# Supplementary material for: Major transcriptomic differences are induced by warmer temperature conditions experienced during asexual and sexual reproduction in Fragaria vesca ecotypes
Source: Front Plant Sci. 2023 Jul 14;14:1213311. doi: 10.3389/fpls.2023.1213311 (PMC10379642; doi:10.3389/fpls.2023.1213311)
Supplement: Supplementary file 1 [file DataSheet_1.zip]

Archive with 20 entries (19 files):
- DATASHEET1/
- DATASHEET1/Revised Table S1 v2.xlsx
- DATASHEET1/Revised Table S2 v2.xlsx
- DATASHEET1/Revised Table S3.xlsx
- DATASHEET1/Table S1.xlsx
- DATASHEET1/Table S10.xlsx
- DATASHEET1/Table S11.xlsx
- DATASHEET1/Table S12.xlsx
- DATASHEET1/Table S13.xlsx
- DATASHEET1/Table S14.xlsx
- DATASHEET1/Table S15.xlsx
- DATASHEET1/Table S16.xlsx
- DATASHEET1/Table S2.xlsx
- DATASHEET1/Table S3.xlsx
- DATASHEET1/Table S4.xlsx
- DATASHEET1/Table S5.xlsx
- DATASHEET1/Table S6.xlsx
- DATASHEET1/Table S7.xlsx
- DATASHEET1/Table S8.xlsx
- DATASHEET1/Table S9.xlsx
