# Supplementary material for: Major transcriptomic differences are induced by warmer temperature conditions experienced during asexual and sexual reproduction in Fragaria vesca ecotypes
Source: Front Plant Sci. 2023 Jul 14;14:1213311. doi: 10.3389/fpls.2023.1213311 (PMC10379642; doi:10.3389/fpls.2023.1213311)
Supplement: Supplementary file 1 [file DataSheet_1.zip › DATASHEET1/Revised Table S1 v2.xlsx]

## Sheet: README
Table S1: Summary and raw data of response of phenotypes to the temperature treatment
Table showing stastisical analysis as well as raw data of different phenotypes (flowering time, petiole length and stolon number) in ecotypes (ES12, ICE2, IT4, NOR2). See below for overview of sheets.
Sheet name	Asexual experiment phenotypes summary
Description	Asexual experiment phenotypes summary
Column A	Ecotype
Column B	Parameter
Column C	flowering time (days after SD)
Column D	flowering time (days after SD)
Column E	petiole length (cm)
Column F	petiole length (cm)
Column G	runner number
Column H	runner number
Sheet name	Sexual experiment phenotypes summary
Description	Sexual experiment phenotypes summary
Column A	Ecotype
Column B	Parameter
Column C	flowering time (days after SD)
Column D	petiole length (cm)
Column E	runner number

## Sheet: Asexual experiment phenotypes s
Sheet name	Asexual experiment phenotypes summary
Description	Asexual experiment phenotypes summary
Table showing basic information (p-value, mean, difference and significant mark) of phenotype data. Adopted from Zhang et al., 2022, (Doctoral dissertation, University of Oslo)
Ecotype	Parameter	flowering time (days after SD)	flowering time (days after SD)	petiole length (cm)	petiole length (cm)	Stolon number	Stolon number
		Asex 1st	Asex 3rd	Asex 1st	Asex 3rd	Asex 1st	Asex 3rd
ES12	p-value	NA	NA	0.01148	1	0.01503	0.1626
	mean of 18°C	NA	NA	9	11.76	23.4	35.4
	difference between 28°C and 18°C (using 18° as reference)	NA	NA	2.3	-0.03	2.3	-0.03
	Significance			*		*
ICE2	p-value	0.0989	0.0376	0.001731	0.519	0.542	0.0558
	mean of 18°C	38	35.9	4.16	6.74	23.4	20.6
	difference between 28°C and 18°C (using 18° as reference)	3	12.35	1.78	-0.58	1.78	-0.58
	Significance		*	**
IT4	p-value	NA	0.0765	0.0538	1	0.003688	0.001164
	mean of 18°C	NA	39.67	8.55	8.35	21.8	9.6
	difference between 28°C and 18°C (using 18° as reference)	NA	11.33	0.84	-0.1	0.84	**
	Significance					**
NOR2	p-value	0.206	0.001142	0.000716	0.05	0.542	0.544
	mean of 18°C	32.63	29	5.54	6.1	18.2	13
	difference between 28°C and 18°C (using 18° as reference)	-4.29	6.7	2.84	1.53	2.84	1.53
	Significance		**	***	*

## Sheet: Sexual experiment phenotypes su
Sheet name	Sexual experiment phenotypes summary
Description	Sexual experiment phenotypes summary
Table showing basic information (p-value, mean, difference and significant mark) of phenotype data. Adopted from Zhang et al., 2022, (Doctoral dissertation, University of Oslo)
		flowering time (days after SD)	petiole length (cm)	Stolon number
		Sex	Sex	Sex
ES12	p-value	1	0.748	1
	mean of 18°C	47.53	11.57	129.81
	difference between 28°C and 18°C (using 18° as reference)	-2.15	0.08	4.76
	Significance
ICE2	p-value	1	0.748	1
	mean of 18°C	45.9	6.88	75.05
	difference between 28°C and 18°C (using 18° as reference)	1.05	0.22	-0.5
	Significance
IT4	p-value	0.1972	0.573	1
	mean of 18°C	57.4	9.6	57.83
	difference between 28°C and 18°C (using 18° as reference)	4.1	-0.64	-2.55
	Significance
NOR2	p-value	5.2e-05	2.925e-07	0.2125
	mean of 18°C	38	9.05	93.88
	difference between 28°C and 18°C (using 18° as reference)	-4.24	-1.93	-8.67
	Significance	****	****

## Sheet: Flowering Time
Flowering time of ICE2							* means the plant have flower bud but didn’t flower because the poor condition
	NT(Cold Room)			ET(Hot Room)				Mean
	AS1	AS2	AS3	AS1	AS2	AS3		NT	AS1	AS2	AS3	ET	AS1	AS2	AS3
ICE2_1	37	31	35	45	40	*			38	34.3	35.9		41	36.8333	48.25
ICE2_2	36	29	35		31	*
ICE2_3	38	36	32			*		P-value NT vs ET
ICE2_4	44	29	33						AS1	AS2	AS3
ICE2_5	37	31	35			*			0.207726	0.49457	0.000624248
ICE2_6	36	35	51	39	46	53
ICE2_7		31	34	46	45	48
ICE2_8		41	36		29	47
ICE2_9		42	36	37	30
ICE2_10	38	38	32	38		45
Flowering time of IT4								Mean
	NT			ET
	AS1	AS2	AS3	AS1	AS2	AS3		NT	AS1	AS2	AS3	ET	AS1	AS2	AS3
IT4_1									#DIV/0!	31	39.6667		#DIV/0!	34.5	51
IT4_2			42
IT4_3								P-value NT vs ET
IT4_4						53			AS1	AS2	AS3
IT4_5		31			36	47			#DIV/0!	#DIV/0!	0.0143814
IT4_6			36
IT4_7					24
IT4_8					39	53
IT4_9						*
IT4_10			41		39
Flowering time of ES12								Mean
	NT			ET
	AS1	AS2	AS3	AS1	AS2	AS3		NT	AS1	AS2	AS3	ET	AS1	AS2	AS3
ES12_1									#DIV/0!	20	#DIV/0!		#DIV/0!	#DIV/0!	#DIV/0!
ES12_2
ES12_3								P-value NT vs ET
ES12_4									AS1	AS2	AS3
ES12_5									#DIV/0!	#DIV/0!	#DIV/0!
ES12_6
ES12_7
ES12_8
ES12_9		22
ES12_10		18
Flowering time of NOR2								Mean
	NT			ET
	AS1	AS2	AS3	AS1	AS2	AS3		NT	AS1	AS2	AS3	ET	AS1	AS2	AS3
NOR2_1	35	25	32	21	20	32			32.625	24.1667	29		28.3333	20.75	35.7
NOR2_2	35	24	26	21	18	34
NOR2_3	31	20	28	31	22	32		P-value NT vs ET
NOR2_4	29	26	32	39	25	41			AS1	AS2	AS3
NOR2_5	21		26	25		32			0.176213	0.136577	0.00465517
NOR2_6			26	21	20	32
NOR2_7	39	26	31	29	20	32
NOR2_8	33	24	30	33	21	33
NOR2_9		56	30		20	41
NOR2_10	38		29	35		48
Flowering time of NOR29								Mean
	NT			ET
	AS1	AS2	AS3	AS1	AS2	AS3		NT	AS1	AS2	AS3	ET	AS1	AS2	AS3
NOR29_1			36	42	43				47.25	#DIV/0!	41.6667		42	31	#DIV/0!
NOR29_2			49
NOR29_3	46		40		19			P-value NT vs ET
NOR29_4									AS1	AS2	AS3
NOR29_5	48								#DIV/0!	#DIV/0!	#DIV/0!
NOR29_6	50
NOR29_7	45
NOR29_8
NOR29_9
NOR29_10

## Sheet: Runner Number DP1
Runner observation of 2018 Epi-genetic study plants D1
Cool Samples	2018-07-26	2018-08-09	2018-08-23	2018-09-06	2018-09-20	2018-10-04	2018-10-18	In total	Hot Samples	2018-07-26	2018-08-09	2018-08-23	2018-09-06	2018-09-20	2018-10-04	2018-10-18	in total
ICE2_NT_D1_1	3	3	3	5	3	2	5	24	ICE2_ET_D1_1	3	5	3	6	4	2	4	27
ICE2_NT_D1_2	2	3	2	7	4	4	6	28	ICE2_ET_D1_2	3	3	2	4	4	4	3	23
ICE2_NT_D1_3	2	3	3	3	2	2	3	18	ICE2_ET_D1_3	2	3	2	3	4	2	3	19
ICE2_NT_D1_4	2	3	4	5	5	4	2	25	ICE2_ET_D1_4	3	3	2	4	3	3	3	21
ICE2_NT_D1_5	2	3	3	3	1	2	2	16	ICE2_ET_D1_5	3	3	2	4	2	3	3	20
ICE2_NT_D1_6	2	2	3	4	5	2	4	22	ICE2_ET_D1_6	2	2	2	4	1	5	4	20
ICE2_NT_D1_7	3	3	3	4	4	3	3	23	ICE2_ET_D1_7	3	2	5	4	4	3	5	26
ICE2_NT_D1_8	3	3	2	5	4	6	4	27	ICE2_ET_D1_8	3	3	2	5	3	5	3	24
ICE2_NT_D1_9	3	2	3	5	4	3	4	24	ICE2_ET_D1_9	3	2	2	5	1	2	3	18
ICE2_NT_D1_10	3	3	4	4	5	4	4	27	ICE2_ET_D1_10	2	6	3	1	3	4	2	21
Average	2.5	2.8	3	4.5	3.7	3.2	3.7	23.4	Average	2.7	3.2	2.5	4	2.9	3.3	3.3	21.9
IT4_NT_D1_1	2	2	3	3	6	5	5	26	IT4_ET_D1_1	4	2	0	0	4	1	1	12
IT4_NT_D1_2	3	2	2	3	3	6	3	22	IT4_ET_D1_2	4	2	1	0	4	5	1	17
IT4_NT_D1_3	2	2	3	3	5	5	6	26	IT4_ET_D1_3	2	2	0	2	4	6	0	16
IT4_NT_D1_4	2	2	3	3	4	4	3	21	IT4_ET_D1_4	3	2	1	1	3	9	3	22
IT4_NT_D1_5	2	3	1	4	3	4	4	21	IT4_ET_D1_5	2	2	0	1	4	6	1	16
IT4_NT_D1_6	3	2	2	4	5	3	4	23	IT4_ET_D1_6	2	2	1	0	4	4	2	15
IT4_NT_D1_7	3	2	1	4	5	4	3	22	IT4_ET_D1_7	2	2	0	1	4	4	3	16
IT4_NT_D1_8	2	2	1	4	3	4	3	19	IT4_ET_D1_8	2	1	1	0	2	2	3	11
IT4_NT_D1_9	3	2	2	3	3	3	3	19	IT4_ET_D1_9	2	1	0	0	3	2	1	9
IT4_NT_D1_10	2	2	2	3	2	4	4	19	IT4_ET_D1_10	2	2	1	0	4	3	4	16
Average	2.4	2.1	2	3.4	3.9	4.2	3.8	21.8	Average	2.5	1.8	0.5	0.5	3.6	4.2	1.9	15
ES12_NT_D1_1	3	2	3	3	3	0	4	18	ES12_ET_D1_1	2	4	4	5	4	5	4	28
ES12_NT_D1_2	2	4	4	4	5	6	6	31	ES12_ET_D1_2	3	5	3	5	1	8	4	29
ES12_NT_D1_3	2	3	2	4	2	4	2	19	ES12_ET_D1_3	1	5	6	4	6	4	7	33
ES12_NT_D1_4	2	2	4	3	1	2	4	18	ES12_ET_D1_4	1	6	3	5	6	8	8	37
ES12_NT_D1_5	2	4	4	4	3	0	3	20	ES12_ET_D1_5	5	7	5	6	7	8	10	48
ES12_NT_D1_6	2	3	4	3	5	4	6	27	ES12_ET_D1_6	3	6	5	5	6	7	5	37
ES12_NT_D1_7	2	2	3	3	3	4	3	20	ES12_ET_D1_7	4	4	9	6	7	10	8	48
ES12_NT_D1_8	2	3	3	7	3	7	4	29	ES12_ET_D1_8	2	2	2	3	4	5	4	22
ES12_NT_D1_9	2	3	4	4	4	1	4	22	ES12_ET_D1_9	2	6	3	4	3	4	7	29
ES12_NT_D1_10	2	4	4	5	5	7	3	30	ES12_ET_D1_10	2	7	6	5	4	6	8	38
Average	2.1	3	3.5	4	3.4	3.5	3.9	23.4	Average	2.5	5.2	4.6	4.8	4.8	6.5	6.5	34.9
NOR2_NT_D1_1	2	3	2	5	0	5	0	17	NOR2_ET_D1_1	4	3	2	1	0	0	0	10
NOR2_NT_D1_2	3	3	2	4	1	4	0	17	NOR2_ET_D1_2	4	4	3	2	1	4	0	18
NOR2_NT_D1_3	2	3	2	3	0	4	0	14	NOR2_ET_D1_3	3	3	3	4	2	3	1	19
NOR2_NT_D1_4	3	2	3	3	0	3	0	14	NOR2_ET_D1_4	3	2	4	2	4	3	2	20
NOR2_NT_D1_5	5	4	7	2	3	3	2	26	NOR2_ET_D1_5	2	2	5	2	2	4	0	17
NOR2_NT_D1_6	3	2	3	4	0	3	2	17	NOR2_ET_D1_6	5	2	4	0	2	2	0	15
NOR2_NT_D1_7	3	2	2	3	2	4	2	18	NOR2_ET_D1_7	2	3	2	5	0	7	0	19
NOR2_NT_D1_8	3	2	3	3	1	2	1	15	NOR2_ET_D1_8	3	3	5	3	1	3	2	20
NOR2_NT_D1_9	5	3	3	3	4	4	4	26	NOR2_ET_D1_9	2	3	3	3	3	5	1	20
NOR2_NT_D1_10	3	2	1	4	2	3	3	18	NOR2_ET_D1_10	1	2	3	4	2	5	1	18
	3.2	2.6	2.8	3.4	1.3	3.5	1.4	18.2	Average	2.9	2.7	3.4	2.6	1.7	3.6	0.7	17.6
NOR29_NT_D1_1	2	2	3	2	3	5	2	19	NOR29_ET_D1_1	5	3	4	4	3	2	3	24
NOR29_NT_D1_2	3	3	3	2	2	3	1	17	NOR29_ET_D1_2	3	2	2	3	2	2	1	15
NOR29_NT_D1_3	2	2	3	2	2	4	2	17	NOR29_ET_D1_3	3	3	2	3	1	2	2	16
NOR29_NT_D1_4	3	3	2	3	2	2	2	17	NOR29_ET_D1_4	2	3	2	3	1	2	2	15
NOR29_NT_D1_5	3	3	3	5	4	4	3	25	NOR29_ET_D1_5	2	2	2	3	2	4	1	16
NOR29_NT_D1_6	2	2	2	3	3	4	1	17	NOR29_ET_D1_6	2	2	4	2	2	3	2	17
NOR29_NT_D1_7	2	4	2	4	3	4	2	21	NOR29_ET_D1_7	2	3	2	4	1	3	2	17
NOR29_NT_D1_8	3	2	2	3	2	3	1	16	NOR29_ET_D1_8	3	3	2	3	2	3	2	18
NOR29_NT_D1_9	2	2	2	3	2	3	2	16	NOR29_ET_D1_9	2	3	2	2	2	2	0	13
NOR29_NT_D1_10	2	3	2	2	2	3	3	17	NOR29_ET_D1_10	2	2	2	2	3	4	2	17
Average	2.4	2.6	2.4	2.9	2.5	3.5	1.9	18.2	Average	2.6	2.6	2.4	2.9	1.9	2.7	1.7	16.8
	2018-07-26	2018-08-09	2018-08-23	2018-09-06	2018-09-20	2018-10-04	2018-10-18
ICE2								In total
P-value	0.388096	0.380123	0.19852	0.386154	0.175986	0.859	0.411286	0.347986
IT4
P-value	0.754914	0.0899609	0.000185684	1.07415e-08	0.527657	1	0.00198656	0.000179043
ES12
P-value	0.356106	0.00145593	0.139207	0.121352	0.0785787	0.0116449	0.00478384	0.00240631
NOR2
P-value	0.556144	0.748638	0.343828	0.164521	0.512281	0.881536	0.200521	0.72762
NOR29
P-value	0.573033	1	1	1	0.0798482	0.0464915	0.574429	0.288091

## Sheet: Runner Number DP2
Runner observation of 2018 Epi-genetic study plants D2
Cool Samples	2018-08-16	2018-08-30	2018-09-13	2018-09-27	2018-10-11	2018-10-25	2018-11-08	IN TOTAL		Hot Samples	2018-08-16	2018-08-30	2018-09-13	2018-09-27	2018-10-11	2018-10-25	2018-11-08	IN TOTAL
ICE2_NT_D2_1	3	2	2	3	3	4	4	21		ICE2_ET_D2_1	2	3	2	3	5	7	2	24
ICE2_NT_D2_2	2	3	2	4	3	4	2	20		ICE2_ET_D2_2	1	2	2	2	6	2	2	17
ICE2_NT_D2_3	2	3	3	2	4	3	4	21		ICE2_ET_D2_3	2	3	1	2	8	6	3	25
ICE2_NT_D2_4	2	3	1	2	2	4	2	16		ICE2_ET_D2_4	2	3	1	3	4	4	3	20
ICE2_NT_D2_5	3	2	2	3	2	4	0	16		ICE2_ET_D2_5	2	3	1	2	4	4	3	19
ICE2_NT_D2_6	2	2	2	1	2	4	1	14		ICE2_ET_D2_6	2	3	2	2	4	2	2	17
ICE2_NT_D2_7	3	2	2	3	1	3	1	15		ICE2_ET_D2_7	2	3	1	3	3	4	1	17
ICE2_NT_D2_8	2	3	2	2	3	3	4	19		ICE2_ET_D2_8	3	3	2	3	1	3	2	17
ICE2_NT_D2_9	2	3	2	3	3	4	1	18		ICE2_ET_D2_9	3	3	2	2	5	1	2	18
ICE2_NT_D2_10	3	2	2	3	2	4	1	17		ICE2_ET_D2_10	2	3	1	3	4	5	1	19
Average	2.4	2.5	2	2.6	2.5	3.7	2	17.7		Average	2.1	2.9	1.5	2.5	4.4	3.8	2.1	19.3
IT4_NT_D2_1	3	2	1	0	3	2	0	11		IT4_ET_D2_1	2	2	0	0	3	0	0	7
IT4_NT_D2_2	2	3	1	0	5	0	1	12		IT4_ET_D2_2	2	2	0	0	2	0	0	6
IT4_NT_D2_3	2	3	2	1	4	1	1	14		IT4_ET_D2_3	2	2	1	0	3	0	0	8
IT4_NT_D2_4	4	1	2	1	3	1	1	13		IT4_ET_D2_4	2	2	1	0	0	0	0	5
IT4_NT_D2_5	2	2	1	0	1	0	0	6		IT4_ET_D2_5	1	3	1	0	3	0	0	8
IT4_NT_D2_6	2	3	1	0	2	0	1	9		IT4_ET_D2_6	2	2	0	1	2	1	0	8
IT4_NT_D2_7	2	2	1	1	3	2	2	13		IT4_ET_D2_7	3	3	0	0	0	2	0	8
IT4_NT_D2_8	3	2	1	1	2	2	0	11		IT4_ET_D2_8	2	2	1	0	2	0	0	7
IT4_NT_D2_9	3	1	1	2	3	1	0	11		IT4_ET_D2_9	3	2	1	0	2	0	0	8
IT4_NT_D2_10	2	2	0	0	2	0	0	6		IT4_ET_D2_10	2	2	0	0	1	0	0	5
Average	2.5	2.1	1.1	0.6	2.8	0.9	0.6	10.6		Average	2.1	2.2	0.5	0.1	1.8	0.3	0	7
ES12_NT_D2_1	2	2	2	0	4	6	5	21		ES12_ET_D2_1	3	2	7	6	6	7	4	35
ES12_NT_D2_2	1	2	2	2	3	4	3	17		ES12_ET_D2_2	2	3	3	4	5	6	3	26
ES12_NT_D2_3	3	2	3	0	6	5	5	24		ES12_ET_D2_3	1	4	4	4	3	10	4	30
ES12_NT_D2_4	3	2	2	2	3	5	4	21		ES12_ET_D2_4	3	7	7	6	4	8	5	40
ES12_NT_D2_5	4	3	5	4	4	7	5	32		ES12_ET_D2_5	2	5	5	6	5	8	4	35
ES12_NT_D2_6	3	2	2	3	4	9	4	27		ES12_ET_D2_6	4	2	7	6	7	8	4	38
ES12_NT_D2_7	2	3	2	3	3	4	2	19		ES12_ET_D2_7	3	4	6	3	6	6	5	33
ES12_NT_D2_8	3	3	4	5	5	5	5	30		ES12_ET_D2_8	3	3	10	5	7	10	3	41
ES12_NT_D2_9	2	3	1	4	2	4	2	18		ES12_ET_D2_9	1	3	3	5	7	5	4	28
ES12_NT_D2_10	3	2	2	3	4	6	2	22		ES12_ET_D2_10	1	3	4	4	6	6	5	29
Average	2.6	2.4	2.5	2.6	3.8	5.5	3.7	23.1		Average	2.3	3.6	5.6	4.9	5.6	7.4	4.1	33.5
NOR2_NT_D2_1	8	3	2	2	0	0	0	15		NOR2_ET_D2_1	2	2	2	1	2	0	0	9
NOR2_NT_D2_2	3	4	1	2	0	1	0	11		NOR2_ET_D2_2	3	4	1	1	3	0	0	12
NOR2_NT_D2_3	4	1	2	1	0	0	0	8		NOR2_ET_D2_3	2	5	3	3	1	0	0	14
NOR2_NT_D2_4	4	3	2	4	2	3	0	18		NOR2_ET_D2_4	2	3	1	4	0	0	0	10
NOR2_NT_D2_5	2	3	3	4	2	3	0	17		NOR2_ET_D2_5	2	3	3	4	4	0	0	16
NOR2_NT_D2_6	2	3	2	3	2	1	1	14		NOR2_ET_D2_6	1	5	1	0	0	0	0	7
NOR2_NT_D2_7	2	3	1	4	0	0	0	10		NOR2_ET_D2_7	3	6	1	1	3	0	0	14
NOR2_NT_D2_8	3	3	3	2	0	0	0	11		NOR2_ET_D2_8	4	6	1	2	0	0	0	13
NOR2_NT_D2_9	2	3	3	3	2	3	1	17		NOR2_ET_D2_9	6	6	2	3	1	0	0	18
NOR2_NT_D2_10	4	2	2	4	2	3	1	18		NOR2_ET_D2_10	2	4	3	4	3	0	3	19
Average	3.4	2.8	2.1	2.9	1	1.4	0.3	13.9		Average	2.7	4.4	1.8	2.3	1.7	0	0.3	13.2
NOR29_NT_D2_1	3	2	2	3	2	6	0	18		NOR29_ET_D2_1	2	2	1	1	2	3	0	11
NOR29_NT_D2_2	2	2	2	3	2	5	0	16		NOR29_ET_D2_2	2	2	2	3	3	1	1	14
NOR29_NT_D2_3	2	2	2	3	3	4	0	16		NOR29_ET_D2_3	2	3	1	3	3	2	0	14
NOR29_NT_D2_4	2	2	2	3	3	4	1	17		NOR29_ET_D2_4	1	3	2	3	3	3	2	17
NOR29_NT_D2_5	3	1	1	3	3	2	2	15		NOR29_ET_D2_5	1	4	2	0	4	4	2	17
NOR29_NT_D2_6	2	2	2	3	2	7	3	21		NOR29_ET_D2_6	2	2	2	3	1	2	2	14
NOR29_NT_D2_7	2	2	1	2	3	3	0	13		NOR29_ET_D2_7	3	2	2	2	2	2	1	14
NOR29_NT_D2_8	3	2	2	3	2	5	0	17		NOR29_ET_D2_8	2	2	2	3	3	3	2	17
NOR29_NT_D2_9	2	1	2	2	3	2	3	15		NOR29_ET_D2_9	2	2	2	3	2	3	2	16
NOR29_NT_D2_10	2	2	2	4	2	5	1	18		NOR29_ET_D2_10	2	2	1	2	2	4	3	16
Average	2.3	1.8	1.8	2.9	2.5	4.3	1	16.6		Average	1.9	2.4	1.7	2.3	2.5	2.7	1.5	15
	2018-08-16	2018-08-30	2018-09-13	2018-09-27	2018-10-11	2018-10-25	2018-11-08	IN TOTAL
ICE2
P-value	0.232396	0.0577319	0.0384163	0.754841	0.0111595	0.873383	0.852118	0.207011
IT4
P-value	0.180783	0.715267	0.0248318	0.0607474	0.0644717	0.104386	0.941293	0.00277123
ES12
P-value	0.492926	0.0360665	0.00166887	0.00211537	0.00481147	0.0190338	0.192909	0.000262352
NOR2
P-value	0.353737	0.00784977	0.431818	0.321343	0.243506	0.012799	0.107138	0.682146
NOR29
P-value	0.107348	0.034823	0.627944	0.137086	1	0.0177522	0.098841	0.0997505

## Sheet: Runner Number DP3
Runner observation of 2018 Epi-genetic study plants D3
Cool Samples	2018-09-06	2018-09-20	2018-10-04	2018-10-18	2018.11.1	2018.11.15	2018.11.29	IN TOTAL	Hot Samples	2018-09-06	2018-09-20	2018-10-04	2018-10-18	2018.11.1	2018.11.15	2018.11.29	IN TOTAL
ICE2_NT_D3_1	2	3	2	2	4	3	0	16	ICE2_ET_D3_1	3	6	5	4	0	0	0	18
ICE2_NT_D3_2	4	4	5	0	6	5	0	24	ICE2_ET_D3_2	2	2	4	3	0	0	0	11
ICE2_NT_D3_3	3	2	2	1	8	7	0	23	ICE2_ET_D3_3	2	4	5	3	1	0	0	15
ICE2_NT_D3_4	3	2	1	1	10	5	0	22	ICE2_ET_D3_4	2	3	4	4	3	1	1	18
ICE2_NT_D3_5	3	2	2	0	9	3	0	19	ICE2_ET_D3_5	2	6	8	8	1	0	0	25
ICE2_NT_D3_6	2	3	3	2	5	4	0	19	ICE2_ET_D3_6	2	2	3	2	1	0	1	11
ICE2_NT_D3_7	3	3	2	2	5	4	1	20	ICE2_ET_D3_7	2	5	4	6	0	0	0	17
ICE2_NT_D3_8	3	2	3	2	10	3	0	23	ICE2_ET_D3_8	2	6	6	5	1	0	0	20
ICE2_NT_D3_9	2	2	2	1	8	4	2	21	ICE2_ET_D3_9	2	3	3	3	3	0	2	16
ICE2_NT_D3_10	2	3	2	1	7	4	0	19	ICE2_ET_D3_10	3	5	4	2	1	0	1	16
Average	2.7	2.6	2.4	1.2	7.2	4.2	0.3	20.6	Average	2.2	4.2	4.6	4	1.1	0.1	0.5	16.7
IT4_NT_D3_1	2	4	4	1	0	0	0	11	IT4_ET_D3_1	2	3	1	0	0	0	0	6
IT4_NT_D3_2	2	2	3	0	2	2	0	11	IT4_ET_D3_2	4	2	0	0	0	0	0	6
IT4_NT_D3_3	3	2	2	0	1	1	0	9	IT4_ET_D3_3	2	3	1	0	0	0	0	6
IT4_NT_D3_4	2	2	2	0	2	1	0	9	IT4_ET_D3_4	2	3	0	0	0	0	0	5
IT4_NT_D3_5	3	2	2	0	0	2	0	9	IT4_ET_D3_5	3	5	0	0	0	0	0	8
IT4_NT_D3_6	2	4	2	0	0	1	0	9	IT4_ET_D3_6	2	2	0	0	0	0	0	4
IT4_NT_D3_7	2	3	3	0	1	1	0	10	IT4_ET_D3_7	2	1	0	0	0	0	0	3
IT4_NT_D3_8	2	3	1	3	3	2	0	14	IT4_ET_D3_8	2	2	0	0	0	0	0	4
IT4_NT_D3_9	2	3	2	0	0	0	0	7	IT4_ET_D3_9	3	2	0	0	0	0	0	5
IT4_NT_D3_10	2	2	2	0	0	1	0	7	IT4_ET_D3_10	2	2	2	0	0	0	0	6
Average	2.2	2.7	2.3	0.4	0.9	1.1	0	9.6	Average	2.4	2.5	0.4	0	0	0	0	5.3
ES12_NT_D3_1	6	5	5	7	5	2	0	30	ES12_ET_D3_1	3	6	4	7	5	3	0	28
ES12_NT_D3_2	5	7	9	8	6	3	0	38	ES12_ET_D3_2	4	5	4	4	7	1	1	26
ES12_NT_D3_3	5	5	5	5	5	3	5	33	ES12_ET_D3_3	3	7	5	6	4	4	1	30
ES12_NT_D3_4	4	5	6	5	7	5	6	38	ES12_ET_D3_4	3	5	2	6	2	3	1	22
ES12_NT_D3_5	3	2	3	3	3	3	3	20	ES12_ET_D3_5	4	6	7	8	5	4	0	34
ES12_NT_D3_6	4	5	12	8	7	5	5	46	ES12_ET_D3_6	3	8	6	7	5	5	0	34
ES12_NT_D3_7	4	6	8	5	5	6	3	37	ES12_ET_D3_7	4	7	8	8	8	4	0	39
ES12_NT_D3_8	5	6	6	8	6	5	6	42	ES12_ET_D3_8	2	6	7	5	6	2	0	28
ES12_NT_D3_9	2	4	2	3	7	5	6	29	ES12_ET_D3_9	1	4	6	8	3	2	0	24
ES12_NT_D3_10	5	6	3	7	7	4	9	41	ES12_ET_D3_10	6	7	4	10	4	3	0	34
Average	4.3	5.1	5.9	5.9	5.8	4.1	4.3	35.4	Average	3.3	6.1	5.3	6.9	4.9	3.1	0.3	29.9
NOR2_NT_D3_1	3	3	2	0	1	0	0	9	NOR2_ET_D3_1	1	5	4	0	0	0	0	10
NOR2_NT_D3_2	6	4	1	2	0	0	0	13	NOR2_ET_D3_2	2	5	5	2	0	0	0	14
NOR2_NT_D3_3	6	4	2	0	0	0	0	12	NOR2_ET_D3_3	2	3	3	0	0	0	0	8
NOR2_NT_D3_4	2	3	3	0	0	0	0	8	NOR2_ET_D3_4	1	4	3	2	0	0	0	10
NOR2_NT_D3_5	5	4	3	3	3	0	0	18	NOR2_ET_D3_5	1	4	3	2	0	0	0	10
NOR2_NT_D3_6	3	4	3	5	0	1	0	16	NOR2_ET_D3_6	1	3	5	2	0	0	0	11
NOR2_NT_D3_7	7	8	7	1	0	0	0	23	NOR2_ET_D3_7	4	7	5	3	0	0	0	19
NOR2_NT_D3_8	6	2	5	0	0	0	0	13	NOR2_ET_D3_8	3	7	2	0	0	0	0	12
NOR2_NT_D3_9	6	4	1	0	0	0	0	11	NOR2_ET_D3_9	1	4	4	0	0	0	0	9
NOR2_NT_D3_10	3	2	2	0	0	0	0	7	NOR2_ET_D3_10	2	3	3	4	0	0	0	12
Average	4.7	3.8	2.9	1.1	0.4	0.1	0	13	Average	1.8	4.5	3.7	1.5	0	0	0	11.5
NOR29_NT_D3_1	1	0	0	2	1	0	0	4	NOR29_ET_D3_1	1	3	2	3	1	1	0	11
NOR29_NT_D3_2	2	2	1	0	3	0	0	8	NOR29_ET_D3_2	1	3	2	3	1	1	0	11
NOR29_NT_D3_3	2	2	2	0	2	0	0	8	NOR29_ET_D3_3	1	2	3	2	3	1	0	12
NOR29_NT_D3_4	1	3	1	3	3	2	0	13	NOR29_ET_D3_4	2	2	3	2	3	1	0	13
NOR29_NT_D3_5	2	3	3	3	2	3	1	17	NOR29_ET_D3_5	2	2	2	2	2	1	0	11
NOR29_NT_D3_6	3	2	1	3	2	2	1	14	NOR29_ET_D3_6	2	2	2	3	2	2	0	13
NOR29_NT_D3_7	2	5	1	3	1	1	0	13	NOR29_ET_D3_7	2	2	2	3	1	1	0	11
NOR29_NT_D3_8	5	5	2	4	4	2	0	22	NOR29_ET_D3_8	1	3	2	3	1	1	0	11
NOR29_NT_D3_9	2	2	1	0	0	0	0	5	NOR29_ET_D3_9	2	3	2	2	3	2	0	14
NOR29_NT_D3_10	2	2	2	4	0	1	0	11	NOR29_ET_D3_10	2	2	2	3	1	1	0	11
Average	2.2	2.6	1.4	2.2	1.8	1.1	0.2	11.5	Average	1.6	2.4	2.2	2.6	1.8	1.2	0	11.8
ICE2	2018-09-06	2018-09-20	2018-10-04	2018-10-18				IN TOTAL
P-value	0.0654056	0.0138805	0.00166336	0.000964957	1.8539e-06	1.12696e-06	0.525817	0.0213852
IT4
P-value	0.450792	0.647411	3.06828e-05	0.222868	0.0293995	0.00109787	#NUM!	5.66144e-05
ES12
P-value	0.0912166	0.0996215	0.603508	0.243397	0.218251	0.0888489	0.00148908	0.0781433
NOR2
P-value	0.000475999	0.341161	0.255212	0.580491	0.222868	0.343436	#NUM!	0.427293
NOR29
P-value	0.152938	0.698644	0.0185444	0.472615	1	0.793164	0.167851	0.869814

## Sheet: Petiole Length
	AS1	AS2	AS3_1	AS3_2			AS1	AS2	AS3_1	AS3_2
Cool Samples	2018.8.16 (mm)	2018.9.13 (mm)	2018.8.23 (mm)	2018.10.4 (mm)		Hot Samples	2018.8.16 (mm)	2018.9.13 (mm)	2018.9.13 (mm)	2018.10.4 (mm)
ICE2_1	39	58	53	78		ICE2_1	60	36	41	43
ICE2_2	46	71	71	76		ICE2_2	75	58	53	51
ICE2_3	58	62	48	72		ICE2_3	60	42	48	64
ICE2_4	42	63	66	61		ICE2_4	63	47	35	66
ICE2_5	47	56	61	74		ICE2_5	59	43	64	62
ICE2_6	31	61	64	52		ICE2_6	54	52	53	67
ICE2_7	45	72	56	67		ICE2_7	61	62	50	62
ICE2_8	35	56	52	75		ICE2_8	56	58	57	82
ICE2_9	36	72	56	48		ICE2_9	52	58	45	66
ICE2_10	37	62	58	71		ICE2_10	54	52	52	53
average	41.6	63.3	58.5	67.4		average	59.4	50.8	49.8	61.6
IT4_1	72	74	82	81		IT4_1	89	82	58	61
IT4_2	75	112	80	101		IT4_2	90	89	78	75
IT4_3	88	89	88	92		IT4_3	104	83	95	74
IT4_4	99	107	96	107		IT4_4	107	86	53	75
IT4_5	79	78	88	92		IT4_5	102	88	82	78
IT4_6	85	72	68	78		IT4_6	81	107	82	91
IT4_7	95	96	79	82		IT4_7	94	88	72	93
IT4_8	78	121	84	85		IT4_8	89	92	76	112
IT4_9	84	95	82	69		IT4_9	91	94	78	99
IT4_10	100	97	89	48		IT4_10	92	86	65	67
average	85.5	94.1	83.6	83.5		average	93.9	89.5	73.9	82.5
ES12_1	95	108	96	114		ES12_1	124	91	72	109
ES12_2	101	102	76	104		ES12_2	131	98	75	124
ES12_3	90	75	84	122		ES12_3	115	92	76	132
ES12_4	106	126	98	117		ES12_4	97	108	85	98
ES12_5	98	86	70	107		ES12_5	93	80	82	103
ES12_6	77	105	76	98		ES12_6	94	98	74	102
ES12_7	95	92	89	145		ES12_7	115	83	78	127
ES12_8	92	108	88	123		ES12_8	125	96	80	128
ES12_9	81	103	112	134		ES12_9	124	108	88	132
ES12_10	65	106	96	112		ES12_10	112	87	84	118
average	90	101.1	88.5	117.6		average	113	94.1	79.4	117.3
NOR2_1	47	80	56	54		NOR2_1	80	53	55	67
NOR2_2	48	78	72	52		NOR2_2	93	65	45	86
NOR2_3	55	75	68	62		NOR2_3	77	73	58	85
NOR2_4	53	93	88	52		NOR2_4	81	71	52	93
NOR2_5	53	68	58	68		NOR2_5	79	65	50	68
NOR2_6	50	91	56	61		NOR2_6	89	61	48	54
NOR2_7	57	58	66	71		NOR2_7	86	58	42	72
NOR2_8	66	78	74	76		NOR2_8	77	63	51	81
NOR2_9	70	61	67	72		NOR2_9	89	65	53	82
NOR2_10	55	57	69	42		NOR2_10	87	63	45	75
average	55.4	73.9	67.4	61		average	83.8	63.7	49.9	76.3
NOR29_1	71	58	65	62		NOR29_1	73	62	86	108
NOR29_2	99	98	76	82		NOR29_2	99	84	83	117
NOR29_3	85	87	82	88		NOR29_3	102	88	84	122
NOR29_4	101	72	78	97		NOR29_4	84	78	87	113
NOR29_5	80	82	90	88		NOR29_5	80	97	83	120
NOR29_6	79	94	68	85		NOR29_6	112	93	93	86
NOR29_7	87	86	70	108		NOR29_7	90	89	89	107
NOR29_8	85	85	98	113		NOR29_8	105	91	93	123
NOR29_9	84	86	96	107		NOR29_9	107	108	98	114
NOR29_10	75	74	95	112		NOR29_10	95	83	81	105
average	84.6	82.2	81.8	94.2		average	94.7	87.3	87.7	111.5
	AS1	AS2	AS3_1	AS3_2
ICE2
P-value	3.24857e-05	0.00172964	0.0202552	0.234271
IT4
P-value	0.0524034	0.430087	0.051743	0.892017
ES12
P-value	0.00103764	0.207864	0.056861	0.961386
NOR2
P-value	2.9529e-08	0.0393002	0.000187523	0.00669806
NOR29
P-value	0.0604948	0.349216	0.190727	0.0132208
