# Supplementary material for: Major transcriptomic differences are induced by warmer temperature conditions experienced during asexual and sexual reproduction in Fragaria vesca ecotypes
Source: Front Plant Sci. 2023 Jul 14;14:1213311. doi: 10.3389/fpls.2023.1213311 (PMC10379642; doi:10.3389/fpls.2023.1213311)
Supplement: Supplementary file 1 [file DataSheet_1.zip › DATASHEET1/Revised Table S2 v2.xlsx]

## Sheet: Description
Table S2: Summary and raw data of response of phenotypes to the temperature treatment
Table showing stastisical analysis as well as raw data of different phenotypes (flowering time, petiole length and stolon number) in ecotypes (ES12, ICE2, IT4, NOR2 ). See below for overview of sheets.
Sheet name	Asexual data Mapping rate
Description	Mapping rate of RNA sequcening
Column A	Sample/replicate name
Column B	Reads Number
Column C	Mapping rate
Column D	Non-specifical reads (of total reads, %)
Sheet name	Sexual data Mapping rate
Description	Mapping rate of RNA sequcening
Column A	Sample/replicate name
Column B	Reads Number
Column C	Mapping rate
Column D	Non-specifical reads (of total reads, %)

## Sheet: Asexual data Mapping rate
Sheet name	Asexual data Mapping rate
Description	Mapping rate of RNA sequcening
Table showing basic information (sample name, reads number, mapping rate) of RNA sequencing data.
Sample/replicate name	Reads Number	Mapping rate	Non-specifical reads (of total reads, %)
NOR2-CR-1-1	50034674	0.986	0.014
NOR2-CR-1-2	38533448	0.9847	0.0176
NOR2-CR-1-8	44065184	0.9843	0.0192
NOR2-HR-3-1	48898726	0.9877	0.0169
NOR2-HR-3-2	42360562	0.9869	0.0156
NOR2-HR-3-8	48261580	0.9821	0.0202
NOR2-CR-3-1	48212088	0.9853	0.0147
NOR2-CR-3-2	48451640	0.9858	0.0153
NOR2-CR-3-8	48322482	0.9879	0.0172
IT4-CR-1-5	48508788	0.988	0.0147
ICE2-CR-1-6	50128964	0.985	0.0152
IT4-CR-1-4	47335806	0.9864	0.0158
IT4-CR-1-7	46619422	0.9842	0.0167
IT4-HR-3-4	47337494	0.9881	0.0169
IT4-HR-3-6	48024782	0.9876	0.0175
IT4-HR-3-9	50246048	0.9872	0.0219
IT4-CR-3-5	33153310	0.9868	0.0148
IT4-CR-3-4	42162716	0.9857	0.0148
ES12-CR-1-1	41470040	0.9888	0.016
ES12-CR-1-8	48309628	0.9878	0.0149
ICE2-CR-1-7	47760978	0.9856	0.0156
ES12-CR-1-9	48528060	0.9868	0.015
ES12-HR-3-6	30698790	0.9881	0.0144
ES12-HR-3-8	48592686	0.9904	0.0164
ES12-HR-3-10	48707692	0.9895	0.0151
ES12-CR-3-1	48443214	0.9876	0.0162
ES12-CR-3-8	48566032	0.9886	0.0149
ES12-CR-3-9	37665050	0.9857	0.016
ICE2-CR-1-8	50011712	0.9886	0.0152
ICE2-HR-3-1	46455822	0.9885	0.0177
ICE2-HR-3-2	50063086	0.9879	0.017
ICE2-HR-3-3	45728612	0.9884	0.0171
ICE2-CR-3-7	47648350	0.9882	0.0168
ICE2-CR-3-8	50180708	0.9889	0.0164

## Sheet: Sexual data Mapping rate
Sheet name	Sexual data Mapping rate
Description	Mapping rate of RNA sequcening
Table showing basic information (sample name, reads number, mapping rate) of RNA sequencing data.
Sample/replicate name	Reads Number	Mapping rate	Non-specifical reads (of total reads, %)
ES12A-W-1_1 (paired)	50286958	0.9945	0.0162
ES12C-CGH-4_1 (paired)	48748164	0.9917	0.0166
ES12A-W-4_1 (paired)	50370728	0.9931	0.016
ES12D-CGH-2_1 (paired)	48783882	0.993	0.0163
ES12C-CGH-3_1 (paired)	50483940	0.9942	0.016
ES12B-WGH-9_1 (paired)	50453378	0.9876	0.0185
ICE2D-WGH-15_1 (paired)	48585528	0.9931	0.0138
ICE2D-WGH-14_1 (paired)	50959662	0.9925	0.0144
ICE2C-CGH-4_1 (paired)	51029018	0.9894	0.0161
IT4D-C-1_1 (paired)	49249788	0.99	0.015
IT4C-CGH-5_1 (paired)	46633246	0.9995	0.017
ICE2C-CGH-1_1 (paired)	50870170	0.9895	0.0149
ICE2C-CGH-8_1 (paired)	51208580	0.9942	0.0169
NOR2B-C-1_1 (paired)	49272356	0.9812	0.0201
IT4A-WGH-2_1 (paired)	50573828	0.9904	0.0146
IT4B-WGH-1_1 (paired)	51031314	0.9846	0.0153
NOR2A-WGH-1_1 (paired)	49425754	0.9898	0.0155
NOR29B-CGH-3_1 (paired)	49629312	0.9902	0.0169
NOR2A-WGH-5_1 (paired)	49516084	0.9911	0.0153
NOR29C-W-2_1 (paired)	51755960	0.991	0.0155
NOR2C-W-7_1 (paired)	49137878	0.9886	0.0163
NOR2B-CGH-5_1 (paired)	49547228	0.9909	0.0154
NOR29A-CGH-5_1 (paired)	52012584	0.995	0.0158
NOR29D-WGH-1_1 (paired)	51966882	0.9913	0.0175
NOR29A-CGH-4_1 (paired)	51943866	0.9943	0.0145
NOR2D-CGH-12_1 (paired)	49518426	0.9885	0.0166
NOR29C-WGH-1_1 (paired)	52012108	0.9875	0.0177
ICE2A-WGH-1_1 (paired)	48746870	0.9915	0.0156
IT4C-CGH-10_1 (paired)	48439610	0.9895	0.0139
IT4A-WGH-1_1 (paired)	43958154	0.9844	0.0155
