# Supplementary material for: Major transcriptomic differences are induced by warmer temperature conditions experienced during asexual and sexual reproduction in Fragaria vesca ecotypes
Source: Front Plant Sci. 2023 Jul 14;14:1213311. doi: 10.3389/fpls.2023.1213311 (PMC10379642; doi:10.3389/fpls.2023.1213311)
Supplement: Supplementary file 1 [file DataSheet_1.zip › DATASHEET1/Revised Table S3.xlsx]

## Sheet: Descriptions
Table S3: GO term enrichment for the differentially expressed genes in ecotypes
Table showing statistical analysis to DEGS in ecotypes (ES12, ICE2, IT4, NOR2). The GO term, gene ratio, backgroup ratio, p value, gene ID, gene counts, fold enrichment, ecotype are included. See below for overview of sheets.
Sheet name	ES12_down
Description	Genes in the enriched GO terms in ES12 downregulated asexual regulation
Column A	Order
Column B	Name
Column C	Chromosome/Scaffold
Column D	Function
Column E	GO Term
Sheet name	ES12_down_sex
Description	Genes in the enriched GO terms in ES12 downregulated sexual regulation
Column A	Order
Column B	Name
Column C	Chromosome/Scaffold
Column D	Function
Column E	GO Term
Sheet name	ES12_up
Description	Genes in the enriched GO terms in ES12 upregulated asexual regulation
Column A	Order
Column B	Name
Column C	Chromosome/Scaffold
Column D	Function
Column E	GO Term
Sheet name	ES12_up
Description	Genes in the enriched GO terms in ES12 upregulated asexual regulation
Column A	Order
Column B	Name
Column C	Chromosome/Scaffold
Column D	Function
Column E	GO Term
Sheet name	ICE2_down
Description	Genes in the enriched GO terms in ICE2 downregulated asexual regulation
Column A	Order
Column B	Name
Column C	Chromosome/Scaffold
Column D	Function
Column E	GO Term
Sheet name	ICE2_down_sex
Description	Genes in the enriched GO terms in ICE2 downregulated sexual regulation
Column A	Order
Column B	Name
Column C	Chromosome/Scaffold
Column D	Function
Column E	GO Term
Sheet name	ICE2_up
Description	Genes in the enriched GO terms in ICE2 upregulated asexual regulation
Column A	Order
Column B	Name
Column C	Chromosome/Scaffold
Column D	Function
Column E	GO Term
Sheet name	ICE2_up
Description	Genes in the enriched GO terms in ICE2 upregulated asexual regulation
Column A	Order
Column B	Name
Column C	Chromosome/Scaffold
Column D	Function
Column E	GO Term
Sheet name	IT4_down
Description	Genes in the enriched GO terms in IT4 downregulated asexual regulation
Column A	Order
Column B	Name
Column C	Chromosome/Scaffold
Column D	Function
Column E	GO Term
Sheet name	IT4_down_sex
Description	Genes in the enriched GO terms in IT4 downregulated sexual regulation
Column A	Order
Column B	Name
Column C	Chromosome/Scaffold
Column D	Function
Column E	GO Term
Sheet name	IT4_up
Description	Genes in the enriched GO terms in IT4 upregulated asexual regulation
Column A	Order
Column B	Name
Column C	Chromosome/Scaffold
Column D	Function
Column E	GO Term
Sheet name	IT4_up
Description	Genes in the enriched GO terms in IT4 upregulated asexual regulation
Column A	Order
Column B	Name
Column C	Chromosome/Scaffold
Column D	Function
Column E	GO Term
Sheet name	NOR2_down
Description	Genes in the enriched GO terms in NOR2 downregulated asexual regulation
Column A	Order
Column B	Name
Column C	Chromosome/Scaffold
Column D	Function
Column E	GO Term
Sheet name	NOR2_down_sex
Description	Genes in the enriched GO terms in NOR2 downregulated sexual regulation
Column A	Order
Column B	Name
Column C	Chromosome/Scaffold
Column D	Function
Column E	GO Term
Sheet name	NOR2_up
Description	Genes in the enriched GO terms in NOR2 upregulated asexual regulation
Column A	Order
Column B	Name
Column C	Chromosome/Scaffold
Column D	Function
Column E	GO Term
Sheet name	NOR2_up
Description	Genes in the enriched GO terms in NOR2 upregulated asexual regulation
Column A	Order
Column B	Name
Column C	Chromosome/Scaffold
Column D	Function
Column E	GO Term

## Sheet: ES12_down
Sheet name	ES12_down
Description	Genes in the enriched GO terms in ES12 downregulated asexual regulation
Table showing gene ID, functions, GO term of genes in the enriched GO terms in ES12 downregulated asexual regulation
Order	Name	Chromosome/Scaffold	Function	GO Term
1	FvH4_1g00300.t1	Fvb1_v4.0.a1	AT3G06240.1 | F-box family protein | Chr3:1887336-1888619 FORWARD LENGTH=427 | 201606; PREDICTED: F-box/kelch-repeat protein At3g23880-like [Fragaria vesca subsp. vesca]; sp|Q8GXC7|FBK50_ARATH F-box/kelch-repeat protein At3g06240 OS=Arabidopsis thaliana OX=3702 GN=At3g06240 PE=2 SV=1; tr|A0A2P6PS24|A0A2P6PS24_ROSCH Putative F-box domain-containing protein OS=Rosa chinensis OX=74649 GN=RchiOBHm_Ch…	protein binding
2	FvH4_1g00330.t1	Fvb1_v4.0.a1	AT5G17000.1 | Zinc-binding dehydrogenase family protein | Chr5:5584983-5586991 REVERSE LENGTH=345 | 201606; PREDICTED: 2-alkenal reductase (NADP(+)-dependent)-like [Fragaria vesca subsp. vesca]; sp|Q9SLN8|DBR_TOBAC 2-alkenal reductase (NADP(+)-dependent) OS=Nicotiana tabacum OX=4097 GN=DBR PE=1 SV=1; tr|A0A2P6RHY7|A0A2P6RHY7_ROSCH Putative oxidoreductase OS=Rosa chinensis OX=74649 GN=RchiOBHm_Chr…	oxidation-reduction process
3	FvH4_1g00421.t1	Fvb1_v4.0.a1	AT2G43820.1 | UDP-glucosyltransferase 74F2 | Chr2:18152279-18153715 FORWARD LENGTH=449 | 201606; sp|O22822|U74F2_ARATH UDP-glycosyltransferase 74F2 OS=Arabidopsis thaliana OX=3702 GN=UGT74F2 PE=1 SV=1; tr|A0A2P6RHZ3|A0A2P6RHZ3_ROSCH Glycosyltransferase OS=Rosa chinensis OX=74649 GN=RchiOBHm_Chr2g0084921 PE=3 SV=1; UDP-glycosyltransferase 74F2-like [Rosa chinensis] &gt;gi|1358171573|gb|PRQ46048.1|…	transferase activity, transferring hexosyl groups
4	FvH4_1g00520.t1	Fvb1_v4.0.a1	AT1G52800.1 | 2-oxoglutarate (2OG) and Fe(II)-dependent oxygenase superfamily protein | Chr1:19664044-19665362 FORWARD LENGTH=314 | 201606; PREDICTED: probable 2-oxoglutarate-dependent dioxygenase AOP1 [Fragaria vesca subsp. vesca]; sp|Q9ZTA3|AOP1C_ARATH Probable 2-oxoglutarate-dependent dioxygenase AOP1 OS=Arabidopsis thaliana OX=3702 GN=AOP1 PE=2 SV=1; tr|A0A2P6RI35|A0A2P6RI35_ROSCH Putative ox…	oxidation-reduction process; oxidoreductase activity
5	FvH4_1g01321.t1	Fvb1_v4.0.a1	AT4G19810.2 | Glycosyl hydrolase family protein with chitinase insertion domain-containing protein | Chr4:10764151-10765753 REVERSE LENGTH=379 | 201606; PREDICTED: chitotriosidase-1-like [Fragaria vesca subsp. vesca]; sp|O81862|CHIC_ARATH Class V chitinase OS=Arabidopsis thaliana OX=3702 GN=ChiC PE=1 SV=1; tr|A0A2P6RIB0|A0A2P6RIB0_ROSCH Putative glycoside hydrolase family 18, catalytic domain, gl…	carbohydrate metabolic process
6	FvH4_1g01362.t1	Fvb1_v4.0.a1	AT4G19810.2 | Glycosyl hydrolase family protein with chitinase insertion domain-containing protein | Chr4:10764151-10765753 REVERSE LENGTH=379 | 201606; PREDICTED: chitotriosidase-1-like [Fragaria vesca subsp. vesca]; sp|O81862|CHIC_ARATH Class V chitinase OS=Arabidopsis thaliana OX=3702 GN=ChiC PE=1 SV=1; tr|A0A2P6RIB0|A0A2P6RIB0_ROSCH Putative glycoside hydrolase family 18, catalytic domain, gl…	carbohydrate metabolic process
7	FvH4_1g01382.t1	Fvb1_v4.0.a1	AT4G19810.2 | Glycosyl hydrolase family protein with chitinase insertion domain-containing protein | Chr4:10764151-10765753 REVERSE LENGTH=379 | 201606; PREDICTED: chitotriosidase-1-like [Fragaria vesca subsp. vesca]; sp|O81862|CHIC_ARATH Class V chitinase OS=Arabidopsis thaliana OX=3702 GN=ChiC PE=1 SV=1; tr|A0A2P6RIB0|A0A2P6RIB0_ROSCH Putative glycoside hydrolase family 18, catalytic domain, gl…	carbohydrate metabolic process
8	FvH4_1g01600.t1	Fvb1_v4.0.a1	AT2G47140.1 | NAD(P)-binding Rossmann-fold superfamily protein | Chr2:19350970-19352059 REVERSE LENGTH=257 | 201606; PREDICTED: (-)-isopiperitenol/(-)-carveol dehydrogenase, mitochondrial-like [Fragaria vesca subsp. vesca]; sp|Q5C9I9|ISPD_MENPI (-)-isopiperitenol/(-)-carveol dehydrogenase, mitochondrial OS=Mentha piperita OX=34256 PE=1 SV=1; tr|A0A2P6PIF0|A0A2P6PIF0_ROSCH Putative oxidoreductase …	oxidoreductase activity
9	FvH4_1g02250.t1	Fvb1_v4.0.a1	AT2G46150.1 | Late embryogenesis abundant (LEA) hydroxyproline-rich glycoprotein family | Chr2:18961424-18962089 FORWARD LENGTH=221 | 201606; PREDICTED: uncharacterized protein LOC101312197 [Fragaria vesca subsp. vesca]; sp|Q6DST1|Y1465_ARATH Late embryogenesis abundant protein At1g64065 OS=Arabidopsis thaliana OX=3702 GN=At1g64065 PE=2 SV=1; tr|A0A2P6RIM4|A0A2P6RIM4_ROSCH Putative Late embryogen…
10	FvH4_1g02620.t1	Fvb1_v4.0.a1	AT5G20250.4 | Raffinose synthase family protein | Chr5:6833730-6836635 FORWARD LENGTH=844 | 201606; PREDICTED: probable galactinol--sucrose galactosyltransferase 6 [Fragaria vesca subsp. vesca]; sp|Q8RX87|RFS6_ARATH Probable galactinol--sucrose galactosyltransferase 6 OS=Arabidopsis thaliana OX=3702 GN=RFS6 PE=2 SV=2; tr|A0A2P6RIR7|A0A2P6RIR7_ROSCH Putative galactinol--sucrose galactosyltransfera…	catalytic activity
11	FvH4_1g02880.t1	Fvb1_v4.0.a1	AT5G20230.1 | blue-copper-binding protein | Chr5:6826626-6827408 FORWARD LENGTH=196 | 201606; PREDICTED: stellacyanin-like [Fragaria vesca subsp. vesca]; sp|P00302|STEL_TOXVR Stellacyanin OS=Toxicodendron vernicifluum OX=4013 PE=1 SV=1; tr|A0A2P6RIT8|A0A2P6RIT8_ROSCH Putative cupredoxin OS=Rosa chinensis OX=74649 GN=RchiOBHm_Chr2g0087991 PE=4 SV=1	electron carrier activity
12	FvH4_1g02890.t1	Fvb1_v4.0.a1	AT5G20230.1 | blue-copper-binding protein | Chr5:6826626-6827408 FORWARD LENGTH=196 | 201606; PREDICTED: blue copper protein-like [Fragaria vesca subsp. vesca]; sp|Q07488|BCB1_ARATH Blue copper protein OS=Arabidopsis thaliana OX=3702 GN=BCB PE=2 SV=2; tr|A0A2P6RIS2|A0A2P6RIS2_ROSCH Putative Blue (Type 1) copper binding protein OS=Rosa chinensis OX=74649 GN=RchiOBHm_Chr2g0088011 PE=4 SV=1	electron carrier activity
13	FvH4_1g02900.t1	Fvb1_v4.0.a1	AT2G25060.1 | early nodulin-like protein 14 | Chr2:10662308-10662930 FORWARD LENGTH=182 | 201606; PREDICTED: blue copper protein-like [Fragaria vesca subsp. vesca]; sp|Q9SK27|ENL1_ARATH Early nodulin-like protein 1 OS=Arabidopsis thaliana OX=3702 GN=At2g25060 PE=2 SV=2; tr|M5W9M7|M5W9M7_PRUPE Uncharacterized protein OS=Prunus persica OX=3760 GN=PRUPE_ppa009089mg PE=4 SV=1	electron carrier activity
14	FvH4_1g03170.t1	Fvb1_v4.0.a1	AT3G15730.1 | phospholipase D alpha 1 | Chr3:5330835-5333474 FORWARD LENGTH=810 | 201606; PREDICTED: phospholipase D alpha 1-like [Fragaria vesca subsp. vesca]; sp|Q41142|PLDA1_RICCO Phospholipase D alpha 1 OS=Ricinus communis OX=3988 GN=PLD1 PE=1 SV=1; tr|A0A2P6RIV4|A0A2P6RIV4_ROSCH Phospholipase D OS=Rosa chinensis OX=74649 GN=RchiOBHm_Chr2g0088301 PE=3 SV=1	calcium ion binding; catalytic activity; membrane; phosphatidylcholine metabolic process; phospholipase D activity
15	FvH4_1g03760.t1	Fvb1_v4.0.a1	AT5G25940.1 | early nodulin-like protein | Chr5:9054252-9055151 REVERSE LENGTH=115 | 201606; PREDICTED: early nodulin-93-like [Fragaria vesca subsp. vesca]; sp|Q02921|NO93_SOYBN Early nodulin-93 OS=Glycine max OX=3847 PE=2 SV=1; tr|A0A2P6RJ56|A0A2P6RJ56_ROSCH Putative early nodulin 93 ENOD93 protein OS=Rosa chinensis OX=74649 GN=RchiOBHm_Chr2g0089171 PE=4 SV=1
16	FvH4_1g04050.t1	Fvb1_v4.0.a1	hypothetical protein RchiOBHm_Chr2g0089511 [Rosa chinensis]; tr|A0A2P6RJA6|A0A2P6RJA6_ROSCH Uncharacterized protein OS=Rosa chinensis OX=74649 GN=RchiOBHm_Chr2g0089511 PE=4 SV=1
17	FvH4_1g05060.t1	Fvb1_v4.0.a1	AT2G25735.1 | hypothetical protein | Chr2:10975345-10975704 REVERSE LENGTH=119 | 201606; PREDICTED: uncharacterized protein LOC105353124 [Fragaria vesca subsp. vesca]; tr|M5VSS3|M5VSS3_PRUPE Uncharacterized protein OS=Prunus persica OX=3760 GN=PRUPE_7G229300 PE=4 SV=1
18	FvH4_1g05080.t1	Fvb1_v4.0.a1	AT3G24503.1 | aldehyde dehydrogenase 2C4 | Chr3:8919732-8923029 REVERSE LENGTH=501 | 201606; PREDICTED: aldehyde dehydrogenase family 2 member C4-like [Fragaria vesca subsp. vesca]; sp|Q56YU0|AL2C4_ARATH Aldehyde dehydrogenase family 2 member C4 OS=Arabidopsis thaliana OX=3702 GN=ALDH2C4 PE=1 SV=2; tr|A0A2P6RJI2|A0A2P6RJI2_ROSCH Putative oxidoreductase OS=Rosa chinensis OX=74649 GN=RchiOBHm_Chr2g…	oxidation-reduction process; oxidoreductase activity; oxidoreductase activity, acting on the aldehyde or oxo group of donors, NAD or NADP as acceptor
19	FvH4_1g05100.t1	Fvb1_v4.0.a1	AT3G24503.1 | aldehyde dehydrogenase 2C4 | Chr3:8919732-8923029 REVERSE LENGTH=501 | 201606; PREDICTED: aldehyde dehydrogenase family 2 member C4-like [Fragaria vesca subsp. vesca]; sp|Q56YU0|AL2C4_ARATH Aldehyde dehydrogenase family 2 member C4 OS=Arabidopsis thaliana OX=3702 GN=ALDH2C4 PE=1 SV=2; tr|A0A2P6RJI6|A0A2P6RJI6_ROSCH Putative oxidoreductase OS=Rosa chinensis OX=74649 GN=RchiOBHm_Chr2g…	oxidation-reduction process; oxidoreductase activity; oxidoreductase activity, acting on the aldehyde or oxo group of donors, NAD or NADP as acceptor
20	FvH4_1g05230.t1	Fvb1_v4.0.a1	AT3G06240.1 | F-box family protein | Chr3:1887336-1888619 FORWARD LENGTH=427 | 201606; PREDICTED: F-box protein At5g49610-like [Fragaria vesca subsp. vesca]; sp|Q8GXC7|FBK50_ARATH F-box/kelch-repeat protein At3g06240 OS=Arabidopsis thaliana OX=3702 GN=At3g06240 PE=2 SV=1; tr|A0A2P6RJM2|A0A2P6RJM2_ROSCH Putative F-box associated interaction domain-containing protein OS=Rosa chinensis OX=74649 GN=R…
21	FvH4_1g05371.t1	Fvb1_v4.0.a1
22	FvH4_1g05400.t1	Fvb1_v4.0.a1	AT5G23960.1 | terpene synthase 21 | Chr5:8092969-8095128 FORWARD LENGTH=547 | 201606; PREDICTED: (-)-alpha-pinene synthase-like [Fragaria vesca subsp. vesca]; sp|O23945|PINS_FRAVE (-)-alpha-pinene synthase OS=Fragaria vesca OX=57918 PE=1 SV=2; tr|A0A2P6RC43|A0A2P6RC43_ROSCH (-)-alpha-pinene synthase OS=Rosa chinensis OX=74649 GN=RchiOBHm_Chr3g0474411 PE=3 SV=1	lyase activity; magnesium ion binding; terpene synthase activity
23	FvH4_1g05410.t1	Fvb1_v4.0.a1	AT1G04350.1 | 2-oxoglutarate (2OG) and Fe(II)-dependent oxygenase superfamily protein | Chr1:1165296-1166538 FORWARD LENGTH=360 | 201606; PREDICTED: 1-aminocyclopropane-1-carboxylate oxidase homolog 6-like [Fragaria vesca subsp. vesca]; sp|P93824|ACCH6_ARATH 1-aminocyclopropane-1-carboxylate oxidase homolog 6 OS=Arabidopsis thaliana OX=3702 GN=At1g04350 PE=2 SV=1; tr|A0A2P6SE33|A0A2P6SE33_ROSCH P…	oxidation-reduction process; oxidoreductase activity
24	FvH4_1g05530.t1	Fvb1_v4.0.a1	AT4G28940.1 | Phosphorylase superfamily protein | Chr4:14274414-14276920 FORWARD LENGTH=348 | 201606; PREDICTED: bark storage protein A [Fragaria vesca subsp. vesca]; sp|Q07469|BSPA_POPDE Bark storage protein A OS=Populus deltoides OX=3696 GN=BSPA PE=2 SV=1; tr|A0A2P6RJN6|A0A2P6RJN6_ROSCH Putative adenosylhomocysteine nucleosidase OS=Rosa chinensis OX=74649 GN=RchiOBHm_Chr2g0091231 PE=4 SV=1	catalytic activity; nucleoside metabolic process
25	FvH4_1g06160.t1	Fvb1_v4.0.a1	AT2G37410.2 | translocase inner membrane subunit 17-2 | Chr2:15698119-15698850 REVERSE LENGTH=243 | 201606; PREDICTED: mitochondrial import inner membrane translocase subunit TIM17-2-like [Fragaria vesca subsp. vesca] &gt;gi|764508945|ref|XP_011459302.1| PREDICTED: mitochondrial import inner membrane translocase subunit TIM17-2-like [Fragaria vesca subsp. vesca]; sp|Q9SP35|TI172_ARATH Mitochondri…
26	FvH4_1g06410.t1	Fvb1_v4.0.a1	AT5G56550.1 | oxidative stress 3 | Chr5:22895847-22896502 REVERSE LENGTH=172 | 201606; PREDICTED: uncharacterized protein LOC101299700 [Fragaria vesca subsp. vesca]; tr|A0A2P6RJW0|A0A2P6RJW0_ROSCH Uncharacterized protein OS=Rosa chinensis OX=74649 GN=RchiOBHm_Chr2g0092151 PE=4 SV=1
27	FvH4_1g06630.t1	Fvb1_v4.0.a1	AT4G26260.2 | myo-inositol oxygenase 4 | Chr4:13297939-13300146 FORWARD LENGTH=318 | 201606; PREDICTED: inositol oxygenase 4 [Fragaria vesca subsp. vesca]; sp|O82200|MIOX2_ARATH Inositol oxygenase 2 OS=Arabidopsis thaliana OX=3702 GN=MIOX2 PE=2 SV=2; tr|A0A2P6RK10|A0A2P6RK10_ROSCH Putative inositol oxygenase OS=Rosa chinensis OX=74649 GN=RchiOBHm_Chr2g0092361 PE=4 SV=1	cytoplasm; inositol catabolic process; inositol oxygenase activity; iron ion binding; oxidation-reduction process
28	FvH4_1g06670.t1	Fvb1_v4.0.a1	AT4G29180.2 | root hair specific 16 | Chr4:14385631-14389524 FORWARD LENGTH=913 | 201606; PREDICTED: probable LRR receptor-like serine/threonine-protein kinase At4g29180 [Fragaria vesca subsp. vesca]; sp|C0LGR6|Y4291_ARATH Probable LRR receptor-like serine/threonine-protein kinase At4g29180 OS=Arabidopsis thaliana OX=3702 GN=At4g29180 PE=1 SV=2; tr|A0A251NEZ7|A0A251NEZ7_PRUPE Uncharacterized prot…	ATP binding; protein binding; protein kinase activity; protein phosphorylation
29	FvH4_1g07190.t1	Fvb1_v4.0.a1	AT2G19590.1 | ACC oxidase 1 | Chr2:8476239-8477354 REVERSE LENGTH=310 | 201606; PREDICTED: 1-aminocyclopropane-1-carboxylate oxidase 1 [Fragaria vesca subsp. vesca]; sp|Q9ZUN4|ACCO1_ARATH 1-aminocyclopropane-1-carboxylate oxidase 1 OS=Arabidopsis thaliana OX=3702 GN=ACO1 PE=2 SV=1; tr|A0A2P6RK53|A0A2P6RK53_ROSCH Putative aminocyclopropanecarboxylate oxidase OS=Rosa chinensis OX=74649 GN=RchiOBHm_…	oxidation-reduction process; oxidoreductase activity
30	FvH4_1g07620.t1	Fvb1_v4.0.a1	AT5G56970.1 | cytokinin oxidase 3 | Chr5:23044944-23048245 REVERSE LENGTH=523 | 201606; PREDICTED: cytokinin dehydrogenase 3 [Fragaria vesca subsp. vesca]; sp|Q9LTS3|CKX3_ARATH Cytokinin dehydrogenase 3 OS=Arabidopsis thaliana OX=3702 GN=CKX3 PE=1 SV=1; tr|A0A2P6RK98|A0A2P6RK98_ROSCH Putative cytokinin dehydrogenase OS=Rosa chinensis OX=74649 GN=RchiOBHm_Chr2g0093491 PE=4 SV=1	catalytic activity; cytokinin dehydrogenase activity; cytokinin metabolic process; FAD binding; flavin adenine dinucleotide binding; oxidation-reduction process; oxidoreductase activity
31	FvH4_1g07710.t1	Fvb1_v4.0.a1	AT5G56960.2 | basic helix-loop-helix (bHLH) DNA-binding family protein | Chr5:23038703-23041410 REVERSE LENGTH=525 | 201606; PREDICTED: putative transcription factor bHLH041 [Fragaria vesca subsp. vesca]; sp|Q9LTS4|BH041_ARATH Putative transcription factor bHLH041 OS=Arabidopsis thaliana OX=3702 GN=BHLH41 PE=3 SV=1; tr|A0A2P6RK96|A0A2P6RK96_ROSCH Putative transcription factor bHLH family OS=Rosa …	protein dimerization activity
32	FvH4_1g08453.t1	Fvb1_v4.0.a1	AT2G06050.3 | oxophytodienoate-reductase 3 | Chr2:2359240-2361971 REVERSE LENGTH=391 | 201606; PREDICTED: 12-oxophytodienoate reductase 3-like [Fragaria vesca subsp. vesca]; sp|Q9FEW9|OPR3_SOLLC 12-oxophytodienoate reductase 3 OS=Solanum lycopersicum OX=4081 GN=OPR3 PE=1 SV=1; tr|A0A2P6RKL7|A0A2P6RKL7_ROSCH Putative 12-oxophytodienoate reductase OS=Rosa chinensis OX=74649 GN=RchiOBHm_Chr2g0094631…	catalytic activity; FMN binding; oxidation-reduction process; oxidoreductase activity
33	FvH4_1g08454.t1	Fvb1_v4.0.a1	AT2G06050.3 | oxophytodienoate-reductase 3 | Chr2:2359240-2361971 REVERSE LENGTH=391 | 201606; PREDICTED: 12-oxophytodienoate reductase 3-like [Fragaria vesca subsp. vesca]; sp|Q9FEW9|OPR3_SOLLC 12-oxophytodienoate reductase 3 OS=Solanum lycopersicum OX=4081 GN=OPR3 PE=1 SV=1; tr|A0A2P6RKL7|A0A2P6RKL7_ROSCH Putative 12-oxophytodienoate reductase OS=Rosa chinensis OX=74649 GN=RchiOBHm_Chr2g0094631…	catalytic activity; FMN binding; oxidation-reduction process; oxidoreductase activity
34	FvH4_1g09240.t1	Fvb1_v4.0.a1	AT1G19250.1 | flavin-dependent monooxygenase 1 | Chr1:6650656-6653053 REVERSE LENGTH=530 | 201606; PREDICTED: probable flavin-containing monooxygenase 1 [Fragaria vesca subsp. vesca]; sp|Q9LMA1|FMO1_ARATH Probable flavin-containing monooxygenase 1 OS=Arabidopsis thaliana OX=3702 GN=FMO1 PE=2 SV=1; tr|A0A2P6RKW6|A0A2P6RKW6_ROSCH Flavin-containing monooxygenase OS=Rosa chinensis OX=74649 GN=RchiOBH…	flavin adenine dinucleotide binding; NADP binding; N,N-dimethylaniline monooxygenase activity; oxidation-reduction process
35	FvH4_1g09300.t1	Fvb1_v4.0.a1	AT5G20820.1 | SAUR-like auxin-responsive protein family | Chr5:7046911-7047294 REVERSE LENGTH=127 | 201606; PREDICTED: uncharacterized protein LOC101305878 [Fragaria vesca subsp. vesca]; sp|Q29PU2|SAU76_ARATH Auxin-responsive protein SAUR76 OS=Arabidopsis thaliana OX=3702 GN=SAUR76 PE=1 SV=1; tr|M5VXZ9|M5VXZ9_PRUPE Uncharacterized protein OS=Prunus persica OX=3760 GN=PRUPE_7G192600 PE=4 SV=1	response to auxin stimulus
36	FvH4_1g09640.t1	Fvb1_v4.0.a1	AT4G33150.4 | lysine-ketoglutarate reductase/saccharopine dehydrogenase bifunctional enzyme | Chr4:15985479-15991069 REVERSE LENGTH=1064 | 201606; PREDICTED: alpha-aminoadipic semialdehyde synthase [Fragaria vesca subsp. vesca]; sp|Q9SMZ4|AASS_ARATH Alpha-aminoadipic semialdehyde synthase OS=Arabidopsis thaliana OX=3702 GN=LKR/SDH PE=1 SV=1; tr|A0A2P6RL31|A0A2P6RL31_ROSCH Putative oxidoreductase …	oxidation-reduction process; oxidoreductase activity
37	FvH4_1g10640.t1	Fvb1_v4.0.a1	AT3G12500.1 | basic chitinase | Chr3:3962501-3963984 REVERSE LENGTH=335 | 201606; chitinase [Fragaria x ananassa]; sp|P36907|CHIX_PEA Endochitinase OS=Pisum sativum OX=3888 PE=2 SV=1; tr|Q9FPM1|Q9FPM1_FRAAN Chitinase OS=Fragaria ananassa OX=3747 GN=Chi2-2 PE=2 SV=1	carbohydrate metabolic process; cell wall macromolecule catabolic process; chitinase activity; chitin catabolic process
38	FvH4_1g10642.t1	Fvb1_v4.0.a1	AT3G12500.1 | basic chitinase | Chr3:3962501-3963984 REVERSE LENGTH=335 | 201606; chitinase [Fragaria x ananassa]; sp|P36907|CHIX_PEA Endochitinase OS=Pisum sativum OX=3888 PE=2 SV=1; tr|Q9FPM1|Q9FPM1_FRAAN Chitinase OS=Fragaria ananassa OX=3747 GN=Chi2-2 PE=2 SV=1	carbohydrate metabolic process; cell wall macromolecule catabolic process; chitinase activity; chitin catabolic process
39	FvH4_1g10650.t1	Fvb1_v4.0.a1	AT3G12500.1 | basic chitinase | Chr3:3962501-3963984 REVERSE LENGTH=335 | 201606; chitinase [Fragaria x ananassa]; sp|P36907|CHIX_PEA Endochitinase OS=Pisum sativum OX=3888 PE=2 SV=1; tr|Q9FPM1|Q9FPM1_FRAAN Chitinase OS=Fragaria ananassa OX=3747 GN=Chi2-2 PE=2 SV=1	carbohydrate metabolic process; cell wall macromolecule catabolic process; chitinase activity; chitin catabolic process
40	FvH4_1g10661.t1	Fvb1_v4.0.a1	AT3G12500.1 | basic chitinase | Chr3:3962501-3963984 REVERSE LENGTH=335 | 201606; PREDICTED: endochitinase-like [Fragaria vesca subsp. vesca]; sp|P36907|CHIX_PEA Endochitinase OS=Pisum sativum OX=3888 PE=2 SV=1; tr|A0A2P6RLG3|A0A2P6RLG3_ROSCH Putative chitinase OS=Rosa chinensis OX=74649 GN=RchiOBHm_Chr2g0097821 PE=4 SV=1	carbohydrate metabolic process; cell wall macromolecule catabolic process; chitinase activity; chitin binding; chitin catabolic process
41	FvH4_1g10770.t1	Fvb1_v4.0.a1	AT1G47670.1 | Transmembrane amino acid transporter family protein | Chr1:17536834-17539486 REVERSE LENGTH=519 | 201606; PREDICTED: lysine histidine transporter-like 8 [Fragaria vesca subsp. vesca]; sp|Q9SX98|LHTL8_ARATH Lysine histidine transporter-like 8 OS=Arabidopsis thaliana OX=3702 GN=AATL1 PE=1 SV=1; tr|A0A2P6RLI2|A0A2P6RLI2_ROSCH Putative amino acid transporter, transmembrane domain-contai…
42	FvH4_1g11230.t1	Fvb1_v4.0.a1	AT1G63855.4 | Putative methyltransferase family protein | Chr1:23699557-23700954 REVERSE LENGTH=223 | 201606; PREDICTED: methyltransferase-like protein 23 [Fragaria vesca subsp. vesca]; sp|Q6DJF8|MET23_XENLA Methyltransferase-like protein 23 OS=Xenopus laevis OX=8355 GN=mettl23 PE=2 SV=1; tr|A0A2P6RLQ9|A0A2P6RLQ9_ROSCH Putative lysine methyltransferase, S-adenosyl-L-methionine-dependent methyltra…
43	FvH4_1g11250.t1	Fvb1_v4.0.a1	AT4G35100.2 | plasma membrane intrinsic protein 3 | Chr4:16708672-16709958 FORWARD LENGTH=280 | 201606; PREDICTED: aquaporin PIP2-7-like [Fragaria vesca subsp. vesca]; sp|P93004|PIP27_ARATH Aquaporin PIP2-7 OS=Arabidopsis thaliana OX=3702 GN=PIP2-7 PE=1 SV=2; tr|A0A200Q022|A0A200Q022_9MAGN Major intrinsic protein OS=Macleaya cordata OX=56857 GN=BVC80_1695g5 PE=3 SV=1	channel activity; membrane; transmembrane transport
44	FvH4_1g12461.t1	Fvb1_v4.0.a1	AT3G51000.1 | alpha/beta-Hydrolases superfamily protein | Chr3:18945258-18946499 REVERSE LENGTH=323 | 201606; PREDICTED: bifunctional epoxide hydrolase 2-like [Fragaria vesca subsp. vesca]; sp|I6YGS0|EPHA_MYCTU Epoxide hydrolase A OS=Mycobacterium tuberculosis (strain ATCC 25618 / H37Rv) OX=83332 GN=ephA PE=1 SV=1; tr|A0A2P6RM50|A0A2P6RM50_ROSCH Putative soluble epoxide hydrolase OS=Rosa chinensi…	catalytic activity
45	FvH4_1g12870.t1	Fvb1_v4.0.a1	AT4G03500.3 | Ankyrin repeat family protein | Chr4:1554420-1556571 FORWARD LENGTH=629 | 201606; PREDICTED: ankyrin repeat-containing protein At5g02620-like [Fragaria vesca subsp. vesca]; sp|A2CIR5|NPR4_ORYSJ Ankyrin repeat-containing protein NPR4 OS=Oryza sativa subsp. japonica OX=39947 GN=NPR4 PE=2 SV=1; tr|A0A251ND80|A0A251ND80_PRUPE Uncharacterized protein OS=Prunus persica OX=3760 GN=PRUPE_7G…	protein binding
46	FvH4_1g13011.t1	Fvb1_v4.0.a1	AT2G18250.1 | 4-phosphopantetheine adenylyltransferase | Chr2:7940025-7941499 FORWARD LENGTH=176 | 201606; PREDICTED: syntaxin-112 [Fragaria vesca subsp. vesca]; sp|Q9ZPV8|COAD_ARATH Phosphopantetheine adenylyltransferase OS=Arabidopsis thaliana OX=3702 GN=COAD PE=1 SV=1; tr|A0A2P6RMB5|A0A2P6RMB5_ROSCH Putative pantetheine-phosphate adenylyltransferase OS=Rosa chinensis OX=74649 GN=RchiOBHm_Chr2g…	biosynthetic process; catalytic activity
47	FvH4_1g13310.t1	Fvb1_v4.0.a1	AT5G49560.1 | Putative methyltransferase family protein | Chr5:20110961-20111785 REVERSE LENGTH=274 | 201606; PREDICTED: protein N-lysine methyltransferase METTL21A-like [Fragaria vesca subsp. vesca]; sp|A6QP81|MT21C_BOVIN Protein-lysine methyltransferase METTL21C OS=Bos taurus OX=9913 GN=METTL21C PE=2 SV=1; tr|A0A2P6RMG6|A0A2P6RMG6_ROSCH Putative lysine methyltransferase, S-adenosyl-L-methionine…
48	FvH4_1g13850.t1	Fvb1_v4.0.a1	AT3G06240.1 | F-box family protein | Chr3:1887336-1888619 FORWARD LENGTH=427 | 201606; PREDICTED: F-box protein At3g07870-like [Fragaria vesca subsp. vesca] &gt;gi|764593463|ref|XP_011465476.1| PREDICTED: F-box protein At3g07870-like [Fragaria vesca subsp. vesca]; sp|Q8GXC7|FBK50_ARATH F-box/kelch-repeat protein At3g06240 OS=Arabidopsis thaliana OX=3702 GN=At3g06240 PE=2 SV=1; tr|A0A2P6RP58|A0A2P…	protein binding
49	FvH4_1g13930.t1	Fvb1_v4.0.a1	AT4G36740.1 | homeobox protein 40 | Chr4:17314649-17316314 REVERSE LENGTH=216 | 201606; PREDICTED: homeobox-leucine zipper protein ATHB-40 isoform X2 [Fragaria vesca subsp. vesca]; sp|O23208|ATB40_ARATH Homeobox-leucine zipper protein ATHB-40 OS=Arabidopsis thaliana OX=3702 GN=ATHB-40 PE=2 SV=3; tr|A0A2P6RMK2|A0A2P6RMK2_ROSCH Putative transcription factor Homobox-WOX family OS=Rosa chinensis OX=7…	DNA binding; regulation of transcription, DNA-dependent; sequence-specific DNA binding
50	FvH4_1g14870.t1	Fvb1_v4.0.a1	AT2G23580.1 | methyl esterase 4 | Chr2:10033360-10034310 REVERSE LENGTH=263 | 201606; PREDICTED: salicylic acid-binding protein 2-like isoform X1 [Fragaria vesca subsp. vesca]; sp|Q6RYA0|SABP2_TOBAC Salicylic acid-binding protein 2 OS=Nicotiana tabacum OX=4097 GN=SABP2 PE=1 SV=1; tr|A0A2P6SB71|A0A2P6SB71_ROSCH Putative 3-oxolaurate decarboxylase OS=Rosa chinensis OX=74649 GN=RchiOBHm_Chr1g0329911…
51	FvH4_1g14891.t1	Fvb1_v4.0.a1	AT3G50440.1 | methylesterase | Chr3:18717392-18718396 REVERSE LENGTH=275 | 201606; PREDICTED: probable esterase PIR7A isoform X1 [Fragaria vesca subsp. vesca] &gt;gi|764593000|ref|XP_004300555.2| PREDICTED: probable esterase PIR7A isoform X2 [Fragaria vesca subsp. vesca]; sp|Q8S9K8|MES10_ARATH Methylesterase 10 OS=Arabidopsis thaliana OX=3702 GN=MES10 PE=2 SV=1; tr|M5VQX9|M5VQX9_PRUPE Uncharacter…
52	FvH4_1g14930.t1	Fvb1_v4.0.a1	AT3G50440.1 | methylesterase | Chr3:18717392-18718396 REVERSE LENGTH=275 | 201606; PREDICTED: probable esterase PIR7A [Fragaria vesca subsp. vesca]; sp|Q6RYA0|SABP2_TOBAC Salicylic acid-binding protein 2 OS=Nicotiana tabacum OX=4097 GN=SABP2 PE=1 SV=1; tr|A0A2P6SB71|A0A2P6SB71_ROSCH Putative 3-oxolaurate decarboxylase OS=Rosa chinensis OX=74649 GN=RchiOBHm_Chr1g0329911 PE=4 SV=1
53	FvH4_1g15030.t1	Fvb1_v4.0.a1	AT3G51780.1 | BCL-2-associated athanogene 4 | Chr3:19207029-19208178 REVERSE LENGTH=269 | 201606; Molecular chaperone regulator [Trema orientalis]; sp|Q8RX71|BAG4_ARATH BAG family molecular chaperone regulator 4 OS=Arabidopsis thaliana OX=3702 GN=BAG4 PE=1 SV=1; tr|A0A2P5F945|A0A2P5F945_TREOI Molecular chaperone regulator OS=Trema orientale OX=63057 GN=TorRG33x02_097940 PE=4 SV=1	chaperone binding; protein binding
54	FvH4_1g15450.t1	Fvb1_v4.0.a1	AT4G37180.1 | Homeodomain-like superfamily protein | Chr4:17504648-17506107 FORWARD LENGTH=356 | 201606; PREDICTED: probable transcription factor KAN4 [Fragaria vesca subsp. vesca]; sp|F4JRB0|HHO5_ARATH Transcription factor HHO5 OS=Arabidopsis thaliana OX=3702 GN=HHO5 PE=1 SV=1; tr|A0A2P6RN79|A0A2P6RN79_ROSCH Putative transcription factor MYB-HB-like family OS=Rosa chinensis OX=74649 GN=RchiOBHm_…	DNA binding
55	FvH4_1g15580.t1	Fvb1_v4.0.a1	AT2G26560.1 | phospholipase A 2A | Chr2:11293912-11295708 REVERSE LENGTH=407 | 201606; PREDICTED: patatin-like protein 2 [Fragaria vesca subsp. vesca]; sp|O48723|PLP2_ARATH Patatin-like protein 2 OS=Arabidopsis thaliana OX=3702 GN=PLP2 PE=1 SV=1; tr|A0A2P6RNB2|A0A2P6RNB2_ROSCH Patatin OS=Rosa chinensis OX=74649 GN=RchiOBHm_Chr2g0104921 PE=3 SV=1	lipid metabolic process
56	FvH4_1g15590.t1	Fvb1_v4.0.a1	AT2G26560.1 | phospholipase A 2A | Chr2:11293912-11295708 REVERSE LENGTH=407 | 201606; PREDICTED: patatin-like protein 1 [Fragaria vesca subsp. vesca]; sp|B8AQW7|PLP1_ORYSI Patatin-like protein 1 OS=Oryza sativa subsp. indica OX=39946 GN=PLP1 PE=3 SV=1; tr|A0A251NB56|A0A251NB56_PRUPE Patatin OS=Prunus persica OX=3760 GN=PRUPE_7G137200 PE=3 SV=1	lipid metabolic process
57	FvH4_1g15900.t1	Fvb1_v4.0.a1	AT3G19184.1 | AP2/B3-like transcriptional factor family protein | Chr3:6637555-6639035 FORWARD LENGTH=277 | 201606; PREDICTED: B3 domain-containing protein Os01g0234100-like isoform X2 [Fragaria vesca subsp. vesca]; sp|Q0JP99|Y1341_ORYSJ B3 domain-containing protein Os01g0234100 OS=Oryza sativa subsp. japonica OX=39947 GN=Os01g0234100 PE=2 SV=1; tr|A0A2P6RNI7|A0A2P6RNI7_ROSCH Putative transcripti…	DNA binding
58	FvH4_1g16130.t1	Fvb1_v4.0.a1	AT3G50330.1 | basic helix-loop-helix (bHLH) DNA-binding superfamily protein | Chr3:18657423-18658118 REVERSE LENGTH=231 | 201606; PREDICTED: transcription factor HEC2-like [Fragaria vesca subsp. vesca]; sp|Q9SND4|HEC2_ARATH Transcription factor HEC2 OS=Arabidopsis thaliana OX=3702 GN=HEC2 PE=1 SV=1; tr|A0A2P6RNI8|A0A2P6RNI8_ROSCH Putative transcription factor bHLH family OS=Rosa chinensis OX=7464…	protein dimerization activity
59	FvH4_1g16830.t1	Fvb1_v4.0.a1	AT4G37290.1 | transmembrane protein | Chr4:17549929-17550183 REVERSE LENGTH=84 | 201606; hypothetical protein RchiOBHm_Chr1g0340091 [Rosa chinensis]; tr|A0A2P6SDE2|A0A2P6SDE2_ROSCH Uncharacterized protein OS=Rosa chinensis OX=74649 GN=RchiOBHm_Chr1g0340091 PE=4 SV=1
60	FvH4_1g16840.t1	Fvb1_v4.0.a1	AT2G23250.1 | UDP-glucosyl transferase 84B2 | Chr2:9897809-9899125 REVERSE LENGTH=438 | 201606; PREDICTED: UDP-glycosyltransferase 84B2-like [Fragaria vesca subsp. vesca]; sp|O22183|U84B2_ARATH UDP-glycosyltransferase 84B2 OS=Arabidopsis thaliana OX=3702 GN=UGT84B2 PE=3 SV=1; tr|A0A2P6RNV6|A0A2P6RNV6_ROSCH Glycosyltransferase OS=Rosa chinensis OX=74649 GN=RchiOBHm_Chr2g0106741 PE=3 SV=1	transferase activity, transferring hexosyl groups
61	FvH4_1g16862.t1	Fvb1_v4.0.a1	AT4G37330.1 | cytochrome P450%2C family 81%2C subfamily D%2C polypeptide 4 | Chr4:17562547-17564569 REVERSE LENGTH=492 | 201606; PREDICTED: isoflavone 3'-hydroxylase-like [Fragaria vesca subsp. vesca]; sp|Q6WNQ8|C81E8_MEDTR Cytochrome P450 81E8 OS=Medicago truncatula OX=3880 GN=CYP81E8 PE=2 SV=1; tr|A0A2P6RNT8|A0A2P6RNT8_ROSCH Putative oxidoreductase OS=Rosa chinensis OX=74649 GN=RchiOBHm_Chr2g01…	heme binding; iron ion binding; oxidation-reduction process; oxidoreductase activity, acting on paired donors, with incorporation or reduction of molecular oxygen
62	FvH4_1g16870.t1	Fvb1_v4.0.a1	AT4G37370.1 | cytochrome P450%2C family 81%2C subfamily D%2C polypeptide 8 | Chr4:17569971-17571678 REVERSE LENGTH=497 | 201606; PREDICTED: cytochrome P450 81E8-like [Fragaria vesca subsp. vesca]; sp|Q6WNQ8|C81E8_MEDTR Cytochrome P450 81E8 OS=Medicago truncatula OX=3880 GN=CYP81E8 PE=2 SV=1; tr|A0A2P6RNT8|A0A2P6RNT8_ROSCH Putative oxidoreductase OS=Rosa chinensis OX=74649 GN=RchiOBHm_Chr2g0106851…	heme binding; iron ion binding; oxidation-reduction process; oxidoreductase activity, acting on paired donors, with incorporation or reduction of molecular oxygen
63	FvH4_1g17380.t1	Fvb1_v4.0.a1	AT3G49940.1 | LOB domain-containing protein 38 | Chr3:18514465-18515302 FORWARD LENGTH=247 | 201606; PREDICTED: LOB domain-containing protein 38 [Fragaria vesca subsp. vesca]; sp|Q9SN23|LBD38_ARATH LOB domain-containing protein 38 OS=Arabidopsis thaliana OX=3702 GN=LBD38 PE=1 SV=1; tr|A0A2P6RNZ9|A0A2P6RNZ9_ROSCH Putative transcription factor AS2-LOB family OS=Rosa chinensis OX=74649 GN=RchiOBHm_C…
64	FvH4_1g18020.t1	Fvb1_v4.0.a1	AT2G22880.1 | VQ motif-containing protein | Chr2:9741119-9741463 REVERSE LENGTH=114 | 201606; PREDICTED: uncharacterized protein LOC105352032 [Fragaria vesca subsp. vesca]; sp|Q9SZG3|VQ29_ARATH VQ motif-containing protein 29 OS=Arabidopsis thaliana OX=3702 GN=VQ29 PE=2 SV=1; tr|A0A2P6RPB8|A0A2P6RPB8_ROSCH Uncharacterized protein OS=Rosa chinensis OX=74649 GN=RchiOBHm_Chr2g0108511 PE=4 SV=1
65	FvH4_1g18170.t1	Fvb1_v4.0.a1	AT5G20630.1 | germin 3 | Chr5:6975315-6975950 REVERSE LENGTH=211 | 201606; PREDICTED: auxin-binding protein ABP19a-like [Fragaria vesca subsp. vesca]; sp|Q9ZRA4|AB19A_PRUPE Auxin-binding protein ABP19a OS=Prunus persica OX=3760 GN=ABP19A PE=3 SV=1; tr|A0A2P6RPC3|A0A2P6RPC3_ROSCH Putative germin OS=Rosa chinensis OX=74649 GN=RchiOBHm_Chr2g0108661 PE=3 SV=1	manganese ion binding; nutrient reservoir activity
66	FvH4_1g18500.t1	Fvb1_v4.0.a1	AT3G49690.1 | myb domain protein 84 | Chr3:18427941-18429100 FORWARD LENGTH=310 | 201606; PREDICTED: transcription factor RAX3 [Fragaria vesca subsp. vesca]; sp|Q9M2Y9|RAX3_ARATH Transcription factor RAX3 OS=Arabidopsis thaliana OX=3702 GN=RAX3 PE=2 SV=1; tr|A0A2P6RPD8|A0A2P6RPD8_ROSCH Putative transcription factor MYB-HB-like family OS=Rosa chinensis OX=74649 GN=RchiOBHm_Chr2g0109131 PE=4 SV=1	DNA binding
67	FvH4_1g19312.t1	Fvb1_v4.0.a1
68	FvH4_1g19380.t1	Fvb1_v4.0.a1	AT2G22590.1 | UDP-Glycosyltransferase superfamily protein | Chr2:9593012-9594424 FORWARD LENGTH=470 | 201606; PREDICTED: putative UDP-rhamnose:rhamnosyltransferase 1 [Fragaria vesca subsp. vesca]; sp|Q66PF2|URT1_FRAAN Putative UDP-rhamnose:rhamnosyltransferase 1 OS=Fragaria ananassa OX=3747 GN=GT4 PE=2 SV=1; tr|A0A2P6RPU8|A0A2P6RPU8_ROSCH Glycosyltransferase OS=Rosa chinensis OX=74649 GN=RchiOBHm…	transferase activity, transferring hexosyl groups
69	FvH4_1g19960.t1	Fvb1_v4.0.a1	AT4G36860.2 | LIM domain-containing protein | Chr4:17358957-17361189 REVERSE LENGTH=458 | 201606; putative protein DA1 [Rosa chinensis]; sp|Q8W4F0|DAR1_ARATH Protein DA1-related 1 OS=Arabidopsis thaliana OX=3702 GN=DAR1 PE=1 SV=3; tr|A0A2P6RQ23|A0A2P6RQ23_ROSCH Uncharacterized protein OS=Rosa chinensis OX=74649 GN=RchiOBHm_Chr2g0111871 PE=4 SV=1	protein binding; signal transduction
70	FvH4_1g20180.t1	Fvb1_v4.0.a1	AT2G14095.1 | hypothetical protein | Chr2:5932506-5933752 REVERSE LENGTH=234 | 201606; PREDICTED: uncharacterized protein LOC101308504 isoform X2 [Fragaria vesca subsp. vesca]; tr|A0A2P6RQ83|A0A2P6RQ83_ROSCH Uncharacterized protein OS=Rosa chinensis OX=74649 GN=RchiOBHm_Chr2g0112251 PE=4 SV=1
71	FvH4_1g20410.t1	Fvb1_v4.0.a1	AT1G17840.1 | white-brown complex-like protein | Chr1:6142870-6145894 FORWARD LENGTH=703 | 201606; PREDICTED: ABC transporter G family member 11-like [Fragaria vesca subsp. vesca]; sp|Q8RXN0|AB11G_ARATH ABC transporter G family member 11 OS=Arabidopsis thaliana OX=3702 GN=ABCG11 PE=1 SV=1; tr|A0A2P6RQB9|A0A2P6RQB9_ROSCH Putative taurine-transporting ATPase OS=Rosa chinensis OX=74649 GN=RchiOBHm_C…	ATPase activity; ATP binding; membrane
72	FvH4_1g21510.t1	Fvb1_v4.0.a1	AT1G47710.1 | Serine protease inhibitor (SERPIN) family protein | Chr1:17558271-17560061 FORWARD LENGTH=391 | 201606; PREDICTED: serpin-ZX-like [Fragaria vesca subsp. vesca]; sp|Q9S7T8|SPZX_ARATH Serpin-ZX OS=Arabidopsis thaliana OX=3702 GN=At1g47710 PE=1 SV=1; tr|A0A2P6RSN3|A0A2P6RSN3_ROSCH Putative Serpin family protein OS=Rosa chinensis OX=74649 GN=RchiOBHm_Chr2g0122001 PE=3 SV=1	extracellular space
73	FvH4_1g21540.t1	Fvb1_v4.0.a1	AT4G39830.1 | Cupredoxin superfamily protein | Chr4:18479103-18481184 FORWARD LENGTH=582 | 201606; PREDICTED: L-ascorbate oxidase [Fragaria vesca subsp. vesca]; sp|P24792|ASO_CUCMA L-ascorbate oxidase OS=Cucurbita maxima OX=3661 GN=AAO PE=1 SV=2; tr|A0A2P6QWL5|A0A2P6QWL5_ROSCH Putative oxidoreductase OS=Rosa chinensis OX=74649 GN=RchiOBHm_Chr4g0415131 PE=3 SV=1	copper ion binding; extracellular region; oxidation-reduction process; oxidoreductase activity
74	FvH4_1g23350.t1	Fvb1_v4.0.a1	AT5G64750.1 | Integrase-type DNA-binding superfamily protein | Chr5:25891679-25893656 FORWARD LENGTH=391 | 201606; PREDICTED: ethylene-responsive transcription factor ERF110-like isoform X1 [Fragaria vesca subsp. vesca]; sp|Q9FGF8|ABR1_ARATH Ethylene-responsive transcription factor ABR1 OS=Arabidopsis thaliana OX=3702 GN=ABR1 PE=2 SV=1; tr|A0A2P6RRQ7|A0A2P6RRQ7_ROSCH Putative transcription factor…	DNA binding; regulation of transcription, DNA-dependent; sequence-specific DNA binding transcription factor activity
75	FvH4_1g23380.t1	Fvb1_v4.0.a1	AT5G60900.1 | receptor-like protein kinase 1 | Chr5:24498467-24501494 REVERSE LENGTH=832 | 201606; PREDICTED: G-type lectin S-receptor-like serine/threonine-protein kinase RLK1 [Fragaria vesca subsp. vesca]; sp|Q25AG3|LERK3_ORYSI G-type lectin S-receptor-like serine/threonine-protein kinase LECRK3 OS=Oryza sativa subsp. indica OX=39946 GN=LECRK3 PE=3 SV=2; tr|A0A2P6RRQ5|A0A2P6RRQ5_ROSCH Uncharact…	ATP binding; protein kinase activity; protein phosphorylation; protein serine/threonine kinase activity; recognition of pollen
76	FvH4_1g23740.t1	Fvb1_v4.0.a1	AT5G05320.1 | FAD/NAD(P)-binding oxidoreductase family protein | Chr5:1575093-1576679 REVERSE LENGTH=406 | 201606; PREDICTED: zeaxanthin epoxidase, chloroplastic-like [Fragaria vesca subsp. vesca]; sp|Q9FLC2|MO3_ARATH Monooxygenase 3 OS=Arabidopsis thaliana OX=3702 GN=MO3 PE=2 SV=1; tr|A0A2P6RS20|A0A2P6RS20_ROSCH Putative FAD-binding domain, FAD/NAD(P)-binding domain-containing protein OS=Rosa ch…	FAD binding
77	FvH4_1g24970.t1	Fvb1_v4.0.a1	AT2G01170.1 | bidirectional amino acid transporter 1 | Chr2:102364-104462 REVERSE LENGTH=516 | 201606; PREDICTED: amino-acid permease BAT1 homolog [Fragaria vesca subsp. vesca]; sp|Q9ZU50|BAT1_ARATH Amino-acid permease BAT1 OS=Arabidopsis thaliana OX=3702 GN=BAT1 PE=2 SV=2; tr|A0A2P6RST6|A0A2P6RST6_ROSCH Putative amino acid/polyamine transporter I OS=Rosa chinensis OX=74649 GN=RchiOBHm_Chr2g01226…	amino acid transport; integral to membrane; membrane; transmembrane transport; transmembrane transporter activity
78	FvH4_1g25073.t1	Fvb1_v4.0.a1
79	FvH4_1g25220.t1	Fvb1_v4.0.a1	AT5G55380.1 | MBOAT (membrane bound O-acyl transferase) family protein | Chr5:22446846-22447871 REVERSE LENGTH=341 | 201606; PREDICTED: long-chain-alcohol O-fatty-acyltransferase-like [Fragaria vesca subsp. vesca]; sp|Q9XGY6|WAXS1_SIMCH Long-chain-alcohol O-fatty-acyltransferase OS=Simmondsia chinensis OX=3999 PE=1 SV=1; tr|A0A2P6RT05|A0A2P6RT05_ROSCH Putative long-chain-alcohol O-fatty-acyltrans…	O-acyltransferase activity
80	FvH4_1g25360.t1	Fvb1_v4.0.a1	AT3G14880.2 | transcription factor-like protein | Chr3:5006565-5007689 FORWARD LENGTH=237 | 201606; PREDICTED: transcription factor HBP-1b(c1)-like [Fragaria vesca subsp. vesca]; sp|Q58FV0|DOGL3_ARATH Protein DOG1-like 3 OS=Arabidopsis thaliana OX=3702 GN=DOGL3 PE=2 SV=1; tr|A0A2P6RT06|A0A2P6RT06_ROSCH Putative transcription factor TGA like domain-containing protein OS=Rosa chinensis OX=74649 GN=…	sequence-specific DNA binding; transcription, DNA-dependent
81	FvH4_1g25720.t1	Fvb1_v4.0.a1	AT2G38290.1 | ammonium transporter 2 | Chr2:16039672-16042291 REVERSE LENGTH=475 | 201606; PREDICTED: ammonium transporter 3 member 1-like [Fragaria vesca subsp. vesca]; sp|Q84KJ6|AMT31_ORYSJ Ammonium transporter 3 member 1 OS=Oryza sativa subsp. japonica OX=39947 GN=AMT3-1 PE=2 SV=1; tr|A0A2P6RET1|A0A2P6RET1_ROSCH Ammonium transporter OS=Rosa chinensis OX=74649 GN=RchiOBHm_Chr3g0484601 PE=3 SV=1	ammonium transmembrane transport; ammonium transmembrane transporter activity; ammonium transport; membrane
82	FvH4_1g25745.t1	Fvb1_v4.0.a1
83	FvH4_1g26200.t1	Fvb1_v4.0.a1	AT4G01720.1 | WRKY family transcription factor | Chr4:744949-748219 FORWARD LENGTH=489 | 201606; PREDICTED: probable WRKY transcription factor 47 isoform X1 [Fragaria vesca subsp. vesca]; sp|Q9ZSI7|WRK47_ARATH Probable WRKY transcription factor 47 OS=Arabidopsis thaliana OX=3702 GN=WRKY47 PE=1 SV=2; tr|A0A2P6RF14|A0A2P6RF14_ROSCH Putative transcription factor WRKY family OS=Rosa chinensis OX=7464…	regulation of transcription, DNA-dependent; sequence-specific DNA binding; sequence-specific DNA binding transcription factor activity
84	FvH4_1g26490.t1	Fvb1_v4.0.a1	AT4G01870.2 | tolB protein-like protein | Chr4:808473-810578 REVERSE LENGTH=701 | 201606; PREDICTED: uncharacterized protein LOC105352244 [Fragaria vesca subsp. vesca]; sp|Q3A097|TOLB_PELCD Tol-Pal system protein TolB OS=Pelobacter carbinolicus (strain DSM 2380 / NBRC 103641 / GraBd1) OX=338963 GN=tolB PE=3 SV=2; tr|A0A2P6RFB8|A0A2P6RFB8_ROSCH Putative transcription factor WD40-like family OS=Ros…
85	FvH4_1g26980.t1	Fvb1_v4.0.a1	AT2G47260.1 | WRKY DNA-binding protein 23 | Chr2:19405045-19406446 REVERSE LENGTH=337 | 201606; PREDICTED: probable WRKY transcription factor 23 [Fragaria vesca subsp. vesca]; sp|O22900|WRK23_ARATH WRKY transcription factor 23 OS=Arabidopsis thaliana OX=3702 GN=WRKY23 PE=2 SV=1; tr|A0A2P6RFE9|A0A2P6RFE9_ROSCH WRKY transcription factor OS=Rosa chinensis OX=74649 GN=RchiOBHm_Chr3g0487201 PE=3 SV=1	regulation of transcription, DNA-dependent; sequence-specific DNA binding; sequence-specific DNA binding transcription factor activity
86	FvH4_1g29310.t1	Fvb1_v4.0.a1	AT5G07050.1 | nodulin MtN21 /EamA-like transporter family protein | Chr5:2191533-2193416 REVERSE LENGTH=402 | 201606; PREDICTED: WAT1-related protein At5g07050-like [Fragaria vesca subsp. vesca]; sp|Q9FL41|WTR38_ARATH WAT1-related protein At5g07050 OS=Arabidopsis thaliana OX=3702 GN=At5g07050 PE=2 SV=1; tr|A0A2P6RH27|A0A2P6RH27_ROSCH WAT1-related protein OS=Rosa chinensis OX=74649 GN=RchiOBHm_Chr…	integral to membrane; membrane; transmembrane transporter activity
87	FvH4_1g29440.t1	Fvb1_v4.0.a1	AT3G48890.1 | membrane-associated progesterone binding protein 3 | Chr3:18129669-18131353 FORWARD LENGTH=233 | 201606; PREDICTED: membrane steroid-binding protein 2-like, partial [Fragaria vesca subsp. vesca]; sp|Q9M2Z4|MSBP2_ARATH Membrane steroid-binding protein 2 OS=Arabidopsis thaliana OX=3702 GN=MSBP2 PE=1 SV=1; tr|A0A2P6RH76|A0A2P6RH76_ROSCH Putative cytochrome b5-like heme/steroid binding …
88	FvH4_1g29500.t1	Fvb1_v4.0.a1	AT4G34670.1 | Ribosomal protein S3Ae | Chr4:16548724-16550222 FORWARD LENGTH=262 | 201606; PREDICTED: 40S ribosomal protein S3a [Fragaria vesca subsp. vesca]; sp|P33444|RS3A_CATRO 40S ribosomal protein S3a OS=Catharanthus roseus OX=4058 GN=RPS3A PE=2 SV=4; tr|A0A2P6QPG4|A0A2P6QPG4_ROSCH 40S ribosomal protein S3a OS=Rosa chinensis OX=74649 GN=RchiOBHm_Chr4g0387481 PE=3 SV=1	ribosome; structural constituent of ribosome; translation
89	FvH4_1g30090.t1	Fvb1_v4.0.a1	AT1G65820.1 | microsomal glutathione s-transferase | Chr1:24485213-24486682 FORWARD LENGTH=146 | 201606; PREDICTED: microsomal glutathione S-transferase 3 [Fragaria vesca subsp. vesca]; sp|Q9CPU4|MGST3_MOUSE Microsomal glutathione S-transferase 3 OS=Mus musculus OX=10090 GN=Mgst3 PE=1 SV=1; tr|A0A2P6RGA5|A0A2P6RGA5_ROSCH Putative glutathione transferase OS=Rosa chinensis OX=74649 GN=RchiOBHm_Chr3…
90	FvH4_2g00050.t1	Fvb2_v4.0.a1
91	FvH4_2g00740.t1	Fvb2_v4.0.a1	AT1G33590.2 | Leucine-rich repeat (LRR) family protein | Chr1:12177677-12179221 FORWARD LENGTH=514 | 201606; PREDICTED: leucine-rich repeat receptor-like serine/threonine-protein kinase BAM3 [Fragaria vesca subsp. vesca]; sp|Q9C9H7|RLP12_ARATH Receptor-like protein 12 OS=Arabidopsis thaliana OX=3702 GN=RLP12 PE=2 SV=2; tr|A0A2P6PKQ5|A0A2P6PKQ5_ROSCH Putative leucine-rich repeat-containing, plant-…	protein binding
92	FvH4_2g01280.t1	Fvb2_v4.0.a1	aldo/keto reductase [Fragaria x ananassa]; AT1G59960.1 | NAD(P)-linked oxidoreductase superfamily protein | Chr1:22071410-22073067 REVERSE LENGTH=326 | 201606; sp|Q9SQ64|COR2_PAPSO Non-functional NADPH-dependent codeinone reductase 2 OS=Papaver somniferum OX=3469 GN=COR2 PE=1 SV=1; tr|Q5Y381|Q5Y381_FRAAN Aldo/keto reductase OS=Fragaria ananassa OX=3747 GN=AKR PE=2 SV=1	oxidation-reduction process; oxidoreductase activity
93	FvH4_2g01600.t1	Fvb2_v4.0.a1	AT4G36040.1 | Chaperone DnaJ-domain superfamily protein | Chr4:17049708-17050193 REVERSE LENGTH=161 | 201606; PREDICTED: chaperone protein dnaJ 11, chloroplastic-like [Fragaria vesca subsp. vesca]; sp|Q9FYB5|DNJ11_ARATH Chaperone protein dnaJ 11, chloroplastic OS=Arabidopsis thaliana OX=3702 GN=ATJ11 PE=1 SV=2; tr|A0A2P6PIZ2|A0A2P6PIZ2_ROSCH Putative DnaJ domain-containing protein OS=Rosa chinens…
94	FvH4_2g01680.t1	Fvb2_v4.0.a1	AT1G58170.1 | Disease resistance-responsive (dirigent-like protein) family protein | Chr1:21536188-21536745 FORWARD LENGTH=185 | 201606; PREDICTED: dirigent protein 22-like [Fragaria vesca subsp. vesca]; sp|Q9C523|DIR19_ARATH Dirigent protein 19 OS=Arabidopsis thaliana OX=3702 GN=DIR19 PE=2 SV=1; tr|A0A2P6PJ22|A0A2P6PJ22_ROSCH Dirigent protein OS=Rosa chinensis OX=74649 GN=RchiOBHm_Chr6g0244551 P…
95	FvH4_2g02860.t1	Fvb2_v4.0.a1	AT4G33720.1 | CAP (Cysteine-rich secretory proteins%2C Antigen 5%2C and Pathogenesis-related 1 protein) superfamily protein | Chr4:16182813-16183304 FORWARD LENGTH=163 | 201606; PREDICTED: pathogenesis-related protein 1A-like [Fragaria vesca subsp. vesca]; sp|P09042|PR1C_TOBAC Pathogenesis-related protein 1C OS=Nicotiana tabacum OX=4097 PE=2 SV=3; tr|A0A2P6PJU6|A0A2P6PJU6_ROSCH Uncharacterized pr…	extracellular region
96	FvH4_2g03390.t1	Fvb2_v4.0.a1	AT2G14660.1 | thymocyte nuclear-like protein | Chr2:6272506-6272982 FORWARD LENGTH=158 | 201606; PREDICTED: thymocyte nuclear protein 1-like [Fragaria vesca subsp. vesca]; sp|Q6P3E0|THYN1_RAT Thymocyte nuclear protein 1 OS=Rattus norvegicus OX=10116 GN=Thyn1 PE=2 SV=1; tr|A0A2P6PK21|A0A2P6PK21_ROSCH Putative PUA-like domain-containing protein OS=Rosa chinensis OX=74649 GN=RchiOBHm_Chr6g0248511 PE…
97	FvH4_2g03511.t1	Fvb2_v4.0.a1	AT1G58420.1 | Uncharacterized conserved protein UCP031279 | Chr1:21707407-21707946 FORWARD LENGTH=179 | 201606; PREDICTED: uncharacterized protein LOC105350033 [Fragaria vesca subsp. vesca]; tr|A0A2P6PK61|A0A2P6PK61_ROSCH Uncharacterized protein OS=Rosa chinensis OX=74649 GN=RchiOBHm_Chr6g0248901 PE=4 SV=1
98	FvH4_2g04120.t1	Fvb2_v4.0.a1	AT1G27730.1 | salt tolerance zinc finger | Chr1:9648302-9648985 REVERSE LENGTH=227 | 201606; PREDICTED: zinc finger protein ZAT10 [Fragaria vesca subsp. vesca]; sp|Q96289|ZAT10_ARATH Zinc finger protein ZAT10 OS=Arabidopsis thaliana OX=3702 GN=ZAT10 PE=2 SV=1; tr|A0A2P6PLC0|A0A2P6PLC0_ROSCH Putative transcription factor C2H2 family OS=Rosa chinensis OX=74649 GN=RchiOBHm_Chr6g0253491 PE=4 SV=1	nucleic acid binding
99	FvH4_2g04290.t1	Fvb2_v4.0.a1	AT3G19615.1 | beta-1%2C4-xylosidase | Chr3:6815073-6815354 REVERSE LENGTH=93 | 201606; PREDICTED: uncharacterized protein LOC105349590 [Fragaria vesca subsp. vesca]; tr|A0A2P6PLF7|A0A2P6PLF7_ROSCH Uncharacterized protein OS=Rosa chinensis OX=74649 GN=RchiOBHm_Chr6g0253681 PE=4 SV=1
100	FvH4_2g04750.t1	Fvb2_v4.0.a1	AT2G14960.1 | Auxin-responsive GH3 family protein | Chr2:6451659-6453670 REVERSE LENGTH=590 | 201606; PREDICTED: probable indole-3-acetic acid-amido synthetase GH3.1 [Fragaria vesca subsp. vesca]; sp|O82333|GH31_ARATH Probable indole-3-acetic acid-amido synthetase GH3.1 OS=Arabidopsis thaliana OX=3702 GN=GH3.1 PE=2 SV=1; tr|A0A2P6PLP5|A0A2P6PLP5_ROSCH Putative GH3 family protein OS=Rosa chinensis…
101	FvH4_2g05000.t1	Fvb2_v4.0.a1	AT2G15220.1 | Plant basic secretory protein (BSP) family protein | Chr2:6608689-6609366 FORWARD LENGTH=225 | 201606; PREDICTED: uncharacterized protein LOC101291846 [Fragaria vesca subsp. vesca]; sp|C0HJG8|BSP_BOSSE Basic secretory protease (Fragments) OS=Boswellia serrata OX=613112 PE=1 SV=1; tr|A0A2P6PJ10|A0A2P6PJ10_ROSCH Uncharacterized protein OS=Rosa chinensis OX=74649 GN=RchiOBHm_Chr6g02445…
102	FvH4_2g05020.t1	Fvb2_v4.0.a1	AT2G15220.1 | Plant basic secretory protein (BSP) family protein | Chr2:6608689-6609366 FORWARD LENGTH=225 | 201606; PREDICTED: uncharacterized protein LOC101291548 [Fragaria vesca subsp. vesca]; sp|C0HJG8|BSP_BOSSE Basic secretory protease (Fragments) OS=Boswellia serrata OX=613112 PE=1 SV=1; tr|A0A2P6PLR9|A0A2P6PLR9_ROSCH Uncharacterized protein OS=Rosa chinensis OX=74649 GN=RchiOBHm_Chr6g02548…
103	FvH4_2g05100.t1	Fvb2_v4.0.a1	hypothetical protein RchiOBHm_Chr6g0255001 [Rosa chinensis]; tr|A0A2P6PLQ9|A0A2P6PLQ9_ROSCH Uncharacterized protein OS=Rosa chinensis OX=74649 GN=RchiOBHm_Chr6g0255001 PE=4 SV=1
104	FvH4_2g05160.t1	Fvb2_v4.0.a1
105	FvH4_2g05370.t1	Fvb2_v4.0.a1	AT4G26010.1 | Peroxidase superfamily protein | Chr4:13200653-13201688 FORWARD LENGTH=310 | 201606; PREDICTED: peroxidase 44 [Fragaria vesca subsp. vesca]; sp|Q93V93|PER44_ARATH Peroxidase 44 OS=Arabidopsis thaliana OX=3702 GN=PER44 PE=2 SV=1; tr|A0A2P6RHC4|A0A2P6RHC4_ROSCH Peroxidase OS=Rosa chinensis OX=74649 GN=RchiOBHm_Chr3g0495941 PE=3 SV=1	heme binding; hydrogen peroxide catabolic process; oxidation-reduction process; peroxidase activity; response to oxidative stress
106	FvH4_2g05950.t1	Fvb2_v4.0.a1	AT1G45616.1 | receptor like protein 6 | Chr1:17183550-17186534 REVERSE LENGTH=994 | 201606; PREDICTED: receptor-like protein 12 [Fragaria vesca subsp. vesca]; sp|Q9C637|RLP6_ARATH Receptor-like protein 6 OS=Arabidopsis thaliana OX=3702 GN=RLP6 PE=3 SV=1; tr|A0A2P6PMF8|A0A2P6PMF8_ROSCH Putative leucine-rich repeat-containing, plant-type, leucine-rich repeat domain, L OS=Rosa chinensis OX=74649 GN=…	protein binding
107	FvH4_2g06190.t1	Fvb2_v4.0.a1	AT1G14870.1 | PLANT CADMIUM RESISTANCE 2 | Chr1:5128591-5129458 REVERSE LENGTH=152 | 201606; PREDICTED: protein PLANT CADMIUM RESISTANCE 2-like [Fragaria vesca subsp. vesca]; sp|B6TZ45|CNR1_MAIZE Cell number regulator 1 OS=Zea mays OX=4577 GN=CNR1 PE=2 SV=1; tr|A0A2P6PMB0|A0A2P6PMB0_ROSCH Putative PLAC8 motif-containing protein OS=Rosa chinensis OX=74649 GN=RchiOBHm_Chr6g0257021 PE=4 SV=1
108	FvH4_2g06240.t1	Fvb2_v4.0.a1	AT3G19940.1 | Major facilitator superfamily protein | Chr3:6938211-6939975 FORWARD LENGTH=514 | 201606; PREDICTED: sugar transport protein 10-like [Fragaria vesca subsp. vesca]; sp|Q9LT15|STP10_ARATH Sugar transport protein 10 OS=Arabidopsis thaliana OX=3702 GN=STP10 PE=2 SV=1; tr|A0A2P6PM94|A0A2P6PM94_ROSCH Putative major facilitator, sugar transporter, major facilitator superfamily OS=Rosa chin…	integral to membrane; membrane; transmembrane transport; transmembrane transporter activity; transporter activity
109	FvH4_2g06430.t1	Fvb2_v4.0.a1	AT3G48690.1 | alpha/beta-Hydrolases superfamily protein | Chr3:18037186-18038160 REVERSE LENGTH=324 | 201606; PREDICTED: probable carboxylesterase 12 [Fragaria vesca subsp. vesca]; sp|Q9SMN0|CXE12_ARATH Probable carboxylesterase 12 OS=Arabidopsis thaliana OX=3702 GN=CXE12 PE=1 SV=1; tr|A0A2P6PMJ7|A0A2P6PMJ7_ROSCH Putative carboxylesterase OS=Rosa chinensis OX=74649 GN=RchiOBHm_Chr6g0258271 PE=4 S…	hydrolase activity
110	FvH4_2g06770.t1	Fvb2_v4.0.a1	AT2G15780.1 | Cupredoxin superfamily protein | Chr2:6873666-6874701 REVERSE LENGTH=257 | 201606; PREDICTED: uncharacterized protein LOC101293152 [Fragaria vesca subsp. vesca]; tr|A0A2P6PMQ9|A0A2P6PMQ9_ROSCH Putative cupredoxin OS=Rosa chinensis OX=74649 GN=RchiOBHm_Chr6g0258941 PE=4 SV=1	electron carrier activity
111	FvH4_2g06780.t1	Fvb2_v4.0.a1	AT2G15780.1 | Cupredoxin superfamily protein | Chr2:6873666-6874701 REVERSE LENGTH=257 | 201606; PREDICTED: uncharacterized protein LOC101291778 [Fragaria vesca subsp. vesca]; tr|A0A2P6PMS7|A0A2P6PMS7_ROSCH Putative cupredoxin OS=Rosa chinensis OX=74649 GN=RchiOBHm_Chr6g0259001 PE=4 SV=1	electron carrier activity
112	FvH4_2g07080.t1	Fvb2_v4.0.a1	AT3G19000.2 | 2-oxoglutarate (2OG) and Fe(II)-dependent oxygenase superfamily protein | Chr3:6554004-6554987 REVERSE LENGTH=278 | 201606; PREDICTED: protein SRG1-like [Fragaria vesca subsp. vesca]; sp|Q9ZSA7|DLO2_ARATH Protein DMR6-LIKE OXYGENASE 2 OS=Arabidopsis thaliana OX=3702 GN=DLO2 PE=2 SV=1; tr|A0A2P6PMX2|A0A2P6PMX2_ROSCH Putative oxoglutarate/iron-dependent dioxygenase, non-heme dioxygena…	oxidation-reduction process; oxidoreductase activity
113	FvH4_2g07081.t1	Fvb2_v4.0.a1	AT3G19000.1 | 2-oxoglutarate (2OG) and Fe(II)-dependent oxygenase superfamily protein | Chr3:6553668-6554987 REVERSE LENGTH=352 | 201606; PREDICTED: 1-aminocyclopropane-1-carboxylate oxidase 5-like [Fragaria vesca subsp. vesca]; sp|Q9FFF6|DIOX5_ARATH Probable 2-oxoglutarate-dependent dioxygenase At5g05600 OS=Arabidopsis thaliana OX=3702 GN=At5g05600 PE=2 SV=1; tr|A0A2P6PMY3|A0A2P6PMY3_ROSCH Putat…	oxidation-reduction process; oxidoreductase activity
114	FvH4_2g07110.t1	Fvb2_v4.0.a1	AT2G15890.1 | maternal effect embryo arrest 14 | Chr2:6921196-6921978 REVERSE LENGTH=203 | 201606; PREDICTED: uncharacterized protein LOC101299254 [Fragaria vesca subsp. vesca]; sp|Q9XIM0|MEE14_ARATH CCG-binding protein 1 OS=Arabidopsis thaliana OX=3702 GN=MEE14 PE=1 SV=1; tr|A0A2P6PMX1|A0A2P6PMX1_ROSCH Uncharacterized protein OS=Rosa chinensis OX=74649 GN=RchiOBHm_Chr6g0259611 PE=4 SV=1	mediator complex binding; pollen tube guidance
115	FvH4_2g07421.t1	Fvb2_v4.0.a1	AT5G42650.1 | allene oxide synthase | Chr5:17097803-17099359 REVERSE LENGTH=518 | 201606; PREDICTED: allene oxide synthase-like [Fragaria vesca subsp. vesca]; sp|Q8GZP5|AOS3_SOLLC Allene oxide synthase 3 OS=Solanum lycopersicum OX=4081 GN=AOS3 PE=1 SV=1; tr|A0A2P6PNA8|A0A2P6PNA8_ROSCH Putative cytochrome P450 OS=Rosa chinensis OX=74649 GN=RchiOBHm_Chr6g0260931 PE=3 SV=1	heme binding; iron ion binding; monooxygenase activity; oxidation-reduction process; oxidoreductase activity, acting on paired donors, with incorporation or reduction of molecular oxygen
116	FvH4_2g08530.t1	Fvb2_v4.0.a1	AT1G49320.1 | unknown seed protein like 1 | Chr1:18246441-18247817 FORWARD LENGTH=280 | 201606; PREDICTED: BURP domain-containing protein 3-like [Fragaria vesca subsp. vesca]; sp|Q9XI99|USPL1_ARATH BURP domain protein USPL1 OS=Arabidopsis thaliana OX=3702 GN=USPL1 PE=2 SV=1; tr|A0A2P6PP15|A0A2P6PP15_ROSCH Putative BURP domain-containing protein OS=Rosa chinensis OX=74649 GN=RchiOBHm_Chr6g0263891 …
117	FvH4_2g08550.t1	Fvb2_v4.0.a1
118	FvH4_2g08560.t1	Fvb2_v4.0.a1	PREDICTED: organ-specific protein P4-like [Fragaria vesca subsp. vesca]; tr|A0A2P6PP22|A0A2P6PP22_ROSCH Putative organ specific protein OS=Rosa chinensis OX=74649 GN=RchiOBHm_Chr6g0263961 PE=4 SV=1
119	FvH4_2g09740.t1	Fvb2_v4.0.a1	PREDICTED: uncharacterized protein LOC101292168 [Fragaria vesca subsp. vesca]; tr|A0A2P6PPJ4|A0A2P6PPJ4_ROSCH Uncharacterized protein OS=Rosa chinensis OX=74649 GN=RchiOBHm_Chr6g0266031 PE=4 SV=1
120	FvH4_2g10150.t1	Fvb2_v4.0.a1	AT2G15780.1 | Cupredoxin superfamily protein | Chr2:6873666-6874701 REVERSE LENGTH=257 | 201606; PREDICTED: uncharacterized protein LOC101314041 [Fragaria vesca subsp. vesca]; tr|A0A2P6PMR0|A0A2P6PMR0_ROSCH Putative cupredoxin OS=Rosa chinensis OX=74649 GN=RchiOBHm_Chr6g0258981 PE=4 SV=1	electron carrier activity
121	FvH4_2g11070.t1	Fvb2_v4.0.a1	AT5G64480.1 | hypothetical protein | Chr5:25778202-25778756 FORWARD LENGTH=184 | 201606; PREDICTED: uncharacterized protein LOC105349689 [Fragaria vesca subsp. vesca]; tr|A0A2P6PQF1|A0A2P6PQF1_ROSCH Uncharacterized protein OS=Rosa chinensis OX=74649 GN=RchiOBHm_Chr6g0269271 PE=4 SV=1
122	FvH4_2g11650.t1	Fvb2_v4.0.a1	AT3G56970.1 | basic helix-loop-helix (bHLH) DNA-binding superfamily protein | Chr3:21084204-21085094 REVERSE LENGTH=253 | 201606; PREDICTED: transcription factor ORG2-like [Fragaria vesca subsp. vesca]; sp|Q9M1K1|ORG2_ARATH Transcription factor ORG2 OS=Arabidopsis thaliana OX=3702 GN=ORG2 PE=1 SV=1; tr|A0A2P6PQW6|A0A2P6PQW6_ROSCH Putative transcription factor bHLH family OS=Rosa chinensis OX=7464…	DNA binding; protein dimerization activity; regulation of transcription from RNA polymerase II promoter
123	FvH4_2g12201.t1	Fvb2_v4.0.a1
124	FvH4_2g12330.t1	Fvb2_v4.0.a1	AT1G34320.2 | Ikzf5 (DUF668) | Chr1:12520713-12524046 FORWARD LENGTH=657 | 201606; tr|A0A2P6PR61|A0A2P6PR61_ROSCH Uncharacterized protein OS=Rosa chinensis OX=74649 GN=RchiOBHm_Chr6g0272351 PE=4 SV=1; uncharacterized protein LOC112169684 isoform X3 [Rosa chinensis]
125	FvH4_2g13110.t1	Fvb2_v4.0.a1	AT1G71695.1 | Peroxidase superfamily protein | Chr1:26964359-26966557 FORWARD LENGTH=358 | 201606; PREDICTED: peroxidase 12 [Fragaria vesca subsp. vesca]; sp|Q96520|PER12_ARATH Peroxidase 12 OS=Arabidopsis thaliana OX=3702 GN=PER12 PE=1 SV=1; tr|A0A2P6PRQ4|A0A2P6PRQ4_ROSCH Peroxidase OS=Rosa chinensis OX=74649 GN=RchiOBHm_Chr6g0274401 PE=3 SV=1	heme binding; hydrogen peroxide catabolic process; oxidation-reduction process; peroxidase activity; response to oxidative stress
126	FvH4_2g13513.t1	Fvb2_v4.0.a1	PREDICTED: citrate-binding protein-like [Fragaria vesca subsp. vesca]; sp|Q39962|CBPR_HEVBR Citrate-binding protein OS=Hevea brasiliensis OX=3981 GN=CBP PE=1 SV=1; tr|A0A314ZQX8|A0A314ZQX8_PRUYE Uncharacterized protein OS=Prunus yedoensis var. nudiflora OX=2094558 GN=Pyn_36835 PE=4 SV=1
127	FvH4_2g14270.t1	Fvb2_v4.0.a1	AT3G18715.1 | inflorescence deficient in abscission (IDA)-like 4 | Chr3:6441067-6441348 FORWARD LENGTH=93 | 201606; hypothetical protein RchiOBHm_Chr6g0276561 [Rosa chinensis]; sp|Q6DUW6|IDL4_ARATH Protein IDA-LIKE 4 OS=Arabidopsis thaliana OX=3702 GN=IDL4 PE=2 SV=1; tr|A0A2P6PSA7|A0A2P6PSA7_ROSCH Uncharacterized protein OS=Rosa chinensis OX=74649 GN=RchiOBHm_Chr6g0276561 PE=4 SV=1	floral organ abscission
128	FvH4_2g14470.t1	Fvb2_v4.0.a1	AT1G78780.5 | pathogenesis-related family protein | Chr1:29621447-29623159 REVERSE LENGTH=252 | 201606; PREDICTED: pathogen-related protein-like [Fragaria vesca subsp. vesca]; sp|P16273|PRPX_HORVU Pathogen-related protein OS=Hordeum vulgare OX=4513 PE=2 SV=2; tr|A0A2P6PSC4|A0A2P6PSC4_ROSCH Putative NTF2-like domain-containing protein OS=Rosa chinensis OX=74649 GN=RchiOBHm_Chr6g0276871 PE=4 SV=1
129	FvH4_2g14570.t1	Fvb2_v4.0.a1	AT1G78780.1 | pathogenesis-related family protein | Chr1:29621447-29622153 REVERSE LENGTH=176 | 201606; PREDICTED: pathogen-related protein-like [Fragaria vesca subsp. vesca]; sp|P16273|PRPX_HORVU Pathogen-related protein OS=Hordeum vulgare OX=4513 PE=2 SV=2; tr|A0A2P6PSF9|A0A2P6PSF9_ROSCH Putative NTF2-like domain-containing protein OS=Rosa chinensis OX=74649 GN=RchiOBHm_Chr6g0276971 PE=4 SV=1
130	FvH4_2g14690.t1	Fvb2_v4.0.a1	AT1G43800.1 | Plant stearoyl-acyl-carrier-protein desaturase family protein | Chr1:16577662-16579549 FORWARD LENGTH=391 | 201606; PREDICTED: acyl-[acyl-carrier-protein] desaturase 6, chloroplastic [Fragaria vesca subsp. vesca]; sp|Q84VY3|STAD6_ARATH Stearoyl-[acyl-carrier-protein] 9-desaturase 6, chloroplastic OS=Arabidopsis thaliana OX=3702 GN=S-ACP-DES6 PE=2 SV=2; tr|A0A2P6PSF2|A0A2P6PSF2_ROSCH…	acyl-[acyl-carrier-protein] desaturase activity; fatty acid metabolic process; oxidation-reduction process; oxidoreductase activity
131	FvH4_2g15260.t1	Fvb2_v4.0.a1	AT1G55200.4 | kinase with adenine nucleotide alpha hydrolases-like domain-containing protein | Chr1:20589309-20592049 REVERSE LENGTH=676 | 201606; PREDICTED: receptor-like cytosolic serine/threonine-protein kinase RBK2 [Fragaria vesca subsp. vesca]; sp|Q9CAL8|PEK13_ARATH Proline-rich receptor-like protein kinase PERK13 OS=Arabidopsis thaliana OX=3702 GN=PERK13 PE=1 SV=1; tr|A0A2P6PSM2|A0A2P6PSM2_…	ATP binding; protein kinase activity; protein phosphorylation
132	FvH4_2g15511.t1	Fvb2_v4.0.a1	AT5G05320.1 | FAD/NAD(P)-binding oxidoreductase family protein | Chr5:1575093-1576679 REVERSE LENGTH=406 | 201606; monooxygenase 2-like isoform X2 [Rosa chinensis]; sp|Q9FLC2|MO3_ARATH Monooxygenase 3 OS=Arabidopsis thaliana OX=3702 GN=MO3 PE=2 SV=1; tr|A0A2P6PSU4|A0A2P6PSU4_ROSCH Putative FAD-binding domain, FAD/NAD(P)-binding domain-containing protein OS=Rosa chinensis OX=74649 GN=RchiOBHm_Chr6…	FAD binding
133	FvH4_2g16054.t1	Fvb2_v4.0.a1	AT1G47670.1 | Transmembrane amino acid transporter family protein | Chr1:17536834-17539486 REVERSE LENGTH=519 | 201606; PREDICTED: lysine histidine transporter-like 8 [Fragaria vesca subsp. vesca]; sp|Q9SX98|LHTL8_ARATH Lysine histidine transporter-like 8 OS=Arabidopsis thaliana OX=3702 GN=AATL1 PE=1 SV=1; tr|A0A2P6PT23|A0A2P6PT23_ROSCH Putative amino acid transporter, transmembrane domain-contai…
134	FvH4_2g16190.t1	Fvb2_v4.0.a1	AT3G12500.1 | basic chitinase | Chr3:3962501-3963984 REVERSE LENGTH=335 | 201606; PREDICTED: endochitinase 2-like [Fragaria vesca subsp. vesca]; sp|P36361|CHI5_PHAVU Endochitinase CH5B OS=Phaseolus vulgaris OX=3885 PE=3 SV=1; tr|A0A2P6PT31|A0A2P6PT31_ROSCH Putative chitinase OS=Rosa chinensis OX=74649 GN=RchiOBHm_Chr6g0279841 PE=4 SV=1	carbohydrate metabolic process; cell wall macromolecule catabolic process; chitinase activity; chitin binding; chitin catabolic process
135	FvH4_2g16430.t1	Fvb2_v4.0.a1	AT1G19250.1 | flavin-dependent monooxygenase 1 | Chr1:6650656-6653053 REVERSE LENGTH=530 | 201606; PREDICTED: probable flavin-containing monooxygenase 1 [Fragaria vesca subsp. vesca]; sp|Q9LMA1|FMO1_ARATH Probable flavin-containing monooxygenase 1 OS=Arabidopsis thaliana OX=3702 GN=FMO1 PE=2 SV=1; tr|A0A2P6PTA2|A0A2P6PTA2_ROSCH Flavin-containing monooxygenase OS=Rosa chinensis OX=74649 GN=RchiOBH…	flavin adenine dinucleotide binding; NADP binding; N,N-dimethylaniline monooxygenase activity; oxidation-reduction process
136	FvH4_2g16470.t1	Fvb2_v4.0.a1	AT2G20340.1 | Pyridoxal phosphate (PLP)-dependent transferases superfamily protein | Chr2:8779804-8782490 FORWARD LENGTH=490 | 201606; sp|P54771|TYDC5_PAPSO Tyrosine/DOPA decarboxylase 5 OS=Papaver somniferum OX=3469 GN=TYDC5 PE=2 SV=1; tr|A0A2P6S9W5|A0A2P6S9W5_ROSCH Putative aromatic-amino-acid transaminase OS=Rosa chinensis OX=74649 GN=RchiOBHm_Chr1g0324861 PE=3 SV=1; tyrosine decarboxylase 1-l…	carboxylic acid metabolic process; carboxy-lyase activity; catalytic activity; cellular amino acid metabolic process; pyridoxal phosphate binding
137	FvH4_2g17020.t1	Fvb2_v4.0.a1	AT4G38213.1 | tubulin-tyrosine ligase | Chr4:17924444-17925024 REVERSE LENGTH=170 | 201606; PREDICTED: uncharacterized protein LOC101313279 [Fragaria vesca subsp. vesca]; tr|A0A2P6PTF5|A0A2P6PTF5_ROSCH Uncharacterized protein OS=Rosa chinensis OX=74649 GN=RchiOBHm_Chr6g0281201 PE=4 SV=1
138	FvH4_2g17080.t1	Fvb2_v4.0.a1	AT1G76490.1 | hydroxy methylglutaryl CoA reductase 1 | Chr1:28695801-28698206 FORWARD LENGTH=642 | 201606; PREDICTED: 3-hydroxy-3-methylglutaryl-coenzyme A reductase 1-like [Fragaria vesca subsp. vesca]; sp|O64967|HMDH2_GOSHI 3-hydroxy-3-methylglutaryl-coenzyme A reductase 2 OS=Gossypium hirsutum OX=3635 GN=HMG2 PE=3 SV=1; tr|A0A2P6PTK7|A0A2P6PTK7_ROSCH 3-hydroxy-3-methylglutaryl coenzyme A reduc…	coenzyme A metabolic process; coenzyme binding; endoplasmic reticulum membrane; hydroxymethylglutaryl-CoA reductase (NADPH) activity; isoprenoid biosynthetic process; oxidation-reduction process; oxidoreductase activity, acting on the CH-OH group of donors, NAD or NADP as acceptor; protein binding
139	FvH4_2g17090.t1	Fvb2_v4.0.a1	AT1G76490.1 | hydroxy methylglutaryl CoA reductase 1 | Chr1:28695801-28698206 FORWARD LENGTH=642 | 201606; PREDICTED: 3-hydroxy-3-methylglutaryl-coenzyme A reductase 1-like [Fragaria vesca subsp. vesca]; sp|Q41438|HMDH3_SOLTU 3-hydroxy-3-methylglutaryl-coenzyme A reductase 3 OS=Solanum tuberosum OX=4113 GN=HMG3 PE=2 SV=1; tr|A0A2P6PTM7|A0A2P6PTM7_ROSCH 3-hydroxy-3-methylglutaryl coenzyme A reduct…	coenzyme A metabolic process; coenzyme binding; endoplasmic reticulum membrane; hydroxymethylglutaryl-CoA reductase (NADPH) activity; isoprenoid biosynthetic process; oxidation-reduction process; oxidoreductase activity, acting on the CH-OH group of donors, NAD or NADP as acceptor; protein binding
140	FvH4_2g17510.t1	Fvb2_v4.0.a1	AT4G12840.2 | GTPase Der (DUF707) | Chr4:7533621-7536263 REVERSE LENGTH=395 | 201606; PREDICTED: uncharacterized protein LOC101291991 [Fragaria vesca subsp. vesca]; tr|A0A251N267|A0A251N267_PRUPE Uncharacterized protein OS=Prunus persica OX=3760 GN=PRUPE_8G187400 PE=4 SV=1
141	FvH4_2g17750.t1	Fvb2_v4.0.a1	AT2G43060.1 | ILI1 binding bHLH 1 | Chr2:17909247-17909717 FORWARD LENGTH=156 | 201606; PREDICTED: transcription factor IBH1-like [Fragaria vesca subsp. vesca]; sp|Q9SKX1|IBH1_ARATH Transcription factor IBH1 OS=Arabidopsis thaliana OX=3702 GN=IBH1 PE=1 SV=1; tr|M5VZR2|M5VZR2_PRUPE Uncharacterized protein OS=Prunus persica OX=3760 GN=PRUPE_ppa012566mg PE=4 SV=1	protein dimerization activity
142	FvH4_2g17970.t1	Fvb2_v4.0.a1	AT5G48540.1 | receptor-like protein kinase-related family protein | Chr5:19669096-19669887 REVERSE LENGTH=263 | 201606; PREDICTED: cysteine-rich repeat secretory protein 55 [Fragaria vesca subsp. vesca]; sp|Q9LV60|CRR55_ARATH Cysteine-rich repeat secretory protein 55 OS=Arabidopsis thaliana OX=3702 GN=CRRSP55 PE=2 SV=1; tr|A0A2P6PTY7|A0A2P6PTY7_ROSCH Putative Gnk2-like domain-containing protein O…
143	FvH4_2g18090.t1	Fvb2_v4.0.a1	AT3G07350.1 | sulfate/thiosulfate import ATP-binding protein%2C putative (DUF506) | Chr3:2347674-2348570 FORWARD LENGTH=298 | 201606; PREDICTED: uncharacterized protein LOC101303288 [Fragaria vesca subsp. vesca]; tr|A0A2P6PU06|A0A2P6PU06_ROSCH Uncharacterized protein OS=Rosa chinensis OX=74649 GN=RchiOBHm_Chr6g0283481 PE=4 SV=1
144	FvH4_2g18340.t1	Fvb2_v4.0.a1	AT4G13010.1 | Oxidoreductase%2C zinc-binding dehydrogenase family protein | Chr4:7600682-7602567 FORWARD LENGTH=329 | 201606; PREDICTED: putative quinone-oxidoreductase homolog, chloroplastic [Fragaria vesca subsp. vesca]; sp|Q9SV68|QORH_ARATH Chloroplast envelope quinone oxidoreductase homolog OS=Arabidopsis thaliana OX=3702 GN=CEQORH PE=1 SV=1; tr|A0A2P6PU40|A0A2P6PU40_ROSCH Putative NADPH:quin…	oxidation-reduction process
145	FvH4_2g18430.t1	Fvb2_v4.0.a1	AT3G25160.1 | ER lumen protein retaining receptor family protein | Chr3:9160337-9162023 REVERSE LENGTH=272 | 201606; PREDICTED: putative ER lumen protein-retaining receptor C28H8.4 [Fragaria vesca subsp. vesca]; sp|Q09473|ERD22_CAEEL Putative ER lumen protein-retaining receptor C28H8.4 OS=Caenorhabditis elegans OX=6239 GN=C28H8.4 PE=3 SV=1; tr|A0A2P6PU45|A0A2P6PU45_ROSCH Putative ER lumen protein…	ER retention sequence binding; integral to membrane; protein retention in ER lumen
146	FvH4_2g19240.t1	Fvb2_v4.0.a1	protein E6-like [Rosa chinensis]; tr|A0A2P5B6N6|A0A2P5B6N6_PARAD Protein E OS=Parasponia andersonii OX=3476 GN=PanWU01x14_266900 PE=4 SV=1
147	FvH4_2g20060.t1	Fvb2_v4.0.a1	AT2G29420.1 | glutathione S-transferase tau 7 | Chr2:12618111-12618871 REVERSE LENGTH=227 | 201606; PREDICTED: probable glutathione S-transferase [Fragaria vesca subsp. vesca] &gt;gi|764527642|ref|XP_011458057.1| PREDICTED: probable glutathione S-transferase [Fragaria vesca subsp. vesca]; sp|Q03662|GSTX1_TOBAC Probable glutathione S-transferase OS=Nicotiana tabacum OX=4097 PE=2 SV=1; tr|A0A2P6PUS…	protein binding
148	FvH4_2g20070.t1	Fvb2_v4.0.a1	AT3G09270.1 | glutathione S-transferase TAU 8 | Chr3:2848407-2849226 REVERSE LENGTH=224 | 201606; PREDICTED: glutathione transferase GST 23-like [Fragaria vesca subsp. vesca]; sp|P32110|GSTX6_SOYBN Probable glutathione S-transferase OS=Glycine max OX=3847 GN=HSP26-A PE=2 SV=1; tr|A0A2P6PUN1|A0A2P6PUN1_ROSCH Putative glutathione transferase OS=Rosa chinensis OX=74649 GN=RchiOBHm_Chr6g0285821 PE=3 …	protein binding
149	FvH4_2g20091.t1	Fvb2_v4.0.a1	AT3G09270.1 | glutathione S-transferase TAU 8 | Chr3:2848407-2849226 REVERSE LENGTH=224 | 201606; PREDICTED: glutathione transferase GST 23-like [Fragaria vesca subsp. vesca]; sp|Q9FQA3|GST23_MAIZE Glutathione transferase GST 23 OS=Zea mays OX=4577 PE=2 SV=1; tr|A0A2P6PUN1|A0A2P6PUN1_ROSCH Putative glutathione transferase OS=Rosa chinensis OX=74649 GN=RchiOBHm_Chr6g0285821 PE=3 SV=1	protein binding
150	FvH4_2g20620.t1	Fvb2_v4.0.a1	AT4G04890.2 | protodermal factor 2 | Chr4:2476970-2480090 REVERSE LENGTH=743 | 201606; PREDICTED: homeobox-leucine zipper protein MERISTEM L1-like isoform X1 [Fragaria vesca subsp. vesca]; sp|Q93V99|PDF2_ARATH Homeobox-leucine zipper protein PROTODERMAL FACTOR 2 OS=Arabidopsis thaliana OX=3702 GN=PDF2 PE=2 SV=1; tr|A0A2P6PUX8|A0A2P6PUX8_ROSCH Putative START domain-containing protein OS=Rosa chine…	lipid binding
151	FvH4_2g21310.t1	Fvb2_v4.0.a1	AT2G31160.1 | LIGHT-DEPENDENT SHORT HYPOCOTYLS-like protein (DUF640) | Chr2:13277903-13278562 FORWARD LENGTH=219 | 201606; PREDICTED: protein LIGHT-DEPENDENT SHORT HYPOCOTYLS 4-like [Fragaria vesca subsp. vesca]; sp|O82268|LSH3_ARATH Protein LIGHT-DEPENDENT SHORT HYPOCOTYLS 3 OS=Arabidopsis thaliana OX=3702 GN=LSH3 PE=1 SV=1; tr|A0A2P6PV72|A0A2P6PV72_ROSCH Putative ALOG domain-containing protein …
152	FvH4_2g21550.t1	Fvb2_v4.0.a1	AT3G23240.1 | ethylene response factor 1 | Chr3:8295705-8296361 FORWARD LENGTH=218 | 201606; PREDICTED: ethylene-responsive transcription factor 1B [Fragaria vesca subsp. vesca]; sp|Q8LDC8|ERF92_ARATH Ethylene-responsive transcription factor 1B OS=Arabidopsis thaliana OX=3702 GN=ERF1B PE=1 SV=2; tr|A0A2P6PVC0|A0A2P6PVC0_ROSCH Putative transcription factor AP2-EREBP family OS=Rosa chinensis OX=746…	DNA binding; regulation of transcription, DNA-dependent; sequence-specific DNA binding transcription factor activity
153	FvH4_2g21560.t1	Fvb2_v4.0.a1	AT3G23230.1 | Integrase-type DNA-binding superfamily protein | Chr3:8289647-8290066 REVERSE LENGTH=139 | 201606; PREDICTED: ethylene-responsive transcription factor ERF098-like [Fragaria vesca subsp. vesca]; sp|Q9LTC5|ERF98_ARATH Ethylene-responsive transcription factor ERF098 OS=Arabidopsis thaliana OX=3702 GN=ERF098 PE=1 SV=1; tr|A0A2P6PVB1|A0A2P6PVB1_ROSCH Putative transcription factor AP2-ERE…	DNA binding; regulation of transcription, DNA-dependent; sequence-specific DNA binding transcription factor activity
154	FvH4_2g22050.t1	Fvb2_v4.0.a1	AT3G58160.5 | P-loop containing nucleoside triphosphate hydrolases superfamily protein | Chr3:21534797-21541877 FORWARD LENGTH=1242 | 201606; PREDICTED: LOW QUALITY PROTEIN: myosin-16 [Fragaria vesca subsp. vesca]; sp|Q9M2K0|MYO16_ARATH Myosin-16 OS=Arabidopsis thaliana OX=3702 GN=XI-J PE=2 SV=1; tr|A0A2P6PVH0|A0A2P6PVH0_ROSCH Putative myosin ATPase OS=Rosa chinensis OX=74649 GN=RchiOBHm_Chr6g028…	ATP binding; motor activity; myosin complex; protein binding
155	FvH4_2g22090.t1	Fvb2_v4.0.a1
156	FvH4_2g22110.t1	Fvb2_v4.0.a1
157	FvH4_2g22290.t1	Fvb2_v4.0.a1	AT5G44210.1 | erf domain protein 9 | Chr5:17806742-17807344 FORWARD LENGTH=200 | 201606; PREDICTED: ethylene-responsive transcription factor 9-like [Fragaria vesca subsp. vesca]; sp|Q9FE67|ERF80_ARATH Ethylene-responsive transcription factor 9 OS=Arabidopsis thaliana OX=3702 GN=ERF9 PE=2 SV=1; tr|A0A2P6PVJ9|A0A2P6PVJ9_ROSCH Putative transcription factor AP2-EREBP family OS=Rosa chinensis OX=74649…	DNA binding; regulation of transcription, DNA-dependent; sequence-specific DNA binding transcription factor activity
158	FvH4_2g22790.t1	Fvb2_v4.0.a1	AT1G03055.1 | beta-carotene isomerase D27-like protein | Chr1:710102-711763 REVERSE LENGTH=264 | 201606; PREDICTED: beta-carotene isomerase D27, chloroplastic [Fragaria vesca subsp. vesca] &gt;gi|764534348|ref|XP_011458605.1| PREDICTED: beta-carotene isomerase D27, chloroplastic [Fragaria vesca subsp. vesca]; sp|C7AU21|D27_ORYSJ Beta-carotene isomerase D27, chloroplastic OS=Oryza sativa subsp. ja…
159	FvH4_2g22870.t1	Fvb2_v4.0.a1	AT4G14640.1 | calmodulin 8 | Chr4:8397800-8399996 FORWARD LENGTH=151 | 201606; PREDICTED: calmodulin-like protein 8 [Fragaria vesca subsp. vesca]; sp|O23320|CML8_ARATH Calmodulin-like protein 8 OS=Arabidopsis thaliana OX=3702 GN=CML8 PE=1 SV=1; tr|A0A2P6PVP5|A0A2P6PVP5_ROSCH Putative EF-hand domain pair protein OS=Rosa chinensis OX=74649 GN=RchiOBHm_Chr6g0289811 PE=4 SV=1	calcium ion binding
160	FvH4_2g22960.t1	Fvb2_v4.0.a1	AT4G18550.1 | alpha/beta-Hydrolases superfamily protein | Chr4:10225006-10226862 REVERSE LENGTH=419 | 201606; phospholipase A1-IIgamma-like [Rosa chinensis] &gt;gi|1358151535|gb|PRQ26014.1| putative carboxylic ester hydrolase [Rosa chinensis]; sp|O49523|DSEL_ARATH Phospholipase A1-IIgamma OS=Arabidopsis thaliana OX=3702 GN=DSEL PE=1 SV=1; tr|A0A2P6PVR2|A0A2P6PVR2_ROSCH Putative carboxylic ester h…	lipid metabolic process; phosphatidylcholine 1-acylhydrolase activity
161	FvH4_2g22990.t1	Fvb2_v4.0.a1	AT4G18550.3 | alpha/beta-Hydrolases superfamily protein | Chr4:10225430-10226913 REVERSE LENGTH=319 | 201606; phospholipase A1-IIgamma-like [Rosa chinensis] &gt;gi|1358151535|gb|PRQ26014.1| putative carboxylic ester hydrolase [Rosa chinensis]; sp|O49523|DSEL_ARATH Phospholipase A1-IIgamma OS=Arabidopsis thaliana OX=3702 GN=DSEL PE=1 SV=1; tr|A0A2P6PVR2|A0A2P6PVR2_ROSCH Putative carboxylic ester h…	lipid metabolic process; phosphatidylcholine 1-acylhydrolase activity
162	FvH4_2g23320.t1	Fvb2_v4.0.a1	AT4G09800.1 | S18 ribosomal protein | Chr4:6173818-6174963 FORWARD LENGTH=152 | 201606; PREDICTED: 40S ribosomal protein S18 [Fragaria vesca subsp. vesca] &gt;gi|1366027033|ref|XP_024165975.1| 40S ribosomal protein S18 [Rosa chinensis] &gt;gi|1358151605|gb|PRQ26084.1| putative ribosomal protein S13 [Rosa chinensis]; sp|P34788|RS18_ARATH 40S ribosomal protein S18 OS=Arabidopsis thaliana OX=3702 GN…	nucleic acid binding; ribosome; RNA binding; structural constituent of ribosome; translation
163	FvH4_2g23400.t1	Fvb2_v4.0.a1	AT4G02780.1 | Terpenoid cyclases/Protein prenyltransferases superfamily protein | Chr4:1237881-1244766 REVERSE LENGTH=802 | 201606; PREDICTED: ent-copalyl diphosphate synthase, chloroplastic-like [Fragaria vesca subsp. vesca]; sp|O04408|KSA_PEA Ent-copalyl diphosphate synthase, chloroplastic OS=Pisum sativum OX=3888 PE=2 SV=1; tr|A0A2P6PW10|A0A2P6PW10_ROSCH Putative ent-copalyl diphosphate syntha…	lyase activity; magnesium ion binding; terpene synthase activity
164	FvH4_2g23440.t1	Fvb2_v4.0.a1	AT4G02780.1 | Terpenoid cyclases/Protein prenyltransferases superfamily protein | Chr4:1237881-1244766 REVERSE LENGTH=802 | 201606; PREDICTED: ent-copalyl diphosphate synthase, chloroplastic-like [Fragaria vesca subsp. vesca]; sp|O04408|KSA_PEA Ent-copalyl diphosphate synthase, chloroplastic OS=Pisum sativum OX=3888 PE=2 SV=1; tr|A0A2P6PW10|A0A2P6PW10_ROSCH Putative ent-copalyl diphosphate syntha…	lyase activity; magnesium ion binding; terpene synthase activity
165	FvH4_2g23780.t1	Fvb2_v4.0.a1	AT1G03220.1 | Eukaryotic aspartyl protease family protein | Chr1:787143-788444 FORWARD LENGTH=433 | 201606; PREDICTED: basic 7S globulin 2-like [Fragaria vesca subsp. vesca]; sp|Q8RVH5|7SBG2_SOYBN Basic 7S globulin 2 OS=Glycine max OX=3847 PE=1 SV=1; tr|A0A2P6PW24|A0A2P6PW24_ROSCH Putative nepenthesin OS=Rosa chinensis OX=74649 GN=RchiOBHm_Chr6g0291301 PE=3 SV=1	aspartic-type endopeptidase activity; proteolysis
166	FvH4_2g23871.t1	Fvb2_v4.0.a1	AT3G55515.1 | ROTUNDIFOLIA like 7 | Chr3:20590923-20591162 FORWARD LENGTH=79 | 201606; hypothetical protein RchiOBHm_Chr6g0291491 [Rosa chinensis]; tr|A0A2P6PW68|A0A2P6PW68_ROSCH Uncharacterized protein OS=Rosa chinensis OX=74649 GN=RchiOBHm_Chr6g0291491 PE=4 SV=1
167	FvH4_2g23890.t1	Fvb2_v4.0.a1	AT1G72220.1 | RING/U-box superfamily protein | Chr1:27184388-27185629 REVERSE LENGTH=413 | 201606; PREDICTED: RING-H2 finger protein ATL54-like [Fragaria vesca subsp. vesca]; sp|Q8LFY8|ATL54_ARATH RING-H2 finger protein ATL54 OS=Arabidopsis thaliana OX=3702 GN=ATL54 PE=2 SV=2; tr|A0A2P6PW53|A0A2P6PW53_ROSCH Putative transcription factor C2H2 family OS=Rosa chinensis OX=74649 GN=RchiOBHm_Chr6g0291…
168	FvH4_2g24900.t1	Fvb2_v4.0.a1	AT5G50790.1 | Nodulin MtN3 family protein | Chr5:20656461-20657827 REVERSE LENGTH=289 | 201606; PREDICTED: bidirectional sugar transporter SWEET9-like [Fragaria vesca subsp. vesca]; sp|Q9FPN0|NEC1_PETHY Bidirectional sugar transporter NEC1 OS=Petunia hybrida OX=4102 GN=NEC1 PE=2 SV=1; tr|A0A2P6PWG4|A0A2P6PWG4_ROSCH Bidirectional sugar transporter SWEET OS=Rosa chinensis OX=74649 GN=RchiOBHm_Chr6g…	integral to membrane
169	FvH4_2g25180.t1	Fvb2_v4.0.a1	AT3G62760.1 | Glutathione S-transferase family protein | Chr3:23217425-23218246 REVERSE LENGTH=219 | 201606; PREDICTED: glutathione S-transferase F13-like [Fragaria vesca subsp. vesca]; sp|Q9LZI9|GSTFD_ARATH Glutathione S-transferase F13 OS=Arabidopsis thaliana OX=3702 GN=GSTF13 PE=3 SV=1; tr|A0A2P6PWK9|A0A2P6PWK9_ROSCH Putative glutathione transferase OS=Rosa chinensis OX=74649 GN=RchiOBHm_Chr6g…	protein binding
170	FvH4_2g25231.t1	Fvb2_v4.0.a1	AT2G27490.4 | dephospho-CoA kinase family | Chr2:11748087-11749009 REVERSE LENGTH=232 | 201606; PREDICTED: dephospho-CoA kinase-like [Fragaria vesca subsp. vesca]; sp|Q9ZQH0|COAE_ARATH Dephospho-CoA kinase OS=Arabidopsis thaliana OX=3702 GN=COAE PE=2 SV=1; tr|A0A2P6Q3J6|A0A2P6Q3J6_ROSCH Putative dephospho-CoA kinase OS=Rosa chinensis OX=74649 GN=RchiOBHm_Chr5g0006471 PE=3 SV=1	ATP binding; coenzyme A biosynthetic process; dephospho-CoA kinase activity
171	FvH4_2g25692.t1	Fvb2_v4.0.a1	AT3G62810.2 | complex 1 family protein / LVR family protein | Chr3:23227763-23228180 FORWARD LENGTH=106 | 201606; PREDICTED: mitochondrial zinc maintenance protein 1, mitochondrial [Fragaria vesca subsp. vesca]; sp|C4Y4R9|MZM1_CLAL4 Mitochondrial zinc maintenance protein 1, mitochondrial OS=Clavispora lusitaniae (strain ATCC 42720) OX=306902 GN=MZM1 PE=3 SV=1; tr|A0A2P6PWR5|A0A2P6PWR5_ROSCH Putat…
172	FvH4_2g25960.t1	Fvb2_v4.0.a1	AT4G02330.1 | Plant invertase/pectin methylesterase inhibitor superfamily | Chr4:1032479-1034928 FORWARD LENGTH=573 | 201606; PREDICTED: probable pectinesterase/pectinesterase inhibitor 7 [Fragaria vesca subsp. vesca]; sp|Q8RXK7|PME41_ARATH Probable pectinesterase/pectinesterase inhibitor 41 OS=Arabidopsis thaliana OX=3702 GN=PME41 PE=2 SV=2; tr|A0A2P6PWW8|A0A2P6PWW8_ROSCH Pectinesterase OS=Rosa …	cell wall modification; enzyme inhibitor activity; pectinesterase activity
173	FvH4_2g26080.t1	Fvb2_v4.0.a1	AT2G47520.1 | Integrase-type DNA-binding superfamily protein | Chr2:19502891-19503490 REVERSE LENGTH=171 | 201606; PREDICTED: ethylene-responsive transcription factor ERF071 isoform X3 [Fragaria vesca subsp. vesca]; sp|O22259|ERF71_ARATH Ethylene-responsive transcription factor ERF071 OS=Arabidopsis thaliana OX=3702 GN=ERF071 PE=2 SV=1; tr|A0A2P6PX03|A0A2P6PX03_ROSCH Putative transcription factor…	DNA binding; regulation of transcription, DNA-dependent; sequence-specific DNA binding transcription factor activity
174	FvH4_2g26151.t1	Fvb2_v4.0.a1	AT1G24020.2 | MLP-like protein 423 | Chr1:8500653-8501458 REVERSE LENGTH=155 | 201606; PREDICTED: major allergen Pru ar 1-like [Fragaria vesca subsp. vesca]; sp|O50001|PRU1_PRUAR Major allergen Pru ar 1 OS=Prunus armeniaca OX=36596 PE=1 SV=1; tr|A0A2P6PWZ0|A0A2P6PWZ0_ROSCH Putative START-like domain, Bet v I type allergen OS=Rosa chinensis OX=74649 GN=RchiOBHm_Chr6g0294541 PE=4 SV=1	abscisic acid binding; abscisic acid mediated signaling pathway; defense response; protein phosphatase inhibitor activity; signaling receptor activity
175	FvH4_2g26490.t1	Fvb2_v4.0.a1	AT5G35370.1 | S-locus lectin protein kinase family protein | Chr5:13588564-13591182 REVERSE LENGTH=872 | 201606; PREDICTED: G-type lectin S-receptor-like serine/threonine-protein kinase At5g35370 [Fragaria vesca subsp. vesca]; sp|O65238|Y5537_ARATH G-type lectin S-receptor-like serine/threonine-protein kinase At5g35370 OS=Arabidopsis thaliana OX=3702 GN=At5g35370 PE=2 SV=2; tr|A0A2P6PX37|A0A2P6PX…	ATP binding; protein kinase activity; protein phosphorylation; protein serine/threonine kinase activity; recognition of pollen
176	FvH4_2g26890.t1	Fvb2_v4.0.a1	AT1G72930.1 | toll/interleukin-1 receptor-like protein | Chr1:27439476-27440147 FORWARD LENGTH=176 | 201606; PREDICTED: uncharacterized protein LOC101300219 [Fragaria vesca subsp. vesca] &gt;gi|764536462|ref|XP_011458784.1| PREDICTED: uncharacterized protein LOC101300219 [Fragaria vesca subsp. vesca]; sp|Q9SSN3|TIR_ARATH Toll/interleukin-1 receptor-like protein OS=Arabidopsis thaliana OX=3702 GN=…	protein binding; signal transduction
177	FvH4_2g27060.t1	Fvb2_v4.0.a1	PREDICTED: uncharacterized protein LOC101308145 [Fragaria vesca subsp. vesca]
178	FvH4_2g27290.t1	Fvb2_v4.0.a1	PREDICTED: uncharacterized protein LOC105349808 [Fragaria vesca subsp. vesca]; tr|A0A2P6PWY6|A0A2P6PWY6_ROSCH Uncharacterized protein OS=Rosa chinensis OX=74649 GN=RchiOBHm_Chr6g0294711 PE=4 SV=1
179	FvH4_2g27370.t1	Fvb2_v4.0.a1	AT5G17680.2 | disease resistance protein (TIR-NBS-LRR class) | Chr5:5822999-5827153 FORWARD LENGTH=1295 | 201606; PREDICTED: putative disease resistance protein At4g11170 [Fragaria vesca subsp. vesca]; sp|O82500|Y4117_ARATH Putative disease resistance protein At4g11170 OS=Arabidopsis thaliana OX=3702 GN=At4g11170 PE=2 SV=1; tr|A0A2P6PXC4|A0A2P6PXC4_ROSCH Putative TIR domain, winged helix-turn-hel…	ADP binding; protein binding; signal transduction
180	FvH4_2g27400.t1	Fvb2_v4.0.a1	AT4G31640.1 | transcriptional factor B3 family protein | Chr4:15328357-15329658 FORWARD LENGTH=352 | 201606; PREDICTED: B3 domain-containing protein REM5-like [Fragaria vesca subsp. vesca]; sp|Q9SB80|REM5_ARATH B3 domain-containing protein REM5 OS=Arabidopsis thaliana OX=3702 GN=REM5 PE=2 SV=1; tr|A0A2P6PXD6|A0A2P6PXD6_ROSCH Putative transcription factor B3-Domain family OS=Rosa chinensis OX=7464…	DNA binding
181	FvH4_2g27560.t1	Fvb2_v4.0.a1	AT1G77400.1 | extensin-like protein | Chr1:29085881-29086579 FORWARD LENGTH=232 | 201606; PREDICTED: uncharacterized protein LOC101291591 [Fragaria vesca subsp. vesca]; tr|A0A2P6PXI8|A0A2P6PXI8_ROSCH Uncharacterized protein OS=Rosa chinensis OX=74649 GN=RchiOBHm_Chr6g0296401 PE=4 SV=1
182	FvH4_2g27661.t1	Fvb2_v4.0.a1	AT5G09220.1 | amino acid permease 2 | Chr5:2866867-2868863 FORWARD LENGTH=493 | 201606; PREDICTED: amino acid permease 3-like [Fragaria vesca subsp. vesca] &gt;gi|764536875|ref|XP_011458810.1| PREDICTED: amino acid permease 3-like [Fragaria vesca subsp. vesca] &gt;gi|764536881|ref|XP_011458811.1| PREDICTED: amino acid permease 3-like [Fragaria vesca subsp. vesca]; sp|Q38967|AAP2_ARATH Amino acid …
183	FvH4_2g28021.t1	Fvb2_v4.0.a1	AT4G08455.1 | BTB/POZ domain-containing protein | Chr4:5375810-5376922 FORWARD LENGTH=270 | 201606; PREDICTED: BTB/POZ domain-containing protein At4g08455 [Fragaria vesca subsp. vesca]; sp|Q6DBN1|Y4845_ARATH BTB/POZ domain-containing protein At4g08455 OS=Arabidopsis thaliana OX=3702 GN=At4g08455 PE=1 SV=1; tr|A0A251REU0|A0A251REU0_PRUPE Uncharacterized protein OS=Prunus persica OX=3760 GN=PRUPE_1…	protein binding
184	FvH4_2g28160.t1	Fvb2_v4.0.a1	hypothetical protein RchiOBHm_Chr6g0297031 [Rosa chinensis]; tr|A0A2P6PXK3|A0A2P6PXK3_ROSCH Uncharacterized protein OS=Rosa chinensis OX=74649 GN=RchiOBHm_Chr6g0297031 PE=4 SV=1
185	FvH4_2g28170.t1	Fvb2_v4.0.a1	hypothetical protein RchiOBHm_Chr6g0297041 [Rosa chinensis]; tr|A0A2P6PXK1|A0A2P6PXK1_ROSCH Uncharacterized protein OS=Rosa chinensis OX=74649 GN=RchiOBHm_Chr6g0297041 PE=4 SV=1
186	FvH4_2g28230.t1	Fvb2_v4.0.a1
187	FvH4_2g29361.t1	Fvb2_v4.0.a1	AT4G21065.1 | Tetratricopeptide repeat (TPR)-like superfamily protein | Chr4:11245976-11247763 FORWARD LENGTH=595 | 201606; PREDICTED: pentatricopeptide repeat-containing protein At4g21065-like [Fragaria vesca subsp. vesca]; sp|A8MQA3|PP330_ARATH Pentatricopeptide repeat-containing protein At4g21065 OS=Arabidopsis thaliana OX=3702 GN=PCMP-H28 PE=2 SV=2; tr|A0A2P6PXW5|A0A2P6PXW5_ROSCH Putative tet…	protein binding; zinc ion binding
188	FvH4_2g29520.t1	Fvb2_v4.0.a1	AT4G31980.1 | PPPDE thiol peptidase family protein | Chr4:15464905-15469204 FORWARD LENGTH=680 | 201606; PREDICTED: putative UPF0481 protein At3g02645 [Fragaria vesca subsp. vesca]; sp|Q9SD53|Y3720_ARATH UPF0481 protein At3g47200 OS=Arabidopsis thaliana OX=3702 GN=At3g47200 PE=2 SV=1; tr|A0A2P6PXX7|A0A2P6PXX7_ROSCH Uncharacterized protein OS=Rosa chinensis OX=74649 GN=RchiOBHm_Chr6g0298381 PE=4 S…
189	FvH4_2g29871.t1	Fvb2_v4.0.a1	AT4G23180.1 | cysteine-rich RLK (RECEPTOR-like protein kinase) 10 | Chr4:12138171-12140780 FORWARD LENGTH=669 | 201606; PREDICTED: putative receptor-like protein kinase At4g00960 isoform X2 [Fragaria vesca subsp. vesca]; sp|Q8GYA4|CRK10_ARATH Cysteine-rich receptor-like protein kinase 10 OS=Arabidopsis thaliana OX=3702 GN=CRK10 PE=1 SV=3; tr|A0A2P6PY64|A0A2P6PY64_ROSCH Uncharacterized protein OS=…	ATP binding; protein kinase activity; protein phosphorylation
190	FvH4_2g31190.t1	Fvb2_v4.0.a1	AT5G56840.1 | myb-like transcription factor family protein | Chr5:22980789-22982152 FORWARD LENGTH=233 | 201606; PREDICTED: uncharacterized protein LOC101311501 [Fragaria vesca subsp. vesca]; sp|Q7XC57|MYBS3_ORYSJ Transcription factor MYBS3 OS=Oryza sativa subsp. japonica OX=39947 GN=MYBS3 PE=2 SV=1; tr|I3SAH9|I3SAH9_MEDTR Uncharacterized protein OS=Medicago truncatula OX=3880 PE=2 SV=1	DNA binding; nucleic acid binding; zinc ion binding
191	FvH4_2g31570.t1	Fvb2_v4.0.a1	AT3G54420.1 | homolog of carrot EP3-3 chitinase | Chr3:20145935-20147034 FORWARD LENGTH=273 | 201606; PREDICTED: endochitinase PR4-like [Fragaria vesca subsp. vesca]; sp|Q9M2U5|CHI5_ARATH Endochitinase EP3 OS=Arabidopsis thaliana OX=3702 GN=EP3 PE=1 SV=1; tr|G8H6R1|G8H6R1_FRAAN Class IV chitinase OS=Fragaria ananassa OX=3747 GN=CHI4-2 PE=2 SV=1	carbohydrate metabolic process; cell wall macromolecule catabolic process; chitinase activity; chitin binding; chitin catabolic process
192	FvH4_2g31820.t1	Fvb2_v4.0.a1
193	FvH4_2g32022.t1	Fvb2_v4.0.a1	AT5G56840.1 | myb-like transcription factor family protein | Chr5:22980789-22982152 FORWARD LENGTH=233 | 201606; PREDICTED: myb-like protein J [Fragaria vesca subsp. vesca]; sp|Q9FKF9|M5162_ARATH Probable transcription factor At5g61620 OS=Arabidopsis thaliana OX=3702 GN=At5g61620 PE=3 SV=1; tr|M5XUN8|M5XUN8_PRUPE Uncharacterized protein OS=Prunus persica OX=3760 GN=PRUPE_1G413400 PE=4 SV=1	DNA binding; nucleic acid binding; zinc ion binding
194	FvH4_2g32360.t1	Fvb2_v4.0.a1	AT4G29190.1 | Zinc finger C-x8-C-x5-C-x3-H type family protein | Chr4:14392233-14393303 REVERSE LENGTH=356 | 201606; PREDICTED: zinc finger CCCH domain-containing protein 20 [Fragaria vesca subsp. vesca]; sp|Q9M0G2|C3H49_ARATH Zinc finger CCCH domain-containing protein 49 OS=Arabidopsis thaliana OX=3702 GN=At4g29190 PE=2 SV=1; tr|A0A2P6Q167|A0A2P6Q167_ROSCH Putative transcription factor C3H famil…	metal ion binding
195	FvH4_2g32430.t1	Fvb2_v4.0.a1	AT1G10070.2 | branched-chain amino acid transaminase 2 | Chr1:3288255-3290164 FORWARD LENGTH=388 | 201606; PREDICTED: branched-chain-amino-acid aminotransferase 2, chloroplastic-like isoform X1 [Fragaria vesca subsp. vesca]; sp|Q9M439|BCAT2_ARATH Branched-chain-amino-acid aminotransferase 2, chloroplastic OS=Arabidopsis thaliana OX=3702 GN=BCAT2 PE=1 SV=1; tr|A0A2P6R7V4|A0A2P6R7V4_ROSCH Branched-…	branched-chain-amino-acid transaminase activity; branched chain family amino acid metabolic process; catalytic activity
196	FvH4_2g32530.t1	Fvb2_v4.0.a1	AT5G23340.1 | RNI-like superfamily protein | Chr5:7856314-7857983 FORWARD LENGTH=405 | 201606; PREDICTED: F-box/LRR-repeat protein 2-like [Fragaria vesca subsp. vesca]; sp|Q8BH16|FBXL2_MOUSE F-box/LRR-repeat protein 2 OS=Mus musculus OX=10090 GN=Fbxl2 PE=1 SV=1; tr|A0A2P6Q087|A0A2P6Q087_ROSCH Putative leucine-rich repeat domain, L domain-containing protein OS=Rosa chinensis OX=74649 GN=RchiOBHm_C…	protein binding
197	FvH4_2g33010.t1	Fvb2_v4.0.a1	AT4G26110.2 | nucleosome assembly protein1%3B1 | Chr4:13232712-13235060 FORWARD LENGTH=359 | 201606; PREDICTED: nucleosome assembly protein 1;2-like isoform X2 [Fragaria vesca subsp. vesca]; sp|Q53WK4|NAP1B_ORYSJ Nucleosome assembly protein 1;2 OS=Oryza sativa subsp. japonica OX=39947 GN=NAP1;2 PE=2 SV=1; tr|A0A2Z6M192|A0A2Z6M192_TRISU Uncharacterized protein OS=Trifolium subterraneum OX=3900 GN=…	nucleosome assembly; nucleus
198	FvH4_2g33260.t1	Fvb2_v4.0.a1	AT4G37540.1 | LOB domain-containing protein 39 | Chr4:17639649-17640509 REVERSE LENGTH=240 | 201606; PREDICTED: LOB domain-containing protein 37-like [Fragaria vesca subsp. vesca]; sp|Q9SZE8|LBD39_ARATH LOB domain-containing protein 39 OS=Arabidopsis thaliana OX=3702 GN=LBD39 PE=2 SV=1; tr|A0A2P6Q0V7|A0A2P6Q0V7_ROSCH Putative transcription factor AS2-LOB family OS=Rosa chinensis OX=74649 GN=RchiO…
199	FvH4_2g33580.t1	Fvb2_v4.0.a1	AT4G37320.1 | cytochrome P450%2C family 81%2C subfamily D%2C polypeptide 5 | Chr4:17559742-17561690 REVERSE LENGTH=495 | 201606; PREDICTED: cytochrome P450 81E8-like [Fragaria vesca subsp. vesca]; sp|P93147|C81E1_GLYEC Isoflavone 2'-hydroxylase OS=Glycyrrhiza echinata OX=46348 GN=CYP81E1 PE=1 SV=2; tr|A0A251RBW0|A0A251RBW0_PRUPE Uncharacterized protein OS=Prunus persica OX=3760 GN=PRUPE_1G428700 …	heme binding; iron ion binding; oxidation-reduction process; oxidoreductase activity, acting on paired donors, with incorporation or reduction of molecular oxygen
200	FvH4_2g33680.t1	Fvb2_v4.0.a1	AT5G43068.1 | transmembrane protein | Chr5:17286906-17287145 FORWARD LENGTH=79 | 201606; tr|A0A314XIB0|A0A314XIB0_PRUYE Uncharacterized protein OS=Prunus yedoensis var. nudiflora OX=2094558 GN=Pyn_27117 PE=4 SV=1; uncharacterized protein LOC110762003 [Prunus avium]
201	FvH4_2g33830.t1	Fvb2_v4.0.a1	AT1G34300.1 | lectin protein kinase family protein | Chr1:12503450-12505939 FORWARD LENGTH=829 | 201606; putative receptor protein kinase ZmPK1 [Rosa chinensis] &gt;gi|1358153282|gb|PRQ27761.1| putative protein kinase RLK-Pelle-SD-2b family [Rosa chinensis]; sp|P17801|KPRO_MAIZE Putative receptor protein kinase ZmPK1 OS=Zea mays OX=4577 GN=PK1 PE=2 SV=2; tr|A0A2P6Q0Q2|A0A2P6Q0Q2_ROSCH Uncharacter…	ATP binding; protein kinase activity; protein phosphorylation; protein serine/threonine kinase activity; recognition of pollen
202	FvH4_2g33840.t1	Fvb2_v4.0.a1	AT1G34300.1 | lectin protein kinase family protein | Chr1:12503450-12505939 FORWARD LENGTH=829 | 201606; putative receptor protein kinase ZmPK1 [Rosa chinensis] &gt;gi|1358153282|gb|PRQ27761.1| putative protein kinase RLK-Pelle-SD-2b family [Rosa chinensis]; sp|P17801|KPRO_MAIZE Putative receptor protein kinase ZmPK1 OS=Zea mays OX=4577 GN=PK1 PE=2 SV=2; tr|A0A2P6Q0Q2|A0A2P6Q0Q2_ROSCH Uncharacter…	ATP binding; protein kinase activity; protein phosphorylation; protein serine/threonine kinase activity; recognition of pollen
203	FvH4_2g33850.t1	Fvb2_v4.0.a1	AT1G34300.1 | lectin protein kinase family protein | Chr1:12503450-12505939 FORWARD LENGTH=829 | 201606; putative receptor protein kinase ZmPK1 [Rosa chinensis] &gt;gi|1358153282|gb|PRQ27761.1| putative protein kinase RLK-Pelle-SD-2b family [Rosa chinensis]; sp|P17801|KPRO_MAIZE Putative receptor protein kinase ZmPK1 OS=Zea mays OX=4577 GN=PK1 PE=2 SV=2; tr|A0A2P6Q0Q2|A0A2P6Q0Q2_ROSCH Uncharacter…	ATP binding; protein kinase activity; protein phosphorylation; protein serine/threonine kinase activity; recognition of pollen
204	FvH4_2g35020.t1	Fvb2_v4.0.a1	AT2G15780.1 | Cupredoxin superfamily protein | Chr2:6873666-6874701 REVERSE LENGTH=257 | 201606; PREDICTED: uncharacterized protein LOC101290831 [Fragaria vesca subsp. vesca]; tr|A0A2P6Q0F2|A0A2P6Q0F2_ROSCH Putative cupredoxin OS=Rosa chinensis OX=74649 GN=RchiOBHm_Chr6g0306981 PE=4 SV=1	electron carrier activity
205	FvH4_2g35051.t1	Fvb2_v4.0.a1	AT1G21270.1 | wall-associated kinase 2 | Chr1:7444997-7447345 FORWARD LENGTH=732 | 201606; PREDICTED: uncharacterized protein LOC101296545 [Fragaria vesca subsp. vesca]; sp|Q9LMP1|WAK2_ARATH Wall-associated receptor kinase 2 OS=Arabidopsis thaliana OX=3702 GN=WAK2 PE=1 SV=1; tr|A0A2P6SBI2|A0A2P6SBI2_ROSCH Uncharacterized protein OS=Rosa chinensis OX=74649 GN=RchiOBHm_Chr1g0331391 PE=4 SV=1	ATP binding; calcium ion binding; integral to membrane; polysaccharide binding; protein kinase activity; protein phosphorylation; protein serine/threonine kinase activity
206	FvH4_2g35260.t1	Fvb2_v4.0.a1	AT5G25930.1 | kinase family with leucine-rich repeat domain-containing protein | Chr5:9050880-9053978 FORWARD LENGTH=1005 | 201606; PREDICTED: receptor-like protein kinase 5 [Fragaria vesca subsp. vesca]; sp|Q9SGP2|HSL1_ARATH Receptor-like protein kinase HSL1 OS=Arabidopsis thaliana OX=3702 GN=HSL1 PE=2 SV=1; tr|A0A2P6Q055|A0A2P6Q055_ROSCH Uncharacterized protein OS=Rosa chinensis OX=74649 GN=Rch…	ATP binding; protein binding; protein kinase activity; protein phosphorylation
207	FvH4_2g35510.t1	Fvb2_v4.0.a1	PREDICTED: uncharacterized protein LOC101300781 isoform X1 [Fragaria vesca subsp. vesca]; tr|A0A2P6Q028|A0A2P6Q028_ROSCH Putative transcription factor C2H2 family OS=Rosa chinensis OX=74649 GN=RchiOBHm_Chr6g0306361 PE=4 SV=1
208	FvH4_2g36420.t1	Fvb2_v4.0.a1	AT4G31330.1 | transmembrane protein%2C putative (Protein of unknown function%2C DUF599) | Chr4:15202354-15203151 FORWARD LENGTH=239 | 201606; PREDICTED: uncharacterized protein LOC101313473 [Fragaria vesca subsp. vesca]; tr|A0A2P6PZV1|A0A2P6PZV1_ROSCH Uncharacterized protein OS=Rosa chinensis OX=74649 GN=RchiOBHm_Chr6g0305481 PE=4 SV=1
209	FvH4_2g36701.t1	Fvb2_v4.0.a1	AT4G12560.3 | F-box and associated interaction domains-containing protein | Chr4:7441815-7443157 FORWARD LENGTH=413 | 201606; PREDICTED: F-box protein CPR30-like [Fragaria vesca subsp. vesca]; sp|Q9SU30|CPR1_ARATH F-box protein CPR1 OS=Arabidopsis thaliana OX=3702 GN=CPR1 PE=1 SV=2; tr|A0A2P6RP58|A0A2P6RP58_ROSCH Putative F-box domain-containing protein OS=Rosa chinensis OX=74649 GN=RchiOBHm_Chr2…	protein binding
210	FvH4_2g37170.t1	Fvb2_v4.0.a1	AT2G29120.1 | glutamate receptor 2.7 | Chr2:12511479-12515893 REVERSE LENGTH=952 | 201606; PREDICTED: glutamate receptor 2.7-like isoform X1 [Fragaria vesca subsp. vesca] &gt;gi|764540344|ref|XP_011459066.1| PREDICTED: glutamate receptor 2.7-like isoform X1 [Fragaria vesca subsp. vesca]; sp|Q8LGN0|GLR27_ARATH Glutamate receptor 2.7 OS=Arabidopsis thaliana OX=3702 GN=GLR2.7 PE=2 SV=3; tr|A0A2P6PZL…	ionotropic glutamate receptor activity; membrane
211	FvH4_2g37377.t1	Fvb2_v4.0.a1	AT3G03590.1 | SWIB/MDM2 domain superfamily protein | Chr3:865341-866669 REVERSE LENGTH=143 | 201606; PREDICTED: uncharacterized protein LOC101313763 [Fragaria vesca subsp. vesca]; tr|A0A2P6PZJ6|A0A2P6PZJ6_ROSCH Putative SWIB/MDM2 domain-containing protein OS=Rosa chinensis OX=74649 GN=RchiOBHm_Chr6g0304331 PE=4 SV=1
212	FvH4_2g37650.t1	Fvb2_v4.0.a1	AT1G47670.1 | Transmembrane amino acid transporter family protein | Chr1:17536834-17539486 REVERSE LENGTH=519 | 201606; PREDICTED: lysine histidine transporter-like 8 [Fragaria vesca subsp. vesca]; sp|Q9SX98|LHTL8_ARATH Lysine histidine transporter-like 8 OS=Arabidopsis thaliana OX=3702 GN=AATL1 PE=1 SV=1; tr|A0A2P6PZE7|A0A2P6PZE7_ROSCH Putative amino acid transporter, transmembrane domain-contai…
213	FvH4_2g38310.t1	Fvb2_v4.0.a1	AT4G24180.2 | THAUMATIN-LIKE PROTEIN 1 | Chr4:12549859-12551221 REVERSE LENGTH=309 | 201606; PREDICTED: thaumatin-like protein 1b [Fragaria vesca subsp. vesca]; sp|A0A1P8B554|THLP1_ARATH Thaumatin-like protein 1 OS=Arabidopsis thaliana OX=3702 GN=TLP1 PE=2 SV=1; tr|A0A2P6PZ74|A0A2P6PZ74_ROSCH Putative thaumatin, tRNA-dihydrouridine synthase OS=Rosa chinensis OX=74649 GN=RchiOBHm_Chr6g0303061 PE=4…	flavin adenine dinucleotide binding; oxidation-reduction process; tRNA dihydrouridine synthase activity; tRNA processing
214	FvH4_2g38380.t1	Fvb2_v4.0.a1	AT3G06880.2 | Transducin/WD40 repeat-like superfamily protein | Chr3:2170516-2175686 REVERSE LENGTH=1264 | 201606; PREDICTED: putative E3 ubiquitin-protein ligase LIN-1 isoform X2 [Fragaria vesca subsp. vesca]; sp|C6L7U1|LIN1_LOTJA Putative E3 ubiquitin-protein ligase LIN-1 OS=Lotus japonicus OX=34305 GN=CERBERUS PE=2 SV=2; tr|A0A251R8N0|A0A251R8N0_PRUPE RING-type E3 ubiquitin transferase OS=Prun…	protein binding; protein ubiquitination; ubiquitin-protein ligase activity
215	FvH4_2g39630.t1	Fvb2_v4.0.a1	AT1G19530.2 | DNA polymerase epsilon catalytic subunit A | Chr1:6763976-6764686 FORWARD LENGTH=117 | 201606; PREDICTED: uncharacterized protein LOC101296348 [Fragaria vesca subsp. vesca]; tr|A0A2P6PYN9|A0A2P6PYN9_ROSCH Uncharacterized protein OS=Rosa chinensis OX=74649 GN=RchiOBHm_Chr6g0301271 PE=4 SV=1
216	FvH4_2g39820.t1	Fvb2_v4.0.a1	PREDICTED: parathymosin-like [Fragaria vesca subsp. vesca]; tr|A0A2P6PYN6|A0A2P6PYN6_ROSCH Uncharacterized protein OS=Rosa chinensis OX=74649 GN=RchiOBHm_Chr6g0301021 PE=4 SV=1
217	FvH4_2g39890.t1	Fvb2_v4.0.a1	AT2G18460.1 | like COV 3 | Chr2:8001320-8002854 FORWARD LENGTH=274 | 201606; PREDICTED: protein LIKE COV 1-like [Fragaria vesca subsp. vesca]; sp|F4IQJ6|LCV3_ARATH Protein LIKE COV 3 OS=Arabidopsis thaliana OX=3702 GN=LCV3 PE=2 SV=1; tr|M5Y3C8|M5Y3C8_PRUPE Uncharacterized protein OS=Prunus persica OX=3760 GN=PRUPE_1G380400 PE=4 SV=1
218	FvH4_2g40150.t1	Fvb2_v4.0.a1	AT3G50740.1 | UDP-glucosyl transferase 72E1 | Chr3:18855348-18856811 REVERSE LENGTH=487 | 201606; PREDICTED: anthocyanidin 3-O-glucosyltransferase 5-like [Fragaria vesca subsp. vesca]; sp|Q40287|UFOG5_MANES Anthocyanidin 3-O-glucosyltransferase 5 OS=Manihot esculenta OX=3983 GN=GT5 PE=2 SV=1; tr|A0A2P6PYK0|A0A2P6PYK0_ROSCH Glycosyltransferase OS=Rosa chinensis OX=74649 GN=RchiOBHm_Chr6g0300581 PE…	transferase activity, transferring hexosyl groups
219	FvH4_2g40780.t1	Fvb2_v4.0.a1	AT4G31985.1 | Ribosomal protein L39 family protein | Chr4:15469931-15470366 FORWARD LENGTH=51 | 201606; sp|P51424|RL391_ARATH 60S ribosomal protein L39-1 OS=Arabidopsis thaliana OX=3702 GN=RPL39A PE=3 SV=2; tr|A0A1R3J7F3|A0A1R3J7F3_9ROSI Ribosomal protein L39e OS=Corchorus olitorius OX=93759 GN=COLO4_18929 PE=3 SV=1; uncharacterized protein LOC111462968 [Cucurbita moschata]	ribosome; structural constituent of ribosome; translation
220	FvH4_3g00240.t1	Fvb3_v4.0.a1	AT5G47770.1 | farnesyl diphosphate synthase 1 | Chr5:19345297-19347415 FORWARD LENGTH=384 | 201606; PREDICTED: farnesyl pyrophosphate synthase 1 [Fragaria vesca subsp. vesca]; sp|P49351|FPPS1_LUPAL Farnesyl pyrophosphate synthase 1 OS=Lupinus albus OX=3870 GN=FPS1 PE=2 SV=1; tr|A0A0K1H3L0|A0A0K1H3L0_ROSRU Farnesyl pyrophosphate synthase OS=Rosa rugosa OX=74645 GN=FPS2 PE=2 SV=1	dimethylallyltranstransferase activity; farnesyl diphosphate biosynthetic process; geranyl diphosphate biosynthetic process; geranyltranstransferase activity; isoprenoid biosynthetic process
221	FvH4_3g00270.t1	Fvb3_v4.0.a1	AT5G47740.1 | Adenine nucleotide alpha hydrolases-like superfamily protein | Chr5:19338688-19339683 FORWARD LENGTH=244 | 201606; PREDICTED: uncharacterized protein LOC101303782 [Fragaria vesca subsp. vesca]; sp|Q8GUH1|PUB33_ARATH U-box domain-containing protein 33 OS=Arabidopsis thaliana OX=3702 GN=PUB33 PE=2 SV=2; tr|A0A2P6Q1Z6|A0A2P6Q1Z6_ROSCH Putative rossmann-like alpha/beta/alpha sandwich pr…
222	FvH4_3g00340.t1	Fvb3_v4.0.a1	AT4G25434.10 | nudix hydrolase homolog 10 | Chr4:13004043-13005771 REVERSE LENGTH=282 | 201606; PREDICTED: nudix hydrolase 2-like [Fragaria vesca subsp. vesca]; sp|Q94B74|NUDT2_ARATH Nudix hydrolase 2 OS=Arabidopsis thaliana OX=3702 GN=NUDT2 PE=1 SV=1; tr|A0A2P6Q213|A0A2P6Q213_ROSCH Putative hydrolase OS=Rosa chinensis OX=74649 GN=RchiOBHm_Chr5g0000521 PE=3 SV=1	hydrolase activity
223	FvH4_3g01040.t1	Fvb3_v4.0.a1	AT2G29370.1 | NAD(P)-binding Rossmann-fold superfamily protein | Chr2:12606059-12607363 FORWARD LENGTH=268 | 201606; PREDICTED: tropinone reductase homolog At1g07440-like [Fragaria vesca subsp. vesca]; sp|Q9ZW20|TRNHD_ARATH Tropinone reductase homolog At2g29370 OS=Arabidopsis thaliana OX=3702 GN=At2g29370 PE=3 SV=1; tr|A0A2P6QUZ5|A0A2P6QUZ5_ROSCH Putative oxidoreductase OS=Rosa chinensis OX=74649…	oxidoreductase activity
224	FvH4_3g01080.t1	Fvb3_v4.0.a1	AT1G12030.1 | phosphoenolpyruvate carboxylase%2C putative (DUF506) | Chr1:4064751-4066319 REVERSE LENGTH=295 | 201606; PREDICTED: uncharacterized protein LOC101309232 [Fragaria vesca subsp. vesca]; tr|A0A2P6Q298|A0A2P6Q298_ROSCH Uncharacterized protein OS=Rosa chinensis OX=74649 GN=RchiOBHm_Chr5g0001631 PE=4 SV=1
225	FvH4_3g01190.t1	Fvb3_v4.0.a1	AT2G18370.1 | Bifunctional inhibitor/lipid-transfer protein/seed storage 2S albumin superfamily protein | Chr2:7980687-7981475 FORWARD LENGTH=116 | 201606; PREDICTED: non-specific lipid-transfer protein 1-like [Fragaria vesca subsp. vesca]; sp|Q0IQK9|NLTP1_ORYSJ Non-specific lipid-transfer protein 1 OS=Oryza sativa subsp. japonica OX=39947 GN=LTP PE=1 SV=1; tr|A0A2P6QEB2|A0A2P6QEB2_ROSCH Putative…	lipid binding; lipid transport
226	FvH4_3g01590.t1	Fvb3_v4.0.a1	AT5G23960.2 | terpene synthase 21 | Chr5:8092969-8095128 FORWARD LENGTH=545 | 201606; PREDICTED: (-)-germacrene D synthase-like [Fragaria vesca subsp. vesca]; sp|Q6Q3H3|TPSGD_VITVI (-)-germacrene D synthase OS=Vitis vinifera OX=29760 GN=VIT_19s0014g04930 PE=1 SV=1; tr|A0A2P6QX88|A0A2P6QX88_ROSCH Putative lyase OS=Rosa chinensis OX=74649 GN=RchiOBHm_Chr4g0418071 PE=3 SV=1	lyase activity; magnesium ion binding; terpene synthase activity
227	FvH4_3g01780.t1	Fvb3_v4.0.a1	AT2G41380.1 | S-adenosyl-L-methionine-dependent methyltransferases superfamily protein | Chr2:17251981-17252886 FORWARD LENGTH=269 | 201606; PREDICTED: putative methyltransferase DDB_G0268948 [Fragaria vesca subsp. vesca]; sp|Q55EX9|Y8948_DICDI Putative methyltransferase DDB_G0268948 OS=Dictyostelium discoideum OX=44689 GN=DDB_G0268948 PE=1 SV=2; tr|A0A2P6Q2J5|A0A2P6Q2J5_ROSCH Putative S-adenosyl…	methyltransferase activity
228	FvH4_3g01790.t1	Fvb3_v4.0.a1	AT4G22030.1 | F-box protein with a domain protein | Chr4:11672396-11673652 FORWARD LENGTH=418 | 201606; probable F-box protein At4g22030 [Prunus persica] &gt;gi|1139775728|gb|ONI09915.1| hypothetical protein PRUPE_4G018200 [Prunus persica]; sp|O65451|FB333_ARATH Probable F-box protein At4g22030 OS=Arabidopsis thaliana OX=3702 GN=At4g22030 PE=4 SV=1; tr|M5WNG4|M5WNG4_PRUPE Uncharacterized protein …
229	FvH4_3g01810.t1	Fvb3_v4.0.a1	AT4G22030.1 | F-box protein with a domain protein | Chr4:11672396-11673652 FORWARD LENGTH=418 | 201606; PREDICTED: probable F-box protein At4g22030 [Fragaria vesca subsp. vesca]; sp|O65451|FB333_ARATH Probable F-box protein At4g22030 OS=Arabidopsis thaliana OX=3702 GN=At4g22030 PE=4 SV=1; tr|A0A2P6Q2J3|A0A2P6Q2J3_ROSCH Putative petal formation-expressed OS=Rosa chinensis OX=74649 GN=RchiOBHm_Chr5…
230	FvH4_3g02010.t1	Fvb3_v4.0.a1
231	FvH4_3g02754.t1	Fvb3_v4.0.a1	AT4G05200.1 | cysteine-rich RLK (RECEPTOR-like protein kinase) 25 | Chr4:2679793-2682309 REVERSE LENGTH=675 | 201606; PREDICTED: uncharacterized protein LOC101306991 [Fragaria vesca subsp. vesca]; sp|Q9M0X5|CRK25_ARATH Cysteine-rich receptor-like protein kinase 25 OS=Arabidopsis thaliana OX=3702 GN=CRK25 PE=3 SV=1; tr|A0A2P6Q2Y4|A0A2P6Q2Y4_ROSCH Uncharacterized protein OS=Rosa chinensis OX=74649 …	ATP binding; protein kinase activity; protein phosphorylation
232	FvH4_3g02800.t1	Fvb3_v4.0.a1	AT4G05200.1 | cysteine-rich RLK (RECEPTOR-like protein kinase) 25 | Chr4:2679793-2682309 REVERSE LENGTH=675 | 201606; cysteine-rich receptor-like protein kinase 25 [Rosa chinensis] &gt;gi|1358154072|gb|PRQ28550.1| putative protein kinase RLK-Pelle-DLSV family [Rosa chinensis]; sp|Q9M0X5|CRK25_ARATH Cysteine-rich receptor-like protein kinase 25 OS=Arabidopsis thaliana OX=3702 GN=CRK25 PE=3 SV=1; t…	ATP binding; protein kinase activity; protein phosphorylation
233	FvH4_3g02820.t1	Fvb3_v4.0.a1	AT4G05200.2 | cysteine-rich RLK (RECEPTOR-like protein kinase) 25 | Chr4:2679793-2682363 REVERSE LENGTH=693 | 201606; cysteine-rich receptor-like protein kinase 25 [Rosa chinensis] &gt;gi|1358154072|gb|PRQ28550.1| putative protein kinase RLK-Pelle-DLSV family [Rosa chinensis]; sp|Q9M0X5|CRK25_ARATH Cysteine-rich receptor-like protein kinase 25 OS=Arabidopsis thaliana OX=3702 GN=CRK25 PE=3 SV=1; t…	ATP binding; protein kinase activity; protein phosphorylation
234	FvH4_3g02833.t1	Fvb3_v4.0.a1	AT4G21410.2 | cysteine-rich RLK (RECEPTOR-like protein kinase) 29 | Chr4:11403093-11405025 REVERSE LENGTH=524 | 201606; PREDICTED: cysteine-rich repeat secretory protein 38-like [Fragaria vesca subsp. vesca]; sp|Q8S9L6|CRK29_ARATH Cysteine-rich receptor-like protein kinase 29 OS=Arabidopsis thaliana OX=3702 GN=CRK29 PE=2 SV=1; tr|A0A2P6Q2Z2|A0A2P6Q2Z2_ROSCH Putative Gnk2-like domain-containing pr…
235	FvH4_3g03433.t1	Fvb3_v4.0.a1	AT1G61380.1 | S-domain-1 29 | Chr1:22646277-22649401 REVERSE LENGTH=805 | 201606; PREDICTED: G-type lectin S-receptor-like serine/threonine-protein kinase SD1-29 [Fragaria vesca subsp. vesca]; sp|O64782|SD129_ARATH G-type lectin S-receptor-like serine/threonine-protein kinase SD1-29 OS=Arabidopsis thaliana OX=3702 GN=SD129 PE=1 SV=1; tr|A0A2P6Q3C0|A0A2P6Q3C0_ROSCH Uncharacterized protein OS=Rosa …	ATP binding; protein kinase activity; protein phosphorylation; protein serine/threonine kinase activity; recognition of pollen
236	FvH4_3g03461.t1	Fvb3_v4.0.a1	AT1G61380.1 | S-domain-1 29 | Chr1:22646277-22649401 REVERSE LENGTH=805 | 201606; G-type lectin S-receptor-like serine/threonine-protein kinase At1g61500 [Rosa chinensis]; sp|O64782|SD129_ARATH G-type lectin S-receptor-like serine/threonine-protein kinase SD1-29 OS=Arabidopsis thaliana OX=3702 GN=SD129 PE=1 SV=1; tr|A0A2P6Q396|A0A2P6Q396_ROSCH Uncharacterized protein OS=Rosa chinensis OX=74649 GN…	ATP binding; protein kinase activity; protein phosphorylation; protein serine/threonine kinase activity; recognition of pollen
237	FvH4_3g03482.t1	Fvb3_v4.0.a1	AT1G61390.1 | S-locus lectin protein kinase family protein | Chr1:22650338-22653639 REVERSE LENGTH=831 | 201606; PREDICTED: G-type lectin S-receptor-like serine/threonine-protein kinase SD1-29 [Fragaria vesca subsp. vesca]; sp|O64781|Y1639_ARATH G-type lectin S-receptor-like serine/threonine-protein kinase At1g61390 OS=Arabidopsis thaliana OX=3702 GN=At1g61390 PE=3 SV=1; tr|A0A2P6Q392|A0A2P6Q392_…	ATP binding; protein kinase activity; protein phosphorylation; protein serine/threonine kinase activity; recognition of pollen
238	FvH4_3g03501.t1	Fvb3_v4.0.a1	AT1G61380.1 | S-domain-1 29 | Chr1:22646277-22649401 REVERSE LENGTH=805 | 201606; PREDICTED: G-type lectin S-receptor-like serine/threonine-protein kinase SD1-29 [Fragaria vesca subsp. vesca]; sp|O64782|SD129_ARATH G-type lectin S-receptor-like serine/threonine-protein kinase SD1-29 OS=Arabidopsis thaliana OX=3702 GN=SD129 PE=1 SV=1; tr|A0A2P6Q392|A0A2P6Q392_ROSCH Uncharacterized protein OS=Rosa …	ATP binding; protein kinase activity; protein phosphorylation; protein serine/threonine kinase activity; recognition of pollen
239	FvH4_3g03521.t1	Fvb3_v4.0.a1	AT1G61380.1 | S-domain-1 29 | Chr1:22646277-22649401 REVERSE LENGTH=805 | 201606; PREDICTED: G-type lectin S-receptor-like serine/threonine-protein kinase At1g61500 [Fragaria vesca subsp. vesca]; sp|O64782|SD129_ARATH G-type lectin S-receptor-like serine/threonine-protein kinase SD1-29 OS=Arabidopsis thaliana OX=3702 GN=SD129 PE=1 SV=1; tr|A0A2P6S8D3|A0A2P6S8D3_ROSCH Uncharacterized protein OS=Ro…	ATP binding; protein kinase activity; protein phosphorylation; protein serine/threonine kinase activity; recognition of pollen
240	FvH4_3g03810.t1	Fvb3_v4.0.a1	AT4G10270.1 | Wound-responsive family protein | Chr4:6374805-6375077 FORWARD LENGTH=90 | 201606; hypothetical protein POPTR_0004s03330g [Populus trichocarpa] &gt;gi|1334324308|gb|PNT39352.1| hypothetical protein POPTR_004G033300v3 [Populus trichocarpa]; tr|B9H210|B9H210_POPTR Uncharacterized protein OS=Populus trichocarpa OX=3694 GN=POPTR_004G033300v3 PE=4 SV=1
241	FvH4_3g04371.t1	Fvb3_v4.0.a1
242	FvH4_3g04380.t1	Fvb3_v4.0.a1
243	FvH4_3g04590.t1	Fvb3_v4.0.a1	AT1G11090.1 | alpha/beta-Hydrolases superfamily protein | Chr1:3702655-3703629 FORWARD LENGTH=324 | 201606; PREDICTED: caffeoylshikimate esterase [Fragaria vesca subsp. vesca]; sp|Q9C942|CSE_ARATH Caffeoylshikimate esterase OS=Arabidopsis thaliana OX=3702 GN=CSE PE=1 SV=1; tr|A0A2P6Q3U5|A0A2P6Q3U5_ROSCH Putative 2-acylglycerol O-acyltransferase OS=Rosa chinensis OX=74649 GN=RchiOBHm_Chr5g0007531 …
244	FvH4_3g04710.t1	Fvb3_v4.0.a1
245	FvH4_3g04880.t1	Fvb3_v4.0.a1	AT4G27450.1 | aluminum induced protein with YGL and LRDR motifs | Chr4:13727665-13728683 REVERSE LENGTH=250 | 201606; PREDICTED: stem-specific protein TSJT1-like [Fragaria vesca subsp. vesca]; sp|P24805|TSJT1_TOBAC Stem-specific protein TSJT1 OS=Nicotiana tabacum OX=4097 GN=TSJT1 PE=2 SV=1; tr|A0A2P6Q420|A0A2P6Q420_ROSCH Putative nucleophile aminohydrolase OS=Rosa chinensis OX=74649 GN=RchiOBHm_C…
246	FvH4_3g05950.t1	Fvb3_v4.0.a1	AT3G04720.1 | pathogenesis-related 4 | Chr3:1285691-1286531 REVERSE LENGTH=212 | 201606; PREDICTED: pathogenesis-related protein PR-4-like [Fragaria vesca subsp. vesca]; sp|P29063|PR4B_TOBAC Pathogenesis-related protein PR-4B OS=Nicotiana tabacum OX=4097 PE=2 SV=1; tr|A0A2P6R5X2|A0A2P6R5X2_ROSCH Putative rlpA-like protein, double-psi beta-barrel OS=Rosa chinensis OX=74649 GN=RchiOBHm_Chr3g0450871…	defense response to bacterium; defense response to fungus
247	FvH4_3g06100.t1	Fvb3_v4.0.a1	AT5G46330.2 | Leucine-rich receptor-like protein kinase family protein | Chr5:18791802-18795407 FORWARD LENGTH=1173 | 201606; PREDICTED: LRR receptor-like serine/threonine-protein kinase FLS2 [Fragaria vesca subsp. vesca]; sp|Q9FL28|FLS2_ARATH LRR receptor-like serine/threonine-protein kinase FLS2 OS=Arabidopsis thaliana OX=3702 GN=FLS2 PE=1 SV=1; tr|A0A2P6Q5C6|A0A2P6Q5C6_ROSCH Uncharacterized pr…	ATP binding; protein binding; protein kinase activity; protein phosphorylation
248	FvH4_3g06170.t1	Fvb3_v4.0.a1	AT4G18220.1 | Drug/metabolite transporter superfamily protein | Chr4:10078768-10080109 FORWARD LENGTH=390 | 201606; PREDICTED: probable purine permease 9 [Fragaria vesca subsp. vesca]; sp|O49726|PUP21_ARATH Purine permease 21 OS=Arabidopsis thaliana OX=3702 GN=PUP21 PE=2 SV=2; tr|A0A2P6Q5B7|A0A2P6Q5B7_ROSCH Putative purine permease, plant OS=Rosa chinensis OX=74649 GN=RchiOBHm_Chr5g0013171 PE=4 S…	integral to membrane; transporter activity
249	FvH4_3g06420.t1	Fvb3_v4.0.a1	AT4G18100.1 | Ribosomal protein L32e | Chr4:10035715-10036475 REVERSE LENGTH=133 | 201606; PREDICTED: 60S ribosomal protein L32-1 [Fragaria vesca subsp. vesca]; sp|P49211|RL321_ARATH 60S ribosomal protein L32-1 OS=Arabidopsis thaliana OX=3702 GN=RPL32A PE=2 SV=2; tr|A0A2P6Q5C4|A0A2P6Q5C4_ROSCH Putative ribosomal protein L32e OS=Rosa chinensis OX=74649 GN=RchiOBHm_Chr5g0012891 PE=4 SV=1	ribosome; structural constituent of ribosome; translation
250	FvH4_3g06450.t1	Fvb3_v4.0.a1	AT1G29640.1 | senescence regulator (Protein of unknown function%2C DUF584) | Chr1:10355959-10356381 REVERSE LENGTH=140 | 201606; PREDICTED: uncharacterized protein LOC101300038 [Fragaria vesca subsp. vesca]; tr|A0A2P6Q598|A0A2P6Q598_ROSCH Putative senescence regulator S40 OS=Rosa chinensis OX=74649 GN=RchiOBHm_Chr5g0012841 PE=4 SV=1
251	FvH4_3g06770.t1	Fvb3_v4.0.a1	AT1G69850.1 | nitrate transporter 1:2 | Chr1:26296945-26300407 REVERSE LENGTH=585 | 201606; PREDICTED: protein NRT1/ PTR FAMILY 4.6-like [Fragaria vesca subsp. vesca]; sp|Q8H157|PTR19_ARATH Protein NRT1/ PTR FAMILY 4.6 OS=Arabidopsis thaliana OX=3702 GN=NPF4.6 PE=1 SV=1; tr|M5WM69|M5WM69_PRUPE Uncharacterized protein OS=Prunus persica OX=3760 GN=PRUPE_ppa002462mg PE=4 SV=1	membrane; regulation of apoptotic process; transmembrane transport; transmembrane transporter activity
252	FvH4_3g06840.t1	Fvb3_v4.0.a1	AT1G07650.1 | Leucine-rich repeat transmembrane protein kinase | Chr1:2359817-2366423 REVERSE LENGTH=1014 | 201606; PREDICTED: probable LRR receptor-like serine/threonine-protein kinase At1g07650 [Fragaria vesca subsp. vesca]; sp|C0LGE0|Y1765_ARATH Probable LRR receptor-like serine/threonine-protein kinase At1g07650 OS=Arabidopsis thaliana OX=3702 GN=At1g07650 PE=1 SV=1; tr|A0A2P6Q525|A0A2P6Q525_…	ATP binding; protein kinase activity; protein phosphorylation
253	FvH4_3g07300.t1	Fvb3_v4.0.a1	AT1G29290.1 | B-cell lymphoma 6 protein | Chr1:10245055-10245378 FORWARD LENGTH=107 | 201606; precursor of CEP14 [Rosa chinensis] &gt;gi|1358154751|gb|PRQ29229.1| hypothetical protein RchiOBHm_Chr5g0011661 [Rosa chinensis]; sp|Q52K95|PCP14_ARATH Precursor of CEP14 OS=Arabidopsis thaliana OX=3702 GN=CEP14 PE=2 SV=1; tr|A0A2P6Q4Z4|A0A2P6Q4Z4_ROSCH Uncharacterized protein OS=Rosa chinensis OX=74649 …	cellular response to nitrogen starvation; response to osmotic stress
254	FvH4_3g07370.t1	Fvb3_v4.0.a1	AT1G29270.1 | transcription factor bHLH35-like protein | Chr1:10230140-10231021 FORWARD LENGTH=155 | 201606; PREDICTED: uncharacterized protein LOC105350388 isoform X1 [Fragaria vesca subsp. vesca]; tr|A0A2P6Q4V9|A0A2P6Q4V9_ROSCH Uncharacterized protein OS=Rosa chinensis OX=74649 GN=RchiOBHm_Chr5g0011571 PE=4 SV=1
255	FvH4_3g07720.t1	Fvb3_v4.0.a1	AT5G45860.1 | PYR1-like 11 | Chr5:18604101-18604586 REVERSE LENGTH=161 | 201606; PREDICTED: abscisic acid receptor PYL11-like [Fragaria vesca subsp. vesca]; sp|Q9FJ50|PYL11_ARATH Abscisic acid receptor PYL11 OS=Arabidopsis thaliana OX=3702 GN=PYL11 PE=1 SV=1; tr|A0A251PI17|A0A251PI17_PRUPE Uncharacterized protein OS=Prunus persica OX=3760 GN=PRUPE_4G062100 PE=4 SV=1
256	FvH4_3g07731.t1	Fvb3_v4.0.a1	AT2G40330.1 | PYR1-like 6 | Chr2:16845177-16845824 REVERSE LENGTH=215 | 201606; PREDICTED: abscisic acid receptor PYL11-like [Fragaria vesca subsp. vesca]; sp|Q8S8E3|PYL6_ARATH Abscisic acid receptor PYL6 OS=Arabidopsis thaliana OX=3702 GN=PYL6 PE=1 SV=1; tr|A0A2P6Q4Q3|A0A2P6Q4Q3_ROSCH Putative polyketide cyclase/dehydrase, START-like domain-containing protein OS=Rosa chinensis OX=74649 GN=RchiOB…
257	FvH4_3g07830.t1	Fvb3_v4.0.a1	AT1G06330.1 | Heavy metal transport/detoxification superfamily protein | Chr1:1931671-1932353 REVERSE LENGTH=150 | 201606; PREDICTED: uncharacterized protein LOC101293173 [Fragaria vesca subsp. vesca]; sp|F4IC29|HIP28_ARATH Heavy metal-associated isoprenylated plant protein 28 OS=Arabidopsis thaliana OX=3702 GN=HIPP28 PE=3 SV=1; tr|A0A2P6Q4Q1|A0A2P6Q4Q1_ROSCH Putative heavy metal-associated domai…	metal ion binding; metal ion transport
258	FvH4_3g08181.t1	Fvb3_v4.0.a1	AT1G53210.1 | sodium/calcium exchanger family protein / calcium-binding EF hand family protein | Chr1:19844790-19847533 FORWARD LENGTH=585 | 201606; PREDICTED: uncharacterized protein LOC101312324 [Fragaria vesca subsp. vesca]; sp|Q6K3R5|NCL2_ORYSJ Sodium/calcium exchanger NCL2 OS=Oryza sativa subsp. japonica OX=39947 GN=NCL2 PE=2 SV=2; tr|A0A2P6Q4G5|A0A2P6Q4G5_ROSCH Putative EF-hand domain pair …	calcium ion binding
259	FvH4_3g08220.t1	Fvb3_v4.0.a1	AT1G05200.6 | glutamate receptor 3.4 | Chr1:1505642-1509002 FORWARD LENGTH=959 | 201606; PREDICTED: glutamate receptor 2.7-like [Fragaria vesca subsp. vesca] &gt;gi|764644010|ref|XP_011457313.1| PREDICTED: glutamate receptor 2.7-like [Fragaria vesca subsp. vesca] &gt;gi|764644019|ref|XP_011457314.1| PREDICTED: glutamate receptor 2.7-like [Fragaria vesca subsp. vesca]; sp|Q8GXJ4|GLR34_ARATH Glutam…
260	FvH4_3g08290.t1	Fvb3_v4.0.a1	AT5G47220.1 | ethylene responsive element binding factor 2 | Chr5:19172023-19172754 REVERSE LENGTH=243 | 201606; pathogenesis-related genes transcriptional activator PTI5-like [Rosa chinensis] &gt;gi|1358154579|gb|PRQ29057.1| putative transcription factor AP2-EREBP family [Rosa chinensis]; sp|O04681|PTI5_SOLLC Pathogenesis-related genes transcriptional activator PTI5 OS=Solanum lycopersicum OX=40…	DNA binding; regulation of transcription, DNA-dependent; sequence-specific DNA binding transcription factor activity
261	FvH4_3g08410.t1	Fvb3_v4.0.a1	AT4G35160.1 | O-methyltransferase family protein | Chr4:16730989-16732808 REVERSE LENGTH=382 | 201606; PREDICTED: trans-resveratrol di-O-methyltransferase-like [Fragaria vesca subsp. vesca]; sp|B6VJS4|ROMT_VITVI Trans-resveratrol di-O-methyltransferase OS=Vitis vinifera OX=29760 GN=ROMT PE=1 SV=2; tr|A0A2P6Q4G3|A0A2P6Q4G3_ROSCH Putative catechol O-methyltransferase OS=Rosa chinensis OX=74649 GN=R…	methyltransferase activity; O-methyltransferase activity; protein dimerization activity
262	FvH4_3g08830.t1	Fvb3_v4.0.a1	AT2G33830.2 | Dormancy/auxin associated family protein | Chr2:14309768-14310286 REVERSE LENGTH=108 | 201606; PREDICTED: auxin-repressed 12.5 kDa protein [Fragaria vesca subsp. vesca]; sp|Q05349|12KD_FRAAN Auxin-repressed 12.5 kDa protein OS=Fragaria ananassa OX=3747 PE=2 SV=1; tr|M5WI12|M5WI12_PRUPE Uncharacterized protein OS=Prunus persica OX=3760 GN=PRUPE_4G050800 PE=4 SV=1
263	FvH4_3g09070.t1	Fvb3_v4.0.a1	AT4G32480.1 | sugar phosphate exchanger%2C putative (DUF506) | Chr4:15676488-15677776 FORWARD LENGTH=287 | 201606; PREDICTED: uncharacterized protein LOC101293076 [Fragaria vesca subsp. vesca]; tr|A0A2P6Q443|A0A2P6Q443_ROSCH Uncharacterized protein OS=Rosa chinensis OX=74649 GN=RchiOBHm_Chr5g0008561 PE=4 SV=1
264	FvH4_3g09210.t1	Fvb3_v4.0.a1	AT5G05260.2 | phenylalanine N-monooxygenase-like protein | Chr5:1559778-1561783 REVERSE LENGTH=529 | 201606; PREDICTED: phenylalanine N-monooxygenase-like [Fragaria vesca subsp. vesca]; sp|Q6J540|C79D4_LOTJA Isoleucine N-monooxygenase 2 OS=Lotus japonicus OX=34305 GN=CYP79D4 PE=1 SV=1; tr|A0A2P6SAI0|A0A2P6SAI0_ROSCH Putative phenylalanine N-monooxygenase OS=Rosa chinensis OX=74649 GN=RchiOBHm_Chr…	heme binding; iron ion binding; oxidation-reduction process; oxidoreductase activity, acting on paired donors, with incorporation or reduction of molecular oxygen
265	FvH4_3g09340.t1	Fvb3_v4.0.a1	AT5G62020.1 | heat shock transcription factor B2A | Chr5:24916212-24917194 FORWARD LENGTH=299 | 201606; PREDICTED: heat stress transcription factor B-2a-like [Fragaria vesca subsp. vesca]; sp|Q9SCW4|HFB2A_ARATH Heat stress transcription factor B-2a OS=Arabidopsis thaliana OX=3702 GN=HSFB2A PE=2 SV=1; tr|A0A314ZQ47|A0A314ZQ47_PRUYE Heat stress transcription factor B-2a OS=Prunus yedoensis var. nud…	nucleus; regulation of transcription, DNA-dependent; sequence-specific DNA binding; sequence-specific DNA binding transcription factor activity
266	FvH4_3g09590.t1	Fvb3_v4.0.a1	AT4G11650.1 | osmotin 34 | Chr4:7025127-7026113 REVERSE LENGTH=244 | 201606; PREDICTED: protein P21-like [Fragaria vesca subsp. vesca]; sp|P81370|TLP_ACTDE Thaumatin-like protein OS=Actinidia deliciosa OX=3627 GN=tlp PE=1 SV=2; tr|A0A2P6P780|A0A2P6P780_ROSCH Putative thaumatin OS=Rosa chinensis OX=74649 GN=RchiOBHm_Chr7g0198721 PE=4 SV=1
267	FvH4_3g10611.t1	Fvb3_v4.0.a1	AT1G21230.1 | wall associated kinase 5 | Chr1:7429980-7432346 FORWARD LENGTH=733 | 201606; sp|Q9LMN7|WAK5_ARATH Wall-associated receptor kinase 5 OS=Arabidopsis thaliana OX=3702 GN=WAK5 PE=2 SV=1; tr|A0A2P6Q6C0|A0A2P6Q6C0_ROSCH Putative transferase, protein kinase RLK-Pelle-WAK family OS=Rosa chinensis OX=74649 GN=RchiOBHm_Chr5g0016931 PE=4 SV=1; wall-associated receptor kinase 1-like [Rosa chine…	ATP binding; polysaccharide binding; protein kinase activity; protein phosphorylation
268	FvH4_3g10860.t1	Fvb3_v4.0.a1	AT4G20820.1 | FAD-binding Berberine family protein | Chr4:11150160-11151758 FORWARD LENGTH=532 | 201606; PREDICTED: tetrahydrocannabinolic acid synthase-like [Fragaria vesca subsp. vesca]; sp|Q9SVG5|BBE18_ARATH Berberine bridge enzyme-like 18 OS=Arabidopsis thaliana OX=3702 GN=At4g20820 PE=3 SV=1; tr|A0A2P6Q6K6|A0A2P6Q6K6_ROSCH Putative tetrahydroberberine oxidase OS=Rosa chinensis OX=74649 GN=Rc…	FAD binding; flavin adenine dinucleotide binding; oxidation-reduction process; oxidoreductase activity
269	FvH4_3g10930.t1	Fvb3_v4.0.a1	AT5G44440.1 | FAD-binding Berberine family protein | Chr5:17910694-17912295 REVERSE LENGTH=533 | 201606; PREDICTED: tetrahydrocannabinolic acid synthase-like [Fragaria vesca subsp. vesca]; sp|Q9FI21|BBE28_ARATH Berberine bridge enzyme-like 28 OS=Arabidopsis thaliana OX=3702 GN=At5g44440 PE=1 SV=1; tr|A0A2P6Q6K6|A0A2P6Q6K6_ROSCH Putative tetrahydroberberine oxidase OS=Rosa chinensis OX=74649 GN=Rc…	FAD binding; flavin adenine dinucleotide binding; oxidation-reduction process; oxidoreductase activity
270	FvH4_3g10940.t1	Fvb3_v4.0.a1	AT4G20820.1 | FAD-binding Berberine family protein | Chr4:11150160-11151758 FORWARD LENGTH=532 | 201606; PREDICTED: tetrahydrocannabinolic acid synthase-like [Fragaria vesca subsp. vesca]; sp|Q9SVG5|BBE18_ARATH Berberine bridge enzyme-like 18 OS=Arabidopsis thaliana OX=3702 GN=At4g20820 PE=3 SV=1; tr|A0A2P6Q6K6|A0A2P6Q6K6_ROSCH Putative tetrahydroberberine oxidase OS=Rosa chinensis OX=74649 GN=Rc…	FAD binding; flavin adenine dinucleotide binding; oxidation-reduction process; oxidoreductase activity
271	FvH4_3g10941.t1	Fvb3_v4.0.a1	AT4G20820.1 | FAD-binding Berberine family protein | Chr4:11150160-11151758 FORWARD LENGTH=532 | 201606; PREDICTED: tetrahydrocannabinolic acid synthase-like [Fragaria vesca subsp. vesca]; sp|Q9SVG5|BBE18_ARATH Berberine bridge enzyme-like 18 OS=Arabidopsis thaliana OX=3702 GN=At4g20820 PE=3 SV=1; tr|A0A2P6Q6K6|A0A2P6Q6K6_ROSCH Putative tetrahydroberberine oxidase OS=Rosa chinensis OX=74649 GN=Rc…	FAD binding; flavin adenine dinucleotide binding; oxidation-reduction process; oxidoreductase activity
272	FvH4_3g11530.t1	Fvb3_v4.0.a1
273	FvH4_3g11580.t1	Fvb3_v4.0.a1	AT5G36110.1 | cytochrome P450%2C family 716%2C subfamily A%2C polypeptide 1 | Chr5:14195377-14197613 FORWARD LENGTH=477 | 201606; PREDICTED: beta-amyrin 28-oxidase-like [Fragaria vesca subsp. vesca]; sp|Q2MJ20|C7A12_MEDTR Beta-amyrin 28-monooxygenase OS=Medicago truncatula OX=3880 GN=CYP716A12 PE=1 SV=1; tr|A0A2P6Q6R5|A0A2P6Q6R5_ROSCH Putative cytochrome P450 OS=Rosa chinensis OX=74649 GN=RchiOBH…	heme binding; iron ion binding; oxidation-reduction process; oxidoreductase activity, acting on paired donors, with incorporation or reduction of molecular oxygen
274	FvH4_3g11590.t1	Fvb3_v4.0.a1	AT5G36110.1 | cytochrome P450%2C family 716%2C subfamily A%2C polypeptide 1 | Chr5:14195377-14197613 FORWARD LENGTH=477 | 201606; PREDICTED: beta-amyrin 28-oxidase-like [Fragaria vesca subsp. vesca]; sp|F6H9N6|C7A15_VITVI Beta-amyrin 28-monooxygenase OS=Vitis vinifera OX=29760 GN=CYP716A15 PE=1 SV=1; tr|A0A2P6Q6R5|A0A2P6Q6R5_ROSCH Putative cytochrome P450 OS=Rosa chinensis OX=74649 GN=RchiOBHm_Ch…	heme binding; iron ion binding; oxidation-reduction process; oxidoreductase activity, acting on paired donors, with incorporation or reduction of molecular oxygen
275	FvH4_3g11860.t1	Fvb3_v4.0.a1	AT2G43000.1 | NAC domain containing protein 42 | Chr2:17880617-17882584 REVERSE LENGTH=275 | 201606; PREDICTED: transcription factor JUNGBRUNNEN 1-like [Fragaria vesca subsp. vesca]; sp|Q9SK55|NAC42_ARATH Transcription factor JUNGBRUNNEN 1 OS=Arabidopsis thaliana OX=3702 GN=JUB1 PE=1 SV=1; tr|A0A2P6Q6Y5|A0A2P6Q6Y5_ROSCH Putative transcription factor NAM family OS=Rosa chinensis OX=74649 GN=RchiOB…	DNA binding; regulation of transcription, DNA-dependent
276	FvH4_3g12020.t1	Fvb3_v4.0.a1	AT1G31260.1 | zinc transporter 10 precursor | Chr1:11175559-11177362 REVERSE LENGTH=364 | 201606; PREDICTED: probable zinc transporter 8 [Fragaria vesca subsp. vesca]; sp|Q8W245|ZIP10_ARATH Probable zinc transporter 10 OS=Arabidopsis thaliana OX=3702 GN=ZIP10 PE=1 SV=2; tr|A0A2P6Q723|A0A2P6Q723_ROSCH Putative zinc/iron permease OS=Rosa chinensis OX=74649 GN=RchiOBHm_Chr5g0019701 PE=3 SV=1	integral to membrane; membrane; metal ion transmembrane transporter activity; metal ion transport; transmembrane transport; zinc ion transmembrane transport; zinc ion transmembrane transporter activity
277	FvH4_3g12190.t1	Fvb3_v4.0.a1	AT2G32190.1 | cysteine-rich/transmembrane domain A-like protein | Chr2:13674588-13675092 FORWARD LENGTH=71 | 201606; PREDICTED: cysteine-rich and transmembrane domain-containing protein A-like [Fragaria vesca subsp. vesca]; tr|A0A2P6Q767|A0A2P6Q767_ROSCH Uncharacterized protein OS=Rosa chinensis OX=74649 GN=RchiOBHm_Chr5g0019971 PE=4 SV=1
278	FvH4_3g12210.t1	Fvb3_v4.0.a1	AT4G15000.1 | Ribosomal L27e protein family | Chr4:8571896-8572303 FORWARD LENGTH=135 | 201606; PREDICTED: 60S ribosomal protein L27-3 [Fragaria vesca subsp. vesca]; sp|P51419|RL273_ARATH 60S ribosomal protein L27-3 OS=Arabidopsis thaliana OX=3702 GN=RPL27C PE=2 SV=2; tr|A0A2P6Q748|A0A2P6Q748_ROSCH 60S ribosomal protein L27 OS=Rosa chinensis OX=74649 GN=RchiOBHm_Chr5g0019991 PE=3 SV=1	ribosome; structural constituent of ribosome; translation
279	FvH4_3g12720.t1	Fvb3_v4.0.a1	AT4G39720.4 | VQ motif-containing protein | Chr4:18429992-18430864 REVERSE LENGTH=290 | 201606; PREDICTED: myb-like protein P [Fragaria vesca subsp. vesca]; tr|A0A2P6Q7B2|A0A2P6Q7B2_ROSCH Uncharacterized protein OS=Rosa chinensis OX=74649 GN=RchiOBHm_Chr5g0020711 PE=4 SV=1
280	FvH4_3g12860.t1	Fvb3_v4.0.a1	AT2G34930.1 | disease resistance family protein / LRR family protein | Chr2:14737169-14739886 REVERSE LENGTH=905 | 201606; PREDICTED: probable LRR receptor-like serine/threonine-protein kinase At4g36180 [Fragaria vesca subsp. vesca]; sp|Q6JN46|EIX2_SOLLC Receptor-like protein EIX2 OS=Solanum lycopersicum OX=4081 GN=EIX2 PE=1 SV=2; tr|A0A2P6S7C2|A0A2P6S7C2_ROSCH Putative non-specific serine/threon…
281	FvH4_3g13060.t1	Fvb3_v4.0.a1	AT2G34960.1 | cationic amino acid transporter 5 | Chr2:14744175-14745884 REVERSE LENGTH=569 | 201606; PREDICTED: cationic amino acid transporter 5 [Fragaria vesca subsp. vesca]; sp|O64759|CAAT5_ARATH Cationic amino acid transporter 5 OS=Arabidopsis thaliana OX=3702 GN=CAT5 PE=1 SV=1; tr|A0A314ZQN6|A0A314ZQN6_PRUYE Cationic amino acid transporter 5-like OS=Prunus yedoensis var. nudiflora OX=209455…	membrane; transmembrane transport; transmembrane transporter activity
282	FvH4_3g13310.t1	Fvb3_v4.0.a1	AT5G58420.1 | Ribosomal protein S4 (RPS4A) family protein | Chr5:23619599-23620896 FORWARD LENGTH=262 | 201606; PREDICTED: 40S ribosomal protein S4-3 [Fragaria vesca subsp. vesca]; sp|P46300|RS4_SOLTU 40S ribosomal protein S4 OS=Solanum tuberosum OX=4113 GN=RPS4 PE=2 SV=1; tr|A0A2P6Q7M9|A0A2P6Q7M9_ROSCH 40S ribosomal protein S4 OS=Rosa chinensis OX=74649 GN=RchiOBHm_Chr5g0021781 PE=3 SV=1	ribosome; RNA binding; structural constituent of ribosome; translation
283	FvH4_3g13860.t1	Fvb3_v4.0.a1
284	FvH4_3g14180.t1	Fvb3_v4.0.a1	AT1G35710.1 | kinase family with leucine-rich repeat domain-containing protein | Chr1:13220940-13224386 FORWARD LENGTH=1120 | 201606; probable leucine-rich repeat receptor-like protein kinase At1g35710 [Rosa chinensis]; sp|Q9LP24|Y1571_ARATH Probable leucine-rich repeat receptor-like protein kinase At1g35710 OS=Arabidopsis thaliana OX=3702 GN=At1g35710 PE=1 SV=1; tr|A0A2P6Q853|A0A2P6Q853_ROSCH Un…	ATP binding; protein binding; protein kinase activity; protein phosphorylation
285	FvH4_3g14340.t1	Fvb3_v4.0.a1	AT4G08850.1 | Leucine-rich repeat receptor-like protein kinase family protein | Chr4:5636693-5640496 REVERSE LENGTH=1045 | 201606; PREDICTED: probable leucine-rich repeat receptor-like protein kinase At1g35710 [Fragaria vesca subsp. vesca]; sp|Q8VZG8|MIK2_ARATH MDIS1-interacting receptor like kinase 2 OS=Arabidopsis thaliana OX=3702 GN=MIK2 PE=1 SV=3; tr|A0A2P6RGV6|A0A2P6RGV6_ROSCH Uncharacterize…	ATP binding; protein binding; protein kinase activity; protein phosphorylation
286	FvH4_3g14350.t1	Fvb3_v4.0.a1	AT2G34080.1 | Cysteine proteinases superfamily protein | Chr2:14393431-14394777 REVERSE LENGTH=345 | 201606; PREDICTED: zingipain-2-like [Fragaria vesca subsp. vesca]; sp|Q7XWK5|SAG39_ORYSJ Senescence-specific cysteine protease SAG39 OS=Oryza sativa subsp. japonica OX=39947 GN=SAG39 PE=2 SV=2; tr|A0A2P6Q4K6|A0A2P6Q4K6_ROSCH Putative fruit bromelain OS=Rosa chinensis OX=74649 GN=RchiOBHm_Chr5g0010…	cysteine-type peptidase activity; proteolysis
287	FvH4_3g14380.t1	Fvb3_v4.0.a1	AT2G34080.1 | Cysteine proteinases superfamily protein | Chr2:14393431-14394777 REVERSE LENGTH=345 | 201606; PREDICTED: zingipain-2-like [Fragaria vesca subsp. vesca]; sp|Q9FJ47|SAG12_ARATH Senescence-specific cysteine protease SAG12 OS=Arabidopsis thaliana OX=3702 GN=SAG12 PE=1 SV=1; tr|A0A2P6Q4K6|A0A2P6Q4K6_ROSCH Putative fruit bromelain OS=Rosa chinensis OX=74649 GN=RchiOBHm_Chr5g0010391 PE=3 …	cysteine-type peptidase activity; proteolysis
288	FvH4_3g14901.t1	Fvb3_v4.0.a1	AT4G26485.1 | methyltransferase small domain protein | Chr4:13377685-13378504 REVERSE LENGTH=209 | 201606; PREDICTED: uncharacterized protein At4g26485-like [Fragaria vesca subsp. vesca]; sp|P0C8L4|Y4648_ARATH Uncharacterized protein At4g26485 OS=Arabidopsis thaliana OX=3702 GN=At4g26485 PE=4 SV=1; tr|A0A2P6Q8B4|A0A2P6Q8B4_ROSCH Putative S-adenosyl-L-methionine-dependent methyltransferase OS=Rosa…
289	FvH4_3g15110.t1	Fvb3_v4.0.a1	AT3G16030.2 | lectin protein kinase family protein | Chr3:5440041-5442802 FORWARD LENGTH=727 | 201606; G-type lectin S-receptor-like serine/threonine-protein kinase CES101 isoform X2 [Rosa chinensis]; sp|Q9LW83|CE101_ARATH G-type lectin S-receptor-like serine/threonine-protein kinase CES101 OS=Arabidopsis thaliana OX=3702 GN=CES101 PE=2 SV=2; tr|A0A2P6Q8I2|A0A2P6Q8I2_ROSCH Uncharacterized protein…	ATP binding; protein kinase activity; protein phosphorylation
290	FvH4_3g15903.t1	Fvb3_v4.0.a1	AT3G26040.1 | HXXXD-type acyl-transferase family protein | Chr3:9519741-9521069 FORWARD LENGTH=442 | 201606; PREDICTED: BAHD acyltransferase At5g47980-like [Fragaria vesca subsp. vesca]; sp|Q9FI40|BAHD1_ARATH BAHD acyltransferase At5g47980 OS=Arabidopsis thaliana OX=3702 GN=BAHD1 PE=2 SV=1; tr|A0A314ZD80|A0A314ZD80_PRUYE BAHD acyltransferase OS=Prunus yedoensis var. nudiflora OX=2094558 GN=Pyn_06…	transferase activity, transferring acyl groups other than amino-acyl groups
291	FvH4_3g16380.t1	Fvb3_v4.0.a1	AT1G78380.1 | glutathione S-transferase TAU 19 | Chr1:29486659-29487819 REVERSE LENGTH=219 | 201606; PREDICTED: glutathione S-transferase U19-like [Fragaria vesca subsp. vesca]; sp|Q03666|GSTX4_TOBAC Probable glutathione S-transferase OS=Nicotiana tabacum OX=4097 PE=2 SV=1; tr|A0A251PNW9|A0A251PNW9_PRUPE Uncharacterized protein OS=Prunus persica OX=3760 GN=PRUPE_4G147400 PE=3 SV=1	protein binding
292	FvH4_3g16431.t1	Fvb3_v4.0.a1	PREDICTED: homeobox protein knotted-1-like 3 isoform X2 [Fragaria vesca subsp. vesca]; sp|O04136|KNAP3_MALDO Homeobox protein knotted-1-like 3 OS=Malus domestica OX=3750 PE=2 SV=1; tr|A0A2P6PXM6|A0A2P6PXM6_ROSCH Homeobox protein knotted-1-like 3 OS=Rosa chinensis OX=74649 GN=RchiOBHm_Chr6g0297211 PE=3 SV=1
293	FvH4_3g16620.t1	Fvb3_v4.0.a1	AT1G78410.2 | VQ motif-containing protein | Chr1:29502728-29503054 FORWARD LENGTH=108 | 201606; PREDICTED: uncharacterized protein LOC105350805 [Fragaria vesca subsp. vesca]; sp|Q8VYI5|VQ10_ARATH VQ motif-containing protein 10 OS=Arabidopsis thaliana OX=3702 GN=VQ10 PE=1 SV=1; tr|A0A2P6Q976|A0A2P6Q976_ROSCH Uncharacterized protein OS=Rosa chinensis OX=74649 GN=RchiOBHm_Chr5g0027761 PE=4 SV=1
294	FvH4_3g16720.t1	Fvb3_v4.0.a1	AT3G07040.1 | NB-ARC domain-containing disease resistance protein | Chr3:2226244-2229024 REVERSE LENGTH=926 | 201606; PREDICTED: putative disease resistance RPP13-like protein 3 [Fragaria vesca subsp. vesca]; sp|Q39214|RPM1_ARATH Disease resistance protein RPM1 OS=Arabidopsis thaliana OX=3702 GN=RPM1 PE=1 SV=1; tr|A0A2P6S4H7|A0A2P6S4H7_ROSCH Putative P-loop containing nucleoside triphosphate hydr…	ADP binding
295	FvH4_3g17450.t1	Fvb3_v4.0.a1	AT3G48280.1 | cytochrome P450%2C family 71%2C subfamily A%2C polypeptide 25 | Chr3:17879594-17881164 FORWARD LENGTH=490 | 201606; PREDICTED: cytochrome P450 71A1-like [Fragaria vesca subsp. vesca]; sp|P24465|C71A1_PERAE Cytochrome P450 71A1 OS=Persea americana OX=3435 GN=CYP71A1 PE=1 SV=2; tr|A0A2P6Q9I0|A0A2P6Q9I0_ROSCH Putative cytochrome P450 OS=Rosa chinensis OX=74649 GN=RchiOBHm_Chr5g0028981 …	heme binding; iron ion binding; oxidation-reduction process; oxidoreductase activity, acting on paired donors, with incorporation or reduction of molecular oxygen
296	FvH4_3g17480.t1	Fvb3_v4.0.a1	AT1G17860.1 | Kunitz family trypsin and protease inhibitor protein | Chr1:6149343-6149933 FORWARD LENGTH=196 | 201606; PREDICTED: miraculin-like [Fragaria vesca subsp. vesca]; sp|Q9LMU2|KTI2_ARATH Kunitz trypsin inhibitor 2 OS=Arabidopsis thaliana OX=3702 GN=KTI2 PE=2 SV=1; tr|A0A2P6Q9L2|A0A2P6Q9L2_ROSCH Uncharacterized protein OS=Rosa chinensis OX=74649 GN=RchiOBHm_Chr5g0029031 PE=4 SV=1	endopeptidase inhibitor activity
297	FvH4_3g18370.t1	Fvb3_v4.0.a1	AT1G78830.1 | Curculin-like (mannose-binding) lectin family protein | Chr1:29637141-29638508 REVERSE LENGTH=455 | 201606; PREDICTED: epidermis-specific secreted glycoprotein EP1-like [Fragaria vesca subsp. vesca]; sp|Q9ZVA2|EP1L2_ARATH EP1-like glycoprotein 2 OS=Arabidopsis thaliana OX=3702 GN=At1g78830 PE=1 SV=1; tr|J7GUG4|J7GUG4_MALDO Mannose-binding protein 2 OS=Malus domestica OX=3750 GN=MBP2…
298	FvH4_3g18371.t1	Fvb3_v4.0.a1	AT1G78850.1 | D-mannose binding lectin protein with Apple-like carbohydrate-binding domain-containing protein | Chr1:29642072-29643397 REVERSE LENGTH=441 | 201606; PREDICTED: epidermis-specific secreted glycoprotein EP1-like [Fragaria vesca subsp. vesca]; sp|Q9ZVA4|EP1L3_ARATH EP1-like glycoprotein 3 OS=Arabidopsis thaliana OX=3702 GN=At1g78850 PE=1 SV=1; tr|A0A2P6QA27|A0A2P6QA27_ROSCH Putative b…
299	FvH4_3g18380.t1	Fvb3_v4.0.a1	AT1G78860.1 | D-mannose binding lectin protein with Apple-like carbohydrate-binding domain-containing protein | Chr1:29646168-29647499 REVERSE LENGTH=443 | 201606; PREDICTED: epidermis-specific secreted glycoprotein EP1-like [Fragaria vesca subsp. vesca]; sp|Q9ZVA5|EP1L4_ARATH EP1-like glycoprotein 4 OS=Arabidopsis thaliana OX=3702 GN=At1g78860 PE=3 SV=1; tr|W8PA20|W8PA20_FRAAN Mannose binding le…
300	FvH4_3g18620.t1	Fvb3_v4.0.a1	tr|A0A2P5BA91|A0A2P5BA91_PARAD Uncharacterized protein OS=Parasponia andersonii OX=3476 GN=PanWU01x14_256890 PE=4 SV=1
301	FvH4_3g19270.t1	Fvb3_v4.0.a1	AT5G53980.1 | homeobox protein 52 | Chr5:21914087-21914557 FORWARD LENGTH=156 | 201606; PREDICTED: homeobox-leucine zipper protein ATHB-52 [Fragaria vesca subsp. vesca]; sp|Q9FN29|ATB52_ARATH Homeobox-leucine zipper protein ATHB-52 OS=Arabidopsis thaliana OX=3702 GN=ATHB-52 PE=2 SV=1; tr|A0A2P6QAG8|A0A2P6QAG8_ROSCH Putative transcription factor Homobox-WOX family OS=Rosa chinensis OX=74649 GN=Rch…	DNA binding; regulation of transcription, DNA-dependent; sequence-specific DNA binding
302	FvH4_3g19691.t1	Fvb3_v4.0.a1
303	FvH4_3g19740.t1	Fvb3_v4.0.a1	AT1G11840.4 | glyoxalase/bleomycin resistance protein/dioxygenase superfamily protein | Chr1:3996045-3997518 FORWARD LENGTH=283 | 201606; PREDICTED: lactoylglutathione lyase-like [Fragaria vesca subsp. vesca] &gt;gi|764569082|ref|XP_011462394.1| PREDICTED: lactoylglutathione lyase-like [Fragaria vesca subsp. vesca] &gt;gi|764569086|ref|XP_011462395.1| PREDICTED: lactoylglutathione lyase-like [Fra…	lactoylglutathione lyase activity; metal ion binding
304	FvH4_3g19870.t1	Fvb3_v4.0.a1	AT4G21410.3 | cysteine-rich RLK (RECEPTOR-like protein kinase) 29 | Chr4:11402463-11405025 REVERSE LENGTH=679 | 201606; cysteine-rich receptor-like protein kinase 29 [Rosa chinensis]; sp|Q8S9L6|CRK29_ARATH Cysteine-rich receptor-like protein kinase 29 OS=Arabidopsis thaliana OX=3702 GN=CRK29 PE=2 SV=1; tr|A0A2P6QAN4|A0A2P6QAN4_ROSCH Uncharacterized protein OS=Rosa chinensis OX=74649 GN=RchiOBHm_C…	ATP binding; protein kinase activity; protein phosphorylation
305	FvH4_3g19922.t1	Fvb3_v4.0.a1	AT4G04960.2 | Concanavalin A-like lectin protein kinase family protein | Chr4:2533096-2534912 FORWARD LENGTH=576 | 201606; PREDICTED: L-type lectin-domain containing receptor kinase VII.1-like [Fragaria vesca subsp. vesca]; sp|Q9S9U1|LRK71_ARATH L-type lectin-domain containing receptor kinase VII.1 OS=Arabidopsis thaliana OX=3702 GN=LECRK71 PE=2 SV=1; tr|A0A2P6QAR8|A0A2P6QAR8_ROSCH Putative non-s…	carbohydrate binding
306	FvH4_3g19950.t1	Fvb3_v4.0.a1	AT1G53035.1 | transmembrane protein | Chr1:19761866-19762318 REVERSE LENGTH=150 | 201606; PREDICTED: uncharacterized protein LOC101311842 [Fragaria vesca subsp. vesca]; tr|A0A2P6QAS0|A0A2P6QAS0_ROSCH Uncharacterized protein OS=Rosa chinensis OX=74649 GN=RchiOBHm_Chr5g0033631 PE=4 SV=1	nucleic acid binding; ribonuclease H activity
307	FvH4_3g20260.t1	Fvb3_v4.0.a1	hypothetical protein RchiOBHm_Chr5g0034151 [Rosa chinensis]; tr|A0A2P6QAV5|A0A2P6QAV5_ROSCH Uncharacterized protein OS=Rosa chinensis OX=74649 GN=RchiOBHm_Chr5g0034151 PE=4 SV=1
308	FvH4_3g20560.t1	Fvb3_v4.0.a1	AT4G27450.1 | aluminum induced protein with YGL and LRDR motifs | Chr4:13727665-13728683 REVERSE LENGTH=250 | 201606; PREDICTED: stem-specific protein TSJT1-like [Fragaria vesca subsp. vesca]; sp|P24805|TSJT1_TOBAC Stem-specific protein TSJT1 OS=Nicotiana tabacum OX=4097 GN=TSJT1 PE=2 SV=1; tr|A0A2P6QB11|A0A2P6QB11_ROSCH Putative nucleophile aminohydrolase OS=Rosa chinensis OX=74649 GN=RchiOBHm_C…
309	FvH4_3g20820.t1	Fvb3_v4.0.a1	PREDICTED: phytohormone-binding protein-like [Fragaria vesca subsp. vesca]; sp|G7J032|PHBP_MEDTR Phytohormone-binding protein OS=Medicago truncatula OX=3880 GN=MTR_3g055120 PE=1 SV=1; tr|M5WW21|M5WW21_PRUPE Uncharacterized protein OS=Prunus persica OX=3760 GN=PRUPE_4G188300 PE=4 SV=1	abscisic acid binding; abscisic acid mediated signaling pathway; defense response; protein phosphatase inhibitor activity; signaling receptor activity
310	FvH4_3g21100.t1	Fvb3_v4.0.a1	AT3G48280.1 | cytochrome P450%2C family 71%2C subfamily A%2C polypeptide 25 | Chr3:17879594-17881164 FORWARD LENGTH=490 | 201606; PREDICTED: cytochrome P450 71A25-like [Fragaria vesca subsp. vesca]; sp|Q9STK8|C71AP_ARATH Cytochrome P450 71A25 OS=Arabidopsis thaliana OX=3702 GN=CYP71A25 PE=2 SV=1; tr|A0A2P6QBK8|A0A2P6QBK8_ROSCH Putative cytochrome P450 OS=Rosa chinensis OX=74649 GN=RchiOBHm_Chr5g0…	heme binding; iron ion binding; oxidation-reduction process; oxidoreductase activity, acting on paired donors, with incorporation or reduction of molecular oxygen
311	FvH4_3g21380.t1	Fvb3_v4.0.a1	AT3G48280.1 | cytochrome P450%2C family 71%2C subfamily A%2C polypeptide 25 | Chr3:17879594-17881164 FORWARD LENGTH=490 | 201606; PREDICTED: cytochrome P450 71A25-like [Fragaria vesca subsp. vesca]; sp|P37117|C71A4_SOLME Cytochrome P450 71A4 OS=Solanum melongena OX=4111 GN=CYP71A4 PE=2 SV=1; tr|A0A2P6QBK8|A0A2P6QBK8_ROSCH Putative cytochrome P450 OS=Rosa chinensis OX=74649 GN=RchiOBHm_Chr5g003673…	heme binding; iron ion binding; oxidation-reduction process; oxidoreductase activity, acting on paired donors, with incorporation or reduction of molecular oxygen
312	FvH4_3g21790.t1	Fvb3_v4.0.a1	AT3G48160.2 | DP-E2F-like 1 | Chr3:17783641-17785846 FORWARD LENGTH=403 | 201606; PREDICTED: E2F transcription factor-like E2FE [Fragaria vesca subsp. vesca]; sp|Q8LSZ4|E2FE_ARATH E2F transcription factor-like E2FE OS=Arabidopsis thaliana OX=3702 GN=E2FE PE=1 SV=1; tr|A0A2P6QBP7|A0A2P6QBP7_ROSCH Putative transcription factor E2F-DP family OS=Rosa chinensis OX=74649 GN=RchiOBHm_Chr5g0037341 PE=3 S…	regulation of transcription, DNA-dependent; sequence-specific DNA binding transcription factor activity; transcription factor complex
313	FvH4_3g22710.t1	Fvb3_v4.0.a1	AT3G20395.1 | RING/U-box superfamily protein | Chr3:7112020-7113792 REVERSE LENGTH=223 | 201606; PREDICTED: NEP1-interacting protein 1 isoform X2 [Fragaria vesca subsp. vesca]; sp|Q8GT75|NIP1_ARATH NEP1-interacting protein 1 OS=Arabidopsis thaliana OX=3702 GN=NIP1 PE=1 SV=2; tr|A0A2P6QCA5|A0A2P6QCA5_ROSCH Putative transcription factor C2H2 family OS=Rosa chinensis OX=74649 GN=RchiOBHm_Chr5g003960…
314	FvH4_3g23541.t1	Fvb3_v4.0.a1
315	FvH4_3g23780.t1	Fvb3_v4.0.a1	AT4G03140.1 | NAD(P)-binding Rossmann-fold superfamily protein | Chr4:1392191-1393662 FORWARD LENGTH=343 | 201606; PREDICTED: (-)-isopiperitenol/(-)-carveol dehydrogenase, mitochondrial-like [Fragaria vesca subsp. vesca]; sp|Q5C9I9|ISPD_MENPI (-)-isopiperitenol/(-)-carveol dehydrogenase, mitochondrial OS=Mentha piperita OX=34256 PE=1 SV=1; tr|A0A2P6P2F0|A0A2P6P2F0_ROSCH Putative oxidoreductase OS…
316	FvH4_3g23850.t1	Fvb3_v4.0.a1	AT5G59240.1 | Ribosomal protein S8e family protein | Chr5:23902626-23903670 REVERSE LENGTH=210 | 201606; PREDICTED: 40S ribosomal protein S8 [Fragaria vesca subsp. vesca] &gt;gi|764559814|ref|XP_011461096.1| PREDICTED: 40S ribosomal protein S8 [Fragaria vesca subsp. vesca]; sp|Q08069|RS8_MAIZE 40S ribosomal protein S8 OS=Zea mays OX=4577 GN=RPS8 PE=2 SV=2; tr|B4FE90|B4FE90_MAIZE 40S ribosomal pro…	ribosome; structural constituent of ribosome; translation
317	FvH4_3g25080.t1	Fvb3_v4.0.a1	AT3G18670.1 | Ankyrin repeat family protein | Chr3:6424135-6426471 REVERSE LENGTH=598 | 201606; PREDICTED: ankyrin repeat-containing protein At5g02620-like [Fragaria vesca subsp. vesca]; sp|Q6AWW5|Y5262_ARATH Ankyrin repeat-containing protein At5g02620 OS=Arabidopsis thaliana OX=3702 GN=At5g02620 PE=1 SV=1; tr|A0A2P6QDX2|A0A2P6QDX2_ROSCH Putative ankyrin repeat-containing domain, PGG domain-conta…	protein binding
318	FvH4_3g25490.t1	Fvb3_v4.0.a1	AT3G10230.1 | lycopene cyclase | Chr3:3164340-3165845 REVERSE LENGTH=501 | 201606; PREDICTED: capsanthin/capsorubin synthase, chromoplast-like [Fragaria vesca subsp. vesca]; sp|Q9SEA0|CCS_CITSI Capsanthin/capsorubin synthase, chromoplastic OS=Citrus sinensis OX=2711 GN=CCS PE=3 SV=1; tr|R4IKL2|R4IKL2_FRAAN Lycopene beta-cyclase OS=Fragaria ananassa OX=3747 PE=2 SV=1	carotenoid biosynthetic process; oxidoreductase activity, acting on paired donors, with incorporation or reduction of molecular oxygen
319	FvH4_3g25740.t1	Fvb3_v4.0.a1	AT2G27310.1 | F-box family protein | Chr2:11683954-11684967 REVERSE LENGTH=337 | 201606; PREDICTED: F-box protein At2g27310-like [Fragaria vesca subsp. vesca]; sp|Q9XIN8|FB119_ARATH F-box protein At2g27310 OS=Arabidopsis thaliana OX=3702 GN=At2g27310 PE=2 SV=1; tr|A0A2P6QDZ9|A0A2P6QDZ9_ROSCH Putative F-box domain-containing protein OS=Rosa chinensis OX=74649 GN=RchiOBHm_Chr5g0046101 PE=4 SV=1	protein binding
320	FvH4_3g26010.t1	Fvb3_v4.0.a1	AT3G04720.1 | pathogenesis-related 4 | Chr3:1285691-1286531 REVERSE LENGTH=212 | 201606; PREDICTED: pathogenesis-related protein PR-4-like [Fragaria vesca subsp. vesca]; sp|P29063|PR4B_TOBAC Pathogenesis-related protein PR-4B OS=Nicotiana tabacum OX=4097 PE=2 SV=1; tr|A0A2P6R5X2|A0A2P6R5X2_ROSCH Putative rlpA-like protein, double-psi beta-barrel OS=Rosa chinensis OX=74649 GN=RchiOBHm_Chr3g0450871…	defense response to bacterium; defense response to fungus
321	FvH4_3g26210.t1	Fvb3_v4.0.a1	PREDICTED: uncharacterized protein LOC101309119 [Fragaria vesca subsp. vesca]
322	FvH4_3g26390.t1	Fvb3_v4.0.a1	AT3G11840.1 | E3 ubiquitin-protein ligase PUB24-like protein | Chr3:3736578-3738208 REVERSE LENGTH=456 | 201606; PREDICTED: E3 ubiquitin-protein ligase PUB23-like [Fragaria vesca subsp. vesca]; sp|Q9SF15|PUB24_ARATH E3 ubiquitin-protein ligase PUB24 OS=Arabidopsis thaliana OX=3702 GN=PUB24 PE=1 SV=1; tr|A0A2P6QEL8|A0A2P6QEL8_ROSCH RING-type E3 ubiquitin transferase OS=Rosa chinensis OX=74649 GN=R…	protein ubiquitination; ubiquitin-protein ligase activity
323	FvH4_3g27940.t1	Fvb3_v4.0.a1	AT5G12340.2 | DUF4228 domain protein | Chr5:3992948-3993619 REVERSE LENGTH=223 | 201606; PREDICTED: uncharacterized protein LOC101311251 [Fragaria vesca subsp. vesca]; tr|A0A2P6QF73|A0A2P6QF73_ROSCH Uncharacterized protein OS=Rosa chinensis OX=74649 GN=RchiOBHm_Chr5g0050661 PE=4 SV=1
324	FvH4_3g28040.t1	Fvb3_v4.0.a1	AT3G15850.1 | fatty acid desaturase 5 | Chr3:5359087-5360998 FORWARD LENGTH=371 | 201606; PREDICTED: palmitoyl-monogalactosyldiacylglycerol delta-7 desaturase, chloroplastic-like [Fragaria vesca subsp. vesca]; sp|Q949X0|ADS3_ARATH Palmitoyl-monogalactosyldiacylglycerol delta-7 desaturase, chloroplastic OS=Arabidopsis thaliana OX=3702 GN=ADS3 PE=1 SV=2; tr|A0A2P6PL61|A0A2P6PL61_ROSCH Putative acyl…	lipid metabolic process; oxidation-reduction process; oxidoreductase activity, acting on paired donors, with oxidation of a pair of donors resulting in the reduction of molecular oxygen to two molecules of water
325	FvH4_3g28050.t1	Fvb3_v4.0.a1	AT3G15850.1 | fatty acid desaturase 5 | Chr3:5359087-5360998 FORWARD LENGTH=371 | 201606; PREDICTED: palmitoyl-monogalactosyldiacylglycerol delta-7 desaturase, chloroplastic-like [Fragaria vesca subsp. vesca]; sp|Q949X0|ADS3_ARATH Palmitoyl-monogalactosyldiacylglycerol delta-7 desaturase, chloroplastic OS=Arabidopsis thaliana OX=3702 GN=ADS3 PE=1 SV=2; tr|A0A2P6QF36|A0A2P6QF36_ROSCH Putative acyl…	lipid metabolic process; oxidation-reduction process; oxidoreductase activity, acting on paired donors, with oxidation of a pair of donors resulting in the reduction of molecular oxygen to two molecules of water
326	FvH4_3g28210.t1	Fvb3_v4.0.a1	AT1G52800.1 | 2-oxoglutarate (2OG) and Fe(II)-dependent oxygenase superfamily protein | Chr1:19664044-19665362 FORWARD LENGTH=314 | 201606; PREDICTED: probable inactive 2-oxoglutarate-dependent dioxygenase AOP2 [Fragaria vesca subsp. vesca]; sp|Q945B6|AOP1L_ARATH Probable 2-oxoglutarate-dependent dioxygenase AOP1.2 OS=Arabidopsis thaliana OX=3702 GN=AOP1.2 PE=2 SV=1; tr|A0A2P6QF46|A0A2P6QF46_ROSC…	oxidation-reduction process; oxidoreductase activity
327	FvH4_3g28370.t1	Fvb3_v4.0.a1	AT4G16260.1 | Glycosyl hydrolase superfamily protein | Chr4:9200180-9201441 REVERSE LENGTH=344 | 201606; PREDICTED: glucan endo-1,3-beta-glucosidase-like [Fragaria vesca subsp. vesca]; sp|A7PQW3|E13B_VITVI Glucan endo-1,3-beta-glucosidase OS=Vitis vinifera OX=29760 GN=VIT_06s0061g00120 PE=1 SV=2; tr|Q84JM2|Q84JM2_FRAAN Beta-1,3-glucanase OS=Fragaria ananassa OX=3747 GN=ToyoGluIII PE=2 SV=1	carbohydrate metabolic process; hydrolase activity, hydrolyzing O-glycosyl compounds
328	FvH4_3g28390.t1	Fvb3_v4.0.a1	AT3G57240.1 | beta-1%2C3-glucanase 3 | Chr3:21181916-21183045 REVERSE LENGTH=341 | 201606; PREDICTED: glucan endo-1,3-beta-glucosidase-like [Fragaria vesca subsp. vesca]; sp|P52407|E13B_HEVBR Glucan endo-1,3-beta-glucosidase, basic vacuolar isoform OS=Hevea brasiliensis OX=3981 GN=HGN1 PE=1 SV=2; tr|Q84JM2|Q84JM2_FRAAN Beta-1,3-glucanase OS=Fragaria ananassa OX=3747 GN=ToyoGluIII PE=2 SV=1	carbohydrate metabolic process; hydrolase activity, hydrolyzing O-glycosyl compounds
329	FvH4_3g29030.t1	Fvb3_v4.0.a1	tr|A0A2P6QFG8|A0A2P6QFG8_ROSCH Uncharacterized protein OS=Rosa chinensis OX=74649 GN=RchiOBHm_Chr5g0051631 PE=4 SV=1; uncharacterized protein LOC112165215 [Rosa chinensis]
330	FvH4_3g29421.t1	Fvb3_v4.0.a1	AT3G13140.1 | hydroxyproline-rich glycoprotein family protein | Chr3:4226654-4227377 REVERSE LENGTH=183 | 201606; putative heavy metal-associated domain, HMA [Rosa chinensis]; sp|Q9M8K5|HIP32_ARATH Heavy metal-associated isoprenylated plant protein 32 OS=Arabidopsis thaliana OX=3702 GN=HIPP32 PE=2 SV=1; tr|A0A2P6QG12|A0A2P6QG12_ROSCH Putative heavy metal-associated domain, HMA OS=Rosa chinensis O…	metal ion binding; metal ion transport
331	FvH4_3g29630.t1	Fvb3_v4.0.a1	AT5G54370.1 | Late embryogenesis abundant (LEA) protein-like protein | Chr5:22075334-22076567 FORWARD LENGTH=337 | 201606; PREDICTED: uncharacterized protein LOC101291021 [Fragaria vesca subsp. vesca]; sp|P11657|PAC_STRMG Major cell-surface adhesin PAc OS=Streptococcus mutans OX=1309 GN=pac PE=1 SV=1; tr|A0A2P6QG95|A0A2P6QG95_ROSCH Uncharacterized protein OS=Rosa chinensis OX=74649 GN=RchiOBHm_Ch…
332	FvH4_3g29760.t1	Fvb3_v4.0.a1	AT2G36380.1 | pleiotropic drug resistance 6 | Chr2:15257583-15263627 FORWARD LENGTH=1453 | 201606; pleiotropic drug resistance protein 2-like [Rosa chinensis] &gt;gi|1358158739|gb|PRQ33217.1| putative iron-chelate-transporting ATPase [Rosa chinensis]; sp|Q2PCF1|PDR2_NICPL Pleiotropic drug resistance protein 2 OS=Nicotiana plumbaginifolia OX=4092 GN=PDR2 PE=2 SV=1; tr|A0A2P6QGB7|A0A2P6QGB7_ROSCH P…	ATPase activity; ATP binding; membrane
333	FvH4_3g29781.t1	Fvb3_v4.0.a1	AT2G36380.1 | pleiotropic drug resistance 6 | Chr2:15257583-15263627 FORWARD LENGTH=1453 | 201606; PREDICTED: pleiotropic drug resistance protein 2-like [Fragaria vesca subsp. vesca]; sp|Q2PCF1|PDR2_NICPL Pleiotropic drug resistance protein 2 OS=Nicotiana plumbaginifolia OX=4092 GN=PDR2 PE=2 SV=1; tr|A0A2P6QGB7|A0A2P6QGB7_ROSCH Putative iron-chelate-transporting ATPase OS=Rosa chinensis OX=74649 …	ATPase activity; ATP binding; membrane
334	FvH4_3g29782.t1	Fvb3_v4.0.a1	AT1G66950.1 | pleiotropic drug resistance 11 | Chr1:24978239-24984461 FORWARD LENGTH=1454 | 201606; PREDICTED: pleiotropic drug resistance protein 2-like [Fragaria vesca subsp. vesca]; sp|Q2PCF1|PDR2_NICPL Pleiotropic drug resistance protein 2 OS=Nicotiana plumbaginifolia OX=4092 GN=PDR2 PE=2 SV=1; tr|A0A2P6QGC4|A0A2P6QGC4_ROSCH Putative iron-chelate-transporting ATPase OS=Rosa chinensis OX=74649…	ATPase activity; ATP binding; membrane
335	FvH4_3g30201.t1	Fvb3_v4.0.a1	AT2G27880.1 | Argonaute family protein | Chr2:11871488-11876712 FORWARD LENGTH=997 | 201606; protein argonaute 5-like [Rosa chinensis]; sp|Q9SJK3|AGO5_ARATH Protein argonaute 5 OS=Arabidopsis thaliana OX=3702 GN=AGO5 PE=1 SV=2; tr|A0A2P6QGK4|A0A2P6QGK4_ROSCH Putative post-transcriptional gene silencing PAZ-Argonaute family OS=Rosa chinensis OX=74649 GN=RchiOBHm_Chr5g0056081 PE=3 SV=1	nucleic acid binding; protein binding
336	FvH4_3g31680.t1	Fvb3_v4.0.a1	AT2G28210.1 | alpha carbonic anhydrase 2 | Chr2:12029798-12032756 FORWARD LENGTH=276 | 201606; PREDICTED: alpha carbonic anhydrase 7 [Fragaria vesca subsp. vesca]; sp|Q8L817|ATCA7_ARATH Alpha carbonic anhydrase 7 OS=Arabidopsis thaliana OX=3702 GN=ACA7 PE=2 SV=1; tr|A0A2P6QH42|A0A2P6QH42_ROSCH Putative carbonic anhydrase OS=Rosa chinensis OX=74649 GN=RchiOBHm_Chr5g0058391 PE=4 SV=1	carbonate dehydratase activity; zinc ion binding
337	FvH4_3g32220.t1	Fvb3_v4.0.a1	AT5G60680.1 | transcription initiation factor TFIID subunit (Protein of unknown function%2C DUF584) | Chr5:24386247-24386738 FORWARD LENGTH=163 | 201606; PREDICTED: uncharacterized protein LOC101299444 [Fragaria vesca subsp. vesca]; tr|A0A2P6QH84|A0A2P6QH84_ROSCH Putative senescence regulator S40 OS=Rosa chinensis OX=74649 GN=RchiOBHm_Chr5g0058841 PE=4 SV=1
338	FvH4_3g32910.t1	Fvb3_v4.0.a1	AT2G34930.1 | disease resistance family protein / LRR family protein | Chr2:14737169-14739886 REVERSE LENGTH=905 | 201606; receptor-like protein EIX2 [Rosa chinensis]; sp|Q6JN46|EIX2_SOLLC Receptor-like protein EIX2 OS=Solanum lycopersicum OX=4081 GN=EIX2 PE=1 SV=2; tr|A0A2P6Q7W1|A0A2P6Q7W1_ROSCH Putative non-specific serine/threonine protein kinase OS=Rosa chinensis OX=74649 GN=RchiOBHm_Chr5g002…	protein binding
339	FvH4_3g32960.t1	Fvb3_v4.0.a1	AT2G29120.1 | glutamate receptor 2.7 | Chr2:12511479-12515893 REVERSE LENGTH=952 | 201606; PREDICTED: glutamate receptor 2.7-like [Fragaria vesca subsp. vesca]; sp|Q8LGN0|GLR27_ARATH Glutamate receptor 2.7 OS=Arabidopsis thaliana OX=3702 GN=GLR2.7 PE=2 SV=3; tr|A0A2P6Q4G8|A0A2P6Q4G8_ROSCH Glutamate receptor OS=Rosa chinensis OX=74649 GN=RchiOBHm_Chr5g0009951 PE=3 SV=1	ionotropic glutamate receptor activity; membrane
340	FvH4_3g33640.t1	Fvb3_v4.0.a1	AT5G02960.1 | Ribosomal protein S12/S23 family protein | Chr5:693280-694396 REVERSE LENGTH=142 | 201606; PREDICTED: 40S ribosomal protein S23 [Fragaria vesca subsp. vesca] &gt;gi|470127875|ref|XP_004299884.1| PREDICTED: 40S ribosomal protein S23 [Fragaria vesca subsp. vesca] &gt;gi|1173187|sp|P46297.1|RS23_FRAAN RecName: Full=40S ribosomal protein S23; AltName: Full=S12 &gt;gi|643074|gb|AAA79921.…	ribosome; small ribosomal subunit; structural constituent of ribosome; translation
341	FvH4_3g34320.t1	Fvb3_v4.0.a1	PREDICTED: chitinase 2-like [Fragaria vesca subsp. vesca]; sp|Q7M443|CHIT2_TULSB Chitinase 2 OS=Tulipa saxatilis subsp. bakeri OX=110455 PE=1 SV=1; tr|A0A2P6QI26|A0A2P6QI26_ROSCH Putative chitinase OS=Rosa chinensis OX=74649 GN=RchiOBHm_Chr5g0061901 PE=3 SV=1	carbohydrate metabolic process; hydrolase activity, hydrolyzing O-glycosyl compounds
342	FvH4_3g34610.t1	Fvb3_v4.0.a1	AT4G29990.2 | Leucine-rich repeat transmembrane protein kinase protein | Chr4:14666179-14669438 REVERSE LENGTH=732 | 201606; PREDICTED: uncharacterized protein At1g24485-like [Fragaria vesca subsp. vesca]; sp|O65924|Y2921_ARATH Putative leucine-rich repeat receptor-like protein kinase At2g19210 OS=Arabidopsis thaliana OX=3702 GN=At2g19210 PE=1 SV=1; tr|A0A2P6QI56|A0A2P6QI56_ROSCH Putative transfe…
343	FvH4_3g35110.t1	Fvb3_v4.0.a1	AT5G59850.1 | Ribosomal protein S8 family protein | Chr5:24112499-24113084 REVERSE LENGTH=130 | 201606; sp|P42798|R15A1_ARATH 40S ribosomal protein S15a-1 OS=Arabidopsis thaliana OX=3702 GN=RPS15AA PE=2 SV=2; tr|T1LHD1|T1LHD1_TRIUA Uncharacterized protein OS=Triticum urartu OX=4572 PE=3 SV=1; uncharacterized protein LOC102577793 [Solanum tuberosum] &gt;gi|357125783|ref|XP_003564569.1| PREDICTED: …	ribosome; structural constituent of ribosome; translation
344	FvH4_3g35530.t1	Fvb3_v4.0.a1	AT5G59613.2 | ATP synthase | Chr5:24015726-24016500 REVERSE LENGTH=55 | 201606; PREDICTED: uncharacterized protein LOC101294636 [Fragaria vesca subsp. vesca]; sp|P80497|ATPY_SOLTU ATP synthase 6 kDa subunit, mitochondrial (Fragment) OS=Solanum tuberosum OX=4113 PE=1 SV=1; tr|A0A2H5NYS3|A0A2H5NYS3_CITUN Uncharacterized protein OS=Citrus unshiu OX=55188 GN=CUMW_087320 PE=4 SV=1
345	FvH4_3g36530.t1	Fvb3_v4.0.a1	AT1G52800.1 | 2-oxoglutarate (2OG) and Fe(II)-dependent oxygenase superfamily protein | Chr1:19664044-19665362 FORWARD LENGTH=314 | 201606; PREDICTED: probable inactive 2-oxoglutarate-dependent dioxygenase AOP2 [Fragaria vesca subsp. vesca]; sp|Q945B6|AOP1L_ARATH Probable 2-oxoglutarate-dependent dioxygenase AOP1.2 OS=Arabidopsis thaliana OX=3702 GN=AOP1.2 PE=2 SV=1; tr|A0A2P6QRL2|A0A2P6QRL2_ROSC…	oxidation-reduction process; oxidoreductase activity
346	FvH4_3g36700.t1	Fvb3_v4.0.a1	AT2G29060.2 | GRAS family transcription factor | Chr2:12481991-12484075 FORWARD LENGTH=657 | 201606; PREDICTED: scarecrow-like protein 30 [Fragaria vesca subsp. vesca]; sp|Q9XE58|SCL14_ARATH Scarecrow-like protein 14 OS=Arabidopsis thaliana OX=3702 GN=SCL14 PE=2 SV=2; tr|A0A2P6QJ23|A0A2P6QJ23_ROSCH Putative transcription factor GRAS family OS=Rosa chinensis OX=74649 GN=RchiOBHm_Chr5g0065791 PE=3 …
347	FvH4_3g36954.t1	Fvb3_v4.0.a1	AT1G07440.1 | NAD(P)-binding Rossmann-fold superfamily protein | Chr1:2286436-2287665 REVERSE LENGTH=266 | 201606; PREDICTED: tropinone reductase homolog At1g07440-like isoform X1 [Fragaria vesca subsp. vesca] &gt;gi|764561442|ref|XP_011461332.1| PREDICTED: tropinone reductase homolog At1g07440-like isoform X1 [Fragaria vesca subsp. vesca]; sp|P0DKI3|TRNH1_ARATH Tropinone reductase homolog At1g07…	oxidoreductase activity
348	FvH4_3g37550.t1	Fvb3_v4.0.a1	AT1G47710.1 | Serine protease inhibitor (SERPIN) family protein | Chr1:17558271-17560061 FORWARD LENGTH=391 | 201606; PREDICTED: serpin-ZX-like [Fragaria vesca subsp. vesca]; sp|Q9S7T8|SPZX_ARATH Serpin-ZX OS=Arabidopsis thaliana OX=3702 GN=At1g47710 PE=1 SV=1; tr|A0A2P4MLF3|A0A2P4MLF3_QUESU Serpin-zx OS=Quercus suber OX=58331 GN=CFP56_76694 PE=3 SV=1	extracellular space
349	FvH4_3g37580.t1	Fvb3_v4.0.a1	AT5G01120.1 | hypothetical protein (DUF674) | Chr5:45281-46986 FORWARD LENGTH=510 | 201606; PREDICTED: uncharacterized protein LOC101291415 [Fragaria vesca subsp. vesca] &gt;gi|764558406|ref|XP_011460897.1| PREDICTED: uncharacterized protein LOC101291415 [Fragaria vesca subsp. vesca]; tr|A0A2P6QJF9|A0A2P6QJF9_ROSCH Uncharacterized protein OS=Rosa chinensis OX=74649 GN=RchiOBHm_Chr5g0067441 PE=4 S…
350	FvH4_3g37590.t1	Fvb3_v4.0.a1	AT5G01120.1 | hypothetical protein (DUF674) | Chr5:45281-46986 FORWARD LENGTH=510 | 201606; PREDICTED: uncharacterized protein LOC105349255 [Fragaria vesca subsp. vesca] &gt;gi|764558418|ref|XP_011460899.1| PREDICTED: uncharacterized protein LOC105349255 [Fragaria vesca subsp. vesca]; tr|A0A2P6QJH0|A0A2P6QJH0_ROSCH Uncharacterized protein OS=Rosa chinensis OX=74649 GN=RchiOBHm_Chr5g0067471 PE=4 S…
351	FvH4_3g38640.t1	Fvb3_v4.0.a1	PREDICTED: uncharacterized protein LOC101315032 [Fragaria vesca subsp. vesca]; tr|A0A2P6S3A7|A0A2P6S3A7_ROSCH Uncharacterized protein OS=Rosa chinensis OX=74649 GN=RchiOBHm_Chr2g0163261 PE=3 SV=1
352	FvH4_3g40081.t1	Fvb3_v4.0.a1	AT5G05340.1 | Peroxidase superfamily protein | Chr5:1579142-1580819 REVERSE LENGTH=324 | 201606; PREDICTED: cationic peroxidase 1-like [Fragaria vesca subsp. vesca]; sp|P22195|PER1_ARAHY Cationic peroxidase 1 OS=Arachis hypogaea OX=3818 GN=PNC1 PE=1 SV=2; tr|A0A2P6QKM4|A0A2P6QKM4_ROSCH Peroxidase OS=Rosa chinensis OX=74649 GN=RchiOBHm_Chr5g0072281 PE=3 SV=1	heme binding; hydrogen peroxide catabolic process; oxidation-reduction process; peroxidase activity; response to oxidative stress
353	FvH4_3g40340.t1	Fvb3_v4.0.a1	AT3G56340.1 | Ribosomal protein S26e family protein | Chr3:20892309-20893343 REVERSE LENGTH=130 | 201606; PREDICTED: 40S ribosomal protein S26-3-like [Fragaria vesca subsp. vesca]; sp|Q9LYK9|RS263_ARATH 40S ribosomal protein S26-3 OS=Arabidopsis thaliana OX=3702 GN=RPS26C PE=2 SV=1; tr|A0A2P6QKR5|A0A2P6QKR5_ROSCH 40S ribosomal protein S26 OS=Rosa chinensis OX=74649 GN=RchiOBHm_Chr5g0072701 PE=3 S…	ribosome; structural constituent of ribosome; translation
354	FvH4_3g40890.t1	Fvb3_v4.0.a1	AT5G17540.1 | HXXXD-type acyl-transferase family protein | Chr5:5782061-5783682 REVERSE LENGTH=461 | 201606; PREDICTED: methanol O-anthraniloyltransferase-like [Fragaria vesca subsp. vesca]; sp|Q3ZPN4|ACMAT_VITLA Methanol O-anthraniloyltransferase OS=Vitis labrusca OX=103355 GN=AMAT PE=1 SV=1; tr|A0A2P6PB83|A0A2P6PB83_ROSCH Putative benzyl alcohol O-benzoyltransferase OS=Rosa chinensis OX=74649 G…	transferase activity, transferring acyl groups other than amino-acyl groups
355	FvH4_3g40920.t1	Fvb3_v4.0.a1	AT1G26910.1 | Ribosomal protein L16p/L10e family protein | Chr1:9321709-9322813 FORWARD LENGTH=221 | 201606; PREDICTED: 60S ribosomal protein L10 [Fragaria vesca subsp. vesca]; sp|Q9M5M7|RL10_EUPES 60S ribosomal protein L10 OS=Euphorbia esula OX=3993 GN=RPL10 PE=2 SV=1; tr|A0A2P6QL03|A0A2P6QL03_ROSCH Putative ribosomal protein L10e OS=Rosa chinensis OX=74649 GN=RchiOBHm_Chr5g0073671 PE=4 SV=1	ribosome; structural constituent of ribosome; translation
356	FvH4_3g41220.t1	Fvb3_v4.0.a1	AT5G24910.1 | cytochrome P450%2C family 714%2C subfamily A%2C polypeptide 1 | Chr5:8567674-8570260 REVERSE LENGTH=532 | 201606; PREDICTED: cytochrome P450 714C2-like [Fragaria vesca subsp. vesca]; sp|Q2QYH7|C14C2_ORYSJ Cytochrome P450 714C2 OS=Oryza sativa subsp. japonica OX=39947 GN=CYP714C2 PE=2 SV=1; tr|A0A2P6QL30|A0A2P6QL30_ROSCH Putative cytochrome P450 OS=Rosa chinensis OX=74649 GN=RchiOBHm…	heme binding; iron ion binding; oxidation-reduction process; oxidoreductase activity, acting on paired donors, with incorporation or reduction of molecular oxygen
357	FvH4_3g42050.t1	Fvb3_v4.0.a1	AT4G05030.2 | Copper transport protein family | Chr4:2576790-2577448 REVERSE LENGTH=77 | 201606; PREDICTED: uncharacterized protein LOC101303978 [Fragaria vesca subsp. vesca]; sp|F2VYU4|PIK1_ORYSJ Disease resistance protein Pik-1 OS=Oryza sativa subsp. japonica OX=39947 GN=PIK-1 PE=1 SV=1; tr|A0A2P6QLF1|A0A2P6QLF1_ROSCH Uncharacterized protein OS=Rosa chinensis OX=74649 GN=RchiOBHm_Chr5g0075281 P…
358	FvH4_3g42750.t1	Fvb3_v4.0.a1	AT1G55850.1 | cellulose synthase like E1 | Chr1:20876752-20879414 FORWARD LENGTH=729 | 201606; PREDICTED: cellulose synthase-like protein E1 [Fragaria vesca subsp. vesca]; sp|Q8VZK9|CSLE1_ARATH Cellulose synthase-like protein E1 OS=Arabidopsis thaliana OX=3702 GN=CSLE1 PE=2 SV=1; tr|A0A2P6QLV8|A0A2P6QLV8_ROSCH Putative cellulose synthase (UDP-forming) OS=Rosa chinensis OX=74649 GN=RchiOBHm_Chr5g0…	cellulose biosynthetic process; cellulose synthase (UDP-forming) activity; membrane
359	FvH4_3g43230.t1	Fvb3_v4.0.a1	AT1G80930.1 | MIF4G domain-containing protein / MA3 domain-containing protein | Chr1:30405774-30409499 REVERSE LENGTH=900 | 201606; PREDICTED: pre-mRNA-splicing factor CWC22 homolog [Fragaria vesca subsp. vesca]; sp|Q8C5N3|CWC22_MOUSE Pre-mRNA-splicing factor CWC22 homolog OS=Mus musculus OX=10090 GN=Cwc22 PE=1 SV=1; tr|A0A2P6QLY6|A0A2P6QLY6_ROSCH Putative initiation factor eIF-4 gamma, MA3 OS=Ro…
360	FvH4_3g43440.t1	Fvb3_v4.0.a1	AT5G60900.1 | receptor-like protein kinase 1 | Chr5:24498467-24501494 REVERSE LENGTH=832 | 201606; PREDICTED: G-type lectin S-receptor-like serine/threonine-protein kinase RLK1 [Fragaria vesca subsp. vesca]; sp|A2XQD3|LERK2_ORYSI G-type lectin S-receptor-like serine/threonine-protein kinase LECRK2 OS=Oryza sativa subsp. indica OX=39946 GN=LECRK2 PE=2 SV=1; tr|A0A2P6QM39|A0A2P6QM39_ROSCH Uncharact…	ATP binding; protein kinase activity; protein phosphorylation; protein serine/threonine kinase activity
361	FvH4_3g43500.t1	Fvb3_v4.0.a1	AT5G42260.1 | beta glucosidase 12 | Chr5:16898712-16900235 FORWARD LENGTH=507 | 201606; PREDICTED: beta-glucosidase 12-like [Fragaria vesca subsp. vesca]; sp|B8AVF0|BGL12_ORYSI Beta-glucosidase 12 OS=Oryza sativa subsp. indica OX=39946 GN=BGLU12 PE=3 SV=1; tr|A0A2P6QM62|A0A2P6QM62_ROSCH Putative glycosidase OS=Rosa chinensis OX=74649 GN=RchiOBHm_Chr5g0077911 PE=3 SV=1	carbohydrate metabolic process; hydrolase activity, hydrolyzing O-glycosyl compounds
362	FvH4_3g43501.t1	Fvb3_v4.0.a1	AT5G44640.1 | beta glucosidase 13 | Chr5:18011146-18012669 FORWARD LENGTH=507 | 201606; PREDICTED: beta-glucosidase 12-like [Fragaria vesca subsp. vesca]; sp|B8AVF0|BGL12_ORYSI Beta-glucosidase 12 OS=Oryza sativa subsp. indica OX=39946 GN=BGLU12 PE=3 SV=1; tr|A0A2P6QM41|A0A2P6QM41_ROSCH Putative glycosidase OS=Rosa chinensis OX=74649 GN=RchiOBHm_Chr5g0077961 PE=3 SV=1	carbohydrate metabolic process; hydrolase activity, hydrolyzing O-glycosyl compounds
363	FvH4_3g44120.t1	Fvb3_v4.0.a1	AT1G72300.1 | Leucine-rich receptor-like protein kinase family protein | Chr1:27217679-27220966 REVERSE LENGTH=1095 | 201606; PREDICTED: receptor-like protein 2 [Fragaria vesca subsp. vesca]; sp|Q9C7S5|PSYR1_ARATH Tyrosine-sulfated glycopeptide receptor 1 OS=Arabidopsis thaliana OX=3702 GN=PSY1R PE=1 SV=1; tr|A0A314Z8J9|A0A314Z8J9_PRUYE Uncharacterized protein OS=Prunus yedoensis var. nudiflora O…	protein binding
364	FvH4_3g44360.t1	Fvb3_v4.0.a1	AT5G06720.1 | peroxidase 2 | Chr5:2077567-2078857 REVERSE LENGTH=335 | 201606; PREDICTED: peroxidase 15 [Fragaria vesca subsp. vesca]; sp|Q9LEH3|PER15_IPOBA Peroxidase 15 OS=Ipomoea batatas OX=4120 GN=pod PE=1 SV=1; tr|A0A2P6QMV0|A0A2P6QMV0_ROSCH Peroxidase OS=Rosa chinensis OX=74649 GN=RchiOBHm_Chr5g0080751 PE=3 SV=1	heme binding; hydrogen peroxide catabolic process; oxidation-reduction process; peroxidase activity; response to oxidative stress
365	FvH4_3g44391.t1	Fvb3_v4.0.a1	AT5G17680.2 | disease resistance protein (TIR-NBS-LRR class) | Chr5:5822999-5827153 FORWARD LENGTH=1295 | 201606; sp|Q40392|TMVRN_NICGU TMV resistance protein N OS=Nicotiana glutinosa OX=35889 GN=N PE=1 SV=1; TMV resistance protein N-like [Rosa chinensis]; tr|M5VMP9|M5VMP9_PRUPE Uncharacterized protein OS=Prunus persica OX=3760 GN=PRUPE_ppa000577mg PE=4 SV=1	ADP binding; protein binding; signal transduction
366	FvH4_3g44460.t1	Fvb3_v4.0.a1	AT3G12060.1 | trichome birefringence-like protein (DUF828) | Chr3:3843142-3845150 FORWARD LENGTH=556 | 201606; PREDICTED: protein trichome birefringence-like 1 isoform X1 [Fragaria vesca subsp. vesca]; sp|Q9LHL6|TBL1_ARATH Protein trichome birefringence-like 1 OS=Arabidopsis thaliana OX=3702 GN=TBL1 PE=2 SV=1; tr|A0A2P6QMZ3|A0A2P6QMZ3_ROSCH Putative PMR5 domain, PC-Esterase OS=Rosa chinensis OX=7…
367	FvH4_3g44880.t1	Fvb3_v4.0.a1	AT1G72300.1 | Leucine-rich receptor-like protein kinase family protein | Chr1:27217679-27220966 REVERSE LENGTH=1095 | 201606; PREDICTED: tyrosine-sulfated glycopeptide receptor 1-like [Fragaria vesca subsp. vesca]; sp|Q9C7S5|PSYR1_ARATH Tyrosine-sulfated glycopeptide receptor 1 OS=Arabidopsis thaliana OX=3702 GN=PSY1R PE=1 SV=1; tr|A0A2P6QN49|A0A2P6QN49_ROSCH Putative leucine-rich repeat-containi…	protein binding
368	FvH4_3g44961.t1	Fvb3_v4.0.a1	AT1G17240.1 | receptor like protein 2 | Chr1:5896528-5898717 REVERSE LENGTH=729 | 201606; PREDICTED: receptor-like protein 2 [Fragaria vesca subsp. vesca]; sp|Q9SHI3|RLP2_ARATH Receptor-like protein 2 OS=Arabidopsis thaliana OX=3702 GN=RLP2 PE=2 SV=1; tr|A0A2P6QN49|A0A2P6QN49_ROSCH Putative leucine-rich repeat-containing, plant-type, leucine-rich repeat domain, L OS=Rosa chinensis OX=74649 GN=Rch…	protein binding
369	FvH4_3g45420.t1	Fvb3_v4.0.a1	AT2G34930.1 | disease resistance family protein / LRR family protein | Chr2:14737169-14739886 REVERSE LENGTH=905 | 201606; PREDICTED: probable leucine-rich repeat receptor-like protein kinase At1g35710 [Fragaria vesca subsp. vesca]; sp|Q6JN46|EIX2_SOLLC Receptor-like protein EIX2 OS=Solanum lycopersicum OX=4081 GN=EIX2 PE=1 SV=2; tr|A0A251QGD3|A0A251QGD3_PRUPE Uncharacterized protein OS=Prunus pe…	flavin adenine dinucleotide binding; integral to membrane; oxidation-reduction process; protein binding; squalene monooxygenase activity
370	FvH4_3g45490.t1	Fvb3_v4.0.a1	AT5G19780.1 | tubulin alpha-5 | Chr5:6687212-6688926 FORWARD LENGTH=450 | 201606; PREDICTED: tubulin alpha-3 chain isoform X1 [Fragaria vesca subsp. vesca]; sp|P28752|TBA1_ORYSJ Tubulin alpha-1 chain OS=Oryza sativa subsp. japonica OX=39947 GN=TUBA1 PE=1 SV=1; tr|A0A2P6QNL1|A0A2P6QNL1_ROSCH Tubulin alpha chain OS=Rosa chinensis OX=74649 GN=RchiOBHm_Chr5g0083281 PE=3 SV=1	GTPase activity; GTP binding; microtubule; microtubule-based process; structural constituent of cytoskeleton
371	FvH4_3g45501.t1	Fvb3_v4.0.a1	AT5G19760.1 | Mitochondrial substrate carrier family protein | Chr5:6679591-6681845 REVERSE LENGTH=298 | 201606; PREDICTED: mitochondrial dicarboxylate/tricarboxylate transporter DTC-like [Fragaria vesca subsp. vesca]; sp|Q9C5M0|DTC_ARATH Mitochondrial dicarboxylate/tricarboxylate transporter DTC OS=Arabidopsis thaliana OX=3702 GN=DTC PE=1 SV=1; tr|A0A2P6QNL0|A0A2P6QNL0_ROSCH Putative mitochondri…
372	FvH4_3g45620.t1	Fvb3_v4.0.a1	AT1G17250.1 | receptor like protein 3 | Chr1:5901169-5903439 REVERSE LENGTH=756 | 201606; PREDICTED: receptor-like protein 2 isoform X1 [Fragaria vesca subsp. vesca]; sp|Q9SHI4|RLP3_ARATH Receptor-like protein 3 OS=Arabidopsis thaliana OX=3702 GN=RLP3 PE=2 SV=1; tr|A0A2P6QNL8|A0A2P6QNL8_ROSCH Putative leucine-rich repeat-containing, plant-type, leucine-rich repeat domain, L OS=Rosa chinensis OX=7…	protein binding
373	FvH4_4g00250.t1	Fvb4_v4.0.a1	AT5G36110.1 | cytochrome P450%2C family 716%2C subfamily A%2C polypeptide 1 | Chr5:14195377-14197613 FORWARD LENGTH=477 | 201606; PREDICTED: beta-amyrin 28-oxidase-like [Fragaria vesca subsp. vesca]; sp|Q2MJ20|C7A12_MEDTR Beta-amyrin 28-monooxygenase OS=Medicago truncatula OX=3880 GN=CYP716A12 PE=1 SV=1; tr|A0A2P6QNU5|A0A2P6QNU5_ROSCH Putative cytochrome P450 OS=Rosa chinensis OX=74649 GN=RchiOBH…	heme binding; iron ion binding; oxidation-reduction process; oxidoreductase activity, acting on paired donors, with incorporation or reduction of molecular oxygen
374	FvH4_4g00380.t1	Fvb4_v4.0.a1	AT4G15770.1 | RNA binding protein | Chr4:8978060-8978623 FORWARD LENGTH=187 | 201606; PREDICTED: 60S ribosome subunit biogenesis protein NIP7 homolog [Fragaria vesca subsp. vesca] &gt;gi|764570150|ref|XP_011462516.1| PREDICTED: 60S ribosome subunit biogenesis protein NIP7 homolog [Fragaria vesca subsp. vesca] &gt;gi|764570154|ref|XP_011462517.1| PREDICTED: 60S ribosome subunit biogenesis protein …	nucleus; ribosome assembly; RNA binding
375	FvH4_4g00800.t1	Fvb4_v4.0.a1	AT3G22740.1 | homocysteine S-methyltransferase 3 | Chr3:8033200-8035710 REVERSE LENGTH=347 | 201606; PREDICTED: homocysteine S-methyltransferase 3 [Fragaria vesca subsp. vesca]; sp|Q8LAX0|HMT3_ARATH Homocysteine S-methyltransferase 3 OS=Arabidopsis thaliana OX=3702 GN=HMT3 PE=1 SV=2; tr|A0A2P6QPI0|A0A2P6QPI0_ROSCH Putative homocysteine S-methyltransferase OS=Rosa chinensis OX=74649 GN=RchiOBHm_Ch…	betaine-homocysteine S-methyltransferase activity; methionine biosynthetic process; zinc ion binding
376	FvH4_4g01250.t1	Fvb4_v4.0.a1	PREDICTED: uncharacterized protein LOC101298112 [Fragaria vesca subsp. vesca]
377	FvH4_4g01552.t1	Fvb4_v4.0.a1	AT2G34320.1 | Polynucleotidyl transferase%2C ribonuclease H-like superfamily protein | Chr2:14484959-14485837 FORWARD LENGTH=292 | 201606; tr|A0A2P6QCF0|A0A2P6QCF0_ROSCH Putative ribonuclease H-like domain-containing protein OS=Rosa chinensis OX=74649 GN=RchiOBHm_Chr5g0040041 PE=4 SV=1; uncharacterized protein LOC112184048 [Rosa chinensis]	nucleic acid binding; ribonuclease H activity
378	FvH4_4g01692.t1	Fvb4_v4.0.a1	AT3G63380.1 | ATPase E1-E2 type family protein / haloacid dehalogenase-like hydrolase family protein | Chr3:23407112-23410213 REVERSE LENGTH=1033 | 201606; putative calcium-transporting ATPase 13, plasma membrane-type [Rosa chinensis] &gt;gi|1358161676|gb|PRQ36153.1| putative calcium-transporting ATPase [Rosa chinensis]; sp|Q9LY77|ACA12_ARATH Calcium-transporting ATPase 12, plasma membrane-type O…	nucleotide binding
379	FvH4_4g01760.t1	Fvb4_v4.0.a1	AT3G22930.1 | calmodulin-like 11 | Chr3:8124286-8125835 REVERSE LENGTH=173 | 201606; PREDICTED: calmodulin-like protein 11 isoform X2 [Fragaria vesca subsp. vesca]; sp|Q9LIK5|CML11_ARATH Calmodulin-like protein 11 OS=Arabidopsis thaliana OX=3702 GN=CML11 PE=2 SV=1; tr|A0A2P6QPS1|A0A2P6QPS1_ROSCH Putative EF-hand domain pair protein OS=Rosa chinensis OX=74649 GN=RchiOBHm_Chr4g0388611 PE=4 SV=1	calcium ion binding
380	FvH4_4g02170.t1	Fvb4_v4.0.a1	AT3G16030.1 | lectin protein kinase family protein | Chr3:5439609-5442802 FORWARD LENGTH=850 | 201606; PREDICTED: G-type lectin S-receptor-like serine/threonine-protein kinase CES101 [Fragaria vesca subsp. vesca]; sp|Q9LW83|CE101_ARATH G-type lectin S-receptor-like serine/threonine-protein kinase CES101 OS=Arabidopsis thaliana OX=3702 GN=CES101 PE=2 SV=2; tr|A0A2P6QQ00|A0A2P6QQ00_ROSCH Uncharacte…	ATP binding; protein kinase activity; protein phosphorylation; protein serine/threonine kinase activity; recognition of pollen
381	FvH4_4g02490.t1	Fvb4_v4.0.a1	AT3G50130.1 | transmembrane protein%2C putative (DUF247) | Chr3:18589111-18591222 REVERSE LENGTH=564 | 201606; PREDICTED: UPF0481 protein At3g47200-like [Fragaria vesca subsp. vesca] &gt;gi|764518658|ref|XP_011467793.1| PREDICTED: UPF0481 protein At3g47200-like [Fragaria vesca subsp. vesca]; sp|Q9SD53|Y3720_ARATH UPF0481 protein At3g47200 OS=Arabidopsis thaliana OX=3702 GN=At3g47200 PE=2 SV=1; tr…
382	FvH4_4g02850.t1	Fvb4_v4.0.a1	AT5G43580.1 | Serine protease inhibitor%2C potato inhibitor I-type family protein | Chr5:17508098-17508668 REVERSE LENGTH=99 | 201606; putative proteinase inhibitor I13, potato inhibitor I [Rosa chinensis]; sp|P24076|BGIA_MOMCH Glu S.griseus protease inhibitor OS=Momordica charantia OX=3673 PE=1 SV=1; tr|A0A2P6QQB6|A0A2P6QQB6_ROSCH Uncharacterized protein OS=Rosa chinensis OX=74649 GN=RchiOBHm_Ch…	response to wounding; serine-type endopeptidase inhibitor activity
383	FvH4_4g02860.t1	Fvb4_v4.0.a1	AT5G43580.1 | Serine protease inhibitor%2C potato inhibitor I-type family protein | Chr5:17508098-17508668 REVERSE LENGTH=99 | 201606; PREDICTED: glu S.griseus protease inhibitor-like [Fragaria vesca subsp. vesca]; sp|P24076|BGIA_MOMCH Glu S.griseus protease inhibitor OS=Momordica charantia OX=3673 PE=1 SV=1; tr|A0A2P6QQE9|A0A2P6QQE9_ROSCH Uncharacterized protein OS=Rosa chinensis OX=74649 GN=Rch…	response to wounding; serine-type endopeptidase inhibitor activity
384	FvH4_4g02870.t1	Fvb4_v4.0.a1	AT2G38870.1 | Serine protease inhibitor%2C potato inhibitor I-type family protein | Chr2:16236546-16237050 REVERSE LENGTH=70 | 201606; PREDICTED: inhibitor of trypsin and hageman factor-like [Fragaria vesca subsp. vesca]; sp|P19873|ITH5_CUCMA Inhibitor of trypsin and hageman factor OS=Cucurbita maxima OX=3661 PE=1 SV=1; tr|A0A2P6QQD3|A0A2P6QQD3_ROSCH Uncharacterized protein OS=Rosa chinensis OX=7…	response to wounding; serine-type endopeptidase inhibitor activity
385	FvH4_4g02880.t1	Fvb4_v4.0.a1	AT5G43580.1 | Serine protease inhibitor%2C potato inhibitor I-type family protein | Chr5:17508098-17508668 REVERSE LENGTH=99 | 201606; PREDICTED: inhibitor of trypsin and hageman factor-like [Fragaria vesca subsp. vesca]; sp|P19873|ITH5_CUCMA Inhibitor of trypsin and hageman factor OS=Cucurbita maxima OX=3661 PE=1 SV=1; tr|A0A2P6QQF9|A0A2P6QQF9_ROSCH Uncharacterized protein OS=Rosa chinensis OX=7…	response to wounding; serine-type endopeptidase inhibitor activity
386	FvH4_4g03131.t1	Fvb4_v4.0.a1	AT5G43530.1 | Helicase protein with RING/U-box domain-containing protein | Chr5:17489327-17494830 FORWARD LENGTH=1277 | 201606; DNA repair protein RAD5B-like [Rosa chinensis] &gt;gi|1358161968|gb|PRQ36445.1| putative DNA helicase chromatin remodeling SNF2 family [Rosa chinensis]; sp|Q9FIY7|SM3L3_ARATH DNA repair protein RAD5B OS=Arabidopsis thaliana OX=3702 GN=RAD5B PE=3 SV=1; tr|A0A2P6QQH7|A0A2P…
387	FvH4_4g03241.t1	Fvb4_v4.0.a1	AT1G06650.2 | 2-oxoglutarate (2OG) and Fe(II)-dependent oxygenase superfamily protein | Chr1:2035909-2037186 FORWARD LENGTH=369 | 201606; PREDICTED: 1-aminocyclopropane-1-carboxylate oxidase homolog 1-like [Fragaria vesca subsp. vesca]; sp|Q8H1S4|ACCH3_ARATH 1-aminocyclopropane-1-carboxylate oxidase homolog 3 OS=Arabidopsis thaliana OX=3702 GN=At1g06650 PE=2 SV=1; tr|A0A2P6QQL3|A0A2P6QQL3_ROSCH P…	oxidation-reduction process; oxidoreductase activity
388	FvH4_4g03251.t1	Fvb4_v4.0.a1	AT1G06620.1 | 2-oxoglutarate (2OG) and Fe(II)-dependent oxygenase superfamily protein | Chr1:2025618-2027094 FORWARD LENGTH=365 | 201606; putative deacetoxyvindoline 4-hydroxylase [Rosa chinensis]; sp|Q84MB3|ACCH1_ARATH 1-aminocyclopropane-1-carboxylate oxidase homolog 1 OS=Arabidopsis thaliana OX=3702 GN=At1g06620 PE=2 SV=1; tr|A0A2P6QQN6|A0A2P6QQN6_ROSCH Putative deacetoxyvindoline 4-hydroxylas…	oxidation-reduction process; oxidoreductase activity
389	FvH4_4g03301.t1	Fvb4_v4.0.a1	AT1G06620.2 | 2-oxoglutarate (2OG) and Fe(II)-dependent oxygenase superfamily protein | Chr1:2025618-2026764 FORWARD LENGTH=284 | 201606; PREDICTED: 1-aminocyclopropane-1-carboxylate oxidase homolog 1-like [Fragaria vesca subsp. vesca]; sp|Q84MB3|ACCH1_ARATH 1-aminocyclopropane-1-carboxylate oxidase homolog 1 OS=Arabidopsis thaliana OX=3702 GN=At1g06620 PE=2 SV=1; tr|A0A2P6QQM3|A0A2P6QQM3_ROSCH P…	oxidation-reduction process; oxidoreductase activity
390	FvH4_4g03450.t1	Fvb4_v4.0.a1	AT3G23230.1 | Integrase-type DNA-binding superfamily protein | Chr3:8289647-8290066 REVERSE LENGTH=139 | 201606; PREDICTED: ethylene-responsive transcription factor ERF096-like [Fragaria vesca subsp. vesca]; sp|Q9LTC5|ERF98_ARATH Ethylene-responsive transcription factor ERF098 OS=Arabidopsis thaliana OX=3702 GN=ERF098 PE=1 SV=1; tr|A0A2P6QQR2|A0A2P6QQR2_ROSCH Putative transcription factor AP2-ERE…	DNA binding; regulation of transcription, DNA-dependent; sequence-specific DNA binding transcription factor activity
391	FvH4_4g03470.t1	Fvb4_v4.0.a1	AT3G23240.1 | ethylene response factor 1 | Chr3:8295705-8296361 FORWARD LENGTH=218 | 201606; PREDICTED: ethylene-responsive transcription factor 1B [Fragaria vesca subsp. vesca]; sp|Q8LDC8|ERF92_ARATH Ethylene-responsive transcription factor 1B OS=Arabidopsis thaliana OX=3702 GN=ERF1B PE=1 SV=2; tr|A0A2P6QQR5|A0A2P6QQR5_ROSCH Putative transcription factor AP2-EREBP family OS=Rosa chinensis OX=746…	DNA binding; regulation of transcription, DNA-dependent; sequence-specific DNA binding transcription factor activity
392	FvH4_4g03540.t1	Fvb4_v4.0.a1	AT3G54700.2 | phosphate transporter 1%3B7 | Chr3:20248463-20250070 REVERSE LENGTH=535 | 201606; PREDICTED: probable inorganic phosphate transporter 1-3 [Fragaria vesca subsp. vesca]; sp|Q494P0|PHT17_ARATH Probable inorganic phosphate transporter 1-7 OS=Arabidopsis thaliana OX=3702 GN=PHT1-7 PE=2 SV=2; tr|A0A2P6QQU8|A0A2P6QQU8_ROSCH Putative phosphate-transporting ATPase OS=Rosa chinensis OX=74649…	inorganic phosphate transmembrane transporter activity; integral to membrane; phosphate ion transport; transmembrane transport; transmembrane transporter activity
393	FvH4_4g03590.t1	Fvb4_v4.0.a1	AT3G25520.3 | ribosomal protein L5 | Chr3:9269573-9271174 REVERSE LENGTH=301 | 201606; PREDICTED: 60S ribosomal protein L5-like [Fragaria vesca subsp. vesca]; sp|Q6UNT2|RL5_CUCSA 60S ribosomal protein L5 OS=Cucumis sativus OX=3659 GN=RPL5 PE=2 SV=1; tr|A0A2P6QQV4|A0A2P6QQV4_ROSCH Putative ribosomal protein L5 eukaryotic/L18 archaeal OS=Rosa chinensis OX=74649 GN=RchiOBHm_Chr4g0392961 PE=3 SV=1	5S rRNA binding; ribosome; structural constituent of ribosome; translation
394	FvH4_4g03610.t1	Fvb4_v4.0.a1	AT2G31180.1 | myb domain protein 14 | Chr2:13286806-13288175 REVERSE LENGTH=249 | 201606; PREDICTED: myb-related protein Myb4-like [Fragaria vesca subsp. vesca]; sp|Q9SJX8|MYB14_ARATH Transcription factor MYB14 OS=Arabidopsis thaliana OX=3702 GN=MYB14 PE=2 SV=1; tr|A0A2P6QQV9|A0A2P6QQV9_ROSCH Putative transcription factor MYB-HB-like family OS=Rosa chinensis OX=74649 GN=RchiOBHm_Chr4g0392981 PE=4…	DNA binding
395	FvH4_4g03940.t1	Fvb4_v4.0.a1	AT4G27090.1 | Ribosomal protein L14 | Chr4:13594104-13595187 REVERSE LENGTH=134 | 201606; PREDICTED: 60S ribosomal protein L14-2 [Fragaria vesca subsp. vesca] &gt;gi|1365992877|ref|XP_024194983.1| 60S ribosomal protein L14-2 [Rosa chinensis] &gt;gi|1358162191|gb|PRQ36668.1| putative ribosomal protein L14e [Rosa chinensis]; sp|Q9T043|RL142_ARATH 60S ribosomal protein L14-2 OS=Arabidopsis thaliana …	ribosome; RNA binding; structural constituent of ribosome; translation
396	FvH4_4g04180.t1	Fvb4_v4.0.a1	AT5G53130.1 | cyclic nucleotide gated channel 1 | Chr5:21537830-21540490 REVERSE LENGTH=716 | 201606; PREDICTED: cyclic nucleotide-gated ion channel 1-like [Fragaria vesca subsp. vesca]; sp|O65717|CNGC1_ARATH Cyclic nucleotide-gated ion channel 1 OS=Arabidopsis thaliana OX=3702 GN=CNGC1 PE=1 SV=1; tr|A0A2P6QR99|A0A2P6QR99_ROSCH Putative potassium channel, voltage-dependent, ERG OS=Rosa chinensis …	ion channel activity; ion transport; membrane; transmembrane transport
397	FvH4_4g04280.t1	Fvb4_v4.0.a1	AT2G33420.1 | hypothetical protein (DUF810) | Chr2:14158782-14162304 FORWARD LENGTH=1039 | 201606; PREDICTED: uncharacterized protein LOC101309528 isoform X1 [Fragaria vesca subsp. vesca]; sp|Q8RX56|UNC13_ARATH Protein unc-13 homolog OS=Arabidopsis thaliana OX=3702 GN=PATROL1 PE=2 SV=1; tr|A0A2P6QRA6|A0A2P6QRA6_ROSCH Uncharacterized protein OS=Rosa chinensis OX=74649 GN=RchiOBHm_Chr4g0394731 PE=4…
398	FvH4_4g04360.t1	Fvb4_v4.0.a1	AT3G23510.1 | Cyclopropane-fatty-acyl-phospholipid synthase | Chr3:8428071-8433159 FORWARD LENGTH=867 | 201606; PREDICTED: uncharacterized protein LOC101310979 [Fragaria vesca subsp. vesca]; sp|O53732|UFAA1_MYCTU Tuberculostearic acid methyltransferase UfaA1 OS=Mycobacterium tuberculosis (strain ATCC 25618 / H37Rv) OX=83332 GN=ufaA1 PE=1 SV=3; tr|A0A2P6QRE5|A0A2P6QRE5_ROSCH Putative cyclopropane-…	lipid biosynthetic process
399	FvH4_4g04460.t1	Fvb4_v4.0.a1	AT3G04400.1 | Ribosomal protein L14p/L23e family protein | Chr3:1167339-1168308 FORWARD LENGTH=140 | 201606; PREDICTED: 60S ribosomal protein L23 [Fragaria vesca subsp. vesca] &gt;gi|502079324|ref|XP_004486225.1| PREDICTED: 60S ribosomal protein L23 [Cicer arietinum] &gt;gi|502110174|ref|XP_004493817.1| PREDICTED: 60S ribosomal protein L23 [Cicer arietinum] &gt;gi|502114857|ref|XP_004495066.1| PR…	ribosome; structural constituent of ribosome; translation
400	FvH4_4g04740.t1	Fvb4_v4.0.a1	AT4G13440.2 | Calcium-binding EF-hand family protein | Chr4:7810215-7812362 FORWARD LENGTH=193 | 201606; PREDICTED: uncharacterized protein LOC101308274 isoform X2 [Fragaria vesca subsp. vesca]; tr|A0A2P6QRI5|A0A2P6QRI5_ROSCH Putative EF-hand domain pair protein OS=Rosa chinensis OX=74649 GN=RchiOBHm_Chr4g0395551 PE=4 SV=1	calcium ion binding
401	FvH4_4g04870.t1	Fvb4_v4.0.a1	AT4G13440.1 | Calcium-binding EF-hand family protein | Chr4:7810215-7810679 FORWARD LENGTH=154 | 201606; hypothetical protein RchiOBHm_Chr4g0395681 [Rosa chinensis]; tr|A0A2P6QRL5|A0A2P6QRL5_ROSCH Uncharacterized protein OS=Rosa chinensis OX=74649 GN=RchiOBHm_Chr4g0395681 PE=4 SV=1
402	FvH4_4g05280.t1	Fvb4_v4.0.a1	AT1G04610.1 | YUCCA 3 | Chr1:1279524-1281331 FORWARD LENGTH=437 | 201606; sp|O23024|YUC3_ARATH Probable indole-3-pyruvate monooxygenase YUCCA3 OS=Arabidopsis thaliana OX=3702 GN=YUC3 PE=2 SV=1; tr|I6PCY4|I6PCY4_FRAVE Flavin-containing monooxygenase OS=Fragaria vesca OX=57918 GN=YUC7 PE=2 SV=1; uncharacterized protein LOC101305359 [Fragaria vesca] &gt;gi|381216453|gb|AFG16917.1| YUC7 [Fragaria ves…	flavin adenine dinucleotide binding; NADP binding; N,N-dimethylaniline monooxygenase activity; oxidation-reduction process
403	FvH4_4g05930.t1	Fvb4_v4.0.a1	AT5G64210.1 | alternative oxidase 2 | Chr5:25683965-25685664 REVERSE LENGTH=353 | 201606; PREDICTED: alternative oxidase 3, mitochondrial-like [Fragaria vesca subsp. vesca]; sp|O03376|AOX3_SOYBN Alternative oxidase 3, mitochondrial OS=Glycine max OX=3847 GN=AOX3 PE=1 SV=1; tr|A0A2P6QRZ1|A0A2P6QRZ1_ROSCH Ubiquinol oxidase OS=Rosa chinensis OX=74649 GN=RchiOBHm_Chr4g0397111 PE=3 SV=1	alternative oxidase activity; oxidation-reduction process
404	FvH4_4g07110.t1	Fvb4_v4.0.a1	AT3G18670.2 | Ankyrin repeat family protein | Chr3:6424135-6426471 REVERSE LENGTH=653 | 201606; PREDICTED: ankyrin repeat-containing protein At3g12360-like isoform X1 [Fragaria vesca subsp. vesca] &gt;gi|764568911|ref|XP_011462374.1| PREDICTED: ankyrin repeat-containing protein At3g12360-like isoform X1 [Fragaria vesca subsp. vesca] &gt;gi|764568917|ref|XP_011462375.1| PREDICTED: ankyrin repeat-c…
405	FvH4_4g07320.t1	Fvb4_v4.0.a1	AT5G57200.1 | ENTH/ANTH/VHS superfamily protein | Chr5:23177696-23180601 FORWARD LENGTH=591 | 201606; PREDICTED: putative clathrin assembly protein At5g57200 [Fragaria vesca subsp. vesca]; sp|Q9LVD8|CAP7_ARATH Putative clathrin assembly protein At5g57200 OS=Arabidopsis thaliana OX=3702 GN=At5g57200 PE=3 SV=1; tr|M5XPP5|M5XPP5_PRUPE Uncharacterized protein OS=Prunus persica OX=3760 GN=PRUPE_1G0758…	1-phosphatidylinositol binding; clathrin binding; clathrin coat assembly; clathrin-coated vesicle; phospholipid binding
406	FvH4_4g07540.t1	Fvb4_v4.0.a1	PREDICTED: uncharacterized protein LOC101313973 [Fragaria vesca subsp. vesca]; tr|A0A2P6SJA6|A0A2P6SJA6_ROSCH Putative post-transcriptional gene silencing PAZ-Argonaute family OS=Rosa chinensis OX=74649 GN=RchiOBHm_Chr1g0362621 PE=4 SV=1
407	FvH4_4g07680.t1	Fvb4_v4.0.a1	AT5G26830.1 | Threonyl-tRNA synthetase | Chr5:9437351-9441568 FORWARD LENGTH=709 | 201606; PREDICTED: probable threonine--tRNA ligase, cytoplasmic [Fragaria vesca subsp. vesca] &gt;gi|764568689|ref|XP_011462344.1| PREDICTED: probable threonine--tRNA ligase, cytoplasmic [Fragaria vesca subsp. vesca] &gt;gi|764568693|ref|XP_011462345.1| PREDICTED: probable threonine--tRNA ligase, cytoplasmic [Fraga…	ATP binding; cytoplasm; threonine-tRNA ligase activity; threonyl-tRNA aminoacylation
408	FvH4_4g07750.t1	Fvb4_v4.0.a1	AT4G30170.1 | Peroxidase family protein | Chr4:14762922-14764482 FORWARD LENGTH=325 | 201606; PREDICTED: peroxidase 45-like [Fragaria vesca subsp. vesca]; sp|Q96522|PER45_ARATH Peroxidase 45 OS=Arabidopsis thaliana OX=3702 GN=PER45 PE=1 SV=1; tr|A0A2P6QSX1|A0A2P6QSX1_ROSCH Peroxidase OS=Rosa chinensis OX=74649 GN=RchiOBHm_Chr4g0400821 PE=3 SV=1	heme binding; hydrogen peroxide catabolic process; oxidation-reduction process; peroxidase activity; response to oxidative stress
409	FvH4_4g07760.t1	Fvb4_v4.0.a1	AT5G57340.1 | ras guanine nucleotide exchange factor Q-like protein | Chr5:23228076-23229094 FORWARD LENGTH=238 | 201606; PREDICTED: uncharacterized protein LOC101310108 [Fragaria vesca subsp. vesca]; tr|A0A2P6QSY0|A0A2P6QSY0_ROSCH Uncharacterized protein OS=Rosa chinensis OX=74649 GN=RchiOBHm_Chr4g0400841 PE=4 SV=1
410	FvH4_4g07850.t1	Fvb4_v4.0.a1	AT3G26560.1 | ATP-dependent RNA helicase | Chr3:9750122-9753719 REVERSE LENGTH=1168 | 201606; probable pre-mRNA-splicing factor ATP-dependent RNA helicase DEAH5 isoform X1 [Rosa chinensis] &gt;gi|1365986830|ref|XP_024192109.1| probable pre-mRNA-splicing factor ATP-dependent RNA helicase DEAH5 isoform X1 [Rosa chinensis]; sp|Q38953|DEAH5_ARATH Probable pre-mRNA-splicing factor ATP-dependent RNA he…	ATP binding; helicase activity; nucleic acid binding
411	FvH4_4g08330.t1	Fvb4_v4.0.a1	AT5G57480.1 | P-loop containing nucleoside triphosphate hydrolases superfamily protein | Chr5:23279406-23280968 REVERSE LENGTH=520 | 201606; PREDICTED: probable mitochondrial chaperone BCS1-B [Fragaria vesca subsp. vesca]; sp|Q9FKM3|AATPK_ARATH AAA-ATPase At5g57480 OS=Arabidopsis thaliana OX=3702 GN=At5g57480 PE=3 SV=1; tr|A0A2P6QTD1|A0A2P6QTD1_ROSCH Putative ATPase, AAA-type, core, AAA-type ATPa…	ATP binding
412	FvH4_4g09280.t1	Fvb4_v4.0.a1
413	FvH4_4g09410.t1	Fvb4_v4.0.a1	AT5G57500.1 | Galactosyltransferase family protein | Chr5:23286406-23287525 REVERSE LENGTH=318 | 201606; PREDICTED: probable beta-1,3-galactosyltransferase 16 [Fragaria vesca subsp. vesca]; sp|Q9ASW1|B3GTG_ARATH Hydroxyproline O-galactosyltransferase GALT3 OS=Arabidopsis thaliana OX=3702 GN=GALT3 PE=2 SV=1; tr|A0A2P6QTD4|A0A2P6QTD4_ROSCH Hexosyltransferase OS=Rosa chinensis OX=74649 GN=RchiOBHm_C…	galactosyltransferase activity; membrane; protein glycosylation
414	FvH4_4g10520.t1	Fvb4_v4.0.a1	60S ribosomal protein L35a-1 [Rosa chinensis] &gt;gi|1358168557|gb|PRQ43033.1| putative ribosomal protein L35A [Rosa chinensis]; AT1G74270.1 | Ribosomal protein L35Ae family protein | Chr1:27928415-27929466 REVERSE LENGTH=112 | 201606; sp|Q9C912|R35A3_ARATH 60S ribosomal protein L35a-3 OS=Arabidopsis thaliana OX=3702 GN=RPL35AC PE=3 SV=1; tr|A0A2P6R9C0|A0A2P6R9C0_ROSCH Putative ribosomal protein …	ribosome; structural constituent of ribosome; translation
415	FvH4_4g10540.t1	Fvb4_v4.0.a1	AT5G65690.4 | phosphoenolpyruvate carboxykinase 2 | Chr5:26266477-26269486 FORWARD LENGTH=670 | 201606; PREDICTED: phosphoenolpyruvate carboxykinase [ATP]-like [Fragaria vesca subsp. vesca]; sp|Q9T074|PCKA_ARATH Phosphoenolpyruvate carboxykinase (ATP) OS=Arabidopsis thaliana OX=3702 GN=PCKA PE=1 SV=1; tr|A0A2P6RPI8|A0A2P6RPI8_ROSCH Putative carboxy-lyase OS=Rosa chinensis OX=74649 GN=RchiOBHm_Chr…	ATP binding; gluconeogenesis; phosphoenolpyruvate carboxykinase activity; phosphoenolpyruvate carboxykinase (ATP) activity; purine nucleotide binding
416	FvH4_4g10600.t1	Fvb4_v4.0.a1	AT3G54420.1 | homolog of carrot EP3-3 chitinase | Chr3:20145935-20147034 FORWARD LENGTH=273 | 201606; PREDICTED: endochitinase PR4-like [Fragaria vesca subsp. vesca]; sp|Q9M2U5|CHI5_ARATH Endochitinase EP3 OS=Arabidopsis thaliana OX=3702 GN=EP3 PE=1 SV=1; tr|G8H6R1|G8H6R1_FRAAN Class IV chitinase OS=Fragaria ananassa OX=3747 GN=CHI4-2 PE=2 SV=1	cell wall macromolecule catabolic process; chitinase activity; chitin catabolic process
417	FvH4_4g10610.t1	Fvb4_v4.0.a1	AT3G54420.1 | homolog of carrot EP3-3 chitinase | Chr3:20145935-20147034 FORWARD LENGTH=273 | 201606; PREDICTED: chitinase 4-like [Fragaria vesca subsp. vesca]; sp|Q9M2U5|CHI5_ARATH Endochitinase EP3 OS=Arabidopsis thaliana OX=3702 GN=EP3 PE=1 SV=1; tr|A0A2P6QU94|A0A2P6QU94_ROSCH Putative chitinase OS=Rosa chinensis OX=74649 GN=RchiOBHm_Chr4g0406221 PE=4 SV=1	carbohydrate metabolic process; cell wall macromolecule catabolic process; chitinase activity; chitin catabolic process
418	FvH4_4g11910.t1	Fvb4_v4.0.a1	AT5G48485.1 | Bifunctional inhibitor/lipid-transfer protein/seed storage 2S albumin superfamily protein | Chr5:19646317-19646625 REVERSE LENGTH=102 | 201606; PREDICTED: putative lipid-transfer protein DIR1 [Fragaria vesca subsp. vesca]; sp|Q8W453|DIRL1_ARATH Putative lipid-transfer protein DIR1 OS=Arabidopsis thaliana OX=3702 GN=DIR1 PE=1 SV=1; tr|A0A2P6QV43|A0A2P6QV43_ROSCH Putative bifunctional…	fatty acid binding; systemic acquired resistance
419	FvH4_4g14050.t1	Fvb4_v4.0.a1	AT4G37760.1 | squalene epoxidase 3 | Chr4:17744085-17746426 FORWARD LENGTH=525 | 201606; hypothetical protein TSUD_315700 [Trifolium subterraneum]; sp|O48651|ERG1_PANGI Squalene monooxygenase OS=Panax ginseng OX=4054 PE=2 SV=1; tr|A0A2Z6MEG4|A0A2Z6MEG4_TRISU Uncharacterized protein OS=Trifolium subterraneum OX=3900 GN=TSUD_315700 PE=4 SV=1	FAD binding; flavin adenine dinucleotide binding; integral to membrane; oxidation-reduction process; squalene monooxygenase activity; sterol biosynthetic process
420	FvH4_4g14244.t1	Fvb4_v4.0.a1
421	FvH4_4g14600.t1	Fvb4_v4.0.a1	AT1G03220.1 | Eukaryotic aspartyl protease family protein | Chr1:787143-788444 FORWARD LENGTH=433 | 201606; PREDICTED: basic 7S globulin-like [Fragaria vesca subsp. vesca]; sp|P13917|7SB1_SOYBN Basic 7S globulin OS=Glycine max OX=3847 GN=BG PE=1 SV=2; tr|A0A2P6QXB1|A0A2P6QXB1_ROSCH Putative aspartic peptidase A1 family, xylanase inhibitor OS=Rosa chinensis OX=74649 GN=RchiOBHm_Chr4g0418211 PE=3 S…	aspartic-type endopeptidase activity; proteolysis
422	FvH4_4g15000.t1	Fvb4_v4.0.a1	AT3G48690.1 | alpha/beta-Hydrolases superfamily protein | Chr3:18037186-18038160 REVERSE LENGTH=324 | 201606; sp|Q5NUF4|HIDM_GLYEC 2-hydroxyisoflavanone dehydratase OS=Glycyrrhiza echinata OX=46348 GN=HIDM PE=1 SV=1; tr|A0A2P6QWX9|A0A2P6QWX9_ROSCH Putative carboxylesterase, 2-hydroxyisoflavanone dehydratase OS=Rosa chinensis OX=74649 GN=RchiOBHm_Chr4g0416831 PE=4 SV=1; tuliposide A-converting enz…	hydrolase activity
423	FvH4_4g15931.t1	Fvb4_v4.0.a1	AT3G22640.1 | cupin family protein | Chr3:8011902-8013883 REVERSE LENGTH=486 | 201606; putative rmlC-like jelly roll protein [Rosa chinensis]; sp|P09799|VCLA_GOSHI Vicilin GC72-A OS=Gossypium hirsutum OX=3635 PE=3 SV=1; tr|A0A2P6QWL0|A0A2P6QWL0_ROSCH Putative rmlC-like jelly roll protein OS=Rosa chinensis OX=74649 GN=RchiOBHm_Chr4g0415511 PE=4 SV=1	nutrient reservoir activity
424	FvH4_4g15980.t1	Fvb4_v4.0.a1	AT4G14805.1 | Bifunctional inhibitor/lipid-transfer protein/seed storage 2S albumin superfamily protein | Chr4:8502374-8503199 REVERSE LENGTH=219 | 201606; tr|A0A2P6QWL1|A0A2P6QWL1_ROSCH Putative bifunctional inhibitor/plant lipid transfer protein/seed storage helical OS=Rosa chinensis OX=74649 GN=RchiOBHm_Chr4g0415591 PE=4 SV=1; uncharacterized protein LOC112197704 isoform X2 [Rosa chinensis]
425	FvH4_4g16850.t1	Fvb4_v4.0.a1	AT5G18860.2 | inosine-uridine preferring nucleoside hydrolase family protein | Chr5:6291023-6295581 FORWARD LENGTH=890 | 201606; PREDICTED: uncharacterized protein LOC101313205 isoform X1 [Fragaria vesca subsp. vesca] &gt;gi|764571481|ref|XP_011462675.1| PREDICTED: uncharacterized protein LOC101313205 isoform X1 [Fragaria vesca subsp. vesca] &gt;gi|764571485|ref|XP_011462676.1| PREDICTED: unchara…
426	FvH4_4g17600.t1	Fvb4_v4.0.a1	AT3G26700.3 | Protein kinase superfamily protein | Chr3:9810669-9812356 FORWARD LENGTH=380 | 201606; PREDICTED: proline-rich receptor-like protein kinase PERK3 [Fragaria vesca subsp. vesca] &gt;gi|764571755|ref|XP_011462702.1| PREDICTED: proline-rich receptor-like protein kinase PERK3 [Fragaria vesca subsp. vesca]; sp|Q9SY91|PBL15_ARATH Probable serine/threonine-protein kinase PBL15 OS=Arabidopsi…	ATP binding; protein kinase activity; protein phosphorylation
427	FvH4_4g18430.t1	Fvb4_v4.0.a1	AT3G16660.1 | Pollen Ole e 1 allergen and extensin family protein | Chr3:5676904-5677788 FORWARD LENGTH=180 | 201606; PREDICTED: phylloplanin-like [Fragaria vesca subsp. vesca]; sp|Q56S59|PHYLL_TOBAC Phylloplanin OS=Nicotiana tabacum OX=4097 PE=1 SV=1; tr|A0A2P6QYI4|A0A2P6QYI4_ROSCH Uncharacterized protein OS=Rosa chinensis OX=74649 GN=RchiOBHm_Chr4g0422901 PE=4 SV=1
428	FvH4_4g18470.t1	Fvb4_v4.0.a1	AT4G15910.1 | drought-induced 21 | Chr4:9028657-9029269 FORWARD LENGTH=104 | 201606; PREDICTED: late embryogenesis abundant protein Lea5 [Fragaria vesca subsp. vesca]; sp|Q39084|LEA41_ARATH Late embryogenis abundant protein 41 OS=Arabidopsis thaliana OX=3702 GN=LEA41 PE=2 SV=1; tr|A0A2P6QYQ3|A0A2P6QYQ3_ROSCH Putative Late embryogenesis abundant protein, LEA5-type OS=Rosa chinensis OX=74649 GN=Rch…
429	FvH4_4g18560.t1	Fvb4_v4.0.a1	AT1G55370.1 | NDH-dependent cyclic electron flow 5 | Chr1:20674852-20675857 FORWARD LENGTH=308 | 201606; PREDICTED: photosynthetic NDH subunit of subcomplex B 2, chloroplastic [Fragaria vesca subsp. vesca] &gt;gi|764518365|ref|XP_011467572.1| PREDICTED: photosynthetic NDH subunit of subcomplex B 2, chloroplastic [Fragaria vesca subsp. vesca] &gt;gi|764518368|ref|XP_011467576.1| PREDICTED: photosy…
430	FvH4_4g18830.t1	Fvb4_v4.0.a1	AT1G24020.2 | MLP-like protein 423 | Chr1:8500653-8501458 REVERSE LENGTH=155 | 201606; PREDICTED: major allergen Pru av 1-like [Fragaria vesca subsp. vesca] &gt;gi|631226524|gb|AHZ10955.1| Fra a 1.04 allergen [Fragaria x ananassa subsp. ananassa]; sp|O24248|PRU1_PRUAV Major allergen Pru av 1 OS=Prunus avium OX=42229 GN=PRUA1 PE=1 SV=1; tr|A0A024B3D0|A0A024B3D0_FRAAN Fra a 1.04 allergen OS=Fragari…	abscisic acid binding; abscisic acid mediated signaling pathway; defense response; protein phosphatase inhibitor activity; signaling receptor activity
431	FvH4_4g18840.t1	Fvb4_v4.0.a1	AT5G23590.2 | DNAJ heat shock N-terminal domain-containing protein | Chr5:7953870-7954936 REVERSE LENGTH=296 | 201606; dnaJ protein ERDJ2-like [Rosa chinensis]; tr|A0A2P5ERV7|A0A2P5ERV7_TREOI Uncharacterized protein OS=Trema orientale OX=63057 GN=TorRG33x02_160440 PE=4 SV=1
432	FvH4_4g18850.t1	Fvb4_v4.0.a1	PREDICTED: major allergen Pru ar 1-like [Fragaria vesca subsp. vesca] &gt;gi|631226532|gb|AHZ10959.1| Fra a 1.08 allergen [Fragaria x ananassa subsp. ananassa]; sp|O50001|PRU1_PRUAR Major allergen Pru ar 1 OS=Prunus armeniaca OX=36596 PE=1 SV=1; tr|A0A024B2V6|A0A024B2V6_FRAAN Fra a 1.08 allergen OS=Fragaria x ananassa subsp. ananassa OX=674470 GN=Fra a 1.08 PE=2 SV=1	abscisic acid binding; abscisic acid mediated signaling pathway; defense response; protein phosphatase inhibitor activity; signaling receptor activity
433	FvH4_4g18851.t1	Fvb4_v4.0.a1	AT1G24020.2 | MLP-like protein 423 | Chr1:8500653-8501458 REVERSE LENGTH=155 | 201606; PREDICTED: major allergen Pru ar 1-like [Fragaria vesca subsp. vesca] &gt;gi|631226526|gb|AHZ10956.1| Fra a 1.05 allergen [Fragaria x ananassa subsp. ananassa]; sp|O50001|PRU1_PRUAR Major allergen Pru ar 1 OS=Prunus armeniaca OX=36596 PE=1 SV=1; tr|A0A024B404|A0A024B404_FRAAN Fra a 1.05 allergen OS=Fragaria x a…	abscisic acid binding; abscisic acid mediated signaling pathway; defense response; protein phosphatase inhibitor activity; signaling receptor activity
434	FvH4_4g18951.t1	Fvb4_v4.0.a1	AT5G45860.1 | PYR1-like 11 | Chr5:18604101-18604586 REVERSE LENGTH=161 | 201606; PREDICTED: major allergen Pru ar 1-like [Fragaria vesca subsp. vesca]; sp|O50001|PRU1_PRUAR Major allergen Pru ar 1 OS=Prunus armeniaca OX=36596 PE=1 SV=1; tr|A0A2P6QYP5|A0A2P6QYP5_ROSCH Putative START-like domain, Bet v I type allergen OS=Rosa chinensis OX=74649 GN=RchiOBHm_Chr4g0423851 PE=4 SV=1	abscisic acid binding; abscisic acid mediated signaling pathway; defense response; protein phosphatase inhibitor activity; signaling receptor activity
435	FvH4_4g19010.t1	Fvb4_v4.0.a1	AT1G24020.2 | MLP-like protein 423 | Chr1:8500653-8501458 REVERSE LENGTH=155 | 201606; PREDICTED: major allergen Pru av 1-like [Fragaria vesca subsp. vesca] &gt;gi|260600662|gb|ACX47058.1| Fra a 3 allergen [Fragaria x ananassa]; sp|O24248|PRU1_PRUAV Major allergen Pru av 1 OS=Prunus avium OX=42229 GN=PRUA1 PE=1 SV=1; tr|D0E0C7|D0E0C7_FRAAN Fra a 3 allergen OS=Fragaria ananassa OX=3747 GN=Fraa3 PE…	abscisic acid binding; abscisic acid mediated signaling pathway; defense response; protein phosphatase inhibitor activity; signaling receptor activity
436	FvH4_4g19020.t1	Fvb4_v4.0.a1	AT1G24020.2 | MLP-like protein 423 | Chr1:8500653-8501458 REVERSE LENGTH=155 | 201606; PREDICTED: major allergen Pru ar 1-like [Fragaria vesca subsp. vesca]; sp|O50001|PRU1_PRUAR Major allergen Pru ar 1 OS=Prunus armeniaca OX=36596 PE=1 SV=1; tr|A0A2P6QYR8|A0A2P6QYR8_ROSCH Putative START-like domain, Bet v I type allergen OS=Rosa chinensis OX=74649 GN=RchiOBHm_Chr4g0423911 PE=3 SV=1	abscisic acid binding; abscisic acid mediated signaling pathway; defense response; protein phosphatase inhibitor activity; signaling receptor activity
437	FvH4_4g19040.t1	Fvb4_v4.0.a1	PREDICTED: major allergen Pru ar 1-like [Fragaria vesca subsp. vesca]; sp|O50001|PRU1_PRUAR Major allergen Pru ar 1 OS=Prunus armeniaca OX=36596 PE=1 SV=1; tr|A0A2P6QYN5|A0A2P6QYN5_ROSCH Putative START-like domain, Bet v I type allergen OS=Rosa chinensis OX=74649 GN=RchiOBHm_Chr4g0423641 PE=3 SV=1	abscisic acid binding; abscisic acid mediated signaling pathway; defense response; protein phosphatase inhibitor activity; signaling receptor activity
438	FvH4_4g19050.t1	Fvb4_v4.0.a1	AT1G24020.2 | MLP-like protein 423 | Chr1:8500653-8501458 REVERSE LENGTH=155 | 201606; PREDICTED: major allergen Pru ar 1-like [Fragaria vesca subsp. vesca]; sp|O50001|PRU1_PRUAR Major allergen Pru ar 1 OS=Prunus armeniaca OX=36596 PE=1 SV=1; tr|A0A2Z6FI89|A0A2Z6FI89_FRAAN Fra a 1 allergen OS=Fragaria ananassa OX=3747 PE=2 SV=1	abscisic acid binding; abscisic acid mediated signaling pathway; defense response; protein phosphatase inhibitor activity; signaling receptor activity
439	FvH4_4g19060.t1	Fvb4_v4.0.a1	AT1G24020.2 | MLP-like protein 423 | Chr1:8500653-8501458 REVERSE LENGTH=155 | 201606; PREDICTED: major allergen Pru av 1-like [Fragaria vesca subsp. vesca]; sp|O24248|PRU1_PRUAV Major allergen Pru av 1 OS=Prunus avium OX=42229 GN=PRUA1 PE=1 SV=1; tr|A0A024B404|A0A024B404_FRAAN Fra a 1.05 allergen OS=Fragaria x ananassa subsp. ananassa OX=674470 GN=Fra a 1.05 PE=2 SV=1	abscisic acid binding; abscisic acid mediated signaling pathway; defense response; protein phosphatase inhibitor activity; signaling receptor activity
440	FvH4_4g19061.t1	Fvb4_v4.0.a1	hypothetical protein TorRG33x02_160440 [Trema orientalis]; tr|A0A2P5ERV7|A0A2P5ERV7_TREOI Uncharacterized protein OS=Trema orientale OX=63057 GN=TorRG33x02_160440 PE=4 SV=1
441	FvH4_4g19080.t1	Fvb4_v4.0.a1	AT1G24020.2 | MLP-like protein 423 | Chr1:8500653-8501458 REVERSE LENGTH=155 | 201606; PREDICTED: major allergen Pru av 1-like [Fragaria vesca subsp. vesca] &gt;gi|631226528|gb|AHZ10957.1| Fra a 1.06 allergen [Fragaria x ananassa subsp. ananassa]; sp|O24248|PRU1_PRUAV Major allergen Pru av 1 OS=Prunus avium OX=42229 GN=PRUA1 PE=1 SV=1; tr|A0A024B3G5|A0A024B3G5_FRAAN Fra a 1.06 allergen OS=Fragari…	abscisic acid binding; abscisic acid mediated signaling pathway; defense response; protein phosphatase inhibitor activity; signaling receptor activity
442	FvH4_4g19120.t1	Fvb4_v4.0.a1	AT1G24020.2 | MLP-like protein 423 | Chr1:8500653-8501458 REVERSE LENGTH=155 | 201606; PREDICTED: major allergen Pru ar 1-like [Fragaria vesca subsp. vesca]; sp|O50001|PRU1_PRUAR Major allergen Pru ar 1 OS=Prunus armeniaca OX=36596 PE=1 SV=1; tr|A0A2P6QYS9|A0A2P6QYS9_ROSCH Putative START-like domain, Bet v I type allergen OS=Rosa chinensis OX=74649 GN=RchiOBHm_Chr4g0424011 PE=3 SV=1	abscisic acid binding; abscisic acid mediated signaling pathway; defense response; protein phosphatase inhibitor activity; signaling receptor activity
443	FvH4_4g19150.t1	Fvb4_v4.0.a1	AT5G53130.1 | cyclic nucleotide gated channel 1 | Chr5:21537830-21540490 REVERSE LENGTH=716 | 201606; putative cGMP-dependent kinase, Ion transport domain-containing protein [Rosa chinensis]; sp|O65717|CNGC1_ARATH Cyclic nucleotide-gated ion channel 1 OS=Arabidopsis thaliana OX=3702 GN=CNGC1 PE=1 SV=1; tr|A0A2P6QYT7|A0A2P6QYT7_ROSCH Putative cGMP-dependent kinase, Ion transport domain-containing …	ion channel activity; ion transport; membrane; transmembrane transport
444	FvH4_4g19170.t1	Fvb4_v4.0.a1	AT1G24020.2 | MLP-like protein 423 | Chr1:8500653-8501458 REVERSE LENGTH=155 | 201606; PREDICTED: major allergen Mal d 1-like [Fragaria vesca subsp. vesca]; sp|O24248|PRU1_PRUAV Major allergen Pru av 1 OS=Prunus avium OX=42229 GN=PRUA1 PE=1 SV=1; tr|F6KDF1|F6KDF1_9ROSA Putative PR10 OS=Fragaria chiloensis OX=101007 PE=2 SV=1	abscisic acid binding; abscisic acid mediated signaling pathway; defense response; protein phosphatase inhibitor activity; signaling receptor activity
445	FvH4_4g19430.t1	Fvb4_v4.0.a1	AT3G06700.3 | Ribosomal L29e protein family | Chr3:2117519-2117800 REVERSE LENGTH=61 | 201606; PREDICTED: 60S ribosomal protein L29-1-like [Fragaria vesca subsp. vesca]; sp|Q9M7X7|RL291_ARATH 60S ribosomal protein L29-1 OS=Arabidopsis thaliana OX=3702 GN=RPL29A PE=1 SV=1; tr|A0A2P6QYW6|A0A2P6QYW6_ROSCH 60S ribosomal protein L29 OS=Rosa chinensis OX=74649 GN=RchiOBHm_Chr4g0424471 PE=3 SV=1	ribosome; structural constituent of ribosome; translation
446	FvH4_4g19500.t1	Fvb4_v4.0.a1	AT4G16260.1 | Glycosyl hydrolase superfamily protein | Chr4:9200180-9201441 REVERSE LENGTH=344 | 201606; PREDICTED: glucan endo-1,3-beta-glucosidase, basic isoform [Fragaria vesca subsp. vesca]; sp|P52407|E13B_HEVBR Glucan endo-1,3-beta-glucosidase, basic vacuolar isoform OS=Hevea brasiliensis OX=3981 GN=HGN1 PE=1 SV=2; tr|G5CKJ4|G5CKJ4_FRAAN Putative endo-beta-1,3-glucanase OS=Fragaria ananassa …	carbohydrate metabolic process; hydrolase activity, hydrolyzing O-glycosyl compounds
447	FvH4_4g19520.t1	Fvb4_v4.0.a1
448	FvH4_4g19700.t1	Fvb4_v4.0.a1	PREDICTED: major allergen Pru ar 1-like [Fragaria vesca subsp. vesca] &gt;gi|631226530|gb|AHZ10958.1| Fra a 1.07 allergen [Fragaria x ananassa subsp. ananassa]; sp|O24248|PRU1_PRUAV Major allergen Pru av 1 OS=Prunus avium OX=42229 GN=PRUA1 PE=1 SV=1; tr|A0A024B4E4|A0A024B4E4_FRAAN Fra a 1.07 allergen OS=Fragaria x ananassa subsp. ananassa OX=674470 GN=Fra a 1.07 PE=2 SV=1	abscisic acid binding; abscisic acid mediated signaling pathway; defense response; protein phosphatase inhibitor activity; signaling receptor activity
449	FvH4_4g19710.t1	Fvb4_v4.0.a1	AT1G24020.2 | MLP-like protein 423 | Chr1:8500653-8501458 REVERSE LENGTH=155 | 201606; PREDICTED: major allergen Pru av 1-like [Fragaria vesca subsp. vesca] &gt;gi|631226524|gb|AHZ10955.1| Fra a 1.04 allergen [Fragaria x ananassa subsp. ananassa]; sp|O50001|PRU1_PRUAR Major allergen Pru ar 1 OS=Prunus armeniaca OX=36596 PE=1 SV=1; tr|A0A024B3D0|A0A024B3D0_FRAAN Fra a 1.04 allergen OS=Fragaria x a…	abscisic acid binding; abscisic acid mediated signaling pathway; defense response; protein phosphatase inhibitor activity; signaling receptor activity
450	FvH4_4g20640.t1	Fvb4_v4.0.a1	AT1G47980.1 | desiccation-like protein | Chr1:17691985-17693818 REVERSE LENGTH=315 | 201606; PREDICTED: desiccation-related protein PCC13-62-like [Fragaria vesca subsp. vesca]; sp|P22242|DRPE_CRAPL Desiccation-related protein PCC13-62 OS=Craterostigma plantagineum OX=4153 PE=2 SV=1; tr|A0A2P6QZ90|A0A2P6QZ90_ROSCH Uncharacterized protein OS=Rosa chinensis OX=74649 GN=RchiOBHm_Chr4g0426001 PE=4 SV=1
451	FvH4_4g20790.t1	Fvb4_v4.0.a1	AT1G56600.1 | galactinol synthase 2 | Chr1:21207620-21209291 FORWARD LENGTH=335 | 201606; PREDICTED: galactinol synthase 2-like [Fragaria vesca subsp. vesca]; sp|Q9FXB2|GOLS2_ARATH Galactinol synthase 2 OS=Arabidopsis thaliana OX=3702 GN=GOLS2 PE=1 SV=1; tr|A0A2P6QZC1|A0A2P6QZC1_ROSCH Hexosyltransferase OS=Rosa chinensis OX=74649 GN=RchiOBHm_Chr4g0426261 PE=3 SV=1	galactose metabolic process; inositol 3-alpha-galactosyltransferase activity; transferase activity, transferring glycosyl groups
452	FvH4_4g21380.t1	Fvb4_v4.0.a1	AT1G02520.3 | P-glycoprotein 11 | Chr1:524134-528745 FORWARD LENGTH=1278 | 201606; PREDICTED: ABC transporter B family member 11-like [Fragaria vesca subsp. vesca]; sp|Q9FWX7|AB11B_ARATH ABC transporter B family member 11 OS=Arabidopsis thaliana OX=3702 GN=ABCB11 PE=2 SV=1; tr|A0A2P6QZK4|A0A2P6QZK4_ROSCH Putative xenobiotic-transporting ATPase OS=Rosa chinensis OX=74649 GN=RchiOBHm_Chr4g0427151 P…	ATPase activity; ATPase activity, coupled to transmembrane movement of substances; ATP binding; integral to membrane; transmembrane transport
453	FvH4_4g22340.t1	Fvb4_v4.0.a1	AT3G61110.1 | ribosomal protein S27 | Chr3:22611710-22612632 FORWARD LENGTH=86 | 201606; PREDICTED: 40S ribosomal protein S27-2-like [Fragaria vesca subsp. vesca]; sp|Q9M2F1|RS272_ARATH 40S ribosomal protein S27-2 OS=Arabidopsis thaliana OX=3702 GN=RPS27B PE=2 SV=2; tr|A0A2P6QZY1|A0A2P6QZY1_ROSCH 40S ribosomal protein S27 OS=Rosa chinensis OX=74649 GN=RchiOBHm_Chr3g0487351 PE=3 SV=1	ribosome; structural constituent of ribosome; translation
454	FvH4_4g23310.t1	Fvb4_v4.0.a1	activating signal cointegrator 1 complex subunit 1 isoform X2 [Rosa chinensis]; AT3G16230.8 | Putative eukaryotic LigT | Chr3:5500563-5502882 FORWARD LENGTH=379 | 201606; tr|A0A2P6RX37|A0A2P6RX37_ROSCH Uncharacterized protein OS=Rosa chinensis OX=74649 GN=RchiOBHm_Chr2g0139461 PE=4 SV=1
455	FvH4_4g23480.t1	Fvb4_v4.0.a1	AT5G13080.1 | WRKY DNA-binding protein 75 | Chr5:4149928-4151019 REVERSE LENGTH=145 | 201606; PREDICTED: probable WRKY transcription factor 75 [Fragaria vesca subsp. vesca] &gt;gi|1120763288|gb|APP13929.1| WRKY transcription factor 62 [Fragaria vesca]; sp|Q9FYA2|WRK75_ARATH Probable WRKY transcription factor 75 OS=Arabidopsis thaliana OX=3702 GN=WRKY75 PE=2 SV=1; tr|A0A1S5SLB0|A0A1S5SLB0_FRAVE WR…	regulation of transcription, DNA-dependent; sequence-specific DNA binding; sequence-specific DNA binding transcription factor activity
456	FvH4_4g23630.t1	Fvb4_v4.0.a1	AT2G28930.2 | protein kinase 1B | Chr2:12424551-12426565 FORWARD LENGTH=412 | 201606; PREDICTED: protein kinase APK1B, chloroplastic-like [Fragaria vesca subsp. vesca]; sp|P46573|PBL10_ARATH Probable serine/threonine-protein kinase PBL10 OS=Arabidopsis thaliana OX=3702 GN=PBL10 PE=1 SV=2; tr|A0A2P6R0B5|A0A2P6R0B5_ROSCH Putative transferase, protein kinase RLK-Pelle-RLCK-VIIa-2 family OS=Rosa chin…	ATP binding; protein kinase activity; protein phosphorylation
457	FvH4_4g24170.t1	Fvb4_v4.0.a1	AT5G63380.1 | AMP-dependent synthetase and ligase family protein | Chr5:25387581-25390026 REVERSE LENGTH=562 | 201606; PREDICTED: 4-coumarate--CoA ligase-like 6 isoform X1 [Fragaria vesca subsp. vesca] &gt;gi|764645381|ref|XP_011457452.1| PREDICTED: 4-coumarate--CoA ligase-like 6 isoform X2 [Fragaria vesca subsp. vesca]; sp|Q84P23|4CLL9_ARATH 4-coumarate--CoA ligase-like 9 OS=Arabidopsis thaliana…	catalytic activity
458	FvH4_4g24411.t1	Fvb4_v4.0.a1
459	FvH4_4g24640.t1	Fvb4_v4.0.a1	AT2G45550.1 | cytochrome P450%2C family 76%2C subfamily C%2C polypeptide 4 | Chr2:18773541-18775654 REVERSE LENGTH=511 | 201606; PREDICTED: geraniol 8-hydroxylase-like [Fragaria vesca subsp. vesca]; sp|Q8VWZ7|C76B6_CATRO Geraniol 8-hydroxylase OS=Catharanthus roseus OX=4058 GN=CYP76B6 PE=1 SV=1; tr|A0A2P6R0Y9|A0A2P6R0Y9_ROSCH Putative geraniol 8-hydroxylase OS=Rosa chinensis OX=74649 GN=RchiOBHm_…	heme binding; iron ion binding; oxidation-reduction process; oxidoreductase activity, acting on paired donors, with incorporation or reduction of molecular oxygen
460	FvH4_4g24790.t1	Fvb4_v4.0.a1	AT1G24430.1 | HXXXD-type acyl-transferase family protein | Chr1:8658190-8659497 REVERSE LENGTH=435 | 201606; PREDICTED: vinorine synthase-like [Fragaria vesca subsp. vesca]; sp|Q70PR7|VINSY_RAUSE Vinorine synthase OS=Rauvolfia serpentina OX=4060 GN=ACT PE=1 SV=2; tr|A0A2P6R0U0|A0A2P6R0U0_ROSCH Putative vinorine synthase OS=Rosa chinensis OX=74649 GN=RchiOBHm_Chr4g0431871 PE=4 SV=1	transferase activity, transferring acyl groups other than amino-acyl groups
461	FvH4_4g25200.t1	Fvb4_v4.0.a1	PREDICTED: kiwellin-like [Fragaria vesca subsp. vesca]; sp|P84527|KIWEL_ACTDE Kiwellin OS=Actinidia deliciosa OX=3627 PE=1 SV=2; tr|A0A314YJN9|A0A314YJN9_PRUYE Kiwellin OS=Prunus yedoensis var. nudiflora OX=2094558 GN=Pyn_12357 PE=4 SV=1
462	FvH4_4g25390.t1	Fvb4_v4.0.a1	AT3G26180.1 | cytochrome P450%2C family 71%2C subfamily B%2C polypeptide 20 | Chr3:9578407-9579993 REVERSE LENGTH=502 | 201606; PREDICTED: cytochrome P450 71B34-like [Fragaria vesca subsp. vesca]; sp|Q9LTM3|C71BK_ARATH Cytochrome P450 71B20 OS=Arabidopsis thaliana OX=3702 GN=CYP71B20 PE=2 SV=1; tr|A0A2P6R100|A0A2P6R100_ROSCH Putative 4-hydroxyphenylacetaldehyde oxime monooxygenase OS=Rosa chinens…	heme binding; iron ion binding; oxidation-reduction process; oxidoreductase activity, acting on paired donors, with incorporation or reduction of molecular oxygen
463	FvH4_4g25620.t1	Fvb4_v4.0.a1	AT1G59960.1 | NAD(P)-linked oxidoreductase superfamily protein | Chr1:22071410-22073067 REVERSE LENGTH=326 | 201606; non-functional NADPH-dependent codeinone reductase 2-like [Rosa chinensis]; sp|Q9SQ64|COR2_PAPSO Non-functional NADPH-dependent codeinone reductase 2 OS=Papaver somniferum OX=3469 GN=COR2 PE=1 SV=1; tr|A0A2P6REB8|A0A2P6REB8_ROSCH Putative 3''-deamino-3''-oxonicotianamine reductase …	oxidation-reduction process; oxidoreductase activity
464	FvH4_4g26100.t1	Fvb4_v4.0.a1	AT2G01900.3 | DNAse I-like superfamily protein | Chr2:405967-408933 FORWARD LENGTH=425 | 201606; PREDICTED: type I inositol 1,4,5-trisphosphate 5-phosphatase CVP2 isoform X1 [Fragaria vesca subsp. vesca]; sp|Q9SIS4|IP5P9_ARATH Type IV inositol polyphosphate 5-phosphatase 9 OS=Arabidopsis thaliana OX=3702 GN=IP5P9 PE=1 SV=1; tr|A0A2P6R196|A0A2P6R196_ROSCH Putative phosphoric monoester hydrolase OS…
465	FvH4_4g26140.t1	Fvb4_v4.0.a1	AT2G01913.1 | hypothetical protein | Chr2:421927-422569 REVERSE LENGTH=138 | 201606; PREDICTED: uncharacterized protein LOC101296099 isoform X2 [Fragaria vesca subsp. vesca]; tr|A0A251R7C3|A0A251R7C3_PRUPE Uncharacterized protein OS=Prunus persica OX=3760 GN=PRUPE_1G338300 PE=4 SV=1
466	FvH4_4g26582.t1	Fvb4_v4.0.a1	tr|A0A2P6R1F5|A0A2P6R1F5_ROSCH Uncharacterized protein OS=Rosa chinensis OX=74649 GN=RchiOBHm_Chr4g0434241 PE=4 SV=1; uncharacterized protein LOC112199646 [Rosa chinensis] &gt;gi|1358165794|gb|PRQ40271.1| hypothetical protein RchiOBHm_Chr4g0434241 [Rosa chinensis]
467	FvH4_4g26630.t1	Fvb4_v4.0.a1	AT2G47485.1 | hypothetical protein | Chr2:19486004-19486429 FORWARD LENGTH=141 | 201606; PREDICTED: uncharacterized protein LOC101312640 [Fragaria vesca subsp. vesca]; tr|A0A2P6R1G3|A0A2P6R1G3_ROSCH Uncharacterized protein OS=Rosa chinensis OX=74649 GN=RchiOBHm_Chr4g0434311 PE=4 SV=1
468	FvH4_4g26893.t1	Fvb4_v4.0.a1	AT5G38260.1 | Protein kinase superfamily protein | Chr5:15283692-15285837 REVERSE LENGTH=638 | 201606; PREDICTED: probable receptor-like protein kinase At1g67000 [Fragaria vesca subsp. vesca]; sp|Q9FF31|LRL21_ARATH LEAF RUST 10 DISEASE-RESISTANCE LOCUS RECEPTOR-LIKE PROTEIN KINASE-like 2.1 OS=Arabidopsis thaliana OX=3702 GN=LRK10L-2.1 PE=3 SV=1; tr|A0A2P6R1M3|A0A2P6R1M3_ROSCH Putative glycerophos…	ATP binding; polysaccharide binding; protein kinase activity; protein phosphorylation
469	FvH4_4g26940.t1	Fvb4_v4.0.a1	AT1G70250.1 | receptor serine/threonine kinase | Chr1:26452975-26456088 FORWARD LENGTH=799 | 201606; PREDICTED: probable receptor-like protein kinase At1g67000 [Fragaria vesca subsp. vesca] &gt;gi|764582160|ref|XP_011464093.1| PREDICTED: probable receptor-like protein kinase At1g67000 [Fragaria vesca subsp. vesca] &gt;gi|764582164|ref|XP_011464094.1| PREDICTED: probable receptor-like protein kina…	ATP binding; protein kinase activity; protein phosphorylation
470	FvH4_4g27220.t1	Fvb4_v4.0.a1	AT1G68450.1 | VQ motif-containing protein | Chr1:25661721-25662179 REVERSE LENGTH=152 | 201606; PREDICTED: uncharacterized protein LOC105351471 [Fragaria vesca subsp. vesca]; sp|Q9CA36|VQ8_ARATH VQ motif-containing protein 8, chloroplastic OS=Arabidopsis thaliana OX=3702 GN=VQ8 PE=2 SV=1; tr|A0A2P6R1N4|A0A2P6R1N4_ROSCH Uncharacterized protein OS=Rosa chinensis OX=74649 GN=RchiOBHm_Chr4g0435011 PE…
471	FvH4_4g27330.t1	Fvb4_v4.0.a1	AT1G67090.1 | ribulose bisphosphate carboxylase small chain 1A | Chr1:25048465-25049249 REVERSE LENGTH=180 | 201606; PREDICTED: ribulose bisphosphate carboxylase small chain 1, chloroplastic [Fragaria vesca subsp. vesca]; sp|P16032|RBS1_MESCR Ribulose bisphosphate carboxylase small chain 1, chloroplastic OS=Mesembryanthemum crystallinum OX=3544 GN=RBCS-1 PE=2 SV=2; tr|A0A2P6R1R5|A0A2P6R1R5_ROSCH …
472	FvH4_4g27340.t1	Fvb4_v4.0.a1	AT1G25422.1 | hypothetical protein | Chr1:8919087-8919410 FORWARD LENGTH=107 | 201606; PREDICTED: uncharacterized protein LOC105351472 [Fragaria vesca subsp. vesca]; tr|A0A2P6R1P5|A0A2P6R1P5_ROSCH Uncharacterized protein OS=Rosa chinensis OX=74649 GN=RchiOBHm_Chr4g0435141 PE=4 SV=1
473	FvH4_4g27401.t1	Fvb4_v4.0.a1	AT4G39235.2 | hypothetical protein | Chr4:18268514-18269034 FORWARD LENGTH=86 | 201606; tr|A0A2P6R1Q4|A0A2P6R1Q4_ROSCH Uncharacterized protein OS=Rosa chinensis OX=74649 GN=RchiOBHm_Chr4g0435221 PE=4 SV=1; uncharacterized protein LOC112197483 isoform X2 [Rosa chinensis] &gt;gi|1365990837|ref|XP_024193954.1| uncharacterized protein LOC112197483 isoform X2 [Rosa chinensis] &gt;gi|1358165888|gb|PRQ4…
474	FvH4_4g27430.t1	Fvb4_v4.0.a1	AT1G68540.1 | NAD(P)-binding Rossmann-fold superfamily protein | Chr1:25720066-25721282 FORWARD LENGTH=321 | 201606; PREDICTED: tetraketide alpha-pyrone reductase 2-like [Fragaria vesca subsp. vesca]; sp|Q9CA28|TKPR2_ARATH Tetraketide alpha-pyrone reductase 2 OS=Arabidopsis thaliana OX=3702 GN=TKPR2 PE=1 SV=1; tr|A0A2P6R1S3|A0A2P6R1S3_ROSCH Putative NAD(P)-binding domain-containing protein OS=Ros…	catalytic activity; coenzyme binding
475	FvH4_4g27450.t1	Fvb4_v4.0.a1	AT3G27250.2 | hypothetical protein | Chr3:10061633-10062481 FORWARD LENGTH=282 | 201606; PREDICTED: uncharacterized protein LOC105351827 [Fragaria vesca subsp. vesca]; tr|A0A2P6R2V1|A0A2P6R2V1_ROSCH Uncharacterized protein OS=Rosa chinensis OX=74649 GN=RchiOBHm_Chr4g0439311 PE=4 SV=1
476	FvH4_4g27590.t1	Fvb4_v4.0.a1	AT4G39670.1 | Glycolipid transfer protein (GLTP) family protein | Chr4:18410172-18410861 FORWARD LENGTH=229 | 201606; PREDICTED: ceramide-1-phosphate transfer protein [Fragaria vesca subsp. vesca]; sp|Q8L7U7|ACDH_ARATH ACD11 homolog protein OS=Arabidopsis thaliana OX=3702 GN=At4g39670 PE=2 SV=1; tr|A0A2P6R1T9|A0A2P6R1T9_ROSCH Putative glycolipid transfer protein OS=Rosa chinensis OX=74649 GN=Rchi…	cytoplasm
477	FvH4_4g27740.t1	Fvb4_v4.0.a1	PREDICTED: uncharacterized protein LOC105351113 [Fragaria vesca subsp. vesca]; tr|A0A2P6R1U4|A0A2P6R1U4_ROSCH Uncharacterized protein OS=Rosa chinensis OX=74649 GN=RchiOBHm_Chr4g0435601 PE=4 SV=1
478	FvH4_4g27940.t1	Fvb4_v4.0.a1	AT5G23960.1 | terpene synthase 21 | Chr5:8092969-8095128 FORWARD LENGTH=547 | 201606; PREDICTED: (-)-germacrene D synthase-like [Fragaria vesca subsp. vesca]; sp|Q6Q3H3|TPSGD_VITVI (-)-germacrene D synthase OS=Vitis vinifera OX=29760 GN=VIT_19s0014g04930 PE=1 SV=1; tr|A0A2P6SAB1|A0A2P6SAB1_ROSCH Putative lyase OS=Rosa chinensis OX=74649 GN=RchiOBHm_Chr1g0326391 PE=3 SV=1	lyase activity; magnesium ion binding; terpene synthase activity
479	FvH4_4g27952.t1	Fvb4_v4.0.a1	AT5G23960.1 | terpene synthase 21 | Chr5:8092969-8095128 FORWARD LENGTH=547 | 201606; PREDICTED: (-)-germacrene D synthase-like [Fragaria vesca subsp. vesca]; sp|Q6Q3H3|TPSGD_VITVI (-)-germacrene D synthase OS=Vitis vinifera OX=29760 GN=VIT_19s0014g04930 PE=1 SV=1; tr|A0A251PR37|A0A251PR37_PRUPE Uncharacterized protein OS=Prunus persica OX=3760 GN=PRUPE_4G191000 PE=3 SV=1	lyase activity; magnesium ion binding; terpene synthase activity
480	FvH4_4g28030.t1	Fvb4_v4.0.a1	AT1G25560.1 | AP2/B3 transcription factor family protein | Chr1:8981891-8982976 REVERSE LENGTH=361 | 201606; PREDICTED: AP2/ERF and B3 domain-containing transcription repressor TEM1-like [Fragaria vesca subsp. vesca]; sp|Q9C6M5|RAVL1_ARATH AP2/ERF and B3 domain-containing transcription repressor TEM1 OS=Arabidopsis thaliana OX=3702 GN=TEM1 PE=1 SV=1; tr|A0A2P6R1V9|A0A2P6R1V9_ROSCH Putative transc…	DNA binding; regulation of transcription, DNA-dependent; sequence-specific DNA binding transcription factor activity
481	FvH4_4g28170.t1	Fvb4_v4.0.a1	AT1G68800.1 | TCP domain protein 12 | Chr1:25847306-25848471 REVERSE LENGTH=356 | 201606; PREDICTED: transcription factor TCP18 [Fragaria vesca subsp. vesca]; sp|A0AQW4|TCP12_ARATH Transcription factor TCP12 OS=Arabidopsis thaliana OX=3702 GN=TCP12 PE=2 SV=1; tr|A0A2P6R1X6|A0A2P6R1X6_ROSCH Putative transcription factor TCP family OS=Rosa chinensis OX=74649 GN=RchiOBHm_Chr4g0435921 PE=4 SV=1	sequence-specific DNA binding transcription factor activity
482	FvH4_4g28451.t1	Fvb4_v4.0.a1	AT3G25600.1 | Calcium-binding EF-hand family protein | Chr3:9307367-9307852 FORWARD LENGTH=161 | 201606; PREDICTED: probable calcium-binding protein CML16 [Fragaria vesca subsp. vesca]; sp|Q9LI84|CML16_ARATH Probable calcium-binding protein CML16 OS=Arabidopsis thaliana OX=3702 GN=CML16 PE=2 SV=2; tr|A0A2P6R211|A0A2P6R211_ROSCH Putative EF-hand domain pair protein OS=Rosa chinensis OX=74649 GN=Rc…	calcium ion binding
483	FvH4_4g28543.t1	Fvb4_v4.0.a1	AT1G13520.1 | hypothetical protein (DUF1262) | Chr1:4631857-4633223 REVERSE LENGTH=387 | 201606; PREDICTED: uncharacterized protein LOC101313976 [Fragaria vesca subsp. vesca]; tr|A0A2P6R240|A0A2P6R240_ROSCH Uncharacterized protein OS=Rosa chinensis OX=74649 GN=RchiOBHm_Chr4g0436641 PE=4 SV=1
484	FvH4_4g28630.t1	Fvb4_v4.0.a1	AT3G57030.1 | Calcium-dependent phosphotriesterase superfamily protein | Chr3:21101653-21103204 REVERSE LENGTH=374 | 201606; PREDICTED: protein STRICTOSIDINE SYNTHASE-LIKE 10-like [Fragaria vesca subsp. vesca]; sp|Q4V3D9|SSL10_ARATH Protein STRICTOSIDINE SYNTHASE-LIKE 10 OS=Arabidopsis thaliana OX=3702 GN=SSL10 PE=2 SV=1; tr|A0A2P6R251|A0A2P6R251_ROSCH Putative strictosidine synthase transcriptio…	biosynthetic process; strictosidine synthase activity
485	FvH4_4g29550.t1	Fvb4_v4.0.a1	hypothetical protein Csa_5G606810 [Cucumis sativus]; tr|A0A0A0KW91|A0A0A0KW91_CUCSA Uncharacterized protein OS=Cucumis sativus OX=3659 GN=Csa_5G606810 PE=4 SV=1
486	FvH4_4g29990.t1	Fvb4_v4.0.a1	AT2G03630.1 | suppressor SRP40-like protein | Chr2:1103205-1104230 FORWARD LENGTH=310 | 201606; PREDICTED: serine/threonine-protein kinase PRP4 homolog [Fragaria vesca subsp. vesca]; tr|A0A2P6R2J2|A0A2P6R2J2_ROSCH Uncharacterized protein OS=Rosa chinensis OX=74649 GN=RchiOBHm_Chr4g0438271 PE=4 SV=1
487	FvH4_4g30950.t1	Fvb4_v4.0.a1	AT2G03220.1 | fucosyltransferase 1 | Chr2:970401-972353 REVERSE LENGTH=558 | 201606; PREDICTED: galactoside 2-alpha-L-fucosyltransferase [Fragaria vesca subsp. vesca]; sp|Q9M5Q1|FUT1_PEA Galactoside 2-alpha-L-fucosyltransferase OS=Pisum sativum OX=3888 GN=FT1 PE=2 SV=1; tr|A0A2P6R2R2|A0A2P6R2R2_ROSCH Putative Type 1 galactoside alpha-(1,2)-fucosyltransferase OS=Rosa chinensis OX=74649 GN=RchiOBHm…	cell wall biogenesis; galactoside 2-alpha-L-fucosyltransferase activity; membrane
488	FvH4_4g31070.t1	Fvb4_v4.0.a1	AT1G69490.1 | NAC-like%2C activated by AP3/PI | Chr1:26122233-26123222 FORWARD LENGTH=268 | 201606; PREDICTED: NAC transcription factor 29-like [Fragaria vesca subsp. vesca]; sp|K4BWV2|NAP1_SOLLC NAC domain-containing protein 1 OS=Solanum lycopersicum OX=4081 GN=NAP1 PE=2 SV=1; tr|A0A2P6R2T4|A0A2P6R2T4_ROSCH Putative transcription factor NAM family OS=Rosa chinensis OX=74649 GN=RchiOBHm_Chr4g0439…	DNA binding; regulation of transcription, DNA-dependent
489	FvH4_4g31200.t1	Fvb4_v4.0.a1	AT5G39670.1 | Calcium-binding EF-hand family protein | Chr5:15883270-15883884 FORWARD LENGTH=204 | 201606; PREDICTED: probable calcium-binding protein CML45 [Fragaria vesca subsp. vesca]; sp|Q93Z27|CML46_ARATH Probable calcium-binding protein CML46 OS=Arabidopsis thaliana OX=3702 GN=CML46 PE=1 SV=1; tr|A0A2P6R2U5|A0A2P6R2U5_ROSCH Putative EF-hand domain pair, mitochondrial Rho GTPase OS=Rosa chin…	calcium ion binding
490	FvH4_4g31840.t1	Fvb4_v4.0.a1	AT5G56340.1 | RING/U-box superfamily protein | Chr5:22818254-22819444 FORWARD LENGTH=396 | 201606; sp|Q6AVN2|SIRP1_ORYSJ E3 ubiquitin-protein ligase SIRP1 OS=Oryza sativa subsp. japonica OX=39947 GN=SIRP1 PE=1 SV=1; tr|A0A2P6R329|A0A2P6R329_ROSCH Putative transcription factor C2H2 family OS=Rosa chinensis OX=74649 GN=RchiOBHm_Chr4g0440501 PE=4 SV=1; uncharacterized protein LOC112199728 [Rosa chin…
491	FvH4_4g32331.t1	Fvb4_v4.0.a1	AT2G01379.1 | transmembrane protein | Chr2:171098-171343 FORWARD LENGTH=81 | 201606; hypothetical protein RchiOBHm_Chr4g0441131 [Rosa chinensis]; tr|A0A2P6R3C0|A0A2P6R3C0_ROSCH Uncharacterized protein OS=Rosa chinensis OX=74649 GN=RchiOBHm_Chr4g0441131 PE=4 SV=1
492	FvH4_4g32490.t1	Fvb4_v4.0.a1	AT1G15000.1 | serine carboxypeptidase-like 50 | Chr1:5168613-5169947 FORWARD LENGTH=444 | 201606; PREDICTED: serine carboxypeptidase-like 50 [Fragaria vesca subsp. vesca]; sp|Q9M9Q6|SCP50_ARATH Serine carboxypeptidase-like 50 OS=Arabidopsis thaliana OX=3702 GN=SCPL50 PE=2 SV=1; tr|A0A2P6R3A6|A0A2P6R3A6_ROSCH Carboxypeptidase OS=Rosa chinensis OX=74649 GN=RchiOBHm_Chr4g0441351 PE=3 SV=1	proteolysis; serine-type carboxypeptidase activity
493	FvH4_4g32700.t1	Fvb4_v4.0.a1	AT2G01530.1 | MLP-like protein 329 | Chr2:239815-240349 FORWARD LENGTH=151 | 201606; MLP-like protein 28-like [Fragaria vesca] &gt;gi|2465015|emb|CAA04770.1| ripening-induced protein [Fragaria vesca]; sp|Q9ZVF2|ML329_ARATH MLP-like protein 329 OS=Arabidopsis thaliana OX=3702 GN=MLP329 PE=2 SV=1; tr|O23942|O23942_FRAVE Ripening-induced protein OS=Fragaria vesca OX=57918 PE=2 SV=1	defense response
494	FvH4_4g33180.t1	Fvb4_v4.0.a1	AT5G56690.1 | FBD%2C F-box and Leucine Rich Repeat domains containing protein | Chr5:22939723-22941099 FORWARD LENGTH=402 | 201606; tr|A0A2P6R3P7|A0A2P6R3P7_ROSCH Uncharacterized protein OS=Rosa chinensis OX=74649 GN=RchiOBHm_Chr4g0442941 PE=4 SV=1; uncharacterized protein LOC112199918 [Rosa chinensis]
495	FvH4_4g33190.t1	Fvb4_v4.0.a1	AT5G37490.1 | ARM repeat superfamily protein | Chr5:14887744-14889051 FORWARD LENGTH=435 | 201606; PREDICTED: U-box domain-containing protein 21-like [Fragaria vesca subsp. vesca]; sp|Q5PNY6|PUB21_ARATH U-box domain-containing protein 21 OS=Arabidopsis thaliana OX=3702 GN=PUB21 PE=2 SV=1; tr|A0A2P6R3K6|A0A2P6R3K6_ROSCH RING-type E3 ubiquitin transferase OS=Rosa chinensis OX=74649 GN=RchiOBHm_Chr4…	protein ubiquitination; ubiquitin-protein ligase activity
496	FvH4_4g33900.t1	Fvb4_v4.0.a1	AT1G14870.1 | PLANT CADMIUM RESISTANCE 2 | Chr1:5128591-5129458 REVERSE LENGTH=152 | 201606; PREDICTED: protein PLANT CADMIUM RESISTANCE 2-like [Fragaria vesca subsp. vesca]; sp|Q9LQU4|PCR2_ARATH Protein PLANT CADMIUM RESISTANCE 2 OS=Arabidopsis thaliana OX=3702 GN=PCR2 PE=1 SV=1; tr|A0A2P6R3V1|A0A2P6R3V1_ROSCH Putative PLAC8 motif-containing protein OS=Rosa chinensis OX=74649 GN=RchiOBHm_Chr4g04…
497	FvH4_4g33910.t1	Fvb4_v4.0.a1	AT5G35525.1 | PLAC8 family protein | Chr5:13707084-13707818 FORWARD LENGTH=152 | 201606; PREDICTED: protein PLANT CADMIUM RESISTANCE 3-like [Fragaria vesca subsp. vesca]; sp|P0CW97|PCR3_ARATH Protein PLANT CADMIUM RESISTANCE 3 OS=Arabidopsis thaliana OX=3702 GN=PCR3 PE=3 SV=1; tr|A0A2P6R3W2|A0A2P6R3W2_ROSCH Putative PLAC8 motif-containing protein OS=Rosa chinensis OX=74649 GN=RchiOBHm_Chr4g044346…
498	FvH4_4g33930.t1	Fvb4_v4.0.a1	AT1G14870.1 | PLANT CADMIUM RESISTANCE 2 | Chr1:5128591-5129458 REVERSE LENGTH=152 | 201606; PREDICTED: protein PLANT CADMIUM RESISTANCE 2-like [Fragaria vesca subsp. vesca]; sp|Q9LQU4|PCR2_ARATH Protein PLANT CADMIUM RESISTANCE 2 OS=Arabidopsis thaliana OX=3702 GN=PCR2 PE=1 SV=1; tr|A0A2P6R3X5|A0A2P6R3X5_ROSCH Putative PLAC8 motif-containing protein OS=Rosa chinensis OX=74649 GN=RchiOBHm_Chr4g04…
499	FvH4_4g34010.t1	Fvb4_v4.0.a1	AT2G31410.1 | coiled-coil protein | Chr2:13392220-13392819 REVERSE LENGTH=199 | 201606; PREDICTED: uncharacterized protein LOC101302928 [Fragaria vesca subsp. vesca]; tr|A0A2P6QEX1|A0A2P6QEX1_ROSCH Putative Coiled-coil domain-containing protein OS=Rosa chinensis OX=74649 GN=RchiOBHm_Chr5g0049531 PE=4 SV=1
500	FvH4_4g34200.t1	Fvb4_v4.0.a1	AT1G14870.1 | PLANT CADMIUM RESISTANCE 2 | Chr1:5128591-5129458 REVERSE LENGTH=152 | 201606; PREDICTED: protein PLANT CADMIUM RESISTANCE 2-like [Fragaria vesca subsp. vesca]; sp|Q9LQU4|PCR2_ARATH Protein PLANT CADMIUM RESISTANCE 2 OS=Arabidopsis thaliana OX=3702 GN=PCR2 PE=1 SV=1; tr|A0A2P6R3X5|A0A2P6R3X5_ROSCH Putative PLAC8 motif-containing protein OS=Rosa chinensis OX=74649 GN=RchiOBHm_Chr4g04…
501	FvH4_4g35050.t1	Fvb4_v4.0.a1	AT1G24100.1 | UDP-glucosyl transferase 74B1 | Chr1:8525547-8527010 REVERSE LENGTH=460 | 201606; PREDICTED: UDP-glycosyltransferase 74B1-like [Fragaria vesca subsp. vesca]; sp|O48676|U74B1_ARATH UDP-glycosyltransferase 74B1 OS=Arabidopsis thaliana OX=3702 GN=UGT74B1 PE=1 SV=1; tr|A0A2P6R459|A0A2P6R459_ROSCH Putative N-hydroxythioamide S-beta-glucosyltransferase OS=Rosa chinensis OX=74649 GN=RchiOB…	transferase activity, transferring hexosyl groups
502	FvH4_4g35150.t1	Fvb4_v4.0.a1	AT1G24130.1 | Transducin/WD40 repeat-like superfamily protein | Chr1:8534183-8535430 REVERSE LENGTH=415 | 201606; PREDICTED: myosin heavy chain kinase B [Fragaria vesca subsp. vesca]; sp|O48716|JGB_ARATH Protein JINGUBANG OS=Arabidopsis thaliana OX=3702 GN=JGB PE=1 SV=1; tr|A0A2P6R4A4|A0A2P6R4A4_ROSCH Putative transcription factor WD40-like family OS=Rosa chinensis OX=74649 GN=RchiOBHm_Chr4g04447…	protein binding
503	FvH4_4g35190.t1	Fvb4_v4.0.a1	AT1G19020.1 | CDP-diacylglycerol-glycerol-3-phosphate 3-phosphatidyltransferase | Chr1:6568142-6568402 FORWARD LENGTH=86 | 201606; PREDICTED: uncharacterized protein LOC105351248 [Fragaria vesca subsp. vesca]; tr|A0A2P6R479|A0A2P6R479_ROSCH Uncharacterized protein OS=Rosa chinensis OX=74649 GN=RchiOBHm_Chr4g0444801 PE=4 SV=1
504	FvH4_4g35660.t1	Fvb4_v4.0.a1	AT5G39950.1 | thioredoxin 2 | Chr5:15990885-15991881 REVERSE LENGTH=133 | 201606; PREDICTED: thioredoxin H2-like [Fragaria vesca subsp. vesca]; sp|Q38879|TRXH2_ARATH Thioredoxin H2 OS=Arabidopsis thaliana OX=3702 GN=TRX2 PE=2 SV=2; tr|A0A2P6R4C1|A0A2P6R4C1_ROSCH Thioredoxin OS=Rosa chinensis OX=74649 GN=RchiOBHm_Chr4g0445271 PE=3 SV=1	cell redox homeostasis; glycerol ether metabolic process; protein disulfide oxidoreductase activity
505	FvH4_4g35701.t1	Fvb4_v4.0.a1	PREDICTED: uncharacterized protein LOC105351264 isoform X2 [Fragaria vesca subsp. vesca]; tr|A0A2P6PMS1|A0A2P6PMS1_ROSCH Putative kelch-type beta propeller OS=Rosa chinensis OX=74649 GN=RchiOBHm_Chr6g0258811 PE=4 SV=1	protein binding
506	FvH4_4g35741.t1	Fvb4_v4.0.a1	PREDICTED: uncharacterized protein LOC105351264 isoform X2 [Fragaria vesca subsp. vesca]; tr|A0A2P6PMS1|A0A2P6PMS1_ROSCH Putative kelch-type beta propeller OS=Rosa chinensis OX=74649 GN=RchiOBHm_Chr6g0258811 PE=4 SV=1	protein binding
507	FvH4_4g35770.t1	Fvb4_v4.0.a1	PREDICTED: uncharacterized protein LOC105349548 [Fragaria vesca subsp. vesca] &gt;gi|764507225|ref|XP_011457734.1| PREDICTED: uncharacterized protein LOC105349548 [Fragaria vesca subsp. vesca]; tr|A0A2P6PMN8|A0A2P6PMN8_ROSCH Uncharacterized protein OS=Rosa chinensis OX=74649 GN=RchiOBHm_Chr6g0258741 PE=4 SV=1
508	FvH4_4g35790.t1	Fvb4_v4.0.a1	AT1G22400.1 | UDP-Glycosyltransferase superfamily protein | Chr1:7903851-7906607 REVERSE LENGTH=489 | 201606; PREDICTED: 7-deoxyloganetin glucosyltransferase-like [Fragaria vesca subsp. vesca]; sp|G3FIN9|UGTK5_MANES Linamarin synthase 2 OS=Manihot esculenta OX=3983 GN=UGT85K5 PE=1 SV=1; tr|A0A2P6R4C2|A0A2P6R4C2_ROSCH Putative 7-deoxyloganetin glucosyltransferase OS=Rosa chinensis OX=74649 GN=Rchi…	transferase activity, transferring hexosyl groups
509	FvH4_4g36900.t1	Fvb4_v4.0.a1	PREDICTED: uncharacterized protein LOC101291915 [Fragaria vesca subsp. vesca]; tr|A0A2P6SPT0|A0A2P6SPT0_ROSCH Uncharacterized protein OS=Rosa chinensis OX=74649 GN=RchiOBHm_Chr1g0384141 PE=4 SV=1	RNA binding
510	FvH4_4g37000.t1	Fvb4_v4.0.a1	AT5G23210.1 | serine carboxypeptidase-like 34 | Chr5:7810892-7814837 FORWARD LENGTH=499 | 201606; PREDICTED: serine carboxypeptidase-like 34 [Fragaria vesca subsp. vesca]; sp|Q0WPR4|SCP34_ARATH Serine carboxypeptidase-like 34 OS=Arabidopsis thaliana OX=3702 GN=SCPL34 PE=2 SV=2; tr|A0A2P6R4T2|A0A2P6R4T2_ROSCH Carboxypeptidase OS=Rosa chinensis OX=74649 GN=RchiOBHm_Chr4g0446791 PE=3 SV=1	proteolysis; serine-type carboxypeptidase activity
511	FvH4_4g37300.t1	Fvb4_v4.0.a1	AT3G19990.1 | E3 ubiquitin-protein ligase | Chr3:6965671-6967102 FORWARD LENGTH=425 | 201606; PREDICTED: uncharacterized protein LOC101307392 [Fragaria vesca subsp. vesca]; tr|A0A2P6R516|A0A2P6R516_ROSCH Putative tetratricopeptide-like helical domain-containing protein OS=Rosa chinensis OX=74649 GN=RchiOBHm_Chr4g0447121 PE=4 SV=1
512	FvH4_5g00110.t1	Fvb5_v4.0.a1	AT2G45180.1 | Bifunctional inhibitor/lipid-transfer protein/seed storage 2S albumin superfamily protein | Chr2:18626377-18626781 FORWARD LENGTH=134 | 201606; PREDICTED: 14 kDa proline-rich protein DC2.15 [Fragaria vesca subsp. vesca]; sp|P14009|14KD_DAUCA 14 kDa proline-rich protein DC2.15 OS=Daucus carota OX=4039 PE=2 SV=1; tr|A0A314ZBN3|A0A314ZBN3_PRUYE 14 kDa proline-rich protein DC2.15-like O…
513	FvH4_5g00120.t1	Fvb5_v4.0.a1	AT1G62500.1 | Bifunctional inhibitor/lipid-transfer protein/seed storage 2S albumin superfamily protein | Chr1:23132181-23133074 FORWARD LENGTH=297 | 201606; PREDICTED: 36.4 kDa proline-rich protein [Fragaria vesca subsp. vesca]; sp|Q9SU35|ERLL1_ARATH pEARLI1-like lipid transfer protein 1 OS=Arabidopsis thaliana OX=3702 GN=AZI1 PE=1 SV=1; tr|A0A2P6P896|A0A2P6P896_ROSCH Putative bifunctional inhib…
514	FvH4_5g00130.t1	Fvb5_v4.0.a1	AT1G12100.1 | Bifunctional inhibitor/lipid-transfer protein/seed storage 2S albumin superfamily protein | Chr1:4095246-4095845 FORWARD LENGTH=132 | 201606; PREDICTED: 14 kDa proline-rich protein DC2.15-like [Fragaria vesca subsp. vesca]; sp|P14009|14KD_DAUCA 14 kDa proline-rich protein DC2.15 OS=Daucus carota OX=4039 PE=2 SV=1; tr|A0A2P6P898|A0A2P6P898_ROSCH Putative bifunctional inhibitor/plant …
515	FvH4_5g00261.t1	Fvb5_v4.0.a1	AT4G22600.1 | transcription factor | Chr4:11900211-11901032 REVERSE LENGTH=273 | 201606; PREDICTED: uncharacterized protein LOC101308289 [Fragaria vesca subsp. vesca]; sp|Q9SUV9|INP1_ARATH Protein INAPERTURATE POLLEN1 OS=Arabidopsis thaliana OX=3702 GN=INP1 PE=2 SV=1; tr|A0A2P6P878|A0A2P6P878_ROSCH Putative transcription factor TGA like domain-containing protein OS=Rosa chinensis OX=74649 GN=Rchi…	sequence-specific DNA binding; transcription, DNA-dependent
516	FvH4_5g00500.t1	Fvb5_v4.0.a1	AT4G12300.1 | cytochrome P450%2C family 706%2C subfamily A%2C polypeptide 4 | Chr4:7308016-7309692 REVERSE LENGTH=516 | 201606; PREDICTED: geraniol 8-hydroxylase-like [Fragaria vesca subsp. vesca]; sp|Q9SD85|F3PH_ARATH Flavonoid 3'-monooxygenase OS=Arabidopsis thaliana OX=3702 GN=CYP75B1 PE=1 SV=1; tr|A0A2P6P857|A0A2P6P857_ROSCH Putative cytochrome P450 OS=Rosa chinensis OX=74649 GN=RchiOBHm_Chr7…	heme binding; iron ion binding; oxidation-reduction process; oxidoreductase activity, acting on paired donors, with incorporation or reduction of molecular oxygen
517	FvH4_5g00510.t1	Fvb5_v4.0.a1	AT4G12300.1 | cytochrome P450%2C family 706%2C subfamily A%2C polypeptide 4 | Chr4:7308016-7309692 REVERSE LENGTH=516 | 201606; PREDICTED: flavonoid 3'-monooxygenase-like [Fragaria vesca subsp. vesca]; sp|Q9SD85|F3PH_ARATH Flavonoid 3'-monooxygenase OS=Arabidopsis thaliana OX=3702 GN=CYP75B1 PE=1 SV=1; tr|A0A2P6P803|A0A2P6P803_ROSCH Putative cytochrome P450 OS=Rosa chinensis OX=74649 GN=RchiOBHm_…	heme binding; iron ion binding; oxidation-reduction process; oxidoreductase activity, acting on paired donors, with incorporation or reduction of molecular oxygen
518	FvH4_5g00680.t1	Fvb5_v4.0.a1	AT2G45360.1 | ankyrin repeat/KH domain protein (DUF1442) | Chr2:18698619-18699360 FORWARD LENGTH=215 | 201606; PREDICTED: uncharacterized protein LOC101299862 [Fragaria vesca subsp. vesca]; tr|A0A2P6P7Z0|A0A2P6P7Z0_ROSCH Putative S-adenosyl-L-methionine-dependent methyltransferase OS=Rosa chinensis OX=74649 GN=RchiOBHm_Chr7g0201531 PE=4 SV=1
519	FvH4_5g00780.t1	Fvb5_v4.0.a1	AT1G24020.2 | MLP-like protein 423 | Chr1:8500653-8501458 REVERSE LENGTH=155 | 201606; PREDICTED: major allergen Pru ar 1-like [Fragaria vesca subsp. vesca]; sp|O50001|PRU1_PRUAR Major allergen Pru ar 1 OS=Prunus armeniaca OX=36596 PE=1 SV=1; tr|A0A2P6P7Y6|A0A2P6P7Y6_ROSCH Putative START-like domain, Bet v I type allergen OS=Rosa chinensis OX=74649 GN=RchiOBHm_Chr7g0201401 PE=3 SV=1	abscisic acid binding; abscisic acid mediated signaling pathway; defense response; protein phosphatase inhibitor activity; signaling receptor activity
520	FvH4_5g01274.t1	Fvb5_v4.0.a1	AT2G42010.1 | phospholipase D beta 1 | Chr2:17533018-17537990 REVERSE LENGTH=1083 | 201606; PREDICTED: phospholipase D gamma 1-like [Fragaria vesca subsp. vesca]; sp|P93733|PLDB1_ARATH Phospholipase D beta 1 OS=Arabidopsis thaliana OX=3702 GN=PLDBETA1 PE=1 SV=4; tr|A0A2P6P7F5|A0A2P6P7F5_ROSCH Phospholipase D OS=Rosa chinensis OX=74649 GN=RchiOBHm_Chr7g0199691 PE=3 SV=1	calcium ion binding; catalytic activity; membrane; phosphatidylcholine metabolic process; phospholipase D activity
521	FvH4_5g01275.t1	Fvb5_v4.0.a1	uncharacterized protein LOC112202196 [Rosa chinensis]
522	FvH4_5g01600.t1	Fvb5_v4.0.a1	AT1G12740.1 | cytochrome P450%2C family 87%2C subfamily A%2C polypeptide 2 | Chr1:4342462-4344569 FORWARD LENGTH=472 | 201606; PREDICTED: cytochrome P450 87A3-like isoform X1 [Fragaria vesca subsp. vesca]; sp|Q7XU38|C87A3_ORYSJ Cytochrome P450 87A3 OS=Oryza sativa subsp. japonica OX=39947 GN=CYP87A3 PE=2 SV=3; tr|A0A251P5V1|A0A251P5V1_PRUPE Uncharacterized protein OS=Prunus persica OX=3760 GN=PRU…	heme binding; iron ion binding; oxidation-reduction process; oxidoreductase activity, acting on paired donors, with incorporation or reduction of molecular oxygen
523	FvH4_5g01640.t1	Fvb5_v4.0.a1	AT1G12740.1 | cytochrome P450%2C family 87%2C subfamily A%2C polypeptide 2 | Chr1:4342462-4344569 FORWARD LENGTH=472 | 201606; PREDICTED: cytochrome P450 87A3-like [Fragaria vesca subsp. vesca]; sp|Q7XU38|C87A3_ORYSJ Cytochrome P450 87A3 OS=Oryza sativa subsp. japonica OX=39947 GN=CYP87A3 PE=2 SV=3; tr|A0A314ZVU8|A0A314ZVU8_PRUYE Cytochrome P450 87A3 OS=Prunus yedoensis var. nudiflora OX=2094558 …	heme binding; iron ion binding; oxidation-reduction process; oxidoreductase activity, acting on paired donors, with incorporation or reduction of molecular oxygen
524	FvH4_5g01820.t1	Fvb5_v4.0.a1	AT4G11650.1 | osmotin 34 | Chr4:7025127-7026113 REVERSE LENGTH=244 | 201606; PREDICTED: protein P21-like [Fragaria vesca subsp. vesca]; sp|P81370|TLP_ACTDE Thaumatin-like protein OS=Actinidia deliciosa OX=3627 GN=tlp PE=1 SV=2; tr|Q2MJK2|Q2MJK2_FRAAN Osmotin-like protein OS=Fragaria ananassa OX=3747 GN=olp2 PE=4 SV=1
525	FvH4_5g01840.t1	Fvb5_v4.0.a1	AT4G11650.1 | osmotin 34 | Chr4:7025127-7026113 REVERSE LENGTH=244 | 201606; PREDICTED: thaumatin-like protein 1 [Fragaria vesca subsp. vesca]; sp|P50700|OSL3_ARATH Osmotin-like protein OSM34 OS=Arabidopsis thaliana OX=3702 GN=OSM34 PE=2 SV=2; tr|A0A2P6P775|A0A2P6P775_ROSCH Putative thaumatin OS=Rosa chinensis OX=74649 GN=RchiOBHm_Chr7g0198711 PE=4 SV=1
526	FvH4_5g02050.t1	Fvb5_v4.0.a1	AT5G10830.1 | S-adenosyl-L-methionine-dependent methyltransferases superfamily protein | Chr5:3423731-3424649 FORWARD LENGTH=261 | 201606; PREDICTED: putative methyltransferase DDB_G0268948 [Fragaria vesca subsp. vesca]; sp|Q55EX9|Y8948_DICDI Putative methyltransferase DDB_G0268948 OS=Dictyostelium discoideum OX=44689 GN=DDB_G0268948 PE=1 SV=2; tr|A0A2P6PGP3|A0A2P6PGP3_ROSCH Putative trans-aconit…	methyltransferase activity
527	FvH4_5g02150.t1	Fvb5_v4.0.a1	AT2G28610.1 | Homeodomain-like superfamily protein | Chr2:12262115-12263286 FORWARD LENGTH=244 | 201606; PREDICTED: WUSCHEL-related homeobox 3B-like [Fragaria vesca subsp. vesca]; sp|Q9SIB4|WOX3_ARATH WUSCHEL-related homeobox 3 OS=Arabidopsis thaliana OX=3702 GN=WOX3 PE=1 SV=1; tr|A0A2P6PTZ0|A0A2P6PTZ0_ROSCH Putative transcription factor Homobox-WOX family OS=Rosa chinensis OX=74649 GN=RchiOBHm_C…	DNA binding
528	FvH4_5g02643.t1	Fvb5_v4.0.a1	AT4G23430.2 | NAD(P)-binding Rossmann-fold superfamily protein | Chr4:12229171-12231493 FORWARD LENGTH=322 | 201606; PREDICTED: short-chain dehydrogenase TIC 32, chloroplastic-like [Fragaria vesca subsp. vesca]; sp|A2RVM0|TIC32_ARATH Short-chain dehydrogenase TIC 32, chloroplastic OS=Arabidopsis thaliana OX=3702 GN=TIC32 PE=2 SV=1; tr|A0A2P6P6W3|A0A2P6P6W3_ROSCH Putative very-long-chain 3-oxoacyl…
529	FvH4_5g03300.t1	Fvb5_v4.0.a1	AT5G41590.1 | LURP-one-like protein (DUF567) | Chr5:16632221-16633896 REVERSE LENGTH=221 | 201606; PREDICTED: protein LURP-one-related 17 [Fragaria vesca subsp. vesca]; sp|A0MFL4|LOR17_ARATH Protein LURP-one-related 17 OS=Arabidopsis thaliana OX=3702 GN=At5g41590 PE=2 SV=2; tr|A0A2P6P6L0|A0A2P6P6L0_ROSCH Putative tubby-like domain-containing protein OS=Rosa chinensis OX=74649 GN=RchiOBHm_Chr7g019…
530	FvH4_5g03320.t1	Fvb5_v4.0.a1	AT1G64065.1 | Late embryogenesis abundant (LEA) hydroxyproline-rich glycoprotein family | Chr1:23778628-23779272 FORWARD LENGTH=214 | 201606; PREDICTED: uncharacterized protein LOC101294764 [Fragaria vesca subsp. vesca]; sp|Q6DST1|Y1465_ARATH Late embryogenesis abundant protein At1g64065 OS=Arabidopsis thaliana OX=3702 GN=At1g64065 PE=2 SV=1; tr|A0A2P6P6L5|A0A2P6P6L5_ROSCH Putative Late embryogen…
531	FvH4_5g03330.t1	Fvb5_v4.0.a1	AT2G46150.1 | Late embryogenesis abundant (LEA) hydroxyproline-rich glycoprotein family | Chr2:18961424-18962089 FORWARD LENGTH=221 | 201606; PREDICTED: uncharacterized protein LOC101295050 [Fragaria vesca subsp. vesca]; sp|Q6DST1|Y1465_ARATH Late embryogenesis abundant protein At1g64065 OS=Arabidopsis thaliana OX=3702 GN=At1g64065 PE=2 SV=1; tr|A0A2P6P6P6|A0A2P6P6P6_ROSCH Putative Late embryogen…
532	FvH4_5g03331.t1	Fvb5_v4.0.a1	AT2G46150.1 | Late embryogenesis abundant (LEA) hydroxyproline-rich glycoprotein family | Chr2:18961424-18962089 FORWARD LENGTH=221 | 201606; PREDICTED: uncharacterized protein LOC101295341 isoform X1 [Fragaria vesca subsp. vesca]; sp|Q6DST1|Y1465_ARATH Late embryogenesis abundant protein At1g64065 OS=Arabidopsis thaliana OX=3702 GN=At1g64065 PE=2 SV=1; tr|A0A2P6P6L6|A0A2P6P6L6_ROSCH Putative Lat…
533	FvH4_5g03334.t1	Fvb5_v4.0.a1	AT2G46150.1 | Late embryogenesis abundant (LEA) hydroxyproline-rich glycoprotein family | Chr2:18961424-18962089 FORWARD LENGTH=221 | 201606; sp|Q6DST1|Y1465_ARATH Late embryogenesis abundant protein At1g64065 OS=Arabidopsis thaliana OX=3702 GN=At1g64065 PE=2 SV=1; tr|A0A2P6P6K2|A0A2P6P6K2_ROSCH Putative Late embryogenesis abundant protein, LEA-14 OS=Rosa chinensis OX=74649 GN=RchiOBHm_Chr7g01964…
534	FvH4_5g03342.t1	Fvb5_v4.0.a1	AT2G46150.1 | Late embryogenesis abundant (LEA) hydroxyproline-rich glycoprotein family | Chr2:18961424-18962089 FORWARD LENGTH=221 | 201606; PREDICTED: uncharacterized protein LOC105351808 [Fragaria vesca subsp. vesca]; sp|Q6DST1|Y1465_ARATH Late embryogenesis abundant protein At1g64065 OS=Arabidopsis thaliana OX=3702 GN=At1g64065 PE=2 SV=1; tr|A0A2P6PDE5|A0A2P6PDE5_ROSCH Putative Late embryogen…
535	FvH4_5g03343.t1	Fvb5_v4.0.a1	AT2G46150.1 | Late embryogenesis abundant (LEA) hydroxyproline-rich glycoprotein family | Chr2:18961424-18962089 FORWARD LENGTH=221 | 201606; PREDICTED: uncharacterized protein LOC101294558 [Fragaria vesca subsp. vesca]; sp|Q6DST1|Y1465_ARATH Late embryogenesis abundant protein At1g64065 OS=Arabidopsis thaliana OX=3702 GN=At1g64065 PE=2 SV=1; tr|A0A2P6PDF6|A0A2P6PDF6_ROSCH Putative Late embryogen…
536	FvH4_5g03344.t1	Fvb5_v4.0.a1	AT2G46150.1 | Late embryogenesis abundant (LEA) hydroxyproline-rich glycoprotein family | Chr2:18961424-18962089 FORWARD LENGTH=221 | 201606; PREDICTED: uncharacterized protein LOC101295918 [Fragaria vesca subsp. vesca]; sp|Q6DST1|Y1465_ARATH Late embryogenesis abundant protein At1g64065 OS=Arabidopsis thaliana OX=3702 GN=At1g64065 PE=2 SV=1; tr|A0A2P6PDF6|A0A2P6PDF6_ROSCH Putative Late embryogen…
537	FvH4_5g03370.t1	Fvb5_v4.0.a1	AT2G46150.1 | Late embryogenesis abundant (LEA) hydroxyproline-rich glycoprotein family | Chr2:18961424-18962089 FORWARD LENGTH=221 | 201606; PREDICTED: uncharacterized protein LOC105351810 [Fragaria vesca subsp. vesca]; sp|Q6DST1|Y1465_ARATH Late embryogenesis abundant protein At1g64065 OS=Arabidopsis thaliana OX=3702 GN=At1g64065 PE=2 SV=1; tr|A0A2P6P6M1|A0A2P6P6M1_ROSCH Putative Late embryogen…
538	FvH4_5g03390.t1	Fvb5_v4.0.a1	AT2G46150.1 | Late embryogenesis abundant (LEA) hydroxyproline-rich glycoprotein family | Chr2:18961424-18962089 FORWARD LENGTH=221 | 201606; PREDICTED: uncharacterized protein LOC101296206 [Fragaria vesca subsp. vesca]; sp|Q6DST1|Y1465_ARATH Late embryogenesis abundant protein At1g64065 OS=Arabidopsis thaliana OX=3702 GN=At1g64065 PE=2 SV=1; tr|A0A2P6P6K6|A0A2P6P6K6_ROSCH Putative Late embryogen…
539	FvH4_5g03420.t1	Fvb5_v4.0.a1	AT2G46150.1 | Late embryogenesis abundant (LEA) hydroxyproline-rich glycoprotein family | Chr2:18961424-18962089 FORWARD LENGTH=221 | 201606; PREDICTED: uncharacterized protein LOC105351812 [Fragaria vesca subsp. vesca]; sp|Q6DST1|Y1465_ARATH Late embryogenesis abundant protein At1g64065 OS=Arabidopsis thaliana OX=3702 GN=At1g64065 PE=2 SV=1; tr|A0A2P6P6J1|A0A2P6P6J1_ROSCH Putative Late embryogen…
540	FvH4_5g03440.t1	Fvb5_v4.0.a1	AT5G14180.1 | Myzus persicae-induced lipase 1 | Chr5:4571442-4574413 REVERSE LENGTH=418 | 201606; PREDICTED: triacylglycerol lipase 2-like [Fragaria vesca subsp. vesca]; sp|Q67ZU1|LIP2_ARATH Triacylglycerol lipase 2 OS=Arabidopsis thaliana OX=3702 GN=LIP2 PE=2 SV=1; tr|A0A2P6PLI6|A0A2P6PLI6_ROSCH Lipase OS=Rosa chinensis OX=74649 GN=RchiOBHm_Chr6g0253991 PE=3 SV=1	lipid metabolic process
541	FvH4_5g03710.t1	Fvb5_v4.0.a1	AT4G23690.1 | Disease resistance-responsive (dirigent-like protein) family protein | Chr4:12339152-12339715 REVERSE LENGTH=187 | 201606; PREDICTED: disease resistance response protein 206-like [Fragaria vesca subsp. vesca]; sp|P13240|DR206_PEA Disease resistance response protein 206 OS=Pisum sativum OX=3888 GN=PI206 PE=1 SV=2; tr|A0A2P6P6H6|A0A2P6P6H6_ROSCH Dirigent protein OS=Rosa chinensis OX=7…
542	FvH4_5g04380.t1	Fvb5_v4.0.a1	AT5G53200.1 | Homeodomain-like superfamily protein | Chr5:21582913-21583960 FORWARD LENGTH=106 | 201606; PREDICTED: MYB-like transcription factor ETC3 [Fragaria vesca subsp. vesca]; sp|Q8GV05|TRY_ARATH Transcription factor TRY OS=Arabidopsis thaliana OX=3702 GN=TRY PE=1 SV=1; tr|A0A2C9VU34|A0A2C9VU34_MANES Uncharacterized protein OS=Manihot esculenta OX=3983 GN=MANES_05G024900 PE=4 SV=1	DNA binding
543	FvH4_5g04400.t1	Fvb5_v4.0.a1	AT3G55700.1 | UDP-Glycosyltransferase superfamily protein | Chr3:20671202-20673278 FORWARD LENGTH=460 | 201606; PREDICTED: UDP-glycosyltransferase 76C4-like [Fragaria vesca subsp. vesca]; sp|Q9M052|U76F1_ARATH UDP-glycosyltransferase 76F1 OS=Arabidopsis thaliana OX=3702 GN=UGT76F1 PE=2 SV=1; tr|A0A2P6SKW1|A0A2P6SKW1_ROSCH Putative cytokinin 7-beta-glucosyltransferase OS=Rosa chinensis OX=74649 GN…	transferase activity, transferring hexosyl groups
544	FvH4_5g04910.t1	Fvb5_v4.0.a1	AT1G54520.1 | myelin-associated oligodendrocyte basic protein | Chr1:20363565-20365874 FORWARD LENGTH=391 | 201606; PREDICTED: uncharacterized protein LOC101314759 [Fragaria vesca subsp. vesca]; tr|A0A251NZQ5|A0A251NZQ5_PRUPE Uncharacterized protein OS=Prunus persica OX=3760 GN=PRUPE_6G339400 PE=4 SV=1
545	FvH4_5g05690.t1	Fvb5_v4.0.a1	PREDICTED: linoleate 13S-lipoxygenase 2-1, chloroplastic-like [Fragaria vesca subsp. vesca]; tr|A0A2P6S725|A0A2P6S725_ROSCH Lipoxygenase OS=Rosa chinensis OX=74649 GN=RchiOBHm_Chr1g0314151 PE=3 SV=1
546	FvH4_5g06210.t1	Fvb5_v4.0.a1	AT3G57270.1 | beta-1%2C3-glucanase 1 | Chr3:21191336-21193118 REVERSE LENGTH=340 | 201606; glucan endo-1,3-beta-glucosidase, basic isoform-like [Rosa chinensis] &gt;gi|1358170420|gb|PRQ44896.1| putative glucan endo-1,3-beta-D-glucosidase [Rosa chinensis]; sp|P52408|E13B_PRUPE Glucan endo-1,3-beta-glucosidase, basic isoform OS=Prunus persica OX=3760 GN=GNS1 PE=3 SV=1; tr|A0A2P6REP4|A0A2P6REP4_ROSC…	carbohydrate metabolic process; hydrolase activity, hydrolyzing O-glycosyl compounds
547	FvH4_5g06220.t1	Fvb5_v4.0.a1	AT1G75800.1 | Pathogenesis-related thaumatin superfamily protein | Chr1:28458889-28460447 FORWARD LENGTH=330 | 201606; PREDICTED: thaumatin-like protein 1b [Fragaria vesca subsp. vesca]; sp|P50694|TLP_PRUAV Glucan endo-1,3-beta-glucosidase OS=Prunus avium OX=42229 PE=1 SV=1; tr|A0A2P6REM4|A0A2P6REM4_ROSCH Putative glucan endo-1,3-beta-D-glucosidase OS=Rosa chinensis OX=74649 GN=RchiOBHm_Chr3g0484…
548	FvH4_5g06230.t1	Fvb5_v4.0.a1	AT1G20030.1 | Pathogenesis-related thaumatin superfamily protein | Chr1:6945850-6947017 FORWARD LENGTH=299 | 201606; glucan endo-1,3-beta-glucosidase-like [Rosa chinensis] &gt;gi|1358170401|gb|PRQ44877.1| putative glucan endo-1,3-beta-D-glucosidase [Rosa chinensis]; sp|P50694|TLP_PRUAV Glucan endo-1,3-beta-glucosidase OS=Prunus avium OX=42229 PE=1 SV=1; tr|A0A2P6REM4|A0A2P6REM4_ROSCH Putative glu…
549	FvH4_5g07540.t1	Fvb5_v4.0.a1	AT3G48270.1 | cytochrome P450%2C family 71%2C subfamily A%2C polypeptide 26 | Chr3:17876571-17878173 FORWARD LENGTH=489 | 201606; PREDICTED: cytochrome P450 71A26-like [Fragaria vesca subsp. vesca]; sp|Q9STK7|C71AQ_ARATH Cytochrome P450 71A26 OS=Arabidopsis thaliana OX=3702 GN=CYP71A26 PE=3 SV=1; tr|A0A2P6P564|A0A2P6P564_ROSCH Putative cytochrome P450 OS=Rosa chinensis OX=74649 GN=RchiOBHm_Chr7g0…	heme binding; iron ion binding; oxidation-reduction process; oxidoreductase activity, acting on paired donors, with incorporation or reduction of molecular oxygen
550	FvH4_5g08020.t1	Fvb5_v4.0.a1	AT1G26255.3 | hypothetical protein | Chr1:9083931-9085238 REVERSE LENGTH=340 | 201606; tr|A0A2P6QFG8|A0A2P6QFG8_ROSCH Uncharacterized protein OS=Rosa chinensis OX=74649 GN=RchiOBHm_Chr5g0051631 PE=4 SV=1; uncharacterized protein LOC112165215 [Rosa chinensis]
551	FvH4_5g08150.t1	Fvb5_v4.0.a1	AT1G67430.1 | Ribosomal protein L22p/L17e family protein | Chr1:25262209-25263627 FORWARD LENGTH=175 | 201606; PREDICTED: 60S ribosomal protein L17-2 [Fragaria vesca subsp. vesca]; sp|P51413|RL172_ARATH 60S ribosomal protein L17-2 OS=Arabidopsis thaliana OX=3702 GN=RPL17B PE=2 SV=2; tr|A0A2P6P508|A0A2P6P508_ROSCH Putative ribosomal protein L22/L17 OS=Rosa chinensis OX=74649 GN=RchiOBHm_Chr7g01903…	large ribosomal subunit; ribosome; structural constituent of ribosome; translation
552	FvH4_5g08350.t1	Fvb5_v4.0.a1	AT3G48550.1 | SHOOT GRAVITROPISM-like protein | Chr3:17994048-17994595 FORWARD LENGTH=158 | 201606; PREDICTED: protein SHOOT GRAVITROPISM 5 [Fragaria vesca subsp. vesca]; sp|F4IPE3|IDD15_ARATH Zinc finger protein SHOOT GRAVITROPISM 5 OS=Arabidopsis thaliana OX=3702 GN=SGR5 PE=1 SV=1; tr|A0A2P6P4X1|A0A2P6P4X1_ROSCH Uncharacterized protein OS=Rosa chinensis OX=74649 GN=RchiOBHm_Chr7g0190101 PE=4 SV…	gravitropism
553	FvH4_5g09180.t1	Fvb5_v4.0.a1	AT3G48850.1 | phosphate transporter 3%3B2 | Chr3:18114759-18116420 REVERSE LENGTH=363 | 201606; PREDICTED: mitochondrial phosphate carrier protein 2, mitochondrial [Fragaria vesca subsp. vesca]; sp|Q9M2Z8|MPCP2_ARATH Mitochondrial phosphate carrier protein 2, mitochondrial OS=Arabidopsis thaliana OX=3702 GN=MPT2 PE=2 SV=1; tr|A0A2P6P4M9|A0A2P6P4M9_ROSCH Putative mitochondrial carrier domain-conta…
554	FvH4_5g09511.t1	Fvb5_v4.0.a1	AT5G61890.1 | Integrase-type DNA-binding superfamily protein | Chr5:24852639-24853744 REVERSE LENGTH=248 | 201606; PREDICTED: ethylene-responsive transcription factor ERF113-like [Fragaria vesca subsp. vesca]; sp|Q9FH54|EF114_ARATH Ethylene-responsive transcription factor ERF114 OS=Arabidopsis thaliana OX=3702 GN=ERF114 PE=1 SV=1; tr|A0A2P6P4I7|A0A2P6P4I7_ROSCH Putative transcription factor AP2-E…	DNA binding; regulation of transcription, DNA-dependent; sequence-specific DNA binding transcription factor activity
555	FvH4_5g09901.t1	Fvb5_v4.0.a1	AT5G07330.1 | NFU1 iron-sulfur cluster protein | Chr5:2316064-2316641 FORWARD LENGTH=165 | 201606; PREDICTED: uncharacterized protein LOC105349237 [Fragaria vesca subsp. vesca]; tr|A0A2P6P4K0|A0A2P6P4K0_ROSCH Uncharacterized protein OS=Rosa chinensis OX=74649 GN=RchiOBHm_Chr7g0188371 PE=4 SV=1
556	FvH4_5g10230.t1	Fvb5_v4.0.a1	AT1G33140.1 | Ribosomal protein L6 family | Chr1:12023360-12024502 FORWARD LENGTH=194 | 201606; PREDICTED: 60S ribosomal protein L9-1-like [Fragaria vesca subsp. vesca]; sp|P49209|RL91_ARATH 60S ribosomal protein L9-1 OS=Arabidopsis thaliana OX=3702 GN=RPL9B PE=1 SV=3; tr|A0A2P6P4C5|A0A2P6P4C5_ROSCH Putative ribosomal protein L6 OS=Rosa chinensis OX=74649 GN=RchiOBHm_Chr7g0187991 PE=4 SV=1	ribosome; rRNA binding; structural constituent of ribosome; translation
557	FvH4_5g10300.t1	Fvb5_v4.0.a1	AT3G30340.1 | nodulin MtN21 /EamA-like transporter family protein | Chr3:11956626-11958969 FORWARD LENGTH=364 | 201606; PREDICTED: WAT1-related protein At3g30340-like [Fragaria vesca subsp. vesca]; sp|Q9LI65|WTR24_ARATH WAT1-related protein At3g30340 OS=Arabidopsis thaliana OX=3702 GN=At3g30340 PE=2 SV=1; tr|A0A2P6P4D0|A0A2P6P4D0_ROSCH WAT1-related protein OS=Rosa chinensis OX=74649 GN=RchiOBHm_C…	integral to membrane; membrane; transmembrane transporter activity
558	FvH4_5g10500.t1	Fvb5_v4.0.a1	AT4G22160.1 | hypothetical protein | Chr4:11733182-11733610 FORWARD LENGTH=142 | 201606; sp|Q8L8L9|Y4216_ARATH Uncharacterized protein At4g22160 OS=Arabidopsis thaliana OX=3702 GN=At4g22160 PE=2 SV=2; tr|A0A2P6Q2E7|A0A2P6Q2E7_ROSCH Uncharacterized protein OS=Rosa chinensis OX=74649 GN=RchiOBHm_Chr5g0002091 PE=4 SV=1; uncharacterized protein At4g22160 [Rosa chinensis] &gt;gi|1358153869|gb|PRQ28347…
559	FvH4_5g10730.t1	Fvb5_v4.0.a1	AT1G72930.1 | toll/interleukin-1 receptor-like protein | Chr1:27439476-27440147 FORWARD LENGTH=176 | 201606; PREDICTED: toll/interleukin-1 receptor-like protein isoform X2 [Fragaria vesca subsp. vesca] &gt;gi|764641685|ref|XP_011470890.1| PREDICTED: toll/interleukin-1 receptor-like protein isoform X3 [Fragaria vesca subsp. vesca]; sp|Q9SSN3|TIR_ARATH Toll/interleukin-1 receptor-like protein OS=Ar…	protein binding; signal transduction
560	FvH4_5g10850.t1	Fvb5_v4.0.a1	AT5G46760.1 | Basic helix-loop-helix (bHLH) DNA-binding family protein | Chr5:18974231-18976009 FORWARD LENGTH=592 | 201606; sp|Q9FIP9|MYC3_ARATH Transcription factor MYC3 OS=Arabidopsis thaliana OX=3702 GN=MYC3 PE=1 SV=1; tr|A0A2P6P436|A0A2P6P436_ROSCH Putative transcription factor bHLH family OS=Rosa chinensis OX=74649 GN=RchiOBHm_Chr7g0187141 PE=4 SV=1; transcription factor MYC2-like isoform X…	protein dimerization activity
561	FvH4_5g10851.t1	Fvb5_v4.0.a1	AT1G32640.1 | Basic helix-loop-helix (bHLH) DNA-binding family protein | Chr1:11799042-11800913 REVERSE LENGTH=623 | 201606; sp|Q39204|MYC2_ARATH Transcription factor MYC2 OS=Arabidopsis thaliana OX=3702 GN=MYC2 PE=1 SV=2; tr|A0A2P6P436|A0A2P6P436_ROSCH Putative transcription factor bHLH family OS=Rosa chinensis OX=74649 GN=RchiOBHm_Chr7g0187141 PE=4 SV=1; transcription factor MYC2-like isoform X…
562	FvH4_5g10980.t1	Fvb5_v4.0.a1	AT4G24110.1 | NADP-specific glutamate dehydrogenase | Chr4:12520010-12520762 REVERSE LENGTH=250 | 201606; PREDICTED: uncharacterized protein LOC101293650 [Fragaria vesca subsp. vesca]; tr|A0A2P6P3W9|A0A2P6P3W9_ROSCH Uncharacterized protein OS=Rosa chinensis OX=74649 GN=RchiOBHm_Chr7g0186241 PE=4 SV=1
563	FvH4_5g11820.t1	Fvb5_v4.0.a1	AT5G11730.1 | Core-2/I-branching beta-1%2C6-N-acetylglucosaminyltransferase family protein | Chr5:3780963-3782473 FORWARD LENGTH=386 | 201606; PREDICTED: uncharacterized protein LOC101311681 [Fragaria vesca subsp. vesca]; sp|Q65XS5|BC10_ORYSJ Glycosyltransferase BC10 OS=Oryza sativa subsp. japonica OX=39947 GN=BC10 PE=1 SV=1; tr|A0A2P6P3U0|A0A2P6P3U0_ROSCH Putative glycosyl transferase, family 14…	acetylglucosaminyltransferase activity; membrane
564	FvH4_5g11900.t1	Fvb5_v4.0.a1	AT3G50150.1 | transmembrane protein%2C putative (DUF247) | Chr3:18595809-18597551 REVERSE LENGTH=509 | 201606; PREDICTED: UPF0481 protein At3g47200-like [Fragaria vesca subsp. vesca] &gt;gi|764592636|ref|XP_011465387.1| PREDICTED: UPF0481 protein At3g47200-like [Fragaria vesca subsp. vesca]; sp|Q9SD53|Y3720_ARATH UPF0481 protein At3g47200 OS=Arabidopsis thaliana OX=3702 GN=At3g47200 PE=2 SV=1; tr…
565	FvH4_5g11930.t1	Fvb5_v4.0.a1	AT1G68320.1 | myb domain protein 62 | Chr1:25603842-25604884 FORWARD LENGTH=286 | 201606; PREDICTED: transcription factor MYB108-like [Fragaria vesca subsp. vesca]; sp|Q9C9G7|MYB62_ARATH Transcription factor MYB62 OS=Arabidopsis thaliana OX=3702 GN=MYB62 PE=2 SV=1; tr|A0A2P6P3S2|A0A2P6P3S2_ROSCH Putative transcription factor MYB-HB-like family OS=Rosa chinensis OX=74649 GN=RchiOBHm_Chr7g0185561 P…	catalytic activity; DNA binding
566	FvH4_5g11950.t1	Fvb5_v4.0.a1	AT1G73830.1 | BR enhanced expression 3 | Chr1:27760027-27761346 FORWARD LENGTH=261 | 201606; PREDICTED: transcription factor BEE 3 [Fragaria vesca subsp. vesca]; sp|Q8GWK7|BEE3_ARATH Transcription factor BEE 3 OS=Arabidopsis thaliana OX=3702 GN=BEE3 PE=2 SV=1; tr|A0A2P6P3P9|A0A2P6P3P9_ROSCH Putative transcription factor bHLH family OS=Rosa chinensis OX=74649 GN=RchiOBHm_Chr7g0185551 PE=4 SV=1	protein dimerization activity; regulation of transcription, DNA-dependent
567	FvH4_5g12460.t1	Fvb5_v4.0.a1	AT1G49030.1 | PLAC8 family protein | Chr1:18136794-18137846 FORWARD LENGTH=224 | 201606; PREDICTED: protein PLANT CADMIUM RESISTANCE 6-like [Fragaria vesca subsp. vesca]; sp|Q9M9A5|PCR6_ARATH Protein PLANT CADMIUM RESISTANCE 6 OS=Arabidopsis thaliana OX=3702 GN=PCR6 PE=2 SV=1; tr|A0A2P6P3K6|A0A2P6P3K6_ROSCH Putative PLAC8 motif-containing protein OS=Rosa chinensis OX=74649 GN=RchiOBHm_Chr7g018501…
568	FvH4_5g12510.t1	Fvb5_v4.0.a1	AT1G72300.1 | Leucine-rich receptor-like protein kinase family protein | Chr1:27217679-27220966 REVERSE LENGTH=1095 | 201606; PREDICTED: receptor-like protein 2 [Fragaria vesca subsp. vesca]; sp|Q9C7S5|PSYR1_ARATH Tyrosine-sulfated glycopeptide receptor 1 OS=Arabidopsis thaliana OX=3702 GN=PSY1R PE=1 SV=1; tr|A0A2P6QNL8|A0A2P6QNL8_ROSCH Putative leucine-rich repeat-containing, plant-type, leucine…
569	FvH4_5g12760.t1	Fvb5_v4.0.a1	AT1G49000.1 | transmembrane protein | Chr1:18123559-18124029 REVERSE LENGTH=156 | 201606; PREDICTED: uncharacterized protein LOC105351502 [Fragaria vesca subsp. vesca]; tr|A0A2P6P3E4|A0A2P6P3E4_ROSCH Uncharacterized protein OS=Rosa chinensis OX=74649 GN=RchiOBHm_Chr7g0184511 PE=4 SV=1
570	FvH4_5g13500.t1	Fvb5_v4.0.a1	AT5G60910.1 | AGAMOUS-like 8 | Chr5:24502736-24506013 REVERSE LENGTH=242 | 201606; PREDICTED: truncated transcription factor CAULIFLOWER A [Fragaria vesca subsp. vesca]; sp|Q42429|AGL8_SOLTU Agamous-like MADS-box protein AGL8 homolog OS=Solanum tuberosum OX=4113 PE=2 SV=1; tr|A0A2P6P372|A0A2P6P372_ROSCH Putative transcription factor MADS-MIKC family OS=Rosa chinensis OX=74649 GN=RchiOBHm_Chr7g018…	DNA binding; nucleus; positive regulation of transcription from RNA polymerase II promoter; protein dimerization activity; regulation of transcription, DNA-dependent; RNA polymerase II regulatory region sequence-specific DNA binding; sequence-specific DNA binding transcription factor activity
571	FvH4_5g13760.t1	Fvb5_v4.0.a1	AT3G29575.4 | ABI five binding protein 3 | Chr3:11382416-11383657 REVERSE LENGTH=231 | 201606; PREDICTED: ninja-family protein 3-like [Fragaria vesca subsp. vesca]; sp|Q94F39|AFP3_ARATH Ninja-family protein AFP3 OS=Arabidopsis thaliana OX=3702 GN=AFP3 PE=1 SV=1; tr|A0A2P6P352|A0A2P6P352_ROSCH Putative Ninja family, Jas TPL-binding domain-containing protein OS=Rosa chinensis OX=74649 GN=RchiOBHm_C…	signal transduction
572	FvH4_5g14140.t1	Fvb5_v4.0.a1	AT4G02340.1 | alpha/beta-Hydrolases superfamily protein | Chr4:1035722-1037403 FORWARD LENGTH=324 | 201606; PREDICTED: bifunctional epoxide hydrolase 2-like [Fragaria vesca subsp. vesca]; sp|P34914|HYES_MOUSE Bifunctional epoxide hydrolase 2 OS=Mus musculus OX=10090 GN=Ephx2 PE=1 SV=2; tr|A0A2P6Q414|A0A2P6Q414_ROSCH Putative soluble epoxide hydrolase OS=Rosa chinensis OX=74649 GN=RchiOBHm_Chr5g00…	catalytic activity
573	FvH4_5g14160.t1	Fvb5_v4.0.a1	AT5G07960.1 | asterix-like protein | Chr5:2542350-2543253 FORWARD LENGTH=107 | 201606; PREDICTED: protein Asterix-like [Fragaria vesca subsp. vesca]; sp|Q9SD88|ASTER_ARATH Protein Asterix OS=Arabidopsis thaliana OX=3702 GN=At5g07960 PE=3 SV=1; tr|A0A2P6P2Z5|A0A2P6P2Z5_ROSCH Uncharacterized protein OS=Rosa chinensis OX=74649 GN=RchiOBHm_Chr7g0182761 PE=4 SV=1
574	FvH4_5g14631.t1	Fvb5_v4.0.a1	AT3G53740.4 | Ribosomal protein L36e family protein | Chr3:19913921-19914813 REVERSE LENGTH=112 | 201606; PREDICTED: 60S ribosomal protein L36-2-like [Fragaria vesca subsp. vesca]; sp|Q9M352|RL362_ARATH 60S ribosomal protein L36-2 OS=Arabidopsis thaliana OX=3702 GN=RPL36B PE=3 SV=1; tr|A0A2P6SN83|A0A2P6SN83_ROSCH 60S ribosomal protein L36 OS=Rosa chinensis OX=74649 GN=RchiOBHm_Chr1g0377751 PE=3 S…	ribosome; structural constituent of ribosome; translation
575	FvH4_5g14710.t1	Fvb5_v4.0.a1	AT5G09760.2 | Plant invertase/pectin methylesterase inhibitor superfamily | Chr5:3032368-3034364 FORWARD LENGTH=577 | 201606; PREDICTED: probable pectinesterase/pectinesterase inhibitor 51 [Fragaria vesca subsp. vesca]; sp|Q9LXD9|PME51_ARATH Probable pectinesterase/pectinesterase inhibitor 51 OS=Arabidopsis thaliana OX=3702 GN=PME51 PE=2 SV=1; tr|A0A2P6P2S4|A0A2P6P2S4_ROSCH Putative pectinesteras…	cell wall modification; enzyme inhibitor activity; pectinesterase activity
576	FvH4_5g15020.t1	Fvb5_v4.0.a1	AT5G62480.1 | glutathione S-transferase tau 9 | Chr5:25088775-25089566 REVERSE LENGTH=240 | 201606; PREDICTED: glutathione S-transferase U9-like [Fragaria vesca subsp. vesca]; sp|Q9FUT0|GSTU9_ARATH Glutathione S-transferase U9 OS=Arabidopsis thaliana OX=3702 GN=GSTU9 PE=2 SV=1; tr|A0A2P6P2L4|A0A2P6P2L4_ROSCH Putative glutathione transferase OS=Rosa chinensis OX=74649 GN=RchiOBHm_Chr7g0181241 PE=4…	protein binding
577	FvH4_5g15110.t1	Fvb5_v4.0.a1	AT1G74590.1 | glutathione S-transferase TAU 10 | Chr1:28023887-28024666 REVERSE LENGTH=232 | 201606; PREDICTED: glutathione S-transferase U10-like [Fragaria vesca subsp. vesca]; sp|Q9CA57|GSTUA_ARATH Glutathione S-transferase U10 OS=Arabidopsis thaliana OX=3702 GN=GSTU10 PE=2 SV=1; tr|A0A2P6P2K3|A0A2P6P2K3_ROSCH Putative glutathione transferase OS=Rosa chinensis OX=74649 GN=RchiOBHm_Chr7g0181061 …	protein binding
578	FvH4_5g15612.t1	Fvb5_v4.0.a1	AT5G62680.1 | Major facilitator superfamily protein | Chr5:25165430-25167822 REVERSE LENGTH=616 | 201606; PREDICTED: LOW QUALITY PROTEIN: protein NRT1/ PTR FAMILY 2.10-like [Fragaria vesca subsp. vesca]; sp|Q9LV10|PTR53_ARATH Protein NRT1/ PTR FAMILY 2.11 OS=Arabidopsis thaliana OX=3702 GN=NPF2.11 PE=1 SV=1; tr|A0A2P6P2D5|A0A2P6P2D5_ROSCH Putative proton-dependent oligopeptide transporter family,…	membrane; transmembrane transport; transmembrane transporter activity
579	FvH4_5g16260.t1	Fvb5_v4.0.a1	AT5G42650.1 | allene oxide synthase | Chr5:17097803-17099359 REVERSE LENGTH=518 | 201606; PREDICTED: allene oxide synthase-like [Fragaria vesca subsp. vesca]; sp|Q8GZP5|AOS3_SOLLC Allene oxide synthase 3 OS=Solanum lycopersicum OX=4081 GN=AOS3 PE=1 SV=1; tr|A0A2P6PNA8|A0A2P6PNA8_ROSCH Putative cytochrome P450 OS=Rosa chinensis OX=74649 GN=RchiOBHm_Chr6g0260931 PE=3 SV=1	heme binding; iron ion binding; monooxygenase activity; oxidation-reduction process; oxidoreductase activity, acting on paired donors, with incorporation or reduction of molecular oxygen
580	FvH4_5g17571.t1	Fvb5_v4.0.a1	AT4G14320.1 | Zinc-binding ribosomal protein family protein | Chr4:8242684-8243805 REVERSE LENGTH=105 | 201606; sp|Q96499|RL44_GOSHI 60S ribosomal protein L44 OS=Gossypium hirsutum OX=3635 GN=RPL44 PE=3 SV=3; tr|A0A068V1D2|A0A068V1D2_COFCA Uncharacterized protein OS=Coffea canephora OX=49390 GN=GSCOC_T00041145001 PE=3 SV=1; unnamed protein product [Coffea canephora]	ribosome; structural constituent of ribosome; translation
581	FvH4_5g17690.t1	Fvb5_v4.0.a1	AT1G73500.1 | MAP kinase kinase 9 | Chr1:27639419-27640351 REVERSE LENGTH=310 | 201606; PREDICTED: mitogen-activated protein kinase kinase 9-like [Fragaria vesca subsp. vesca]; sp|Q9FX43|M2K9_ARATH Mitogen-activated protein kinase kinase 9 OS=Arabidopsis thaliana OX=3702 GN=MKK9 PE=1 SV=1; tr|A0A0U2L4B0|A0A0U2L4B0_ROSHC MAP kinase kinase 9 OS=Rosa hybrid cultivar OX=128735 GN=MKK9 PE=2 SV=1	ATP binding; protein kinase activity; protein phosphorylation
582	FvH4_5g17790.t1	Fvb5_v4.0.a1	AT1G73480.1 | alpha/beta-Hydrolases superfamily protein | Chr1:27629266-27632486 FORWARD LENGTH=463 | 201606; PREDICTED: monoglyceride lipase [Fragaria vesca subsp. vesca]; sp|A0QNZ7|MGLL_MYCS2 Monoacylglycerol lipase OS=Mycobacterium smegmatis (strain ATCC 700084 / mc(2)155) OX=246196 GN=MSMEG_0220 PE=1 SV=1; tr|A0A2P6P1P0|A0A2P6P1P0_ROSCH Putative acylglycerol lipase OS=Rosa chinensis OX=74649 …
583	FvH4_5g18460.t1	Fvb5_v4.0.a1	AT3G05950.1 | RmlC-like cupins superfamily protein | Chr3:1781130-1781964 REVERSE LENGTH=229 | 201606; PREDICTED: germin-like protein subfamily 1 member 18 [Fragaria vesca subsp. vesca]; sp|Q9SFF9|GL17_ARATH Germin-like protein subfamily 1 member 7 OS=Arabidopsis thaliana OX=3702 GN=At3g05950 PE=2 SV=1; tr|A0A2P6SGZ0|A0A2P6SGZ0_ROSCH Putative germin OS=Rosa chinensis OX=74649 GN=RchiOBHm_Chr1g035…	manganese ion binding; nutrient reservoir activity
584	FvH4_5g19310.t1	Fvb5_v4.0.a1	AT5G59540.1 | 2-oxoglutarate (2OG) and Fe(II)-dependent oxygenase superfamily protein | Chr5:23996293-23997576 REVERSE LENGTH=366 | 201606; PREDICTED: 1-aminocyclopropane-1-carboxylate oxidase homolog 12-like [Fragaria vesca subsp. vesca]; sp|Q9LTH7|ACH12_ARATH 1-aminocyclopropane-1-carboxylate oxidase homolog 12 OS=Arabidopsis thaliana OX=3702 GN=At5g59540 PE=2 SV=1; tr|A0A2P6QQM3|A0A2P6QQM3_ROS…	oxidation-reduction process; oxidoreductase activity
585	FvH4_5g19460.t1	Fvb5_v4.0.a1	AT4G16750.1 | Integrase-type DNA-binding superfamily protein | Chr4:9421121-9421660 REVERSE LENGTH=179 | 201606; PREDICTED: ethylene-responsive transcription factor ERF039-like [Fragaria vesca subsp. vesca]; sp|Q9SUK8|ERF39_ARATH Ethylene-responsive transcription factor ERF039 OS=Arabidopsis thaliana OX=3702 GN=ERF039 PE=2 SV=1; tr|A0A2P6P8K3|A0A2P6P8K3_ROSCH Putative transcription factor AP2-ERE…	DNA binding; regulation of transcription, DNA-dependent; sequence-specific DNA binding transcription factor activity
586	FvH4_5g19510.t1	Fvb5_v4.0.a1	AT4G31980.1 | PPPDE thiol peptidase family protein | Chr4:15464905-15469204 FORWARD LENGTH=680 | 201606; PREDICTED: UPF0481 protein At3g47200-like [Fragaria vesca subsp. vesca]; sp|Q9SD53|Y3720_ARATH UPF0481 protein At3g47200 OS=Arabidopsis thaliana OX=3702 GN=At3g47200 PE=2 SV=1; tr|A0A2P6RWS4|A0A2P6RWS4_ROSCH Uncharacterized protein OS=Rosa chinensis OX=74649 GN=RchiOBHm_Chr2g0138211 PE=4 SV=1
587	FvH4_5g20340.t1	Fvb5_v4.0.a1	AT5G07440.2 | glutamate dehydrogenase 2 | Chr5:2356153-2358012 FORWARD LENGTH=411 | 201606; PREDICTED: glutamate dehydrogenase 2-like [Fragaria vesca subsp. vesca]; sp|Q38946|DHE2_ARATH Glutamate dehydrogenase 2 OS=Arabidopsis thaliana OX=3702 GN=GDH2 PE=1 SV=1; tr|A0A2P6P8X9|A0A2P6P8X9_ROSCH Glutamate dehydrogenase OS=Rosa chinensis OX=74649 GN=RchiOBHm_Chr7g0205521 PE=3 SV=1	cellular amino acid metabolic process; oxidation-reduction process; oxidoreductase activity
588	FvH4_5g20421.t1	Fvb5_v4.0.a1	AT4G10490.1 | 2-oxoglutarate (2OG) and Fe(II)-dependent oxygenase superfamily protein | Chr4:6483900-6485179 FORWARD LENGTH=348 | 201606; PREDICTED: flavonol synthase 3-like [Fragaria vesca subsp. vesca]; sp|Q9ZSA7|DLO2_ARATH Protein DMR6-LIKE OXYGENASE 2 OS=Arabidopsis thaliana OX=3702 GN=DLO2 PE=2 SV=1; tr|A0A2P6P8Z9|A0A2P6P8Z9_ROSCH Putative flavanone 3-dioxygenase OS=Rosa chinensis OX=74649 G…	oxidation-reduction process; oxidoreductase activity
589	FvH4_5g20430.t1	Fvb5_v4.0.a1	AT4G10490.1 | 2-oxoglutarate (2OG) and Fe(II)-dependent oxygenase superfamily protein | Chr4:6483900-6485179 FORWARD LENGTH=348 | 201606; PREDICTED: flavonol synthase 3-like [Fragaria vesca subsp. vesca]; sp|Q9ZSA7|DLO2_ARATH Protein DMR6-LIKE OXYGENASE 2 OS=Arabidopsis thaliana OX=3702 GN=DLO2 PE=2 SV=1; tr|A0A2P6P8Z9|A0A2P6P8Z9_ROSCH Putative flavanone 3-dioxygenase OS=Rosa chinensis OX=74649 G…	oxidation-reduction process; oxidoreductase activity
590	FvH4_5g20720.t1	Fvb5_v4.0.a1	AT3G10950.1 | Zinc-binding ribosomal protein family protein | Chr3:3423893-3424566 FORWARD LENGTH=92 | 201606; putative ribosomal protein L37ae [Rosa chinensis]; sp|Q9XHE4|RL37A_GOSHI 60S ribosomal protein L37a OS=Gossypium hirsutum OX=3635 GN=RPL37A PE=3 SV=1; tr|M5WNW1|M5WNW1_PRUPE Uncharacterized protein OS=Prunus persica OX=3760 GN=PRUPE_ppa013350mg PE=3 SV=1	ribosome; structural constituent of ribosome; translation
591	FvH4_5g21120.t1	Fvb5_v4.0.a1	AT4G17030.1 | expansin-like B1 | Chr4:9581817-9583181 REVERSE LENGTH=250 | 201606; PREDICTED: expansin-like B1 [Fragaria vesca subsp. vesca]; sp|Q850K7|EXLB1_ORYSJ Expansin-like B1 OS=Oryza sativa subsp. japonica OX=39947 GN=EXLB1 PE=2 SV=2; tr|A0A2P6P9M4|A0A2P6P9M4_ROSCH Putative expansin/Lol pI OS=Rosa chinensis OX=74649 GN=RchiOBHm_Chr7g0208241 PE=3 SV=1	extracellular region
592	FvH4_5g21780.t1	Fvb5_v4.0.a1	AT5G64120.1 | Peroxidase superfamily protein | Chr5:25659551-25660946 REVERSE LENGTH=328 | 201606; peroxidase N1-like [Rosa chinensis] &gt;gi|1358144250|gb|PRQ18730.1| putative peroxidase [Rosa chinensis]; sp|Q9XIV8|PERN1_TOBAC Peroxidase N1 OS=Nicotiana tabacum OX=4097 GN=poxN1 PE=1 SV=1; tr|A0A2P6P9X2|A0A2P6P9X2_ROSCH Peroxidase OS=Rosa chinensis OX=74649 GN=RchiOBHm_Chr7g0209281 PE=3 SV=1	heme binding; hydrogen peroxide catabolic process; oxidation-reduction process; peroxidase activity; response to oxidative stress
593	FvH4_5g24010.t1	Fvb5_v4.0.a1	AT5G64120.1 | Peroxidase superfamily protein | Chr5:25659551-25660946 REVERSE LENGTH=328 | 201606; PREDICTED: peroxidase N1-like [Fragaria vesca subsp. vesca]; sp|Q9XIV8|PERN1_TOBAC Peroxidase N1 OS=Nicotiana tabacum OX=4097 GN=poxN1 PE=1 SV=1; tr|A0A2P6P9X2|A0A2P6P9X2_ROSCH Peroxidase OS=Rosa chinensis OX=74649 GN=RchiOBHm_Chr7g0209281 PE=3 SV=1	heme binding; hydrogen peroxide catabolic process; oxidation-reduction process; peroxidase activity; response to oxidative stress
594	FvH4_5g25460.t1	Fvb5_v4.0.a1	AT4G38260.1 | transport/golgi organization-like protein (DUF833) | Chr4:17937077-17938210 REVERSE LENGTH=275 | 201606; PREDICTED: transport and Golgi organization 2 homolog [Fragaria vesca subsp. vesca]; sp|P54797|TNG2_MOUSE Transport and Golgi organization 2 homolog OS=Mus musculus OX=10090 GN=Tango2 PE=1 SV=1; tr|A0A2P6PBI5|A0A2P6PBI5_ROSCH Putative transport and Golgi organization protein OS=R…
595	FvH4_5g26230.t1	Fvb5_v4.0.a1	AT1G76500.1 | Putative AT-hook DNA-binding family protein | Chr1:28705532-28706440 FORWARD LENGTH=302 | 201606; PREDICTED: putative DNA-binding protein ESCAROLA [Fragaria vesca subsp. vesca]; sp|Q9C9K7|AHL29_ARATH AT-hook motif nuclear-localized protein 29 OS=Arabidopsis thaliana OX=3702 GN=AHL29 PE=1 SV=1; tr|B9R8U1|B9R8U1_RICCO AT-hook motif nuclear-localized protein OS=Ricinus communis OX=3988…	AT DNA binding
596	FvH4_5g26401.t1	Fvb5_v4.0.a1	AT3G53740.4 | Ribosomal protein L36e family protein | Chr3:19913921-19914813 REVERSE LENGTH=112 | 201606; PREDICTED: 60S ribosomal protein L36-2-like [Fragaria vesca subsp. vesca]; sp|Q9M352|RL362_ARATH 60S ribosomal protein L36-2 OS=Arabidopsis thaliana OX=3702 GN=RPL36B PE=3 SV=1; tr|A0A2P6SN83|A0A2P6SN83_ROSCH 60S ribosomal protein L36 OS=Rosa chinensis OX=74649 GN=RchiOBHm_Chr1g0377751 PE=3 S…	ribosome; structural constituent of ribosome; translation
597	FvH4_5g26430.t1	Fvb5_v4.0.a1	AT3G02430.1 | transmembrane protein%2C putative (DUF679) | Chr3:499360-500019 FORWARD LENGTH=219 | 201606; PREDICTED: uncharacterized protein LOC101310319 [Fragaria vesca subsp. vesca]; sp|Q9M897|DMP5_ARATH Protein DMP5 OS=Arabidopsis thaliana OX=3702 GN=DMP5 PE=2 SV=1; tr|A0A2P6PCU4|A0A2P6PCU4_ROSCH Uncharacterized protein OS=Rosa chinensis OX=74649 GN=RchiOBHm_Chr7g0220711 PE=4 SV=1
598	FvH4_5g26710.t1	Fvb5_v4.0.a1	AT2G33580.1 | Protein kinase superfamily protein | Chr2:14219848-14221842 REVERSE LENGTH=664 | 201606; PREDICTED: protein LYK5-like [Fragaria vesca subsp. vesca]; sp|O22808|LYK5_ARATH Protein LYK5 OS=Arabidopsis thaliana OX=3702 GN=LYK5 PE=2 SV=1; tr|A0A2P6PC18|A0A2P6PC18_ROSCH Uncharacterized protein OS=Rosa chinensis OX=74649 GN=RchiOBHm_Chr7g0217591 PE=4 SV=1	ATP binding; protein kinase activity; protein phosphorylation
599	FvH4_5g27350.t1	Fvb5_v4.0.a1	AT5G41650.1 | Lactoylglutathione lyase / glyoxalase I family protein | Chr5:16654956-16655578 FORWARD LENGTH=117 | 201606; PREDICTED: uncharacterized protein LOC101295626 [Fragaria vesca subsp. vesca]; tr|A0A2P6PZQ4|A0A2P6PZQ4_ROSCH Putative glyoxalase/Bleomycin resistance protein/Dihydroxybiphenyl dioxygenase OS=Rosa chinensis OX=74649 GN=RchiOBHm_Chr6g0304921 PE=4 SV=1
600	FvH4_5g27600.t1	Fvb5_v4.0.a1	AT3G51000.1 | alpha/beta-Hydrolases superfamily protein | Chr3:18945258-18946499 REVERSE LENGTH=323 | 201606; PREDICTED: bifunctional epoxide hydrolase 2-like [Fragaria vesca subsp. vesca]; sp|I6YC03|EPHB_MYCTU Epoxide hydrolase B OS=Mycobacterium tuberculosis (strain ATCC 25618 / H37Rv) OX=83332 GN=ephB PE=1 SV=1; tr|A0A2P6PCF9|A0A2P6PCF9_ROSCH Putative soluble epoxide hydrolase OS=Rosa chinensi…	catalytic activity
601	FvH4_5g27820.t1	Fvb5_v4.0.a1	AT1G59740.1 | Major facilitator superfamily protein | Chr1:21968227-21972312 FORWARD LENGTH=591 | 201606; PREDICTED: protein NRT1/ PTR FAMILY 4.3-like [Fragaria vesca subsp. vesca]; sp|Q93VV5|PTR16_ARATH Protein NRT1/ PTR FAMILY 4.3 OS=Arabidopsis thaliana OX=3702 GN=NPF4.3 PE=2 SV=1; tr|A0A2P6PCK4|A0A2P6PCK4_ROSCH Putative proton-dependent oligopeptide transporter family, major facilitator super…	membrane; transmembrane transport; transmembrane transporter activity
602	FvH4_5g30240.t1	Fvb5_v4.0.a1	AT1G25275.1 | thionin-like protein | Chr1:8860719-8861156 FORWARD LENGTH=74 | 201606; hypothetical protein RchiOBHm_Chr7g0224551 [Rosa chinensis]; tr|A0A2P6PDV2|A0A2P6PDV2_ROSCH Uncharacterized protein OS=Rosa chinensis OX=74649 GN=RchiOBHm_Chr7g0224551 PE=4 SV=1
603	FvH4_5g30470.t1	Fvb5_v4.0.a1	AT5G66980.1 | AP2/B3-like transcriptional factor family protein | Chr5:26741563-26742826 FORWARD LENGTH=334 | 201606; PREDICTED: putative B3 domain-containing protein Os03g0621600 isoform X1 [Fragaria vesca subsp. vesca]; sp|Q8S2E6|Y1235_ORYSJ B3 domain-containing protein Os01g0723500 OS=Oryza sativa subsp. japonica OX=39947 GN=Os01g0723500 PE=3 SV=1; tr|A0A2P6PDZ2|A0A2P6PDZ2_ROSCH Putative trans…	DNA binding
604	FvH4_5g30580.t1	Fvb5_v4.0.a1	AT5G64530.1 | xylem NAC domain 1 | Chr5:25795360-25796699 FORWARD LENGTH=187 | 201606; PREDICTED: NAC transcription factor ONAC010-like [Fragaria vesca subsp. vesca] &gt;gi|470147539|ref|XP_004309349.1| PREDICTED: NAC transcription factor ONAC010-like [Fragaria vesca subsp. vesca]; sp|Q8GWK6|NC104_ARATH NAC domain-containing protein 104 OS=Arabidopsis thaliana OX=3702 GN=NAC104 PE=2 SV=1; tr|A0A2…	DNA binding; regulation of transcription, DNA-dependent
605	FvH4_5g30600.t1	Fvb5_v4.0.a1	AT5G64530.1 | xylem NAC domain 1 | Chr5:25795360-25796699 FORWARD LENGTH=187 | 201606; PREDICTED: NAC transcription factor ONAC010-like [Fragaria vesca subsp. vesca] &gt;gi|470147539|ref|XP_004309349.1| PREDICTED: NAC transcription factor ONAC010-like [Fragaria vesca subsp. vesca]; sp|Q8GWK6|NC104_ARATH NAC domain-containing protein 104 OS=Arabidopsis thaliana OX=3702 GN=NAC104 PE=2 SV=1; tr|A0A2…	DNA binding; regulation of transcription, DNA-dependent
606	FvH4_5g30700.t1	Fvb5_v4.0.a1
607	FvH4_5g30900.t1	Fvb5_v4.0.a1	AT1G22150.4 | sulfate transporter 1%3B3 | Chr1:7818361-7821344 FORWARD LENGTH=656 | 201606; PREDICTED: sulfate transporter 1.3-like [Fragaria vesca subsp. vesca]; sp|P53392|SUT2_STYHA High affinity sulfate transporter 2 OS=Stylosanthes hamata OX=37660 GN=ST2 PE=2 SV=1; tr|A0A2P6PEB0|A0A2P6PEB0_ROSCH Putative SLC26A/SulP transporter OS=Rosa chinensis OX=74649 GN=RchiOBHm_Chr7g0226191 PE=3 SV=1	integral to membrane; membrane; secondary active sulfate transmembrane transporter activity; sulfate transmembrane transporter activity; sulfate transport; transmembrane transport
608	FvH4_5g31001.t1	Fvb5_v4.0.a1	AT5G03560.4 | Tetratricopeptide repeat (TPR)-like superfamily protein | Chr5:901452-902719 REVERSE LENGTH=363 | 201606; PREDICTED: uncharacterized protein LOC105349406 [Fragaria vesca subsp. vesca]; tr|A0A2P6SQT8|A0A2P6SQT8_ROSCH Putative pentatricopeptide OS=Rosa chinensis OX=74649 GN=RchiOBHm_Chr0c11g0499511 PE=4 SV=1	protein binding
609	FvH4_5g31070.t1	Fvb5_v4.0.a1	AT5G03560.4 | Tetratricopeptide repeat (TPR)-like superfamily protein | Chr5:901452-902719 REVERSE LENGTH=363 | 201606; PREDICTED: pentatricopeptide repeat-containing protein At1g06710, mitochondrial-like [Fragaria vesca subsp. vesca]; sp|Q3EDF8|PPR28_ARATH Pentatricopeptide repeat-containing protein At1g09900 OS=Arabidopsis thaliana OX=3702 GN=At1g09900 PE=2 SV=1; tr|A0A2P6PGS4|A0A2P6PGS4_ROSCH …	protein binding
610	FvH4_5g32100.t1	Fvb5_v4.0.a1	AT3G52070.1 | RNA/RNP complex-1-interacting phosphatase | Chr3:19312753-19313097 FORWARD LENGTH=114 | 201606; PREDICTED: uncharacterized protein LOC105351610 [Fragaria vesca subsp. vesca]; tr|A0A2P6PET7|A0A2P6PET7_ROSCH Uncharacterized protein OS=Rosa chinensis OX=74649 GN=RchiOBHm_Chr7g0228141 PE=4 SV=1
611	FvH4_5g32230.t1	Fvb5_v4.0.a1	AT3G14470.2 | NB-ARC domain-containing disease resistance protein | Chr3:4857940-4861104 FORWARD LENGTH=1054 | 201606; PREDICTED: putative disease resistance protein RGA4 [Fragaria vesca subsp. vesca]; sp|Q9LRR4|R13L1_ARATH Putative disease resistance RPP13-like protein 1 OS=Arabidopsis thaliana OX=3702 GN=RPPL1 PE=3 SV=1; tr|A0A2P6PF78|A0A2P6PF78_ROSCH Putative P-loop containing nucleoside triph…
612	FvH4_5g32640.t1	Fvb5_v4.0.a1	AT1G76690.1 | 12-oxophytodienoate reductase 2 | Chr1:28778976-28780355 FORWARD LENGTH=374 | 201606; PREDICTED: 12-oxophytodienoate reductase 1-like [Fragaria vesca subsp. vesca]; sp|Q8GYB8|OPR2_ARATH 12-oxophytodienoate reductase 2 OS=Arabidopsis thaliana OX=3702 GN=OPR2 PE=1 SV=2; tr|A0A2P6PFC8|A0A2P6PFC8_ROSCH Putative 12-oxophytodienoate reductase OS=Rosa chinensis OX=74649 GN=RchiOBHm_Chr7g02…	catalytic activity; FMN binding; oxidation-reduction process; oxidoreductase activity
613	FvH4_5g33180.t1	Fvb5_v4.0.a1	AT1G71520.1 | Integrase-type DNA-binding superfamily protein | Chr1:26938612-26939043 FORWARD LENGTH=143 | 201606; PREDICTED: ethylene-responsive transcription factor ERF020 [Fragaria vesca subsp. vesca]; sp|Q9C9I8|ERF20_ARATH Ethylene-responsive transcription factor ERF020 OS=Arabidopsis thaliana OX=3702 GN=ERF020 PE=2 SV=1; tr|A0A2P6PFP2|A0A2P6PFP2_ROSCH Putative transcription factor AP2-EREBP …	DNA binding; regulation of transcription, DNA-dependent; sequence-specific DNA binding transcription factor activity
614	FvH4_5g33310.t1	Fvb5_v4.0.a1	AT5G66410.1 | thioredoxin domain PLP3B-like protein | Chr5:26519909-26521459 FORWARD LENGTH=230 | 201606; PREDICTED: thioredoxin domain-containing protein PLP3A-like [Fragaria vesca subsp. vesca]; sp|Q8LCV1|PLP3B_ARATH Thioredoxin domain-containing protein PLP3B OS=Arabidopsis thaliana OX=3702 GN=PLP3B PE=2 SV=1; tr|A0A2P6RM68|A0A2P6RM68_ROSCH Putative thioredoxin-like protein OS=Rosa chinensis O…	cell redox homeostasis
615	FvH4_5g33980.t1	Fvb5_v4.0.a1	AT5G61520.1 | Major facilitator superfamily protein | Chr5:24739358-24741175 REVERSE LENGTH=514 | 201606; PREDICTED: hexose carrier protein HEX6-like [Fragaria vesca subsp. vesca]; sp|Q07423|HEX6_RICCO Hexose carrier protein HEX6 OS=Ricinus communis OX=3988 GN=HEX6 PE=2 SV=1; tr|A0A2P6PG57|A0A2P6PG57_ROSCH Putative major facilitator, sugar transporter, major facilitator superfamily OS=Rosa chinen…	integral to membrane; membrane; transmembrane transport; transmembrane transporter activity; transporter activity
616	FvH4_5g34260.t1	Fvb5_v4.0.a1	AT3G15850.1 | fatty acid desaturase 5 | Chr3:5359087-5360998 FORWARD LENGTH=371 | 201606; PREDICTED: palmitoyl-monogalactosyldiacylglycerol delta-7 desaturase, chloroplastic-like [Fragaria vesca subsp. vesca]; sp|Q949X0|ADS3_ARATH Palmitoyl-monogalactosyldiacylglycerol delta-7 desaturase, chloroplastic OS=Arabidopsis thaliana OX=3702 GN=ADS3 PE=1 SV=2; tr|A0A2P6PGE7|A0A2P6PGE7_ROSCH Putative acyl…	lipid metabolic process; oxidation-reduction process; oxidoreductase activity, acting on paired donors, with oxidation of a pair of donors resulting in the reduction of molecular oxygen to two molecules of water
617	FvH4_5g34510.t1	Fvb5_v4.0.a1	AT5G49690.1 | UDP-Glycosyltransferase superfamily protein | Chr5:20189968-20191350 REVERSE LENGTH=460 | 201606; PREDICTED: UDP-glycosyltransferase 91C1 [Fragaria vesca subsp. vesca]; sp|Q9LTA3|U91C1_ARATH UDP-glycosyltransferase 91C1 OS=Arabidopsis thaliana OX=3702 GN=UGT91C1 PE=2 SV=1; tr|A0A2P6PGR1|A0A2P6PGR1_ROSCH Putative soyasaponin III rhamnosyltransferase OS=Rosa chinensis OX=74649 GN=Rchi…	transferase activity, transferring hexosyl groups
618	FvH4_5g35000.t1	Fvb5_v4.0.a1	AT5G03560.4 | Tetratricopeptide repeat (TPR)-like superfamily protein | Chr5:901452-902719 REVERSE LENGTH=363 | 201606; PREDICTED: pentatricopeptide repeat-containing protein At4g19440, chloroplastic-like isoform X2 [Fragaria vesca subsp. vesca]; sp|Q8S8P6|PP180_ARATH Pentatricopeptide repeat-containing protein At2g32630 OS=Arabidopsis thaliana OX=3702 GN=At2g32630 PE=3 SV=1; tr|A0A2P6PGS4|A0A2P6…	protein binding
619	FvH4_5g35170.t1	Fvb5_v4.0.a1	AT1G67980.1 | caffeoyl-CoA 3-O-methyltransferase | Chr1:25487724-25488934 FORWARD LENGTH=232 | 201606; PREDICTED: flavonoid 3',5'-methyltransferase-like [Fragaria vesca subsp. vesca]; sp|C7AE94|FAOMT_VITVI Flavonoid 3',5'-methyltransferase OS=Vitis vinifera OX=29760 GN=FAOMT PE=1 SV=1; tr|A0A2P6SQS3|A0A2P6SQS3_ROSCH Putative flavonoid 3',5'-methyltransferase OS=Rosa chinensis OX=74649 GN=RchiOBHm…	O-methyltransferase activity
620	FvH4_5g35401.t1	Fvb5_v4.0.a1	AT2G22540.3 | K-box region and MADS-box transcription factor family protein | Chr2:9580417-9583603 FORWARD LENGTH=240 | 201606; PREDICTED: MADS-box protein AGL24 [Fragaria vesca subsp. vesca] &gt;gi|764586500|ref|XP_011464654.1| PREDICTED: MADS-box protein AGL24 [Fragaria vesca subsp. vesca] &gt;gi|764586504|ref|XP_011464655.1| PREDICTED: MADS-box protein AGL24 [Fragaria vesca subsp. vesca] &gt;g…	nucleus; regulation of transcription, DNA-dependent; sequence-specific DNA binding transcription factor activity
621	FvH4_5g35490.t1	Fvb5_v4.0.a1	AT5G49700.1 | Putative AT-hook DNA-binding family protein | Chr5:20192599-20193429 FORWARD LENGTH=276 | 201606; PREDICTED: putative DNA-binding protein ESCAROLA [Fragaria vesca subsp. vesca]; sp|Q9LTA2|AHL17_ARATH AT-hook motif nuclear-localized protein 17 OS=Arabidopsis thaliana OX=3702 GN=AHL17 PE=2 SV=1; tr|A0A2P6PH42|A0A2P6PH42_ROSCH AT-hook motif nuclear-localized protein OS=Rosa chinensis O…	AT DNA binding
622	FvH4_5g36020.t1	Fvb5_v4.0.a1	AT3G09270.1 | glutathione S-transferase TAU 8 | Chr3:2848407-2849226 REVERSE LENGTH=224 | 201606; PREDICTED: glutathione transferase GST 23-like [Fragaria vesca subsp. vesca]; sp|Q9FQA3|GST23_MAIZE Glutathione transferase GST 23 OS=Zea mays OX=4577 PE=2 SV=1; tr|A0A2P6SAK2|A0A2P6SAK2_ROSCH Putative glutathione transferase OS=Rosa chinensis OX=74649 GN=RchiOBHm_Chr1g0327741 PE=4 SV=1
623	FvH4_5g36040.t1	Fvb5_v4.0.a1	AT1G28220.1 | purine permease 3 | Chr1:9860303-9861434 REVERSE LENGTH=351 | 201606; PREDICTED: purine permease 3-like [Fragaria vesca subsp. vesca]; sp|Q9FZ95|PUP3_ARATH Purine permease 3 OS=Arabidopsis thaliana OX=3702 GN=PUP3 PE=2 SV=1; tr|A0A2P6PHC2|A0A2P6PHC2_ROSCH Putative purine permease, plant OS=Rosa chinensis OX=74649 GN=RchiOBHm_Chr7g0237851 PE=4 SV=1	integral to membrane; transporter activity
624	FvH4_5g36230.t1	Fvb5_v4.0.a1	AT1G72200.1 | RING/U-box superfamily protein | Chr1:27169935-27171149 REVERSE LENGTH=404 | 201606; PREDICTED: RING-H2 finger protein ATL34-like [Fragaria vesca subsp. vesca]; sp|Q84W40|ATL11_ARATH RING-H2 finger protein ATL11 OS=Arabidopsis thaliana OX=3702 GN=ATL11 PE=2 SV=2; tr|A0A2P6PHC5|A0A2P6PHC5_ROSCH Putative transcription factor C2H2 family OS=Rosa chinensis OX=74649 GN=RchiOBHm_Chr7g0238…
625	FvH4_5g36540.t1	Fvb5_v4.0.a1	AT2G47140.1 | NAD(P)-binding Rossmann-fold superfamily protein | Chr2:19350970-19352059 REVERSE LENGTH=257 | 201606; PREDICTED: (-)-isopiperitenol/(-)-carveol dehydrogenase, mitochondrial-like [Fragaria vesca subsp. vesca]; sp|Q5C9I9|ISPD_MENPI (-)-isopiperitenol/(-)-carveol dehydrogenase, mitochondrial OS=Mentha piperita OX=34256 PE=1 SV=1; tr|A0A2P6PIF0|A0A2P6PIF0_ROSCH Putative oxidoreductase …	oxidoreductase activity
626	FvH4_5g37590.t1	Fvb5_v4.0.a1	AT4G08850.1 | Leucine-rich repeat receptor-like protein kinase family protein | Chr4:5636693-5640496 REVERSE LENGTH=1045 | 201606; PREDICTED: probable LRR receptor-like serine/threonine-protein kinase At4g08850 isoform X1 [Fragaria vesca subsp. vesca]; sp|Q8VZG8|MIK2_ARATH MDIS1-interacting receptor like kinase 2 OS=Arabidopsis thaliana OX=3702 GN=MIK2 PE=1 SV=3; tr|A0A2P6PHU8|A0A2P6PHU8_ROSCH Un…	ATP binding; protein kinase activity; protein phosphorylation
627	FvH4_5g37660.t1	Fvb5_v4.0.a1
628	FvH4_5g38050.t1	Fvb5_v4.0.a1	AT2G36690.2 | 2-oxoglutarate (2OG) and Fe(II)-dependent oxygenase superfamily protein | Chr2:15379930-15381987 FORWARD LENGTH=366 | 201606; PREDICTED: leucoanthocyanidin dioxygenase-like [Fragaria vesca subsp. vesca]; sp|Q9ZSA7|DLO2_ARATH Protein DMR6-LIKE OXYGENASE 2 OS=Arabidopsis thaliana OX=3702 GN=DLO2 PE=2 SV=1; tr|A0A2P6PHX5|A0A2P6PHX5_ROSCH Putative flavanone 3-dioxygenase OS=Rosa chinens…	oxidation-reduction process; oxidoreductase activity
629	FvH4_5g38070.t1	Fvb5_v4.0.a1	AT1G22150.4 | sulfate transporter 1%3B3 | Chr1:7818361-7821344 FORWARD LENGTH=656 | 201606; PREDICTED: sulfate transporter 1.3 [Fragaria vesca subsp. vesca] &gt;gi|764585778|ref|XP_011464564.1| PREDICTED: sulfate transporter 1.3 [Fragaria vesca subsp. vesca] &gt;gi|764585784|ref|XP_011464565.1| PREDICTED: sulfate transporter 1.3 [Fragaria vesca subsp. vesca] &gt;gi|764585787|ref|XP_011464566.1| P…	integral to membrane; membrane; secondary active sulfate transmembrane transporter activity; sulfate transmembrane transporter activity; sulfate transport; transmembrane transport
630	FvH4_5g38561.t1	Fvb5_v4.0.a1	AT5G17680.1 | disease resistance protein (TIR-NBS-LRR class) | Chr5:5822999-5827153 FORWARD LENGTH=1294 | 201606; PREDICTED: TMV resistance protein N-like isoform X1 [Fragaria vesca subsp. vesca]; sp|Q40392|TMVRN_NICGU TMV resistance protein N OS=Nicotiana glutinosa OX=35889 GN=N PE=1 SV=1; tr|A0A2P6PI04|A0A2P6PI04_ROSCH Putative P-loop containing nucleoside triphosphate hydrolase, leucine-rich r…	ADP binding; protein binding; signal transduction
631	FvH4_5g39370.t1	Fvb5_v4.0.a1	AT3G62550.1 | Adenine nucleotide alpha hydrolases-like superfamily protein | Chr3:23136194-23137074 FORWARD LENGTH=162 | 201606; PREDICTED: uncharacterized protein LOC101301587 [Fragaria vesca subsp. vesca]; sp|Q8LGG8|USPAL_ARATH Universal stress protein A-like protein OS=Arabidopsis thaliana OX=3702 GN=At3g01520 PE=1 SV=2; tr|A0A2P6PI98|A0A2P6PI98_ROSCH Putative universal stress protein A OS=Ros…
632	FvH4_5g39741.t1	Fvb5_v4.0.a1	AT1G65690.1 | Late embryogenesis abundant (LEA) hydroxyproline-rich glycoprotein family | Chr1:24431642-24432898 REVERSE LENGTH=252 | 201606; PREDICTED: protein YLS9-like [Fragaria vesca subsp. vesca]; sp|Q8LD98|NHL6_ARATH NDR1/HIN1-like protein 6 OS=Arabidopsis thaliana OX=3702 GN=NHL6 PE=1 SV=1; tr|A0A2P6PIE2|A0A2P6PIE2_ROSCH Putative Late embryogenesis abundant protein, LEA-14 OS=Rosa chinensi…
633	FvH4_6g00180.t1	Fvb6_v4.0.a1	60S ribosomal protein L38, putative [Ricinus communis]; AT3G59540.1 | Ribosomal L38e protein family | Chr3:21995897-21996742 REVERSE LENGTH=69 | 201606; sp|O22860|RL38_ARATH 60S ribosomal protein L38 OS=Arabidopsis thaliana OX=3702 GN=RPL38A PE=3 SV=1; tr|B9RM38|B9RM38_RICCO 60S ribosomal protein L38, putative OS=Ricinus communis OX=3988 GN=RCOM_1077580 PE=3 SV=1	ribosome; structural constituent of ribosome; translation
634	FvH4_6g00880.t1	Fvb6_v4.0.a1	AT5G24910.1 | cytochrome P450%2C family 714%2C subfamily A%2C polypeptide 1 | Chr5:8567674-8570260 REVERSE LENGTH=532 | 201606; PREDICTED: cytochrome P450 714C2-like [Fragaria vesca subsp. vesca]; sp|Q2QYH7|C14C2_ORYSJ Cytochrome P450 714C2 OS=Oryza sativa subsp. japonica OX=39947 GN=CYP714C2 PE=2 SV=1; tr|A0A2P6R568|A0A2P6R568_ROSCH Putative cytochrome P450 OS=Rosa chinensis OX=74649 GN=RchiOBHm…	heme binding; iron ion binding; oxidation-reduction process; oxidoreductase activity, acting on paired donors, with incorporation or reduction of molecular oxygen
635	FvH4_6g01030.t1	Fvb6_v4.0.a1	AT2G02230.1 | phloem protein 2-B1 | Chr2:590393-591595 REVERSE LENGTH=336 | 201606; PREDICTED: putative F-box protein PP2-B12 [Fragaria vesca subsp. vesca]; sp|Q9FLU7|P2B12_ARATH Putative F-box protein PP2-B12 OS=Arabidopsis thaliana OX=3702 GN=PP2B12 PE=4 SV=1; tr|A0A2P6R577|A0A2P6R577_ROSCH Putative phloem protein OS=Rosa chinensis OX=74649 GN=RchiOBHm_Chr3g0448521 PE=4 SV=1	protein binding
636	FvH4_6g01040.t1	Fvb6_v4.0.a1
637	FvH4_6g01050.t1	Fvb6_v4.0.a1
638	FvH4_6g01480.t1	Fvb6_v4.0.a1	AT1G70250.1 | receptor serine/threonine kinase | Chr1:26452975-26456088 FORWARD LENGTH=799 | 201606; PREDICTED: probable receptor-like protein kinase At1g67000 [Fragaria vesca subsp. vesca]; sp|P93604|LRK10_WHEAT Rust resistance kinase Lr10 OS=Triticum aestivum OX=4565 GN=LRK10 PE=2 SV=1; tr|A0A251P0F5|A0A251P0F5_PRUPE Uncharacterized protein OS=Prunus persica OX=3760 GN=PRUPE_6G352900 PE=4 SV=1	ATP binding; protein kinase activity; protein phosphorylation
639	FvH4_6g02000.t1	Fvb6_v4.0.a1	PREDICTED: ATP-dependent RNA helicase A-like [Fragaria vesca subsp. vesca] &gt;gi|764596128|ref|XP_011465989.1| PREDICTED: ATP-dependent RNA helicase A-like [Fragaria vesca subsp. vesca] &gt;gi|764596131|ref|XP_011465990.1| PREDICTED: ATP-dependent RNA helicase A-like [Fragaria vesca subsp. vesca] &gt;gi|764596135|ref|XP_011465991.1| PREDICTED: ATP-dependent RNA helicase A-like [Fragaria vesca su…
640	FvH4_6g02022.t1	Fvb6_v4.0.a1	PREDICTED: uncharacterized protein LOC105351977 [Fragaria vesca subsp. vesca] &gt;gi|764596112|ref|XP_011465983.1| PREDICTED: uncharacterized protein LOC105351977 [Fragaria vesca subsp. vesca] &gt;gi|764596115|ref|XP_011465984.1| PREDICTED: uncharacterized protein LOC105351977 [Fragaria vesca subsp. vesca]; tr|A0A385TD73|A0A385TD73_BRELA LysM peptidoglycan-binding domain-containing protein OS=Bre…
641	FvH4_6g02210.t1	Fvb6_v4.0.a1
642	FvH4_6g02220.t1	Fvb6_v4.0.a1	hypothetical protein RchiOBHm_Chr3g0449981 [Rosa chinensis]; tr|A0A2P6R5L9|A0A2P6R5L9_ROSCH Uncharacterized protein OS=Rosa chinensis OX=74649 GN=RchiOBHm_Chr3g0449981 PE=4 SV=1
643	FvH4_6g02270.t1	Fvb6_v4.0.a1	AT3G23240.1 | ethylene response factor 1 | Chr3:8295705-8296361 FORWARD LENGTH=218 | 201606; PREDICTED: ethylene-responsive transcription factor 1B-like [Fragaria vesca subsp. vesca]; sp|Q8LDC8|ERF92_ARATH Ethylene-responsive transcription factor 1B OS=Arabidopsis thaliana OX=3702 GN=ERF1B PE=1 SV=2; tr|A0A2P6R5M0|A0A2P6R5M0_ROSCH Putative transcription factor AP2-EREBP family OS=Rosa chinensis O…	DNA binding; regulation of transcription, DNA-dependent; sequence-specific DNA binding transcription factor activity
644	FvH4_6g02470.t1	Fvb6_v4.0.a1	AT3G56710.2 | sigma factor binding protein 1 | Chr3:21007053-21007508 REVERSE LENGTH=151 | 201606; PREDICTED: uncharacterized protein LOC105352572 [Fragaria vesca subsp. vesca]; sp|Q9LDH1|SIB1_ARATH Sigma factor binding protein 1, chloroplastic OS=Arabidopsis thaliana OX=3702 GN=SIB1 PE=1 SV=1; tr|A0A2P6R5P1|A0A2P6R5P1_ROSCH Uncharacterized protein OS=Rosa chinensis OX=74649 GN=RchiOBHm_Chr3g0450…	positive regulation of sequence-specific DNA binding transcription factor activity
645	FvH4_6g02660.t1	Fvb6_v4.0.a1	AT5G28650.1 | WRKY DNA-binding protein 74 | Chr5:10677790-10678945 REVERSE LENGTH=330 | 201606; PREDICTED: probable WRKY transcription factor 74 [Fragaria vesca subsp. vesca]; sp|Q93WU6|WRK74_ARATH Probable WRKY transcription factor 74 OS=Arabidopsis thaliana OX=3702 GN=WRKY74 PE=2 SV=2; tr|A0A2P6R5V2|A0A2P6R5V2_ROSCH Putative transcription factor WRKY family OS=Rosa chinensis OX=74649 GN=RchiOBH…	regulation of transcription, DNA-dependent; sequence-specific DNA binding; sequence-specific DNA binding transcription factor activity
646	FvH4_6g03001.t1	Fvb6_v4.0.a1	AT1G60710.1 | NAD(P)-linked oxidoreductase superfamily protein | Chr1:22355073-22356627 REVERSE LENGTH=345 | 201606; probable aldo-keto reductase 1 [Prunus avium]; sp|C6TBN2|AKR1_SOYBN Probable aldo-keto reductase 1 OS=Glycine max OX=3847 GN=AKR1 PE=2 SV=1; tr|A0A314ZZP3|A0A314ZZP3_PRUYE Putative aldo-keto reductase 1 OS=Prunus yedoensis var. nudiflora OX=2094558 GN=Pyn_31280 PE=4 SV=1
647	FvH4_6g03170.t1	Fvb6_v4.0.a1	AT4G14746.1 | neurogenic locus notch-like protein | Chr4:8462720-8464326 REVERSE LENGTH=212 | 201606; PREDICTED: uncharacterized protein LOC101300067 [Fragaria vesca subsp. vesca]; tr|A0A2P6R633|A0A2P6R633_ROSCH Uncharacterized protein OS=Rosa chinensis OX=74649 GN=RchiOBHm_Chr3g0451431 PE=4 SV=1
648	FvH4_6g03180.t1	Fvb6_v4.0.a1	AT4G14746.1 | neurogenic locus notch-like protein | Chr4:8462720-8464326 REVERSE LENGTH=212 | 201606; PREDICTED: uncharacterized protein LOC101299777 [Fragaria vesca subsp. vesca]; tr|A0A2P6R618|A0A2P6R618_ROSCH Uncharacterized protein OS=Rosa chinensis OX=74649 GN=RchiOBHm_Chr3g0451451 PE=4 SV=1
649	FvH4_6g03430.t1	Fvb6_v4.0.a1	AT3G04880.1 | DNA-damage-repair/toleration protein (DRT102) | Chr3:1346431-1347363 REVERSE LENGTH=310 | 201606; PREDICTED: DNA-damage-repair/toleration protein DRT102 [Fragaria vesca subsp. vesca]; sp|Q05212|DR102_ARATH DNA damage-repair/toleration protein DRT102 OS=Arabidopsis thaliana OX=3702 GN=DRT102 PE=1 SV=2; tr|A0A2P6R658|A0A2P6R658_ROSCH Putative ribose-5-phosphate isomerase OS=Rosa chine…	carbohydrate metabolic process; isomerase activity
650	FvH4_6g03980.t1	Fvb6_v4.0.a1
651	FvH4_6g05200.t1	Fvb6_v4.0.a1	AT5G27370.1 | inactive Serine/Threonine-kinase%2C putative (DUF679) | Chr5:9667311-9667886 FORWARD LENGTH=191 | 201606; PREDICTED: uncharacterized protein LOC101304693 [Fragaria vesca subsp. vesca]; sp|Q3E912|DMP10_ARATH Protein DMP10 OS=Arabidopsis thaliana OX=3702 GN=DMP10 PE=2 SV=1; tr|A0A2P6R6Q0|A0A2P6R6Q0_ROSCH Uncharacterized protein OS=Rosa chinensis OX=74649 GN=RchiOBHm_Chr3g0453861 PE=4 …
652	FvH4_6g05210.t1	Fvb6_v4.0.a1	AT4G18425.1 | transmembrane protein%2C putative (DUF679) | Chr4:10181421-10182062 REVERSE LENGTH=213 | 201606; PREDICTED: uncharacterized protein LOC101304116 [Fragaria vesca subsp. vesca]; sp|Q8L928|DMP4_ARATH Protein DMP4 OS=Arabidopsis thaliana OX=3702 GN=DMP4 PE=2 SV=1; tr|A0A2P6R6Q9|A0A2P6R6Q9_ROSCH Uncharacterized protein OS=Rosa chinensis OX=74649 GN=RchiOBHm_Chr3g0453911 PE=4 SV=1
653	FvH4_6g05391.t1	Fvb6_v4.0.a1	AT5G17540.1 | HXXXD-type acyl-transferase family protein | Chr5:5782061-5783682 REVERSE LENGTH=461 | 201606; PREDICTED: benzyl alcohol O-benzoyltransferase-like [Fragaria vesca subsp. vesca]; sp|Q8GT20|BEBT_TOBAC Benzyl alcohol O-benzoyltransferase OS=Nicotiana tabacum OX=4097 GN=HSR201 PE=1 SV=1; tr|A0A2P6PB51|A0A2P6PB51_ROSCH Putative alcohol O-acetyltransferase OS=Rosa chinensis OX=74649 GN=Rc…	transferase activity, transferring acyl groups other than amino-acyl groups
654	FvH4_6g05392.t1	Fvb6_v4.0.a1	AT3G03480.1 | acetyl CoA:(Z)-3-hexen-1-ol acetyltransferase | Chr3:828400-829863 REVERSE LENGTH=454 | 201606; PREDICTED: methanol O-anthraniloyltransferase-like [Fragaria vesca subsp. vesca]; sp|Q8GT20|BEBT_TOBAC Benzyl alcohol O-benzoyltransferase OS=Nicotiana tabacum OX=4097 GN=HSR201 PE=1 SV=1; tr|A0A2P6PB83|A0A2P6PB83_ROSCH Putative benzyl alcohol O-benzoyltransferase OS=Rosa chinensis OX=746…	transferase activity, transferring acyl groups other than amino-acyl groups
655	FvH4_6g05440.t1	Fvb6_v4.0.a1	AT1G72210.1 | basic helix-loop-helix (bHLH) DNA-binding superfamily protein | Chr1:27180066-27182268 FORWARD LENGTH=320 | 201606; PREDICTED: transcription factor bHLH94-like [Fragaria vesca subsp. vesca]; sp|Q9C7T4|BH096_ARATH Transcription factor bHLH96 OS=Arabidopsis thaliana OX=3702 GN=BHLH96 PE=1 SV=1; tr|A0A2P6R6R1|A0A2P6R6R1_ROSCH Putative transcription factor bHLH family OS=Rosa chinensis …	protein dimerization activity
656	FvH4_6g05510.t1	Fvb6_v4.0.a1	AT1G03220.1 | Eukaryotic aspartyl protease family protein | Chr1:787143-788444 FORWARD LENGTH=433 | 201606; PREDICTED: basic 7S globulin-like [Fragaria vesca subsp. vesca]; sp|P13917|7SB1_SOYBN Basic 7S globulin OS=Glycine max OX=3847 GN=BG PE=1 SV=2; tr|A0A2P6R6V2|A0A2P6R6V2_ROSCH Putative aspartic peptidase A1 family, xylanase inhibitor OS=Rosa chinensis OX=74649 GN=RchiOBHm_Chr3g0454271 PE=3 S…	aspartic-type endopeptidase activity; proteolysis
657	FvH4_6g06060.t1	Fvb6_v4.0.a1	PREDICTED: uncharacterized protein LOC101292820 [Fragaria vesca subsp. vesca]
658	FvH4_6g06360.t1	Fvb6_v4.0.a1	AT2G29110.2 | glutamate receptor 2.8 | Chr2:12506880-12510555 REVERSE LENGTH=948 | 201606; PREDICTED: glutamate receptor 2.8-like [Fragaria vesca subsp. vesca]; sp|Q9C5V5|GLR28_ARATH Glutamate receptor 2.8 OS=Arabidopsis thaliana OX=3702 GN=GLR2.8 PE=2 SV=2; tr|A0A2P6QTQ4|A0A2P6QTQ4_ROSCH Glutamate receptor OS=Rosa chinensis OX=74649 GN=RchiOBHm_Chr4g0404081 PE=3 SV=1	ionotropic glutamate receptor activity; membrane
659	FvH4_6g07120.t1	Fvb6_v4.0.a1	AT3G06740.1 | GATA transcription factor 15 | Chr3:2126658-2127265 FORWARD LENGTH=149 | 201606; PREDICTED: GATA transcription factor 23-like [Fragaria vesca subsp. vesca]; sp|Q8LG10|GAT15_ARATH GATA transcription factor 15 OS=Arabidopsis thaliana OX=3702 GN=GATA15 PE=2 SV=2; tr|A0A2P6R7G3|A0A2P6R7G3_ROSCH Putative transcription factor C2C2-GATA family OS=Rosa chinensis OX=74649 GN=RchiOBHm_Chr3g04…	regulation of transcription, DNA-dependent; sequence-specific DNA binding; zinc ion binding
660	FvH4_6g07340.t1	Fvb6_v4.0.a1
661	FvH4_6g07410.t1	Fvb6_v4.0.a1	AT2G24100.1 | ATP-dependent DNA helicase | Chr2:10244921-10246715 FORWARD LENGTH=466 | 201606; PREDICTED: uncharacterized protein LOC101299979 isoform X1 [Fragaria vesca subsp. vesca]; tr|A0A2P6R7G8|A0A2P6R7G8_ROSCH Uncharacterized protein OS=Rosa chinensis OX=74649 GN=RchiOBHm_Chr3g0457011 PE=4 SV=1
662	FvH4_6g07660.t1	Fvb6_v4.0.a1	AT1G02380.1 | transmembrane protein | Chr1:477814-478850 FORWARD LENGTH=231 | 201606; PREDICTED: uncharacterized protein LOC105352023 [Fragaria vesca subsp. vesca]; tr|A0A2P6R7K3|A0A2P6R7K3_ROSCH Uncharacterized protein OS=Rosa chinensis OX=74649 GN=RchiOBHm_Chr3g0457351 PE=4 SV=1
663	FvH4_6g08100.t1	Fvb6_v4.0.a1	PREDICTED: protein NIM1-INTERACTING 1 [Fragaria vesca subsp. vesca]; tr|A0A2P6R7S8|A0A2P6R7S8_ROSCH Putative NPR1/NH1-interacting protein OS=Rosa chinensis OX=74649 GN=RchiOBHm_Chr3g0457951 PE=4 SV=1	regulation of systemic acquired resistance
664	FvH4_6g08700.t1	Fvb6_v4.0.a1	PREDICTED: uncharacterized protein LOC101312647 isoform X1 [Fragaria vesca subsp. vesca]; tr|A0A2P6R7Z0|A0A2P6R7Z0_ROSCH Uncharacterized protein OS=Rosa chinensis OX=74649 GN=RchiOBHm_Chr3g0458941 PE=4 SV=1
665	FvH4_6g08820.t1	Fvb6_v4.0.a1	AT4G19130.1 | Replication factor-A protein 1-like protein | Chr4:10466618-10469092 REVERSE LENGTH=784 | 201606; sp|Q6NY74|RFA1_DANRE Replication protein A 70 kDa DNA-binding subunit OS=Danio rerio OX=7955 GN=rpa1 PE=1 SV=1; tr|A0A2P6RZZ0|A0A2P6RZZ0_ROSCH Putative replication protein A, OB OS=Rosa chinensis OX=74649 GN=RchiOBHm_Chr2g0150581 PE=4 SV=1; uncharacterized protein LOC112188576 [Rosa chi…
666	FvH4_6g08920.t1	Fvb6_v4.0.a1	AT3G17830.1 | Molecular chaperone Hsp40/DnaJ family protein | Chr3:6101868-6104503 FORWARD LENGTH=517 | 201606; PREDICTED: dnaJ homolog subfamily A member 3, mitochondrial-like isoform X4 [Fragaria vesca subsp. vesca]; sp|Q9SJZ7|DNJA6_ARATH Chaperone protein dnaJ A6, chloroplastic OS=Arabidopsis thaliana OX=3702 GN=DJA6 PE=2 SV=2; tr|A0A2P6R819|A0A2P6R819_ROSCH Putative DnaJ domain-containing pro…
667	FvH4_6g09300.t1	Fvb6_v4.0.a1	AT4G20780.1 | calmodulin like 42 | Chr4:11133309-11133884 REVERSE LENGTH=191 | 201606; PREDICTED: calcium-binding protein CML42-like [Fragaria vesca subsp. vesca]; sp|Q9SVG9|CML42_ARATH Calcium-binding protein CML42 OS=Arabidopsis thaliana OX=3702 GN=CML42 PE=1 SV=1; tr|A0A2P6R876|A0A2P6R876_ROSCH Putative EF-hand domain pair protein OS=Rosa chinensis OX=74649 GN=RchiOBHm_Chr3g0459681 PE=4 SV=1	calcium ion binding
668	FvH4_6g09310.t1	Fvb6_v4.0.a1	PREDICTED: uncharacterized protein LOC101292730 [Fragaria vesca subsp. vesca]; tr|A0A251NXM3|A0A251NXM3_PRUPE Uncharacterized protein OS=Prunus persica OX=3760 GN=PRUPE_6G298800 PE=4 SV=1
669	FvH4_6g09510.t1	Fvb6_v4.0.a1	AT2G38600.2 | HAD superfamily%2C subfamily IIIB acid phosphatase | Chr2:16145907-16146857 FORWARD LENGTH=251 | 201606; PREDICTED: acid phosphatase 1 [Fragaria vesca subsp. vesca] &gt;gi|764599557|ref|XP_011466401.1| PREDICTED: acid phosphatase 1 [Fragaria vesca subsp. vesca] &gt;gi|764599561|ref|XP_011466402.1| PREDICTED: acid phosphatase 1 [Fragaria vesca subsp. vesca]; sp|P27061|PPA1_SOLLC Acid…	acid phosphatase activity
670	FvH4_6g09511.t1	Fvb6_v4.0.a1
671	FvH4_6g10290.t1	Fvb6_v4.0.a1	AT1G11120.2 | CTTNBP 2 amino-terminal-like protein | Chr1:3715229-3717320 FORWARD LENGTH=161 | 201606; PREDICTED: uncharacterized protein LOC101308479 [Fragaria vesca subsp. vesca]; tr|A0A2P6Q3U7|A0A2P6Q3U7_ROSCH Uncharacterized protein OS=Rosa chinensis OX=74649 GN=RchiOBHm_Chr5g0007461 PE=4 SV=1
672	FvH4_6g10350.t1	Fvb6_v4.0.a1	AT5G01750.2 | LURP-one-like protein (DUF567) | Chr5:290034-291109 FORWARD LENGTH=217 | 201606; PREDICTED: protein LURP-one-related 10-like [Fragaria vesca subsp. vesca]; sp|Q9LZX1|LOR15_ARATH Protein LURP-one-related 15 OS=Arabidopsis thaliana OX=3702 GN=At5g01750 PE=1 SV=1; tr|A0A2P6R8M4|A0A2P6R8M4_ROSCH Putative tubby-like domain-containing protein OS=Rosa chinensis OX=74649 GN=RchiOBHm_Chr3g04…
673	FvH4_6g11050.t1	Fvb6_v4.0.a1
674	FvH4_6g11150.t1	Fvb6_v4.0.a1	AT1G60360.1 | RING/U-box superfamily protein | Chr1:22242748-22243731 REVERSE LENGTH=327 | 201606; PREDICTED: uncharacterized protein LOC105352616 [Fragaria vesca subsp. vesca]; sp|Q9C1X4|YKW3_SCHPO Uncharacterized RING finger protein P32A8.03c OS=Schizosaccharomyces pombe (strain 972 / ATCC 24843) OX=284812 GN=SPAP32A8.03c PE=4 SV=1; tr|A0A2P6Q028|A0A2P6Q028_ROSCH Putative transcription factor C…
675	FvH4_6g11440.t1	Fvb6_v4.0.a1	AT5G23960.1 | terpene synthase 21 | Chr5:8092969-8095128 FORWARD LENGTH=547 | 201606; PREDICTED: (-)-germacrene D synthase-like [Fragaria vesca subsp. vesca]; sp|Q6Q3H3|TPSGD_VITVI (-)-germacrene D synthase OS=Vitis vinifera OX=29760 GN=VIT_19s0014g04930 PE=1 SV=1; tr|A0A2P6SAB1|A0A2P6SAB1_ROSCH Putative lyase OS=Rosa chinensis OX=74649 GN=RchiOBHm_Chr1g0326391 PE=3 SV=1	lyase activity; magnesium ion binding; terpene synthase activity
676	FvH4_6g11660.t1	Fvb6_v4.0.a1	AT1G47890.1 | receptor like protein 7 | Chr1:17643976-17647035 FORWARD LENGTH=1019 | 201606; PREDICTED: receptor-like protein 12 isoform X1 [Fragaria vesca subsp. vesca]; sp|Q9C699|RLP7_ARATH Receptor-like protein 7 OS=Arabidopsis thaliana OX=3702 GN=RLP7 PE=3 SV=2; tr|A0A2P6R966|A0A2P6R966_ROSCH Putative leucine-rich repeat-containing, plant-type, leucine-rich repeat domain, L OS=Rosa chinensis …	protein binding
677	FvH4_6g11940.t1	Fvb6_v4.0.a1	AT5G01210.1 | HXXXD-type acyl-transferase family protein | Chr5:84554-85981 FORWARD LENGTH=475 | 201606; PREDICTED: BAHD acyltransferase DCR [Fragaria vesca subsp. vesca]; sp|Q9FF86|DCR_ARATH BAHD acyltransferase DCR OS=Arabidopsis thaliana OX=3702 GN=DCR PE=2 SV=1; tr|A0A2P6R9A0|A0A2P6R9A0_ROSCH Putative shikimate O-hydroxycinnamoyltransferase OS=Rosa chinensis OX=74649 GN=RchiOBHm_Chr3g0463721 …	transferase activity, transferring acyl groups other than amino-acyl groups
678	FvH4_6g12010.t1	Fvb6_v4.0.a1
679	FvH4_6g12880.t1	Fvb6_v4.0.a1	AT1G34300.1 | lectin protein kinase family protein | Chr1:12503450-12505939 FORWARD LENGTH=829 | 201606; PREDICTED: putative receptor protein kinase ZmPK1 [Fragaria vesca subsp. vesca]; sp|P17801|KPRO_MAIZE Putative receptor protein kinase ZmPK1 OS=Zea mays OX=4577 GN=PK1 PE=2 SV=2; tr|A0A2P6R9K3|A0A2P6R9K3_ROSCH Uncharacterized protein OS=Rosa chinensis OX=74649 GN=RchiOBHm_Chr3g0464911 PE=4 SV=1	ATP binding; protein kinase activity; protein phosphorylation; protein serine/threonine kinase activity; recognition of pollen
680	FvH4_6g13370.t1	Fvb6_v4.0.a1	AT5G02180.2 | Transmembrane amino acid transporter family protein | Chr5:431034-433544 FORWARD LENGTH=550 | 201606; PREDICTED: vacuolar amino acid transporter 1-like isoform X2 [Fragaria vesca subsp. vesca]; sp|Q8GYS4|AVT1D_ARATH Amino acid transporter AVT1D OS=Arabidopsis thaliana OX=3702 GN=AVT1D PE=2 SV=1; tr|A0A2P6R9Y7|A0A2P6R9Y7_ROSCH Putative amino acid transporter, transmembrane domain-con…
681	FvH4_6g13580.t1	Fvb6_v4.0.a1	AT5G53130.1 | cyclic nucleotide gated channel 1 | Chr5:21537830-21540490 REVERSE LENGTH=716 | 201606; PREDICTED: cyclic nucleotide-gated ion channel 1-like [Fragaria vesca subsp. vesca]; sp|O65717|CNGC1_ARATH Cyclic nucleotide-gated ion channel 1 OS=Arabidopsis thaliana OX=3702 GN=CNGC1 PE=1 SV=1; tr|A0A2P6R9Z3|A0A2P6R9Z3_ROSCH Putative potassium channel, voltage-dependent, EAG/ELK/ERG OS=Rosa ch…
682	FvH4_6g13620.t1	Fvb6_v4.0.a1	AT3G55470.2 | Calcium-dependent lipid-binding (CaLB domain) family protein | Chr3:20564356-20566092 FORWARD LENGTH=155 | 201606; PREDICTED: elicitor-responsive protein 1-like [Fragaria vesca subsp. vesca]; sp|Q0JHU5|ERG1_ORYSJ Elicitor-responsive protein 1 OS=Oryza sativa subsp. japonica OX=39947 GN=ERG1 PE=1 SV=1; tr|M5W3U0|M5W3U0_PRUPE Uncharacterized protein OS=Prunus persica OX=3760 GN=PRUPE_…
683	FvH4_6g13800.t1	Fvb6_v4.0.a1	AT5G53130.1 | cyclic nucleotide gated channel 1 | Chr5:21537830-21540490 REVERSE LENGTH=716 | 201606; PREDICTED: cyclic nucleotide-gated ion channel 1-like isoform X1 [Fragaria vesca subsp. vesca] &gt;gi|764601384|ref|XP_011466569.1| PREDICTED: cyclic nucleotide-gated ion channel 1-like isoform X1 [Fragaria vesca subsp. vesca]; sp|O65717|CNGC1_ARATH Cyclic nucleotide-gated ion channel 1 OS=Arabid…	ion channel activity; ion transport; membrane; transmembrane transport
684	FvH4_6g14220.t1	Fvb6_v4.0.a1	AT3G09470.2 | Major facilitator superfamily protein | Chr3:2911455-2914572 REVERSE LENGTH=438 | 20160331; PREDICTED: UNC93-like protein 3 isoform X1 [Fragaria vesca subsp. vesca]; sp|Q94AA1|UN933_ARATH UNC93-like protein 3 OS=Arabidopsis thaliana OX=3702 GN=At3g09470 PE=2 SV=1; tr|A0A2P6RA64|A0A2P6RA64_ROSCH Putative Ion channel regulatory protein, UNC-93 OS=Rosa chinensis OX=74649 GN=RchiOBHm_Ch…
685	FvH4_6g14410.t1	Fvb6_v4.0.a1	AT3G53600.1 | C2H2-type zinc finger family protein | Chr3:19875532-19876059 FORWARD LENGTH=175 | 201606; PREDICTED: zinc finger protein ZAT11-like [Fragaria vesca subsp. vesca]; sp|Q9SLD4|ZAT11_ARATH Zinc finger protein ZAT11 OS=Arabidopsis thaliana OX=3702 GN=ZAT11 PE=2 SV=1; tr|A0A2P6RA84|A0A2P6RA84_ROSCH Putative transcription factor C2H2 family OS=Rosa chinensis OX=74649 GN=RchiOBHm_Chr3g0467…	nucleic acid binding
686	FvH4_6g14470.t1	Fvb6_v4.0.a1	AT1G06340.1 | Plant Tudor-like protein | Chr1:1933583-1933987 REVERSE LENGTH=134 | 201606; PREDICTED: uncharacterized protein LOC101296025 [Fragaria vesca subsp. vesca]; sp|F4I8W1|DUF2_ARATH DUF724 domain-containing protein 2 OS=Arabidopsis thaliana OX=3702 GN=DUF2 PE=2 SV=1; tr|A0A2P6R6P3|A0A2P6R6P3_ROSCH Putative Agenet-like domain-containing protein OS=Rosa chinensis OX=74649 GN=RchiOBHm_Chr3g…
687	FvH4_6g14500.t1	Fvb6_v4.0.a1	AT2G39490.1 | F-box family protein | Chr2:16487151-16488464 REVERSE LENGTH=387 | 201606; PREDICTED: F-box protein At2g39490-like [Fragaria vesca subsp. vesca]; sp|Q5S4V7|FB129_ARATH F-box protein At2g39490 OS=Arabidopsis thaliana OX=3702 GN=At2g39490 PE=2 SV=1; tr|A0A2P6RA95|A0A2P6RA95_ROSCH Putative F-box domain, leucine-rich repeat domain, L domain-containing protein OS=Rosa chinensis OX=74649 …	protein binding
688	FvH4_6g14780.t1	Fvb6_v4.0.a1	AT5G02710.3 | zinc/iron-chelating domain protein | Chr5:612628-613480 FORWARD LENGTH=176 | 201606; PREDICTED: uncharacterized protein LOC101290968 [Fragaria vesca subsp. vesca]; tr|A0A2P6RAD3|A0A2P6RAD3_ROSCH Putative zinc-or iron-chelating domain containing protein OS=Rosa chinensis OX=74649 GN=RchiOBHm_Chr3g0468011 PE=4 SV=1
689	FvH4_6g15181.t1	Fvb6_v4.0.a1
690	FvH4_6g15580.t1	Fvb6_v4.0.a1	AT2G37130.1 | Peroxidase superfamily protein | Chr2:15598225-15600004 REVERSE LENGTH=327 | 201606; PREDICTED: peroxidase 21 [Fragaria vesca subsp. vesca]; sp|Q42580|PER21_ARATH Peroxidase 21 OS=Arabidopsis thaliana OX=3702 GN=PER21 PE=1 SV=1; tr|A0A2P6RAP4|A0A2P6RAP4_ROSCH Peroxidase OS=Rosa chinensis OX=74649 GN=RchiOBHm_Chr3g0469141 PE=3 SV=1	heme binding; hydrogen peroxide catabolic process; oxidation-reduction process; peroxidase activity; response to oxidative stress
691	FvH4_6g15610.t1	Fvb6_v4.0.a1	AT1G61560.1 | Seven transmembrane MLO family protein | Chr1:22708875-22712032 REVERSE LENGTH=583 | 201606; PREDICTED: MLO-like protein 6 [Fragaria vesca subsp. vesca]; sp|Q94KB7|MLO6_ARATH MLO-like protein 6 OS=Arabidopsis thaliana OX=3702 GN=MLO6 PE=2 SV=2; tr|K7W5S9|K7W5S9_ROSMU MLO-like protein OS=Rosa multiflora OX=74647 GN=MLO2 PE=2 SV=1	defense response; integral to membrane
692	FvH4_6g15900.t1	Fvb6_v4.0.a1	AT5G03230.1 | senescence regulator (Protein of unknown function%2C DUF584) | Chr5:769636-770136 FORWARD LENGTH=166 | 201606; PREDICTED: uncharacterized protein LOC101312271 [Fragaria vesca subsp. vesca]; tr|A0A2P6RAT6|A0A2P6RAT6_ROSCH Putative senescence regulator S40 OS=Rosa chinensis OX=74649 GN=RchiOBHm_Chr3g0469591 PE=4 SV=1
693	FvH4_6g16030.t1	Fvb6_v4.0.a1	AT2G37220.1 | RNA-binding (RRM/RBD/RNP motifs) family protein | Chr2:15634980-15636331 REVERSE LENGTH=289 | 201606; PREDICTED: 29 kDa ribonucleoprotein A, chloroplastic [Fragaria vesca subsp. vesca]; sp|Q08935|ROC1_NICSY 29 kDa ribonucleoprotein A, chloroplastic OS=Nicotiana sylvestris OX=4096 PE=2 SV=1; tr|A0A2P6RAX7|A0A2P6RAX7_ROSCH Putative nucleotide-binding alpha-beta plait domain-containing…	nucleic acid binding
694	FvH4_6g16961.t1	Fvb6_v4.0.a1	AT3G09510.1 | Ribonuclease H-like superfamily protein | Chr3:2921804-2923258 FORWARD LENGTH=484 | 201606; PREDICTED: uncharacterized protein LOC105350109 [Fragaria vesca subsp. vesca]; sp|P0C2F6|RNHX1_ARATH Putative ribonuclease H protein At1g65750 OS=Arabidopsis thaliana OX=3702 GN=At1g65750 PE=3 SV=1; tr|A0A2P6QTU7|A0A2P6QTU7_ROSCH Putative ribonuclease H OS=Rosa chinensis OX=74649 GN=RchiOBHm_…	nucleic acid binding; ribonuclease H activity
695	FvH4_6g17030.t1	Fvb6_v4.0.a1	AT2G36750.1 | UDP-glucosyl transferase 73C1 | Chr2:15410531-15412006 REVERSE LENGTH=491 | 201606; PREDICTED: UDP-glycosyltransferase 73C1-like [Fragaria vesca subsp. vesca]; sp|Q9ZQ99|U73C1_ARATH UDP-glycosyltransferase 73C1 OS=Arabidopsis thaliana OX=3702 GN=UGT73C1 PE=2 SV=1; tr|A0A2P6RB68|A0A2P6RB68_ROSCH Glycosyltransferase OS=Rosa chinensis OX=74649 GN=RchiOBHm_Chr3g0471011 PE=3 SV=1	transferase activity, transferring hexosyl groups
696	FvH4_6g17371.t1	Fvb6_v4.0.a1	PREDICTED: uncharacterized protein LOC105352642 [Fragaria vesca subsp. vesca]; tr|A0A2P6RBB2|A0A2P6RBB2_ROSCH Uncharacterized protein OS=Rosa chinensis OX=74649 GN=RchiOBHm_Chr3g0471371 PE=4 SV=1
697	FvH4_6g17652.t1	Fvb6_v4.0.a1	PREDICTED: uncharacterized protein LOC105352168 [Fragaria vesca subsp. vesca]; tr|A0A2I4HDT1|A0A2I4HDT1_JUGRE uncharacterized protein LOC109016349 OS=Juglans regia OX=51240 GN=LOC109016349 PE=4 SV=1
698	FvH4_6g18200.t1	Fvb6_v4.0.a1	AT5G39890.1 | 2-aminoethanethiol dioxygenase%2C putative (DUF1637) | Chr5:15974543-15976013 FORWARD LENGTH=276 | 201606; PREDICTED: 2-aminoethanethiol dioxygenase-like [Fragaria vesca subsp. vesca]; sp|Q8LGJ5|PCO2_ARATH Plant cysteine oxidase 2 OS=Arabidopsis thaliana OX=3702 GN=PCO2 PE=1 SV=1; tr|A0A2P6RHF7|A0A2P6RHF7_ROSCH Putative cysteamine dioxygenase OS=Rosa chinensis OX=74649 GN=RchiOBHm_C…	oxidation-reduction process; oxidoreductase activity, acting on single donors with incorporation of molecular oxygen, incorporation of two atoms of oxygen
699	FvH4_6g18210.t1	Fvb6_v4.0.a1	AT3G44590.2 | 60S acidic ribosomal protein family | Chr3:16163983-16164658 FORWARD LENGTH=111 | 201606; PREDICTED: 60S acidic ribosomal protein P2-2-like [Fragaria vesca subsp. vesca]; sp|O24415|RLA2B_MAIZE 60S acidic ribosomal protein P2B OS=Zea mays OX=4577 GN=RPP2B PE=1 SV=1; tr|A0A314UQ16|A0A314UQ16_PRUYE 60S acidic ribosomal protein P2B-like OS=Prunus yedoensis var. nudiflora OX=2094558 GN=P…	ribosome; structural constituent of ribosome; translational elongation
700	FvH4_6g19170.t1	Fvb6_v4.0.a1	AT2G36210.1 | SAUR-like auxin-responsive protein family | Chr2:15186326-15186733 REVERSE LENGTH=135 | 201606; PREDICTED: auxin-induced protein 15A [Fragaria vesca subsp. vesca]; sp|O65695|SAU50_ARATH Auxin-responsive protein SAUR50 OS=Arabidopsis thaliana OX=3702 GN=SAUR50 PE=1 SV=1; tr|A0A2P6RC34|A0A2P6RC34_ROSCH Putative small auxin-up RNA OS=Rosa chinensis OX=74649 GN=RchiOBHm_Chr3g0474301 PE=…	response to auxin stimulus
701	FvH4_6g19300.t1	Fvb6_v4.0.a1	AT5G23960.2 | terpene synthase 21 | Chr5:8092969-8095128 FORWARD LENGTH=545 | 201606; sesquiterpene cyclase, partial [Fragaria vesca]; sp|O23945|PINS_FRAVE (-)-alpha-pinene synthase OS=Fragaria vesca OX=57918 PE=1 SV=2; tr|A0A2P6RC43|A0A2P6RC43_ROSCH (-)-alpha-pinene synthase OS=Rosa chinensis OX=74649 GN=RchiOBHm_Chr3g0474411 PE=3 SV=1	lyase activity; magnesium ion binding; terpene synthase activity
702	FvH4_6g19550.t1	Fvb6_v4.0.a1	AT3G11570.1 | TRICHOME BIREFRINGENCE-LIKE 8 | Chr3:3645540-3647328 REVERSE LENGTH=427 | 201606; PREDICTED: protein trichome birefringence-like 8 [Fragaria vesca subsp. vesca]; sp|Q9CAX1|TBL8_ARATH Protein trichome birefringence-like 8 OS=Arabidopsis thaliana OX=3702 GN=TBL8 PE=2 SV=1; tr|A0A314YAA2|A0A314YAA2_PRUYE Protein trichome birefringence-like 8 OS=Prunus yedoensis var. nudiflora OX=209455…
703	FvH4_6g20130.t1	Fvb6_v4.0.a1	AT2G35980.1 | Late embryogenesis abundant (LEA) hydroxyproline-rich glycoprotein family | Chr2:15110635-15111318 FORWARD LENGTH=227 | 201606; PREDICTED: protein YLS9-like [Fragaria vesca subsp. vesca]; sp|Q9SJ52|NHL10_ARATH NDR1/HIN1-like protein 10 OS=Arabidopsis thaliana OX=3702 GN=NHL10 PE=2 SV=1; tr|A0A2P6RCF8|A0A2P6RCF8_ROSCH Putative Late embryogenesis abundant protein, LEA-14 OS=Rosa chine…
704	FvH4_6g20330.t1	Fvb6_v4.0.a1	AT3G11680.2 | aluminum activated malate transporter family protein | Chr3:3686995-3689335 REVERSE LENGTH=490 | 201606; PREDICTED: aluminum-activated malate transporter 8 [Fragaria vesca subsp. vesca]; sp|Q9SRM9|ALMT8_ARATH Aluminum-activated malate transporter 8 OS=Arabidopsis thaliana OX=3702 GN=ALMT8 PE=3 SV=1; tr|A0A2P6RCK1|A0A2P6RCK1_ROSCH Putative aluminum-activated malate transporter OS=Ros…	malate transport
705	FvH4_6g20470.t1	Fvb6_v4.0.a1	AT3G11820.2 | syntaxin of plants 121 | Chr3:3729540-3730775 REVERSE LENGTH=315 | 201606; PREDICTED: syntaxin-121-like [Fragaria vesca subsp. vesca]; sp|Q9ZSD4|SY121_ARATH Syntaxin-121 OS=Arabidopsis thaliana OX=3702 GN=SYP121 PE=1 SV=1; tr|A0A2P6RCM4|A0A2P6RCM4_ROSCH Uncharacterized protein OS=Rosa chinensis OX=74649 GN=RchiOBHm_Chr3g0476331 PE=3 SV=1	intracellular protein transport; membrane; SNAP receptor activity; vesicle-mediated transport
706	FvH4_6g20840.t1	Fvb6_v4.0.a1	AT3G10660.2 | calmodulin-domain protein kinase cdpk isoform 2 | Chr3:3331599-3334268 REVERSE LENGTH=646 | 201606; PREDICTED: calcium-dependent protein kinase 26 [Fragaria vesca subsp. vesca]; sp|Q38870|CDPK2_ARATH Calcium-dependent protein kinase 2 OS=Arabidopsis thaliana OX=3702 GN=CPK2 PE=1 SV=1; tr|A0A2P6RCU6|A0A2P6RCU6_ROSCH Uncharacterized protein OS=Rosa chinensis OX=74649 GN=RchiOBHm_Chr3g…	ATP binding; calcium ion binding; protein kinase activity; protein phosphorylation
707	FvH4_6g21250.t1	Fvb6_v4.0.a1	AT3G11930.1 | Adenine nucleotide alpha hydrolases-like superfamily protein | Chr3:3776371-3777393 FORWARD LENGTH=199 | 201606; PREDICTED: uncharacterized protein LOC101308005 [Fragaria vesca subsp. vesca]; sp|Q8LGG8|USPAL_ARATH Universal stress protein A-like protein OS=Arabidopsis thaliana OX=3702 GN=At3g01520 PE=1 SV=2; tr|A0A2P6RD09|A0A2P6RD09_ROSCH Putative universal stress protein A OS=Rosa …
708	FvH4_6g21375.t1	Fvb6_v4.0.a1	AT3G05660.1 | receptor like protein 33 | Chr3:1649258-1652001 REVERSE LENGTH=875 | 201606; PREDICTED: receptor-like protein 12 [Fragaria vesca subsp. vesca]; sp|F4J8G2|RLP33_ARATH Receptor-like protein 33 OS=Arabidopsis thaliana OX=3702 GN=RLP33 PE=3 SV=1; tr|A0A2P6S7Q6|A0A2P6S7Q6_ROSCH Putative leucine-rich repeat-containing, plant-type, leucine-rich repeat domain, L OS=Rosa chinensis OX=74649 G…	protein binding
709	FvH4_6g21700.t1	Fvb6_v4.0.a1	AT1G09690.1 | Translation protein SH3-like family protein | Chr1:3136407-3137430 REVERSE LENGTH=164 | 201606; PREDICTED: 60S ribosomal protein L21-1 [Fragaria vesca subsp. vesca]; sp|Q43291|RL211_ARATH 60S ribosomal protein L21-1 OS=Arabidopsis thaliana OX=3702 GN=RPL21A PE=2 SV=2; tr|A0A2P6RDB8|A0A2P6RDB8_ROSCH Putative ribosomal protein L21e OS=Rosa chinensis OX=74649 GN=RchiOBHm_Chr3g0478971 P…	ribosome; structural constituent of ribosome; translation
710	FvH4_6g21790.t1	Fvb6_v4.0.a1	AT2G06105.1 | aspartyl protease gag-polyprotein | Chr2:2395013-2398395 FORWARD LENGTH=390 | 201606; tr|A0A2P6QMU0|A0A2P6QMU0_ROSCH Uncharacterized protein OS=Rosa chinensis OX=74649 GN=RchiOBHm_Chr5g0080601 PE=4 SV=1; uncharacterized protein LOC112202653 [Rosa chinensis]
711	FvH4_6g22790.t1	Fvb6_v4.0.a1	AT5G06860.1 | polygalacturonase inhibiting protein 1 | Chr5:2132373-2133434 FORWARD LENGTH=330 | 201606; PREDICTED: polygalacturonase inhibitor [Fragaria vesca subsp. vesca]; sp|Q05091|PGIP_PYRCO Polygalacturonase inhibitor OS=Pyrus communis OX=23211 GN=PGIP PE=1 SV=1; tr|A7Y2Y8|A7Y2Y8_FRAAN Polygalacturonase-inhibiting protein OS=Fragaria ananassa OX=3747 GN=PGIP PE=2 SV=1	protein binding
712	FvH4_6g22810.t1	Fvb6_v4.0.a1	AT5G06860.1 | polygalacturonase inhibiting protein 1 | Chr5:2132373-2133434 FORWARD LENGTH=330 | 201606; polygalacturonase inhibitor-like [Rosa chinensis] &gt;gi|1358170067|gb|PRQ44543.1| putative leucine-rich repeat-containing, plant-type, leucine-rich repeat domain, L [Rosa chinensis]; sp|Q05091|PGIP_PYRCO Polygalacturonase inhibitor OS=Pyrus communis OX=23211 GN=PGIP PE=1 SV=1; tr|A0A2P6RDP3|A…	protein binding
713	FvH4_6g24120.t1	Fvb6_v4.0.a1	AT2G41690.1 | heat shock transcription factor B3 | Chr2:17381723-17382577 FORWARD LENGTH=244 | 201606; PREDICTED: heat stress transcription factor B-3 [Fragaria vesca subsp. vesca]; sp|O22230|HSFB3_ARATH Heat stress transcription factor B-3 OS=Arabidopsis thaliana OX=3702 GN=HSFB3 PE=1 SV=1; tr|A0A1B0VB98|A0A1B0VB98_FRAVE Heat shock factor B3a OS=Fragaria vesca OX=57918 PE=2 SV=1	nucleus; regulation of transcription, DNA-dependent; sequence-specific DNA binding; sequence-specific DNA binding transcription factor activity
714	FvH4_6g24610.t1	Fvb6_v4.0.a1	AT5G04000.1 | hypothetical protein | Chr5:1079305-1079732 REVERSE LENGTH=116 | 201606; PREDICTED: uncharacterized protein LOC101304307 isoform X2 [Fragaria vesca subsp. vesca] &gt;gi|764609089|ref|XP_011467364.1| PREDICTED: uncharacterized protein LOC101304307 isoform X2 [Fragaria vesca subsp. vesca]; tr|A0A2P6REL2|A0A2P6REL2_ROSCH Uncharacterized protein OS=Rosa chinensis OX=74649 GN=RchiOBHm_Ch…
715	FvH4_6g24640.t1	Fvb6_v4.0.a1	AT3G57270.1 | beta-1%2C3-glucanase 1 | Chr3:21191336-21193118 REVERSE LENGTH=340 | 201606; PREDICTED: glucan endo-1,3-beta-glucosidase, acidic isoform PR-Q'-like [Fragaria vesca subsp. vesca]; sp|P52408|E13B_PRUPE Glucan endo-1,3-beta-glucosidase, basic isoform OS=Prunus persica OX=3760 GN=GNS1 PE=3 SV=1; tr|A0A2P6REN8|A0A2P6REN8_ROSCH Putative glucan endo-1,3-beta-D-glucosidase OS=Rosa chinensis…	carbohydrate metabolic process; hydrolase activity, hydrolyzing O-glycosyl compounds
716	FvH4_6g24670.t1	Fvb6_v4.0.a1	AT1G75800.1 | Pathogenesis-related thaumatin superfamily protein | Chr1:28458889-28460447 FORWARD LENGTH=330 | 201606; PREDICTED: thaumatin-like protein 1b [Fragaria vesca subsp. vesca]; sp|P50694|TLP_PRUAV Glucan endo-1,3-beta-glucosidase OS=Prunus avium OX=42229 PE=1 SV=1; tr|A0A2P6REM4|A0A2P6REM4_ROSCH Putative glucan endo-1,3-beta-D-glucosidase OS=Rosa chinensis OX=74649 GN=RchiOBHm_Chr3g0484…
717	FvH4_6g24680.t1	Fvb6_v4.0.a1	AT3G57270.1 | beta-1%2C3-glucanase 1 | Chr3:21191336-21193118 REVERSE LENGTH=340 | 201606; glucan endo-1,3-beta-glucosidase, basic isoform-like [Rosa chinensis] &gt;gi|1358170420|gb|PRQ44896.1| putative glucan endo-1,3-beta-D-glucosidase [Rosa chinensis]; sp|P52408|E13B_PRUPE Glucan endo-1,3-beta-glucosidase, basic isoform OS=Prunus persica OX=3760 GN=GNS1 PE=3 SV=1; tr|A0A2P6REP4|A0A2P6REP4_ROSC…	carbohydrate metabolic process; hydrolase activity, hydrolyzing O-glycosyl compounds
718	FvH4_6g26890.t1	Fvb6_v4.0.a1	AT1G19630.1 | cytochrome P450%2C family 722%2C subfamily A%2C polypeptide 1 | Chr1:6785427-6787967 REVERSE LENGTH=476 | 201606; PREDICTED: abscisic acid 8'-hydroxylase 1-like [Fragaria vesca subsp. vesca]; sp|Q50EK1|C16B1_PICSI Cytochrome P450 716B1 OS=Picea sitchensis OX=3332 GN=CYP716B1 PE=2 SV=1; tr|A0A2P6RUC7|A0A2P6RUC7_ROSCH Putative abieta-7,13-dien-18-ol hydroxylase OS=Rosa chinensis OX=74…	heme binding; iron ion binding; oxidation-reduction process; oxidoreductase activity, acting on paired donors, with incorporation or reduction of molecular oxygen
719	FvH4_6g27024.t1	Fvb6_v4.0.a1	AT2G42360.1 | RING/U-box superfamily protein | Chr2:17640907-17641617 FORWARD LENGTH=236 | 201606; PREDICTED: E3 ubiquitin-protein ligase ATL41-like [Fragaria vesca subsp. vesca]; sp|Q9SLC3|ATL41_ARATH E3 ubiquitin-protein ligase ATL41 OS=Arabidopsis thaliana OX=3702 GN=ATL41 PE=1 SV=1; tr|A0A2P6RUG4|A0A2P6RUG4_ROSCH Putative transcription factor C2H2 family OS=Rosa chinensis OX=74649 GN=RchiOBHm…
720	FvH4_6g27480.t1	Fvb6_v4.0.a1	AT2G42620.1 | RNI-like superfamily protein | Chr2:17756170-17758251 FORWARD LENGTH=693 | 201606; PREDICTED: F-box/LRR-repeat MAX2 homolog A [Fragaria vesca subsp. vesca]; sp|I1SSI5|MAX2A_PETHY F-box/LRR-repeat MAX2 homolog A OS=Petunia hybrida OX=4102 GN=MAX2A PE=1 SV=1; tr|A0A2P6RUN1|A0A2P6RUN1_ROSCH Putative leucine-rich repeat domain, L domain-containing protein OS=Rosa chinensis OX=74649 GN=R…
721	FvH4_6g27610.t1	Fvb6_v4.0.a1	AT5G05340.1 | Peroxidase superfamily protein | Chr5:1579142-1580819 REVERSE LENGTH=324 | 201606; PREDICTED: peroxidase P7-like [Fragaria vesca subsp. vesca]; sp|Q9FLC0|PER52_ARATH Peroxidase 52 OS=Arabidopsis thaliana OX=3702 GN=PER52 PE=2 SV=1; tr|A0A2P6RUR6|A0A2P6RUR6_ROSCH Peroxidase OS=Rosa chinensis OX=74649 GN=RchiOBHm_Chr2g0130331 PE=3 SV=1	heme binding; hydrogen peroxide catabolic process; oxidation-reduction process; peroxidase activity; response to oxidative stress
722	FvH4_6g27760.t1	Fvb6_v4.0.a1	AT1G06410.3 | trehalose-phosphatase/synthase 7 | Chr1:1955413-1958153 FORWARD LENGTH=851 | 201606; PREDICTED: probable alpha,alpha-trehalose-phosphate synthase [UDP-forming] 7 [Fragaria vesca subsp. vesca]; sp|Q9LMI0|TPS7_ARATH Probable alpha,alpha-trehalose-phosphate synthase [UDP-forming] 7 OS=Arabidopsis thaliana OX=3702 GN=TPS7 PE=1 SV=1; tr|A0A2P6RUX7|A0A2P6RUX7_ROSCH Putative alpha,alpha-tr…	catalytic activity; trehalose biosynthetic process
723	FvH4_6g27880.t1	Fvb6_v4.0.a1	AT3G07870.1 | F-box and associated interaction domains-containing protein | Chr3:2510871-2512124 FORWARD LENGTH=417 | 201606; PREDICTED: F-box/kelch-repeat protein At3g23880-like [Fragaria vesca subsp. vesca]; sp|Q9SFC7|FB135_ARATH F-box protein At3g07870 OS=Arabidopsis thaliana OX=3702 GN=At3g07870 PE=2 SV=1; tr|A0A2P6RV15|A0A2P6RV15_ROSCH Putative F-box domain-containing protein OS=Rosa chinens…	protein binding
724	FvH4_6g28320.t1	Fvb6_v4.0.a1	leucine-rich repeat extensin-like protein 2 [Rosa chinensis] &gt;gi|1358175889|gb|PRQ50364.1| hypothetical protein RchiOBHm_Chr2g0132371 [Rosa chinensis]; tr|A0A2P6RVB5|A0A2P6RVB5_ROSCH Uncharacterized protein OS=Rosa chinensis OX=74649 GN=RchiOBHm_Chr2g0132371 PE=4 SV=1
725	FvH4_6g28450.t1	Fvb6_v4.0.a1	AT5G38280.1 | PR5-like receptor kinase | Chr5:15293325-15295838 REVERSE LENGTH=665 | 201606; LEAF RUST 10 DISEASE-RESISTANCE LOCUS RECEPTOR-LIKE PROTEIN KINASE-like 2.5 [Prunus avium]; sp|P93604|LRK10_WHEAT Rust resistance kinase Lr10 OS=Triticum aestivum OX=4565 GN=LRK10 PE=2 SV=1; tr|A0A251NQ94|A0A251NQ94_PRUPE Uncharacterized protein OS=Prunus persica OX=3760 GN=PRUPE_6G142300 PE=4 SV=1	ATP binding; protein kinase activity; protein phosphorylation
726	FvH4_6g29770.t1	Fvb6_v4.0.a1	AT5G20230.1 | blue-copper-binding protein | Chr5:6826626-6827408 FORWARD LENGTH=196 | 201606; PREDICTED: umecyanin-like [Fragaria vesca subsp. vesca]; sp|P42849|UMEC_ARMRU Umecyanin OS=Armoracia rusticana OX=3704 PE=1 SV=1; tr|A0A2P6RW56|A0A2P6RW56_ROSCH Putative Blue (Type 1) copper binding protein OS=Rosa chinensis OX=74649 GN=RchiOBHm_Chr2g0135591 PE=4 SV=1	electron carrier activity
727	FvH4_6g29800.t1	Fvb6_v4.0.a1	AT5G20230.1 | blue-copper-binding protein | Chr5:6826626-6827408 FORWARD LENGTH=196 | 201606; PREDICTED: cucumber peeling cupredoxin-like [Fragaria vesca subsp. vesca]; sp|P29602|CPC_CUCSA Cucumber peeling cupredoxin OS=Cucumis sativus OX=3659 PE=1 SV=3; tr|A0A2P6RW56|A0A2P6RW56_ROSCH Putative Blue (Type 1) copper binding protein OS=Rosa chinensis OX=74649 GN=RchiOBHm_Chr2g0135591 PE=4 SV=1	electron carrier activity
728	FvH4_6g29910.t1	Fvb6_v4.0.a1	AT1G52565.1 | cytochrome P450 family protein | Chr1:19580061-19580511 REVERSE LENGTH=129 | 201606; PREDICTED: uncharacterized protein LOC101299686 [Fragaria vesca subsp. vesca]; tr|A0A2P6RW74|A0A2P6RW74_ROSCH Uncharacterized protein OS=Rosa chinensis OX=74649 GN=RchiOBHm_Chr2g0135861 PE=4 SV=1
729	FvH4_6g29980.t1	Fvb6_v4.0.a1	AT1G52580.1 | RHOMBOID-like protein 5 | Chr1:19587637-19588958 FORWARD LENGTH=309 | 201606; PREDICTED: protein rhomboid [Fragaria vesca subsp. vesca]; sp|Q9SSR0|RBL5_ARATH RHOMBOID-like protein 5 OS=Arabidopsis thaliana OX=3702 GN=RBL5 PE=3 SV=1; tr|A0A2P6RW67|A0A2P6RW67_ROSCH Rhomboid-like protein OS=Rosa chinensis OX=74649 GN=RchiOBHm_Chr2g0135991 PE=3 SV=1	integral to membrane; proteolysis; serine-type endopeptidase activity
730	FvH4_6g31210.t1	Fvb6_v4.0.a1	AT1G79960.1 | ovate family protein 14 | Chr1:30079665-30080549 REVERSE LENGTH=294 | 201606; PREDICTED: transcription repressor OFP14 [Fragaria vesca subsp. vesca]; sp|Q9S7T5|OFP14_ARATH Transcription repressor OFP14 OS=Arabidopsis thaliana OX=3702 GN=OFP14 PE=1 SV=1; tr|A0A2P6RWR1|A0A2P6RWR1_ROSCH Putative transcription factor OFP family OS=Rosa chinensis OX=74649 GN=RchiOBHm_Chr2g0137881 PE=4 SV…	negative regulation of transcription, DNA-dependent
731	FvH4_6g31920.t1	Fvb6_v4.0.a1	AT3G27750.1 | PPR containing protein | Chr3:10284820-10285488 FORWARD LENGTH=222 | 201606; PREDICTED: uncharacterized protein LOC101315171 [Fragaria vesca subsp. vesca]; sp|Q9LVW6|THA8_ARATH Protein THYLAKOID ASSEMBLY 8, chloroplastic OS=Arabidopsis thaliana OX=3702 GN=THA8 PE=2 SV=1; tr|A0A2P6RX43|A0A2P6RX43_ROSCH Uncharacterized protein OS=Rosa chinensis OX=74649 GN=RchiOBHm_Chr2g0139281 PE=4 S…	protein binding
732	FvH4_6g32440.t1	Fvb6_v4.0.a1	AT1G29930.1 | chlorophyll A/B binding protein 1 | Chr1:10478071-10478874 FORWARD LENGTH=267 | 201606; PREDICTED: chlorophyll a-b binding protein of LHCII type 1-like [Fragaria vesca subsp. vesca]; sp|P27495|CB24_TOBAC Chlorophyll a-b binding protein 40, chloroplastic OS=Nicotiana tabacum OX=4097 GN=CAB40 PE=2 SV=1; tr|A0A0V1GMS2|A0A0V1GMS2_9BILA Chlorophyll a-b binding protein 40, chloroplastic O…	membrane; photosynthesis, light harvesting
733	FvH4_6g32710.t1	Fvb6_v4.0.a1	AT1G51920.1 | transmembrane protein | Chr1:19294229-19294579 FORWARD LENGTH=78 | 201606; hypothetical protein RchiOBHm_Chr2g0141731 [Rosa chinensis]; tr|A0A2P6RXM7|A0A2P6RXM7_ROSCH Uncharacterized protein OS=Rosa chinensis OX=74649 GN=RchiOBHm_Chr2g0141731 PE=4 SV=1
734	FvH4_6g32740.t1	Fvb6_v4.0.a1	AT1G51800.1 | Leucine-rich repeat protein kinase family protein | Chr1:19214203-19217833 FORWARD LENGTH=894 | 201606; PREDICTED: receptor-like protein kinase At3g21340 [Fragaria vesca subsp. vesca]; sp|Q9C8I6|IOS1_ARATH LRR receptor-like serine/threonine-protein kinase IOS1 OS=Arabidopsis thaliana OX=3702 GN=IOS1 PE=1 SV=1; tr|A0A2P6RXP3|A0A2P6RXP3_ROSCH Putative transferase, protein kinase RLK-P…	ATP binding; protein binding; protein kinase activity; protein phosphorylation
735	FvH4_6g33201.t1	Fvb6_v4.0.a1	AT1G43760.1 | DNAse I-like superfamily protein | Chr1:16528880-16531065 REVERSE LENGTH=626 | 201606; tr|M5XQU7|M5XQU7_PRUPE Uncharacterized protein OS=Prunus persica OX=3760 GN=PRUPE_ppa020120mg PE=4 SV=1; uncharacterized protein LOC112183883 [Rosa chinensis]
736	FvH4_6g33210.t1	Fvb6_v4.0.a1	AT4G29990.1 | Leucine-rich repeat transmembrane protein kinase protein | Chr4:14665802-14669438 REVERSE LENGTH=876 | 201606; PREDICTED: putative leucine-rich repeat receptor-like protein kinase At2g19210 [Fragaria vesca subsp. vesca]; sp|O65924|Y2921_ARATH Putative leucine-rich repeat receptor-like protein kinase At2g19210 OS=Arabidopsis thaliana OX=3702 GN=At2g19210 PE=1 SV=1; tr|A0A251PVX0|A0A2…	ATP binding; protein kinase activity; protein phosphorylation
737	FvH4_6g34950.t1	Fvb6_v4.0.a1	AT5G07990.1 | Cytochrome P450 superfamily protein | Chr5:2560437-2562859 FORWARD LENGTH=513 | 201606; PREDICTED: cytochrome P450 71A1-like [Fragaria vesca subsp. vesca]; sp|Q9SD85|F3PH_ARATH Flavonoid 3'-monooxygenase OS=Arabidopsis thaliana OX=3702 GN=CYP75B1 PE=1 SV=1; tr|A0A2P6RYS2|A0A2P6RYS2_ROSCH Putative flavonoid 3'-monooxygenase OS=Rosa chinensis OX=74649 GN=RchiOBHm_Chr2g0145921 PE=3 SV=1	heme binding; iron ion binding; oxidation-reduction process; oxidoreductase activity, acting on paired donors, with incorporation or reduction of molecular oxygen
738	FvH4_6g35410.t1	Fvb6_v4.0.a1	AT1G72430.1 | SAUR-like auxin-responsive protein family | Chr1:27265150-27265509 REVERSE LENGTH=119 | 201606; PREDICTED: uncharacterized protein LOC101311013 [Fragaria vesca subsp. vesca]; sp|Q9C9E1|SAU78_ARATH Auxin-responsive protein SAUR78 OS=Arabidopsis thaliana OX=3702 GN=SAUR78 PE=1 SV=1; tr|A0A2P6RZ01|A0A2P6RZ01_ROSCH Putative small auxin-up RNA OS=Rosa chinensis OX=74649 GN=RchiOBHm_Chr2g…	response to auxin stimulus
739	FvH4_6g35581.t1	Fvb6_v4.0.a1	PREDICTED: B3 domain-containing protein Os04g0386900-like [Fragaria vesca subsp. vesca] &gt;gi|764610099|ref|XP_011467480.1| PREDICTED: B3 domain-containing protein Os04g0386900-like [Fragaria vesca subsp. vesca]; sp|Q7XLP4|Y4869_ORYSJ B3 domain-containing protein Os04g0386900 OS=Oryza sativa subsp. japonica OX=39947 GN=Os04g0386900 PE=2 SV=3; tr|A0A2P6RZ46|A0A2P6RZ46_ROSCH Putative transcription…	DNA binding
740	FvH4_6g36980.t1	Fvb6_v4.0.a1	AT3G49910.1 | Translation protein SH3-like family protein | Chr3:18504311-18504751 FORWARD LENGTH=146 | 201606; PREDICTED: 60S ribosomal protein L26-1-like [Fragaria vesca subsp. vesca]; sp|P51414|RL261_ARATH 60S ribosomal protein L26-1 OS=Arabidopsis thaliana OX=3702 GN=RPL26A PE=2 SV=2; tr|A0A2P6RZP7|A0A2P6RZP7_ROSCH Putative translation protein SH3 OS=Rosa chinensis OX=74649 GN=RchiOBHm_Chr2g0…	large ribosomal subunit; ribosome; structural constituent of ribosome; translation
741	FvH4_6g37570.t1	Fvb6_v4.0.a1	PREDICTED: uncharacterized protein LOC101310855 isoform X1 [Fragaria vesca subsp. vesca]
742	FvH4_6g37710.t1	Fvb6_v4.0.a1	AT1G16150.1 | wall associated kinase-like 4 | Chr1:5532415-5534877 FORWARD LENGTH=761 | 201606; PREDICTED: wall-associated receptor kinase-like 1 [Fragaria vesca subsp. vesca]; sp|Q9S9M2|WAKLD_ARATH Wall-associated receptor kinase-like 4 OS=Arabidopsis thaliana OX=3702 GN=WAKL4 PE=2 SV=2; tr|A0A2P6S004|A0A2P6S004_ROSCH Uncharacterized protein OS=Rosa chinensis OX=74649 GN=RchiOBHm_Chr2g0150741 PE…	ATP binding; protein kinase activity; protein phosphorylation
743	FvH4_6g37740.t1	Fvb6_v4.0.a1	AT1G50920.1 | Nucleolar GTP-binding protein | Chr1:18870555-18872570 FORWARD LENGTH=671 | 201606; PREDICTED: nucleolar GTP-binding protein 1-like [Fragaria vesca subsp. vesca]; sp|Q9C6I8|NOG1_ARATH Nucleolar GTP-binding protein 1 OS=Arabidopsis thaliana OX=3702 GN=At1g50920 PE=2 SV=1; tr|A0A2P6QFI8|A0A2P6QFI8_ROSCH Nucleolar GTP-binding protein 1 OS=Rosa chinensis OX=74649 GN=RchiOBHm_Chr5g005183…	GTP binding; nucleolus
744	FvH4_6g38750.t1	Fvb6_v4.0.a1	AT2G43000.1 | NAC domain containing protein 42 | Chr2:17880617-17882584 REVERSE LENGTH=275 | 201606; PREDICTED: transcription factor JUNGBRUNNEN 1-like [Fragaria vesca subsp. vesca]; sp|Q9SK55|NAC42_ARATH Transcription factor JUNGBRUNNEN 1 OS=Arabidopsis thaliana OX=3702 GN=JUB1 PE=1 SV=1; tr|A0A314YUU2|A0A314YUU2_PRUYE Uncharacterized protein OS=Prunus yedoensis var. nudiflora OX=2094558 GN=Pyn_…	DNA binding; regulation of transcription, DNA-dependent
745	FvH4_6g38782.t1	Fvb6_v4.0.a1	AT5G51200.2 | nuclear pore complex protein (DUF3414) | Chr5:20804926-20819408 FORWARD LENGTH=1863 | 201606; putative nucleoporin Nup186/Nup192/Nup205 [Rosa chinensis]; sp|F4KBW6|NU205_ARATH Nuclear pore complex protein NUP205 OS=Arabidopsis thaliana OX=3702 GN=NUP205 PE=1 SV=1; tr|A0A2P6S0E8|A0A2P6S0E8_ROSCH Putative nucleoporin Nup186/Nup192/Nup205 OS=Rosa chinensis OX=74649 GN=RchiOBHm_Chr2g015…	nuclear pore
746	FvH4_6g38990.t1	Fvb6_v4.0.a1	AT1G79670.1 | Wall-associated kinase family protein | Chr1:29976887-29979337 REVERSE LENGTH=751 | 201606; PREDICTED: wall-associated receptor kinase-like 1 [Fragaria vesca subsp. vesca]; sp|Q8RY17|WAKLI_ARATH Wall-associated receptor kinase-like 22 OS=Arabidopsis thaliana OX=3702 GN=WAKL22 PE=2 SV=1; tr|A0A2P6S0J0|A0A2P6S0J0_ROSCH Uncharacterized protein OS=Rosa chinensis OX=74649 GN=RchiOBHm_Chr…	ATP binding; integral to membrane; polysaccharide binding; protein kinase activity; protein phosphorylation; protein serine/threonine kinase activity
747	FvH4_6g39032.t1	Fvb6_v4.0.a1	AT1G19390.1 | Wall-associated kinase family protein | Chr1:6700772-6703368 REVERSE LENGTH=788 | 201606; PREDICTED: wall-associated receptor kinase-like 6 [Prunus mume]; sp|Q9LN59|WAKLK_ARATH Putative wall-associated receptor kinase-like 11 OS=Arabidopsis thaliana OX=3702 GN=WAKL11 PE=3 SV=2; tr|A0A314UQ84|A0A314UQ84_PRUYE Uncharacterized protein OS=Prunus yedoensis var. nudiflora OX=2094558 GN=Py…	ATP binding; calcium ion binding; protein kinase activity; protein phosphorylation
748	FvH4_6g39330.t1	Fvb6_v4.0.a1	AT3G21780.1 | UDP-glucosyl transferase 71B6 | Chr3:7675051-7676490 REVERSE LENGTH=479 | 201606; PREDICTED: putative UDP-glucose flavonoid 3-O-glucosyltransferase 3 [Fragaria vesca subsp. vesca]; sp|Q66PF3|UFOG3_FRAAN Putative UDP-glucose flavonoid 3-O-glucosyltransferase 3 OS=Fragaria ananassa OX=3747 GN=GT3 PE=2 SV=1; tr|A0A314ZEY9|A0A314ZEY9_PRUYE Glycosyltransferase OS=Prunus yedoensis var. nu…	transferase activity, transferring hexosyl groups
749	FvH4_6g39350.t1	Fvb6_v4.0.a1	AT3G21780.1 | UDP-glucosyl transferase 71B6 | Chr3:7675051-7676490 REVERSE LENGTH=479 | 201606; PREDICTED: putative UDP-glucose flavonoid 3-O-glucosyltransferase 3 [Fragaria vesca subsp. vesca]; sp|Q66PF3|UFOG3_FRAAN Putative UDP-glucose flavonoid 3-O-glucosyltransferase 3 OS=Fragaria ananassa OX=3747 GN=GT3 PE=2 SV=1; tr|A0A2P6S0M3|A0A2P6S0M3_ROSCH Putative flavonol 3-O-glucosyltransferase OS=Ro…	transferase activity, transferring hexosyl groups
750	FvH4_6g39371.t1	Fvb6_v4.0.a1	PREDICTED: uncharacterized protein LOC101310721 isoform X1 [Fragaria vesca subsp. vesca] &gt;gi|764612387|ref|XP_011467682.1| PREDICTED: uncharacterized protein LOC101310721 isoform X1 [Fragaria vesca subsp. vesca]; tr|A0A2P6RT39|A0A2P6RT39_ROSCH Putative F-box domain-containing protein OS=Rosa chinensis OX=74649 GN=RchiOBHm_Chr2g0123691 PE=4 SV=1	protein binding
751	FvH4_6g39401.t1	Fvb6_v4.0.a1	AT3G21760.1 | UDP-Glycosyltransferase superfamily protein | Chr3:7667099-7668556 FORWARD LENGTH=485 | 201606; PREDICTED: UDP-glucose flavonoid 3-O-glucosyltransferase 6-like [Fragaria vesca subsp. vesca]; sp|Q2V6K0|UFOG6_FRAAN UDP-glucose flavonoid 3-O-glucosyltransferase 6 OS=Fragaria ananassa OX=3747 GN=GT6 PE=1 SV=1; tr|A0A2P6SDB6|A0A2P6SDB6_ROSCH Glycosyltransferase OS=Rosa chinensis OX=74649…	transferase activity, transferring hexosyl groups
752	FvH4_6g39460.t1	Fvb6_v4.0.a1	AT3G12750.1 | zinc transporter 1 precursor | Chr3:4051950-4053156 REVERSE LENGTH=355 | 201606; PREDICTED: zinc transporter 5-like [Fragaria vesca subsp. vesca]; sp|O81123|ZIP1_ARATH Zinc transporter 1 OS=Arabidopsis thaliana OX=3702 GN=ZIP1 PE=2 SV=1; tr|Q531A6|Q531A6_FRAAN Zinc transporter protein ZIP2 OS=Fragaria ananassa OX=3747 PE=2 SV=1	integral to membrane; membrane; metal ion transmembrane transporter activity; metal ion transport; transmembrane transport; zinc ion transmembrane transport; zinc ion transmembrane transporter activity
753	FvH4_6g39500.t1	Fvb6_v4.0.a1	AT3G22160.1 | VQ motif-containing protein | Chr3:7818148-7818726 REVERSE LENGTH=192 | 201606; PREDICTED: uncharacterized protein LOC105352373 [Fragaria vesca subsp. vesca]; sp|Q9LIE6|VQ22_ARATH VQ motif-containing protein 22 OS=Arabidopsis thaliana OX=3702 GN=VQ22 PE=2 SV=1; tr|A0A2P6S0Q1|A0A2P6S0Q1_ROSCH Uncharacterized protein OS=Rosa chinensis OX=74649 GN=RchiOBHm_Chr2g0153531 PE=4 SV=1
754	FvH4_6g39840.t1	Fvb6_v4.0.a1	AT1G22400.1 | UDP-Glycosyltransferase superfamily protein | Chr1:7903851-7906607 REVERSE LENGTH=489 | 201606; PREDICTED: 7-deoxyloganetin glucosyltransferase-like [Fragaria vesca subsp. vesca]; sp|F8WKW1|UGT2_GARJA 7-deoxyloganetin glucosyltransferase OS=Gardenia jasminoides OX=114476 GN=UGT85A24 PE=1 SV=1; tr|A0A2P6S0V3|A0A2P6S0V3_ROSCH Glycosyltransferase OS=Rosa chinensis OX=74649 GN=RchiOBHm_…	transferase activity, transferring hexosyl groups
755	FvH4_6g39845.t1	Fvb6_v4.0.a1	AT1G22380.1 | UDP-glucosyl transferase 85A3 | Chr1:7900522-7902332 REVERSE LENGTH=488 | 201606; PREDICTED: 7-deoxyloganetin glucosyltransferase-like [Fragaria vesca subsp. vesca]; sp|F8WKW1|UGT2_GARJA 7-deoxyloganetin glucosyltransferase OS=Gardenia jasminoides OX=114476 GN=UGT85A24 PE=1 SV=1; tr|A0A2P6S0Z4|A0A2P6S0Z4_ROSCH Putative 7-deoxyloganetin glucosyltransferase OS=Rosa chinensis OX=74649 …	transferase activity, transferring hexosyl groups
756	FvH4_6g39850.t1	Fvb6_v4.0.a1	AT1G22400.1 | UDP-Glycosyltransferase superfamily protein | Chr1:7903851-7906607 REVERSE LENGTH=489 | 201606; PREDICTED: 7-deoxyloganetin glucosyltransferase-like [Fragaria vesca subsp. vesca]; sp|F8WKW1|UGT2_GARJA 7-deoxyloganetin glucosyltransferase OS=Gardenia jasminoides OX=114476 GN=UGT85A24 PE=1 SV=1; tr|A0A2P6S0X3|A0A2P6S0X3_ROSCH Glycosyltransferase OS=Rosa chinensis OX=74649 GN=RchiOBHm_…	transferase activity, transferring hexosyl groups
757	FvH4_6g39870.t1	Fvb6_v4.0.a1	AT1G22400.1 | UDP-Glycosyltransferase superfamily protein | Chr1:7903851-7906607 REVERSE LENGTH=489 | 201606; PREDICTED: 7-deoxyloganetin glucosyltransferase-like [Fragaria vesca subsp. vesca]; sp|F8WKW1|UGT2_GARJA 7-deoxyloganetin glucosyltransferase OS=Gardenia jasminoides OX=114476 GN=UGT85A24 PE=1 SV=1; tr|A0A2P6S0X3|A0A2P6S0X3_ROSCH Glycosyltransferase OS=Rosa chinensis OX=74649 GN=RchiOBHm_…	transferase activity, transferring hexosyl groups
758	FvH4_6g40530.t1	Fvb6_v4.0.a1	AT4G25330.1 | SAWADEE protein | Chr4:12957834-12958683 FORWARD LENGTH=229 | 201606; PREDICTED: uncharacterized protein LOC101310541 [Fragaria vesca subsp. vesca]; tr|A0A2P6QAX6|A0A2P6QAX6_ROSCH Putative SAWADEE domain-containing protein OS=Rosa chinensis OX=74649 GN=RchiOBHm_Chr5g0034301 PE=4 SV=1	chromatin binding
759	FvH4_6g40580.t1	Fvb6_v4.0.a1	AT5G47650.5 | nudix hydrolase homolog 2 | Chr5:19310391-19312084 REVERSE LENGTH=278 | 201606; PREDICTED: nudix hydrolase 2-like isoform X2 [Fragaria vesca subsp. vesca]; sp|Q94B74|NUDT2_ARATH Nudix hydrolase 2 OS=Arabidopsis thaliana OX=3702 GN=NUDT2 PE=1 SV=1; tr|A0A2P6S1B5|A0A2P6S1B5_ROSCH Putative hydrolase OS=Rosa chinensis OX=74649 GN=RchiOBHm_Chr2g0155851 PE=4 SV=1	hydrolase activity
760	FvH4_6g40844.t1	Fvb6_v4.0.a1	AT1G79740.4 | hAT transposon superfamily | Chr1:30004367-30006715 REVERSE LENGTH=651 | 201606; PREDICTED: uncharacterized protein LOC101296334 [Fragaria vesca subsp. vesca]; tr|A0A2P6PX26|A0A2P6PX26_ROSCH Uncharacterized protein OS=Rosa chinensis OX=74649 GN=RchiOBHm_Chr6g0294991 PE=4 SV=1
761	FvH4_6g41000.t1	Fvb6_v4.0.a1	AT2G05070.1 | photosystem II light harvesting complex protein 2.2 | Chr2:1799436-1800329 REVERSE LENGTH=265 | 201606; chlorophyll a-b binding protein 151, chloroplastic-like [Rosa chinensis] &gt;gi|1358178064|gb|PRQ52539.1| putative chlorophyll A-B binding protein [Rosa chinensis]; sp|P12062|CB26_PETSP Chlorophyll a-b binding protein 37, chloroplastic OS=Petunia sp. OX=4104 GN=CAB37 PE=3 SV=1; tr…	membrane; photosynthesis, light harvesting
762	FvH4_6g42370.t1	Fvb6_v4.0.a1	AT5G66900.1 | Disease resistance protein (CC-NBS-LRR class) family | Chr5:26714931-26717757 REVERSE LENGTH=809 | 201606; PREDICTED: probable disease resistance protein At5g66900 [Fragaria vesca subsp. vesca]; sp|Q9FKZ1|DRL42_ARATH Probable disease resistance protein At5g66900 OS=Arabidopsis thaliana OX=3702 GN=At5g66900 PE=3 SV=1; tr|A0A251NB82|A0A251NB82_PRUPE Uncharacterized protein OS=Prunus p…	ADP binding
763	FvH4_6g42390.t1	Fvb6_v4.0.a1	AT5G66900.1 | Disease resistance protein (CC-NBS-LRR class) family | Chr5:26714931-26717757 REVERSE LENGTH=809 | 201606; PREDICTED: probable disease resistance protein At5g66900 isoform X2 [Fragaria vesca subsp. vesca]; sp|Q9FKZ1|DRL42_ARATH Probable disease resistance protein At5g66900 OS=Arabidopsis thaliana OX=3702 GN=At5g66900 PE=3 SV=1; tr|M5W899|M5W899_PRUPE Uncharacterized protein OS=Prunu…
764	FvH4_6g42650.t1	Fvb6_v4.0.a1	AT4G15417.2 | RNAse II-like 1 | Chr4:8821684-8822991 FORWARD LENGTH=289 | 201606; PREDICTED: ribonuclease 3-like protein 3 [Fragaria vesca subsp. vesca]; sp|Q69KJ0|RTL3_ORYSJ Ribonuclease 3-like protein 3 OS=Oryza sativa subsp. japonica OX=39947 GN=Os06g0358800 PE=2 SV=1; tr|A0A2P6S237|A0A2P6S237_ROSCH Putative ribonuclease III OS=Rosa chinensis OX=74649 GN=RchiOBHm_Chr2g0158531 PE=4 SV=1	ribonuclease III activity; RNA processing
765	FvH4_6g43040.t1	Fvb6_v4.0.a1	hypothetical protein RchiOBHm_Chr2g0159041 [Rosa chinensis]; tr|A0A2P6S266|A0A2P6S266_ROSCH Uncharacterized protein OS=Rosa chinensis OX=74649 GN=RchiOBHm_Chr2g0159041 PE=4 SV=1
766	FvH4_6g43490.t1	Fvb6_v4.0.a1	AT3G01190.1 | Peroxidase superfamily protein | Chr3:67236-68477 REVERSE LENGTH=321 | 201606; PREDICTED: peroxidase 27-like [Fragaria vesca subsp. vesca]; sp|Q43735|PER27_ARATH Peroxidase 27 OS=Arabidopsis thaliana OX=3702 GN=PER27 PE=1 SV=1; tr|M5XBP5|M5XBP5_PRUPE Peroxidase OS=Prunus persica OX=3760 GN=PRUPE_3G219600 PE=3 SV=1	heme binding; hydrogen peroxide catabolic process; oxidation-reduction process; peroxidase activity; response to oxidative stress
767	FvH4_6g43580.t1	Fvb6_v4.0.a1	AT4G15248.1 | B-box type zinc finger family protein | Chr4:8708881-8709234 FORWARD LENGTH=117 | 201606; PREDICTED: B-box zinc finger protein 32-like [Fragaria vesca subsp. vesca]; sp|Q1G3I2|MIP1A_ARATH B-box domain protein 30 OS=Arabidopsis thaliana OX=3702 GN=MIP1A PE=1 SV=1; tr|A0A2P6S2E6|A0A2P6S2E6_ROSCH Putative transcription factor interactor and regulator Znf-B family OS=Rosa chinensis OX=7…	zinc ion binding
768	FvH4_6g44460.t1	Fvb6_v4.0.a1	AT4G10265.1 | Wound-responsive family protein | Chr4:6373226-6373477 REVERSE LENGTH=83 | 201606; PREDICTED: uncharacterized protein LOC101304894 [Fragaria vesca subsp. vesca]; tr|A0A2P6S2R6|A0A2P6S2R6_ROSCH Uncharacterized protein OS=Rosa chinensis OX=74649 GN=RchiOBHm_Chr2g0161451 PE=4 SV=1
769	FvH4_6g44490.t1	Fvb6_v4.0.a1	lysM domain-containing protein ARB_03438-like [Rosa chinensis]; tr|A0A2P6S2S4|A0A2P6S2S4_ROSCH Uncharacterized protein OS=Rosa chinensis OX=74649 GN=RchiOBHm_Chr2g0161551 PE=4 SV=1
770	FvH4_6g44700.t1	Fvb6_v4.0.a1	AT3G26300.1 | cytochrome P450%2C family 71%2C subfamily B%2C polypeptide 34 | Chr3:9639199-9640866 REVERSE LENGTH=500 | 201606; PREDICTED: cytochrome P450 71D11-like [Fragaria vesca subsp. vesca]; sp|O22307|C71DB_LOTJA Cytochrome P450 71D11 (Fragment) OS=Lotus japonicus OX=34305 GN=CYP71D11 PE=2 SV=1; tr|A0A2P6QD81|A0A2P6QD81_ROSCH Putative premnaspirodiene oxygenase OS=Rosa chinensis OX=74649 GN…	heme binding; iron ion binding; oxidation-reduction process; oxidoreductase activity, acting on paired donors, with incorporation or reduction of molecular oxygen
771	FvH4_6g45100.t1	Fvb6_v4.0.a1	tr|M5WRB7|M5WRB7_PRUPE Uncharacterized protein OS=Prunus persica OX=3760 GN=PRUPE_3G235900 PE=4 SV=1; uncharacterized protein LOC18784430 [Prunus persica] &gt;gi|1139784913|gb|ONI18740.1| hypothetical protein PRUPE_3G235900 [Prunus persica]
772	FvH4_6g45390.t1	Fvb6_v4.0.a1	AT1G25560.1 | AP2/B3 transcription factor family protein | Chr1:8981891-8982976 REVERSE LENGTH=361 | 201606; PREDICTED: AP2/ERF and B3 domain-containing transcription repressor TEM1-like [Fragaria vesca subsp. vesca]; sp|Q9C6M5|RAVL1_ARATH AP2/ERF and B3 domain-containing transcription repressor TEM1 OS=Arabidopsis thaliana OX=3702 GN=TEM1 PE=1 SV=1; tr|A0A2P6S373|A0A2P6S373_ROSCH Putative transc…	DNA binding; regulation of transcription, DNA-dependent; sequence-specific DNA binding transcription factor activity
773	FvH4_6g49960.t1	Fvb6_v4.0.a1	AT5G14940.1 | Major facilitator superfamily protein | Chr5:4831748-4834312 REVERSE LENGTH=552 | 201606; PREDICTED: protein NRT1/ PTR FAMILY 5.8-like [Fragaria vesca subsp. vesca]; sp|Q9LFR1|PTR50_ARATH Protein NRT1/ PTR FAMILY 5.8 OS=Arabidopsis thaliana OX=3702 GN=NPF5.8 PE=2 SV=1; tr|A0A2P6S509|A0A2P6S509_ROSCH Putative proton-dependent oligopeptide transporter family, major facilitator superfa…	membrane; transmembrane transport; transmembrane transporter activity
774	FvH4_6g49970.t1	Fvb6_v4.0.a1	AT1G24140.1 | Matrixin family protein | Chr1:8536131-8537285 REVERSE LENGTH=384 | 201606; PREDICTED: metalloendoproteinase 1-like [Fragaria vesca subsp. vesca]; sp|Q5XF51|3MMP_ARATH Metalloendoproteinase 3-MMP OS=Arabidopsis thaliana OX=3702 GN=3MMP PE=1 SV=1; tr|A0A2P6PDC4|A0A2P6PDC4_ROSCH Putative interstitial collagenase OS=Rosa chinensis OX=74649 GN=RchiOBHm_Chr7g0222561 PE=3 SV=1	extracellular matrix; metalloendopeptidase activity; metallopeptidase activity; proteolysis; zinc ion binding
775	FvH4_6g50010.t1	Fvb6_v4.0.a1	AT1G24140.1 | Matrixin family protein | Chr1:8536131-8537285 REVERSE LENGTH=384 | 201606; PREDICTED: metalloendoproteinase 1-like [Fragaria vesca subsp. vesca]; sp|Q5XF51|3MMP_ARATH Metalloendoproteinase 3-MMP OS=Arabidopsis thaliana OX=3702 GN=3MMP PE=1 SV=1; tr|A0A2P6S520|A0A2P6S520_ROSCH Putative interstitial collagenase OS=Rosa chinensis OX=74649 GN=RchiOBHm_Chr2g0170251 PE=3 SV=1	extracellular matrix; metalloendopeptidase activity; metallopeptidase activity; proteolysis; zinc ion binding
776	FvH4_6g50701.t1	Fvb6_v4.0.a1	2-methylene-furan-3-one reductase-like [Rosa chinensis] &gt;gi|1358179415|gb|PRQ53890.1| putative 2-methylene-furan-3-one reductase [Rosa chinensis]; AT1G23740.1 | Oxidoreductase%2C zinc-binding dehydrogenase family protein | Chr1:8398245-8399656 REVERSE LENGTH=386 | 201606; sp|O23939|ENOX_FRAVE 2-methylene-furan-3-one reductase OS=Fragaria vesca OX=57918 GN=EO PE=2 SV=2; tr|A0A2P6S5C7|A0A2P6S5C7…
777	FvH4_6g50750.t1	Fvb6_v4.0.a1	AT5G14760.1 | L-aspartate oxidase | Chr5:4769133-4772012 FORWARD LENGTH=651 | 201606; PREDICTED: L-aspartate oxidase, chloroplastic [Fragaria vesca subsp. vesca] &gt;gi|764618588|ref|XP_011468265.1| PREDICTED: L-aspartate oxidase, chloroplastic [Fragaria vesca subsp. vesca]; sp|Q94AY1|NADB_ARATH L-aspartate oxidase, chloroplastic OS=Arabidopsis thaliana OX=3702 GN=AO PE=1 SV=1; tr|A0A2P6S5F3|A0A2…	L-aspartate oxidase activity; NAD biosynthetic process; oxidation-reduction process; oxidoreductase activity
778	FvH4_6g51300.t1	Fvb6_v4.0.a1	AT3G27650.1 | LOB domain-containing protein 25 | Chr3:10238731-10240346 FORWARD LENGTH=159 | 201606; PREDICTED: LOB domain-containing protein 25 [Fragaria vesca subsp. vesca]; sp|Q8L8Q3|LBD25_ARATH LOB domain-containing protein 25 OS=Arabidopsis thaliana OX=3702 GN=LBD25 PE=2 SV=3; tr|A0A2P6S5S2|A0A2P6S5S2_ROSCH Putative transcription factor AS2-LOB family OS=Rosa chinensis OX=74649 GN=RchiOBHm_C…
779	FvH4_6g52300.t1	Fvb6_v4.0.a1	AT5G40670.1 | PQ-loop repeat family protein / transmembrane family protein | Chr5:16285968-16287591 FORWARD LENGTH=270 | 201606; PREDICTED: cystinosin homolog [Fragaria vesca subsp. vesca]; sp|P57758|CTNS_ARATH Cystinosin homolog OS=Arabidopsis thaliana OX=3702 GN=At5g40670 PE=2 SV=1; tr|A0A2P6S5Z9|A0A2P6S5Z9_ROSCH Putative lysosomal cystine transporter OS=Rosa chinensis OX=74649 GN=RchiOBHm_Chr2…
780	FvH4_6g52670.t1	Fvb6_v4.0.a1	AT5G38280.2 | PR5-like receptor kinase | Chr5:15293122-15295838 REVERSE LENGTH=672 | 201606; PREDICTED: probable receptor-like protein kinase At1g67000 isoform X1 [Fragaria vesca subsp. vesca]; sp|P93604|LRK10_WHEAT Rust resistance kinase Lr10 OS=Triticum aestivum OX=4565 GN=LRK10 PE=2 SV=1; tr|A0A2P6QEF3|A0A2P6QEF3_ROSCH Putative glycerophosphodiester phosphodiesterase, protein kinase RLK-Pelle-…	ATP binding; polysaccharide binding; protein kinase activity; protein phosphorylation
781	FvH4_6g52680.t1	Fvb6_v4.0.a1	AT1G66920.1 | Protein kinase superfamily protein | Chr1:24965410-24967432 REVERSE LENGTH=609 | 201606; PREDICTED: probable receptor-like protein kinase At1g67000 [Fragaria vesca subsp. vesca]; sp|P93604|LRK10_WHEAT Rust resistance kinase Lr10 OS=Triticum aestivum OX=4565 GN=LRK10 PE=2 SV=1; tr|A0A2P6QEF7|A0A2P6QEF7_ROSCH Putative glycerophosphodiester phosphodiesterase, protein kinase RLK-Pelle-L…	ATP binding; polysaccharide binding; protein kinase activity; protein phosphorylation
782	FvH4_6g52741.t1	Fvb6_v4.0.a1	AT3G04120.1 | glyceraldehyde-3-phosphate dehydrogenase C subunit 1 | Chr3:1081077-1083131 FORWARD LENGTH=338 | 201606; PREDICTED: glyceraldehyde-3-phosphate dehydrogenase, cytosolic-like isoform X1 [Fragaria vesca subsp. vesca]; sp|Q7FAH2|G3PC2_ORYSJ Glyceraldehyde-3-phosphate dehydrogenase 2, cytosolic OS=Oryza sativa subsp. japonica OX=39947 GN=GAPC2 PE=1 SV=1; tr|A0A2P6S650|A0A2P6S650_ROSCH Gl…	glucose metabolic process; NAD binding; NADP binding; oxidation-reduction process; oxidoreductase activity, acting on the aldehyde or oxo group of donors, NAD or NADP as acceptor
783	FvH4_6g52910.t1	Fvb6_v4.0.a1	AT5G14285.1 | DNA-binding storekeeper | Chr5:4610680-4611444 FORWARD LENGTH=254 | 201606; PREDICTED: transmembrane protein 136 [Fragaria vesca subsp. vesca]; sp|Q8GYK7|Y5285_ARATH TLC domain-containing protein At5g14285 OS=Arabidopsis thaliana OX=3702 GN=At5g14285 PE=2 SV=1; tr|A0A2P6S676|A0A2P6S676_ROSCH Putative TRAM/LAG1/CLN8 domain-containing protein OS=Rosa chinensis OX=74649 GN=RchiOBHm_Chr…	integral to membrane
784	FvH4_6g53420.t1	Fvb6_v4.0.a1	AT3G27110.2 | Peptidase family M48 family protein | Chr3:9998006-9999892 FORWARD LENGTH=344 | 201606; PREDICTED: uncharacterized protein LOC101315174 [Fragaria vesca subsp. vesca]; tr|A0A314YYR2|A0A314YYR2_PRUYE Uncharacterized protein OS=Prunus yedoensis var. nudiflora OX=2094558 GN=Pyn_35413 PE=3 SV=1	CAAX-box protein processing; metalloendopeptidase activity; peptidase activity; proteolysis
785	FvH4_6g53680.t1	Fvb6_v4.0.a1	AT5G14130.1 | Peroxidase superfamily protein | Chr5:4558862-4560028 REVERSE LENGTH=330 | 201606; PREDICTED: peroxidase 55 [Fragaria vesca subsp. vesca]; sp|Q96509|PER55_ARATH Peroxidase 55 OS=Arabidopsis thaliana OX=3702 GN=PER55 PE=1 SV=1; tr|A0A2P6S6F7|A0A2P6S6F7_ROSCH Peroxidase OS=Rosa chinensis OX=74649 GN=RchiOBHm_Chr2g0175751 PE=3 SV=1	heme binding; hydrogen peroxide catabolic process; oxidation-reduction process; peroxidase activity; response to oxidative stress
786	FvH4_6g53770.t1	Fvb6_v4.0.a1	AT5G13080.1 | WRKY DNA-binding protein 75 | Chr5:4149928-4151019 REVERSE LENGTH=145 | 201606; PREDICTED: probable WRKY transcription factor 75 [Fragaria vesca subsp. vesca] &gt;gi|1120760498|gb|APP13925.1| WRKY transcription factor 50 [Fragaria vesca]; sp|Q9FYA2|WRK75_ARATH Probable WRKY transcription factor 75 OS=Arabidopsis thaliana OX=3702 GN=WRKY75 PE=2 SV=1; tr|A0A2H4G369|A0A2H4G369_FRAVE WR…	regulation of transcription, DNA-dependent; sequence-specific DNA binding; sequence-specific DNA binding transcription factor activity
787	FvH4_6g54050.t1	Fvb6_v4.0.a1
788	FvH4_7g00120.t1	Fvb7_v4.0.a1	AT2G44380.1 | Cysteine/Histidine-rich C1 domain family protein | Chr2:18323590-18324333 REVERSE LENGTH=247 | 201606; PREDICTED: uncharacterized protein LOC105352789 [Fragaria vesca subsp. vesca]; tr|A0A2P6S6Y1|A0A2P6S6Y1_ROSCH Putative chromatin regulator PHD family OS=Rosa chinensis OX=74649 GN=RchiOBHm_Chr1g0313371 PE=4 SV=1
789	FvH4_7g00620.t1	Fvb7_v4.0.a1	AT3G07450.1 | Bifunctional inhibitor/lipid-transfer protein/seed storage 2S albumin superfamily protein | Chr3:2383610-2383930 REVERSE LENGTH=106 | 201606; PREDICTED: protein LIM1 [Fragaria vesca subsp. vesca]; tr|A0A2P6S771|A0A2P6S771_ROSCH Putative bifunctional inhibitor/plant lipid transfer protein/seed storage helical OS=Rosa chinensis OX=74649 GN=RchiOBHm_Chr1g0314811 PE=4 SV=1	fatty acid binding; systemic acquired resistance
790	FvH4_7g00920.t1	Fvb7_v4.0.a1	AT5G13490.2 | ADP/ATP carrier 2 | Chr5:4336034-4337379 FORWARD LENGTH=385 | 201606; PREDICTED: ADP,ATP carrier protein 1, mitochondrial-like [Fragaria vesca subsp. vesca]; sp|O22342|ADT1_GOSHI ADP,ATP carrier protein 1, mitochondrial OS=Gossypium hirsutum OX=3635 GN=ANT1 PE=2 SV=1; tr|A0A2P6S7G6|A0A2P6S7G6_ROSCH Putative mitochondrial carrier protein OS=Rosa chinensis OX=74649 GN=RchiOBHm_Chr1g03…	mitochondrial inner membrane; transmembrane transport; transmembrane transporter activity
791	FvH4_7g01511.t1	Fvb7_v4.0.a1	AT5G19440.1 | NAD(P)-binding Rossmann-fold superfamily protein | Chr5:6556493-6558123 FORWARD LENGTH=326 | 201606; PREDICTED: cinnamoyl-CoA reductase 1-like [Fragaria vesca subsp. vesca]; sp|Q500U8|TKPR1_ARATH Tetraketide alpha-pyrone reductase 1 OS=Arabidopsis thaliana OX=3702 GN=TKPR1 PE=1 SV=1; tr|A0A2P6S7X3|A0A2P6S7X3_ROSCH Putative cinnamyl-alcohol dehydrogenase OS=Rosa chinensis OX=74649 GN…	catalytic activity; coenzyme binding
792	FvH4_7g03140.t1	Fvb7_v4.0.a1
793	FvH4_7g03520.t1	Fvb7_v4.0.a1	AT3G56710.2 | sigma factor binding protein 1 | Chr3:21007053-21007508 REVERSE LENGTH=151 | 201606; PREDICTED: sigma factor binding protein 1, chloroplastic-like [Fragaria vesca subsp. vesca]; sp|Q9LDH1|SIB1_ARATH Sigma factor binding protein 1, chloroplastic OS=Arabidopsis thaliana OX=3702 GN=SIB1 PE=1 SV=1; tr|A0A2P6SA62|A0A2P6SA62_ROSCH Uncharacterized protein OS=Rosa chinensis OX=74649 GN=Rchi…	positive regulation of sequence-specific DNA binding transcription factor activity
794	FvH4_7g04060.t1	Fvb7_v4.0.a1	AT3G18990.1 | AP2/B3-like transcriptional factor family protein | Chr3:6549077-6551568 REVERSE LENGTH=341 | 201606; PREDICTED: B3 domain-containing protein REM19-like [Fragaria vesca subsp. vesca]; sp|Q8S2E6|Y1235_ORYSJ B3 domain-containing protein Os01g0723500 OS=Oryza sativa subsp. japonica OX=39947 GN=Os01g0723500 PE=3 SV=1; tr|A0A2P6RMW9|A0A2P6RMW9_ROSCH Putative transcription factor B3-Domai…	DNA binding
795	FvH4_7g04340.t1	Fvb7_v4.0.a1	AT4G38370.1 | Phosphoglycerate mutase family protein | Chr4:17970112-17971222 REVERSE LENGTH=225 | 201606; PREDICTED: uncharacterized protein LOC101303357 [Fragaria vesca subsp. vesca]; tr|A0A2P6SB03|A0A2P6SB03_ROSCH Putative histidine phosphatase superfamily OS=Rosa chinensis OX=74649 GN=RchiOBHm_Chr1g0329291 PE=4 SV=1
796	FvH4_7g04690.t1	Fvb7_v4.0.a1	PREDICTED: uncharacterized protein LOC101298161 [Fragaria vesca subsp. vesca]; tr|A0A2P6SPT0|A0A2P6SPT0_ROSCH Uncharacterized protein OS=Rosa chinensis OX=74649 GN=RchiOBHm_Chr1g0384141 PE=4 SV=1	RNA binding
797	FvH4_7g04710.t1	Fvb7_v4.0.a1	AT1G36240.1 | Ribosomal protein L7Ae/L30e/S12e/Gadd45 family protein | Chr1:13614890-13616233 FORWARD LENGTH=112 | 201606; PREDICTED: 60S ribosomal protein L30-like [Fragaria vesca subsp. vesca]; sp|O49884|RL30_LUPLU 60S ribosomal protein L30 OS=Lupinus luteus OX=3873 GN=RPL30 PE=3 SV=1; tr|A0A2P6PHY5|A0A2P6PHY5_ROSCH Putative ribosomal protein L30e OS=Rosa chinensis OX=74649 GN=RchiOBHm_Chr7g024…	RNA binding; structural constituent of ribosome
798	FvH4_7g05610.t1	Fvb7_v4.0.a1	AT3G54250.1 | GHMP kinase family protein | Chr3:20082468-20084688 REVERSE LENGTH=419 | 201606; PREDICTED: diphosphomevalonate decarboxylase [Fragaria vesca subsp. vesca]; sp|F4JCU3|MVD2_ARATH Diphosphomevalonate decarboxylase MVD2, peroxisomal OS=Arabidopsis thaliana OX=3702 GN=MVD2 PE=1 SV=1; tr|A0A2P6SBS5|A0A2P6SBS5_ROSCH Diphosphomevalonate decarboxylase OS=Rosa chinensis OX=74649 GN=RchiOBHm_…	ATP binding; carboxy-lyase activity; cytosol; diphosphomevalonate decarboxylase activity; isopentenyl diphosphate biosynthetic process, mevalonate pathway; isoprenoid biosynthetic process
799	FvH4_7g05620.t1	Fvb7_v4.0.a1
800	FvH4_7g06000.t1	Fvb7_v4.0.a1	AT1G66920.2 | Protein kinase superfamily protein | Chr1:24965410-24967432 REVERSE LENGTH=617 | 201606; PREDICTED: probable receptor-like protein kinase At1g67000 [Fragaria vesca subsp. vesca]; sp|P93604|LRK10_WHEAT Rust resistance kinase Lr10 OS=Triticum aestivum OX=4565 GN=LRK10 PE=2 SV=1; tr|A0A2P6SBZ8|A0A2P6SBZ8_ROSCH Putative glycerophosphodiester phosphodiesterase, protein kinase RLK-Pelle-L…	ATP binding; protein kinase activity; protein phosphorylation
801	FvH4_7g06270.t1	Fvb7_v4.0.a1	AT3G13950.1 | ankyrin | Chr3:4604149-4605195 FORWARD LENGTH=207 | 201606; PREDICTED: uncharacterized protein LOC105352902 [Fragaria vesca subsp. vesca]; tr|A0A2P4LAA6|A0A2P4LAA6_QUESU Uncharacterized protein OS=Quercus suber OX=58331 GN=CFP56_70057 PE=4 SV=1
802	FvH4_7g06350.t1	Fvb7_v4.0.a1	AT1G08230.2 | Transmembrane amino acid transporter family protein | Chr1:2583715-2586700 REVERSE LENGTH=451 | 201606; GABA transporter 1-like [Rosa chinensis] &gt;gi|1358181837|gb|PRQ56311.1| putative amino acid transporter, transmembrane domain-containing protein [Rosa chinensis]; sp|F4HW02|GAT1_ARATH GABA transporter 1 OS=Arabidopsis thaliana OX=3702 GN=GAT1 PE=1 SV=1; tr|A0A2P6SC97|A0A2P6SC97_…
803	FvH4_7g06780.t1	Fvb7_v4.0.a1	AT2G36690.2 | 2-oxoglutarate (2OG) and Fe(II)-dependent oxygenase superfamily protein | Chr2:15379930-15381987 FORWARD LENGTH=366 | 201606; PREDICTED: probable 2-oxoglutarate/Fe(II)-dependent dioxygenase [Fragaria vesca subsp. vesca]; sp|Q9ZSA7|DLO2_ARATH Protein DMR6-LIKE OXYGENASE 2 OS=Arabidopsis thaliana OX=3702 GN=DLO2 PE=2 SV=1; tr|A0A2P6SCM6|A0A2P6SCM6_ROSCH Putative flavanone 3-dioxygenas…	oxidation-reduction process; oxidoreductase activity
804	FvH4_7g07520.t1	Fvb7_v4.0.a1	AT4G39200.1 | Ribosomal protein S25 family protein | Chr4:18257464-18258464 FORWARD LENGTH=108 | 201606; PREDICTED: 40S ribosomal protein S25 [Fragaria vesca subsp. vesca] &gt;gi|470142992|ref|XP_004307172.1| PREDICTED: 40S ribosomal protein S25 [Fragaria vesca subsp. vesca] &gt;gi|1365939770|ref|XP_024192823.1| 40S ribosomal protein S25 [Rosa chinensis] &gt;gi|1365978922|ref|XP_024188293.1| 40S …
805	FvH4_7g07900.t1	Fvb7_v4.0.a1	AT1G32450.1 | nitrate transporter 1.5 | Chr1:11715337-11719807 REVERSE LENGTH=614 | 201606; PREDICTED: protein NRT1/ PTR FAMILY 7.2-like [Fragaria vesca subsp. vesca]; sp|Q9LQL2|PTR14_ARATH Protein NRT1/ PTR FAMILY 7.3 OS=Arabidopsis thaliana OX=3702 GN=NPF7.3 PE=1 SV=2; tr|A0A2P6SDR6|A0A2P6SDR6_ROSCH Putative proton-dependent oligopeptide transporter family, major facilitator superfamily OS=Rosa…	membrane; transmembrane transport; transmembrane transporter activity
806	FvH4_7g07930.t1	Fvb7_v4.0.a1	adenylosuccinate synthetase 2, chloroplastic-like [Rosa chinensis] &gt;gi|1366041683|ref|XP_024171330.1| adenylosuccinate synthetase 2, chloroplastic-like [Rosa chinensis] &gt;gi|1358141298|gb|PRQ15778.1| putative adenylosuccinate synthase [Rosa chinensis]; AT3G57610.1 | adenylosuccinate synthase | Chr3:21334519-21336603 REVERSE LENGTH=490 | 201606; sp|B9SL58|PURA2_RICCO Adenylosuccinate syntheta…	adenylosuccinate synthase activity; GTP binding; purine nucleotide biosynthetic process
807	FvH4_7g09650.t1	Fvb7_v4.0.a1	AT3G17380.1 | TRAF-like family protein | Chr3:5950240-5952124 FORWARD LENGTH=309 | 201606; PREDICTED: MATH domain and coiled-coil domain-containing protein At3g58410-like [Fragaria vesca subsp. vesca]; sp|Q9M2I2|MCC23_ARATH MATH domain and coiled-coil domain-containing protein At3g58340 OS=Arabidopsis thaliana OX=3702 GN=At3g58340 PE=4 SV=3; tr|A0A2P6SF25|A0A2P6SF25_ROSCH Putative ubiquitinyl hyd…	protein binding
808	FvH4_7g10080.t1	Fvb7_v4.0.a1	AT2G44840.1 | ethylene-responsive element binding factor 13 | Chr2:18495440-18496120 FORWARD LENGTH=226 | 201606; PREDICTED: ethylene-responsive transcription factor 13-like [Fragaria vesca subsp. vesca]; sp|Q8L9K1|ERF99_ARATH Ethylene-responsive transcription factor 13 OS=Arabidopsis thaliana OX=3702 GN=ERF13 PE=2 SV=2; tr|A0A2P6SFB8|A0A2P6SFB8_ROSCH Putative transcription factor AP2-EREBP famil…	DNA binding; regulation of transcription, DNA-dependent; sequence-specific DNA binding transcription factor activity
809	FvH4_7g10340.t1	Fvb7_v4.0.a1	AT2G44790.1 | uclacyanin 2 | Chr2:18462182-18463232 REVERSE LENGTH=202 | 201606; PREDICTED: uclacyanin-3-like [Fragaria vesca subsp. vesca]; sp|O80517|BCB2_ARATH Uclacyanin-2 OS=Arabidopsis thaliana OX=3702 GN=At2g44790 PE=2 SV=1; tr|A0A2P6SFF6|A0A2P6SFF6_ROSCH Putative Blue (Type 1) copper binding protein OS=Rosa chinensis OX=74649 GN=RchiOBHm_Chr1g0348051 PE=4 SV=1	electron carrier activity
810	FvH4_7g11320.t1	Fvb7_v4.0.a1	AT2G45220.1 | Plant invertase/pectin methylesterase inhibitor superfamily | Chr2:18644281-18646394 REVERSE LENGTH=511 | 201606; PREDICTED: probable pectinesterase/pectinesterase inhibitor 17 [Fragaria vesca subsp. vesca]; sp|O22149|PME17_ARATH Probable pectinesterase/pectinesterase inhibitor 17 OS=Arabidopsis thaliana OX=3702 GN=PME17 PE=2 SV=2; tr|A0A2P6SFV8|A0A2P6SFV8_ROSCH Pectinesterase OS=Ro…	cell wall modification; enzyme inhibitor activity; pectinesterase activity
811	FvH4_7g11630.t1	Fvb7_v4.0.a1	AT3G05560.3 | Ribosomal L22e protein family | Chr3:1614641-1615204 FORWARD LENGTH=124 | 201606; PREDICTED: 60S ribosomal protein L22-3 [Fragaria vesca subsp. vesca]; sp|Q9M9W1|RL222_ARATH 60S ribosomal protein L22-2 OS=Arabidopsis thaliana OX=3702 GN=RPL22B PE=2 SV=1; tr|A0A315AU00|A0A315AU00_PRUYE 60S ribosomal protein L22-3 OS=Prunus yedoensis var. nudiflora OX=2094558 GN=Pyn_32480 PE=4 SV=1	ribosome; structural constituent of ribosome; translation
812	FvH4_7g11930.t1	Fvb7_v4.0.a1	AT1G12390.1 | Cornichon family protein | Chr1:4220347-4221481 FORWARD LENGTH=137 | 201606; PREDICTED: protein cornichon homolog 4-like [Fragaria vesca subsp. vesca]; sp|Q84W04|CNIH4_ARATH Protein cornichon homolog 4 OS=Arabidopsis thaliana OX=3702 GN=At1g12390 PE=1 SV=1; tr|A0A2P6SG78|A0A2P6SG78_ROSCH Uncharacterized protein OS=Rosa chinensis OX=74649 GN=RchiOBHm_Chr1g0350611 PE=4 SV=1	vesicle-mediated transport
813	FvH4_7g13080.t1	Fvb7_v4.0.a1	AT3G48280.1 | cytochrome P450%2C family 71%2C subfamily A%2C polypeptide 25 | Chr3:17879594-17881164 FORWARD LENGTH=490 | 201606; PREDICTED: cytochrome P450 71A25-like isoform X1 [Fragaria vesca subsp. vesca]; sp|Q9STK8|C71AP_ARATH Cytochrome P450 71A25 OS=Arabidopsis thaliana OX=3702 GN=CYP71A25 PE=2 SV=1; tr|A0A2P6QBK8|A0A2P6QBK8_ROSCH Putative cytochrome P450 OS=Rosa chinensis OX=74649 GN=Rchi…	heme binding; iron ion binding; oxidation-reduction process; oxidoreductase activity, acting on paired donors, with incorporation or reduction of molecular oxygen
814	FvH4_7g13160.t1	Fvb7_v4.0.a1	AT3G61860.1 | RNA-binding (RRM/RBD/RNP motifs) family protein | Chr3:22900311-22902159 REVERSE LENGTH=264 | 201606; PREDICTED: serine/arginine-rich splicing factor RS41-like isoform X2 [Fragaria vesca subsp. vesca] &gt;gi|764625822|ref|XP_011469080.1| PREDICTED: serine/arginine-rich splicing factor RS41-like isoform X2 [Fragaria vesca subsp. vesca]; sp|P92964|SRS31_ARATH Serine/arginine-rich spli…	nucleic acid binding
815	FvH4_7g13250.t1	Fvb7_v4.0.a1	AT1G09000.2 | NPK1-related protein kinase 1 | Chr1:2891111-2894395 FORWARD LENGTH=620 | 201606; PREDICTED: mitogen-activated protein kinase kinase kinase NPK1-like [Fragaria vesca subsp. vesca]; sp|Q40541|NPK1_TOBAC Mitogen-activated protein kinase kinase kinase NPK1 OS=Nicotiana tabacum OX=4097 GN=NPK1 PE=1 SV=1; tr|A0A251NYW6|A0A251NYW6_PRUPE Uncharacterized protein OS=Prunus persica OX=3760 GN…	ATP binding; protein kinase activity; protein phosphorylation
816	FvH4_7g13601.t1	Fvb7_v4.0.a1	AT3G61220.1 | NAD(P)-binding Rossmann-fold superfamily protein | Chr3:22663025-22664316 FORWARD LENGTH=296 | 201606; (+)-neomenthol dehydrogenase-like [Rosa chinensis] &gt;gi|1358183443|gb|PRQ57917.1| putative oxidoreductase [Rosa chinensis]; sp|Q9M2E2|SDR1_ARATH (+)-neomenthol dehydrogenase OS=Arabidopsis thaliana OX=3702 GN=SDR1 PE=1 SV=1; tr|A0A2P6SGX0|A0A2P6SGX0_ROSCH Putative oxidoreductase …
817	FvH4_7g13840.t1	Fvb7_v4.0.a1	AT2G45800.1 | GATA type zinc finger transcription factor family protein | Chr2:18858153-18859007 REVERSE LENGTH=226 | 201606; PREDICTED: LIM domain-containing protein PLIM2c-like isoform X1 [Fragaria vesca subsp. vesca]; sp|O80839|PLI2A_ARATH LIM domain-containing protein PLIM2a OS=Arabidopsis thaliana OX=3702 GN=PLIM2A PE=1 SV=1; tr|A0A2P6SGZ9|A0A2P6SGZ9_ROSCH Putative transcription factor inter…
818	FvH4_7g14380.t1	Fvb7_v4.0.a1	AT3G47570.1 | Leucine-rich repeat protein kinase family protein | Chr3:17527611-17530748 FORWARD LENGTH=1010 | 201606; PREDICTED: putative receptor-like protein kinase At3g47110 isoform X1 [Fragaria vesca subsp. vesca]; sp|C0LGP4|Y3475_ARATH Probable LRR receptor-like serine/threonine-protein kinase At3g47570 OS=Arabidopsis thaliana OX=3702 GN=At3g47570 PE=2 SV=1; tr|A0A2P6SHH4|A0A2P6SHH4_ROSCH U…	ATP binding; protein binding; protein kinase activity; protein phosphorylation
819	FvH4_7g14680.t1	Fvb7_v4.0.a1	AT5G25610.1 | BURP domain-containing protein | Chr5:8914498-8916684 REVERSE LENGTH=392 | 201606; PREDICTED: dehydration-responsive protein RD22-like [Fragaria vesca subsp. vesca]; sp|Q08298|RD22_ARATH BURP domain protein RD22 OS=Arabidopsis thaliana OX=3702 GN=RD22 PE=2 SV=1; tr|A0A2P6SHI7|A0A2P6SHI7_ROSCH Putative BURP domain-containing protein OS=Rosa chinensis OX=74649 GN=RchiOBHm_Chr1g0356161…
820	FvH4_7g14700.t1	Fvb7_v4.0.a1	AT3G47570.1 | Leucine-rich repeat protein kinase family protein | Chr3:17527611-17530748 FORWARD LENGTH=1010 | 201606; PREDICTED: putative receptor-like protein kinase At3g47110 [Fragaria vesca subsp. vesca]; sp|C0LGP4|Y3475_ARATH Probable LRR receptor-like serine/threonine-protein kinase At3g47570 OS=Arabidopsis thaliana OX=3702 GN=At3g47570 PE=2 SV=1; tr|A0A2P6SHM5|A0A2P6SHM5_ROSCH Uncharacteri…	ATP binding; protein binding; protein kinase activity; protein phosphorylation
821	FvH4_7g14701.t1	Fvb7_v4.0.a1	AT3G47570.1 | Leucine-rich repeat protein kinase family protein | Chr3:17527611-17530748 FORWARD LENGTH=1010 | 201606; PREDICTED: probable LRR receptor-like serine/threonine-protein kinase At3g47570 [Fragaria vesca subsp. vesca]; sp|Q1MX30|XA21_ORYSI Receptor kinase-like protein Xa21 OS=Oryza sativa subsp. indica OX=39946 GN=XA21 PE=1 SV=1; tr|A0A2P6SHN5|A0A2P6SHN5_ROSCH Uncharacterized protein O…	ATP binding; nucleic acid binding; protein kinase activity; protein phosphorylation; ribonuclease H activity
822	FvH4_7g15310.t1	Fvb7_v4.0.a1	AT3G61510.1 | ACC synthase 1 | Chr3:22763495-22765730 REVERSE LENGTH=488 | 201606; PREDICTED: 1-aminocyclopropane-1-carboxylate synthase 1-like [Fragaria vesca subsp. vesca]; sp|Q9MB95|1A11_PRUMU 1-aminocyclopropane-1-carboxylate synthase 1 OS=Prunus mume OX=102107 GN=ACS1 PE=2 SV=1; tr|A0A2P6SI08|A0A2P6SI08_ROSCH Putative 1-aminocyclopropane-1-carboxylate synthase OS=Rosa chinensis OX=74649 GN=R…	biosynthetic process; catalytic activity; pyridoxal phosphate binding
823	FvH4_7g15490.t1	Fvb7_v4.0.a1	AT2G46150.1 | Late embryogenesis abundant (LEA) hydroxyproline-rich glycoprotein family | Chr2:18961424-18962089 FORWARD LENGTH=221 | 201606; PREDICTED: uncharacterized protein LOC101306460 [Fragaria vesca subsp. vesca]; sp|Q6DST1|Y1465_ARATH Late embryogenesis abundant protein At1g64065 OS=Arabidopsis thaliana OX=3702 GN=At1g64065 PE=2 SV=1; tr|A0A2P6SHY2|A0A2P6SHY2_ROSCH Putative Late embryogen…
824	FvH4_7g15780.t1	Fvb7_v4.0.a1	AT1G52800.1 | 2-oxoglutarate (2OG) and Fe(II)-dependent oxygenase superfamily protein | Chr1:19664044-19665362 FORWARD LENGTH=314 | 201606; PREDICTED: probable inactive 2-oxoglutarate-dependent dioxygenase AOP2 [Fragaria vesca subsp. vesca]; sp|Q945B6|AOP1L_ARATH Probable 2-oxoglutarate-dependent dioxygenase AOP1.2 OS=Arabidopsis thaliana OX=3702 GN=AOP1.2 PE=2 SV=1; tr|A0A2P6QF46|A0A2P6QF46_ROSC…	oxidation-reduction process; oxidoreductase activity
825	FvH4_7g16111.t1	Fvb7_v4.0.a1	AT4G27250.1 | NAD(P)-binding Rossmann-fold superfamily protein | Chr4:13642803-13644425 REVERSE LENGTH=354 | 201606; PREDICTED: anthocyanidin reductase-like [Fragaria vesca subsp. vesca]; sp|Q7PCC4|ANRCH_VITVI Anthocyanidin reductase ((2S)-flavan-3-ol-forming) OS=Vitis vinifera OX=29760 GN=ANR PE=1 SV=1; tr|A0A314Z2G0|A0A314Z2G0_PRUYE Anthocyanidin reductase-like OS=Prunus yedoensis var. nudiflor…	catalytic activity; coenzyme binding
826	FvH4_7g16730.t1	Fvb7_v4.0.a1	AT1G78780.5 | pathogenesis-related family protein | Chr1:29621447-29623159 REVERSE LENGTH=252 | 201606; PREDICTED: pathogen-related protein-like [Fragaria vesca subsp. vesca]; sp|P16273|PRPX_HORVU Pathogen-related protein OS=Hordeum vulgare OX=4513 PE=2 SV=2; tr|A0A2P6PSF3|A0A2P6PSF3_ROSCH Putative NTF2-like domain-containing protein OS=Rosa chinensis OX=74649 GN=RchiOBHm_Chr6g0276801 PE=4 SV=1
827	FvH4_7g16890.t1	Fvb7_v4.0.a1	PREDICTED: uncharacterized protein LOC101291286 [Fragaria vesca subsp. vesca]	nucleic acid binding
828	FvH4_7g17300.t1	Fvb7_v4.0.a1	AT2G46660.1 | cytochrome P450%2C family 78%2C subfamily A%2C polypeptide 6 | Chr2:19153602-19155417 REVERSE LENGTH=530 | 201606; PREDICTED: cytochrome P450 78A9-like [Fragaria vesca subsp. vesca]; sp|Q9ZNR0|C78A6_ARATH Cytochrome P450 78A6 OS=Arabidopsis thaliana OX=3702 GN=CYP78A6 PE=2 SV=1; tr|A0A2P6SIR5|A0A2P6SIR5_ROSCH Putative flavonoid 3'-monooxygenase OS=Rosa chinensis OX=74649 GN=RchiOBHm…	heme binding; iron ion binding; oxidation-reduction process; oxidoreductase activity, acting on paired donors, with incorporation or reduction of molecular oxygen
829	FvH4_7g17880.t1	Fvb7_v4.0.a1	AT1G01050.2 | pyrophosphorylase 1 | Chr1:31382-32670 REVERSE LENGTH=212 | 201606; PREDICTED: soluble inorganic pyrophosphatase 1 [Fragaria vesca subsp. vesca]; sp|Q93V56|IPYR1_ARATH Soluble inorganic pyrophosphatase 1 OS=Arabidopsis thaliana OX=3702 GN=PPA1 PE=1 SV=1; tr|A0A2P6SIZ3|A0A2P6SIZ3_ROSCH Putative inorganic diphosphatase OS=Rosa chinensis OX=74649 GN=RchiOBHm_Chr1g0361351 PE=3 SV=1	cytoplasm; inorganic diphosphatase activity; magnesium ion binding; phosphate-containing compound metabolic process
830	FvH4_7g18510.t1	Fvb7_v4.0.a1	AT2G39210.1 | Major facilitator superfamily protein | Chr2:16366287-16368231 REVERSE LENGTH=601 | 201606; PREDICTED: uncharacterized protein LOC101306672 [Fragaria vesca subsp. vesca]; sp|F4I9E1|NFD4_ARATH Protein NUCLEAR FUSION DEFECTIVE 4 OS=Arabidopsis thaliana OX=3702 GN=NFD4 PE=3 SV=1; tr|A0A2P6SJ55|A0A2P6SJ55_ROSCH Putative major facilitator superfamily domain-containing protein OS=Rosa chi…
831	FvH4_7g19720.t1	Fvb7_v4.0.a1	AT1G16670.1 | Protein kinase superfamily protein | Chr1:5697846-5699492 FORWARD LENGTH=390 | 201606; PREDICTED: putative serine/threonine-protein kinase [Fragaria vesca subsp. vesca]; sp|Q93YN1|CRPK1_ARATH Cold-responsive protein kinase 1 OS=Arabidopsis thaliana OX=3702 GN=CRPK1 PE=1 SV=1; tr|A0A2P6SJH0|A0A2P6SJH0_ROSCH Uncharacterized protein OS=Rosa chinensis OX=74649 GN=RchiOBHm_Chr1g0363561 P…	ATP binding; protein kinase activity; protein phosphorylation
832	FvH4_7g20010.t1	Fvb7_v4.0.a1	hypothetical protein RchiOBHm_Chr1g0363961 [Rosa chinensis]; tr|A0A2P6SJM8|A0A2P6SJM8_ROSCH Uncharacterized protein OS=Rosa chinensis OX=74649 GN=RchiOBHm_Chr1g0363961 PE=4 SV=1
833	FvH4_7g20060.t1	Fvb7_v4.0.a1	AT4G30230.1 | hypothetical protein | Chr4:14806376-14807158 FORWARD LENGTH=260 | 201606; tr|A0A2P6SJL5|A0A2P6SJL5_ROSCH Uncharacterized protein OS=Rosa chinensis OX=74649 GN=RchiOBHm_Chr1g0364021 PE=4 SV=1; uncharacterized protein LOC112182463 [Rosa chinensis]
834	FvH4_7g20070.t1	Fvb7_v4.0.a1	AT4G30230.1 | hypothetical protein | Chr4:14806376-14807158 FORWARD LENGTH=260 | 201606; PREDICTED: uncharacterized protein LOC101301053 [Fragaria vesca subsp. vesca]; tr|A0A2P6SJL5|A0A2P6SJL5_ROSCH Uncharacterized protein OS=Rosa chinensis OX=74649 GN=RchiOBHm_Chr1g0364021 PE=4 SV=1
835	FvH4_7g22200.t1	Fvb7_v4.0.a1	AT2G39518.1 | Uncharacterized protein family (UPF0497) | Chr2:16496029-16496937 REVERSE LENGTH=174 | 201606; PREDICTED: CASP-like protein 4D1 [Fragaria vesca subsp. vesca]; sp|B9SXY8|CSPLE_RICCO CASP-like protein 4D1 OS=Ricinus communis OX=3988 GN=RCOM_1206790 PE=3 SV=1; tr|A0A2P6SK96|A0A2P6SK96_ROSCH CASP-like protein OS=Rosa chinensis OX=74649 GN=RchiOBHm_Chr1g0366551 PE=3 SV=1
836	FvH4_7g22333.t1	Fvb7_v4.0.a1	AT3G12580.1 | heat shock protein 70 | Chr3:3991487-3993689 REVERSE LENGTH=650 | 201606; PREDICTED: heat shock cognate 70 kDa protein-like [Fragaria vesca subsp. vesca]; sp|P09189|HSP7C_PETHY Heat shock cognate 70 kDa protein OS=Petunia hybrida OX=4102 GN=HSP70 PE=2 SV=1; tr|A0A2P6SKC1|A0A2P6SKC1_ROSCH Putative Heat shock protein 70 family OS=Rosa chinensis OX=74649 GN=RchiOBHm_Chr1g0366811 PE=3 S…
837	FvH4_7g22581.t1	Fvb7_v4.0.a1	probable serine/threonine-protein kinase PBL11 [Rosa chinensis]
838	FvH4_7g22650.t1	Fvb7_v4.0.a1	AT3G48280.1 | cytochrome P450%2C family 71%2C subfamily A%2C polypeptide 25 | Chr3:17879594-17881164 FORWARD LENGTH=490 | 201606; PREDICTED: cytochrome P450 71A22-like [Fragaria vesca subsp. vesca]; sp|Q9STK8|C71AP_ARATH Cytochrome P450 71A25 OS=Arabidopsis thaliana OX=3702 GN=CYP71A25 PE=2 SV=1; tr|A0A2P6P5I0|A0A2P6P5I0_ROSCH Putative cytochrome P450 OS=Rosa chinensis OX=74649 GN=RchiOBHm_Chr7g0…	heme binding; iron ion binding; oxidation-reduction process; oxidoreductase activity, acting on paired donors, with incorporation or reduction of molecular oxygen
839	FvH4_7g22700.t1	Fvb7_v4.0.a1	AT2G39700.1 | expansin A4 | Chr2:16544246-16545434 REVERSE LENGTH=257 | 201606; PREDICTED: expansin-A4-like [Fragaria vesca subsp. vesca]; sp|O48818|EXPA4_ARATH Expansin-A4 OS=Arabidopsis thaliana OX=3702 GN=EXPA4 PE=1 SV=1; tr|A0A2P6SKN2|A0A2P6SKN2_ROSCH Expansin OS=Rosa chinensis OX=74649 GN=RchiOBHm_Chr1g0367791 PE=3 SV=1	extracellular region; plant-type cell wall organization
840	FvH4_7g22820.t1	Fvb7_v4.0.a1	AT3G55520.3 | FKBP-like peptidyl-prolyl cis-trans isomerase family protein | Chr3:20594177-20595128 FORWARD LENGTH=190 | 201606; PREDICTED: peptidyl-prolyl cis-trans isomerase FKBP20-1 [Fragaria vesca subsp. vesca]; sp|Q9M2S7|FK201_ARATH Peptidyl-prolyl cis-trans isomerase FKBP20-1 OS=Arabidopsis thaliana OX=3702 GN=FKBP20-1 PE=1 SV=1; tr|A0A2P6SKP4|A0A2P6SKP4_ROSCH Peptidylprolyl isomerase OS=Ro…	peptidyl-prolyl cis-trans isomerase activity
841	FvH4_7g22970.t1	Fvb7_v4.0.a1	AT3G55560.1 | AT-hook protein of GA feedback 2 | Chr3:20604904-20605836 REVERSE LENGTH=310 | 201606; PREDICTED: putative DNA-binding protein ESCAROLA [Fragaria vesca subsp. vesca]; sp|Q9M2S3|AHL15_ARATH AT-hook motif nuclear-localized protein 15 OS=Arabidopsis thaliana OX=3702 GN=AHL15 PE=2 SV=1; tr|A0A2P6SKP9|A0A2P6SKP9_ROSCH AT-hook motif nuclear-localized protein OS=Rosa chinensis OX=74649 GN=…	AT DNA binding
842	FvH4_7g23160.t1	Fvb7_v4.0.a1	AT5G02070.1 | Protein kinase family protein | Chr5:405895-408220 REVERSE LENGTH=657 | 201606; PREDICTED: wall-associated receptor kinase-like 20 [Fragaria vesca subsp. vesca]; sp|Q9LZM4|WAKLQ_ARATH Wall-associated receptor kinase-like 20 OS=Arabidopsis thaliana OX=3702 GN=WAKL20 PE=2 SV=1; tr|A0A2P6SKS6|A0A2P6SKS6_ROSCH Uncharacterized protein OS=Rosa chinensis OX=74649 GN=RchiOBHm_Chr1g0368501 P…	ATP binding; polysaccharide binding; protein kinase activity; protein phosphorylation
843	FvH4_7g23370.t1	Fvb7_v4.0.a1	AT5G02070.1 | Protein kinase family protein | Chr5:405895-408220 REVERSE LENGTH=657 | 201606; PREDICTED: wall-associated receptor kinase-like 20 [Fragaria vesca subsp. vesca]; sp|Q9LZM4|WAKLQ_ARATH Wall-associated receptor kinase-like 20 OS=Arabidopsis thaliana OX=3702 GN=WAKL20 PE=2 SV=1; tr|A0A2P6SKS6|A0A2P6SKS6_ROSCH Uncharacterized protein OS=Rosa chinensis OX=74649 GN=RchiOBHm_Chr1g0368501 P…	ATP binding; polysaccharide binding; protein kinase activity; protein phosphorylation
844	FvH4_7g23590.t1	Fvb7_v4.0.a1	AT2G39855.4 | plant/protein | Chr2:16637845-16638852 FORWARD LENGTH=142 | 201606; PREDICTED: uncharacterized protein DDB_G0271670 [Fragaria vesca subsp. vesca]; tr|A0A2P6SKX6|A0A2P6SKX6_ROSCH Uncharacterized protein OS=Rosa chinensis OX=74649 GN=RchiOBHm_Chr1g0368821 PE=4 SV=1
845	FvH4_7g23600.t1	Fvb7_v4.0.a1	AT5G05960.1 | Bifunctional inhibitor/lipid-transfer protein/seed storage 2S albumin superfamily protein | Chr5:1790256-1790694 FORWARD LENGTH=116 | 201606; PREDICTED: putative lipid-transfer protein DIR1 [Fragaria vesca subsp. vesca]; tr|A0A2P6SKV2|A0A2P6SKV2_ROSCH Putative bifunctional inhibitor/plant lipid transfer protein/seed storage helical OS=Rosa chinensis OX=74649 GN=RchiOBHm_Chr1g0368841…	fatty acid binding; systemic acquired resistance
846	FvH4_7g23680.t1	Fvb7_v4.0.a1	AT3G55700.1 | UDP-Glycosyltransferase superfamily protein | Chr3:20671202-20673278 FORWARD LENGTH=460 | 201606; PREDICTED: UDP-glycosyltransferase 76C2-like [Fragaria vesca subsp. vesca]; sp|Q9M052|U76F1_ARATH UDP-glycosyltransferase 76F1 OS=Arabidopsis thaliana OX=3702 GN=UGT76F1 PE=2 SV=1; tr|A0A314XGI4|A0A314XGI4_PRUYE UDP-glycosyltransferase 76F1-like OS=Prunus yedoensis var. nudiflora OX=209…	transferase activity, transferring hexosyl groups
847	FvH4_7g24151.t1	Fvb7_v4.0.a1	AT3G47570.1 | Leucine-rich repeat protein kinase family protein | Chr3:17527611-17530748 FORWARD LENGTH=1010 | 201606; PREDICTED: probable LRR receptor-like serine/threonine-protein kinase At3g47570 [Fragaria vesca subsp. vesca]; sp|C0LGP4|Y3475_ARATH Probable LRR receptor-like serine/threonine-protein kinase At3g47570 OS=Arabidopsis thaliana OX=3702 GN=At3g47570 PE=2 SV=1; tr|A0A2P6PJY0|A0A2P6PJ…	ATP binding; protein binding; protein kinase activity; protein phosphorylation
848	FvH4_7g24270.t1	Fvb7_v4.0.a1	AT5G38280.1 | PR5-like receptor kinase | Chr5:15293325-15295838 REVERSE LENGTH=665 | 201606; PREDICTED: calmodulin-binding receptor-like cytoplasmic kinase 2 isoform X2 [Fragaria vesca subsp. vesca]; sp|Q9FF29|PR5K_ARATH PR5-like receptor kinase OS=Arabidopsis thaliana OX=3702 GN=PR5K PE=1 SV=1; tr|A0A251PVV7|A0A251PVV7_PRUPE Uncharacterized protein OS=Prunus persica OX=3760 GN=PRUPE_3G055900 PE=…	ATP binding; protein kinase activity; protein phosphorylation
849	FvH4_7g24390.t1	Fvb7_v4.0.a1	AT2G40095.2 | Alpha/beta hydrolase related protein | Chr2:16743107-16744455 FORWARD LENGTH=209 | 201606; PREDICTED: uncharacterized protein LOC101301617 [Fragaria vesca subsp. vesca]; tr|A0A2P6SL86|A0A2P6SL86_ROSCH Putative MENTAL domain-containing protein OS=Rosa chinensis OX=74649 GN=RchiOBHm_Chr1g0370091 PE=4 SV=1
850	FvH4_7g24580.t1	Fvb7_v4.0.a1	AT5G05580.2 | fatty acid desaturase 8 | Chr5:1664331-1666190 FORWARD LENGTH=382 | 201606; PREDICTED: omega-3 fatty acid desaturase, chloroplastic-like isoform X2 [Fragaria vesca subsp. vesca]; sp|P48620|FAD3C_SESIN Omega-3 fatty acid desaturase, chloroplastic OS=Sesamum indicum OX=4182 GN=FAD7 PE=2 SV=1; tr|A0A2P6SL89|A0A2P6SL89_ROSCH Putative fatty acid desaturase domain-containing protein OS=Ro…	oxidation-reduction process; oxidoreductase activity, acting on paired donors, with oxidation of a pair of donors resulting in the reduction of molecular oxygen to two molecules of water
851	FvH4_7g24650.t1	Fvb7_v4.0.a1	AT2G30020.1 | Protein phosphatase 2C family protein | Chr2:12814437-12815904 FORWARD LENGTH=396 | 201606; PREDICTED: probable protein phosphatase 2C 25 [Fragaria vesca subsp. vesca]; sp|O80871|P2C25_ARATH Probable protein phosphatase 2C 25 OS=Arabidopsis thaliana OX=3702 GN=At2g30020 PE=1 SV=1; tr|A0A2P6SLA7|A0A2P6SLA7_ROSCH Uncharacterized protein OS=Rosa chinensis OX=74649 GN=RchiOBHm_Chr1g0370…	catalytic activity; cation binding; protein dephosphorylation; protein serine/threonine phosphatase activity
852	FvH4_7g24730.t1	Fvb7_v4.0.a1	AT4G37260.1 | myb domain protein 73 | Chr4:17540602-17541564 FORWARD LENGTH=320 | 201606; sp|O23160|MYB73_ARATH Transcription factor MYB73 OS=Arabidopsis thaliana OX=3702 GN=MYB73 PE=1 SV=1; tr|A0A2P6SLB7|A0A2P6SLB7_ROSCH Putative transcription factor MYB-HB-like family OS=Rosa chinensis OX=74649 GN=RchiOBHm_Chr1g0370581 PE=4 SV=1; transcription factor MYB73-like [Rosa chinensis]	DNA binding
853	FvH4_7g25180.t1	Fvb7_v4.0.a1	AT2G40330.1 | PYR1-like 6 | Chr2:16845177-16845824 REVERSE LENGTH=215 | 201606; PREDICTED: abscisic acid receptor PYL4 [Fragaria vesca subsp. vesca]; sp|Q8S8E3|PYL6_ARATH Abscisic acid receptor PYL6 OS=Arabidopsis thaliana OX=3702 GN=PYL6 PE=1 SV=1; tr|A0A2P6SLI1|A0A2P6SLI1_ROSCH Putative polyketide cyclase/dehydrase, START-like domain-containing protein OS=Rosa chinensis OX=74649 GN=RchiOBHm_Chr…
854	FvH4_7g26020.t1	Fvb7_v4.0.a1	AT2G40740.1 | WRKY DNA-binding protein 55 | Chr2:16997177-16999276 FORWARD LENGTH=292 | 201606; PREDICTED: WRKY transcription factor 55 [Fragaria vesca subsp. vesca]; sp|Q9SHB5|WRK55_ARATH WRKY transcription factor 55 OS=Arabidopsis thaliana OX=3702 GN=WRKY55 PE=2 SV=1; tr|A0A2P6SLU5|A0A2P6SLU5_ROSCH Putative transcription factor WRKY family OS=Rosa chinensis OX=74649 GN=RchiOBHm_Chr1g0372431 PE=…	regulation of transcription, DNA-dependent; sequence-specific DNA binding; sequence-specific DNA binding transcription factor activity
855	FvH4_7g26410.t1	Fvb7_v4.0.a1	AT1G28360.1 | ERF domain protein 12 | Chr1:9951934-9952503 FORWARD LENGTH=189 | 201606; PREDICTED: ethylene-responsive transcription factor 12-like [Fragaria vesca subsp. vesca]; sp|Q94ID6|ERF81_ARATH Ethylene-responsive transcription factor 12 OS=Arabidopsis thaliana OX=3702 GN=ERF12 PE=1 SV=1; tr|A0A2P6Q4B3|A0A2P6Q4B3_ROSCH Putative transcription factor AP2-EREBP family OS=Rosa chinensis OX=746…	DNA binding; regulation of transcription, DNA-dependent; sequence-specific DNA binding transcription factor activity
856	FvH4_7g26430.t1	Fvb7_v4.0.a1	AT4G33550.2 | Bifunctional inhibitor/lipid-transfer protein/seed storage 2S albumin superfamily protein | Chr4:16134538-16134964 FORWARD LENGTH=115 | 201606; PREDICTED: probable non-specific lipid-transfer protein AKCS9 [Fragaria vesca subsp. vesca]; tr|A0A2P6SAS2|A0A2P6SAS2_ROSCH Putative bifunctional inhibitor/plant lipid transfer protein/seed storage helical OS=Rosa chinensis OX=74649 GN=RchiO…
857	FvH4_7g26940.t1	Fvb7_v4.0.a1	AT5G07580.1 | ethylene-responsive transcription factor | Chr5:2399726-2400349 FORWARD LENGTH=207 | 201606; PREDICTED: ethylene-responsive transcription factor ERF106-like [Fragaria vesca subsp. vesca]; sp|Q9LY05|EF106_ARATH Ethylene-responsive transcription factor ERF106 OS=Arabidopsis thaliana OX=3702 GN=ERF106 PE=2 SV=1; tr|A0A2P6SM62|A0A2P6SM62_ROSCH Putative transcription factor AP2-EREBP fam…	DNA binding; regulation of transcription, DNA-dependent; sequence-specific DNA binding transcription factor activity
858	FvH4_7g27031.t1	Fvb7_v4.0.a1	AT4G29330.1 | DERLIN-1 | Chr4:14444937-14446952 FORWARD LENGTH=266 | 201606; PREDICTED: derlin-1.1-like [Fragaria vesca subsp. vesca]; sp|Q4G2J6|DER11_MAIZE Derlin-1.1 OS=Zea mays OX=4577 GN=DER1.1 PE=2 SV=2; tr|A0A1S3TY23|A0A1S3TY23_VIGRR Derlin OS=Vigna radiata var. radiata OX=3916 GN=LOC106759820 PE=3 SV=1
859	FvH4_7g27100.t1	Fvb7_v4.0.a1	AT5G61520.1 | Major facilitator superfamily protein | Chr5:24739358-24741175 REVERSE LENGTH=514 | 201606; PREDICTED: hexose carrier protein HEX6-like [Fragaria vesca subsp. vesca]; sp|Q07423|HEX6_RICCO Hexose carrier protein HEX6 OS=Ricinus communis OX=3988 GN=HEX6 PE=2 SV=1; tr|A0A2P6SM65|A0A2P6SM65_ROSCH Putative major facilitator, sugar transporter, major facilitator superfamily OS=Rosa chinen…	integral to membrane; membrane; transmembrane transport; transmembrane transporter activity; transporter activity
860	FvH4_7g27120.t1	Fvb7_v4.0.a1	AT5G61520.1 | Major facilitator superfamily protein | Chr5:24739358-24741175 REVERSE LENGTH=514 | 201606; PREDICTED: hexose carrier protein HEX6-like [Fragaria vesca subsp. vesca]; sp|Q07423|HEX6_RICCO Hexose carrier protein HEX6 OS=Ricinus communis OX=3988 GN=HEX6 PE=2 SV=1; tr|A0A2P6SM65|A0A2P6SM65_ROSCH Putative major facilitator, sugar transporter, major facilitator superfamily OS=Rosa chinen…	integral to membrane; membrane; transmembrane transport; transmembrane transporter activity; transporter activity
861	FvH4_7g27760.t1	Fvb7_v4.0.a1	AT2G45220.1 | Plant invertase/pectin methylesterase inhibitor superfamily | Chr2:18644281-18646394 REVERSE LENGTH=511 | 201606; PREDICTED: pectinesterase 2-like [Fragaria vesca subsp. vesca]; sp|O04887|PME2_CITSI Pectinesterase 2 OS=Citrus sinensis OX=2711 GN=PECS-2.1 PE=2 SV=1; tr|A0A2P6SMB4|A0A2P6SMB4_ROSCH Pectinesterase OS=Rosa chinensis OX=74649 GN=RchiOBHm_Chr1g0374551 PE=3 SV=1	cell wall modification; enzyme inhibitor activity; pectinesterase activity
862	FvH4_7g27800.t1	Fvb7_v4.0.a1	AT5G62360.1 | Plant invertase/pectin methylesterase inhibitor superfamily protein | Chr5:25040699-25041310 FORWARD LENGTH=203 | 201606; PREDICTED: 21 kDa protein-like [Fragaria vesca subsp. vesca]; sp|P17407|21KD_DAUCA 21 kDa protein OS=Daucus carota OX=4039 PE=2 SV=1; tr|A0A2P6SME2|A0A2P6SME2_ROSCH Putative pectinesterase OS=Rosa chinensis OX=74649 GN=RchiOBHm_Chr1g0374671 PE=4 SV=1	enzyme inhibitor activity
863	FvH4_7g27810.t1	Fvb7_v4.0.a1	AT4G19110.2 | Protein kinase superfamily protein | Chr4:10454770-10457468 REVERSE LENGTH=464 | 201606; PREDICTED: cyclin-dependent kinase F-4-like [Fragaria vesca subsp. vesca]; sp|Q6Z8C8|CDKF4_ORYSJ Cyclin-dependent kinase F-4 OS=Oryza sativa subsp. japonica OX=39947 GN=CDKF-4 PE=2 SV=1; tr|A0A2P6SMD7|A0A2P6SMD7_ROSCH Uncharacterized protein OS=Rosa chinensis OX=74649 GN=RchiOBHm_Chr1g0374681 PE…	ATP binding; enzyme inhibitor activity; protein kinase activity; protein phosphorylation
864	FvH4_7g28130.t1	Fvb7_v4.0.a1	AT5G62280.1 | DUF1442 family protein (DUF1442) | Chr5:25017165-25017985 FORWARD LENGTH=236 | 201606; PREDICTED: uncharacterized protein LOC101292941 [Fragaria vesca subsp. vesca]; tr|A0A2P6SMJ8|A0A2P6SMJ8_ROSCH Putative S-adenosyl-L-methionine-dependent methyltransferase OS=Rosa chinensis OX=74649 GN=RchiOBHm_Chr1g0375051 PE=4 SV=1
865	FvH4_7g28500.t1	Fvb7_v4.0.a1	AT1G68530.1 | 3-ketoacyl-CoA synthase 6 | Chr1:25712881-25714733 REVERSE LENGTH=497 | 201606; PREDICTED: 3-ketoacyl-CoA synthase 6-like [Fragaria vesca subsp. vesca]; sp|Q9XF43|KCS6_ARATH 3-ketoacyl-CoA synthase 6 OS=Arabidopsis thaliana OX=3702 GN=CUT1 PE=1 SV=1; tr|A0A2P6SMQ1|A0A2P6SMQ1_ROSCH 3-ketoacyl-CoA synthase OS=Rosa chinensis OX=74649 GN=RchiOBHm_Chr1g0375881 PE=3 SV=1	catalytic activity; fatty acid biosynthetic process; membrane; transferase activity, transferring acyl groups other than amino-acyl groups
866	FvH4_7g29611.t1	Fvb7_v4.0.a1	AT5G52400.1 | cytochrome P450%2C family 715%2C subfamily A%2C polypeptide 1 | Chr5:21272949-21275509 FORWARD LENGTH=519 | 201606; PREDICTED: cytokinin hydroxylase-like [Fragaria vesca subsp. vesca]; sp|Q6NKZ8|C14A2_ARATH Cytochrome P450 714A2 OS=Arabidopsis thaliana OX=3702 GN=CYP714A2 PE=2 SV=1; tr|A0A2P6SN43|A0A2P6SN43_ROSCH Putative cytochrome P450 OS=Rosa chinensis OX=74649 GN=RchiOBHm_Chr1g0…	heme binding; iron ion binding; oxidation-reduction process; oxidoreductase activity, acting on paired donors, with incorporation or reduction of molecular oxygen
867	FvH4_7g30340.t1	Fvb7_v4.0.a1	AT5G52790.1 | CBS domain protein with a domain protein (DUF21) | Chr5:21391740-21394327 REVERSE LENGTH=500 | 201606; PREDICTED: DUF21 domain-containing protein At5g52790-like isoform X2 [Fragaria vesca subsp. vesca]; sp|Q9LTD8|Y5279_ARATH DUF21 domain-containing protein At5g52790 OS=Arabidopsis thaliana OX=3702 GN=CBSDUF5 PE=2 SV=2; tr|A0A2P6SND9|A0A2P6SND9_ROSCH Uncharacterized protein OS=Rosa c…
868	FvH4_7g30570.t1	Fvb7_v4.0.a1	AT1G64065.1 | Late embryogenesis abundant (LEA) hydroxyproline-rich glycoprotein family | Chr1:23778628-23779272 FORWARD LENGTH=214 | 201606; PREDICTED: uncharacterized protein LOC101302889 [Fragaria vesca subsp. vesca]; sp|Q6DST1|Y1465_ARATH Late embryogenesis abundant protein At1g64065 OS=Arabidopsis thaliana OX=3702 GN=At1g64065 PE=2 SV=1; tr|A0A2P6SNJ4|A0A2P6SNJ4_ROSCH Putative Late embryogen…
869	FvH4_7g30640.t1	Fvb7_v4.0.a1	AT5G24030.1 | SLAC1 homologue 3 | Chr5:8118618-8120993 REVERSE LENGTH=635 | 201606; PREDICTED: S-type anion channel SLAH2-like isoform X1 [Fragaria vesca subsp. vesca]; sp|Q9FLV9|SLAH3_ARATH S-type anion channel SLAH3 OS=Arabidopsis thaliana OX=3702 GN=SLAH3 PE=1 SV=1; tr|A0A2P6SNL2|A0A2P6SNL2_ROSCH Putative voltage-dependent anion channel OS=Rosa chinensis OX=74649 GN=RchiOBHm_Chr1g0379571 PE=4 …	cellular ion homeostasis; integral to membrane; transmembrane transport; voltage-gated anion channel activity
870	FvH4_7g30840.t1	Fvb7_v4.0.a1	PREDICTED: uncharacterized protein LOC105353167 isoform X2 [Fragaria vesca subsp. vesca]
871	FvH4_7g31050.t1	Fvb7_v4.0.a1	AT4G11070.1 | WRKY family transcription factor | Chr4:6759303-6760763 FORWARD LENGTH=313 | 201606; PREDICTED: probable WRKY transcription factor 41 [Fragaria vesca subsp. vesca] &gt;gi|1120760504|gb|APP13928.1| WRKY transcription factor 59 [Fragaria vesca]; sp|Q8H0Y8|WRK41_ARATH Probable WRKY transcription factor 41 OS=Arabidopsis thaliana OX=3702 GN=WRKY41 PE=2 SV=2; tr|A0A1S5SLA9|A0A1S5SLA9_FRA…	regulation of transcription, DNA-dependent; sequence-specific DNA binding; sequence-specific DNA binding transcription factor activity
872	FvH4_7g31201.t1	Fvb7_v4.0.a1	AT5G53130.1 | cyclic nucleotide gated channel 1 | Chr5:21537830-21540490 REVERSE LENGTH=716 | 201606; PREDICTED: cyclic nucleotide-gated ion channel 1-like [Fragaria vesca subsp. vesca]; sp|O65717|CNGC1_ARATH Cyclic nucleotide-gated ion channel 1 OS=Arabidopsis thaliana OX=3702 GN=CNGC1 PE=1 SV=1; tr|A0A2P6SNT4|A0A2P6SNT4_ROSCH Putative potassium channel, voltage-dependent, EAG, HAT dimerization …	ion channel activity; ion transport; membrane; transmembrane transport
873	FvH4_7g31230.t1	Fvb7_v4.0.a1	AT4G38180.1 | FAR1-related sequence 5 | Chr4:17906702-17909404 REVERSE LENGTH=788 | 201606; protein FAR1-RELATED SEQUENCE 5-like [Rosa chinensis]; sp|Q9SZL8|FRS5_ARATH Protein FAR1-RELATED SEQUENCE 5 OS=Arabidopsis thaliana OX=3702 GN=FRS5 PE=1 SV=1; tr|A0A2P6RCK2|A0A2P6RCK2_ROSCH Putative transcription factor FAR family OS=Rosa chinensis OX=74649 GN=RchiOBHm_Chr3g0476211 PE=4 SV=1	regulation of transcription, DNA-dependent; zinc ion binding
874	FvH4_7g31270.t1	Fvb7_v4.0.a1	AT3G14470.2 | NB-ARC domain-containing disease resistance protein | Chr3:4857940-4861104 FORWARD LENGTH=1054 | 201606; PREDICTED: putative disease resistance protein RGA3 [Fragaria vesca subsp. vesca]; sp|Q7XA40|RGA3_SOLBU Putative disease resistance protein RGA3 OS=Solanum bulbocastanum OX=147425 GN=RGA3 PE=2 SV=2; tr|A0A2P6P2A1|A0A2P6P2A1_ROSCH Putative P-loop containing nucleoside triphosphate…	ADP binding
875	FvH4_7g31321.t1	Fvb7_v4.0.a1	AT3G14470.2 | NB-ARC domain-containing disease resistance protein | Chr3:4857940-4861104 FORWARD LENGTH=1054 | 201606; PREDICTED: putative disease resistance protein RGA3 [Fragaria vesca subsp. vesca]; sp|Q7XA40|RGA3_SOLBU Putative disease resistance protein RGA3 OS=Solanum bulbocastanum OX=147425 GN=RGA3 PE=2 SV=2; tr|A0A2P6P284|A0A2P6P284_ROSCH Putative P-loop containing nucleoside triphosphate…	ADP binding
876	FvH4_7g31480.t1	Fvb7_v4.0.a1	AT5G42500.1 | Disease resistance-responsive (dirigent-like protein) family protein | Chr5:16994359-16994916 REVERSE LENGTH=185 | 201606; PREDICTED: dirigent protein 1-like [Fragaria vesca subsp. vesca]; sp|Q9FIG7|DIR2_ARATH Dirigent protein 2 OS=Arabidopsis thaliana OX=3702 GN=DIR2 PE=2 SV=1; tr|A0A2P6S251|A0A2P6S251_ROSCH Dirigent protein OS=Rosa chinensis OX=74649 GN=RchiOBHm_Chr2g0158911 PE=3 …
877	FvH4_7g31862.t1	Fvb7_v4.0.a1	AT4G34320.2 | transmembrane protein%2C putative (DUF677) | Chr4:16422436-16423824 FORWARD LENGTH=374 | 201606; sp|Q9SYZ7|U496A_ARATH UPF0496 protein At4g34320 OS=Arabidopsis thaliana OX=3702 GN=At4g34320 PE=2 SV=1; tr|A0A2P6QXP9|A0A2P6QXP9_ROSCH Uncharacterized protein OS=Rosa chinensis OX=74649 GN=RchiOBHm_Chr4g0419891 PE=4 SV=1; UPF0496 protein At4g34320-like [Rosa chinensis]
878	FvH4_7g32250.t1	Fvb7_v4.0.a1	AT1G76390.2 | ARM repeat superfamily protein | Chr1:28655914-28658531 FORWARD LENGTH=811 | 201606; PREDICTED: U-box domain-containing protein 44-like [Fragaria vesca subsp. vesca]; sp|Q9SFX2|PUB43_ARATH U-box domain-containing protein 43 OS=Arabidopsis thaliana OX=3702 GN=PUB43 PE=2 SV=1; tr|A0A2P6SPA2|A0A2P6SPA2_ROSCH RING-type E3 ubiquitin transferase OS=Rosa chinensis OX=74649 GN=RchiOBHm_Chr1…	protein ubiquitination; ubiquitin-protein ligase activity
879	FvH4_7g32551.t1	Fvb7_v4.0.a1	AT3G52590.1 | ubiquitin extension protein 1 | Chr3:19505668-19506681 FORWARD LENGTH=128 | 201606; putative ribosomal protein L40e [Rosa chinensis]; sp|P51423|RL40_BRARP Ubiquitin-60S ribosomal protein L40 OS=Brassica rapa subsp. pekinensis OX=51351 PE=2 SV=2; tr|A0A2P6RC52|A0A2P6RC52_ROSCH Putative ribosomal protein L40e OS=Rosa chinensis OX=74649 GN=RchiOBHm_Chr3g0474431 PE=4 SV=1	protein binding; ribosome; structural constituent of ribosome; translation
880	FvH4_7g32860.t1	Fvb7_v4.0.a1	AT5G52450.1 | MATE efflux family protein | Chr5:21289042-21291749 REVERSE LENGTH=486 | 201606; PREDICTED: MATE efflux family protein 6-like [Fragaria vesca subsp. vesca]; sp|Q9FHB6|DTX16_ARATH Protein DETOXIFICATION 16 OS=Arabidopsis thaliana OX=3702 GN=DTX16 PE=2 SV=1; tr|A0A2P6QTN7|A0A2P6QTN7_ROSCH Protein DETOXIFICATION OS=Rosa chinensis OX=74649 GN=RchiOBHm_Chr4g0403411 PE=3 SV=1	antiporter activity; membrane; transmembrane transport; xenobiotic transporter activity
881	FvH4_7g33340.t1	Fvb7_v4.0.a1	AT5G24660.1 | response to low sulfur 2 | Chr5:8443472-8443756 REVERSE LENGTH=94 | 201606; PREDICTED: uncharacterized protein LOC105353125 [Fragaria vesca subsp. vesca]; sp|Q9FIR9|LSU2_ARATH Protein RESPONSE TO LOW SULFUR 2 OS=Arabidopsis thaliana OX=3702 GN=LSU2 PE=2 SV=1; tr|A0A2P6SPN7|A0A2P6SPN7_ROSCH Uncharacterized protein OS=Rosa chinensis OX=74649 GN=RchiOBHm_Chr1g0383321 PE=4 SV=1
882	FvH4_7g33520.t1	Fvb7_v4.0.a1	AT5G06370.1 | NC domain-containing protein-like protein | Chr5:1947299-1948432 REVERSE LENGTH=259 | 201606; PREDICTED: lecithin retinol acyltransferase-like [Fragaria vesca subsp. vesca]; tr|A0A2P6SPN0|A0A2P6SPN0_ROSCH Putative LRAT-like domain-containing protein OS=Rosa chinensis OX=74649 GN=RchiOBHm_Chr1g0383641 PE=4 SV=1
883	FvH4_7g33640.t1	Fvb7_v4.0.a1	AT5G23960.2 | terpene synthase 21 | Chr5:8092969-8095128 FORWARD LENGTH=545 | 201606; (-)-germacrene D synthase-like [Rosa chinensis] &gt;gi|1366015143|ref|XP_024160318.1| (-)-germacrene D synthase-like [Rosa chinensis] &gt;gi|1358159132|gb|PRQ33610.1| putative lyase [Rosa chinensis] &gt;gi|1358159133|gb|PRQ33611.1| putative lyase [Rosa chinensis]; sp|Q6Q3H3|TPSGD_VITVI (-)-germacrene D synthase …	lyase activity; magnesium ion binding; terpene synthase activity
884	FvH4_7g33750.t1	Fvb7_v4.0.a1	AT5G23960.2 | terpene synthase 21 | Chr5:8092969-8095128 FORWARD LENGTH=545 | 201606; (-)-germacrene D synthase-like [Rosa chinensis] &gt;gi|1366015143|ref|XP_024160318.1| (-)-germacrene D synthase-like [Rosa chinensis] &gt;gi|1358159132|gb|PRQ33610.1| putative lyase [Rosa chinensis] &gt;gi|1358159133|gb|PRQ33611.1| putative lyase [Rosa chinensis]; sp|Q6Q3H3|TPSGD_VITVI (-)-germacrene D synthase …	lyase activity; magnesium ion binding; terpene synthase activity
885	FvH4_7g33970.t1	Fvb7_v4.0.a1	AT1G77170.1 | Tetratricopeptide repeat (TPR)-like superfamily protein | Chr1:28998133-28999536 REVERSE LENGTH=467 | 201606; PREDICTED: pentatricopeptide repeat-containing protein At1g77170 [Fragaria vesca subsp. vesca]; sp|Q3ECB8|PP128_ARATH Pentatricopeptide repeat-containing protein At1g77170, mitochondrial OS=Arabidopsis thaliana OX=3702 GN=PCMP-E21 PE=2 SV=1; tr|A0A2P6SPT1|A0A2P6SPT1_ROSCH Pu…	protein binding
886	FvH4_7g34110.t1	Fvb7_v4.0.a1	PREDICTED: S-norcoclaurine synthase-like isoform X1 [Fragaria vesca subsp. vesca]; sp|Q4QTJ1|NCS2_PAPSO S-norcoclaurine synthase 2 OS=Papaver somniferum OX=3469 GN=NCS2 PE=1 SV=1; tr|A0A2P6SPV2|A0A2P6SPV2_ROSCH Putative (S)-norcoclaurine synthase OS=Rosa chinensis OX=74649 GN=RchiOBHm_Chr1g0384411 PE=4 SV=1	defense response
887	FvH4_c3g00070.t1	contig_3_v4.0.a1	BnaUnng00840D [Brassica napus] &gt;gi|674912927|emb|CDY20227.1| BnaC09g30120D [Brassica napus] &gt;gi|674913468|emb|CDY19653.1| BnaC09g29090D [Brassica napus] &gt;gi|674913483|emb|CDY19668.1| BnaC09g29240D [Brassica napus]; tr|A0A2P2JY74|A0A2P2JY74_RHIMU Uncharacterized protein OS=Rhizophora mucronata OX=61149 PE=4 SV=1
888	FvH4_c9g00050.t1	contig_9_v4.0.a1

## Sheet: ES12_down_sex
Sheet name	ES12_down_sex
Description	Genes in the enriched GO terms in ES12 downregulated sexual regulation
Table showing gene ID, functions, GO term of genes in the enriched GO terms in ES12 downregulated sexual regulation
Order	Name	Chromosome/Scaffold	Function	GO Term
1	FvH4_1g00840.t1	Fvb1_v4.0.a1	AT2G25060.1 | early nodulin-like protein 14 | Chr2:10662308-10662930 FORWARD LENGTH=182 | 201606; PREDICTED: early nodulin-like protein 1 [Fragaria vesca subsp. vesca]; sp|Q9SK27|ENL1_ARATH Early nodulin-like protein 1 OS=Arabidopsis thaliana OX=3702 GN=At2g25060 PE=2 SV=2; tr|A0A2P6RI56|A0A2P6RI56_ROSCH Putative cupredoxin OS=Rosa chinensis OX=74649 GN=RchiOBHm_Chr2g0085571 PE=4 SV=1	electron carrier activity
2	FvH4_1g04000.t1	Fvb1_v4.0.a1	AT5G23960.2 | terpene synthase 21 | Chr5:8092969-8095128 FORWARD LENGTH=545 | 201606; PREDICTED: (-)-germacrene D synthase-like isoform X1 [Fragaria vesca subsp. vesca]; sp|Q6Q3H3|TPSGD_VITVI (-)-germacrene D synthase OS=Vitis vinifera OX=29760 GN=VIT_19s0014g04930 PE=1 SV=1; tr|A0A2P6QBW7|A0A2P6QBW7_ROSCH Germacrene d synthase OS=Rosa chinensis OX=74649 GN=RchiOBHm_Chr5g0038101 PE=2 SV=1	lyase activity; magnesium ion binding; terpene synthase activity
3	FvH4_1g05660.t1	Fvb1_v4.0.a1	AT2G20080.1 | hypothetical protein | Chr2:8663115-8664735 REVERSE LENGTH=178 | 201606; PREDICTED: uncharacterized protein LOC101312570 isoform X3 [Fragaria vesca subsp. vesca]; sp|Q84X40|SPER1_ARATH Protein SPEAR1 OS=Arabidopsis thaliana OX=3702 GN=SPEAR1 PE=1 SV=1; tr|A0A2P6RJN3|A0A2P6RJN3_ROSCH Uncharacterized protein OS=Rosa chinensis OX=74649 GN=RchiOBHm_Chr2g0091291 PE=4 SV=1	sequence-specific DNA binding transcription factor activity
4	FvH4_1g10641.t1	Fvb1_v4.0.a1	AT3G12500.1 | basic chitinase | Chr3:3962501-3963984 REVERSE LENGTH=335 | 201606; PREDICTED: endochitinase-like [Juglans regia]; sp|P36907|CHIX_PEA Endochitinase OS=Pisum sativum OX=3888 PE=2 SV=1; tr|A0A2I4GDR0|A0A2I4GDR0_JUGRE endochitinase-like OS=Juglans regia OX=51240 GN=LOC109007006 PE=4 SV=1	carbohydrate metabolic process; cell wall macromolecule catabolic process; chitinase activity; chitin binding; chitin catabolic process
5	FvH4_1g22820.t1	Fvb1_v4.0.a1	AT5G64810.1 | WRKY DNA-binding protein 51 | Chr5:25908415-25909687 FORWARD LENGTH=194 | 201606; PREDICTED: probable WRKY transcription factor 51 [Fragaria vesca subsp. vesca]; sp|Q93WU9|WRK51_ARATH Probable WRKY transcription factor 51 OS=Arabidopsis thaliana OX=3702 GN=WRKY51 PE=1 SV=1; tr|A0A2P6RRF9|A0A2P6RRF9_ROSCH Putative transcription factor FAR family OS=Rosa chinensis OX=74649 GN=RchiOBHm…	regulation of transcription, DNA-dependent; sequence-specific DNA binding; sequence-specific DNA binding transcription factor activity
6	FvH4_1g24530.t1	Fvb1_v4.0.a1	AT1G76980.2 | patatin-like phospholipase domain protein | Chr1:28926086-28927242 REVERSE LENGTH=250 | 201606; PREDICTED: uncharacterized protein LOC101295653 [Fragaria vesca subsp. vesca]; tr|A0A2P6RSM3|A0A2P6RSM3_ROSCH Uncharacterized protein OS=Rosa chinensis OX=74649 GN=RchiOBHm_Chr2g0121941 PE=4 SV=1
7	FvH4_2g08560.t1	Fvb2_v4.0.a1	PREDICTED: organ-specific protein P4-like [Fragaria vesca subsp. vesca]; tr|A0A2P6PP22|A0A2P6PP22_ROSCH Putative organ specific protein OS=Rosa chinensis OX=74649 GN=RchiOBHm_Chr6g0263961 PE=4 SV=1
8	FvH4_2g14690.t1	Fvb2_v4.0.a1	AT1G43800.1 | Plant stearoyl-acyl-carrier-protein desaturase family protein | Chr1:16577662-16579549 FORWARD LENGTH=391 | 201606; PREDICTED: acyl-[acyl-carrier-protein] desaturase 6, chloroplastic [Fragaria vesca subsp. vesca]; sp|Q84VY3|STAD6_ARATH Stearoyl-[acyl-carrier-protein] 9-desaturase 6, chloroplastic OS=Arabidopsis thaliana OX=3702 GN=S-ACP-DES6 PE=2 SV=2; tr|A0A2P6PSF2|A0A2P6PSF2_ROSCH…	acyl-[acyl-carrier-protein] desaturase activity; fatty acid metabolic process; oxidation-reduction process; oxidoreductase activity
9	FvH4_2g20150.t1	Fvb2_v4.0.a1	AT4G28720.1 | Flavin-binding monooxygenase family protein | Chr4:14192688-14193968 FORWARD LENGTH=426 | 201606; sp|Q9SVU0|YUC8_ARATH Probable indole-3-pyruvate monooxygenase YUCCA8 OS=Arabidopsis thaliana OX=3702 GN=YUC8 PE=2 SV=1; tr|I6P8Z5|I6P8Z5_FRAVE Flavin-containing monooxygenase OS=Fragaria vesca OX=57918 GN=YUC3 PE=2 SV=1; uncharacterized protein LOC101308331 [Fragaria vesca] &gt;gi|38121…	flavin adenine dinucleotide binding; NADP binding; N,N-dimethylaniline monooxygenase activity; oxidation-reduction process
[truncated: 83 more rows]

## Sheet: ES12_up
Sheet name	ES12_up
Description	Genes in the enriched GO terms in ES12 upregulated asexual regulation
Table showing gene ID, functions, GO term of genes in the enriched GO terms in ES12 upregulated asexual regulation
Order	Name	Chromosome/Scaffold	Function	GO Term
[truncated: 622 more rows]

## Sheet: ES12_up_sex
Sheet name	ES12_up_sex
Description	Genes in the enriched GO terms in ES12 upregulated sexual regulation
[truncated: 59 more rows]

## Sheet: ICE2_down
Sheet name	ICE2_down
[truncated: 458 more rows]

## Sheet: ICE2_down_sex
Sheet name	ICE2_down_sex
[truncated: 76 more rows]

[truncated: 10 more sheets: ICE2_up, ICE2_up_sex, IT4_down, IT4_down_sex, IT4_up, IT4_up_sex, NOR2_down, NOR2_down_sex, NOR2_up, NOR2_up_sex]
