# Supplementary material for: Major transcriptomic differences are induced by warmer temperature conditions experienced during asexual and sexual reproduction in Fragaria vesca ecotypes
Source: Front Plant Sci. 2023 Jul 14;14:1213311. doi: 10.3389/fpls.2023.1213311 (PMC10379642; doi:10.3389/fpls.2023.1213311)
Supplement: Supplementary file 1 [file DataSheet_1.zip › DATASHEET1/Table S1.xlsx]

## Sheet: README
Table S1: Summary and raw data of response of phenotypes to the temperature treatment
Table showing stastisical analysis as well as raw data of different phenotypes (flowering time, petiole length and stolon number) in ecotypes (ES12, ICE2, IT4, NOR2). See below for overview of sheets.
Sheet name	Summary of flower time
Description	Output from phenotypes observations
Column A	Asexual generation
Column B	Ecotype
Column C	Temperature treatment
Column D	Number of individuals out of 10
Column E	Flowering time/Days after SD
Column F	Standard Deviation of Flowering time
Column G	Standard Error of Flowering time
Column H	95% Confidential Invervals of Flowering time
Column I	P value
Sheet name	Summary of Petiole length
Description	Output from phenotypes observations
Column A	Asexual generation
Column B	Ecotype
Column C	Temperature treatment
Column D	Number of individuals
Column E	Petiole length/cm
Column F	Standard Deviation of Petiole length
Column G	Standard Error of Petiole length
Column H	95% Confidential Invervals of Petiole length
Column I	P value
Sheet name	Summary of Stolon number
Description	Output from phenotypes observations
Column A	Asexual generation
Column B	Ecotype
Column C	Temperature treatment
Column D	Number of individuals
Column E	stolon number
Column F	Standard Deviation of Runner number
Column G	Standard Error of Runner number
Column H	95% Confidential Invervals of Runner number
Column I	P value
Sheet name	Flowering Time raw data
Description	Output from phenotypes observations
Column A	flowering time(Days after SD)
Column B	ecotype
Column C	temperature treatment
Column D	Asexual generation
Sheet name	stolon number raw data
Description	Output from phenotypes observations
Column A	Runner number
Column B	ecotype
Column C	temperature treatment
Column D	Asexual generation
Column E	week number
Sheet name	Petiole length raw data
Description	Output from phenotypes observations
Column A	petiole length/cm
Column B	ecotype
Column C	temperature treatment
Column D	Asexual generation
Column E	week number
Sheet name	Total stolon number
Description	Output from phenotypes observations
Column A	Runner number
Column B	ecotype
Column C	temperature treatment
Column D	Asexual generation

## Sheet: Summary of flowering time
Sheet name	Summary of flowering time
Description	Summary of flowering time
Table showing stastisitical parameters (Mean, SD, SE, and CI) of flowering time data. The p value between is calculated by wilconxon test. Only individuals that flowered were included in the analysis.
Asexual generation	Ecotype	Temperature treatment	Number of individuals out of 10	Flowering time/Days after SD	Standard Deviation of Flowering time	Standard Error of Flowering time	95% Confidential Invervals of Flowering time	P value
AS1	ICE2	NT	7	38	2.76887	1.04654	2.56078	0.0989
AS1	ICE2	ET	5	41	4.1833	1.87083	5.19425
AS1	IT4	NT	0	0	0	0	0	NA
AS1	IT4	ET	0	0	0	0	0
AS1	NOR2	NT	8	32.625	5.75543	2.03485	4.81166	0.206
AS1	NOR2	ET	9	28.3333	6.7082	2.23607	5.15638
AS3	ICE2	NT	10	35.9	5.50656	1.74133	3.93916	0.0376
AS3	ICE2	ET	4	48.25	3.40343	1.70172	5.41562
AS3	IT4	NT	3	39.6667	3.21455	1.85592	7.98539	0.0765
AS3	IT4	ET	3	51	3.4641	2	8.6053
AS3	NOR2	NT	10	29	2.4037	0.760117	1.7195	0.001142
AS3	NOR2	ET	10	35.7	5.63816	1.78294	4.0333

## Sheet: Summary of Petiole length
Sheet name	Summary of petiole length
Description	Summary of petiole length
Table showing stastisitical parameters (Mean, SD, SE, and CI) of petiole length data. The p value between treatments is calculated by wilconxon test.
Asexual generation	Ecotype	Temperature treatment	Number of individuals	Petiole length/cm	Standard Deviation of Petiole length	Standard Error of Petiole length	95% Confidential Invervals of Petiole length	P value
AS1	ES12	NT	10	9	1.23378	0.390157	0.882596	0.01148
AS1	ES12	ET	10	11.3	1.38884	0.439191	0.993519
AS1	ICE2	NT	10	4.16	0.777746	0.245945	0.556366	0.001731
AS1	ICE2	ET	10	5.94	0.653537	0.206667	0.467512
AS1	IT4	NT	10	8.55	0.99023	0.313138	0.708368	0.0538
AS1	IT4	ET	10	9.39	0.803396	0.254056	0.574715
AS1	NOR2	NT	10	5.54	0.74117	0.234379	0.530201	0.000716
AS1	NOR2	ET	10	8.38	0.56921	0.18	0.407188
AS3	ES12	NT	10	11.76	1.41201	0.446517	1.01009	1
AS3	ES12	ET	10	11.73	1.31913	0.417146	0.943651
AS3	ICE2	NT	10	6.74	1.04158	0.329377	0.745101	0.519
AS3	ICE2	ET	10	6.16	1.06583	0.337046	0.762451
AS3	IT4	NT	10	8.35	1.67149	0.528573	1.19571	1
AS3	IT4	ET	10	8.25	1.57498	0.498052	1.12667
AS3	NOR2	NT	10	6.1	1.08934	0.34448	0.779269	0.05
AS3	NOR2	ET	10	7.63	1.14314	0.361494	0.817756

## Sheet: Summary of stolon number
Sheet name	Summary of stolon number
Description	Summary of stolon number
Table showing stastisitical parameters (Mean, SD, SE, and CI) of stolon number data. The p value between treatments is calculated by wilconxon test.
Asexual generation	Ecotype	Temperature treatment	Number of individuals	Runner number	Standard Deviation of Runner number	Standard Error of Runner number	95% Confidential Invervals of Runner number	P value
AS1	ES12	NT	10	23.4	5.25357	1.66132	3.75818	0.01503
AS1	ES12	ET	10	34.9	8.49117	2.68514	6.07422
AS1	ICE2	NT	10	23.4	3.89301	1.23108	2.78489	0.542
AS1	ICE2	ET	10	21.9	2.99815	0.948098	2.14475
AS1	IT4	NT	10	21.8	2.61619	0.827312	1.87151	0.003688
AS1	IT4	ET	10	15	3.62093	1.14504	2.59025
AS1	NOR2	NT	10	18.2	4.36654	1.38082	3.12363	0.542
AS1	NOR2	ET	10	17.6	3.09839	0.979796	2.21645
AS3	ES12	NT	10	35.4	7.57481	2.39537	5.41869	0.1626
AS3	ES12	ET	10	29.9	5.30094	1.6763	3.79207
AS3	ICE2	NT	10	20.6	2.45854	0.77746	1.75874	0.0558
AS3	ICE2	ET	10	16.7	4.11096	1.3	2.9408
AS3	IT4	NT	10	9.6	2.06559	0.653197	1.47764	0.001164
AS3	IT4	ET	10	5.3	1.41814	0.448454	1.01447
AS3	NOR2	NT	10	13	4.89898	1.54919	3.50452	0.544
AS3	NOR2	ET	10	11.5	3.13582	0.991632	2.24323

## Sheet: Flowering Time raw data
Sheet name	Raw data of flowering time
Description	Raw data of flowering time
Table showing observation parameters (flowering time, ecotype, temperatrue, generation) of flowering time raw data.
flowering time(Days after SD)	ecotype	temperature	generation
37	ICE2	NT	AS1
36	ICE2	NT	AS1
38	ICE2	NT	AS1
44	ICE2	NT	AS1
37	ICE2	NT	AS1
36	ICE2	NT	AS1
38	ICE2	NT	AS1
31	ICE2	NT	AS2
29	ICE2	NT	AS2
36	ICE2	NT	AS2
29	ICE2	NT	AS2
31	ICE2	NT	AS2
35	ICE2	NT	AS2
31	ICE2	NT	AS2
41	ICE2	NT	AS2
42	ICE2	NT	AS2
38	ICE2	NT	AS2
35	ICE2	NT	AS3
35	ICE2	NT	AS3
32	ICE2	NT	AS3
33	ICE2	NT	AS3
35	ICE2	NT	AS3
51	ICE2	NT	AS3
34	ICE2	NT	AS3
36	ICE2	NT	AS3
36	ICE2	NT	AS3
32	ICE2	NT	AS3
45	ICE2	ET	AS1
39	ICE2	ET	AS1
46	ICE2	ET	AS1
37	ICE2	ET	AS1
38	ICE2	ET	AS1
40	ICE2	ET	AS2
31	ICE2	ET	AS2
46	ICE2	ET	AS2
45	ICE2	ET	AS2
29	ICE2	ET	AS2
30	ICE2	ET	AS2
53	ICE2	ET	AS3
48	ICE2	ET	AS3
47	ICE2	ET	AS3
45	ICE2	ET	AS3
42	IT4	NT	AS3
36	IT4	NT	AS3
41	IT4	NT	AS3
53	IT4	ET	AS3
47	IT4	ET	AS3
53	IT4	ET	AS3
35	NOR2	NT	AS1
35	NOR2	NT	AS1
31	NOR2	NT	AS1
29	NOR2	NT	AS1
21	NOR2	NT	AS1
39	NOR2	NT	AS1
33	NOR2	NT	AS1
38	NOR2	NT	AS1
25	NOR2	NT	AS2
24	NOR2	NT	AS2
20	NOR2	NT	AS2
26	NOR2	NT	AS2
26	NOR2	NT	AS2
24	NOR2	NT	AS2
56	NOR2	NT	AS2
32	NOR2	NT	AS3
26	NOR2	NT	AS3
28	NOR2	NT	AS3
32	NOR2	NT	AS3
26	NOR2	NT	AS3
26	NOR2	NT	AS3
31	NOR2	NT	AS3
30	NOR2	NT	AS3
30	NOR2	NT	AS3
29	NOR2	NT	AS3
21	NOR2	ET	AS1
21	NOR2	ET	AS1
31	NOR2	ET	AS1
39	NOR2	ET	AS1
25	NOR2	ET	AS1
21	NOR2	ET	AS1
29	NOR2	ET	AS1
33	NOR2	ET	AS1
35	NOR2	ET	AS1
20	NOR2	ET	AS2
18	NOR2	ET	AS2
22	NOR2	ET	AS2
25	NOR2	ET	AS2
20	NOR2	ET	AS2
20	NOR2	ET	AS2
21	NOR2	ET	AS2
20	NOR2	ET	AS2
32	NOR2	ET	AS3
34	NOR2	ET	AS3
32	NOR2	ET	AS3
41	NOR2	ET	AS3
32	NOR2	ET	AS3
32	NOR2	ET	AS3
32	NOR2	ET	AS3
33	NOR2	ET	AS3
41	NOR2	ET	AS3
48	NOR2	ET	AS3
NA	IT4	NT	AS1
NA	IT4	NT	AS1
NA	IT4	NT	AS1
NA	IT4	ET	AS1
NA	IT4	ET	AS1
NA	IT4	ET	AS1

## Sheet: Flowering Time
Flowering time of ICE2							* means the plant have flower bud but didn’t flower because the poor condition
	NT(Cold Room)			ET(Hot Room)				Mean
	AS1	AS2	AS3	AS1	AS2	AS3		NT	AS1	AS2	AS3	ET	AS1	AS2	AS3
ICE2_1	37	31	35	45	40	*			38	34.3	35.9		41	36.8333	48.25
ICE2_2	36	29	35		31	*
ICE2_3	38	36	32			*		P-value NT vs ET
ICE2_4	44	29	33						AS1	AS2	AS3
ICE2_5	37	31	35			*			0.207726	0.49457	0.000624248
ICE2_6	36	35	51	39	46	53
ICE2_7		31	34	46	45	48
ICE2_8		41	36		29	47
ICE2_9		42	36	37	30
ICE2_10	38	38	32	38		45
Flowering time of IT4								Mean
	NT			ET
	AS1	AS2	AS3	AS1	AS2	AS3		NT	AS1	AS2	AS3	ET	AS1	AS2	AS3
IT4_1									#DIV/0!	31	39.6667		#DIV/0!	34.5	51
IT4_2			42
IT4_3								P-value NT vs ET
IT4_4						53			AS1	AS2	AS3
IT4_5		31			36	47			#DIV/0!	#DIV/0!	0.0143814
IT4_6			36
IT4_7					24
IT4_8					39	53
IT4_9						*
IT4_10			41		39
Flowering time of ES12								Mean
	NT			ET
	AS1	AS2	AS3	AS1	AS2	AS3		NT	AS1	AS2	AS3	ET	AS1	AS2	AS3
ES12_1									#DIV/0!	20	#DIV/0!		#DIV/0!	#DIV/0!	#DIV/0!
ES12_2
ES12_3								P-value NT vs ET
ES12_4									AS1	AS2	AS3
ES12_5									#DIV/0!	#DIV/0!	#DIV/0!
ES12_6
ES12_7
ES12_8
ES12_9		22
ES12_10		18
Flowering time of NOR2								Mean
	NT			ET
	AS1	AS2	AS3	AS1	AS2	AS3		NT	AS1	AS2	AS3	ET	AS1	AS2	AS3
NOR2_1	35	25	32	21	20	32			32.625	24.1667	29		28.3333	20.75	35.7
NOR2_2	35	24	26	21	18	34
NOR2_3	31	20	28	31	22	32		P-value NT vs ET
NOR2_4	29	26	32	39	25	41			AS1	AS2	AS3
NOR2_5	21		26	25		32			0.176213	0.136577	0.00465517
NOR2_6			26	21	20	32
NOR2_7	39	26	31	29	20	32
NOR2_8	33	24	30	33	21	33
NOR2_9		56	30		20	41
NOR2_10	38		29	35		48
Flowering time of NOR29								Mean
	NT			ET
	AS1	AS2	AS3	AS1	AS2	AS3		NT	AS1	AS2	AS3	ET	AS1	AS2	AS3
NOR29_1			36	42	43				47.25	#DIV/0!	41.6667		42	31	#DIV/0!
NOR29_2			49
NOR29_3	46		40		19			P-value NT vs ET
NOR29_4									AS1	AS2	AS3
NOR29_5	48								#DIV/0!	#DIV/0!	#DIV/0!
NOR29_6	50
NOR29_7	45
NOR29_8
NOR29_9
NOR29_10

## Sheet: Stolon number raw data
Sheet name	Raw data of stolon number
Description	Raw data of stolon number
Table showing observation parameters (flowering time, ecotype temperatrue, generation, weeks) of stolon number raw data.
Runner number	ecotype	temperature	generation	week
3	ICE2	NT	AS1	7
2	ICE2	NT	AS1	7
2	ICE2	NT	AS1	7
2	ICE2	NT	AS1	7
2	ICE2	NT	AS1	7
2	ICE2	NT	AS1	7
3	ICE2	NT	AS1	7
3	ICE2	NT	AS1	7
3	ICE2	NT	AS1	7
3	ICE2	NT	AS1	7
2	IT4	NT	AS1	7
3	IT4	NT	AS1	7
2	IT4	NT	AS1	7
2	IT4	NT	AS1	7
2	IT4	NT	AS1	7
3	IT4	NT	AS1	7
3	IT4	NT	AS1	7
2	IT4	NT	AS1	7
3	IT4	NT	AS1	7
2	IT4	NT	AS1	7
3	ES12	NT	AS1	7
2	ES12	NT	AS1	7
2	ES12	NT	AS1	7
2	ES12	NT	AS1	7
2	ES12	NT	AS1	7
2	ES12	NT	AS1	7
2	ES12	NT	AS1	7
2	ES12	NT	AS1	7
2	ES12	NT	AS1	7
2	ES12	NT	AS1	7
2	NOR2	NT	AS1	7
3	NOR2	NT	AS1	7
2	NOR2	NT	AS1	7
3	NOR2	NT	AS1	7
5	NOR2	NT	AS1	7
3	NOR2	NT	AS1	7
3	NOR2	NT	AS1	7
3	NOR2	NT	AS1	7
5	NOR2	NT	AS1	7
3	NOR2	NT	AS1	7
2	NOR29	NT	AS1	7
3	NOR29	NT	AS1	7
2	NOR29	NT	AS1	7
3	NOR29	NT	AS1	7
3	NOR29	NT	AS1	7
2	NOR29	NT	AS1	7
2	NOR29	NT	AS1	7
3	NOR29	NT	AS1	7
2	NOR29	NT	AS1	7
2	NOR29	NT	AS1	7
3	ICE2	NT	AS1	9
3	ICE2	NT	AS1	9
3	ICE2	NT	AS1	9
3	ICE2	NT	AS1	9
3	ICE2	NT	AS1	9
2	ICE2	NT	AS1	9
3	ICE2	NT	AS1	9
3	ICE2	NT	AS1	9
2	ICE2	NT	AS1	9
3	ICE2	NT	AS1	9
2	IT4	NT	AS1	9
2	IT4	NT	AS1	9
2	IT4	NT	AS1	9
2	IT4	NT	AS1	9
3	IT4	NT	AS1	9
2	IT4	NT	AS1	9
2	IT4	NT	AS1	9
2	IT4	NT	AS1	9
2	IT4	NT	AS1	9
2	IT4	NT	AS1	9
2	ES12	NT	AS1	9
4	ES12	NT	AS1	9
3	ES12	NT	AS1	9
2	ES12	NT	AS1	9
4	ES12	NT	AS1	9
3	ES12	NT	AS1	9
2	ES12	NT	AS1	9
3	ES12	NT	AS1	9
3	ES12	NT	AS1	9
4	ES12	NT	AS1	9
3	NOR2	NT	AS1	9
3	NOR2	NT	AS1	9
3	NOR2	NT	AS1	9
2	NOR2	NT	AS1	9
4	NOR2	NT	AS1	9
2	NOR2	NT	AS1	9
2	NOR2	NT	AS1	9
2	NOR2	NT	AS1	9
3	NOR2	NT	AS1	9
2	NOR2	NT	AS1	9
2	NOR29	NT	AS1	9
3	NOR29	NT	AS1	9
2	NOR29	NT	AS1	9
3	NOR29	NT	AS1	9
3	NOR29	NT	AS1	9
2	NOR29	NT	AS1	9
4	NOR29	NT	AS1	9
2	NOR29	NT	AS1	9
2	NOR29	NT	AS1	9
3	NOR29	NT	AS1	9
3	ICE2	NT	AS1	11
2	ICE2	NT	AS1	11
3	ICE2	NT	AS1	11
4	ICE2	NT	AS1	11
3	ICE2	NT	AS1	11
3	ICE2	NT	AS1	11
3	ICE2	NT	AS1	11
2	ICE2	NT	AS1	11
3	ICE2	NT	AS1	11
4	ICE2	NT	AS1	11
3	IT4	NT	AS1	11
2	IT4	NT	AS1	11
3	IT4	NT	AS1	11
3	IT4	NT	AS1	11
1	IT4	NT	AS1	11
2	IT4	NT	AS1	11
1	IT4	NT	AS1	11
1	IT4	NT	AS1	11
2	IT4	NT	AS1	11
2	IT4	NT	AS1	11
3	ES12	NT	AS1	11
4	ES12	NT	AS1	11
2	ES12	NT	AS1	11
4	ES12	NT	AS1	11
4	ES12	NT	AS1	11
4	ES12	NT	AS1	11
3	ES12	NT	AS1	11
3	ES12	NT	AS1	11
4	ES12	NT	AS1	11
4	ES12	NT	AS1	11
2	NOR2	NT	AS1	11
2	NOR2	NT	AS1	11
2	NOR2	NT	AS1	11
3	NOR2	NT	AS1	11
7	NOR2	NT	AS1	11
3	NOR2	NT	AS1	11
2	NOR2	NT	AS1	11
3	NOR2	NT	AS1	11
3	NOR2	NT	AS1	11
1	NOR2	NT	AS1	11
3	NOR29	NT	AS1	11
3	NOR29	NT	AS1	11
3	NOR29	NT	AS1	11
2	NOR29	NT	AS1	11
3	NOR29	NT	AS1	11
2	NOR29	NT	AS1	11
2	NOR29	NT	AS1	11
2	NOR29	NT	AS1	11
2	NOR29	NT	AS1	11
2	NOR29	NT	AS1	11
5	ICE2	NT	AS1	13
7	ICE2	NT	AS1	13
3	ICE2	NT	AS1	13
5	ICE2	NT	AS1	13
3	ICE2	NT	AS1	13
4	ICE2	NT	AS1	13
4	ICE2	NT	AS1	13
5	ICE2	NT	AS1	13
5	ICE2	NT	AS1	13
4	ICE2	NT	AS1	13
3	IT4	NT	AS1	13
3	IT4	NT	AS1	13
3	IT4	NT	AS1	13
3	IT4	NT	AS1	13
4	IT4	NT	AS1	13
4	IT4	NT	AS1	13
4	IT4	NT	AS1	13
4	IT4	NT	AS1	13
3	IT4	NT	AS1	13
3	IT4	NT	AS1	13
3	ES12	NT	AS1	13
4	ES12	NT	AS1	13
4	ES12	NT	AS1	13
3	ES12	NT	AS1	13
4	ES12	NT	AS1	13
3	ES12	NT	AS1	13
3	ES12	NT	AS1	13
7	ES12	NT	AS1	13
4	ES12	NT	AS1	13
5	ES12	NT	AS1	13
5	NOR2	NT	AS1	13
4	NOR2	NT	AS1	13
3	NOR2	NT	AS1	13
3	NOR2	NT	AS1	13
2	NOR2	NT	AS1	13
4	NOR2	NT	AS1	13
3	NOR2	NT	AS1	13
3	NOR2	NT	AS1	13
3	NOR2	NT	AS1	13
4	NOR2	NT	AS1	13
2	NOR29	NT	AS1	13
2	NOR29	NT	AS1	13
2	NOR29	NT	AS1	13
3	NOR29	NT	AS1	13
5	NOR29	NT	AS1	13
3	NOR29	NT	AS1	13
4	NOR29	NT	AS1	13
3	NOR29	NT	AS1	13
3	NOR29	NT	AS1	13
2	NOR29	NT	AS1	13
3	ICE2	NT	AS1	15
4	ICE2	NT	AS1	15
2	ICE2	NT	AS1	15
5	ICE2	NT	AS1	15
1	ICE2	NT	AS1	15
5	ICE2	NT	AS1	15
4	ICE2	NT	AS1	15
4	ICE2	NT	AS1	15
4	ICE2	NT	AS1	15
5	ICE2	NT	AS1	15
6	IT4	NT	AS1	15
3	IT4	NT	AS1	15
5	IT4	NT	AS1	15
4	IT4	NT	AS1	15
3	IT4	NT	AS1	15
5	IT4	NT	AS1	15
5	IT4	NT	AS1	15
3	IT4	NT	AS1	15
3	IT4	NT	AS1	15
2	IT4	NT	AS1	15
3	ES12	NT	AS1	15
5	ES12	NT	AS1	15
2	ES12	NT	AS1	15
1	ES12	NT	AS1	15
3	ES12	NT	AS1	15
5	ES12	NT	AS1	15
3	ES12	NT	AS1	15
3	ES12	NT	AS1	15
4	ES12	NT	AS1	15
5	ES12	NT	AS1	15
0	NOR2	NT	AS1	15
1	NOR2	NT	AS1	15
0	NOR2	NT	AS1	15
0	NOR2	NT	AS1	15
3	NOR2	NT	AS1	15
0	NOR2	NT	AS1	15
2	NOR2	NT	AS1	15
1	NOR2	NT	AS1	15
4	NOR2	NT	AS1	15
2	NOR2	NT	AS1	15
3	NOR29	NT	AS1	15
2	NOR29	NT	AS1	15
2	NOR29	NT	AS1	15
2	NOR29	NT	AS1	15
4	NOR29	NT	AS1	15
3	NOR29	NT	AS1	15
3	NOR29	NT	AS1	15
2	NOR29	NT	AS1	15
2	NOR29	NT	AS1	15
2	NOR29	NT	AS1	15
2	ICE2	NT	AS1	17
4	ICE2	NT	AS1	17
2	ICE2	NT	AS1	17
4	ICE2	NT	AS1	17
2	ICE2	NT	AS1	17
2	ICE2	NT	AS1	17
3	ICE2	NT	AS1	17
6	ICE2	NT	AS1	17
3	ICE2	NT	AS1	17
4	ICE2	NT	AS1	17
5	IT4	NT	AS1	17
6	IT4	NT	AS1	17
5	IT4	NT	AS1	17
4	IT4	NT	AS1	17
4	IT4	NT	AS1	17
3	IT4	NT	AS1	17
4	IT4	NT	AS1	17
4	IT4	NT	AS1	17
3	IT4	NT	AS1	17
4	IT4	NT	AS1	17
0	ES12	NT	AS1	17
6	ES12	NT	AS1	17
4	ES12	NT	AS1	17
2	ES12	NT	AS1	17
0	ES12	NT	AS1	17
4	ES12	NT	AS1	17
4	ES12	NT	AS1	17
7	ES12	NT	AS1	17
1	ES12	NT	AS1	17
7	ES12	NT	AS1	17
5	NOR2	NT	AS1	17
4	NOR2	NT	AS1	17
4	NOR2	NT	AS1	17
3	NOR2	NT	AS1	17
3	NOR2	NT	AS1	17
3	NOR2	NT	AS1	17
4	NOR2	NT	AS1	17
2	NOR2	NT	AS1	17
4	NOR2	NT	AS1	17
3	NOR2	NT	AS1	17
5	NOR29	NT	AS1	17
3	NOR29	NT	AS1	17
4	NOR29	NT	AS1	17
2	NOR29	NT	AS1	17
4	NOR29	NT	AS1	17
4	NOR29	NT	AS1	17
4	NOR29	NT	AS1	17
3	NOR29	NT	AS1	17
3	NOR29	NT	AS1	17
3	NOR29	NT	AS1	17
5	ICE2	NT	AS1	19
6	ICE2	NT	AS1	19
3	ICE2	NT	AS1	19
2	ICE2	NT	AS1	19
2	ICE2	NT	AS1	19
4	ICE2	NT	AS1	19
3	ICE2	NT	AS1	19
4	ICE2	NT	AS1	19
4	ICE2	NT	AS1	19
4	ICE2	NT	AS1	19
5	IT4	NT	AS1	19
3	IT4	NT	AS1	19
6	IT4	NT	AS1	19
3	IT4	NT	AS1	19
4	IT4	NT	AS1	19
4	IT4	NT	AS1	19
3	IT4	NT	AS1	19
3	IT4	NT	AS1	19
3	IT4	NT	AS1	19
4	IT4	NT	AS1	19
4	ES12	NT	AS1	19
6	ES12	NT	AS1	19
2	ES12	NT	AS1	19
4	ES12	NT	AS1	19
3	ES12	NT	AS1	19
6	ES12	NT	AS1	19
3	ES12	NT	AS1	19
4	ES12	NT	AS1	19
4	ES12	NT	AS1	19
3	ES12	NT	AS1	19
0	NOR2	NT	AS1	19
0	NOR2	NT	AS1	19
0	NOR2	NT	AS1	19
0	NOR2	NT	AS1	19
2	NOR2	NT	AS1	19
2	NOR2	NT	AS1	19
2	NOR2	NT	AS1	19
1	NOR2	NT	AS1	19
4	NOR2	NT	AS1	19
3	NOR2	NT	AS1	19
2	NOR29	NT	AS1	19
1	NOR29	NT	AS1	19
2	NOR29	NT	AS1	19
2	NOR29	NT	AS1	19
3	NOR29	NT	AS1	19
1	NOR29	NT	AS1	19
2	NOR29	NT	AS1	19
1	NOR29	NT	AS1	19
2	NOR29	NT	AS1	19
3	NOR29	NT	AS1	19
3	ICE2	ET	AS1	7
3	ICE2	ET	AS1	7
2	ICE2	ET	AS1	7
3	ICE2	ET	AS1	7
3	ICE2	ET	AS1	7
2	ICE2	ET	AS1	7
3	ICE2	ET	AS1	7
3	ICE2	ET	AS1	7
3	ICE2	ET	AS1	7
2	ICE2	ET	AS1	7
4	IT4	ET	AS1	7
4	IT4	ET	AS1	7
2	IT4	ET	AS1	7
3	IT4	ET	AS1	7
2	IT4	ET	AS1	7
2	IT4	ET	AS1	7
2	IT4	ET	AS1	7
2	IT4	ET	AS1	7
2	IT4	ET	AS1	7
2	IT4	ET	AS1	7
2	ES12	ET	AS1	7
3	ES12	ET	AS1	7
1	ES12	ET	AS1	7
1	ES12	ET	AS1	7
5	ES12	ET	AS1	7
3	ES12	ET	AS1	7
4	ES12	ET	AS1	7
2	ES12	ET	AS1	7
2	ES12	ET	AS1	7
2	ES12	ET	AS1	7
4	NOR2	ET	AS1	7
4	NOR2	ET	AS1	7
3	NOR2	ET	AS1	7
3	NOR2	ET	AS1	7
2	NOR2	ET	AS1	7
5	NOR2	ET	AS1	7
2	NOR2	ET	AS1	7
3	NOR2	ET	AS1	7
2	NOR2	ET	AS1	7
1	NOR2	ET	AS1	7
5	NOR29	ET	AS1	7
3	NOR29	ET	AS1	7
3	NOR29	ET	AS1	7
2	NOR29	ET	AS1	7
2	NOR29	ET	AS1	7
2	NOR29	ET	AS1	7
2	NOR29	ET	AS1	7
3	NOR29	ET	AS1	7
2	NOR29	ET	AS1	7
2	NOR29	ET	AS1	7
5	ICE2	ET	AS1	9
3	ICE2	ET	AS1	9
3	ICE2	ET	AS1	9
3	ICE2	ET	AS1	9
3	ICE2	ET	AS1	9
2	ICE2	ET	AS1	9
2	ICE2	ET	AS1	9
3	ICE2	ET	AS1	9
2	ICE2	ET	AS1	9
6	ICE2	ET	AS1	9
2	IT4	ET	AS1	9
2	IT4	ET	AS1	9
2	IT4	ET	AS1	9
2	IT4	ET	AS1	9
2	IT4	ET	AS1	9
2	IT4	ET	AS1	9
2	IT4	ET	AS1	9
1	IT4	ET	AS1	9
1	IT4	ET	AS1	9
2	IT4	ET	AS1	9
4	ES12	ET	AS1	9
5	ES12	ET	AS1	9
5	ES12	ET	AS1	9
6	ES12	ET	AS1	9
7	ES12	ET	AS1	9
6	ES12	ET	AS1	9
4	ES12	ET	AS1	9
2	ES12	ET	AS1	9
6	ES12	ET	AS1	9
7	ES12	ET	AS1	9
3	NOR2	ET	AS1	9
4	NOR2	ET	AS1	9
3	NOR2	ET	AS1	9
2	NOR2	ET	AS1	9
2	NOR2	ET	AS1	9
2	NOR2	ET	AS1	9
3	NOR2	ET	AS1	9
3	NOR2	ET	AS1	9
3	NOR2	ET	AS1	9
2	NOR2	ET	AS1	9
3	NOR29	ET	AS1	9
2	NOR29	ET	AS1	9
3	NOR29	ET	AS1	9
3	NOR29	ET	AS1	9
2	NOR29	ET	AS1	9
2	NOR29	ET	AS1	9
3	NOR29	ET	AS1	9
3	NOR29	ET	AS1	9
3	NOR29	ET	AS1	9
2	NOR29	ET	AS1	9
3	ICE2	ET	AS1	11
2	ICE2	ET	AS1	11
2	ICE2	ET	AS1	11
2	ICE2	ET	AS1	11
2	ICE2	ET	AS1	11
2	ICE2	ET	AS1	11
5	ICE2	ET	AS1	11
2	ICE2	ET	AS1	11
2	ICE2	ET	AS1	11
3	ICE2	ET	AS1	11
0	IT4	ET	AS1	11
1	IT4	ET	AS1	11
0	IT4	ET	AS1	11
1	IT4	ET	AS1	11
0	IT4	ET	AS1	11
1	IT4	ET	AS1	11
0	IT4	ET	AS1	11
1	IT4	ET	AS1	11
0	IT4	ET	AS1	11
1	IT4	ET	AS1	11
4	ES12	ET	AS1	11
3	ES12	ET	AS1	11
6	ES12	ET	AS1	11
3	ES12	ET	AS1	11
5	ES12	ET	AS1	11
5	ES12	ET	AS1	11
9	ES12	ET	AS1	11
2	ES12	ET	AS1	11
3	ES12	ET	AS1	11
6	ES12	ET	AS1	11
2	NOR2	ET	AS1	11
3	NOR2	ET	AS1	11
3	NOR2	ET	AS1	11
4	NOR2	ET	AS1	11
5	NOR2	ET	AS1	11
4	NOR2	ET	AS1	11
2	NOR2	ET	AS1	11
5	NOR2	ET	AS1	11
3	NOR2	ET	AS1	11
3	NOR2	ET	AS1	11
4	NOR29	ET	AS1	11
2	NOR29	ET	AS1	11
2	NOR29	ET	AS1	11
2	NOR29	ET	AS1	11
2	NOR29	ET	AS1	11
4	NOR29	ET	AS1	11
2	NOR29	ET	AS1	11
2	NOR29	ET	AS1	11
2	NOR29	ET	AS1	11
2	NOR29	ET	AS1	11
6	ICE2	ET	AS1	13
4	ICE2	ET	AS1	13
3	ICE2	ET	AS1	13
4	ICE2	ET	AS1	13
4	ICE2	ET	AS1	13
4	ICE2	ET	AS1	13
4	ICE2	ET	AS1	13
5	ICE2	ET	AS1	13
5	ICE2	ET	AS1	13
1	ICE2	ET	AS1	13
0	IT4	ET	AS1	13
0	IT4	ET	AS1	13
2	IT4	ET	AS1	13
1	IT4	ET	AS1	13
1	IT4	ET	AS1	13
0	IT4	ET	AS1	13
1	IT4	ET	AS1	13
0	IT4	ET	AS1	13
0	IT4	ET	AS1	13
0	IT4	ET	AS1	13
5	ES12	ET	AS1	13
5	ES12	ET	AS1	13
4	ES12	ET	AS1	13
5	ES12	ET	AS1	13
6	ES12	ET	AS1	13
5	ES12	ET	AS1	13
6	ES12	ET	AS1	13
3	ES12	ET	AS1	13
4	ES12	ET	AS1	13
5	ES12	ET	AS1	13
1	NOR2	ET	AS1	13
2	NOR2	ET	AS1	13
4	NOR2	ET	AS1	13
2	NOR2	ET	AS1	13
2	NOR2	ET	AS1	13
0	NOR2	ET	AS1	13
5	NOR2	ET	AS1	13
3	NOR2	ET	AS1	13
3	NOR2	ET	AS1	13
4	NOR2	ET	AS1	13
4	NOR29	ET	AS1	13
3	NOR29	ET	AS1	13
3	NOR29	ET	AS1	13
3	NOR29	ET	AS1	13
3	NOR29	ET	AS1	13
2	NOR29	ET	AS1	13
4	NOR29	ET	AS1	13
3	NOR29	ET	AS1	13
2	NOR29	ET	AS1	13
2	NOR29	ET	AS1	13
4	ICE2	ET	AS1	15
4	ICE2	ET	AS1	15
4	ICE2	ET	AS1	15
3	ICE2	ET	AS1	15
2	ICE2	ET	AS1	15
1	ICE2	ET	AS1	15
4	ICE2	ET	AS1	15
3	ICE2	ET	AS1	15
1	ICE2	ET	AS1	15
3	ICE2	ET	AS1	15
4	IT4	ET	AS1	15
4	IT4	ET	AS1	15
4	IT4	ET	AS1	15
3	IT4	ET	AS1	15
4	IT4	ET	AS1	15
4	IT4	ET	AS1	15
4	IT4	ET	AS1	15
2	IT4	ET	AS1	15
3	IT4	ET	AS1	15
4	IT4	ET	AS1	15
4	ES12	ET	AS1	15
1	ES12	ET	AS1	15
6	ES12	ET	AS1	15
6	ES12	ET	AS1	15
7	ES12	ET	AS1	15
6	ES12	ET	AS1	15
7	ES12	ET	AS1	15
4	ES12	ET	AS1	15
3	ES12	ET	AS1	15
4	ES12	ET	AS1	15
0	NOR2	ET	AS1	15
1	NOR2	ET	AS1	15
2	NOR2	ET	AS1	15
4	NOR2	ET	AS1	15
2	NOR2	ET	AS1	15
2	NOR2	ET	AS1	15
0	NOR2	ET	AS1	15
1	NOR2	ET	AS1	15
3	NOR2	ET	AS1	15
2	NOR2	ET	AS1	15
3	NOR29	ET	AS1	15
2	NOR29	ET	AS1	15
1	NOR29	ET	AS1	15
1	NOR29	ET	AS1	15
2	NOR29	ET	AS1	15
2	NOR29	ET	AS1	15
1	NOR29	ET	AS1	15
2	NOR29	ET	AS1	15
2	NOR29	ET	AS1	15
3	NOR29	ET	AS1	15
2	ICE2	ET	AS1	17
4	ICE2	ET	AS1	17
2	ICE2	ET	AS1	17
3	ICE2	ET	AS1	17
3	ICE2	ET	AS1	17
5	ICE2	ET	AS1	17
3	ICE2	ET	AS1	17
5	ICE2	ET	AS1	17
2	ICE2	ET	AS1	17
4	ICE2	ET	AS1	17
1	IT4	ET	AS1	17
5	IT4	ET	AS1	17
6	IT4	ET	AS1	17
9	IT4	ET	AS1	17
6	IT4	ET	AS1	17
4	IT4	ET	AS1	17
4	IT4	ET	AS1	17
2	IT4	ET	AS1	17
2	IT4	ET	AS1	17
3	IT4	ET	AS1	17
5	ES12	ET	AS1	17
8	ES12	ET	AS1	17
4	ES12	ET	AS1	17
8	ES12	ET	AS1	17
8	ES12	ET	AS1	17
7	ES12	ET	AS1	17
10	ES12	ET	AS1	17
5	ES12	ET	AS1	17
4	ES12	ET	AS1	17
6	ES12	ET	AS1	17
0	NOR2	ET	AS1	17
4	NOR2	ET	AS1	17
3	NOR2	ET	AS1	17
3	NOR2	ET	AS1	17
4	NOR2	ET	AS1	17
2	NOR2	ET	AS1	17
7	NOR2	ET	AS1	17
3	NOR2	ET	AS1	17
5	NOR2	ET	AS1	17
5	NOR2	ET	AS1	17
2	NOR29	ET	AS1	17
2	NOR29	ET	AS1	17
2	NOR29	ET	AS1	17
2	NOR29	ET	AS1	17
4	NOR29	ET	AS1	17
3	NOR29	ET	AS1	17
3	NOR29	ET	AS1	17
3	NOR29	ET	AS1	17
2	NOR29	ET	AS1	17
4	NOR29	ET	AS1	17
4	ICE2	ET	AS1	19
3	ICE2	ET	AS1	19
3	ICE2	ET	AS1	19
3	ICE2	ET	AS1	19
3	ICE2	ET	AS1	19
4	ICE2	ET	AS1	19
5	ICE2	ET	AS1	19
3	ICE2	ET	AS1	19
3	ICE2	ET	AS1	19
2	ICE2	ET	AS1	19
1	IT4	ET	AS1	19
1	IT4	ET	AS1	19
0	IT4	ET	AS1	19
3	IT4	ET	AS1	19
1	IT4	ET	AS1	19
2	IT4	ET	AS1	19
3	IT4	ET	AS1	19
3	IT4	ET	AS1	19
1	IT4	ET	AS1	19
4	IT4	ET	AS1	19
4	ES12	ET	AS1	19
4	ES12	ET	AS1	19
7	ES12	ET	AS1	19
8	ES12	ET	AS1	19
10	ES12	ET	AS1	19
5	ES12	ET	AS1	19
8	ES12	ET	AS1	19
4	ES12	ET	AS1	19
7	ES12	ET	AS1	19
8	ES12	ET	AS1	19
0	NOR2	ET	AS1	19
0	NOR2	ET	AS1	19
1	NOR2	ET	AS1	19
2	NOR2	ET	AS1	19
0	NOR2	ET	AS1	19
0	NOR2	ET	AS1	19
0	NOR2	ET	AS1	19
2	NOR2	ET	AS1	19
1	NOR2	ET	AS1	19
1	NOR2	ET	AS1	19
3	NOR29	ET	AS1	19
1	NOR29	ET	AS1	19
2	NOR29	ET	AS1	19
2	NOR29	ET	AS1	19
1	NOR29	ET	AS1	19
2	NOR29	ET	AS1	19
2	NOR29	ET	AS1	19
2	NOR29	ET	AS1	19
0	NOR29	ET	AS1	19
2	NOR29	ET	AS1	19
3	ICE2	NT	AS2	7
2	ICE2	NT	AS2	7
2	ICE2	NT	AS2	7
2	ICE2	NT	AS2	7
3	ICE2	NT	AS2	7
2	ICE2	NT	AS2	7
3	ICE2	NT	AS2	7
2	ICE2	NT	AS2	7
2	ICE2	NT	AS2	7
3	ICE2	NT	AS2	7
3	IT4	NT	AS2	7
2	IT4	NT	AS2	7
2	IT4	NT	AS2	7
4	IT4	NT	AS2	7
2	IT4	NT	AS2	7
2	IT4	NT	AS2	7
2	IT4	NT	AS2	7
3	IT4	NT	AS2	7
3	IT4	NT	AS2	7
2	IT4	NT	AS2	7
2	ES12	NT	AS2	7
1	ES12	NT	AS2	7
3	ES12	NT	AS2	7
3	ES12	NT	AS2	7
4	ES12	NT	AS2	7
3	ES12	NT	AS2	7
2	ES12	NT	AS2	7
3	ES12	NT	AS2	7
2	ES12	NT	AS2	7
3	ES12	NT	AS2	7
8	NOR2	NT	AS2	7
3	NOR2	NT	AS2	7
4	NOR2	NT	AS2	7
4	NOR2	NT	AS2	7
2	NOR2	NT	AS2	7
2	NOR2	NT	AS2	7
2	NOR2	NT	AS2	7
3	NOR2	NT	AS2	7
2	NOR2	NT	AS2	7
4	NOR2	NT	AS2	7
3	NOR29	NT	AS2	7
2	NOR29	NT	AS2	7
2	NOR29	NT	AS2	7
2	NOR29	NT	AS2	7
3	NOR29	NT	AS2	7
2	NOR29	NT	AS2	7
2	NOR29	NT	AS2	7
3	NOR29	NT	AS2	7
2	NOR29	NT	AS2	7
2	NOR29	NT	AS2	7
2	ICE2	NT	AS2	9
3	ICE2	NT	AS2	9
3	ICE2	NT	AS2	9
3	ICE2	NT	AS2	9
2	ICE2	NT	AS2	9
2	ICE2	NT	AS2	9
2	ICE2	NT	AS2	9
3	ICE2	NT	AS2	9
3	ICE2	NT	AS2	9
2	ICE2	NT	AS2	9
2	IT4	NT	AS2	9
3	IT4	NT	AS2	9
3	IT4	NT	AS2	9
1	IT4	NT	AS2	9
2	IT4	NT	AS2	9
3	IT4	NT	AS2	9
2	IT4	NT	AS2	9
2	IT4	NT	AS2	9
1	IT4	NT	AS2	9
2	IT4	NT	AS2	9
2	ES12	NT	AS2	9
2	ES12	NT	AS2	9
2	ES12	NT	AS2	9
2	ES12	NT	AS2	9
3	ES12	NT	AS2	9
2	ES12	NT	AS2	9
3	ES12	NT	AS2	9
3	ES12	NT	AS2	9
3	ES12	NT	AS2	9
2	ES12	NT	AS2	9
3	NOR2	NT	AS2	9
4	NOR2	NT	AS2	9
1	NOR2	NT	AS2	9
3	NOR2	NT	AS2	9
3	NOR2	NT	AS2	9
3	NOR2	NT	AS2	9
3	NOR2	NT	AS2	9
3	NOR2	NT	AS2	9
3	NOR2	NT	AS2	9
2	NOR2	NT	AS2	9
2	NOR29	NT	AS2	9
2	NOR29	NT	AS2	9
2	NOR29	NT	AS2	9
2	NOR29	NT	AS2	9
1	NOR29	NT	AS2	9
2	NOR29	NT	AS2	9
2	NOR29	NT	AS2	9
2	NOR29	NT	AS2	9
1	NOR29	NT	AS2	9
2	NOR29	NT	AS2	9
2	ICE2	NT	AS2	11
2	ICE2	NT	AS2	11
3	ICE2	NT	AS2	11
1	ICE2	NT	AS2	11
2	ICE2	NT	AS2	11
2	ICE2	NT	AS2	11
2	ICE2	NT	AS2	11
2	ICE2	NT	AS2	11
2	ICE2	NT	AS2	11
2	ICE2	NT	AS2	11
1	IT4	NT	AS2	11
1	IT4	NT	AS2	11
2	IT4	NT	AS2	11
2	IT4	NT	AS2	11
1	IT4	NT	AS2	11
1	IT4	NT	AS2	11
1	IT4	NT	AS2	11
1	IT4	NT	AS2	11
1	IT4	NT	AS2	11
0	IT4	NT	AS2	11
2	ES12	NT	AS2	11
2	ES12	NT	AS2	11
3	ES12	NT	AS2	11
2	ES12	NT	AS2	11
5	ES12	NT	AS2	11
2	ES12	NT	AS2	11
2	ES12	NT	AS2	11
4	ES12	NT	AS2	11
1	ES12	NT	AS2	11
2	ES12	NT	AS2	11
2	NOR2	NT	AS2	11
1	NOR2	NT	AS2	11
2	NOR2	NT	AS2	11
2	NOR2	NT	AS2	11
3	NOR2	NT	AS2	11
2	NOR2	NT	AS2	11
1	NOR2	NT	AS2	11
3	NOR2	NT	AS2	11
3	NOR2	NT	AS2	11
2	NOR2	NT	AS2	11
2	NOR29	NT	AS2	11
2	NOR29	NT	AS2	11
2	NOR29	NT	AS2	11
2	NOR29	NT	AS2	11
1	NOR29	NT	AS2	11
2	NOR29	NT	AS2	11
1	NOR29	NT	AS2	11
2	NOR29	NT	AS2	11
2	NOR29	NT	AS2	11
2	NOR29	NT	AS2	11
3	ICE2	NT	AS2	13
4	ICE2	NT	AS2	13
2	ICE2	NT	AS2	13
2	ICE2	NT	AS2	13
3	ICE2	NT	AS2	13
1	ICE2	NT	AS2	13
3	ICE2	NT	AS2	13
2	ICE2	NT	AS2	13
3	ICE2	NT	AS2	13
3	ICE2	NT	AS2	13
0	IT4	NT	AS2	13
0	IT4	NT	AS2	13
1	IT4	NT	AS2	13
1	IT4	NT	AS2	13
0	IT4	NT	AS2	13
0	IT4	NT	AS2	13
1	IT4	NT	AS2	13
1	IT4	NT	AS2	13
2	IT4	NT	AS2	13
0	IT4	NT	AS2	13
0	ES12	NT	AS2	13
2	ES12	NT	AS2	13
0	ES12	NT	AS2	13
2	ES12	NT	AS2	13
4	ES12	NT	AS2	13
3	ES12	NT	AS2	13
3	ES12	NT	AS2	13
5	ES12	NT	AS2	13
4	ES12	NT	AS2	13
3	ES12	NT	AS2	13
2	NOR2	NT	AS2	13
2	NOR2	NT	AS2	13
1	NOR2	NT	AS2	13
4	NOR2	NT	AS2	13
4	NOR2	NT	AS2	13
3	NOR2	NT	AS2	13
4	NOR2	NT	AS2	13
2	NOR2	NT	AS2	13
3	NOR2	NT	AS2	13
4	NOR2	NT	AS2	13
3	NOR29	NT	AS2	13
3	NOR29	NT	AS2	13
3	NOR29	NT	AS2	13
3	NOR29	NT	AS2	13
3	NOR29	NT	AS2	13
3	NOR29	NT	AS2	13
2	NOR29	NT	AS2	13
3	NOR29	NT	AS2	13
2	NOR29	NT	AS2	13
4	NOR29	NT	AS2	13
3	ICE2	NT	AS2	15
3	ICE2	NT	AS2	15
4	ICE2	NT	AS2	15
2	ICE2	NT	AS2	15
2	ICE2	NT	AS2	15
2	ICE2	NT	AS2	15
1	ICE2	NT	AS2	15
3	ICE2	NT	AS2	15
3	ICE2	NT	AS2	15
2	ICE2	NT	AS2	15
3	IT4	NT	AS2	15
5	IT4	NT	AS2	15
4	IT4	NT	AS2	15
3	IT4	NT	AS2	15
1	IT4	NT	AS2	15
2	IT4	NT	AS2	15
3	IT4	NT	AS2	15
2	IT4	NT	AS2	15
3	IT4	NT	AS2	15
2	IT4	NT	AS2	15
4	ES12	NT	AS2	15
3	ES12	NT	AS2	15
6	ES12	NT	AS2	15
3	ES12	NT	AS2	15
4	ES12	NT	AS2	15
4	ES12	NT	AS2	15
3	ES12	NT	AS2	15
5	ES12	NT	AS2	15
2	ES12	NT	AS2	15
4	ES12	NT	AS2	15
0	NOR2	NT	AS2	15
0	NOR2	NT	AS2	15
0	NOR2	NT	AS2	15
2	NOR2	NT	AS2	15
2	NOR2	NT	AS2	15
2	NOR2	NT	AS2	15
0	NOR2	NT	AS2	15
0	NOR2	NT	AS2	15
2	NOR2	NT	AS2	15
2	NOR2	NT	AS2	15
2	NOR29	NT	AS2	15
2	NOR29	NT	AS2	15
3	NOR29	NT	AS2	15
3	NOR29	NT	AS2	15
3	NOR29	NT	AS2	15
2	NOR29	NT	AS2	15
3	NOR29	NT	AS2	15
2	NOR29	NT	AS2	15
3	NOR29	NT	AS2	15
2	NOR29	NT	AS2	15
4	ICE2	NT	AS2	17
4	ICE2	NT	AS2	17
3	ICE2	NT	AS2	17
4	ICE2	NT	AS2	17
4	ICE2	NT	AS2	17
4	ICE2	NT	AS2	17
3	ICE2	NT	AS2	17
3	ICE2	NT	AS2	17
4	ICE2	NT	AS2	17
4	ICE2	NT	AS2	17
2	IT4	NT	AS2	17
0	IT4	NT	AS2	17
1	IT4	NT	AS2	17
1	IT4	NT	AS2	17
0	IT4	NT	AS2	17
0	IT4	NT	AS2	17
2	IT4	NT	AS2	17
2	IT4	NT	AS2	17
1	IT4	NT	AS2	17
0	IT4	NT	AS2	17
6	ES12	NT	AS2	17
4	ES12	NT	AS2	17
5	ES12	NT	AS2	17
5	ES12	NT	AS2	17
7	ES12	NT	AS2	17
9	ES12	NT	AS2	17
4	ES12	NT	AS2	17
4	ES12	NT	AS2	17
4	ES12	NT	AS2	17
6	ES12	NT	AS2	17
0	NOR2	NT	AS2	17
1	NOR2	NT	AS2	17
0	NOR2	NT	AS2	17
3	NOR2	NT	AS2	17
3	NOR2	NT	AS2	17
1	NOR2	NT	AS2	17
0	NOR2	NT	AS2	17
0	NOR2	NT	AS2	17
3	NOR2	NT	AS2	17
3	NOR2	NT	AS2	17
6	NOR29	NT	AS2	17
5	NOR29	NT	AS2	17
4	NOR29	NT	AS2	17
4	NOR29	NT	AS2	17
2	NOR29	NT	AS2	17
7	NOR29	NT	AS2	17
3	NOR29	NT	AS2	17
5	NOR29	NT	AS2	17
2	NOR29	NT	AS2	17
5	NOR29	NT	AS2	17
4	ICE2	NT	AS2	19
2	ICE2	NT	AS2	19
4	ICE2	NT	AS2	19
2	ICE2	NT	AS2	19
0	ICE2	NT	AS2	19
1	ICE2	NT	AS2	19
1	ICE2	NT	AS2	19
4	ICE2	NT	AS2	19
1	ICE2	NT	AS2	19
1	ICE2	NT	AS2	19
0	IT4	NT	AS2	19
1	IT4	NT	AS2	19
1	IT4	NT	AS2	19
1	IT4	NT	AS2	19
0	IT4	NT	AS2	19
1	IT4	NT	AS2	19
2	IT4	NT	AS2	19
0	IT4	NT	AS2	19
0	IT4	NT	AS2	19
0	IT4	NT	AS2	19
5	ES12	NT	AS2	19
3	ES12	NT	AS2	19
5	ES12	NT	AS2	19
4	ES12	NT	AS2	19
5	ES12	NT	AS2	19
4	ES12	NT	AS2	19
2	ES12	NT	AS2	19
5	ES12	NT	AS2	19
2	ES12	NT	AS2	19
2	ES12	NT	AS2	19
0	NOR2	NT	AS2	19
0	NOR2	NT	AS2	19
0	NOR2	NT	AS2	19
0	NOR2	NT	AS2	19
0	NOR2	NT	AS2	19
1	NOR2	NT	AS2	19
0	NOR2	NT	AS2	19
0	NOR2	NT	AS2	19
1	NOR2	NT	AS2	19
1	NOR2	NT	AS2	19
0	NOR29	NT	AS2	19
0	NOR29	NT	AS2	19
0	NOR29	NT	AS2	19
1	NOR29	NT	AS2	19
2	NOR29	NT	AS2	19
3	NOR29	NT	AS2	19
0	NOR29	NT	AS2	19
0	NOR29	NT	AS2	19
3	NOR29	NT	AS2	19
1	NOR29	NT	AS2	19
2	ICE2	ET	AS2	7
1	ICE2	ET	AS2	7
2	ICE2	ET	AS2	7
2	ICE2	ET	AS2	7
2	ICE2	ET	AS2	7
2	ICE2	ET	AS2	7
2	ICE2	ET	AS2	7
3	ICE2	ET	AS2	7
3	ICE2	ET	AS2	7
2	ICE2	ET	AS2	7
2	IT4	ET	AS2	7
2	IT4	ET	AS2	7
2	IT4	ET	AS2	7
2	IT4	ET	AS2	7
1	IT4	ET	AS2	7
2	IT4	ET	AS2	7
3	IT4	ET	AS2	7
2	IT4	ET	AS2	7
3	IT4	ET	AS2	7
2	IT4	ET	AS2	7
3	ES12	ET	AS2	7
2	ES12	ET	AS2	7
1	ES12	ET	AS2	7
3	ES12	ET	AS2	7
2	ES12	ET	AS2	7
4	ES12	ET	AS2	7
3	ES12	ET	AS2	7
3	ES12	ET	AS2	7
1	ES12	ET	AS2	7
1	ES12	ET	AS2	7
2	NOR2	ET	AS2	7
3	NOR2	ET	AS2	7
2	NOR2	ET	AS2	7
2	NOR2	ET	AS2	7
2	NOR2	ET	AS2	7
1	NOR2	ET	AS2	7
3	NOR2	ET	AS2	7
4	NOR2	ET	AS2	7
6	NOR2	ET	AS2	7
2	NOR2	ET	AS2	7
2	NOR29	ET	AS2	7
2	NOR29	ET	AS2	7
2	NOR29	ET	AS2	7
1	NOR29	ET	AS2	7
1	NOR29	ET	AS2	7
2	NOR29	ET	AS2	7
3	NOR29	ET	AS2	7
2	NOR29	ET	AS2	7
2	NOR29	ET	AS2	7
2	NOR29	ET	AS2	7
3	ICE2	ET	AS2	9
2	ICE2	ET	AS2	9
3	ICE2	ET	AS2	9
3	ICE2	ET	AS2	9
3	ICE2	ET	AS2	9
3	ICE2	ET	AS2	9
3	ICE2	ET	AS2	9
3	ICE2	ET	AS2	9
3	ICE2	ET	AS2	9
3	ICE2	ET	AS2	9
2	IT4	ET	AS2	9
2	IT4	ET	AS2	9
2	IT4	ET	AS2	9
2	IT4	ET	AS2	9
3	IT4	ET	AS2	9
2	IT4	ET	AS2	9
3	IT4	ET	AS2	9
2	IT4	ET	AS2	9
2	IT4	ET	AS2	9
2	IT4	ET	AS2	9
2	ES12	ET	AS2	9
3	ES12	ET	AS2	9
4	ES12	ET	AS2	9
7	ES12	ET	AS2	9
5	ES12	ET	AS2	9
2	ES12	ET	AS2	9
4	ES12	ET	AS2	9
3	ES12	ET	AS2	9
3	ES12	ET	AS2	9
3	ES12	ET	AS2	9
2	NOR2	ET	AS2	9
4	NOR2	ET	AS2	9
5	NOR2	ET	AS2	9
3	NOR2	ET	AS2	9
3	NOR2	ET	AS2	9
5	NOR2	ET	AS2	9
6	NOR2	ET	AS2	9
6	NOR2	ET	AS2	9
6	NOR2	ET	AS2	9
4	NOR2	ET	AS2	9
2	NOR29	ET	AS2	9
2	NOR29	ET	AS2	9
3	NOR29	ET	AS2	9
3	NOR29	ET	AS2	9
4	NOR29	ET	AS2	9
2	NOR29	ET	AS2	9
2	NOR29	ET	AS2	9
2	NOR29	ET	AS2	9
2	NOR29	ET	AS2	9
2	NOR29	ET	AS2	9
2	ICE2	ET	AS2	11
2	ICE2	ET	AS2	11
1	ICE2	ET	AS2	11
1	ICE2	ET	AS2	11
1	ICE2	ET	AS2	11
2	ICE2	ET	AS2	11
1	ICE2	ET	AS2	11
2	ICE2	ET	AS2	11
2	ICE2	ET	AS2	11
1	ICE2	ET	AS2	11
0	IT4	ET	AS2	11
0	IT4	ET	AS2	11
1	IT4	ET	AS2	11
1	IT4	ET	AS2	11
1	IT4	ET	AS2	11
0	IT4	ET	AS2	11
0	IT4	ET	AS2	11
1	IT4	ET	AS2	11
1	IT4	ET	AS2	11
0	IT4	ET	AS2	11
7	ES12	ET	AS2	11
3	ES12	ET	AS2	11
4	ES12	ET	AS2	11
7	ES12	ET	AS2	11
5	ES12	ET	AS2	11
7	ES12	ET	AS2	11
6	ES12	ET	AS2	11
10	ES12	ET	AS2	11
3	ES12	ET	AS2	11
4	ES12	ET	AS2	11
2	NOR2	ET	AS2	11
1	NOR2	ET	AS2	11
3	NOR2	ET	AS2	11
1	NOR2	ET	AS2	11
3	NOR2	ET	AS2	11
1	NOR2	ET	AS2	11
1	NOR2	ET	AS2	11
1	NOR2	ET	AS2	11
2	NOR2	ET	AS2	11
3	NOR2	ET	AS2	11
1	NOR29	ET	AS2	11
2	NOR29	ET	AS2	11
1	NOR29	ET	AS2	11
2	NOR29	ET	AS2	11
2	NOR29	ET	AS2	11
2	NOR29	ET	AS2	11
2	NOR29	ET	AS2	11
2	NOR29	ET	AS2	11
2	NOR29	ET	AS2	11
1	NOR29	ET	AS2	11
3	ICE2	ET	AS2	13
2	ICE2	ET	AS2	13
2	ICE2	ET	AS2	13
3	ICE2	ET	AS2	13
2	ICE2	ET	AS2	13
2	ICE2	ET	AS2	13
3	ICE2	ET	AS2	13
3	ICE2	ET	AS2	13
2	ICE2	ET	AS2	13
3	ICE2	ET	AS2	13
0	IT4	ET	AS2	13
0	IT4	ET	AS2	13
0	IT4	ET	AS2	13
0	IT4	ET	AS2	13
0	IT4	ET	AS2	13
1	IT4	ET	AS2	13
0	IT4	ET	AS2	13
0	IT4	ET	AS2	13
0	IT4	ET	AS2	13
0	IT4	ET	AS2	13
6	ES12	ET	AS2	13
4	ES12	ET	AS2	13
4	ES12	ET	AS2	13
6	ES12	ET	AS2	13
6	ES12	ET	AS2	13
6	ES12	ET	AS2	13
3	ES12	ET	AS2	13
5	ES12	ET	AS2	13
5	ES12	ET	AS2	13
4	ES12	ET	AS2	13
1	NOR2	ET	AS2	13
1	NOR2	ET	AS2	13
3	NOR2	ET	AS2	13
4	NOR2	ET	AS2	13
4	NOR2	ET	AS2	13
0	NOR2	ET	AS2	13
1	NOR2	ET	AS2	13
2	NOR2	ET	AS2	13
3	NOR2	ET	AS2	13
4	NOR2	ET	AS2	13
1	NOR29	ET	AS2	13
3	NOR29	ET	AS2	13
3	NOR29	ET	AS2	13
3	NOR29	ET	AS2	13
0	NOR29	ET	AS2	13
3	NOR29	ET	AS2	13
2	NOR29	ET	AS2	13
3	NOR29	ET	AS2	13
3	NOR29	ET	AS2	13
2	NOR29	ET	AS2	13
5	ICE2	ET	AS2	15
6	ICE2	ET	AS2	15
8	ICE2	ET	AS2	15
4	ICE2	ET	AS2	15
4	ICE2	ET	AS2	15
4	ICE2	ET	AS2	15
3	ICE2	ET	AS2	15
1	ICE2	ET	AS2	15
5	ICE2	ET	AS2	15
4	ICE2	ET	AS2	15
3	IT4	ET	AS2	15
2	IT4	ET	AS2	15
3	IT4	ET	AS2	15
0	IT4	ET	AS2	15
3	IT4	ET	AS2	15
2	IT4	ET	AS2	15
0	IT4	ET	AS2	15
2	IT4	ET	AS2	15
2	IT4	ET	AS2	15
1	IT4	ET	AS2	15
6	ES12	ET	AS2	15
5	ES12	ET	AS2	15
3	ES12	ET	AS2	15
4	ES12	ET	AS2	15
5	ES12	ET	AS2	15
7	ES12	ET	AS2	15
6	ES12	ET	AS2	15
7	ES12	ET	AS2	15
7	ES12	ET	AS2	15
6	ES12	ET	AS2	15
2	NOR2	ET	AS2	15
3	NOR2	ET	AS2	15
1	NOR2	ET	AS2	15
0	NOR2	ET	AS2	15
4	NOR2	ET	AS2	15
0	NOR2	ET	AS2	15
3	NOR2	ET	AS2	15
0	NOR2	ET	AS2	15
1	NOR2	ET	AS2	15
3	NOR2	ET	AS2	15
2	NOR29	ET	AS2	15
3	NOR29	ET	AS2	15
3	NOR29	ET	AS2	15
3	NOR29	ET	AS2	15
4	NOR29	ET	AS2	15
1	NOR29	ET	AS2	15
2	NOR29	ET	AS2	15
3	NOR29	ET	AS2	15
2	NOR29	ET	AS2	15
2	NOR29	ET	AS2	15
7	ICE2	ET	AS2	17
2	ICE2	ET	AS2	17
6	ICE2	ET	AS2	17
4	ICE2	ET	AS2	17
4	ICE2	ET	AS2	17
2	ICE2	ET	AS2	17
4	ICE2	ET	AS2	17
3	ICE2	ET	AS2	17
1	ICE2	ET	AS2	17
5	ICE2	ET	AS2	17
0	IT4	ET	AS2	17
0	IT4	ET	AS2	17
0	IT4	ET	AS2	17
0	IT4	ET	AS2	17
0	IT4	ET	AS2	17
1	IT4	ET	AS2	17
2	IT4	ET	AS2	17
0	IT4	ET	AS2	17
0	IT4	ET	AS2	17
0	IT4	ET	AS2	17
7	ES12	ET	AS2	17
6	ES12	ET	AS2	17
10	ES12	ET	AS2	17
8	ES12	ET	AS2	17
8	ES12	ET	AS2	17
8	ES12	ET	AS2	17
6	ES12	ET	AS2	17
10	ES12	ET	AS2	17
5	ES12	ET	AS2	17
6	ES12	ET	AS2	17
0	NOR2	ET	AS2	17
0	NOR2	ET	AS2	17
0	NOR2	ET	AS2	17
0	NOR2	ET	AS2	17
0	NOR2	ET	AS2	17
0	NOR2	ET	AS2	17
0	NOR2	ET	AS2	17
0	NOR2	ET	AS2	17
0	NOR2	ET	AS2	17
0	NOR2	ET	AS2	17
3	NOR29	ET	AS2	17
1	NOR29	ET	AS2	17
2	NOR29	ET	AS2	17
3	NOR29	ET	AS2	17
4	NOR29	ET	AS2	17
2	NOR29	ET	AS2	17
2	NOR29	ET	AS2	17
3	NOR29	ET	AS2	17
3	NOR29	ET	AS2	17
4	NOR29	ET	AS2	17
2	ICE2	ET	AS2	19
2	ICE2	ET	AS2	19
3	ICE2	ET	AS2	19
3	ICE2	ET	AS2	19
3	ICE2	ET	AS2	19
2	ICE2	ET	AS2	19
1	ICE2	ET	AS2	19
2	ICE2	ET	AS2	19
2	ICE2	ET	AS2	19
1	ICE2	ET	AS2	19
0	IT4	ET	AS2	19
0	IT4	ET	AS2	19
0	IT4	ET	AS2	19
0	IT4	ET	AS2	19
0	IT4	ET	AS2	19
0	IT4	ET	AS2	19
0	IT4	ET	AS2	19
0	IT4	ET	AS2	19
0	IT4	ET	AS2	19
0	IT4	ET	AS2	19
4	ES12	ET	AS2	19
3	ES12	ET	AS2	19
4	ES12	ET	AS2	19
5	ES12	ET	AS2	19
4	ES12	ET	AS2	19
4	ES12	ET	AS2	19
5	ES12	ET	AS2	19
3	ES12	ET	AS2	19
4	ES12	ET	AS2	19
5	ES12	ET	AS2	19
0	NOR2	ET	AS2	19
0	NOR2	ET	AS2	19
0	NOR2	ET	AS2	19
0	NOR2	ET	AS2	19
0	NOR2	ET	AS2	19
0	NOR2	ET	AS2	19
0	NOR2	ET	AS2	19
0	NOR2	ET	AS2	19
0	NOR2	ET	AS2	19
3	NOR2	ET	AS2	19
0	NOR29	ET	AS2	19
1	NOR29	ET	AS2	19
0	NOR29	ET	AS2	19
2	NOR29	ET	AS2	19
2	NOR29	ET	AS2	19
2	NOR29	ET	AS2	19
1	NOR29	ET	AS2	19
2	NOR29	ET	AS2	19
2	NOR29	ET	AS2	19
3	NOR29	ET	AS2	19
2	ICE2	NT	AS3	7
4	ICE2	NT	AS3	7
3	ICE2	NT	AS3	7
3	ICE2	NT	AS3	7
3	ICE2	NT	AS3	7
2	ICE2	NT	AS3	7
3	ICE2	NT	AS3	7
3	ICE2	NT	AS3	7
2	ICE2	NT	AS3	7
2	ICE2	NT	AS3	7
2	IT4	NT	AS3	7
2	IT4	NT	AS3	7
3	IT4	NT	AS3	7
2	IT4	NT	AS3	7
3	IT4	NT	AS3	7
2	IT4	NT	AS3	7
2	IT4	NT	AS3	7
2	IT4	NT	AS3	7
2	IT4	NT	AS3	7
2	IT4	NT	AS3	7
6	ES12	NT	AS3	7
5	ES12	NT	AS3	7
5	ES12	NT	AS3	7
4	ES12	NT	AS3	7
3	ES12	NT	AS3	7
4	ES12	NT	AS3	7
4	ES12	NT	AS3	7
5	ES12	NT	AS3	7
2	ES12	NT	AS3	7
5	ES12	NT	AS3	7
3	NOR2	NT	AS3	7
6	NOR2	NT	AS3	7
6	NOR2	NT	AS3	7
2	NOR2	NT	AS3	7
5	NOR2	NT	AS3	7
3	NOR2	NT	AS3	7
7	NOR2	NT	AS3	7
6	NOR2	NT	AS3	7
6	NOR2	NT	AS3	7
3	NOR2	NT	AS3	7
1	NOR29	NT	AS3	7
2	NOR29	NT	AS3	7
2	NOR29	NT	AS3	7
1	NOR29	NT	AS3	7
2	NOR29	NT	AS3	7
3	NOR29	NT	AS3	7
2	NOR29	NT	AS3	7
5	NOR29	NT	AS3	7
2	NOR29	NT	AS3	7
2	NOR29	NT	AS3	7
3	ICE2	NT	AS3	9
4	ICE2	NT	AS3	9
2	ICE2	NT	AS3	9
2	ICE2	NT	AS3	9
2	ICE2	NT	AS3	9
3	ICE2	NT	AS3	9
3	ICE2	NT	AS3	9
2	ICE2	NT	AS3	9
2	ICE2	NT	AS3	9
3	ICE2	NT	AS3	9
4	IT4	NT	AS3	9
2	IT4	NT	AS3	9
2	IT4	NT	AS3	9
2	IT4	NT	AS3	9
2	IT4	NT	AS3	9
4	IT4	NT	AS3	9
3	IT4	NT	AS3	9
3	IT4	NT	AS3	9
3	IT4	NT	AS3	9
2	IT4	NT	AS3	9
5	ES12	NT	AS3	9
7	ES12	NT	AS3	9
5	ES12	NT	AS3	9
5	ES12	NT	AS3	9
2	ES12	NT	AS3	9
5	ES12	NT	AS3	9
6	ES12	NT	AS3	9
6	ES12	NT	AS3	9
4	ES12	NT	AS3	9
6	ES12	NT	AS3	9
3	NOR2	NT	AS3	9
4	NOR2	NT	AS3	9
4	NOR2	NT	AS3	9
3	NOR2	NT	AS3	9
4	NOR2	NT	AS3	9
4	NOR2	NT	AS3	9
8	NOR2	NT	AS3	9
2	NOR2	NT	AS3	9
4	NOR2	NT	AS3	9
2	NOR2	NT	AS3	9
0	NOR29	NT	AS3	9
2	NOR29	NT	AS3	9
2	NOR29	NT	AS3	9
3	NOR29	NT	AS3	9
3	NOR29	NT	AS3	9
2	NOR29	NT	AS3	9
5	NOR29	NT	AS3	9
5	NOR29	NT	AS3	9
2	NOR29	NT	AS3	9
2	NOR29	NT	AS3	9
2	ICE2	NT	AS3	11
5	ICE2	NT	AS3	11
2	ICE2	NT	AS3	11
1	ICE2	NT	AS3	11
2	ICE2	NT	AS3	11
3	ICE2	NT	AS3	11
2	ICE2	NT	AS3	11
3	ICE2	NT	AS3	11
2	ICE2	NT	AS3	11
2	ICE2	NT	AS3	11
4	IT4	NT	AS3	11
3	IT4	NT	AS3	11
2	IT4	NT	AS3	11
2	IT4	NT	AS3	11
2	IT4	NT	AS3	11
2	IT4	NT	AS3	11
3	IT4	NT	AS3	11
1	IT4	NT	AS3	11
2	IT4	NT	AS3	11
2	IT4	NT	AS3	11
5	ES12	NT	AS3	11
9	ES12	NT	AS3	11
5	ES12	NT	AS3	11
6	ES12	NT	AS3	11
3	ES12	NT	AS3	11
12	ES12	NT	AS3	11
8	ES12	NT	AS3	11
6	ES12	NT	AS3	11
2	ES12	NT	AS3	11
3	ES12	NT	AS3	11
2	NOR2	NT	AS3	11
1	NOR2	NT	AS3	11
2	NOR2	NT	AS3	11
3	NOR2	NT	AS3	11
3	NOR2	NT	AS3	11
3	NOR2	NT	AS3	11
7	NOR2	NT	AS3	11
5	NOR2	NT	AS3	11
1	NOR2	NT	AS3	11
2	NOR2	NT	AS3	11
0	NOR29	NT	AS3	11
1	NOR29	NT	AS3	11
2	NOR29	NT	AS3	11
1	NOR29	NT	AS3	11
3	NOR29	NT	AS3	11
1	NOR29	NT	AS3	11
1	NOR29	NT	AS3	11
2	NOR29	NT	AS3	11
1	NOR29	NT	AS3	11
2	NOR29	NT	AS3	11
2	ICE2	NT	AS3	13
0	ICE2	NT	AS3	13
1	ICE2	NT	AS3	13
1	ICE2	NT	AS3	13
0	ICE2	NT	AS3	13
2	ICE2	NT	AS3	13
2	ICE2	NT	AS3	13
2	ICE2	NT	AS3	13
1	ICE2	NT	AS3	13
1	ICE2	NT	AS3	13
1	IT4	NT	AS3	13
0	IT4	NT	AS3	13
0	IT4	NT	AS3	13
0	IT4	NT	AS3	13
0	IT4	NT	AS3	13
0	IT4	NT	AS3	13
0	IT4	NT	AS3	13
3	IT4	NT	AS3	13
0	IT4	NT	AS3	13
0	IT4	NT	AS3	13
7	ES12	NT	AS3	13
8	ES12	NT	AS3	13
5	ES12	NT	AS3	13
5	ES12	NT	AS3	13
3	ES12	NT	AS3	13
8	ES12	NT	AS3	13
5	ES12	NT	AS3	13
8	ES12	NT	AS3	13
3	ES12	NT	AS3	13
7	ES12	NT	AS3	13
0	NOR2	NT	AS3	13
2	NOR2	NT	AS3	13
0	NOR2	NT	AS3	13
0	NOR2	NT	AS3	13
3	NOR2	NT	AS3	13
5	NOR2	NT	AS3	13
1	NOR2	NT	AS3	13
0	NOR2	NT	AS3	13
0	NOR2	NT	AS3	13
0	NOR2	NT	AS3	13
2	NOR29	NT	AS3	13
0	NOR29	NT	AS3	13
0	NOR29	NT	AS3	13
3	NOR29	NT	AS3	13
3	NOR29	NT	AS3	13
3	NOR29	NT	AS3	13
3	NOR29	NT	AS3	13
4	NOR29	NT	AS3	13
0	NOR29	NT	AS3	13
4	NOR29	NT	AS3	13
4	ICE2	NT	AS3	15
6	ICE2	NT	AS3	15
8	ICE2	NT	AS3	15
10	ICE2	NT	AS3	15
9	ICE2	NT	AS3	15
5	ICE2	NT	AS3	15
5	ICE2	NT	AS3	15
10	ICE2	NT	AS3	15
8	ICE2	NT	AS3	15
7	ICE2	NT	AS3	15
0	IT4	NT	AS3	15
2	IT4	NT	AS3	15
1	IT4	NT	AS3	15
2	IT4	NT	AS3	15
0	IT4	NT	AS3	15
0	IT4	NT	AS3	15
1	IT4	NT	AS3	15
3	IT4	NT	AS3	15
0	IT4	NT	AS3	15
0	IT4	NT	AS3	15
5	ES12	NT	AS3	15
6	ES12	NT	AS3	15
5	ES12	NT	AS3	15
7	ES12	NT	AS3	15
3	ES12	NT	AS3	15
7	ES12	NT	AS3	15
5	ES12	NT	AS3	15
6	ES12	NT	AS3	15
7	ES12	NT	AS3	15
7	ES12	NT	AS3	15
1	NOR2	NT	AS3	15
0	NOR2	NT	AS3	15
0	NOR2	NT	AS3	15
0	NOR2	NT	AS3	15
3	NOR2	NT	AS3	15
0	NOR2	NT	AS3	15
0	NOR2	NT	AS3	15
0	NOR2	NT	AS3	15
0	NOR2	NT	AS3	15
0	NOR2	NT	AS3	15
1	NOR29	NT	AS3	15
3	NOR29	NT	AS3	15
2	NOR29	NT	AS3	15
3	NOR29	NT	AS3	15
2	NOR29	NT	AS3	15
2	NOR29	NT	AS3	15
1	NOR29	NT	AS3	15
4	NOR29	NT	AS3	15
0	NOR29	NT	AS3	15
0	NOR29	NT	AS3	15
3	ICE2	NT	AS3	17
5	ICE2	NT	AS3	17
7	ICE2	NT	AS3	17
5	ICE2	NT	AS3	17
3	ICE2	NT	AS3	17
4	ICE2	NT	AS3	17
4	ICE2	NT	AS3	17
3	ICE2	NT	AS3	17
4	ICE2	NT	AS3	17
4	ICE2	NT	AS3	17
0	IT4	NT	AS3	17
2	IT4	NT	AS3	17
1	IT4	NT	AS3	17
1	IT4	NT	AS3	17
2	IT4	NT	AS3	17
1	IT4	NT	AS3	17
1	IT4	NT	AS3	17
2	IT4	NT	AS3	17
0	IT4	NT	AS3	17
1	IT4	NT	AS3	17
2	ES12	NT	AS3	17
3	ES12	NT	AS3	17
3	ES12	NT	AS3	17
5	ES12	NT	AS3	17
3	ES12	NT	AS3	17
5	ES12	NT	AS3	17
6	ES12	NT	AS3	17
5	ES12	NT	AS3	17
5	ES12	NT	AS3	17
4	ES12	NT	AS3	17
0	NOR2	NT	AS3	17
0	NOR2	NT	AS3	17
0	NOR2	NT	AS3	17
0	NOR2	NT	AS3	17
0	NOR2	NT	AS3	17
1	NOR2	NT	AS3	17
0	NOR2	NT	AS3	17
0	NOR2	NT	AS3	17
0	NOR2	NT	AS3	17
0	NOR2	NT	AS3	17
0	NOR29	NT	AS3	17
0	NOR29	NT	AS3	17
0	NOR29	NT	AS3	17
2	NOR29	NT	AS3	17
3	NOR29	NT	AS3	17
2	NOR29	NT	AS3	17
1	NOR29	NT	AS3	17
2	NOR29	NT	AS3	17
0	NOR29	NT	AS3	17
1	NOR29	NT	AS3	17
0	ICE2	NT	AS3	19
0	ICE2	NT	AS3	19
0	ICE2	NT	AS3	19
0	ICE2	NT	AS3	19
0	ICE2	NT	AS3	19
0	ICE2	NT	AS3	19
1	ICE2	NT	AS3	19
0	ICE2	NT	AS3	19
2	ICE2	NT	AS3	19
0	ICE2	NT	AS3	19
0	IT4	NT	AS3	19
0	IT4	NT	AS3	19
0	IT4	NT	AS3	19
0	IT4	NT	AS3	19
0	IT4	NT	AS3	19
0	IT4	NT	AS3	19
0	IT4	NT	AS3	19
0	IT4	NT	AS3	19
0	IT4	NT	AS3	19
0	IT4	NT	AS3	19
0	ES12	NT	AS3	19
0	ES12	NT	AS3	19
5	ES12	NT	AS3	19
6	ES12	NT	AS3	19
3	ES12	NT	AS3	19
5	ES12	NT	AS3	19
3	ES12	NT	AS3	19
6	ES12	NT	AS3	19
6	ES12	NT	AS3	19
9	ES12	NT	AS3	19
0	NOR2	NT	AS3	19
0	NOR2	NT	AS3	19
0	NOR2	NT	AS3	19
0	NOR2	NT	AS3	19
0	NOR2	NT	AS3	19
0	NOR2	NT	AS3	19
0	NOR2	NT	AS3	19
0	NOR2	NT	AS3	19
0	NOR2	NT	AS3	19
0	NOR2	NT	AS3	19
0	NOR29	NT	AS3	19
0	NOR29	NT	AS3	19
0	NOR29	NT	AS3	19
0	NOR29	NT	AS3	19
1	NOR29	NT	AS3	19
1	NOR29	NT	AS3	19
0	NOR29	NT	AS3	19
0	NOR29	NT	AS3	19
0	NOR29	NT	AS3	19
0	NOR29	NT	AS3	19
3	ICE2	ET	AS3	7
2	ICE2	ET	AS3	7
2	ICE2	ET	AS3	7
2	ICE2	ET	AS3	7
2	ICE2	ET	AS3	7
2	ICE2	ET	AS3	7
2	ICE2	ET	AS3	7
2	ICE2	ET	AS3	7
2	ICE2	ET	AS3	7
3	ICE2	ET	AS3	7
2	IT4	ET	AS3	7
4	IT4	ET	AS3	7
2	IT4	ET	AS3	7
2	IT4	ET	AS3	7
3	IT4	ET	AS3	7
2	IT4	ET	AS3	7
2	IT4	ET	AS3	7
2	IT4	ET	AS3	7
3	IT4	ET	AS3	7
2	IT4	ET	AS3	7
3	ES12	ET	AS3	7
4	ES12	ET	AS3	7
3	ES12	ET	AS3	7
3	ES12	ET	AS3	7
4	ES12	ET	AS3	7
3	ES12	ET	AS3	7
4	ES12	ET	AS3	7
2	ES12	ET	AS3	7
1	ES12	ET	AS3	7
6	ES12	ET	AS3	7
1	NOR2	ET	AS3	7
2	NOR2	ET	AS3	7
2	NOR2	ET	AS3	7
1	NOR2	ET	AS3	7
1	NOR2	ET	AS3	7
1	NOR2	ET	AS3	7
4	NOR2	ET	AS3	7
3	NOR2	ET	AS3	7
1	NOR2	ET	AS3	7
2	NOR2	ET	AS3	7
1	NOR29	ET	AS3	7
1	NOR29	ET	AS3	7
1	NOR29	ET	AS3	7
2	NOR29	ET	AS3	7
2	NOR29	ET	AS3	7
2	NOR29	ET	AS3	7
2	NOR29	ET	AS3	7
1	NOR29	ET	AS3	7
2	NOR29	ET	AS3	7
2	NOR29	ET	AS3	7
6	ICE2	ET	AS3	9
2	ICE2	ET	AS3	9
4	ICE2	ET	AS3	9
3	ICE2	ET	AS3	9
6	ICE2	ET	AS3	9
2	ICE2	ET	AS3	9
5	ICE2	ET	AS3	9
6	ICE2	ET	AS3	9
3	ICE2	ET	AS3	9
5	ICE2	ET	AS3	9
3	IT4	ET	AS3	9
2	IT4	ET	AS3	9
3	IT4	ET	AS3	9
3	IT4	ET	AS3	9
5	IT4	ET	AS3	9
2	IT4	ET	AS3	9
1	IT4	ET	AS3	9
2	IT4	ET	AS3	9
2	IT4	ET	AS3	9
2	IT4	ET	AS3	9
6	ES12	ET	AS3	9
5	ES12	ET	AS3	9
7	ES12	ET	AS3	9
5	ES12	ET	AS3	9
6	ES12	ET	AS3	9
8	ES12	ET	AS3	9
7	ES12	ET	AS3	9
6	ES12	ET	AS3	9
4	ES12	ET	AS3	9
7	ES12	ET	AS3	9
5	NOR2	ET	AS3	9
5	NOR2	ET	AS3	9
3	NOR2	ET	AS3	9
4	NOR2	ET	AS3	9
4	NOR2	ET	AS3	9
3	NOR2	ET	AS3	9
7	NOR2	ET	AS3	9
7	NOR2	ET	AS3	9
4	NOR2	ET	AS3	9
3	NOR2	ET	AS3	9
3	NOR29	ET	AS3	9
3	NOR29	ET	AS3	9
2	NOR29	ET	AS3	9
2	NOR29	ET	AS3	9
2	NOR29	ET	AS3	9
2	NOR29	ET	AS3	9
2	NOR29	ET	AS3	9
3	NOR29	ET	AS3	9
3	NOR29	ET	AS3	9
2	NOR29	ET	AS3	9
5	ICE2	ET	AS3	11
4	ICE2	ET	AS3	11
5	ICE2	ET	AS3	11
4	ICE2	ET	AS3	11
8	ICE2	ET	AS3	11
3	ICE2	ET	AS3	11
4	ICE2	ET	AS3	11
6	ICE2	ET	AS3	11
3	ICE2	ET	AS3	11
4	ICE2	ET	AS3	11
1	IT4	ET	AS3	11
0	IT4	ET	AS3	11
1	IT4	ET	AS3	11
0	IT4	ET	AS3	11
0	IT4	ET	AS3	11
0	IT4	ET	AS3	11
0	IT4	ET	AS3	11
0	IT4	ET	AS3	11
0	IT4	ET	AS3	11
2	IT4	ET	AS3	11
4	ES12	ET	AS3	11
4	ES12	ET	AS3	11
5	ES12	ET	AS3	11
2	ES12	ET	AS3	11
7	ES12	ET	AS3	11
6	ES12	ET	AS3	11
8	ES12	ET	AS3	11
7	ES12	ET	AS3	11
6	ES12	ET	AS3	11
4	ES12	ET	AS3	11
4	NOR2	ET	AS3	11
5	NOR2	ET	AS3	11
3	NOR2	ET	AS3	11
3	NOR2	ET	AS3	11
3	NOR2	ET	AS3	11
5	NOR2	ET	AS3	11
5	NOR2	ET	AS3	11
2	NOR2	ET	AS3	11
4	NOR2	ET	AS3	11
3	NOR2	ET	AS3	11
2	NOR29	ET	AS3	11
2	NOR29	ET	AS3	11
3	NOR29	ET	AS3	11
3	NOR29	ET	AS3	11
2	NOR29	ET	AS3	11
2	NOR29	ET	AS3	11
2	NOR29	ET	AS3	11
2	NOR29	ET	AS3	11
2	NOR29	ET	AS3	11
2	NOR29	ET	AS3	11
4	ICE2	ET	AS3	13
3	ICE2	ET	AS3	13
3	ICE2	ET	AS3	13
4	ICE2	ET	AS3	13
8	ICE2	ET	AS3	13
2	ICE2	ET	AS3	13
6	ICE2	ET	AS3	13
5	ICE2	ET	AS3	13
3	ICE2	ET	AS3	13
2	ICE2	ET	AS3	13
0	IT4	ET	AS3	13
0	IT4	ET	AS3	13
0	IT4	ET	AS3	13
0	IT4	ET	AS3	13
0	IT4	ET	AS3	13
0	IT4	ET	AS3	13
0	IT4	ET	AS3	13
0	IT4	ET	AS3	13
0	IT4	ET	AS3	13
0	IT4	ET	AS3	13
7	ES12	ET	AS3	13
4	ES12	ET	AS3	13
6	ES12	ET	AS3	13
6	ES12	ET	AS3	13
8	ES12	ET	AS3	13
7	ES12	ET	AS3	13
8	ES12	ET	AS3	13
5	ES12	ET	AS3	13
8	ES12	ET	AS3	13
10	ES12	ET	AS3	13
0	NOR2	ET	AS3	13
2	NOR2	ET	AS3	13
0	NOR2	ET	AS3	13
2	NOR2	ET	AS3	13
2	NOR2	ET	AS3	13
3	NOR2	ET	AS3	13
0	NOR2	ET	AS3	13
0	NOR2	ET	AS3	13
0	NOR2	ET	AS3	13
4	NOR2	ET	AS3	13
3	NOR29	ET	AS3	13
3	NOR29	ET	AS3	13
2	NOR29	ET	AS3	13
2	NOR29	ET	AS3	13
2	NOR29	ET	AS3	13
3	NOR29	ET	AS3	13
3	NOR29	ET	AS3	13
3	NOR29	ET	AS3	13
2	NOR29	ET	AS3	13
3	NOR29	ET	AS3	13
0	ICE2	ET	AS3	15
0	ICE2	ET	AS3	15
1	ICE2	ET	AS3	15
3	ICE2	ET	AS3	15
1	ICE2	ET	AS3	15
1	ICE2	ET	AS3	15
0	ICE2	ET	AS3	15
1	ICE2	ET	AS3	15
3	ICE2	ET	AS3	15
1	ICE2	ET	AS3	15
0	IT4	ET	AS3	15
0	IT4	ET	AS3	15
0	IT4	ET	AS3	15
0	IT4	ET	AS3	15
0	IT4	ET	AS3	15
0	IT4	ET	AS3	15
0	IT4	ET	AS3	15
0	IT4	ET	AS3	15
0	IT4	ET	AS3	15
0	IT4	ET	AS3	15
5	ES12	ET	AS3	15
7	ES12	ET	AS3	15
4	ES12	ET	AS3	15
2	ES12	ET	AS3	15
5	ES12	ET	AS3	15
5	ES12	ET	AS3	15
8	ES12	ET	AS3	15
6	ES12	ET	AS3	15
3	ES12	ET	AS3	15
4	ES12	ET	AS3	15
0	NOR2	ET	AS3	15
0	NOR2	ET	AS3	15
0	NOR2	ET	AS3	15
0	NOR2	ET	AS3	15
0	NOR2	ET	AS3	15
0	NOR2	ET	AS3	15
0	NOR2	ET	AS3	15
0	NOR2	ET	AS3	15
0	NOR2	ET	AS3	15
0	NOR2	ET	AS3	15
1	NOR29	ET	AS3	15
1	NOR29	ET	AS3	15
3	NOR29	ET	AS3	15
3	NOR29	ET	AS3	15
2	NOR29	ET	AS3	15
2	NOR29	ET	AS3	15
[truncated: 104 more rows]

## Sheet: Petiole length raw data
Sheet name	Raw data of Petiole length
Description	Raw data of Petiole length
Table showing observation parameters (flowering time, ecotype temperatrue, generation, weeks) of Petiole length raw data.
petiole length(mm)	ecotype	temperature	generation	week
39	ICE2	NT	AS1	10
46	ICE2	NT	AS1	10
58	ICE2	NT	AS1	10
42	ICE2	NT	AS1	10
47	ICE2	NT	AS1	10
31	ICE2	NT	AS1	10
45	ICE2	NT	AS1	10
35	ICE2	NT	AS1	10
36	ICE2	NT	AS1	10
37	ICE2	NT	AS1	10
72	IT4	NT	AS1	10
75	IT4	NT	AS1	10
88	IT4	NT	AS1	10
99	IT4	NT	AS1	10
79	IT4	NT	AS1	10
85	IT4	NT	AS1	10
95	IT4	NT	AS1	10
78	IT4	NT	AS1	10
84	IT4	NT	AS1	10
100	IT4	NT	AS1	10
95	ES12	NT	AS1	10
101	ES12	NT	AS1	10
90	ES12	NT	AS1	10
106	ES12	NT	AS1	10
98	ES12	NT	AS1	10
77	ES12	NT	AS1	10
95	ES12	NT	AS1	10
92	ES12	NT	AS1	10
81	ES12	NT	AS1	10
65	ES12	NT	AS1	10
47	NOR2	NT	AS1	10
48	NOR2	NT	AS1	10
55	NOR2	NT	AS1	10
53	NOR2	NT	AS1	10
53	NOR2	NT	AS1	10
50	NOR2	NT	AS1	10
57	NOR2	NT	AS1	10
66	NOR2	NT	AS1	10
70	NOR2	NT	AS1	10
55	NOR2	NT	AS1	10
71	NOR29	NT	AS1	10
99	NOR29	NT	AS1	10
85	NOR29	NT	AS1	10
101	NOR29	NT	AS1	10
80	NOR29	NT	AS1	10
79	NOR29	NT	AS1	10
87	NOR29	NT	AS1	10
85	NOR29	NT	AS1	10
84	NOR29	NT	AS1	10
75	NOR29	NT	AS1	10
60	ICE2	ET	AS1	10
75	ICE2	ET	AS1	10
60	ICE2	ET	AS1	10
63	ICE2	ET	AS1	10
59	ICE2	ET	AS1	10
54	ICE2	ET	AS1	10
61	ICE2	ET	AS1	10
56	ICE2	ET	AS1	10
52	ICE2	ET	AS1	10
54	ICE2	ET	AS1	10
89	IT4	ET	AS1	10
90	IT4	ET	AS1	10
104	IT4	ET	AS1	10
107	IT4	ET	AS1	10
102	IT4	ET	AS1	10
81	IT4	ET	AS1	10
94	IT4	ET	AS1	10
89	IT4	ET	AS1	10
91	IT4	ET	AS1	10
92	IT4	ET	AS1	10
124	ES12	ET	AS1	10
131	ES12	ET	AS1	10
115	ES12	ET	AS1	10
97	ES12	ET	AS1	10
93	ES12	ET	AS1	10
94	ES12	ET	AS1	10
115	ES12	ET	AS1	10
125	ES12	ET	AS1	10
124	ES12	ET	AS1	10
112	ES12	ET	AS1	10
80	NOR2	ET	AS1	10
93	NOR2	ET	AS1	10
77	NOR2	ET	AS1	10
81	NOR2	ET	AS1	10
79	NOR2	ET	AS1	10
89	NOR2	ET	AS1	10
86	NOR2	ET	AS1	10
77	NOR2	ET	AS1	10
89	NOR2	ET	AS1	10
87	NOR2	ET	AS1	10
73	NOR29	ET	AS1	10
99	NOR29	ET	AS1	10
102	NOR29	ET	AS1	10
84	NOR29	ET	AS1	10
80	NOR29	ET	AS1	10
112	NOR29	ET	AS1	10
90	NOR29	ET	AS1	10
105	NOR29	ET	AS1	10
107	NOR29	ET	AS1	10
95	NOR29	ET	AS1	10
58	ICE2	NT	AS2	11
71	ICE2	NT	AS2	11
62	ICE2	NT	AS2	11
63	ICE2	NT	AS2	11
56	ICE2	NT	AS2	11
61	ICE2	NT	AS2	11
72	ICE2	NT	AS2	11
56	ICE2	NT	AS2	11
72	ICE2	NT	AS2	11
62	ICE2	NT	AS2	11
74	IT4	NT	AS2	11
112	IT4	NT	AS2	11
89	IT4	NT	AS2	11
107	IT4	NT	AS2	11
78	IT4	NT	AS2	11
72	IT4	NT	AS2	11
96	IT4	NT	AS2	11
121	IT4	NT	AS2	11
95	IT4	NT	AS2	11
97	IT4	NT	AS2	11
108	ES12	NT	AS2	11
102	ES12	NT	AS2	11
75	ES12	NT	AS2	11
126	ES12	NT	AS2	11
86	ES12	NT	AS2	11
105	ES12	NT	AS2	11
92	ES12	NT	AS2	11
108	ES12	NT	AS2	11
103	ES12	NT	AS2	11
106	ES12	NT	AS2	11
80	NOR2	NT	AS2	11
78	NOR2	NT	AS2	11
75	NOR2	NT	AS2	11
93	NOR2	NT	AS2	11
68	NOR2	NT	AS2	11
91	NOR2	NT	AS2	11
58	NOR2	NT	AS2	11
78	NOR2	NT	AS2	11
61	NOR2	NT	AS2	11
57	NOR2	NT	AS2	11
58	NOR29	NT	AS2	11
98	NOR29	NT	AS2	11
87	NOR29	NT	AS2	11
72	NOR29	NT	AS2	11
82	NOR29	NT	AS2	11
94	NOR29	NT	AS2	11
86	NOR29	NT	AS2	11
85	NOR29	NT	AS2	11
86	NOR29	NT	AS2	11
74	NOR29	NT	AS2	11
36	ICE2	ET	AS2	11
58	ICE2	ET	AS2	11
42	ICE2	ET	AS2	11
47	ICE2	ET	AS2	11
43	ICE2	ET	AS2	11
52	ICE2	ET	AS2	11
62	ICE2	ET	AS2	11
58	ICE2	ET	AS2	11
58	ICE2	ET	AS2	11
52	ICE2	ET	AS2	11
82	IT4	ET	AS2	11
89	IT4	ET	AS2	11
83	IT4	ET	AS2	11
86	IT4	ET	AS2	11
88	IT4	ET	AS2	11
107	IT4	ET	AS2	11
88	IT4	ET	AS2	11
92	IT4	ET	AS2	11
94	IT4	ET	AS2	11
86	IT4	ET	AS2	11
91	ES12	ET	AS2	11
98	ES12	ET	AS2	11
92	ES12	ET	AS2	11
108	ES12	ET	AS2	11
80	ES12	ET	AS2	11
98	ES12	ET	AS2	11
83	ES12	ET	AS2	11
96	ES12	ET	AS2	11
108	ES12	ET	AS2	11
87	ES12	ET	AS2	11
53	NOR2	ET	AS2	11
65	NOR2	ET	AS2	11
73	NOR2	ET	AS2	11
71	NOR2	ET	AS2	11
65	NOR2	ET	AS2	11
61	NOR2	ET	AS2	11
58	NOR2	ET	AS2	11
63	NOR2	ET	AS2	11
65	NOR2	ET	AS2	11
63	NOR2	ET	AS2	11
62	NOR29	ET	AS2	11
84	NOR29	ET	AS2	11
88	NOR29	ET	AS2	11
78	NOR29	ET	AS2	11
97	NOR29	ET	AS2	11
93	NOR29	ET	AS2	11
89	NOR29	ET	AS2	11
91	NOR29	ET	AS2	11
108	NOR29	ET	AS2	11
83	NOR29	ET	AS2	11
78	ICE2	NT	AS3	11
76	ICE2	NT	AS3	11
72	ICE2	NT	AS3	11
61	ICE2	NT	AS3	11
74	ICE2	NT	AS3	11
52	ICE2	NT	AS3	11
67	ICE2	NT	AS3	11
75	ICE2	NT	AS3	11
48	ICE2	NT	AS3	11
71	ICE2	NT	AS3	11
81	IT4	NT	AS3	11
101	IT4	NT	AS3	11
92	IT4	NT	AS3	11
107	IT4	NT	AS3	11
92	IT4	NT	AS3	11
78	IT4	NT	AS3	11
82	IT4	NT	AS3	11
85	IT4	NT	AS3	11
69	IT4	NT	AS3	11
48	IT4	NT	AS3	11
114	ES12	NT	AS3	11
104	ES12	NT	AS3	11
122	ES12	NT	AS3	11
117	ES12	NT	AS3	11
107	ES12	NT	AS3	11
98	ES12	NT	AS3	11
145	ES12	NT	AS3	11
123	ES12	NT	AS3	11
134	ES12	NT	AS3	11
112	ES12	NT	AS3	11
54	NOR2	NT	AS3	11
52	NOR2	NT	AS3	11
62	NOR2	NT	AS3	11
52	NOR2	NT	AS3	11
68	NOR2	NT	AS3	11
61	NOR2	NT	AS3	11
71	NOR2	NT	AS3	11
76	NOR2	NT	AS3	11
72	NOR2	NT	AS3	11
42	NOR2	NT	AS3	11
62	NOR29	NT	AS3	11
82	NOR29	NT	AS3	11
88	NOR29	NT	AS3	11
97	NOR29	NT	AS3	11
88	NOR29	NT	AS3	11
85	NOR29	NT	AS3	11
108	NOR29	NT	AS3	11
113	NOR29	NT	AS3	11
107	NOR29	NT	AS3	11
112	NOR29	NT	AS3	11
43	ICE2	ET	AS3	11
51	ICE2	ET	AS3	11
64	ICE2	ET	AS3	11
66	ICE2	ET	AS3	11
62	ICE2	ET	AS3	11
67	ICE2	ET	AS3	11
62	ICE2	ET	AS3	11
82	ICE2	ET	AS3	11
66	ICE2	ET	AS3	11
53	ICE2	ET	AS3	11
61	IT4	ET	AS3	11
75	IT4	ET	AS3	11
74	IT4	ET	AS3	11
75	IT4	ET	AS3	11
78	IT4	ET	AS3	11
91	IT4	ET	AS3	11
93	IT4	ET	AS3	11
112	IT4	ET	AS3	11
99	IT4	ET	AS3	11
67	IT4	ET	AS3	11
109	ES12	ET	AS3	11
124	ES12	ET	AS3	11
132	ES12	ET	AS3	11
98	ES12	ET	AS3	11
103	ES12	ET	AS3	11
102	ES12	ET	AS3	11
127	ES12	ET	AS3	11
128	ES12	ET	AS3	11
132	ES12	ET	AS3	11
118	ES12	ET	AS3	11
67	NOR2	ET	AS3	11
86	NOR2	ET	AS3	11
85	NOR2	ET	AS3	11
93	NOR2	ET	AS3	11
68	NOR2	ET	AS3	11
54	NOR2	ET	AS3	11
72	NOR2	ET	AS3	11
81	NOR2	ET	AS3	11
82	NOR2	ET	AS3	11
75	NOR2	ET	AS3	11
108	NOR29	ET	AS3	11
117	NOR29	ET	AS3	11
122	NOR29	ET	AS3	11
113	NOR29	ET	AS3	11
120	NOR29	ET	AS3	11
86	NOR29	ET	AS3	11
107	NOR29	ET	AS3	11
123	NOR29	ET	AS3	11
114	NOR29	ET	AS3	11
105	NOR29	ET	AS3	11
53	ICE2	NT	AS3	5
71	ICE2	NT	AS3	5
48	ICE2	NT	AS3	5
66	ICE2	NT	AS3	5
61	ICE2	NT	AS3	5
64	ICE2	NT	AS3	5
56	ICE2	NT	AS3	5
52	ICE2	NT	AS3	5
56	ICE2	NT	AS3	5
58	ICE2	NT	AS3	5
82	IT4	NT	AS3	5
80	IT4	NT	AS3	5
88	IT4	NT	AS3	5
96	IT4	NT	AS3	5
88	IT4	NT	AS3	5
68	IT4	NT	AS3	5
79	IT4	NT	AS3	5
84	IT4	NT	AS3	5
82	IT4	NT	AS3	5
89	IT4	NT	AS3	5
96	ES12	NT	AS3	5
76	ES12	NT	AS3	5
84	ES12	NT	AS3	5
98	ES12	NT	AS3	5
70	ES12	NT	AS3	5
76	ES12	NT	AS3	5
89	ES12	NT	AS3	5
88	ES12	NT	AS3	5
112	ES12	NT	AS3	5
96	ES12	NT	AS3	5
56	NOR2	NT	AS3	5
72	NOR2	NT	AS3	5
68	NOR2	NT	AS3	5
88	NOR2	NT	AS3	5
58	NOR2	NT	AS3	5
56	NOR2	NT	AS3	5
66	NOR2	NT	AS3	5
74	NOR2	NT	AS3	5
67	NOR2	NT	AS3	5
69	NOR2	NT	AS3	5
65	NOR29	NT	AS3	5
76	NOR29	NT	AS3	5
82	NOR29	NT	AS3	5
78	NOR29	NT	AS3	5
90	NOR29	NT	AS3	5
68	NOR29	NT	AS3	5
70	NOR29	NT	AS3	5
98	NOR29	NT	AS3	5
96	NOR29	NT	AS3	5
95	NOR29	NT	AS3	5
41	ICE2	ET	AS3	5
53	ICE2	ET	AS3	5
48	ICE2	ET	AS3	5
35	ICE2	ET	AS3	5
64	ICE2	ET	AS3	5
53	ICE2	ET	AS3	5
50	ICE2	ET	AS3	5
57	ICE2	ET	AS3	5
45	ICE2	ET	AS3	5
52	ICE2	ET	AS3	5
58	IT4	ET	AS3	5
78	IT4	ET	AS3	5
95	IT4	ET	AS3	5
53	IT4	ET	AS3	5
82	IT4	ET	AS3	5
82	IT4	ET	AS3	5
72	IT4	ET	AS3	5
76	IT4	ET	AS3	5
78	IT4	ET	AS3	5
65	IT4	ET	AS3	5
72	ES12	ET	AS3	5
75	ES12	ET	AS3	5
76	ES12	ET	AS3	5
85	ES12	ET	AS3	5
82	ES12	ET	AS3	5
74	ES12	ET	AS3	5
78	ES12	ET	AS3	5
80	ES12	ET	AS3	5
88	ES12	ET	AS3	5
84	ES12	ET	AS3	5
55	NOR2	ET	AS3	5
45	NOR2	ET	AS3	5
58	NOR2	ET	AS3	5
52	NOR2	ET	AS3	5
50	NOR2	ET	AS3	5
48	NOR2	ET	AS3	5
42	NOR2	ET	AS3	5
51	NOR2	ET	AS3	5
53	NOR2	ET	AS3	5
45	NOR2	ET	AS3	5
86	NOR29	ET	AS3	5
83	NOR29	ET	AS3	5
84	NOR29	ET	AS3	5
87	NOR29	ET	AS3	5
83	NOR29	ET	AS3	5
93	NOR29	ET	AS3	5
89	NOR29	ET	AS3	5
93	NOR29	ET	AS3	5
98	NOR29	ET	AS3	5
81	NOR29	ET	AS3	5

## Sheet: Total Runner number
Sheet name	Raw data of total runner number
Description	Raw data of total runner number
Table showing observation parameters (flowering time, ecotype temperatrue, generation) of total runner number raw data.
Runner	ecotype	temperature	generation
24	ICE2	NT	AS1
28	ICE2	NT	AS1
18	ICE2	NT	AS1
25	ICE2	NT	AS1
16	ICE2	NT	AS1
22	ICE2	NT	AS1
23	ICE2	NT	AS1
27	ICE2	NT	AS1
24	ICE2	NT	AS1
27	ICE2	NT	AS1
26	IT4	NT	AS1
22	IT4	NT	AS1
26	IT4	NT	AS1
21	IT4	NT	AS1
21	IT4	NT	AS1
23	IT4	NT	AS1
22	IT4	NT	AS1
19	IT4	NT	AS1
19	IT4	NT	AS1
19	IT4	NT	AS1
18	ES12	NT	AS1
31	ES12	NT	AS1
19	ES12	NT	AS1
18	ES12	NT	AS1
20	ES12	NT	AS1
27	ES12	NT	AS1
20	ES12	NT	AS1
29	ES12	NT	AS1
22	ES12	NT	AS1
30	ES12	NT	AS1
17	NOR2	NT	AS1
17	NOR2	NT	AS1
14	NOR2	NT	AS1
14	NOR2	NT	AS1
26	NOR2	NT	AS1
17	NOR2	NT	AS1
18	NOR2	NT	AS1
15	NOR2	NT	AS1
26	NOR2	NT	AS1
18	NOR2	NT	AS1
19	NOR29	NT	AS1
17	NOR29	NT	AS1
17	NOR29	NT	AS1
17	NOR29	NT	AS1
25	NOR29	NT	AS1
17	NOR29	NT	AS1
21	NOR29	NT	AS1
16	NOR29	NT	AS1
16	NOR29	NT	AS1
17	NOR29	NT	AS1
27	ICE2	ET	AS1
23	ICE2	ET	AS1
19	ICE2	ET	AS1
21	ICE2	ET	AS1
20	ICE2	ET	AS1
20	ICE2	ET	AS1
26	ICE2	ET	AS1
24	ICE2	ET	AS1
18	ICE2	ET	AS1
21	ICE2	ET	AS1
12	IT4	ET	AS1
17	IT4	ET	AS1
16	IT4	ET	AS1
22	IT4	ET	AS1
16	IT4	ET	AS1
15	IT4	ET	AS1
16	IT4	ET	AS1
11	IT4	ET	AS1
9	IT4	ET	AS1
16	IT4	ET	AS1
28	ES12	ET	AS1
29	ES12	ET	AS1
33	ES12	ET	AS1
37	ES12	ET	AS1
48	ES12	ET	AS1
37	ES12	ET	AS1
48	ES12	ET	AS1
22	ES12	ET	AS1
29	ES12	ET	AS1
38	ES12	ET	AS1
10	NOR2	ET	AS1
18	NOR2	ET	AS1
19	NOR2	ET	AS1
20	NOR2	ET	AS1
17	NOR2	ET	AS1
15	NOR2	ET	AS1
19	NOR2	ET	AS1
20	NOR2	ET	AS1
20	NOR2	ET	AS1
18	NOR2	ET	AS1
24	NOR29	ET	AS1
15	NOR29	ET	AS1
16	NOR29	ET	AS1
15	NOR29	ET	AS1
16	NOR29	ET	AS1
17	NOR29	ET	AS1
17	NOR29	ET	AS1
18	NOR29	ET	AS1
13	NOR29	ET	AS1
17	NOR29	ET	AS1
21	ICE2	NT	AS2
20	ICE2	NT	AS2
21	ICE2	NT	AS2
16	ICE2	NT	AS2
16	ICE2	NT	AS2
14	ICE2	NT	AS2
15	ICE2	NT	AS2
19	ICE2	NT	AS2
18	ICE2	NT	AS2
17	ICE2	NT	AS2
11	IT4	NT	AS2
12	IT4	NT	AS2
14	IT4	NT	AS2
13	IT4	NT	AS2
6	IT4	NT	AS2
9	IT4	NT	AS2
13	IT4	NT	AS2
11	IT4	NT	AS2
11	IT4	NT	AS2
6	IT4	NT	AS2
21	ES12	NT	AS2
17	ES12	NT	AS2
24	ES12	NT	AS2
21	ES12	NT	AS2
32	ES12	NT	AS2
27	ES12	NT	AS2
19	ES12	NT	AS2
30	ES12	NT	AS2
18	ES12	NT	AS2
22	ES12	NT	AS2
15	NOR2	NT	AS2
11	NOR2	NT	AS2
8	NOR2	NT	AS2
18	NOR2	NT	AS2
17	NOR2	NT	AS2
14	NOR2	NT	AS2
10	NOR2	NT	AS2
11	NOR2	NT	AS2
17	NOR2	NT	AS2
18	NOR2	NT	AS2
18	NOR29	NT	AS2
16	NOR29	NT	AS2
16	NOR29	NT	AS2
17	NOR29	NT	AS2
15	NOR29	NT	AS2
21	NOR29	NT	AS2
13	NOR29	NT	AS2
17	NOR29	NT	AS2
15	NOR29	NT	AS2
18	NOR29	NT	AS2
24	ICE2	ET	AS2
17	ICE2	ET	AS2
25	ICE2	ET	AS2
20	ICE2	ET	AS2
19	ICE2	ET	AS2
17	ICE2	ET	AS2
17	ICE2	ET	AS2
17	ICE2	ET	AS2
18	ICE2	ET	AS2
19	ICE2	ET	AS2
7	IT4	ET	AS2
6	IT4	ET	AS2
8	IT4	ET	AS2
5	IT4	ET	AS2
8	IT4	ET	AS2
8	IT4	ET	AS2
8	IT4	ET	AS2
7	IT4	ET	AS2
8	IT4	ET	AS2
5	IT4	ET	AS2
35	ES12	ET	AS2
26	ES12	ET	AS2
30	ES12	ET	AS2
40	ES12	ET	AS2
35	ES12	ET	AS2
38	ES12	ET	AS2
33	ES12	ET	AS2
41	ES12	ET	AS2
28	ES12	ET	AS2
29	ES12	ET	AS2
9	NOR2	ET	AS2
12	NOR2	ET	AS2
14	NOR2	ET	AS2
10	NOR2	ET	AS2
16	NOR2	ET	AS2
7	NOR2	ET	AS2
14	NOR2	ET	AS2
13	NOR2	ET	AS2
18	NOR2	ET	AS2
19	NOR2	ET	AS2
11	NOR29	ET	AS2
14	NOR29	ET	AS2
14	NOR29	ET	AS2
17	NOR29	ET	AS2
17	NOR29	ET	AS2
14	NOR29	ET	AS2
14	NOR29	ET	AS2
17	NOR29	ET	AS2
16	NOR29	ET	AS2
16	NOR29	ET	AS2
16	ICE2	NT	AS3
24	ICE2	NT	AS3
23	ICE2	NT	AS3
22	ICE2	NT	AS3
19	ICE2	NT	AS3
19	ICE2	NT	AS3
20	ICE2	NT	AS3
23	ICE2	NT	AS3
21	ICE2	NT	AS3
19	ICE2	NT	AS3
11	IT4	NT	AS3
11	IT4	NT	AS3
9	IT4	NT	AS3
9	IT4	NT	AS3
9	IT4	NT	AS3
9	IT4	NT	AS3
10	IT4	NT	AS3
14	IT4	NT	AS3
7	IT4	NT	AS3
7	IT4	NT	AS3
30	ES12	NT	AS3
38	ES12	NT	AS3
33	ES12	NT	AS3
38	ES12	NT	AS3
20	ES12	NT	AS3
46	ES12	NT	AS3
37	ES12	NT	AS3
42	ES12	NT	AS3
29	ES12	NT	AS3
41	ES12	NT	AS3
9	NOR2	NT	AS3
13	NOR2	NT	AS3
12	NOR2	NT	AS3
8	NOR2	NT	AS3
18	NOR2	NT	AS3
16	NOR2	NT	AS3
23	NOR2	NT	AS3
13	NOR2	NT	AS3
11	NOR2	NT	AS3
7	NOR2	NT	AS3
4	NOR29	NT	AS3
8	NOR29	NT	AS3
8	NOR29	NT	AS3
13	NOR29	NT	AS3
17	NOR29	NT	AS3
14	NOR29	NT	AS3
13	NOR29	NT	AS3
22	NOR29	NT	AS3
5	NOR29	NT	AS3
11	NOR29	NT	AS3
18	ICE2	ET	AS3
11	ICE2	ET	AS3
15	ICE2	ET	AS3
18	ICE2	ET	AS3
25	ICE2	ET	AS3
11	ICE2	ET	AS3
17	ICE2	ET	AS3
20	ICE2	ET	AS3
16	ICE2	ET	AS3
16	ICE2	ET	AS3
6	IT4	ET	AS3
6	IT4	ET	AS3
6	IT4	ET	AS3
5	IT4	ET	AS3
8	IT4	ET	AS3
4	IT4	ET	AS3
3	IT4	ET	AS3
4	IT4	ET	AS3
5	IT4	ET	AS3
6	IT4	ET	AS3
28	ES12	ET	AS3
26	ES12	ET	AS3
30	ES12	ET	AS3
22	ES12	ET	AS3
34	ES12	ET	AS3
34	ES12	ET	AS3
39	ES12	ET	AS3
28	ES12	ET	AS3
24	ES12	ET	AS3
34	ES12	ET	AS3
10	NOR2	ET	AS3
14	NOR2	ET	AS3
8	NOR2	ET	AS3
10	NOR2	ET	AS3
10	NOR2	ET	AS3
11	NOR2	ET	AS3
19	NOR2	ET	AS3
12	NOR2	ET	AS3
9	NOR2	ET	AS3
12	NOR2	ET	AS3
11	NOR29	ET	AS3
11	NOR29	ET	AS3
12	NOR29	ET	AS3
13	NOR29	ET	AS3
11	NOR29	ET	AS3
13	NOR29	ET	AS3
11	NOR29	ET	AS3
11	NOR29	ET	AS3
14	NOR29	ET	AS3
11	NOR29	ET	AS3

## Sheet: Runner Number DP1
Runner observation of 2018 Epi-genetic study plants D1
Cool Samples	2018-07-26	2018-08-09	2018-08-23	2018-09-06	2018-09-20	2018-10-04	2018-10-18	In total	Hot Samples	2018-07-26	2018-08-09	2018-08-23	2018-09-06	2018-09-20	2018-10-04	2018-10-18	in total
ICE2_NT_D1_1	3	3	3	5	3	2	5	24	ICE2_ET_D1_1	3	5	3	6	4	2	4	27
ICE2_NT_D1_2	2	3	2	7	4	4	6	28	ICE2_ET_D1_2	3	3	2	4	4	4	3	23
ICE2_NT_D1_3	2	3	3	3	2	2	3	18	ICE2_ET_D1_3	2	3	2	3	4	2	3	19
ICE2_NT_D1_4	2	3	4	5	5	4	2	25	ICE2_ET_D1_4	3	3	2	4	3	3	3	21
ICE2_NT_D1_5	2	3	3	3	1	2	2	16	ICE2_ET_D1_5	3	3	2	4	2	3	3	20
ICE2_NT_D1_6	2	2	3	4	5	2	4	22	ICE2_ET_D1_6	2	2	2	4	1	5	4	20
ICE2_NT_D1_7	3	3	3	4	4	3	3	23	ICE2_ET_D1_7	3	2	5	4	4	3	5	26
ICE2_NT_D1_8	3	3	2	5	4	6	4	27	ICE2_ET_D1_8	3	3	2	5	3	5	3	24
ICE2_NT_D1_9	3	2	3	5	4	3	4	24	ICE2_ET_D1_9	3	2	2	5	1	2	3	18
ICE2_NT_D1_10	3	3	4	4	5	4	4	27	ICE2_ET_D1_10	2	6	3	1	3	4	2	21
Average	2.5	2.8	3	4.5	3.7	3.2	3.7	23.4	Average	2.7	3.2	2.5	4	2.9	3.3	3.3	21.9
IT4_NT_D1_1	2	2	3	3	6	5	5	26	IT4_ET_D1_1	4	2	0	0	4	1	1	12
IT4_NT_D1_2	3	2	2	3	3	6	3	22	IT4_ET_D1_2	4	2	1	0	4	5	1	17
IT4_NT_D1_3	2	2	3	3	5	5	6	26	IT4_ET_D1_3	2	2	0	2	4	6	0	16
IT4_NT_D1_4	2	2	3	3	4	4	3	21	IT4_ET_D1_4	3	2	1	1	3	9	3	22
IT4_NT_D1_5	2	3	1	4	3	4	4	21	IT4_ET_D1_5	2	2	0	1	4	6	1	16
IT4_NT_D1_6	3	2	2	4	5	3	4	23	IT4_ET_D1_6	2	2	1	0	4	4	2	15
IT4_NT_D1_7	3	2	1	4	5	4	3	22	IT4_ET_D1_7	2	2	0	1	4	4	3	16
IT4_NT_D1_8	2	2	1	4	3	4	3	19	IT4_ET_D1_8	2	1	1	0	2	2	3	11
IT4_NT_D1_9	3	2	2	3	3	3	3	19	IT4_ET_D1_9	2	1	0	0	3	2	1	9
IT4_NT_D1_10	2	2	2	3	2	4	4	19	IT4_ET_D1_10	2	2	1	0	4	3	4	16
Average	2.4	2.1	2	3.4	3.9	4.2	3.8	21.8	Average	2.5	1.8	0.5	0.5	3.6	4.2	1.9	15
ES12_NT_D1_1	3	2	3	3	3	0	4	18	ES12_ET_D1_1	2	4	4	5	4	5	4	28
ES12_NT_D1_2	2	4	4	4	5	6	6	31	ES12_ET_D1_2	3	5	3	5	1	8	4	29
ES12_NT_D1_3	2	3	2	4	2	4	2	19	ES12_ET_D1_3	1	5	6	4	6	4	7	33
ES12_NT_D1_4	2	2	4	3	1	2	4	18	ES12_ET_D1_4	1	6	3	5	6	8	8	37
ES12_NT_D1_5	2	4	4	4	3	0	3	20	ES12_ET_D1_5	5	7	5	6	7	8	10	48
ES12_NT_D1_6	2	3	4	3	5	4	6	27	ES12_ET_D1_6	3	6	5	5	6	7	5	37
ES12_NT_D1_7	2	2	3	3	3	4	3	20	ES12_ET_D1_7	4	4	9	6	7	10	8	48
ES12_NT_D1_8	2	3	3	7	3	7	4	29	ES12_ET_D1_8	2	2	2	3	4	5	4	22
ES12_NT_D1_9	2	3	4	4	4	1	4	22	ES12_ET_D1_9	2	6	3	4	3	4	7	29
ES12_NT_D1_10	2	4	4	5	5	7	3	30	ES12_ET_D1_10	2	7	6	5	4	6	8	38
Average	2.1	3	3.5	4	3.4	3.5	3.9	23.4	Average	2.5	5.2	4.6	4.8	4.8	6.5	6.5	34.9
NOR2_NT_D1_1	2	3	2	5	0	5	0	17	NOR2_ET_D1_1	4	3	2	1	0	0	0	10
NOR2_NT_D1_2	3	3	2	4	1	4	0	17	NOR2_ET_D1_2	4	4	3	2	1	4	0	18
NOR2_NT_D1_3	2	3	2	3	0	4	0	14	NOR2_ET_D1_3	3	3	3	4	2	3	1	19
NOR2_NT_D1_4	3	2	3	3	0	3	0	14	NOR2_ET_D1_4	3	2	4	2	4	3	2	20
NOR2_NT_D1_5	5	4	7	2	3	3	2	26	NOR2_ET_D1_5	2	2	5	2	2	4	0	17
NOR2_NT_D1_6	3	2	3	4	0	3	2	17	NOR2_ET_D1_6	5	2	4	0	2	2	0	15
NOR2_NT_D1_7	3	2	2	3	2	4	2	18	NOR2_ET_D1_7	2	3	2	5	0	7	0	19
NOR2_NT_D1_8	3	2	3	3	1	2	1	15	NOR2_ET_D1_8	3	3	5	3	1	3	2	20
NOR2_NT_D1_9	5	3	3	3	4	4	4	26	NOR2_ET_D1_9	2	3	3	3	3	5	1	20
NOR2_NT_D1_10	3	2	1	4	2	3	3	18	NOR2_ET_D1_10	1	2	3	4	2	5	1	18
	3.2	2.6	2.8	3.4	1.3	3.5	1.4	18.2	Average	2.9	2.7	3.4	2.6	1.7	3.6	0.7	17.6
NOR29_NT_D1_1	2	2	3	2	3	5	2	19	NOR29_ET_D1_1	5	3	4	4	3	2	3	24
NOR29_NT_D1_2	3	3	3	2	2	3	1	17	NOR29_ET_D1_2	3	2	2	3	2	2	1	15
NOR29_NT_D1_3	2	2	3	2	2	4	2	17	NOR29_ET_D1_3	3	3	2	3	1	2	2	16
NOR29_NT_D1_4	3	3	2	3	2	2	2	17	NOR29_ET_D1_4	2	3	2	3	1	2	2	15
NOR29_NT_D1_5	3	3	3	5	4	4	3	25	NOR29_ET_D1_5	2	2	2	3	2	4	1	16
NOR29_NT_D1_6	2	2	2	3	3	4	1	17	NOR29_ET_D1_6	2	2	4	2	2	3	2	17
NOR29_NT_D1_7	2	4	2	4	3	4	2	21	NOR29_ET_D1_7	2	3	2	4	1	3	2	17
NOR29_NT_D1_8	3	2	2	3	2	3	1	16	NOR29_ET_D1_8	3	3	2	3	2	3	2	18
NOR29_NT_D1_9	2	2	2	3	2	3	2	16	NOR29_ET_D1_9	2	3	2	2	2	2	0	13
NOR29_NT_D1_10	2	3	2	2	2	3	3	17	NOR29_ET_D1_10	2	2	2	2	3	4	2	17
Average	2.4	2.6	2.4	2.9	2.5	3.5	1.9	18.2	Average	2.6	2.6	2.4	2.9	1.9	2.7	1.7	16.8
	2018-07-26	2018-08-09	2018-08-23	2018-09-06	2018-09-20	2018-10-04	2018-10-18
ICE2								In total
P-value	0.388096	0.380123	0.19852	0.386154	0.175986	0.859	0.411286	0.347986
IT4
P-value	0.754914	0.0899609	0.000185684	1.07415e-08	0.527657	1	0.00198656	0.000179043
ES12
P-value	0.356106	0.00145593	0.139207	0.121352	0.0785787	0.0116449	0.00478384	0.00240631
NOR2
P-value	0.556144	0.748638	0.343828	0.164521	0.512281	0.881536	0.200521	0.72762
NOR29
P-value	0.573033	1	1	1	0.0798482	0.0464915	0.574429	0.288091

[truncated: 3 more sheets: Runner Number DP2, Runner Number DP3, Petiole Length]
