# Supplementary material for: Major transcriptomic differences are induced by warmer temperature conditions experienced during asexual and sexual reproduction in Fragaria vesca ecotypes
Source: Front Plant Sci. 2023 Jul 14;14:1213311. doi: 10.3389/fpls.2023.1213311 (PMC10379642; doi:10.3389/fpls.2023.1213311)
Supplement: Supplementary file 1 [file DataSheet_1.zip › DATASHEET1/Table S10.xlsx]

## Sheet: Descriptions
Table S10: A3SS events in sexual reproduction
Table showing genes A3SS events of sexual reproduction
Sheet name	Sheet1
Description	Genes with A3SS events in sexual reproduction of ES12
Column A	ID
Column B	GeneID
Column C	chr
Column D	strand
Column E	PValue
Column F	FDR
Column G	IncLevelDifference
Column H	Annotation
Sheet name	Sheet2
Description	Genes with A3SS events in sexual reproduction of ICE2
Column A	ID
Column B	GeneID
Column C	chr
Column D	strand
Column E	PValue
Column F	FDR
Column G	IncLevelDifference
Column H	Annotation
Sheet name	Sheet3
Description	Genes with A3SS events in sexual reproduction of IT4
Column A	ID
Column B	GeneID
Column C	chr
Column D	strand
Column E	PValue
Column F	FDR
Column G	IncLevelDifference
Column H	Annotation
Sheet name	Sheet4
Description	Genes with A3SS events in sexual reproduction of NOR2
Column A	ID
Column B	GeneID
Column C	chr
Column D	strand
Column E	PValue
Column F	FDR
Column G	IncLevelDifference
Column H	Annotation

## Sheet: Sheet1
Sheet name	Sheet1
Description	Genes with A3SS in sexual reproduction of ES12
Table showing geneID, chromosome, strand, P valuem, FDR, inclusive level difference, and annotation of Genes with A3SS event.
ID	GeneID	chr	strand	PValue	FDR	IncLevelDifference	Annotation
801	FvH4_6g02330	chrFvb6	-	3.80666e-06	0.00637933	0.542	AT1G54650.1 | Methyltransferase family protein | Chr1:20405813-20407686 REVERSE LENGTH=299 | 201606; PREDICTED: methyltransferase-like protein 6 [Fragaria vesca subsp. vesca]; sp|Q86BS6|METL_DROME Methyltransferase-like protein OS=Drosophila melanogaster OX=7227 GN=metl PE=1 SV=2; tr|A0A2P6R5N4|A0A2P6R5N4_ROSCH Methyltransferase-like protein OS=Rosa chinensis OX=74649 GN=RchiOBHm_Chr3g0450091 PE=…
893	FvH4_5g34131	chrFvb5	+	1.69386e-06	0.00492623	0.635	AT1G09890.4 | Rhamnogalacturonate lyase family protein | Chr1:3214237-3217541 REVERSE LENGTH=633 | 201606; PREDICTED: probable rhamnogalacturonate lyase B [Fragaria vesca subsp. vesca]; sp|Q8RJP2|RHIE_DICD3 Rhamnogalacturonate lyase OS=Dickeya dadantii (strain 3937) OX=198628 GN=rhiE PE=1 SV=1; tr|A0A2P6PGA2|A0A2P6PGA2_ROSCH Putative rhamnogalacturonan endolyase OS=Rosa chinensis OX=74649 GN=Rchi…
1215	FvH4_1g00950	chrFvb1	+	4.15457e-06	0.00637933	0.189	AT5G57970.2 | DNA glycosylase superfamily protein | Chr5:23467316-23468910 FORWARD LENGTH=347 | 201606; PREDICTED: uncharacterized protein LOC101313540 [Fragaria vesca subsp. vesca]; sp|Q7VG78|GUAA_HELHP Probable GMP synthase [glutamine-hydrolyzing] OS=Helicobacter hepaticus (strain ATCC 51449 / 3B1) OX=235279 GN=guaA PE=3 SV=1; tr|A0A2P6RI74|A0A2P6RI74_ROSCH Putative DNA-3-methyladenine glycosyl…
1372	FvH4_4g25900	chrFvb4	-	2.1787e-05	0.0214276	0.391	AT1G10710.1 | poor homologous synapsis 1 | Chr1:3558423-3560407 FORWARD LENGTH=349 | 201606; PREDICTED: uncharacterized protein LOC101303040 isoform X1 [Fragaria vesca subsp. vesca]; sp|Q45GQ7|POHS1_ARATH Protein POOR HOMOLOGOUS SYNAPSIS 1 OS=Arabidopsis thaliana OX=3702 GN=PHS1 PE=1 SV=1; tr|A0A2P6R173|A0A2P6R173_ROSCH Uncharacterized protein OS=Rosa chinensis OX=74649 GN=RchiOBHm_Chr4g0433351 P…
1552	FvH4_3g45510	chrFvb3	+	2.71473e-05	0.0247854	-0.454	AT5G19760.1 | Mitochondrial substrate carrier family protein | Chr5:6679591-6681845 REVERSE LENGTH=298 | 201606; PREDICTED: mitochondrial dicarboxylate/tricarboxylate transporter DTC-like [Fragaria vesca subsp. vesca]; sp|Q9C5M0|DTC_ARATH Mitochondrial dicarboxylate/tricarboxylate transporter DTC OS=Arabidopsis thaliana OX=3702 GN=DTC PE=1 SV=1; tr|A0A2P6QNM9|A0A2P6QNM9_ROSCH Putative mitochondri…
2090	FvH4_3g44840	chrFvb3	-	4.37278e-05	0.0297189	0.308	AT5G51300.3 | splicing factor-like protein | Chr5:20849881-20852295 REVERSE LENGTH=804 | 201606; PREDICTED: splicing factor 1 isoform X1 [Fragaria vesca subsp. vesca]; sp|Q9LU44|SF1_ARATH Splicing factor-like protein 1 OS=Arabidopsis thaliana OX=3702 GN=SF1 PE=1 SV=1; tr|A0A2P6QN27|A0A2P6QN27_ROSCH Putative K domain, splicing factor 1, helix-hairpin domain-containing protein OS=Rosa chinensis OX=…
2284	FvH4_7g06070	chrFvb7	-	9.85938e-10	6.6612e-06	-0.735	AT2G27490.4 | dephospho-CoA kinase family | Chr2:11748087-11749009 REVERSE LENGTH=232 | 201606; PREDICTED: dephospho-CoA kinase-like isoform X2 [Fragaria vesca subsp. vesca] &gt;gi|764627809|ref|XP_011469295.1| PREDICTED: dephospho-CoA kinase-like isoform X2 [Fragaria vesca subsp. vesca]; sp|Q9ZQH0|COAE_ARATH Dephospho-CoA kinase OS=Arabidopsis thaliana OX=3702 GN=COAE PE=2 SV=1; tr|A0A2P6Q3J6|A0…
3017	FvH4_6g37261	chrFvb6	-	5.88286e-05	0.0361325	0.072	AT4G12790.6 | P-loop containing nucleoside triphosphate hydrolases superfamily protein | Chr4:7517280-7518892 REVERSE LENGTH=271 | 201606; PREDICTED: GPN-loop GTPase 3-like [Fragaria vesca subsp. vesca] &gt;gi|764610911|ref|XP_011467550.1| PREDICTED: GPN-loop GTPase 3-like [Fragaria vesca subsp. vesca] &gt;gi|764610916|ref|XP_011467551.1| PREDICTED: GPN-loop GTPase 3-like [Fragaria vesca subsp. v…
3964	FvH4_1g15220	chrFvb1	+	3.58807e-05	0.0287602	-0.558	AT5G66900.2 | Disease resistance protein (CC-NBS-LRR class) family | Chr5:26714931-26717901 REVERSE LENGTH=857 | 201606; PREDICTED: probable disease resistance protein At5g66900 [Fragaria vesca subsp. vesca]; sp|Q9FKZ1|DRL42_ARATH Probable disease resistance protein At5g66900 OS=Arabidopsis thaliana OX=3702 GN=At5g66900 PE=3 SV=1; tr|A0A2P6RN51|A0A2P6RN51_ROSCH Putative powdery mildew resistance …
4006	FvH4_5g19060	chrFvb5	-	2.22008e-05	0.0214276	-0.298	AT4G17310.9 | hypothetical protein | Chr4:9686466-9686848 REVERSE LENGTH=99 | 201606; PREDICTED: protein NUCLEAR FUSION DEFECTIVE 6, chloroplastic/mitochondrial-like isoform X4 [Fragaria vesca subsp. vesca]; tr|A0A2P6P8G3|A0A2P6P8G3_ROSCH Uncharacterized protein OS=Rosa chinensis OX=74649 GN=RchiOBHm_Chr7g0203511 PE=4 SV=1
4064	FvH4_4g06980	chrFvb4	-	7.15945e-05	0.0416989	-0.392
4226	FvH4_4g14580	chrFvb4	-	8.76089e-05	0.0493253	-0.092	AT3G23610.6 | dual specificity protein phosphatase 1 | Chr3:8478280-8479173 FORWARD LENGTH=151 | 201606; dual specificity protein phosphatase 1B-like [Rosa chinensis] &gt;gi|1358164346|gb|PRQ38823.1| putative phosphoric monoester hydrolase [Rosa chinensis]; sp|Q9ZR37|DUS1_ARATH Dual specificity protein phosphatase 1 OS=Arabidopsis thaliana OX=3702 GN=DSPTP1 PE=1 SV=1; tr|A0A2P6QXA4|A0A2P6QXA4_ROS…
5836	FvH4_7g10770	chrFvb7	+	4.96144e-05	0.0319802	0.069	AT1G02080.2 | transcription regulator | Chr1:373694-386682 FORWARD LENGTH=2377 | 201606; PREDICTED: CCR4-NOT transcription complex subunit 1 isoform X1 [Fragaria vesca subsp. vesca]; sp|A5YKK6|CNOT1_HUMAN CCR4-NOT transcription complex subunit 1 OS=Homo sapiens OX=9606 GN=CNOT1 PE=1 SV=2; tr|A0A2P6SFL4|A0A2P6SFL4_ROSCH Putative CCR4-Not complex component, Not1, CCR4-NOT transcription complex subu…
6532	FvH4_7g00250	chrFvb7	+	2.57407e-06	0.00551874	0.66	AT2G44480.3 | beta glucosidase 17 | Chr2:18359687-18363001 FORWARD LENGTH=548 | 201606; PREDICTED: vicianin hydrolase-like [Fragaria vesca subsp. vesca]; sp|A2SY66|VICHY_VICSN Vicianin hydrolase (Fragment) OS=Vicia sativa subsp. nigra OX=3909 PE=1 SV=1; tr|A0A2P6S747|A0A2P6S747_ROSCH Putative glycosidase OS=Rosa chinensis OX=74649 GN=RchiOBHm_Chr1g0313741 PE=3 SV=1
6990	FvH4_6g47821	chrFvb6	+	2.76874e-06	0.00551874	0.376	AT1G61330.1 | FBD%2C F-box and Leucine Rich Repeat domains containing protein | Chr1:22622975-22624527 FORWARD LENGTH=447 | 201606; PREDICTED: uncharacterized protein LOC105349257 [Fragaria vesca subsp. vesca]; sp|O64787|FBD4_ARATH Putative FBD-associated F-box protein At1g61330 OS=Arabidopsis thaliana OX=3702 GN=At1g61330 PE=4 SV=1; tr|A0A2P6S4C5|A0A2P6S4C5_ROSCH Putative F-box domain, leucine-r…
7161	FvH4_6g44280	chrFvb6	-	4.05823e-05	0.0291683	-0.357	AT4G03240.1 | frataxin-like protein | Chr4:1423685-1424758 REVERSE LENGTH=187 | 201606; PREDICTED: frataxin, mitochondrial [Fragaria vesca subsp. vesca]; sp|Q9ZR07|FRDA_ARATH Frataxin, mitochondrial OS=Arabidopsis thaliana OX=3702 GN=FH PE=1 SV=2; tr|A0A2P6S2P3|A0A2P6S2P3_ROSCH Putative ferroxidase OS=Rosa chinensis OX=74649 GN=RchiOBHm_Chr2g0161141 PE=4 SV=1
7681	FvH4_6g34560	chrFvb6	-	3.80929e-05	0.0287602	-0.243	AT1G72650.1 | TRF-like 6 | Chr1:27350253-27353483 FORWARD LENGTH=624 | 201606; PREDICTED: uncharacterized protein LOC101295435 isoform X2 [Fragaria vesca subsp. vesca]; sp|Q9M347|TRP6_ARATH Telomere repeat-binding protein 6 OS=Arabidopsis thaliana OX=3702 GN=TRP6 PE=1 SV=1; tr|A0A2P6RYJ3|A0A2P6RYJ3_ROSCH Putative transcription factor MYB-HB-like family OS=Rosa chinensis OX=74649 GN=RchiOBHm_Chr2g…
7982	FvH4_6g30190	chrFvb6	+	2.77726e-06	0.00551874	-0.548	AT1G15390.1 | peptide deformylase 1A | Chr1:5294653-5295625 FORWARD LENGTH=269 | 201606; PREDICTED: peptide deformylase 1A, chloroplastic/mitochondrial [Fragaria vesca subsp. vesca]; sp|Q9FUZ0|DEF1A_SOLLC Peptide deformylase 1A, chloroplastic OS=Solanum lycopersicum OX=4081 GN=PDF1A PE=2 SV=1; tr|A0A2P6RWA9|A0A2P6RWA9_ROSCH Peptide deformylase OS=Rosa chinensis OX=74649 GN=RchiOBHm_Chr2g0136431 P…
8091	FvH4_6g28590	chrFvb6	+	3.26063e-07	0.00183579	0.828	AT2G07680.3 | multidrug resistance-associated protein 11 | Chr2:3514774-3522491 FORWARD LENGTH=1426 | 201606; PREDICTED: ABC transporter C family member 13 [Fragaria vesca subsp. vesca] &gt;gi|764605866|ref|XP_011467023.1| PREDICTED: ABC transporter C family member 13 [Fragaria vesca subsp. vesca] &gt;gi|764605871|ref|XP_011467024.1| PREDICTED: ABC transporter C family member 13 [Fragaria vesca s…
8587	FvH4_6g23080	chrFvb6	+	1.74439e-05	0.0184147	0.489	AT3G20860.1 | Serine/Threonine kinase catalytic domain protein | Chr3:7306180-7308434 FORWARD LENGTH=416 | 201606; PREDICTED: serine/threonine-protein kinase Nek6 [Fragaria vesca subsp. vesca] &gt;gi|764603674|ref|XP_011466809.1| PREDICTED: serine/threonine-protein kinase Nek6 [Fragaria vesca subsp. vesca]; sp|Q9LT35|NEK6_ARATH Serine/threonine-protein kinase Nek6 OS=Arabidopsis thaliana OX=3702 …
8880	FvH4_6g19460	chrFvb6	+	3.7782e-05	0.0287602	0.333	AT3G45100.3 | UDP-Glycosyltransferase superfamily protein | Chr3:16504648-16506858 FORWARD LENGTH=447 | 201606; PREDICTED: phosphatidylinositol N-acetylglucosaminyltransferase gpi3 subunit-like [Fragaria vesca subsp. vesca]; sp|Q94BX4|PIGA_ARATH Phosphatidylinositol N-acetylglucosaminyltransferase subunit A OS=Arabidopsis thaliana OX=3702 GN=PIGA PE=2 SV=1; tr|A0A2P6QNJ9|A0A2P6QNJ9_ROSCH Putative…
10343	FvH4_5g39170	chrFvb5	-	1.18135e-05	0.0142526	-0.446	AT2G47390.1 | Prolyl oligopeptidase family protein | Chr2:19442278-19446253 REVERSE LENGTH=961 | 201606; PREDICTED: probable glutamyl endopeptidase, chloroplastic isoform X2 [Fragaria vesca subsp. vesca]; sp|Q8VZF3|CGEP_ARATH Probable glutamyl endopeptidase, chloroplastic OS=Arabidopsis thaliana OX=3702 GN=GEP PE=2 SV=2; tr|A0A2P6PI87|A0A2P6PI87_ROSCH Putative acylaminoacyl-peptidase transcriptio…
11083	FvH4_5g28910	chrFvb5	+	6.03336e-06	0.00797455	-0.5	AT1G55750.6 | BSD domain (BTF2-like transcription factors%2C Synapse-associated proteins and DOS2-like proteins) | Chr1:20840449-20845135 REVERSE LENGTH=591 | 201606; PREDICTED: probable RNA polymerase II transcription factor B subunit 1-1 [Fragaria vesca subsp. vesca]; sp|Q3ECP0|TFB1A_ARATH General transcription and DNA repair factor IIH subunit TFB1-1 OS=Arabidopsis thaliana OX=3702 GN=TFB1-1 P…
12848	FvH4_2g30520	chrFvb2	-	4.3563e-05	0.0297189	0.538	AT3G61620.2 | 3'-5'-exoribonuclease family protein | Chr3:22801382-22802910 REVERSE LENGTH=241 | 201606; putative exosome complex component Rrp41, PNPase/RNase PH domain-containing protein [Rosa chinensis]; sp|Q9SP08|RRP41_ARATH Exosome complex component RRP41 homolog OS=Arabidopsis thaliana OX=3702 GN=RRP41 PE=1 SV=1; tr|A0A2P6QWX0|A0A2P6QWX0_ROSCH Putative exosome complex component Rrp41, PNPas…
13509	FvH4_2g40800	chrFvb2	-	7.77156e-16	2.62531e-11	0.841	AT1G78760.1 | F-box/RNI-like superfamily protein | Chr1:29615174-29616738 REVERSE LENGTH=452 | 201606; PREDICTED: FBD-associated F-box protein At4g10400-like [Fragaria vesca subsp. vesca] &gt;gi|764546806|ref|XP_011459598.1| PREDICTED: FBD-associated F-box protein At4g10400-like [Fragaria vesca subsp. vesca] &gt;gi|764546810|ref|XP_011459600.1| PREDICTED: FBD-associated F-box protein At4g10400-li…
13564	FvH4_2g40330	chrFvb2	+	1.22363e-10	1.23419e-06	-0.873
14279	FvH4_1g29260	chrFvb1	+	4.84367e-05	0.0319802	-0.069	AT2G40840.1 | disproportionating enzyme 2 | Chr2:17045368-17050779 FORWARD LENGTH=955 | 201606; PREDICTED: 4-alpha-glucanotransferase DPE2 [Fragaria vesca subsp. vesca]; sp|Q8RXD9|DPE2_ARATH 4-alpha-glucanotransferase DPE2 OS=Arabidopsis thaliana OX=3702 GN=DPE2 PE=1 SV=1; tr|A0A2P6RH23|A0A2P6RH23_ROSCH Putative 4-alpha-glucanotransferase OS=Rosa chinensis OX=74649 GN=RchiOBHm_Chr3g0494731 PE=4 S…
15341	FvH4_2g23600	chrFvb2	+	4.80586e-06	0.00676445	-0.498	AT1G03160.1 | FZO-like protein | Chr1:761321-766053 FORWARD LENGTH=912 | 201606; PREDICTED: uncharacterized protein LOC101291108 [Fragaria vesca subsp. vesca]; sp|Q1KPV0|FZL_ARATH Probable transmembrane GTPase FZO-like, chloroplastic OS=Arabidopsis thaliana OX=3702 GN=FZL PE=1 SV=1; tr|A0A2P6PW01|A0A2P6PW01_ROSCH Putative aldolase-type TIM barrel, P-loop containing nucleoside triphosphate hydrola…
15588	FvH4_2g21810	chrFvb2	+	6.70668e-05	0.0397471	-0.096	AT2G31280.1 | transcription factor bHLH155-like protein | Chr2:13339678-13343424 FORWARD LENGTH=720 | 201606; PREDICTED: transcription factor bHLH155-like [Fragaria vesca subsp. vesca]; sp|Q58G01|LHWL3_ARATH Transcription factor bHLH155 OS=Arabidopsis thaliana OX=3702 GN=BHLH155 PE=1 SV=1; tr|A0A2P6PVE3|A0A2P6PVE3_ROSCH Putative transcription factor bHLH family OS=Rosa chinensis OX=74649 GN=RchiO…
18427	FvH4_1g29510	chrFvb1	-	5.34677e-05	0.033448	0.126	AT2G22610.2 | Di-glucose binding protein with Kinesin motor domain-containing protein | Chr2:9599550-9604626 FORWARD LENGTH=1062 | 201606; kinesin-like protein KIN-14R [Rosa chinensis] &gt;gi|1358146568|gb|PRQ21048.1| putative minus-end-directed kinesin ATPase [Rosa chinensis]; sp|B9FAF3|KN14E_ORYSJ Kinesin-like protein KIN-14E OS=Oryza sativa subsp. japonica OX=39947 GN=KIN14E PE=2 SV=1; tr|A0A2…
18583	FvH4_2g27720	chrFvb2	+	2.56206e-06	0.00551874	-0.39	AT4G12010.1 | Disease resistance protein (TIR-NBS-LRR class) family | Chr4:7197325-7201393 REVERSE LENGTH=1219 | 201606; PREDICTED: TMV resistance protein N-like isoform X1 [Fragaria vesca subsp. vesca] &gt;gi|764536940|ref|XP_011458817.1| PREDICTED: TMV resistance protein N-like isoform X1 [Fragaria vesca subsp. vesca] &gt;gi|764536944|ref|XP_011458818.1| PREDICTED: TMV resistance protein N-like…
18919	FvH4_1g20820	chrFvb1	-	2.57403e-05	0.0241537	0.451	AT4G39900.1 | adenine deaminase | Chr4:18508569-18510289 REVERSE LENGTH=245 | 201606; PREDICTED: uncharacterized protein LOC101295271 isoform X1 [Fragaria vesca subsp. vesca]; tr|A0A2P6RQG1|A0A2P6RQG1_ROSCH Uncharacterized protein OS=Rosa chinensis OX=74649 GN=RchiOBHm_Chr2g0113441 PE=4 SV=1
19740	FvH4_1g02840	chrFvb1	-	7.86587e-07	0.00332146	0.583	AT2G25010.1 | Aminotransferase-like%2C plant mobile domain family protein | Chr2:10631691-10633547 FORWARD LENGTH=509 | 201606; PREDICTED: uncharacterized protein LOC105349610 [Fragaria vesca subsp. vesca]; sp|Q9SK32|MAIL1_ARATH Protein MAIN-LIKE 1 OS=Arabidopsis thaliana OX=3702 GN=MAIL1 PE=2 SV=1; tr|A0A2P6RYD8|A0A2P6RYD8_ROSCH Uncharacterized protein OS=Rosa chinensis OX=74649 GN=RchiOBHm_Chr2…
23003	FvH4_1g30200	chrFvb1	-	1.63764e-05	0.0184147	-0.241	AT2G26800.5 | Aldolase superfamily protein | Chr2:11429192-11431960 REVERSE LENGTH=388 | 201606; PREDICTED: hydroxymethylglutaryl-CoA lyase, mitochondrial-like [Fragaria vesca subsp. vesca]; sp|O81027|HMGCL_ARATH Hydroxymethylglutaryl-CoA lyase, mitochondrial OS=Arabidopsis thaliana OX=3702 GN=HMGCL PE=1 SV=2; tr|A0A2P6RG86|A0A2P6RG86_ROSCH Putative hydroxymethylglutaryl-CoA lyase OS=Rosa chinens…
23663	FvH4_1g22710	chrFvb1	-	4.39876e-05	0.0297189	0.5	AT5G02820.1 | Spo11/DNA topoisomerase VI%2C subunit A protein | Chr5:642658-644123 FORWARD LENGTH=427 | 201606; PREDICTED: DNA topoisomerase 6 subunit A [Fragaria vesca subsp. vesca] &gt;gi|470104332|ref|XP_004288561.1| PREDICTED: DNA topoisomerase 6 subunit A [Fragaria vesca subsp. vesca] &gt;gi|764520147|ref|XP_011468972.1| PREDICTED: DNA topoisomerase 6 subunit A [Fragaria vesca subsp. vesca] …
24117	FvH4_1g24610	chrFvb1	+	1.1602e-06	0.00410046	0.508	PREDICTED: uncharacterized protein LOC101299806 [Fragaria vesca subsp. vesca]
24589	FvH4_1g26510	chrFvb1	-	1.80788e-05	0.0185067	-0.402	AT1G10660.4 | transmembrane protein | Chr1:3533009-3534781 FORWARD LENGTH=320 | 201606; PREDICTED: uncharacterized protein LOC101295079 [Fragaria vesca subsp. vesca]; tr|A0A2P6RF96|A0A2P6RF96_ROSCH Uncharacterized protein OS=Rosa chinensis OX=74649 GN=RchiOBHm_Chr3g0486601 PE=4 SV=1
24590	FvH4_1g26510	chrFvb1	-	2.99729e-05	0.0266451	-0.381	AT1G10660.4 | transmembrane protein | Chr1:3533009-3534781 FORWARD LENGTH=320 | 201606; PREDICTED: uncharacterized protein LOC101295079 [Fragaria vesca subsp. vesca]; tr|A0A2P6RF96|A0A2P6RF96_ROSCH Uncharacterized protein OS=Rosa chinensis OX=74649 GN=RchiOBHm_Chr3g0486601 PE=4 SV=1
24591	FvH4_1g26510	chrFvb1	-	1.73496e-05	0.0184147	-0.402	AT1G10660.4 | transmembrane protein | Chr1:3533009-3534781 FORWARD LENGTH=320 | 201606; PREDICTED: uncharacterized protein LOC101295079 [Fragaria vesca subsp. vesca]; tr|A0A2P6RF96|A0A2P6RF96_ROSCH Uncharacterized protein OS=Rosa chinensis OX=74649 GN=RchiOBHm_Chr3g0486601 PE=4 SV=1
25078	FvH4_4g11880	chrFvb4	-	4.0145e-05	0.0291683	0.245	AT2G43080.2 | P4H isoform 1 | Chr2:17915755-17918140 FORWARD LENGTH=191 | 201606; PREDICTED: prolyl 4-hydroxylase 1 [Fragaria vesca subsp. vesca]; sp|Q9ZW86|P4H1_ARATH Prolyl 4-hydroxylase 1 OS=Arabidopsis thaliana OX=3702 GN=P4H1 PE=1 SV=1; tr|A0A2P6QV32|A0A2P6QV32_ROSCH Putative procollagen-proline dioxygenase OS=Rosa chinensis OX=74649 GN=RchiOBHm_Chr4g0409351 PE=4 SV=1
25079	FvH4_4g11880	chrFvb4	-	1.36456e-05	0.0158953	0.285	AT2G43080.2 | P4H isoform 1 | Chr2:17915755-17918140 FORWARD LENGTH=191 | 201606; PREDICTED: prolyl 4-hydroxylase 1 [Fragaria vesca subsp. vesca]; sp|Q9ZW86|P4H1_ARATH Prolyl 4-hydroxylase 1 OS=Arabidopsis thaliana OX=3702 GN=P4H1 PE=1 SV=1; tr|A0A2P6QV32|A0A2P6QV32_ROSCH Putative procollagen-proline dioxygenase OS=Rosa chinensis OX=74649 GN=RchiOBHm_Chr4g0409351 PE=4 SV=1
25201	FvH4_4g23371	chrFvb4	+	1.74994e-06	0.00492623	0.549	AT5G17680.1 | disease resistance protein (TIR-NBS-LRR class) | Chr5:5822999-5827153 FORWARD LENGTH=1294 | 201606; PREDICTED: TMV resistance protein N-like [Fragaria vesca subsp. vesca]; sp|Q40392|TMVRN_NICGU TMV resistance protein N OS=Nicotiana glutinosa OX=35889 GN=N PE=1 SV=1; tr|A0A2P6R083|A0A2P6R083_ROSCH Putative toll-like receptor, P-loop containing nucleoside triphosphate hydrolase OS=Ros…
25516	FvH4_2g10650	chrFvb2	+	7.35137e-05	0.042091	-0.542	AT2G21240.2 | basic pentacysteine 4 | Chr2:9101515-9102489 REVERSE LENGTH=296 | 201606; PREDICTED: protein BASIC PENTACYSTEINE4 [Fragaria vesca subsp. vesca] &gt;gi|764530623|ref|XP_011458302.1| PREDICTED: protein BASIC PENTACYSTEINE4 [Fragaria vesca subsp. vesca]; sp|Q8S8C6|BPC4_ARATH Protein BASIC PENTACYSTEINE4 OS=Arabidopsis thaliana OX=3702 GN=BPC4 PE=1 SV=1; tr|A0A2P6PQ67|A0A2P6PQ67_ROSCH P…
26104	FvH4_3g31760	chrFvb3	+	4.01905e-07	0.00193954	0.667	AT2G28250.6 | Protein kinase superfamily protein | Chr2:12044004-12046339 FORWARD LENGTH=565 | 201606; PREDICTED: receptor-like serine/threonine-protein kinase NCRK [Fragaria vesca subsp. vesca]; sp|Q8VYY5|NCRK_ARATH Receptor-like serine/threonine-protein kinase NCRK OS=Arabidopsis thaliana OX=3702 GN=NCRK PE=1 SV=1; tr|A0A2P6QH60|A0A2P6QH60_ROSCH Uncharacterized protein OS=Rosa chinensis OX=7464…
26249	FvH4_7g33770	chrFvb7	+	6.07239e-05	0.0366306	0.329	AT1G80490.3 | TOPLESS-related 1 | Chr1:30261094-30266446 REVERSE LENGTH=1120 | 201606; PREDICTED: topless-related protein 1-like isoform X3 [Fragaria vesca subsp. vesca]; sp|Q0J7U6|TPR2_ORYSJ Protein TPR2 OS=Oryza sativa subsp. japonica OX=39947 GN=TPR2 PE=1 SV=1; tr|A0A2P6SPR2|A0A2P6SPR2_ROSCH Putative transcription factor WD40-like family OS=Rosa chinensis OX=74649 GN=RchiOBHm_Chr1g0383911 PE=4…
26409	FvH4_3g24260	chrFvb3	+	3.26926e-05	0.0283177	-0.056	AT2G27810.1 | nucleobase-ascorbate transporter 12 | Chr2:11852338-11855988 FORWARD LENGTH=709 | 201606; PREDICTED: nucleobase-ascorbate transporter 12 [Fragaria vesca subsp. vesca]; sp|Q3E7D0|NAT12_ARATH Nucleobase-ascorbate transporter 12 OS=Arabidopsis thaliana OX=3702 GN=NAT12 PE=1 SV=3; tr|A0A2P6QDB2|A0A2P6QDB2_ROSCH Putative xanthine/uracil/vitamin C permease OS=Rosa chinensis OX=74649 GN=Rc…
27107	FvH4_3g14500	chrFvb3	+	9.97041e-06	0.0124745	-0.406	AT1G79500.4 | Aldolase-type TIM barrel family protein | Chr1:29903604-29905989 FORWARD LENGTH=290 | 201606; PREDICTED: 2-dehydro-3-deoxyphosphooctonate aldolase 1 [Fragaria vesca subsp. vesca] &gt;gi|764623058|ref|XP_011468838.1| PREDICTED: 2-dehydro-3-deoxyphosphooctonate aldolase 1 [Fragaria vesca subsp. vesca]; sp|Q9AV97|KDSA1_ARATH 2-dehydro-3-deoxyphosphooctonate aldolase 1 OS=Arabidopsis th…
28257	FvH4_3g22180	chrFvb3	-	6.13772e-06	0.00797455	0.394	AT1G51140.1 | basic helix-loop-helix (bHLH) DNA-binding superfamily protein | Chr1:18943802-18945613 REVERSE LENGTH=379 | 201606; hypothetical protein CISIN_1g0166382mg, partial [Citrus sinensis]; sp|Q9C690|BH122_ARATH Transcription factor bHLH122 OS=Arabidopsis thaliana OX=3702 GN=BHLH122 PE=1 SV=1; tr|A0A067GUQ7|A0A067GUQ7_CITSI Uncharacterized protein (Fragment) OS=Citrus sinensis OX=2711 GN=C…
29534	FvH4_6g08720	chrFvb6	+	7.80043e-13	1.31753e-08	-1	PREDICTED: uncharacterized protein LOC101311974 isoform X4 [Fragaria vesca subsp. vesca]; tr|A0A2P6R821|A0A2P6R821_ROSCH Uncharacterized protein OS=Rosa chinensis OX=74649 GN=RchiOBHm_Chr3g0458901 PE=4 SV=1
30096	FvH4_3g43550	chrFvb3	+	5.01747e-05	0.0319802	-0.147	AT3G20780.1 | topoisomerase 6 subunit B | Chr3:7264025-7268498 REVERSE LENGTH=670 | 201606; PREDICTED: DNA topoisomerase 6 subunit B [Fragaria vesca subsp. vesca]; sp|Q9C5V6|TOP6B_ARATH DNA topoisomerase 6 subunit B OS=Arabidopsis thaliana OX=3702 GN=TOP6B PE=1 SV=1; tr|A0A2P6QM77|A0A2P6QM77_ROSCH DNA topoisomerase 6 subunit B OS=Rosa chinensis OX=74649 GN=TOP6B PE=3 SV=1
31422	FvH4_6g25000	chrFvb6	-	3.83117e-05	0.0287602	-0.274	AT1G55750.4 | BSD domain (BTF2-like transcription factors%2C Synapse-associated proteins and DOS2-like proteins) | Chr1:20841322-20845135 REVERSE LENGTH=515 | 201606; PREDICTED: probable RNA polymerase II transcription factor B subunit 1-1 [Fragaria vesca subsp. vesca]; sp|Q3ECP0|TFB1A_ARATH General transcription and DNA repair factor IIH subunit TFB1-1 OS=Arabidopsis thaliana OX=3702 GN=TFB1-1 P…
31790	FvH4_4g05180	chrFvb4	+	1.21384e-06	0.00410046	0.509	AT4G17740.1 | Peptidase S41 family protein | Chr4:9867088-9869719 REVERSE LENGTH=515 | 201606; PREDICTED: carboxyl-terminal-processing peptidase 2, chloroplastic isoform X1 [Fragaria vesca subsp. vesca]; sp|O23614|CTPA2_ARATH Carboxyl-terminal-processing peptidase 2, chloroplastic OS=Arabidopsis thaliana OX=3702 GN=CTPA2 PE=1 SV=1; tr|A0A2P6QRN2|A0A2P6QRN2_ROSCH Putative processing peptidase OS=R…
32528	FvH4_7g01240	chrFvb7	-	3.81868e-05	0.0287602	-0.482	PREDICTED: uncharacterized protein LOC101291666 [Fragaria vesca subsp. vesca] &gt;gi|764629969|ref|XP_011469493.1| PREDICTED: uncharacterized protein LOC101291666 [Fragaria vesca subsp. vesca]; tr|A0A2P6S7R0|A0A2P6S7R0_ROSCH Uncharacterized protein OS=Rosa chinensis OX=74649 GN=RchiOBHm_Chr1g0316951 PE=4 SV=1
34020	FvH4_4g31850	chrFvb4	-	3.74924e-06	0.00637933	0.5	AT1G14410.1 | ssDNA-binding transcriptional regulator | Chr1:4929352-4930810 REVERSE LENGTH=263 | 201606; PREDICTED: single-stranded DNA-binding protein WHY1, chloroplastic [Fragaria vesca subsp. vesca]; sp|Q9M9S3|WHY1_ARATH Single-stranded DNA-binding protein WHY1, chloroplastic OS=Arabidopsis thaliana OX=3702 GN=WHY1 PE=1 SV=1; tr|A0A2P6R341|A0A2P6R341_ROSCH Putative transcription factor ssDNA-…
34518	FvH4_4g30620	chrFvb4	-	2.76638e-06	0.00551874	0.725	AT1G26640.1 | Amino acid kinase family protein | Chr1:9207620-9209766 REVERSE LENGTH=332 | 201606; PREDICTED: uncharacterized protein LOC101295219 isoform X1 [Fragaria vesca subsp. vesca]; sp|Q8H1F7|IPK_ARATH Isopentenyl phosphate kinase OS=Arabidopsis thaliana OX=3702 GN=IPK PE=1 SV=1; tr|A0A2P6R2P0|A0A2P6R2P0_ROSCH Putative isopentenyl phosphate kinase OS=Rosa chinensis OX=74649 GN=RchiOBHm_Chr…
34600	FvH4_4g32100	chrFvb4	-	4.56517e-06	0.00670505	0.16	AT1G27070.1 | 5'-AMP-activated protein kinase-like protein | Chr1:9396945-9399225 REVERSE LENGTH=532 | 201606; PREDICTED: uncharacterized protein LOC101292111 [Fragaria vesca subsp. vesca]; sp|Q9LFY0|PTST2_ARATH Protein PTST homolog 2, chloroplastic OS=Arabidopsis thaliana OX=3702 GN=PTST2 PE=1 SV=1; tr|A0A2P6R358|A0A2P6R358_ROSCH Putative immunoglobulin E-set OS=Rosa chinensis OX=74649 GN=RchiOB…
34601	FvH4_4g32100	chrFvb4	-	1.4614e-10	1.23419e-06	0.718	AT1G27070.1 | 5'-AMP-activated protein kinase-like protein | Chr1:9396945-9399225 REVERSE LENGTH=532 | 201606; PREDICTED: uncharacterized protein LOC101292111 [Fragaria vesca subsp. vesca]; sp|Q9LFY0|PTST2_ARATH Protein PTST homolog 2, chloroplastic OS=Arabidopsis thaliana OX=3702 GN=PTST2 PE=1 SV=1; tr|A0A2P6R358|A0A2P6R358_ROSCH Putative immunoglobulin E-set OS=Rosa chinensis OX=74649 GN=RchiOB…
35282	FvH4_5g02670	chrFvb5	-	4.10346e-06	0.00637933	-0.14	AT1G63700.2 | Protein kinase superfamily protein | Chr1:23625208-23629031 REVERSE LENGTH=883 | 201606; PREDICTED: mitogen-activated protein kinase kinase kinase YODA [Fragaria vesca subsp. vesca]; sp|Q9CAD5|YODA_ARATH Mitogen-activated protein kinase kinase kinase YODA OS=Arabidopsis thaliana OX=3702 GN=YDA PE=1 SV=1; tr|A0A2P6P6T3|A0A2P6P6T3_ROSCH Putative mitogen-activated protein kinase kinase…
35612	FvH4_7g04260	chrFvb7	+	3.51762e-05	0.0287602	-0.25	PREDICTED: uncharacterized protein LOC101305115 [Fragaria vesca subsp. vesca]; sp|P50846|ALKH_BACSU KHG/KDPG aldolase OS=Bacillus subtilis (strain 168) OX=224308 GN=kdgA PE=2 SV=1; tr|A0A2P6SAU6|A0A2P6SAU6_ROSCH Putative 4-hydroxy-2-oxoglutarate aldolase OS=Rosa chinensis OX=74649 GN=RchiOBHm_Chr1g0328821 PE=4 SV=1
35683	FvH4_5g08490	chrFvb5	-	3.67901e-06	0.00637933	0.473	AT5G50640.1 | CBS/octicosapeptide/phox/Bemp1 domain protein | Chr5:20605218-20608264 REVERSE LENGTH=548 | 201606; PREDICTED: CBS domain-containing protein CBSCBSPB1-like isoform X2 [Fragaria vesca subsp. vesca]; sp|P0DH79|Y5064_ARATH CBS domain-containing protein CBSCBSPB5 OS=Arabidopsis thaliana OX=3702 GN=CBSCBSPB5 PE=1 SV=1; tr|A0A2P6P4Y0|A0A2P6P4Y0_ROSCH Putative PB1 domain, CBS domain-contai…

## Sheet: Sheet2
Sheet name	Sheet2
Description	Genes with A3SS in sexual reproduction of ICE2
Table showing geneID, chromosome, strand, P valuem, FDR, inclusive level difference, and annotation of Genes with A3SS event.
ID	GeneID	chr	strand	PValue	FDR	IncLevelDifference	Annotation
431	FvH4_6g38910	chrFvb6	+	1.64784e-05	0.0102982	-0.644	AT3G10260.2 | Reticulon family protein | Chr3:3171413-3172508 REVERSE LENGTH=247 | 201606; PREDICTED: reticulon-like protein B8 isoform X1 [Fragaria vesca subsp. vesca] &gt;gi|764611725|ref|XP_011467619.1| PREDICTED: reticulon-like protein B8 isoform X1 [Fragaria vesca subsp. vesca]; sp|Q9SS37|RTNLH_ARATH Reticulon-like protein B8 OS=Arabidopsis thaliana OX=3702 GN=RTNLB8 PE=2 SV=1; tr|A0A2P6S0F3…
441	FvH4_6g37771	chrFvb6	-	3.16415e-06	0.00319321	-0.282	AT2G04865.2 | Aminotransferase-like%2C plant mobile domain family protein | Chr2:1712149-1714599 FORWARD LENGTH=667 | 201606; PREDICTED: serine/threonine-protein phosphatase 7 long form homolog [Fragaria vesca subsp. vesca] &gt;gi|764617684|ref|XP_011468167.1| PREDICTED: serine/threonine-protein phosphatase 7 long form homolog [Fragaria vesca subsp. vesca] &gt;gi|764617689|ref|XP_011468168.1| PRE…
475	FvH4_6g33720	chrFvb6	-	2.41927e-05	0.013398	-0.121	AT5G63870.2 | serine/threonine phosphatase 7 | Chr5:25561336-25562908 REVERSE LENGTH=413 | 201606; PREDICTED: serine/threonine-protein phosphatase 7 inactive homolog isoform X1 [Fragaria vesca subsp. vesca]; sp|Q9FN02|PPP7_ARATH Serine/threonine-protein phosphatase 7 OS=Arabidopsis thaliana OX=3702 GN=PP7 PE=1 SV=1; tr|A0A2P6RY76|A0A2P6RY76_ROSCH Serine/threonine-protein phosphatase OS=Rosa chine…
605	FvH4_6g23370	chrFvb6	+	7.93639e-05	0.0348791	-0.208	AT1G51340.5 | MATE efflux family protein | Chr1:19032021-19034681 FORWARD LENGTH=515 | 201606; protein DETOXIFICATION 42-like [Rosa chinensis]; sp|Q9SYD6|DTX42_ARATH Protein DETOXIFICATION 42 OS=Arabidopsis thaliana OX=3702 GN=DTX42 PE=2 SV=2; tr|A0A2P6RDX3|A0A2P6RDX3_ROSCH Protein DETOXIFICATION OS=Rosa chinensis OX=74649 GN=RchiOBHm_Chr3g0481351 PE=3 SV=1
932	FvH4_5g30750	chrFvb5	+	8.69871e-05	0.0370348	-0.189	AT1G03760.1 | Prefoldin chaperone subunit family protein | Chr1:941211-943320 REVERSE LENGTH=391 | 201606; PREDICTED: RNA polymerase II subunit 5-mediating protein homolog isoform X2 [Fragaria vesca subsp. vesca]; sp|Q54HG4|RMP_DICDI RNA polymerase II subunit 5-mediating protein homolog OS=Dictyostelium discoideum OX=44689 GN=rmp PE=3 SV=2; tr|A0A2P6QVE7|A0A2P6QVE7_ROSCH Putative prefoldin OS=Ros…
995	FvH4_5g26150	chrFvb5	-	0.000105487	0.0428351	-0.257	PREDICTED: protein SCO1 homolog 1, mitochondrial-like [Fragaria vesca subsp. vesca]; tr|A0A2P6PBV1|A0A2P6PBV1_ROSCH Putative copper chaperone SCO1/SenC, thioredoxin-like protein OS=Rosa chinensis OX=74649 GN=RchiOBHm_Chr7g0216861 PE=4 SV=1
996	FvH4_5g26150	chrFvb5	-	7.12403e-05	0.0323526	-0.344	PREDICTED: protein SCO1 homolog 1, mitochondrial-like [Fragaria vesca subsp. vesca]; tr|A0A2P6PBV1|A0A2P6PBV1_ROSCH Putative copper chaperone SCO1/SenC, thioredoxin-like protein OS=Rosa chinensis OX=74649 GN=RchiOBHm_Chr7g0216861 PE=4 SV=1
1213	FvH4_3g11560	chrFvb3	+	7.60096e-06	0.006681	0.163	AT5G44520.1 | NagB/RpiA/CoA transferase-like superfamily protein | Chr5:17934610-17936441 REVERSE LENGTH=296 | 201606; PREDICTED: probable ribose-5-phosphate isomerase 4, chloroplastic [Fragaria vesca subsp. vesca] &gt;gi|764553816|ref|XP_011460439.1| PREDICTED: probable ribose-5-phosphate isomerase 4, chloroplastic [Fragaria vesca subsp. vesca]; sp|Q9FI13|RPI4_ARATH Probable ribose-5-phosphate i…
1295	FvH4_2g40800	chrFvb2	-	5.80928e-05	0.0277704	0.373	AT1G78760.1 | F-box/RNI-like superfamily protein | Chr1:29615174-29616738 REVERSE LENGTH=452 | 201606; PREDICTED: FBD-associated F-box protein At4g10400-like [Fragaria vesca subsp. vesca] &gt;gi|764546806|ref|XP_011459598.1| PREDICTED: FBD-associated F-box protein At4g10400-like [Fragaria vesca subsp. vesca] &gt;gi|764546810|ref|XP_011459600.1| PREDICTED: FBD-associated F-box protein At4g10400-li…
1420	FvH4_2g39550	chrFvb2	-	2.09214e-05	0.0123927	-0.25	AT1G75310.1 | auxin-like 1 protein | Chr1:28261004-28266124 FORWARD LENGTH=1448 | 201606; putative DnaJ domain-containing protein [Rosa chinensis]; sp|Q9FWS1|AUL1_ARATH Auxilin-like protein 1 OS=Arabidopsis thaliana OX=3702 GN=AUL1 PE=2 SV=2; tr|A0A2P6PYS9|A0A2P6PYS9_ROSCH Putative DnaJ domain-containing protein OS=Rosa chinensis OX=74649 GN=RchiOBHm_Chr6g0301361 PE=4 SV=1
1446	FvH4_2g28960	chrFvb2	-	0.000118373	0.0454284	-0.063	AT4G32272.1 | Nucleotide/sugar transporter family protein | Chr4:15577195-15579689 REVERSE LENGTH=344 | 201606; PREDICTED: UDP-sugar transporter sqv-7 [Fragaria vesca subsp. vesca]; sp|A8MRY9|NSTU3_ARATH Nucleotide-sugar uncharacterized transporter 3 OS=Arabidopsis thaliana OX=3702 GN=At4g32272 PE=2 SV=1; tr|A0A2P6PXR7|A0A2P6PXR7_ROSCH Putative sugar phosphate transporter domain-containing protei…
1656	FvH4_2g41341	chrFvb2	-	0.000116034	0.0451669	0.037	AT2G24970.1 | spindle/kinetochore-associated protein | Chr2:10620215-10621250 REVERSE LENGTH=152 | 201606; PREDICTED: uncharacterized protein LOC101304938 [Fragaria vesca subsp. vesca]; tr|A0A2P6PY59|A0A2P6PY59_ROSCH Putative spindle and kinetochore-associated protein OS=Rosa chinensis OX=74649 GN=RchiOBHm_Chr6g0299191 PE=4 SV=1
1898	FvH4_2g02480	chrFvb2	+	2.16043e-06	0.00257691	-0.277	AT5G64510.1 | tunicamycin induced protein | Chr5:25784592-25786152 FORWARD LENGTH=424 | 201606; PREDICTED: uncharacterized protein LOC101310944 [Fragaria vesca subsp. vesca] &gt;gi|470147367|ref|XP_004309286.1| PREDICTED: uncharacterized protein LOC101302317 [Fragaria vesca subsp. vesca]; tr|A0A2P6PJG9|A0A2P6PJG9_ROSCH Uncharacterized protein OS=Rosa chinensis OX=74649 GN=RchiOBHm_Chr6g0246311 PE…
2297	FvH4_3g37800	chrFvb3	-	3.23827e-05	0.0173013	-0.239	AT1G29220.1 | transcriptional regulator family protein | Chr1:10210678-10212571 REVERSE LENGTH=351 | 201606; PREDICTED: SAP30-binding protein-like [Fragaria vesca subsp. vesca]; sp|Q02614|S30BP_MOUSE SAP30-binding protein OS=Mus musculus OX=10090 GN=Sap30bp PE=1 SV=2; tr|A0A2P6Q4S5|A0A2P6Q4S5_ROSCH Putative SAP30-binding protein OS=Rosa chinensis OX=74649 GN=RchiOBHm_Chr5g0011231 PE=4 SV=1
2659	FvH4_3g13130	chrFvb3	-	7.08991e-05	0.0323526	0.057	AT4G20130.1 | plastid transcriptionally active 14 | Chr4:10878914-10881697 FORWARD LENGTH=483 | 201606; PREDICTED: ribulose-1,5 bisphosphate carboxylase/oxygenase large subunit N-methyltransferase, chloroplastic isoform X3 [Fragaria vesca subsp. vesca]; sp|Q84JF5|PTA14_ARATH Protein PLASTID TRANSCRIPTIONALLY ACTIVE 14 OS=Arabidopsis thaliana OX=3702 GN=PTAC14 PE=1 SV=1; tr|A0A2P6Q7K8|A0A2P6Q7K8_R…
2678	FvH4_2g29730	chrFvb2	-	1.2102e-06	0.00183197	-0.812	AT4G30380.2 | Barwin-related endoglucanase | Chr4:14860486-14861089 FORWARD LENGTH=126 | 201606; PREDICTED: EG45-like domain containing protein [Fragaria vesca subsp. vesca] &gt;gi|764542384|ref|XP_011459219.1| PREDICTED: EG45-like domain containing protein [Fragaria vesca subsp. vesca]; sp|Q9ZP41|EGC_CITJA EG45-like domain containing protein OS=Citrus jambhiri OX=64884 GN=CjBAp12 PE=1 SV=1; tr|A…
2733	FvH4_2g14080	chrFvb2	-	1.67061e-06	0.00227604	0.114	AT5G22340.1 | NF-kappa-B inhibitor-like protein | Chr5:7394509-7396554 FORWARD LENGTH=323 | 201606; PREDICTED: uncharacterized protein LOC101300584 [Fragaria vesca subsp. vesca]; tr|A0A2P6QDT2|A0A2P6QDT2_ROSCH Uncharacterized protein OS=Rosa chinensis OX=74649 GN=RchiOBHm_Chr5g0045261 PE=4 SV=1
3135	FvH4_2g03793	chrFvb2	-	5.70988e-13	5.18609e-09	-0.852	AT4G33840.1 | Glycosyl hydrolase family 10 protein | Chr4:16223694-16226095 REVERSE LENGTH=576 | 201606; PREDICTED: uncharacterized protein LOC101310377 isoform X1 [Fragaria vesca subsp. vesca]; sp|A0A1P8B8F8|XYN5_ARATH Endo-1,4-beta-xylanase 5 OS=Arabidopsis thaliana OX=3702 GN=XYN5 PE=3 SV=1; tr|A0A2P6PL89|A0A2P6PL89_ROSCH Putative endo-1,4-beta-xylanase OS=Rosa chinensis OX=74649 GN=RchiOBHm_C…
3277	FvH4_3g15740	chrFvb3	+	3.56967e-05	0.0183522	-0.297	AT3G12940.1 | 2-oxoglutarate (2OG) and Fe(II)-dependent oxygenase superfamily protein | Chr3:4130242-4131912 REVERSE LENGTH=474 | 201606; PREDICTED: uncharacterized protein LOC101303785 isoform X1 [Fragaria vesca subsp. vesca]; tr|A0A2P6Q8V4|A0A2P6Q8V4_ROSCH Uncharacterized protein OS=Rosa chinensis OX=74649 GN=RchiOBHm_Chr5g0026521 PE=4 SV=1
3314	FvH4_3g18102	chrFvb3	+	1.41476e-05	0.00963735	-0.129	AT1G78680.2 | gamma-glutamyl hydrolase 2 | Chr1:29593933-29595968 FORWARD LENGTH=333 | 201606; PREDICTED: gamma-glutamyl hydrolase 2 isoform X1 [Fragaria vesca subsp. vesca]; sp|O65355|GGH2_ARATH Gamma-glutamyl hydrolase 2 OS=Arabidopsis thaliana OX=3702 GN=GGH2 PE=1 SV=2; tr|A0A2P6Q9U3|A0A2P6Q9U3_ROSCH Putative gamma-glutamyl hydrolase OS=Rosa chinensis OX=74649 GN=RchiOBHm_Chr5g0030171 PE=4 SV=1
3317	FvH4_3g18102	chrFvb3	+	1.37451e-05	0.00960323	-0.155	AT1G78680.2 | gamma-glutamyl hydrolase 2 | Chr1:29593933-29595968 FORWARD LENGTH=333 | 201606; PREDICTED: gamma-glutamyl hydrolase 2 isoform X1 [Fragaria vesca subsp. vesca]; sp|O65355|GGH2_ARATH Gamma-glutamyl hydrolase 2 OS=Arabidopsis thaliana OX=3702 GN=GGH2 PE=1 SV=2; tr|A0A2P6Q9U3|A0A2P6Q9U3_ROSCH Putative gamma-glutamyl hydrolase OS=Rosa chinensis OX=74649 GN=RchiOBHm_Chr5g0030171 PE=4 SV=1
3560	FvH4_4g02350	chrFvb4	-	9.9452e-05	0.0416903	-0.04	AT1G04260.1 | CAMV movement protein interacting protein 7 | Chr1:1140749-1141297 REVERSE LENGTH=182 | 201606; PREDICTED: PRA1 family protein D-like [Fragaria vesca subsp. vesca] &gt;gi|470104052|ref|XP_004288431.1| PREDICTED: PRA1 family protein D-like [Fragaria vesca subsp. vesca]; sp|P93829|PRA1D_ARATH PRA1 family protein D OS=Arabidopsis thaliana OX=3702 GN=PRA1D PE=1 SV=1; tr|M5XFQ2|M5XFQ2_PR…
3618	FvH4_3g29650	chrFvb3	-	5.33398e-05	0.0259536	-0.676	AT2G27760.1 | tRNAisopentenyltransferase 2 | Chr2:11824860-11827432 FORWARD LENGTH=466 | 201606; PREDICTED: tRNA dimethylallyltransferase 2 isoform X1 [Fragaria vesca subsp. vesca]; sp|Q9ZUX7|IPT2_ARATH tRNA dimethylallyltransferase 2 OS=Arabidopsis thaliana OX=3702 GN=IPT2 PE=1 SV=2; tr|A0A2P6QGA3|A0A2P6QGA3_ROSCH Putative transferase OS=Rosa chinensis OX=74649 GN=RchiOBHm_Chr5g0055011 PE=3 SV=1
3865	FvH4_3g42710	chrFvb3	+	7.54554e-05	0.0337051	0.242	AT5G47750.1 | D6 protein kinase like 2 | Chr5:19339947-19341864 REVERSE LENGTH=586 | 201606; PREDICTED: serine/threonine-protein kinase D6PKL1 [Fragaria vesca subsp. vesca] &gt;gi|764565793|ref|XP_011461868.1| PREDICTED: serine/threonine-protein kinase D6PKL1 [Fragaria vesca subsp. vesca]; sp|Q39183|D6KL2_ARATH Serine/threonine-protein kinase D6PKL2 OS=Arabidopsis thaliana OX=3702 GN=D6PKL2 PE=1 …
3905	FvH4_4g26070	chrFvb4	+	8.62062e-05	0.0370348	-0.333	AT1G70530.1 | cysteine-rich RLK (RECEPTOR-like protein kinase) 3 | Chr1:26588750-26591379 REVERSE LENGTH=646 | 201606; PREDICTED: cysteine-rich receptor-like protein kinase 3 isoform X2 [Fragaria vesca subsp. vesca]; sp|Q9CAL2|CRK3_ARATH Cysteine-rich receptor-like protein kinase 3 OS=Arabidopsis thaliana OX=3702 GN=CRK3 PE=2 SV=1; tr|A0A2P6R1A0|A0A2P6R1A0_ROSCH Uncharacterized protein OS=Rosa ch…
3939	FvH4_6g28470	chrFvb6	+	1.31885e-07	0.000251973	-0.448	AT4G31860.1 | Protein phosphatase 2C family protein | Chr4:15406685-15408589 REVERSE LENGTH=357 | 201606; PREDICTED: probable protein phosphatase 2C 60 isoform X2 [Fragaria vesca subsp. vesca]; sp|Q9SZ53|P2C60_ARATH Probable protein phosphatase 2C 60 OS=Arabidopsis thaliana OX=3702 GN=At4g31860 PE=2 SV=1; tr|A0A2P6RVF1|A0A2P6RVF1_ROSCH Uncharacterized protein OS=Rosa chinensis OX=74649 GN=RchiOBH…
4423	FvH4_4g35070	chrFvb4	-	2.92379e-08	6.12826e-05	0.121	AT1G10510.1 | RNI-like superfamily protein | Chr1:3461771-3465590 FORWARD LENGTH=605 | 201606; PREDICTED: protein NLRC3 isoform X1 [Fragaria vesca subsp. vesca]; sp|Q7RTR2|NLRC3_HUMAN NLR family CARD domain-containing protein 3 OS=Homo sapiens OX=9606 GN=NLRC3 PE=1 SV=2; tr|A0A2P6R461|A0A2P6R461_ROSCH Putative leucine-rich repeat domain, L domain-containing protein OS=Rosa chinensis OX=74649 GN=R…
6083	FvH4_7g00250	chrFvb7	+	5.89706e-09	1.46075e-05	-0.495	AT2G44480.3 | beta glucosidase 17 | Chr2:18359687-18363001 FORWARD LENGTH=548 | 201606; PREDICTED: vicianin hydrolase-like [Fragaria vesca subsp. vesca]; sp|A2SY66|VICHY_VICSN Vicianin hydrolase (Fragment) OS=Vicia sativa subsp. nigra OX=3909 PE=1 SV=1; tr|A0A2P6S747|A0A2P6S747_ROSCH Putative glycosidase OS=Rosa chinensis OX=74649 GN=RchiOBHm_Chr1g0313741 PE=3 SV=1
6088	FvH4_7g00250	chrFvb7	+	3.42963e-11	1.86901e-07	-0.723	AT2G44480.3 | beta glucosidase 17 | Chr2:18359687-18363001 FORWARD LENGTH=548 | 201606; PREDICTED: vicianin hydrolase-like [Fragaria vesca subsp. vesca]; sp|A2SY66|VICHY_VICSN Vicianin hydrolase (Fragment) OS=Vicia sativa subsp. nigra OX=3909 PE=1 SV=1; tr|A0A2P6S747|A0A2P6S747_ROSCH Putative glycosidase OS=Rosa chinensis OX=74649 GN=RchiOBHm_Chr1g0313741 PE=3 SV=1
6102	FvH4_7g00250	chrFvb7	+	3.55604e-05	0.0183522	-0.212	AT2G44480.3 | beta glucosidase 17 | Chr2:18359687-18363001 FORWARD LENGTH=548 | 201606; PREDICTED: vicianin hydrolase-like [Fragaria vesca subsp. vesca]; sp|A2SY66|VICHY_VICSN Vicianin hydrolase (Fragment) OS=Vicia sativa subsp. nigra OX=3909 PE=1 SV=1; tr|A0A2P6S747|A0A2P6S747_ROSCH Putative glycosidase OS=Rosa chinensis OX=74649 GN=RchiOBHm_Chr1g0313741 PE=3 SV=1
6270	FvH4_6g51780	chrFvb6	-	1.85768e-06	0.00241038	0.276	AT5G14460.1 | Pseudouridine synthase family protein | Chr5:4660239-4662543 REVERSE LENGTH=540 | 201606; PREDICTED: uncharacterized protein LOC101305973 [Fragaria vesca subsp. vesca]; sp|Q9RB36|TRUB_FLAJ1 tRNA pseudouridine synthase B OS=Flavobacterium johnsoniae (strain ATCC 17061 / DSM 2064 / UW101) OX=376686 GN=truB PE=3 SV=1; tr|M5WXR0|M5WXR0_PRUPE Uncharacterized protein OS=Prunus persica OX=…
6479	FvH4_7g27960	chrFvb7	+	2.34105e-06	0.00265787	0.419	AT5G51545.1 | low psii accumulation2 | Chr5:20936434-20937243 FORWARD LENGTH=185 | 201606; PREDICTED: protein LOW PSII ACCUMULATION 2, chloroplastic [Fragaria vesca subsp. vesca]; sp|F4KDA6|LPA2_ARATH Protein LOW PSII ACCUMULATION 2, chloroplastic OS=Arabidopsis thaliana OX=3702 GN=LPA2 PE=1 SV=1; tr|A0A2P6SMF7|A0A2P6SMF7_ROSCH Uncharacterized protein OS=Rosa chinensis OX=74649 GN=RchiOBHm_Chr1g0…
6480	FvH4_7g27960	chrFvb7	+	2.70734e-06	0.00295078	0.394	AT5G51545.1 | low psii accumulation2 | Chr5:20936434-20937243 FORWARD LENGTH=185 | 201606; PREDICTED: protein LOW PSII ACCUMULATION 2, chloroplastic [Fragaria vesca subsp. vesca]; sp|F4KDA6|LPA2_ARATH Protein LOW PSII ACCUMULATION 2, chloroplastic OS=Arabidopsis thaliana OX=3702 GN=LPA2 PE=1 SV=1; tr|A0A2P6SMF7|A0A2P6SMF7_ROSCH Uncharacterized protein OS=Rosa chinensis OX=74649 GN=RchiOBHm_Chr1g0…
6680	FvH4_6g40920	chrFvb6	-	9.54746e-06	0.00812966	-0.52	AT3G07760.5 | Sterile alpha motif (SAM) domain-containing protein | Chr3:2476723-2477947 FORWARD LENGTH=125 | 201606; PREDICTED: uncharacterized protein LOC101294634 [Fragaria vesca subsp. vesca] &gt;gi|1365971145|ref|XP_024184785.1| uncharacterized protein LOC112189670 [Rosa chinensis] &gt;gi|1365971147|ref|XP_024184786.1| uncharacterized protein LOC112189670 [Rosa chinensis] &gt;gi|1358178053|g…
8109	FvH4_6g42800	chrFvb6	-	1.04387e-05	0.00817329	0.588	AT2G32540.1 | cellulose synthase-like B4 | Chr2:13814686-13818289 FORWARD LENGTH=755 | 201606; PREDICTED: cellulose synthase-like protein H1 [Fragaria vesca subsp. vesca]; sp|Q339N5|CSLH1_ORYSJ Cellulose synthase-like protein H1 OS=Oryza sativa subsp. japonica OX=39947 GN=CSLH1 PE=2 SV=2; tr|A0A2P6S220|A0A2P6S220_ROSCH Putative cellulose synthase (UDP-forming) OS=Rosa chinensis OX=74649 GN=RchiOB…
9573	FvH4_5g28610	chrFvb5	-	2.93812e-06	0.00307915	0.704	AT4G24280.1 | chloroplast heat shock protein 70-1 | Chr4:12590094-12593437 FORWARD LENGTH=718 | 201606; PREDICTED: stromal 70 kDa heat shock-related protein, chloroplastic [Fragaria vesca subsp. vesca]; sp|Q02028|HSP7S_PEA Stromal 70 kDa heat shock-related protein, chloroplastic OS=Pisum sativum OX=3888 GN=HSP70 PE=2 SV=1; tr|A0A2P6PCT7|A0A2P6PCT7_ROSCH Putative Heat shock protein 70 family OS=Ro…
9854	FvH4_5g25551	chrFvb5	+	2.35561e-05	0.013398	-0.46	tr|A0A2P6RXC2|A0A2P6RXC2_ROSCH Uncharacterized protein OS=Rosa chinensis OX=74649 GN=RchiOBHm_Chr2g0140301 PE=4 SV=1; uncharacterized protein LOC112164349 [Rosa chinensis]
9867	FvH4_5g25140	chrFvb5	+	3.86212e-05	0.019488	-0.818	AT4G19350.1 | embryo defective 3006 | Chr4:10562214-10563676 REVERSE LENGTH=180 | 201606; PREDICTED: uncharacterized protein LOC101299385 isoform X1 [Fragaria vesca subsp. vesca] &gt;gi|764594194|ref|XP_011465577.1| PREDICTED: uncharacterized protein LOC101299385 isoform X1 [Fragaria vesca subsp. vesca] &gt;gi|764594197|ref|XP_011465578.1| PREDICTED: uncharacterized protein LOC101299385 isoform X…
11425	FvH4_2g40800	chrFvb2	-	9.2526e-13	6.30287e-09	0.844	AT1G78760.1 | F-box/RNI-like superfamily protein | Chr1:29615174-29616738 REVERSE LENGTH=452 | 201606; PREDICTED: FBD-associated F-box protein At4g10400-like [Fragaria vesca subsp. vesca] &gt;gi|764546806|ref|XP_011459598.1| PREDICTED: FBD-associated F-box protein At4g10400-like [Fragaria vesca subsp. vesca] &gt;gi|764546810|ref|XP_011459600.1| PREDICTED: FBD-associated F-box protein At4g10400-li…
11526	FvH4_3g02650	chrFvb3	-	5.36424e-10	2.08807e-06	0.722	AT5G15170.1 | tyrosyl-DNA phosphodiesterase-like protein | Chr5:4926300-4929307 REVERSE LENGTH=605 | 201606; PREDICTED: tyrosyl-DNA phosphodiesterase 1 [Fragaria vesca subsp. vesca]; sp|Q8H1D9|TYDP1_ARATH Tyrosyl-DNA phosphodiesterase 1 OS=Arabidopsis thaliana OX=3702 GN=TDP1 PE=1 SV=1; tr|A0A2P6Q2Y8|A0A2P6Q2Y8_ROSCH Putative phosphodiesterase I OS=Rosa chinensis OX=74649 GN=RchiOBHm_Chr5g0003961…
13357	FvH4_4g10960	chrFvb4	+	0.000115102	0.0451669	-0.184	AT2G43400.1 | electron-transfer flavoprotein:ubiquinone oxidoreductase | Chr2:18021304-18025041 FORWARD LENGTH=633 | 201606; PREDICTED: electron transfer flavoprotein-ubiquinone oxidoreductase, mitochondrial isoform X3 [Fragaria vesca subsp. vesca]; sp|O22854|ETFQO_ARATH Electron transfer flavoprotein-ubiquinone oxidoreductase, mitochondrial OS=Arabidopsis thaliana OX=3702 GN=ETFQO PE=2 SV=1; tr|…
13384	FvH4_4g04310	chrFvb4	+	4.23075e-06	0.00397515	-0.514	AT3G23510.1 | Cyclopropane-fatty-acyl-phospholipid synthase | Chr3:8428071-8433159 FORWARD LENGTH=867 | 201606; PREDICTED: uncharacterized protein LOC101309817 [Fragaria vesca subsp. vesca] &gt;gi|764568097|ref|XP_011462298.1| PREDICTED: uncharacterized protein LOC101309817 [Fragaria vesca subsp. vesca]; sp|O53732|UFAA1_MYCTU Tuberculostearic acid methyltransferase UfaA1 OS=Mycobacterium tubercul…
13386	FvH4_4g04310	chrFvb4	+	1.67465e-05	0.0102982	-0.496	AT3G23510.1 | Cyclopropane-fatty-acyl-phospholipid synthase | Chr3:8428071-8433159 FORWARD LENGTH=867 | 201606; PREDICTED: uncharacterized protein LOC101309817 [Fragaria vesca subsp. vesca] &gt;gi|764568097|ref|XP_011462298.1| PREDICTED: uncharacterized protein LOC101309817 [Fragaria vesca subsp. vesca]; sp|O53732|UFAA1_MYCTU Tuberculostearic acid methyltransferase UfaA1 OS=Mycobacterium tubercul…
13387	FvH4_4g04310	chrFvb4	+	1.34045e-05	0.00960323	-0.449	AT3G23510.1 | Cyclopropane-fatty-acyl-phospholipid synthase | Chr3:8428071-8433159 FORWARD LENGTH=867 | 201606; PREDICTED: uncharacterized protein LOC101309817 [Fragaria vesca subsp. vesca] &gt;gi|764568097|ref|XP_011462298.1| PREDICTED: uncharacterized protein LOC101309817 [Fragaria vesca subsp. vesca]; sp|O53732|UFAA1_MYCTU Tuberculostearic acid methyltransferase UfaA1 OS=Mycobacterium tubercul…
13969	FvH4_2g14190	chrFvb2	+	1.38711e-07	0.000251973	0.859	AT5G14740.9 | carbonic anhydrase 2 | Chr5:4760536-4762382 FORWARD LENGTH=259 | 201606; PREDICTED: carbonic anhydrase 2-like [Fragaria vesca subsp. vesca]; sp|P42737|BCA2_ARATH Beta carbonic anhydrase 2, chloroplastic OS=Arabidopsis thaliana OX=3702 GN=BCA2 PE=1 SV=3; tr|A0A2P6PS75|A0A2P6PS75_ROSCH Carbonic anhydrase OS=Rosa chinensis OX=74649 GN=RchiOBHm_Chr6g0276331 PE=3 SV=1
14579	FvH4_2g28750	chrFvb2	+	3.16626e-09	9.58602e-06	0.8	AT2G31170.1 | Cysteinyl-tRNA synthetase%2C class Ia family protein | Chr2:13282559-13285616 REVERSE LENGTH=563 | 201606; PREDICTED: cysteine--tRNA ligase, cytoplasmic-like isoform X3 [Fragaria vesca subsp. vesca]; sp|F4IPY2|SYCM_ARATH Cysteine--tRNA ligase, chloroplastic/mitochondrial OS=Arabidopsis thaliana OX=3702 GN=SYCO PE=2 SV=1; tr|A0A2P6PXP5|A0A2P6PXP5_ROSCH Putative cysteine--tRNA ligase …
14873	FvH4_6g07900	chrFvb6	+	0.000133064	0.0496676	-0.047	AT4G15510.1 | Photosystem II reaction center PsbP family protein | Chr4:8860701-8862529 FORWARD LENGTH=287 | 201606; PREDICTED: psbP domain-containing protein 1, chloroplastic isoform X1 [Fragaria vesca subsp. vesca]; sp|O23403|PPD1_ARATH PsbP domain-containing protein 1, chloroplastic OS=Arabidopsis thaliana OX=3702 GN=PPD1 PE=1 SV=1; tr|A0A2P6R7L7|A0A2P6R7L7_ROSCH Putative photosystem II OS=Ros…
16271	FvH4_2g32870	chrFvb2	-	1.70074e-05	0.0102982	-0.136	AT1G10130.1 | endoplasmic reticulum-type calcium-transporting ATPase 3 | Chr1:3311139-3321941 FORWARD LENGTH=998 | 201606; PREDICTED: calcium-transporting ATPase 3, endoplasmic reticulum-type [Fragaria vesca subsp. vesca]; sp|Q9SY55|ECA3_ARATH Calcium-transporting ATPase 3, endoplasmic reticulum-type OS=Arabidopsis thaliana OX=3702 GN=ECA3 PE=2 SV=3; tr|A0A2P6Q0Z5|A0A2P6Q0Z5_ROSCH Calcium-transpo…
16651	FvH4_1g17060	chrFvb1	-	8.04814e-07	0.00128998	-0.355	AT4G34280.1 | transducin family protein / WD-40 repeat family protein | Chr4:16407084-16410644 FORWARD LENGTH=783 | 201606; PREDICTED: uncharacterized protein LOC101301813 [Fragaria vesca subsp. vesca]; sp|Q99J79|DDB2_MOUSE DNA damage-binding protein 2 OS=Mus musculus OX=10090 GN=Ddb2 PE=1 SV=1; tr|A0A2P6RNW2|A0A2P6RNW2_ROSCH Putative transcription factor WD40-like family OS=Rosa chinensis OX=746…
17218	FvH4_2g38520	chrFvb2	+	2.39748e-09	8.1658e-06	-0.755	AT1G75730.2 | hypothetical protein | Chr1:28435991-28438983 REVERSE LENGTH=589 | 201606; PREDICTED: uncharacterized protein LOC101310091 isoform X1 [Fragaria vesca subsp. vesca] &gt;gi|764541130|ref|XP_011459114.1| PREDICTED: uncharacterized protein LOC101310091 isoform X1 [Fragaria vesca subsp. vesca]; tr|A0A2P6PZ57|A0A2P6PZ57_ROSCH Uncharacterized protein OS=Rosa chinensis OX=74649 GN=RchiOBHm_…
17536	FvH4_7g31120	chrFvb7	+	1.48258e-06	0.00212617	-0.697	AT5G53180.1 | polypyrimidine tract-binding protein 2 | Chr5:21568393-21571537 REVERSE LENGTH=429 | 201606; PREDICTED: polypyrimidine tract-binding protein homolog 2 [Fragaria vesca subsp. vesca]; sp|Q9FGL9|PTBP2_ARATH Polypyrimidine tract-binding protein homolog 2 OS=Arabidopsis thaliana OX=3702 GN=At5g53180 PE=1 SV=1; tr|A0A2P6SNS7|A0A2P6SNS7_ROSCH Putative nucleotide-binding alpha-beta plait do…
18418	FvH4_4g02740	chrFvb4	-	0.000106899	0.0428351	0.457	AT3G23090.1 | TPX2 (targeting protein for Xklp2) protein family | Chr3:8214533-8216983 REVERSE LENGTH=338 | 201606; PREDICTED: protein WVD2-like 1 [Fragaria vesca subsp. vesca]; sp|Q84WL6|WDL3_ARATH Protein WVD2-like 3 OS=Arabidopsis thaliana OX=3702 GN=WDL3 PE=1 SV=1; tr|A0A2P6QQ92|A0A2P6QQ92_ROSCH Uncharacterized protein OS=Rosa chinensis OX=74649 GN=RchiOBHm_Chr4g0390601 PE=4 SV=1
19720	FvH4_3g04490	chrFvb3	-	1.60006e-05	0.0102982	-0.836	AT1G61210.1 | Transducin/WD40 repeat-like superfamily protein | Chr1:22564785-22571555 FORWARD LENGTH=1181 | 201606; PREDICTED: katanin p80 WD40 repeat-containing subunit B1 homolog isoform X2 [Fragaria vesca subsp. vesca]; sp|Q8H0T9|KTNB1_ARATH Katanin p80 WD40 repeat-containing subunit B1 homolog OS=Arabidopsis thaliana OX=3702 GN=At5g23430 PE=2 SV=3; tr|A0A2P6Q3T3|A0A2P6Q3T3_ROSCH Katanin p80 …
20369	FvH4_2g14000	chrFvb2	+	1.12719e-05	0.00831222	-0.527	AT1G68000.1 | phosphatidylinositol synthase 1 | Chr1:25491346-25492930 FORWARD LENGTH=227 | 201606; PREDICTED: CDP-diacylglycerol--inositol 3-phosphatidyltransferase 1-like [Fragaria vesca subsp. vesca] &gt;gi|764533161|ref|XP_011458516.1| PREDICTED: CDP-diacylglycerol--inositol 3-phosphatidyltransferase 1-like [Fragaria vesca subsp. vesca] &gt;gi|764533172|ref|XP_011458518.1| PREDICTED: CDP-diac…
20628	FvH4_1g28440	chrFvb1	-	0.000106352	0.0428351	0.133	AT5G55000.2 | potassium channel tetramerization domain-containing protein / pentapeptide repeat-containing protein | Chr5:22318644-22321599 FORWARD LENGTH=298 | 201606; PREDICTED: FH protein interacting protein FIP2 isoform X1 [Fragaria vesca subsp. vesca]; sp|Q9SE95|FIP2_ARATH FH protein interacting protein FIP2 OS=Arabidopsis thaliana OX=3702 GN=FIP2 PE=1 SV=1; tr|A0A2P6RHH4|A0A2P6RHH4_ROSCH Pu…
20885	FvH4_3g41910	chrFvb3	-	2.44775e-05	0.013398	-0.123	AT5G56090.1 | cytochrome c oxidase 15 | Chr5:22714634-22716605 FORWARD LENGTH=457 | 201606; PREDICTED: cytochrome c oxidase assembly protein COX15 [Fragaria vesca subsp. vesca]; sp|Q9FKT8|COX15_ARATH Cytochrome c oxidase assembly protein COX15 OS=Arabidopsis thaliana OX=3702 GN=COX15 PE=2 SV=1; tr|A0A2P6QLD6|A0A2P6QLD6_ROSCH Putative COX15/CtaA family protein OS=Rosa chinensis OX=74649 GN=RchiOBH…
22458	FvH4_3g15500	chrFvb3	+	4.48269e-06	0.00407148	0.386	AT1G80600.1 | HOPW1-1-interacting 1 | Chr1:30298675-30300513 REVERSE LENGTH=457 | 201606; PREDICTED: acetylornithine aminotransferase, mitochondrial-like [Fragaria vesca subsp. vesca]; sp|O04866|ARGD_ALNGL Acetylornithine aminotransferase, mitochondrial OS=Alnus glutinosa OX=3517 GN=AG118 PE=2 SV=1; tr|A0A2P6Q8R3|A0A2P6Q8R3_ROSCH Putative acetylornithine transaminase OS=Rosa chinensis OX=74649 GN…
22481	FvH4_3g15740	chrFvb3	+	1.12872e-05	0.00831222	-0.252	AT3G12940.1 | 2-oxoglutarate (2OG) and Fe(II)-dependent oxygenase superfamily protein | Chr3:4130242-4131912 REVERSE LENGTH=474 | 201606; PREDICTED: uncharacterized protein LOC101303785 isoform X1 [Fragaria vesca subsp. vesca]; tr|A0A2P6Q8V4|A0A2P6Q8V4_ROSCH Uncharacterized protein OS=Rosa chinensis OX=74649 GN=RchiOBHm_Chr5g0026521 PE=4 SV=1
22999	FvH4_6g25260	chrFvb6	-	1.04903e-05	0.00817329	-0.281	AT2G47020.4 | Peptide chain release factor 1 | Chr2:19320090-19322002 REVERSE LENGTH=348 | 201606; PREDICTED: LOW QUALITY PROTEIN: peptide chain release factor 1-like, mitochondrial [Fragaria vesca subsp. vesca]; sp|A8GXI1|RF1_RICB8 Peptide chain release factor 1 OS=Rickettsia bellii (strain OSU 85-389) OX=391896 GN=prfA PE=3 SV=1; tr|A0A2P6RTH6|A0A2P6RTH6_ROSCH Putative peptide chain release fac…
23442	FvH4_1g14600	chrFvb1	-	7.104e-05	0.0323526	-0.245	AT2G23470.1 | root UVB sensitive protein (Protein of unknown function%2C DUF647) | Chr2:9999105-10001398 REVERSE LENGTH=520 | 201606; PREDICTED: protein root UVB sensitive 4 [Fragaria vesca subsp. vesca]; sp|Q67YT8|RUS4_ARATH Protein root UVB sensitive 4 OS=Arabidopsis thaliana OX=3702 GN=RUS4 PE=2 SV=1; tr|A0A2P6RMY7|A0A2P6RMY7_ROSCH Putative Root UVB sensitive family OS=Rosa chinensis OX=74649 …
23471	FvH4_3g24050	chrFvb3	-	1.47271e-05	0.00978743	0.571	AT5G55570.1 | transmembrane protein | Chr5:22514587-22515260 REVERSE LENGTH=143 | 201606; PREDICTED: uncharacterized protein LOC101308266 [Fragaria vesca subsp. vesca]; tr|A0A2P6QD50|A0A2P6QD50_ROSCH Uncharacterized protein OS=Rosa chinensis OX=74649 GN=RchiOBHm_Chr5g0042631 PE=4 SV=1
24257	FvH4_3g30560	chrFvb3	+	3.83027e-14	1.04367e-09	0.963	AT3G44880.1 | Pheophorbide a oxygenase family protein with Rieske 2Fe-2S domain-containing protein | Chr3:16383858-16386204 FORWARD LENGTH=537 | 201606; PREDICTED: pheophorbide a oxygenase, chloroplastic [Fragaria vesca subsp. vesca]; sp|Q9FYC2|PAO_ARATH Pheophorbide a oxygenase, chloroplastic OS=Arabidopsis thaliana OX=3702 GN=PAO PE=1 SV=1; tr|A0A2P6QGN9|A0A2P6QGN9_ROSCH Putative pheophorbide a…
24338	FvH4_3g45990	chrFvb3	+	2.17516e-06	0.00257691	0.603	AT3G13410.1 | 2-C-methyl-D-erythritol 4-phosphate cytidylyltransferase | Chr3:4362149-4364032 REVERSE LENGTH=321 | 201606; PREDICTED: uncharacterized protein LOC101308360 [Fragaria vesca subsp. vesca]; tr|A0A2P6QNQ6|A0A2P6QNQ6_ROSCH Uncharacterized protein OS=Rosa chinensis OX=74649 GN=RchiOBHm_Chr5g0084101 PE=4 SV=1
24339	FvH4_3g45990	chrFvb3	+	3.51973e-06	0.0034252	0.548	AT3G13410.1 | 2-C-methyl-D-erythritol 4-phosphate cytidylyltransferase | Chr3:4362149-4364032 REVERSE LENGTH=321 | 201606; PREDICTED: uncharacterized protein LOC101308360 [Fragaria vesca subsp. vesca]; tr|A0A2P6QNQ6|A0A2P6QNQ6_ROSCH Uncharacterized protein OS=Rosa chinensis OX=74649 GN=RchiOBHm_Chr5g0084101 PE=4 SV=1
26324	FvH4_1g30400	chrFvb1	+	1.04986e-05	0.00817329	-0.399	AT3G12080.1 | GTP-binding family protein | Chr3:3847851-3851980 FORWARD LENGTH=663 | 201606; PREDICTED: uncharacterized protein LOC101310757 isoform X1 [Fragaria vesca subsp. vesca] &gt;gi|764521036|ref|XP_011469717.1| PREDICTED: uncharacterized protein LOC101310757 isoform X1 [Fragaria vesca subsp. vesca]; sp|Q8YZH7|DER_NOSS1 GTPase Der OS=Nostoc sp. (strain PCC 7120 / SAG 25.82 / UTEX 2576) OX=…
26489	FvH4_4g09840	chrFvb4	-	2.64566e-13	3.60445e-09	-1	AT2G18840.1 | Integral membrane Yip1 family protein | Chr2:8158288-8159848 FORWARD LENGTH=281 | 201606; protein YIPF6 homolog [Lactuca sativa] &gt;gi|1322377469|gb|PLY75483.1| hypothetical protein LSAT_7X54500 [Lactuca sativa]; sp|Q28CH8|YIPF6_XENTR Protein YIPF6 OS=Xenopus tropicalis OX=8364 GN=yipf6 PE=2 SV=1; tr|A0A2J6KK73|A0A2J6KK73_LACSA Protein YIPF OS=Lactuca sativa OX=4236 GN=LSAT_7X54500…
26854	FvH4_4g13300	chrFvb4	-	2.45852e-05	0.013398	-0.077	AT2G31970.1 | DNA repair-recombination protein (RAD50) | Chr2:13600657-13608815 FORWARD LENGTH=1316 | 201606; PREDICTED: LOW QUALITY PROTEIN: DNA repair protein RAD50 [Fragaria vesca subsp. vesca]; sp|Q9SL02|RAD50_ARATH DNA repair protein RAD50 OS=Arabidopsis thaliana OX=3702 GN=RAD50 PE=1 SV=2; tr|A0A2P6QW98|A0A2P6QW98_ROSCH Putative DNA repair protein Rad50 OS=Rosa chinensis OX=74649 GN=RchiOBH…
27523	FvH4_2g32320	chrFvb2	-	5.14849e-05	0.0255066	0.195	AT5G11710.3 | ENTH/VHS family protein | Chr5:3772981-3776316 FORWARD LENGTH=560 | 201606; PREDICTED: clathrin interactor EPSIN 1 isoform X1 [Fragaria vesca subsp. vesca]; sp|Q8VY07|EPN1_ARATH Clathrin interactor EPSIN 1 OS=Arabidopsis thaliana OX=3702 GN=EPSIN1 PE=1 SV=1; tr|A0A2P6Q144|A0A2P6Q144_ROSCH Putative clathrin interactor EPSIN 1 OS=Rosa chinensis OX=74649 GN=RchiOBHm_Chr6g0310371 PE=4 S…
27688	FvH4_6g27080	chrFvb6	+	0.000120271	0.045516	0.146	AT1G06240.1 | diiron containing four-helix bundle family ferritin protein%2C putative (Protein of unknown function DUF455) | Chr1:1911166-1912875 FORWARD LENGTH=383 | 201606; PREDICTED: uncharacterized protein LOC101302178 [Fragaria vesca subsp. vesca]; sp|P43935|Y077_HAEIN Uncharacterized protein HI_0077 OS=Haemophilus influenzae (strain ATCC 51907 / DSM 11121 / KW20 / Rd) OX=71421 GN=HI_0077 PE…
27830	FvH4_4g23880	chrFvb4	-	9.59511e-09	2.17873e-05	-0.478	AT1G67980.1 | caffeoyl-CoA 3-O-methyltransferase | Chr1:25487724-25488934 FORWARD LENGTH=232 | 201606; PREDICTED: flavonoid 3',5'-methyltransferase-like isoform X1 [Fragaria vesca subsp. vesca]; sp|C7AE94|FAOMT_VITVI Flavonoid 3',5'-methyltransferase OS=Vitis vinifera OX=29760 GN=FAOMT PE=1 SV=1; tr|A0A2P6R0E6|A0A2P6R0E6_ROSCH Putative flavonoid 3',5'-methyltransferase OS=Rosa chinensis OX=74649 …
27831	FvH4_4g23880	chrFvb4	-	4.20626e-09	1.14612e-05	-0.497	AT1G67980.1 | caffeoyl-CoA 3-O-methyltransferase | Chr1:25487724-25488934 FORWARD LENGTH=232 | 201606; PREDICTED: flavonoid 3',5'-methyltransferase-like isoform X1 [Fragaria vesca subsp. vesca]; sp|C7AE94|FAOMT_VITVI Flavonoid 3',5'-methyltransferase OS=Vitis vinifera OX=29760 GN=FAOMT PE=1 SV=1; tr|A0A2P6R0E6|A0A2P6R0E6_ROSCH Putative flavonoid 3',5'-methyltransferase OS=Rosa chinensis OX=74649 …
29244	FvH4_5g08390	chrFvb5	-	2.33478e-10	1.0603e-06	-0.833	AT5G50460.1 | secE/sec61-gamma protein transport protein | Chr5:20552168-20552509 REVERSE LENGTH=69 | 201606; PREDICTED: protein transport protein Sec61 subunit gamma [Fragaria vesca subsp. vesca] &gt;gi|1366044402|ref|XP_024172470.1| protein transport protein Sec61 subunit gamma [Rosa chinensis]; sp|P38385|SC61G_ORYSJ Protein transport protein Sec61 subunit gamma OS=Oryza sativa subsp. japonica …
29578	FvH4_4g24302	chrFvb4	-	3.681e-07	0.000626875	0.108	AT1G67600.1 | Acid phosphatase/vanadium-dependent haloperoxidase-related protein | Chr1:25336701-25337455 REVERSE LENGTH=163 | 201606; PREDICTED: uncharacterized protein LOC101299153 [Fragaria vesca subsp. vesca]; sp|O32107|YUID_BACSU Uncharacterized membrane protein YuiD OS=Bacillus subtilis (strain 168) OX=224308 GN=yuiD PE=4 SV=1; tr|A0A1R3IFS0|A0A1R3IFS0_9ROSI Acid phosphatase/vanadium-depend…

## Sheet: Sheet3
Sheet name	Sheet3
Description	Genes with A3SS in sexual reproduction of IT4
Table showing geneID, chromosome, strand, P valuem, FDR, inclusive level difference, and annotation of Genes with A3SS event.
ID	GeneID	chr	strand	PValue	FDR	IncLevelDifference	Annotation
37	FvH4_7g29430	chrFvb7	-	0.00010451	0.0472036	0.313	AT3G48940.1 | Remorin family protein | Chr3:18142863-18144163 REVERSE LENGTH=175 | 201606; PREDICTED: remorin-like isoform X1 [Fragaria vesca subsp. vesca]; sp|P93788|REMO_SOLTU Remorin OS=Solanum tuberosum OX=4113 PE=1 SV=1; tr|A0A2P6SN46|A0A2P6SN46_ROSCH Putative remorin OS=Rosa chinensis OX=74649 GN=RchiOBHm_Chr1g0377211 PE=4 SV=1
79	FvH4_7g20770	chrFvb7	+	1.40615e-05	0.0129787	-0.108	AT2G39340.1 | SAC3/GANP/Nin1/mts3/eIF-3 p25 family | Chr2:16424043-16429771 FORWARD LENGTH=1006 | 201606; PREDICTED: leukocyte receptor cluster member 8 homolog isoform X2 [Fragaria vesca subsp. vesca]; sp|F4IUY8|SAC3A_ARATH SAC3 family protein A OS=Arabidopsis thaliana OX=3702 GN=SAC3A PE=1 SV=1; tr|A0A2P6SJW7|A0A2P6SJW7_ROSCH Uncharacterized protein OS=Rosa chinensis OX=74649 GN=RchiOBHm_Chr1g0…
82	FvH4_7g19810	chrFvb7	-	2.75514e-05	0.0218475	0.134	AT3G07990.1 | serine carboxypeptidase-like 27 | Chr3:2552544-2554644 FORWARD LENGTH=459 | 201606; PREDICTED: serine carboxypeptidase-like 27 isoform X1 [Fragaria vesca subsp. vesca]; sp|Q9SFB5|SCP27_ARATH Serine carboxypeptidase-like 27 OS=Arabidopsis thaliana OX=3702 GN=SCPL27 PE=2 SV=1; tr|A0A2P6SJJ5|A0A2P6SJJ5_ROSCH Carboxypeptidase OS=Rosa chinensis OX=74649 GN=RchiOBHm_Chr1g0363811 PE=3 SV=1
1465	FvH4_6g02880	chrFvb6	+	8.01155e-05	0.0400544	-0.209	AT3G04740.1 | RNA polymerase II transcription mediator | Chr3:1294037-1300555 FORWARD LENGTH=1703 | 201606; PREDICTED: mediator of RNA polymerase II transcription subunit 14 isoform X2 [Fragaria vesca subsp. vesca]; sp|Q9SR02|MED14_ARATH Mediator of RNA polymerase II transcription subunit 14 OS=Arabidopsis thaliana OX=3702 GN=MED14 PE=1 SV=1; tr|A0A2P6R605|A0A2P6R605_ROSCH Putative mediator compl…
1663	FvH4_2g16450	chrFvb2	-	5.14457e-05	0.0330366	0.169	AT1G19250.1 | flavin-dependent monooxygenase 1 | Chr1:6650656-6653053 REVERSE LENGTH=530 | 201606; PREDICTED: probable flavin-containing monooxygenase 1 isoform X1 [Fragaria vesca subsp. vesca]; sp|Q9LMA1|FMO1_ARATH Probable flavin-containing monooxygenase 1 OS=Arabidopsis thaliana OX=3702 GN=FMO1 PE=2 SV=1; tr|A0A2P6PT72|A0A2P6PT72_ROSCH Flavin-containing monooxygenase OS=Rosa chinensis OX=74649…
1701	FvH4_2g14981	chrFvb2	+	8.56718e-06	0.011422	-0.435	AT2G34660.3 | multidrug resistance-associated protein 2 | Chr2:14604848-14612387 FORWARD LENGTH=1336 | 201606; putative xenobiotic-transporting ATPase [Rosa chinensis]; sp|Q9C8H0|AB12C_ARATH ABC transporter C family member 12 OS=Arabidopsis thaliana OX=3702 GN=ABCC12 PE=2 SV=1; tr|A0A2P6Q5X7|A0A2P6Q5X7_ROSCH Putative xenobiotic-transporting ATPase OS=Rosa chinensis OX=74649 GN=RchiOBHm_Chr5g00154…
1749	FvH4_7g04420	chrFvb7	-	1.17049e-05	0.0127679	0.163	AT4G10180.1 | light-mediated development protein 1 / deetiolated1 (DET1) | Chr4:6346543-6349146 FORWARD LENGTH=543 | 201606; PREDICTED: light-mediated development protein DET1 isoform X4 [Fragaria vesca subsp. vesca]; sp|Q9ZNU6|DET1_SOLLC Light-mediated development protein DET1 OS=Solanum lycopersicum OX=4081 GN=DET1 PE=1 SV=1; tr|A0A2P6SB33|A0A2P6SB33_ROSCH Putative de-etiolated protein 1, Det1 …
1823	FvH4_6g23770	chrFvb6	+	7.62133e-05	0.0400544	-0.482	AT3G55610.2 | delta 1-pyrroline-5-carboxylate synthase 2 | Chr3:20625005-20628989 REVERSE LENGTH=622 | 201606; PREDICTED: delta-1-pyrroline-5-carboxylate synthase-like isoform X3 [Fragaria vesca subsp. vesca]; sp|O65361|P5CS_MESCR Delta-1-pyrroline-5-carboxylate synthase OS=Mesembryanthemum crystallinum OX=3544 GN=P5CS PE=2 SV=1; tr|A0A2P6R9M5|A0A2P6R9M5_ROSCH Delta-1-pyrroline-5-carboxylate synt…
1834	FvH4_5g10900	chrFvb5	-	6.99605e-06	0.0104682	0.107	AT3G50790.2 | esterase/lipase/thioesterase family protein | Chr3:18880074-18881940 REVERSE LENGTH=408 | 201606; PREDICTED: embryogenesis-associated protein EMB8 [Fragaria vesca subsp. vesca]; sp|Q40863|EMB8_PICGL Embryogenesis-associated protein EMB8 OS=Picea glauca OX=3330 GN=EMB8 PE=2 SV=1; tr|A0A2P6P419|A0A2P6P419_ROSCH Putative alcohol O-acetyltransferase OS=Rosa chinensis OX=74649 GN=RchiOBH…
1902	FvH4_6g34090	chrFvb6	+	1.09137e-05	0.0127679	0.425	PREDICTED: extensin-like [Fragaria vesca subsp. vesca]
2861	FvH4_6g19490	chrFvb6	+	4.99198e-06	0.0079865	0.37	AT5G06180.2 | fission ELM1-like protein (DUF1022) | Chr5:1873197-1875352 FORWARD LENGTH=404 | 201606; PREDICTED: mitochondrial fission protein ELM1-like isoform X2 [Fragaria vesca subsp. vesca]; sp|Q93YN4|ELM1_ARATH Mitochondrial fission protein ELM1 OS=Arabidopsis thaliana OX=3702 GN=ELM1 PE=1 SV=1; tr|A0A2P6RC99|A0A2P6RC99_ROSCH Putative mitochondrial fission protein ELM1 OS=Rosa chinensis OX=7…
3275	FvH4_3g15740	chrFvb3	+	1.70579e-06	0.00409356	-0.201	AT3G12940.1 | 2-oxoglutarate (2OG) and Fe(II)-dependent oxygenase superfamily protein | Chr3:4130242-4131912 REVERSE LENGTH=474 | 201606; PREDICTED: uncharacterized protein LOC101303785 isoform X1 [Fragaria vesca subsp. vesca]; tr|A0A2P6Q8V4|A0A2P6Q8V4_ROSCH Uncharacterized protein OS=Rosa chinensis OX=74649 GN=RchiOBHm_Chr5g0026521 PE=4 SV=1
3381	FvH4_6g29410	chrFvb6	-	2.66078e-05	0.0218475	-0.236	AT1G52510.1 | alpha/beta-Hydrolases superfamily protein | Chr1:19563039-19565260 REVERSE LENGTH=380 | 201606; PREDICTED: abhydrolase domain-containing protein 8 [Fragaria vesca subsp. vesca]; sp|Q6Q3H0|DHLA_XANFL Haloalkane dehalogenase OS=Xanthobacter flavus OX=281 GN=dhlA PE=3 SV=1; tr|A0A2P6RVX9|A0A2P6RVX9_ROSCH Putative haloalkane dehalogenase OS=Rosa chinensis OX=74649 GN=RchiOBHm_Chr2g01348…
4430	FvH4_5g04480	chrFvb5	+	1.22448e-05	0.0127761	0.36	AT1G64385.2 | transmembrane protein | Chr1:23900309-23901956 FORWARD LENGTH=351 | 201606; PREDICTED: uncharacterized protein LOC101312440 [Fragaria vesca subsp. vesca]; tr|A0A2P6P678|A0A2P6P678_ROSCH Uncharacterized protein OS=Rosa chinensis OX=74649 GN=RchiOBHm_Chr7g0195021 PE=4 SV=1
4583	FvH4_5g13040	chrFvb5	-	1.62628e-06	0.00409356	0.29	AT1G73980.3 | Phosphoribulokinase / Uridine kinase family | Chr1:27820292-27823527 REVERSE LENGTH=643 | 201606; PREDICTED: uridine-cytidine kinase C isoform X2 [Fragaria vesca subsp. vesca]; sp|Q9C9B9|TTM1_ARATH Inorganic pyrophosphatase TTM1 OS=Arabidopsis thaliana OX=3702 GN=TTM1 PE=1 SV=1; tr|A0A2P6P3E0|A0A2P6P3E0_ROSCH Putative uridine kinase OS=Rosa chinensis OX=74649 GN=RchiOBHm_Chr7g018409…
5018	FvH4_7g22390	chrFvb7	+	4.67379e-05	0.031156	0.47	AT1G55460.1 | DNA/RNA-binding protein Kin17%2C conserved region | Chr1:20707567-20708802 FORWARD LENGTH=411 | 201606; PREDICTED: DNA/RNA-binding protein KIN17 [Fragaria vesca subsp. vesca]; sp|Q9ZVU5|KIN17_ARATH KIN17-like protein OS=Arabidopsis thaliana OX=3702 GN=KIN17 PE=1 SV=1; tr|A0A2P6SKF0|A0A2P6SKF0_ROSCH Putative DNA/RNA-binding protein Kin17 OS=Rosa chinensis OX=74649 GN=RchiOBHm_Chr1g03…
6430	FvH4_6g39530	chrFvb6	+	1.56779e-05	0.0138138	0.56	AT3G22200.1 | Pyridoxal phosphate (PLP)-dependent transferases superfamily protein | Chr3:7835286-7838863 FORWARD LENGTH=504 | 201606; PREDICTED: gamma aminobutyrate transaminase 3, chloroplastic isoform X1 [Fragaria vesca subsp. vesca]; sp|Q84P52|GATP3_SOLLC Gamma aminobutyrate transaminase 3, chloroplastic OS=Solanum lycopersicum OX=4081 GN=GABA-TP3 PE=1 SV=1; tr|A0A2P6S0T8|A0A2P6S0T8_ROSCH Put…
7231	FvH4_7g07740	chrFvb7	+	9.60561e-05	0.0443299	-0.444	PREDICTED: uncharacterized protein LOC101297198 isoform X1 [Fragaria vesca subsp. vesca]; tr|A0A2P6SDZ5|A0A2P6SDZ5_ROSCH Putative Galactose-binding domain-containing protein OS=Rosa chinensis OX=74649 GN=RchiOBHm_Chr1g0342311 PE=4 SV=1
8343	FvH4_7g34200	chrFvb7	+	3.00428e-05	0.0218475	0.155	AT1G22430.2 | GroES-like zinc-binding dehydrogenase family protein | Chr1:7919235-7921594 FORWARD LENGTH=388 | 201606; PREDICTED: alcohol dehydrogenase-like 1 [Fragaria vesca subsp. vesca] &gt;gi|764635568|ref|XP_011470122.1| PREDICTED: alcohol dehydrogenase-like 1 [Fragaria vesca subsp. vesca]; sp|Q9SK86|ADHL1_ARATH Alcohol dehydrogenase-like 1 OS=Arabidopsis thaliana OX=3702 GN=At1g22430 PE=2 S…
8689	FvH4_7g09530	chrFvb7	-	4.36855e-06	0.00748832	0.556	AT5G61500.1 | autophagy 3 (APG3) | Chr5:24734216-24736711 REVERSE LENGTH=313 | 201606; PREDICTED: autophagy-related protein 3 [Fragaria vesca subsp. vesca]; sp|Q0WWQ1|ATG3_ARATH Autophagy-related protein 3 OS=Arabidopsis thaliana OX=3702 GN=ATG3 PE=1 SV=2; tr|A0A2P6SF05|A0A2P6SF05_ROSCH Autophagy-related protein 3 OS=Rosa chinensis OX=74649 GN=RchiOBHm_Chr1g0346321 PE=3 SV=1
8690	FvH4_7g09530	chrFvb7	-	3.22357e-05	0.0227527	0.388	AT5G61500.1 | autophagy 3 (APG3) | Chr5:24734216-24736711 REVERSE LENGTH=313 | 201606; PREDICTED: autophagy-related protein 3 [Fragaria vesca subsp. vesca]; sp|Q0WWQ1|ATG3_ARATH Autophagy-related protein 3 OS=Arabidopsis thaliana OX=3702 GN=ATG3 PE=1 SV=2; tr|A0A2P6SF05|A0A2P6SF05_ROSCH Autophagy-related protein 3 OS=Rosa chinensis OX=74649 GN=RchiOBHm_Chr1g0346321 PE=3 SV=1
9913	FvH4_3g12730	chrFvb3	+	7.48311e-09	5.98599e-05	-0.667	AT4G20030.1 | RNA-binding (RRM/RBD/RNP motifs) family protein | Chr4:10846362-10847246 FORWARD LENGTH=152 | 201606; organelle RRM domain-containing protein 6, chloroplastic isoform X4 [Rosa chinensis] &gt;gi|1358155602|gb|PRQ30080.1| putative nucleotide-binding alpha-beta plait domain-containing protein [Rosa chinensis]; sp|Q9FFZ6|RBP11_ARATH Small RNA-binding protein 11, chloroplastic OS=Arabido…
10224	FvH4_4g22010	chrFvb4	-	3.49998e-07	0.00119989	0.532	AT3G26618.1 | eukaryotic release factor 1-3 | Chr3:9788854-9790161 FORWARD LENGTH=435 | 201606; PREDICTED: eukaryotic peptide chain release factor subunit 1-3 [Fragaria vesca subsp. vesca]; sp|P35614|ERF1Z_ARATH Eukaryotic peptide chain release factor subunit 1-3 OS=Arabidopsis thaliana OX=3702 GN=ERF1-3 PE=1 SV=1; tr|A0A2P6QZV3|A0A2P6QZV3_ROSCH Putative 50S ribosomal protein L30e OS=Rosa chinens…
11172	FvH4_2g32690	chrFvb2	-	2.96663e-05	0.0218475	0.322	PREDICTED: uncharacterized protein LOC101295482 [Fragaria vesca subsp. vesca]; tr|A0A2P6Q125|A0A2P6Q125_ROSCH Uncharacterized protein OS=Rosa chinensis OX=74649 GN=RchiOBHm_Chr6g0309981 PE=4 SV=1
11297	FvH4_7g34220	chrFvb7	-	6.08807e-05	0.0352815	-0.324	AT5G16680.2 | RING/FYVE/PHD zinc finger superfamily protein | Chr5:5467534-5472956 REVERSE LENGTH=1311 | 201606; PREDICTED: uncharacterized protein LOC101314703 isoform X1 [Fragaria vesca subsp. vesca]; sp|Q8UVR5|BAZ1A_XENLA Bromodomain adjacent to zinc finger domain protein 1A (Fragment) OS=Xenopus laevis OX=8355 GN=baz1a PE=2 SV=1; tr|A0A2P6SPY9|A0A2P6SPY9_ROSCH Putative chromatin regulator PHD…
11514	FvH4_3g23360	chrFvb3	+	4.22129e-06	0.00748832	-0.533	AT5G55130.1 | co-factor for nitrate%2C reductase and xanthine dehydrogenase 5 | Chr5:22373374-22376028 REVERSE LENGTH=464 | 201606; PREDICTED: adenylyltransferase and sulfurtransferase MOCS3 [Fragaria vesca subsp. vesca]; sp|Q9ZNW0|MOCS3_ARATH Adenylyltransferase and sulfurtransferase MOCS3 OS=Arabidopsis thaliana OX=3702 GN=MOCS3 PE=2 SV=1; tr|A0A2P6QCQ0|A0A2P6QCQ0_ROSCH Adenylyltransferase and …
11708	FvH4_2g25370	chrFvb2	-	1.39222e-05	0.0129787	-0.515	AT2G47760.5 | asparagine-linked glycosylation 3 | Chr2:19565672-19568221 REVERSE LENGTH=438 | 201606; PREDICTED: dol-P-Man:Man(5)GlcNAc(2)-PP-Dol alpha-1,3-mannosyltransferase isoform X1 [Fragaria vesca subsp. vesca]; sp|O82244|ALG3_ARATH Dol-P-Man:Man(5)GlcNAc(2)-PP-Dol alpha-1,3-mannosyltransferase OS=Arabidopsis thaliana OX=3702 GN=ALG3 PE=1 SV=1; tr|A0A2P6PWM4|A0A2P6PWM4_ROSCH Putative dolich…
12341	FvH4_2g23810	chrFvb2	-	2.35959e-06	0.00514776	-0.064	AT1G03250.1 | R3H domain protein | Chr1:793576-795159 REVERSE LENGTH=245 | 201606; PREDICTED: uncharacterized protein LOC101294905 [Fragaria vesca subsp. vesca]; tr|A0A2P6PW57|A0A2P6PW57_ROSCH Putative R3H domain-containing protein OS=Rosa chinensis OX=74649 GN=RchiOBHm_Chr6g0291381 PE=4 SV=1
12842	FvH4_2g14101	chrFvb2	-	1.32653e-11	3.1834e-07	0.852	AT5G60230.1 | splicing endonuclease 2 | Chr5:24250185-24250937 REVERSE LENGTH=250 | 201606; PREDICTED: uncharacterized protein LOC101291404 isoform X1 [Fragaria vesca subsp. vesca]; sp|Q9LSS3|SEN22_ARATH tRNA-splicing endonuclease subunit Sen2-2 OS=Arabidopsis thaliana OX=3702 GN=SEN2 PE=2 SV=1; tr|A0A2P6PS62|A0A2P6PS62_ROSCH tRNA-splicing endonuclease subunit Sen2 OS=Rosa chinensis OX=74649 GN=R…
12943	FvH4_5g15930	chrFvb5	+	6.92007e-05	0.0377427	0.082	AT5G62610.2 | basic helix-loop-helix (bHLH) DNA-binding superfamily protein | Chr5:25133117-25134600 REVERSE LENGTH=281 | 201606; PREDICTED: transcription factor bHLH79 isoform X1 [Fragaria vesca subsp. vesca]; sp|Q9LV17|BH079_ARATH Transcription factor bHLH79 OS=Arabidopsis thaliana OX=3702 GN=BHLH79 PE=1 SV=1; tr|A0A2P5F690|A0A2P5F690_TREOI Basic helix-loop-helix transcription factor OS=Trema o…
13157	FvH4_2g38890	chrFvb2	-	5.95882e-05	0.0352815	0.071	AT2G27190.1 | purple acid phosphatase 12 | Chr2:11621400-11623438 REVERSE LENGTH=469 | 201606; PREDICTED: purple acid phosphatase 2 [Fragaria vesca subsp. vesca]; sp|Q9SDZ9|PPAF2_IPOBA Purple acid phosphatase 2 OS=Ipomoea batatas OX=4120 GN=PAP2 PE=1 SV=1; tr|A0A2P6PYZ2|A0A2P6PYZ2_ROSCH Purple acid phosphatase OS=Rosa chinensis OX=74649 GN=RchiOBHm_Chr6g0301991 PE=3 SV=1
13989	FvH4_1g29510	chrFvb1	-	1.33506e-05	0.0129787	-0.78	AT2G22610.2 | Di-glucose binding protein with Kinesin motor domain-containing protein | Chr2:9599550-9604626 FORWARD LENGTH=1062 | 201606; kinesin-like protein KIN-14R [Rosa chinensis] &gt;gi|1358146568|gb|PRQ21048.1| putative minus-end-directed kinesin ATPase [Rosa chinensis]; sp|B9FAF3|KN14E_ORYSJ Kinesin-like protein KIN-14E OS=Oryza sativa subsp. japonica OX=39947 GN=KIN14E PE=2 SV=1; tr|A0A2…
15217	FvH4_7g19760	chrFvb7	+	5.23123e-05	0.0330366	0.064	AT2G39190.2 | Protein kinase superfamily protein | Chr2:16350140-16355745 FORWARD LENGTH=814 | 201606; PREDICTED: uncharacterized aarF domain-containing protein kinase At4g31390, chloroplastic [Fragaria vesca subsp. vesca]; sp|Q55680|Y005_SYNY3 Uncharacterized protein sll0005 OS=Synechocystis sp. (strain PCC 6803 / Kazusa) OX=1111708 GN=sll0005 PE=3 SV=1; tr|A0A2P6SJJ0|A0A2P6SJJ0_ROSCH Putative c…
15226	FvH4_6g29390	chrFvb6	-	6.17478e-05	0.0352815	-0.027	AT1G15290.1 | Tetratricopeptide repeat (TPR)-like superfamily protein | Chr1:5257327-5264814 REVERSE LENGTH=1608 | 201606; PREDICTED: clustered mitochondria protein homolog [Fragaria vesca subsp. vesca]; sp|F4JKH6|TSS_ARATH Protein TSS OS=Arabidopsis thaliana OX=3702 GN=TSS PE=1 SV=1; tr|A0A2P6RVY0|A0A2P6RVY0_ROSCH Putative clustered mitochondria protein OS=Rosa chinensis OX=74649 GN=RchiOBHm_Chr…
15377	FvH4_5g06320	chrFvb5	+	1.1311e-05	0.0127679	-0.652	AT4G24710.1 | pachytene checkpoint-like protein | Chr4:12745752-12748971 REVERSE LENGTH=467 | 201606; PREDICTED: pachytene checkpoint protein 2 homolog isoform X1 [Fragaria vesca subsp. vesca]; sp|Q8H1F9|PCH2_ARATH Pachytene checkpoint protein 2 homolog OS=Arabidopsis thaliana OX=3702 GN=PCH2 PE=2 SV=1; tr|A0A2P6P5K2|A0A2P6P5K2_ROSCH Putative ClpA/B family, ATPase, AAA-type, P-loop containing nuc…
15433	FvH4_1g01170	chrFvb1	-	8.99959e-05	0.0440759	0.6	AT5G58030.1 | Transport protein particle (TRAPP) component | Chr5:23487021-23488483 REVERSE LENGTH=195 | 201606; sp|Q54YG5|TPPC5_DICDI Trafficking protein particle complex subunit 5 OS=Dictyostelium discoideum OX=44689 GN=trappc5 PE=3 SV=1; tr|A0A2P6RI89|A0A2P6RI89_ROSCH Trafficking protein particle complex subunit OS=Rosa chinensis OX=74649 GN=RchiOBHm_Chr2g0085961 PE=3 SV=1; trafficking protein…
16247	FvH4_5g15971	chrFvb5	+	6.78737e-05	0.0377427	0.296	PREDICTED: uncharacterized protein LOC105351552 [Fragaria vesca subsp. vesca] &gt;gi|764585659|ref|XP_011464549.1| PREDICTED: uncharacterized protein LOC105351552 [Fragaria vesca subsp. vesca]; tr|A0A314YPX0|A0A314YPX0_PRUYE Uncharacterized protein OS=Prunus yedoensis var. nudiflora OX=2094558 GN=Pyn_19243 PE=4 SV=1
17550	FvH4_2g32300	chrFvb2	-	3.17069e-08	0.000190226	0.667	AT2G25930.1 | hydroxyproline-rich glycoprotein family protein | Chr2:11059459-11063178 FORWARD LENGTH=695 | 201606; PREDICTED: protein EARLY FLOWERING 3 [Fragaria vesca subsp. vesca]; sp|O82804|ELF3_ARATH Protein EARLY FLOWERING 3 OS=Arabidopsis thaliana OX=3702 GN=ELF3 PE=1 SV=1; tr|A0A2P6Q146|A0A2P6Q146_ROSCH Uncharacterized protein OS=Rosa chinensis OX=74649 GN=RchiOBHm_Chr6g0310391 PE=4 SV=1
18105	FvH4_1g28660	chrFvb1	+	0.000114073	0.0488844	-0.113	AT3G56650.1 | thylakoid lumenal protein (Mog1/PsbP/DUF1795-like photosystem II reaction center PsbP family protein) | Chr3:20984807-20985913 FORWARD LENGTH=262 | 201606; PREDICTED: psbP domain-containing protein 6, chloroplastic [Fragaria vesca subsp. vesca]; sp|Q9LXX5|PPD6_ARATH PsbP domain-containing protein 6, chloroplastic OS=Arabidopsis thaliana OX=3702 GN=PPD6 PE=1 SV=1; tr|A0A2P6RGK0|A0A2P…
18712	FvH4_4g23371	chrFvb4	+	5.35112e-09	5.98599e-05	0.721	AT5G17680.1 | disease resistance protein (TIR-NBS-LRR class) | Chr5:5822999-5827153 FORWARD LENGTH=1294 | 201606; PREDICTED: TMV resistance protein N-like [Fragaria vesca subsp. vesca]; sp|Q40392|TMVRN_NICGU TMV resistance protein N OS=Nicotiana glutinosa OX=35889 GN=N PE=1 SV=1; tr|A0A2P6R083|A0A2P6R083_ROSCH Putative toll-like receptor, P-loop containing nucleoside triphosphate hydrolase OS=Ros…
19001	FvH4_6g22480	chrFvb6	+	3.80166e-06	0.00748832	-0.469
19399	FvH4_2g14201	chrFvb2	+	9.51863e-05	0.0443299	0.071	AT3G62940.4 | Cysteine proteinases superfamily protein | Chr3:23263106-23264245 REVERSE LENGTH=332 | 201606; PREDICTED: OTU domain-containing protein 6B isoform X1 [Fragaria vesca subsp. vesca]; sp|Q7ZV00|OTU6B_DANRE Deubiquitinase OTUD6B OS=Danio rerio OX=7955 GN=otud6b PE=2 SV=1; tr|A0A2P6PWH4|A0A2P6PWH4_ROSCH Putative ubiquitinyl hydrolase 1 OS=Rosa chinensis OX=74649 GN=RchiOBHm_Chr6g0292881 …
19512	FvH4_1g30230	chrFvb1	+	7.98913e-05	0.0400544	0.103	AT5G37630.1 | ARM repeat superfamily protein | Chr5:14947407-14952546 FORWARD LENGTH=1051 | 201606; PREDICTED: condensin complex subunit 3 isoform X1 [Fragaria vesca subsp. vesca]; sp|Q9YHB5|CND3_XENLA Condensin complex subunit 3 OS=Xenopus laevis OX=8355 GN=ncapg PE=1 SV=1; tr|A0A2P6RG80|A0A2P6RG80_ROSCH Putative nuclear condensin complex subunit 3 domain-containing protein OS=Rosa chinensis OX=…
19633	FvH4_6g20770	chrFvb6	+	0.000113202	0.0488844	0.275	AT5G06440.3 | polyketide cyclase/dehydrase/lipid transport superfamily protein | Chr5:1964641-1966807 REVERSE LENGTH=479 | 201606; PREDICTED: uncharacterized protein LOC101299210 [Fragaria vesca subsp. vesca] &gt;gi|764607292|ref|XP_011467178.1| PREDICTED: uncharacterized protein LOC101299210 [Fragaria vesca subsp. vesca] &gt;gi|764607295|ref|XP_011467179.1| PREDICTED: uncharacterized protein LOC…
19661	FvH4_5g32660	chrFvb5	+	1.61174e-05	0.0138138	-0.655	AT4G10030.1 | alpha/beta-Hydrolases superfamily protein | Chr4:6270490-6273098 REVERSE LENGTH=380 | 201606; PREDICTED: abhydrolase domain-containing protein IMO32-like [Fragaria vesca subsp. vesca]; sp|Q9LV81|BRTL3_ARATH Probable mitochondrial adenine nucleotide transporter BTL3 OS=Arabidopsis thaliana OX=3702 GN=At5g64970 PE=2 SV=1; tr|A0A2P6PFP8|A0A2P6PFP8_ROSCH Putative palmitoyl-CoA hydrolase…
20020	FvH4_1g08730	chrFvb1	+	0.000106217	0.0472036	0.063	AT2G34357.1 | ARM repeat superfamily protein | Chr2:14499236-14505555 FORWARD LENGTH=1280 | 201606; PREDICTED: uncharacterized protein LOC101296799 [Fragaria vesca subsp. vesca]; tr|A0A2P6RKQ1|A0A2P6RKQ1_ROSCH Uncharacterized protein OS=Rosa chinensis OX=74649 GN=RchiOBHm_Chr2g0095131 PE=4 SV=1
20119	FvH4_3g14500	chrFvb3	+	5.95642e-07	0.00178678	-0.586	AT1G79500.4 | Aldolase-type TIM barrel family protein | Chr1:29903604-29905989 FORWARD LENGTH=290 | 201606; PREDICTED: 2-dehydro-3-deoxyphosphooctonate aldolase 1 [Fragaria vesca subsp. vesca] &gt;gi|764623058|ref|XP_011468838.1| PREDICTED: 2-dehydro-3-deoxyphosphooctonate aldolase 1 [Fragaria vesca subsp. vesca]; sp|Q9AV97|KDSA1_ARATH 2-dehydro-3-deoxyphosphooctonate aldolase 1 OS=Arabidopsis th…
20727	FvH4_3g20910	chrFvb3	+	5.65026e-05	0.0347679	0.12	AT5G54310.1 | ARF-GAP domain 5 | Chr5:22057262-22061066 REVERSE LENGTH=483 | 201606; PREDICTED: probable ADP-ribosylation factor GTPase-activating protein AGD5 isoform X1 [Fragaria vesca subsp. vesca]; sp|Q9FL69|AGD5_ARATH ADP-ribosylation factor GTPase-activating protein AGD5 OS=Arabidopsis thaliana OX=3702 GN=AGD5 PE=1 SV=1; tr|A0A2P6QB84|A0A2P6QB84_ROSCH Putative Arf GTPase activating protein …
21775	FvH4_3g31160	chrFvb3	-	7.41562e-06	0.0104682	0.405	AT2G31840.2 | Thioredoxin superfamily protein | Chr2:13538003-13539602 REVERSE LENGTH=350 | 201606; sp|Q9SKB6|MRL7L_ARATH Thioredoxin-like fold domain-containing protein MRL7L, chloroplastic OS=Arabidopsis thaliana OX=3702 GN=MRL7L PE=2 SV=1; tr|A0A2P6RHU9|A0A2P6RHU9_ROSCH Uncharacterized protein OS=Rosa chinensis OX=74649 GN=RchiOBHm_Chr2g0084441 PE=4 SV=1
21781	FvH4_3g31250	chrFvb3	+	9.47503e-05	0.0443299	0.191	AT4G02260.4 | RELA/SPOT homolog 1 | Chr4:985451-991178 FORWARD LENGTH=868 | 201606; PREDICTED: putative GTP diphosphokinase RSH1, chloroplastic isoform X1 [Fragaria vesca subsp. vesca]; sp|P0DKG8|RSH1L_ARATH Putative GTP diphosphokinase RSH1, chloroplastic OS=Arabidopsis thaliana OX=3702 GN=RSH1 PE=1 SV=1; tr|W9R132|W9R132_9ROSA GTP pyrophosphokinase OS=Morus notabilis OX=981085 GN=L484_011127 PE…
21790	FvH4_3g45990	chrFvb3	+	5.54968e-08	0.000221969	0.525	AT3G13410.1 | 2-C-methyl-D-erythritol 4-phosphate cytidylyltransferase | Chr3:4362149-4364032 REVERSE LENGTH=321 | 201606; PREDICTED: uncharacterized protein LOC101308360 [Fragaria vesca subsp. vesca]; tr|A0A2P6QNQ6|A0A2P6QNQ6_ROSCH Uncharacterized protein OS=Rosa chinensis OX=74649 GN=RchiOBHm_Chr5g0084101 PE=4 SV=1
21792	FvH4_3g45990	chrFvb3	+	4.69181e-08	0.000221969	-0.654	AT3G13410.1 | 2-C-methyl-D-erythritol 4-phosphate cytidylyltransferase | Chr3:4362149-4364032 REVERSE LENGTH=321 | 201606; PREDICTED: uncharacterized protein LOC101308360 [Fragaria vesca subsp. vesca]; tr|A0A2P6QNQ6|A0A2P6QNQ6_ROSCH Uncharacterized protein OS=Rosa chinensis OX=74649 GN=RchiOBHm_Chr5g0084101 PE=4 SV=1
22723	FvH4_3g43280	chrFvb3	+	4.43919e-05	0.0304376	-0.339	AT2G42280.1 | basic helix-loop-helix (bHLH) DNA-binding superfamily protein | Chr2:17611428-17613163 REVERSE LENGTH=359 | 201606; PREDICTED: transcription factor bHLH122-like [Fragaria vesca subsp. vesca]; sp|Q66GR3|BH130_ARATH Transcription factor bHLH130 OS=Arabidopsis thaliana OX=3702 GN=BHLH130 PE=1 SV=1; tr|A0A2P6QLY3|A0A2P6QLY3_ROSCH Putative transcription factor bHLH family OS=Rosa chinens…
23337	FvH4_5g24510	chrFvb5	-	7.72505e-05	0.0400544	-0.233	AT4G19420.2 | Pectinacetylesterase family protein | Chr4:10587504-10589807 REVERSE LENGTH=397 | 201606; PREDICTED: pectin acetylesterase 8-like [Fragaria vesca subsp. vesca] &gt;gi|764591693|ref|XP_011465290.1| PREDICTED: pectin acetylesterase 8-like [Fragaria vesca subsp. vesca] &gt;gi|764591697|ref|XP_011465291.1| PREDICTED: pectin acetylesterase 8-like [Fragaria vesca subsp. vesca]; sp|Q6DBP4|…
23824	FvH4_5g07810	chrFvb5	-	1.14131e-05	0.0127679	0.122	AT5G20090.4 | Uncharacterized protein family (UPF0041) | Chr5:6787246-6788000 REVERSE LENGTH=110 | 201606; PREDICTED: mitochondrial pyruvate carrier 1 [Fragaria vesca subsp. vesca]; sp|Q949R9|MPC1_ARATH Mitochondrial pyruvate carrier 1 OS=Arabidopsis thaliana OX=3702 GN=MPC1 PE=3 SV=1; tr|A0A2P6P524|A0A2P6P524_ROSCH Mitochondrial pyruvate carrier OS=Rosa chinensis OX=74649 GN=RchiOBHm_Chr7g019065…
26219	FvH4_5g12360	chrFvb5	+	2.93267e-05	0.0218475	-0.384	AT1G49040.1 | stomatal cytokinesis defective / SCD1 protein (SCD1) | Chr1:18139419-18148826 REVERSE LENGTH=1187 | 201606; PREDICTED: DENN domain and WD repeat-containing protein SCD1-like [Fragaria vesca subsp. vesca]; sp|Q8RXA7|SCD1_ARATH DENN domain and WD repeat-containing protein SCD1 OS=Arabidopsis thaliana OX=3702 GN=SCD1 PE=1 SV=1; tr|A0A2P6P3L2|A0A2P6P3L2_ROSCH Putative transcription fact…

## Sheet: Sheet4
Sheet name	Sheet4
Description	Genes with A3SS in sexual reproduction of NOR2
Table showing geneID, chromosome, strand, P valuem, FDR, inclusive level difference, and annotation of Genes with A3SS event.
ID	GeneID	chr	strand	PValue	FDR	IncLevelDifference	Annotation
20843	FvH4_1g08730	chrFvb1	+	3.12348e-06	0.00652885	0.568	AT2G34357.1 | ARM repeat superfamily protein | Chr2:14499236-14505555 FORWARD LENGTH=1280 | 201606; PREDICTED: uncharacterized protein LOC101296799 [Fragaria vesca subsp. vesca]; tr|A0A2P6RKQ1|A0A2P6RKQ1_ROSCH Uncharacterized protein OS=Rosa chinensis OX=74649 GN=RchiOBHm_Chr2g0095131 PE=4 SV=1
18376	FvH4_1g22100	chrFvb1	-	1.23889e-06	0.0038844	0.467	AT4G29540.2 | bacterial transferase hexapeptide repeat-containing protein | Chr4:14497775-14499765 FORWARD LENGTH=336 | 201606; PREDICTED: probable acyl-[acyl-carrier-protein]--UDP-N-acetylglucosamine O-acyltransferase, mitochondrial [Fragaria vesca subsp. vesca]; sp|Q9SU91|LPXA_ARATH Probable acyl-[acyl-carrier-protein]--UDP-N-acetylglucosamine O-acyltransferase, mitochondrial OS=Arabidopsis tha…
14509	FvH4_1g22670	chrFvb1	+	1.77668e-05	0.0202566	0.34	60S ribosomal protein L13-2-like [Rosa chinensis] &gt;gi|1358186173|gb|PRQ60647.1| putative ribosomal protein L13e [Rosa chinensis]; AT5G23900.1 | Ribosomal protein L13e family protein | Chr5:8064176-8065081 REVERSE LENGTH=206 | 201606; sp|Q9FF90|RL133_ARATH 60S ribosomal protein L13-3 OS=Arabidopsis thaliana OX=3702 GN=RPL13D PE=1 SV=1; tr|A0A2P6SPP5|A0A2P6SPP5_ROSCH 60S ribosomal protein L13 OS…
2926	FvH4_1g27220	chrFvb1	-	7.17056e-06	0.0105799	0.348	AT5G40520.2 | DNA double-strand break repair protein | Chr5:16231515-16234276 REVERSE LENGTH=693 | 201606; PREDICTED: uncharacterized protein LOC101297681 isoform X2 [Fragaria vesca subsp. vesca]; tr|A0A2P6RFL8|A0A2P6RFL8_ROSCH Uncharacterized protein OS=Rosa chinensis OX=74649 GN=RchiOBHm_Chr3g0487611 PE=4 SV=1
2927	FvH4_1g27220	chrFvb1	-	7.17056e-06	0.0105799	0.348	AT5G40520.2 | DNA double-strand break repair protein | Chr5:16231515-16234276 REVERSE LENGTH=693 | 201606; PREDICTED: uncharacterized protein LOC101297681 isoform X2 [Fragaria vesca subsp. vesca]; tr|A0A2P6RFL8|A0A2P6RFL8_ROSCH Uncharacterized protein OS=Rosa chinensis OX=74649 GN=RchiOBHm_Chr3g0487611 PE=4 SV=1
21531	FvH4_1g30540	chrFvb1	-	5.32577e-06	0.00954188	0.237	AT5G04740.1 | ACT domain-containing protein | Chr5:1368713-1371391 REVERSE LENGTH=301 | 201606; PREDICTED: ACT domain-containing protein ACR12-like isoform X3 [Fragaria vesca subsp. vesca]; sp|Q9LZ23|ACR12_ARATH ACT domain-containing protein ACR12 OS=Arabidopsis thaliana OX=3702 GN=ACR12 PE=2 SV=1; tr|A0A2P6SBU6|A0A2P6SBU6_ROSCH Putative ACT domain-containing protein OS=Rosa chinensis OX=74649 GN…
1780	FvH4_2g12920	chrFvb2	-	9.82375e-06	0.0129689	0.212	PREDICTED: uncharacterized protein LOC101306976 [Fragaria vesca subsp. vesca]; tr|A0A2P6S1A0|A0A2P6S1A0_ROSCH Uncharacterized protein OS=Rosa chinensis OX=74649 GN=RchiOBHm_Chr2g0155771 PE=4 SV=1
3138	FvH4_2g19930	chrFvb2	-	1.26999e-08	0.000106184	0.364	AT5G17780.2 | alpha/beta-Hydrolases superfamily protein | Chr5:5867429-5868976 REVERSE LENGTH=419 | 201606; PREDICTED: uncharacterized protein LOC101312979 isoform X1 [Fragaria vesca subsp. vesca] &gt;gi|764527698|ref|XP_011458061.1| PREDICTED: uncharacterized protein LOC101312979 isoform X1 [Fragaria vesca subsp. vesca]; sp|Q700D5|BDG4_ARATH Probable lysophospholipase BODYGUARD 4 OS=Arabidopsis …
2238	FvH4_3g06310	chrFvb3	+	4.55735e-05	0.0422072	0.136	AT5G46390.2 | Peptidase S41 family protein | Chr5:18816612-18819148 FORWARD LENGTH=489 | 201606; PREDICTED: carboxyl-terminal-processing peptidase 1, chloroplastic [Fragaria vesca subsp. vesca]; sp|F4KHG6|CTPA1_ARATH Carboxyl-terminal-processing peptidase 1, chloroplastic OS=Arabidopsis thaliana OX=3702 GN=CTPA1 PE=1 SV=1; tr|A0A2P6Q597|A0A2P6Q597_ROSCH Putative processing peptidase OS=Rosa chine…
3262	FvH4_3g12891	chrFvb3	+	4.39998e-05	0.0422072	0.222	AT3G12750.1 | zinc transporter 1 precursor | Chr3:4051950-4053156 REVERSE LENGTH=355 | 201606; PREDICTED: zinc transporter 8-like [Fragaria vesca subsp. vesca]; sp|Q6L8G0|ZIP5_ORYSJ Zinc transporter 5 OS=Oryza sativa subsp. japonica OX=39947 GN=ZIP5 PE=2 SV=1; tr|A0A2P6Q7E6|A0A2P6Q7E6_ROSCH Putative zinc/iron permease OS=Rosa chinensis OX=74649 GN=RchiOBHm_Chr5g0020981 PE=3 SV=1
21207	FvH4_3g17471	chrFvb3	-	1.15687e-05	0.0145088	-0.195	PREDICTED: uncharacterized protein LOC105350481 [Fragaria vesca subsp. vesca]
12714	FvH4_3g19500	chrFvb3	+	6.35726e-08	0.000398648	0.656	AT4G18370.3 | DEGP protease 5 | Chr4:10149235-10150277 FORWARD LENGTH=240 | 201606; PREDICTED: protease Do-like 5, chloroplastic isoform X2 [Fragaria vesca subsp. vesca]; sp|Q9SEL7|DEGP5_ARATH Protease Do-like 5, chloroplastic OS=Arabidopsis thaliana OX=3702 GN=DEGP5 PE=1 SV=3; tr|A0A2P6Q5M6|A0A2P6Q5M6_ROSCH Putative htrA2 peptidase OS=Rosa chinensis OX=74649 GN=RchiOBHm_Chr5g0014431 PE=4 SV=1
13034	FvH4_3g20740	chrFvb3	-	9.08504e-08	0.00045576	0.723	AT3G15520.3 | Cyclophilin-like peptidyl-prolyl cis-trans isomerase family protein | Chr3:5249739-5252432 REVERSE LENGTH=466 | 201606; PREDICTED: peptidyl-prolyl cis-trans isomerase CYP37, chloroplastic isoform X2 [Fragaria vesca subsp. vesca]; sp|P82869|CYP37_ARATH Peptidyl-prolyl cis-trans isomerase CYP37, chloroplastic OS=Arabidopsis thaliana OX=3702 GN=CYP37 PE=1 SV=3; tr|A0A2P6QB33|A0A2P6QB33…
13832	FvH4_3g21320	chrFvb3	+	6.01525e-11	7.54403e-07	0.833	AT4G27290.2 | S-locus lectin protein kinase family protein | Chr4:13666281-13669202 FORWARD LENGTH=829 | 201606; PREDICTED: G-type lectin S-receptor-like serine/threonine-protein kinase At4g27290 isoform X1 [Fragaria vesca subsp. vesca]; sp|O81832|Y4729_ARATH G-type lectin S-receptor-like serine/threonine-protein kinase At4g27290 OS=Arabidopsis thaliana OX=3702 GN=At4g27290 PE=3 SV=4; tr|A0A2P6QB…
3702	FvH4_3g34540	chrFvb3	+	3.23587e-05	0.0338189	-0.302	AT5G59990.1 | CCT motif family protein | Chr5:24151206-24153084 REVERSE LENGTH=241 | 201606; PREDICTED: zinc finger protein CONSTANS-LIKE 1 isoform X2 [Fragaria vesca subsp. vesca]; sp|O50055|COL1_ARATH Zinc finger protein CONSTANS-LIKE 1 OS=Arabidopsis thaliana OX=3702 GN=COL1 PE=1 SV=1; tr|A0A2P6QI43|A0A2P6QI43_ROSCH Putative transcription factor C2C2-CO-like family OS=Rosa chinensis OX=74649 G…
15596	FvH4_3g38580	chrFvb3	-	1.87819e-06	0.00471106	-0.333	AT2G29960.3 | cyclophilin 5 | Chr2:12769183-12770528 REVERSE LENGTH=201 | 201606; PREDICTED: peptidyl-prolyl cis-trans isomerase CYP20-1-like [Fragaria vesca subsp. vesca]; sp|Q8LDP4|CP19D_ARATH Peptidyl-prolyl cis-trans isomerase CYP19-4 OS=Arabidopsis thaliana OX=3702 GN=CYP19-4 PE=1 SV=2; tr|A0A2P6QJZ0|A0A2P6QJZ0_ROSCH Peptidyl-prolyl cis-trans isomerase OS=Rosa chinensis OX=74649 GN=RchiOBHm_…
1518	FvH4_4g00330	chrFvb4	+	2.78439e-05	0.0303656	0.42	AT1G04730.1 | P-loop containing nucleoside triphosphate hydrolases superfamily protein | Chr1:1325385-1331086 REVERSE LENGTH=943 | 201606; PREDICTED: chromosome transmission fidelity protein 18 homolog isoform X2 [Fragaria vesca subsp. vesca]; sp|Q6NU40|CTF18_XENLA Chromosome transmission fidelity protein 18 homolog OS=Xenopus laevis OX=8355 GN=chtf18 PE=2 SV=1; tr|A0A2P6QNW1|A0A2P6QNW1_ROSCH Put…
4602	FvH4_5g12100	chrFvb5	+	4.03589e-05	0.0404929	-0.667	AT1G73850.2 | DNA ligase (DUF1666) | Chr1:27767375-27770386 FORWARD LENGTH=635 | 201606; PREDICTED: uncharacterized protein LOC101313996 isoform X1 [Fragaria vesca subsp. vesca]; tr|A0A2P6P3R1|A0A2P6P3R1_ROSCH Putative ribosomal protein L34Ae OS=Rosa chinensis OX=74649 GN=RchiOBHm_Chr7g0185471 PE=4 SV=1
860	FvH4_5g38270	chrFvb5	+	3.76047e-06	0.00725569	-0.167	AT1G36310.2 | S-adenosyl-L-methionine-dependent methyltransferases superfamily protein | Chr1:13669644-13670934 FORWARD LENGTH=404 | 201606; PREDICTED: alkylated DNA repair protein alkB homolog 8 isoform X2 [Fragaria vesca subsp. vesca]; sp|Q94A09|TRM9_ARATH tRNA (carboxymethyluridine(34)-5-O)-methyltransferase OS=Arabidopsis thaliana OX=3702 GN=TRM9 PE=1 SV=1; tr|A0A2P6PHX7|A0A2P6PHX7_ROSCH Puta…
8530	FvH4_6g00060	chrFvb6	-	1.26053e-05	0.0150561	0.781	AT5G16260.1 | RNA binding (RRM/RBD/RNP motifs) family protein | Chr5:5311363-5315496 FORWARD LENGTH=519 | 201606; PREDICTED: splicing factor U2AF-associated protein 2 [Fragaria vesca subsp. vesca]; sp|Q8BGC0|HTSF1_MOUSE HIV Tat-specific factor 1 homolog OS=Mus musculus OX=10090 GN=Htatsf1 PE=1 SV=1; tr|A0A2P6R4X1|A0A2P6R4X1_ROSCH Putative GYF domain, nucleotide-binding alpha-beta plait domain-con…
14157	FvH4_6g07900	chrFvb6	+	8.75342e-06	0.0121979	-0.067	AT4G15510.1 | Photosystem II reaction center PsbP family protein | Chr4:8860701-8862529 FORWARD LENGTH=287 | 201606; PREDICTED: psbP domain-containing protein 1, chloroplastic isoform X1 [Fragaria vesca subsp. vesca]; sp|O23403|PPD1_ARATH PsbP domain-containing protein 1, chloroplastic OS=Arabidopsis thaliana OX=3702 GN=PPD1 PE=1 SV=1; tr|A0A2P6R7L7|A0A2P6R7L7_ROSCH Putative photosystem II OS=Ros…
8807	FvH4_6g08120	chrFvb6	+	9.43728e-07	0.00338165	-0.722	AT1G56700.4 | Peptidase C15%2C pyroglutamyl peptidase I-like protein | Chr1:21256743-21257640 FORWARD LENGTH=219 | 201606; PREDICTED: pyroglutamyl-peptidase 1-like protein [Fragaria vesca subsp. vesca] &gt;gi|764597683|ref|XP_011466198.1| PREDICTED: pyroglutamyl-peptidase 1-like protein [Fragaria vesca subsp. vesca] &gt;gi|764597687|ref|XP_011466199.1| PREDICTED: pyroglutamyl-peptidase 1-like pro…
4245	FvH4_6g13910	chrFvb6	-	5.84282e-05	0.0488518	0.19	AT5G02410.1 | DIE2/ALG10 family | Chr5:517319-519634 REVERSE LENGTH=509 | 201606; PREDICTED: dol-P-Glc:Glc(2)Man(9)GlcNAc(2)-PP-Dol alpha-1,2-glucosyltransferase isoform X1 [Fragaria vesca subsp. vesca]; sp|Q8L638|ALG10_ARATH Dol-P-Glc:Glc(2)Man(9)GlcNAc(2)-PP-Dol alpha-1,2-glucosyltransferase OS=Arabidopsis thaliana OX=3702 GN=ALG10 PE=1 SV=1; tr|A0A2P6RA14|A0A2P6RA14_ROSCH Dol-P-Glc:Glc(2)Man(9…
9746	FvH4_6g25150	chrFvb6	-	4.11671e-13	1.03259e-08	-0.922	AT5G14800.1 | pyrroline-5- carboxylate (P5C) reductase | Chr5:4786190-4787618 REVERSE LENGTH=276 | 201606; PREDICTED: pyrroline-5-carboxylate reductase [Fragaria vesca subsp. vesca]; sp|Q04708|P5CR_PEA Pyrroline-5-carboxylate reductase OS=Pisum sativum OX=3888 GN=PROC PE=2 SV=1; tr|A0A2P6SC79|A0A2P6SC79_ROSCH Pyrroline-5-carboxylate reductase OS=Rosa chinensis OX=74649 GN=RchiOBHm_Chr1g0334171 PE…
7497	FvH4_6g28061	chrFvb6	-	4.71156e-05	0.0422072	-0.296	PREDICTED: putative disease resistance protein RGA4 [Fragaria vesca subsp. vesca]; tr|A0A2P6RUX8|A0A2P6RUX8_ROSCH Putative P-loop containing nucleoside triphosphate hydrolase, leucine-rich repeat domain, L OS=Rosa chinensis OX=74649 GN=RchiOBHm_Chr2g0130951 PE=3 SV=1
6632	FvH4_6g36830	chrFvb6	-	5.93378e-06	0.00992247	0.25	AT1G78915.1 | Tetratricopeptide repeat (TPR)-like superfamily protein | Chr1:29667729-29671081 REVERSE LENGTH=385 | 201606; PREDICTED: uncharacterized protein LOC101309273 [Fragaria vesca subsp. vesca]; tr|A0A2P6RZM4|A0A2P6RZM4_ROSCH Putative tetratricopeptide-like helical domain-containing protein OS=Rosa chinensis OX=74649 GN=RchiOBHm_Chr2g0149221 PE=4 SV=1
6351	FvH4_6g45170	chrFvb6	+	1.57055e-06	0.00437714	0.589	AT5G15270.3 | RNA-binding KH domain-containing protein | Chr5:4958738-4960737 FORWARD LENGTH=533 | 201606; PREDICTED: KH domain-containing protein At4g18375-like [Fragaria vesca subsp. vesca] &gt;gi|764613759|ref|XP_011467805.1| PREDICTED: KH domain-containing protein At4g18375-like [Fragaria vesca subsp. vesca] &gt;gi|764613768|ref|XP_011467806.1| PREDICTED: KH domain-containing protein At4g1837…
8427	FvH4_6g51010	chrFvb6	-	5.01738e-05	0.0433969	0.097	AT3G01550.1 | phosphoenolpyruvate (pep)/phosphate translocator 2 | Chr3:216947-218856 REVERSE LENGTH=383 | 201606; PREDICTED: phosphoenolpyruvate/phosphate translocator 2, chloroplastic [Fragaria vesca subsp. vesca]; sp|Q84QU8|PPT2_ORYSJ Phosphoenolpyruvate/phosphate translocator 2, chloroplastic OS=Oryza sativa subsp. japonica OX=39947 GN=PPT2 PE=2 SV=1; tr|A0A2P6S5N6|A0A2P6S5N6_ROSCH Putative t…
5488	FvH4_7g08590	chrFvb7	+	1.19834e-07	0.000500965	-0.676	AT1G02205.2 | Fatty acid hydroxylase superfamily | Chr1:418818-422154 FORWARD LENGTH=625 | 201606; PREDICTED: protein ECERIFERUM 1-like [Fragaria vesca subsp. vesca]; sp|F4HVY0|CER1_ARATH Very-long-chain aldehyde decarbonylase CER1 OS=Arabidopsis thaliana OX=3702 GN=CER1 PE=1 SV=1; tr|A0A2P6SE79|A0A2P6SE79_ROSCH Putative aldehyde oxygenase (Deformylating) OS=Rosa chinensis OX=74649 GN=RchiOBHm_Ch…
4047	FvH4_7g23550	chrFvb7	+	2.97573e-06	0.00652885	0.569	AT2G39830.1 | DA1-related protein 2 | Chr2:16619950-16623658 REVERSE LENGTH=528 | 201606; PREDICTED: protein DA1-related 2 isoform X5 [Fragaria vesca subsp. vesca]; sp|Q0WSN2|DAR2_ARATH Protein DA1-related 2 OS=Arabidopsis thaliana OX=3702 GN=DAR2 PE=1 SV=1; tr|A0A2P6SKU4|A0A2P6SKU4_ROSCH Putative transcription factor interactor and regulator LIM family OS=Rosa chinensis OX=74649 GN=RchiOBHm_Chr1…
