# Supplementary material for: Major transcriptomic differences are induced by warmer temperature conditions experienced during asexual and sexual reproduction in Fragaria vesca ecotypes
Source: Front Plant Sci. 2023 Jul 14;14:1213311. doi: 10.3389/fpls.2023.1213311 (PMC10379642; doi:10.3389/fpls.2023.1213311)
Supplement: Supplementary file 1 [file DataSheet_1.zip › DATASHEET1/Table S11.xlsx]

## Sheet: Descriptions
Table S9: MXE events in asexual reproduction
Table showing genes MXE events of asexual reproduction
Sheet name	Sheet1
Description	Genes with MXE events in Asexual reproduction of ES12
Column A	ID
Column B	GeneID
Column C	chr
Column D	strand
Column E	PValue
Column F	FDR
Column G	IncLevelDifference
Column H	Annotation
Sheet name	Sheet2
Description	Genes with MXE events in Asexual reproduction of ICE2
Column A	ID
Column B	GeneID
Column C	chr
Column D	strand
Column E	PValue
Column F	FDR
Column G	IncLevelDifference
Column H	Annotation
Sheet name	Sheet3
Description	Genes with MXE events in Asexual reproduction of IT4
Column A	ID
Column B	GeneID
Column C	chr
Column D	strand
Column E	PValue
Column F	FDR
Column G	IncLevelDifference
Column H	Annotation
Sheet name	Sheet4
Description	Genes with MXE events in Asexual reproduction of NOR2
Column A	ID
Column B	GeneID
Column C	chr
Column D	strand
Column E	PValue
Column F	FDR
Column G	IncLevelDifference
Column H	Annotation

## Sheet: Sheet1
Sheet name	Sheet1
Description	Genes with MXE in Asexual reproduction of ES12
Table showing geneID, chromosome, strand, P valuem, FDR, inclusive level difference, and annotation of Genes with MXE event.
ID	GeneID	chr	strand	PValue	FDR	IncLevelDifference	Annotation
168	FvH4_7g15280	chrFvb7	+	1.03884e-09	5.03205e-07	-0.805
177	FvH4_7g15084	chrFvb7	-	0.000410399	0.016319	-0.146	AT4G01320.1 | Peptidase family M48 family protein | Chr4:545905-549002 FORWARD LENGTH=424 | 201606; PREDICTED: cyclic nucleotide-gated ion channel 1-like [Fragaria vesca subsp. vesca]; sp|Q8RX88|FACE1_ARATH CAAX prenyl protease 1 homolog OS=Arabidopsis thaliana OX=3702 GN=FACE1 PE=1 SV=1; tr|A0A2P6SHU8|A0A2P6SHU8_ROSCH Putative ste24 endopeptidase OS=Rosa chinensis OX=74649 GN=RchiOBHm_Chr1g03572…
195	FvH4_7g13280	chrFvb7	+	0.000150508	0.00751834	-0.043	AT5G53130.1 | cyclic nucleotide gated channel 1 | Chr5:21537830-21540490 REVERSE LENGTH=716 | 201606; PREDICTED: cyclic nucleotide-gated ion channel 1-like [Fragaria vesca subsp. vesca] &gt;gi|764625757|ref|XP_011469068.1| PREDICTED: cyclic nucleotide-gated ion channel 1-like [Fragaria vesca subsp. vesca]; sp|O65717|CNGC1_ARATH Cyclic nucleotide-gated ion channel 1 OS=Arabidopsis thaliana OX=3702…
199	FvH4_7g13160	chrFvb7	+	4.8762e-05	0.00346427	-0.031	AT3G61860.1 | RNA-binding (RRM/RBD/RNP motifs) family protein | Chr3:22900311-22902159 REVERSE LENGTH=264 | 201606; PREDICTED: serine/arginine-rich splicing factor RS41-like isoform X2 [Fragaria vesca subsp. vesca] &gt;gi|764625822|ref|XP_011469080.1| PREDICTED: serine/arginine-rich splicing factor RS41-like isoform X2 [Fragaria vesca subsp. vesca]; sp|P92964|SRS31_ARATH Serine/arginine-rich spli…
200	FvH4_7g13160	chrFvb7	+	1.20387e-10	7.12736e-08	-0.075	AT3G61860.1 | RNA-binding (RRM/RBD/RNP motifs) family protein | Chr3:22900311-22902159 REVERSE LENGTH=264 | 201606; PREDICTED: serine/arginine-rich splicing factor RS41-like isoform X2 [Fragaria vesca subsp. vesca] &gt;gi|764625822|ref|XP_011469080.1| PREDICTED: serine/arginine-rich splicing factor RS41-like isoform X2 [Fragaria vesca subsp. vesca]; sp|P92964|SRS31_ARATH Serine/arginine-rich spli…
280	FvH4_7g07270	chrFvb7	-	0.00123468	0.0354461	-0.079	AT1G49245.1 | Prefoldin chaperone subunit family protein | Chr1:18218861-18219085 FORWARD LENGTH=74 | 201606; tr|A0A314XJE3|A0A314XJE3_PRUYE Uncharacterized protein OS=Prunus yedoensis var. nudiflora OX=2094558 GN=Pyn_18877 PE=4 SV=1; uncharacterized protein LOC18786599 [Prunus persica] &gt;gi|1162529323|ref|XP_020413998.1| uncharacterized protein LOC18786599 [Prunus persica]
319	FvH4_7g05331	chrFvb7	+	0.00195532	0.0492994	-0.278	AT3G02280.3 | Flavodoxin family protein | Chr3:453646-457659 FORWARD LENGTH=623 | 201606; NADPH-dependent diflavin oxidoreductase 1 isoform X2 [Rosa chinensis]; sp|Q6NPS8|NDOR1_ARATH NADPH-dependent diflavin oxidoreductase 1 OS=Arabidopsis thaliana OX=3702 GN=ATR3 PE=1 SV=1; tr|A0A2P6S352|A0A2P6S352_ROSCH NADPH-dependent diflavin oxidoreductase 1 OS=Rosa chinensis OX=74649 GN=RchiOBHm_Chr2g016293…
324	FvH4_7g05100	chrFvb7	-	4.59575e-06	0.000583041	0.075	AT5G04900.1 | NYC1-like protein | Chr5:1434826-1437194 FORWARD LENGTH=348 | 201606; PREDICTED: chlorophyll(ide) b reductase NOL, chloroplastic [Fragaria vesca subsp. vesca]; sp|Q8LEU3|NOL_ARATH Chlorophyll(ide) b reductase NOL, chloroplastic OS=Arabidopsis thaliana OX=3702 GN=NOL PE=1 SV=1; tr|A0A2P6SBL7|A0A2P6SBL7_ROSCH Putative chlorophyll(Ide) b reductase OS=Rosa chinensis OX=74649 GN=RchiOBHm…
336	FvH4_7g04760	chrFvb7	-	0.00010901	0.0060715	-0.08	AT3G11910.3 | ubiquitin-specific protease 13 | Chr3:3761758-3770290 REVERSE LENGTH=1115 | 201606; PREDICTED: uncharacterized protein LOC101296030 isoform X2 [Fragaria vesca subsp. vesca]; sp|Q84WU2|UBP13_ARATH Ubiquitin carboxyl-terminal hydrolase 13 OS=Arabidopsis thaliana OX=3702 GN=UBP13 PE=1 SV=1; tr|A0A2P6SB67|A0A2P6SB67_ROSCH Putative ubiquitinyl hydrolase 1 OS=Rosa chinensis OX=74649 GN=Rc…
345	FvH4_7g04131	chrFvb7	+	8.01406e-05	0.00476548	0.216	PREDICTED: uncharacterized protein LOC101304721 [Fragaria vesca subsp. vesca]; tr|A0A2P6SAS1|A0A2P6SAS1_ROSCH Putative unspecific monooxygenase OS=Rosa chinensis OX=74649 GN=RchiOBHm_Chr1g0328201 PE=3 SV=1
356	FvH4_7g03110	chrFvb7	+	6.91718e-05	0.00444061	-0.117	AT5G12330.2 | Lateral root primordium (LRP) protein-like protein | Chr5:3987677-3989074 REVERSE LENGTH=320 | 201606; PREDICTED: protein LATERAL ROOT PRIMORDIUM 1 isoform X1 [Fragaria vesca subsp. vesca] &gt;gi|764628666|ref|XP_011469359.1| PREDICTED: protein LATERAL ROOT PRIMORDIUM 1 isoform X1 [Fragaria vesca subsp. vesca] &gt;gi|764628671|ref|XP_011469360.1| PREDICTED: protein LATERAL ROOT PRIM…
357	FvH4_7g03110	chrFvb7	+	3.5338e-06	0.000494222	-0.207	AT5G12330.2 | Lateral root primordium (LRP) protein-like protein | Chr5:3987677-3989074 REVERSE LENGTH=320 | 201606; PREDICTED: protein LATERAL ROOT PRIMORDIUM 1 isoform X1 [Fragaria vesca subsp. vesca] &gt;gi|764628666|ref|XP_011469359.1| PREDICTED: protein LATERAL ROOT PRIMORDIUM 1 isoform X1 [Fragaria vesca subsp. vesca] &gt;gi|764628671|ref|XP_011469360.1| PREDICTED: protein LATERAL ROOT PRIM…
381	FvH4_7g02040	chrFvb7	-	6.44861e-07	0.000128851	-0.205	AT1G54390.4 | PHD finger protein-like protein | Chr1:20305061-20306943 REVERSE LENGTH=262 | 201606; PREDICTED: PHD finger protein ING2-like isoform X1 [Fragaria vesca subsp. vesca]; sp|B3H615|ING2_ARATH PHD finger protein ING2 OS=Arabidopsis thaliana OX=3702 GN=ING2 PE=1 SV=1; tr|A0A2P6RHQ3|A0A2P6RHQ3_ROSCH PHD finger protein ING OS=Rosa chinensis OX=74649 GN=RchiOBHm_Chr3g0497201 PE=3 SV=1
451	FvH4_6g50310	chrFvb6	+	6.5181e-05	0.00423544	0.212	AT5G66900.3 | Disease resistance protein (CC-NBS-LRR class) family | Chr5:26715845-26717901 REVERSE LENGTH=591 | 201606; PREDICTED: probable disease resistance protein At5g66900 [Fragaria vesca subsp. vesca]; sp|Q9FKZ1|DRL42_ARATH Probable disease resistance protein At5g66900 OS=Arabidopsis thaliana OX=3702 GN=At5g66900 PE=3 SV=1; tr|A0A2P6S547|A0A2P6S547_ROSCH Putative powdery mildew resistance …
467	FvH4_7g20380	chrFvb7	-	0.000331484	0.0136566	0.11	AT2G28550.1 | related to AP2.7 | Chr2:12226168-12228251 REVERSE LENGTH=449 | 201606; PREDICTED: ethylene-responsive transcription factor RAP2-7-like isoform X1 [Fragaria vesca subsp. vesca]; sp|Q9SK03|RAP27_ARATH Ethylene-responsive transcription factor RAP2-7 OS=Arabidopsis thaliana OX=3702 GN=RAP2-7 PE=2 SV=2; tr|A0A2P6SJR1|A0A2P6SJR1_ROSCH Putative transcription factor AP2-EREBP family OS=Rosa…
468	FvH4_6g48200	chrFvb6	+	0.000148651	0.00744884	-0.175	AT3G01150.2 | polypyrimidine tract-binding protein 1 | Chr3:52729-54344 FORWARD LENGTH=274 | 201606; PREDICTED: polypyrimidine tract-binding protein homolog 1 isoform X2 [Fragaria vesca subsp. vesca]; sp|Q9MAC5|PTBP1_ARATH Polypyrimidine tract-binding protein homolog 1 OS=Arabidopsis thaliana OX=3702 GN=PTB PE=1 SV=1; tr|A0A2P6S4F6|A0A2P6S4F6_ROSCH Putative nucleotide-binding alpha-beta plait dom…
624	FvH4_6g36830	chrFvb6	-	0.000126811	0.00677543	-0.06	AT1G78915.1 | Tetratricopeptide repeat (TPR)-like superfamily protein | Chr1:29667729-29671081 REVERSE LENGTH=385 | 201606; PREDICTED: uncharacterized protein LOC101309273 [Fragaria vesca subsp. vesca]; tr|A0A2P6RZM4|A0A2P6RZM4_ROSCH Putative tetratricopeptide-like helical domain-containing protein OS=Rosa chinensis OX=74649 GN=RchiOBHm_Chr2g0149221 PE=4 SV=1
718	FvH4_7g19370	chrFvb7	+	0.00153543	0.0415998	0.233	AT5G17530.3 | phosphoglucosamine mutase family protein | Chr5:5777716-5781863 FORWARD LENGTH=614 | 201606; PREDICTED: uncharacterized protein LOC101296039 isoform X1 [Fragaria vesca subsp. vesca]; sp|Q88C93|ALGC_PSEPK Phosphomannomutase/phosphoglucomutase OS=Pseudomonas putida (strain ATCC 47054 / DSM 6125 / NCIMB 11950 / KT2440) OX=160488 GN=algC PE=3 SV=1; tr|A0A2P6SJE6|A0A2P6SJE6_ROSCH Putativ…
719	FvH4_7g19370	chrFvb7	+	0.0016212	0.0433975	0.247	AT5G17530.3 | phosphoglucosamine mutase family protein | Chr5:5777716-5781863 FORWARD LENGTH=614 | 201606; PREDICTED: uncharacterized protein LOC101296039 isoform X1 [Fragaria vesca subsp. vesca]; sp|Q88C93|ALGC_PSEPK Phosphomannomutase/phosphoglucomutase OS=Pseudomonas putida (strain ATCC 47054 / DSM 6125 / NCIMB 11950 / KT2440) OX=160488 GN=algC PE=3 SV=1; tr|A0A2P6SJE6|A0A2P6SJE6_ROSCH Putativ…
723	FvH4_7g07420	chrFvb7	+	2.09242e-05	0.00185819	0.139	AT1G29940.1 | nuclear RNA polymerase A2 | Chr1:10479322-10486670 REVERSE LENGTH=1178 | 201606; PREDICTED: DNA-directed RNA polymerase I subunit RPA2-like [Fragaria vesca subsp. vesca]; sp|F4I366|NRPA2_ARATH DNA-directed RNA polymerase I subunit 2 OS=Arabidopsis thaliana OX=3702 GN=NRPA2 PE=2 SV=1; tr|A0A2P6SD93|A0A2P6SD93_ROSCH DNA-directed RNA polymerase subunit beta OS=Rosa chinensis OX=74649 G…
788	FvH4_6g26980	chrFvb6	-	0.000467433	0.0177833	0.067	AT2G29540.2 | RNApolymerase 14 kDa subunit | Chr2:12642727-12643828 FORWARD LENGTH=122 | 201606; PREDICTED: DNA-directed RNA polymerases I and III subunit RPAC2-like [Fragaria vesca subsp. vesca]; sp|P28000|RPAC2_YEAST DNA-directed RNA polymerases I and III subunit RPAC2 OS=Saccharomyces cerevisiae (strain ATCC 204508 / S288c) OX=559292 GN=RPC19 PE=1 SV=1; tr|A0A2P6RUE8|A0A2P6RUE8_ROSCH Putative …
806	FvH4_7g04970	chrFvb7	+	0.000200714	0.0094365	-0.138	AT4G22720.2 | Actin-like ATPase superfamily protein | Chr4:11937467-11938717 FORWARD LENGTH=353 | 201606; probable tRNA N6-adenosine threonylcarbamoyltransferase [Rosa chinensis] &gt;gi|1365945220|ref|XP_024169892.1| probable tRNA N6-adenosine threonylcarbamoyltransferase [Rosa chinensis] &gt;gi|1365945223|ref|XP_024169898.1| probable tRNA N6-adenosine threonylcarbamoyltransferase [Rosa chinensis…
818	FvH4_6g25320	chrFvb6	-	0.00122013	0.0352689	-0.129	AT2G43110.1 | U3 containing 90S pre-ribosomal complex subunit | Chr2:17922067-17924291 FORWARD LENGTH=288 | 201606; PREDICTED: uncharacterized protein LOC101312567 [Fragaria vesca subsp. vesca]; tr|A0A2P6QV20|A0A2P6QV20_ROSCH Putative P-loop containing nucleoside triphosphate hydrolase, protein Cms1 OS=Rosa chinensis OX=74649 GN=RchiOBHm_Chr4g0409281 PE=4 SV=1
849	FvH4_7g01860	chrFvb7	+	5.93387e-05	0.00398541	0.072	AT5G42390.2 | Insulinase (Peptidase family M16) family protein | Chr5:16945308-16951559 FORWARD LENGTH=1086 | 201606; hypothetical protein VITISV_012000 [Vitis vinifera]; sp|Q40983|SPP_PEA Stromal processing peptidase, chloroplastic OS=Pisum sativum OX=3888 GN=SPP PE=1 SV=2; tr|A5APK5|A5APK5_VITVI Uncharacterized protein OS=Vitis vinifera OX=29760 GN=VITISV_012000 PE=4 SV=1
875	FvH4_6g22420	chrFvb6	-	1.26666e-05	0.00126547	-0.139	AT2G19860.1 | hexokinase 2 | Chr2:8570818-8573762 FORWARD LENGTH=502 | 201606; hexokinase-1-like [Cucurbita maxima]; sp|Q9SEK2|HXK1_TOBAC Hexokinase-1 OS=Nicotiana tabacum OX=4097 GN=HXK1 PE=2 SV=1; tr|A0A061GM83|A0A061GM83_THECC Phosphotransferase OS=Theobroma cacao OX=3641 GN=TCM_037776 PE=3 SV=1
921	FvH4_6g37091	chrFvb6	+	0.000155691	0.00775301	-0.062	AT1G78880.1 | Ubiquitin-specific protease family C19-related protein | Chr1:29653068-29654819 REVERSE LENGTH=468 | 201606; PREDICTED: uncharacterized membrane protein At1g16860-like [Fragaria vesca subsp. vesca] &gt;gi|764610827|ref|XP_011467545.1| PREDICTED: uncharacterized membrane protein At1g16860-like [Fragaria vesca subsp. vesca]; sp|Q9FZ45|Y1686_ARATH Uncharacterized membrane protein At1g1…
994	FvH4_6g16520	chrFvb6	-	8.46302e-05	0.00499193	-0.039	AT3G53220.1 | Thioredoxin superfamily protein | Chr3:19722032-19722615 FORWARD LENGTH=126 | 201606; PREDICTED: thioredoxin-like 3-3 [Fragaria vesca subsp. vesca]; sp|Q7XSQ7|TRL33_ORYSJ Thioredoxin-like 3-3 OS=Oryza sativa subsp. japonica OX=39947 GN=Os04g0560200 PE=2 SV=2; tr|A0A2P6RB19|A0A2P6RB19_ROSCH Putative monodehydroascorbate reductase (NADH) OS=Rosa chinensis OX=74649 GN=RchiOBHm_Chr3g047…
1001	FvH4_6g16270	chrFvb6	-	3.08231e-06	0.000436093	-0.262	AT1G56190.2 | Phosphoglycerate kinase family protein | Chr1:21028622-21030454 FORWARD LENGTH=405 | 201606; PREDICTED: phosphoglycerate kinase, cytosolic-like isoform X1 [Fragaria vesca subsp. vesca] &gt;gi|764617245|ref|XP_011468127.1| PREDICTED: phosphoglycerate kinase, cytosolic-like isoform X1 [Fragaria vesca subsp. vesca]; sp|Q31P73|PGK_SYNE7 Phosphoglycerate kinase OS=Synechococcus elongatus…
1002	FvH4_6g16270	chrFvb6	-	8.95794e-06	0.000948296	-0.192	AT1G56190.2 | Phosphoglycerate kinase family protein | Chr1:21028622-21030454 FORWARD LENGTH=405 | 201606; PREDICTED: phosphoglycerate kinase, cytosolic-like isoform X1 [Fragaria vesca subsp. vesca] &gt;gi|764617245|ref|XP_011468127.1| PREDICTED: phosphoglycerate kinase, cytosolic-like isoform X1 [Fragaria vesca subsp. vesca]; sp|Q31P73|PGK_SYNE7 Phosphoglycerate kinase OS=Synechococcus elongatus…
1069	FvH4_6g10040	chrFvb6	-	1.10192e-05	0.00112192	0.095	AT5G01850.1 | Protein kinase superfamily protein | Chr5:332829-334180 FORWARD LENGTH=333 | 201606; PREDICTED: serine/threonine-protein kinase HT1 [Fragaria vesca subsp. vesca]; sp|Q2MHE4|HT1_ARATH Serine/threonine-protein kinase HT1 OS=Arabidopsis thaliana OX=3702 GN=HT1 PE=1 SV=1; tr|A0A2P6R8I6|A0A2P6R8I6_ROSCH Putative dual-specificity kinase TKL-Pl-4 family OS=Rosa chinensis OX=74649 GN=RchiOB…
1096	FvH4_6g50430	chrFvb6	-	1.45374e-05	0.0013915	0.343	AT3G28030.3 | 5'-3' exonuclease family protein | Chr3:10424321-10431178 FORWARD LENGTH=1508 | 201606; PREDICTED: DNA repair protein UVH3 [Fragaria vesca subsp. vesca]; sp|Q9ATY5|UVH3_ARATH DNA repair protein UVH3 OS=Arabidopsis thaliana OX=3702 GN=UVH3 PE=2 SV=1; tr|A0A2P6S589|A0A2P6S589_ROSCH Putative exodeoxyribonuclease I OS=Rosa chinensis OX=74649 GN=RchiOBHm_Chr2g0170851 PE=4 SV=1
1173	FvH4_6g03650	chrFvb6	+	5.01021e-08	1.45615e-05	-0.171	AT5G28050.1 | Cytidine/deoxycytidylate deaminase family protein | Chr5:10044209-10045755 REVERSE LENGTH=185 | 201606; PREDICTED: tRNA(adenine(34)) deaminase, chloroplastic [Fragaria vesca subsp. vesca]; sp|Q94BU8|GSDA_ARATH Guanosine deaminase OS=Arabidopsis thaliana OX=3702 GN=GSDA PE=1 SV=1; tr|A0A2P6R6B1|A0A2P6R6B1_ROSCH Putative guanine deaminase OS=Rosa chinensis OX=74649 GN=RchiOBHm_Chr3g04…
1236	FvH4_5g39267	chrFvb5	-	3.03091e-14	3.46065e-11	-0.328	AT1G48920.1 | nucleolin like 1 | Chr1:18098186-18101422 FORWARD LENGTH=557 | 201606; PREDICTED: nucleolin 1-like isoform X4 [Fragaria vesca subsp. vesca]; sp|Q7XTT4|NUCL2_ORYSJ Nucleolin 2 OS=Oryza sativa subsp. japonica OX=39947 GN=Os04g0620700 PE=2 SV=2; tr|A0A2P6R4Q7|A0A2P6R4Q7_ROSCH Putative RNA recognition motif domain, nucleotide-binding alpha-beta plait domain-containing protein OS=Rosa ch…
1365	FvH4_5g31930	chrFvb5	-	0.00145228	0.0398879	-0.161	AT1G61390.1 | S-locus lectin protein kinase family protein | Chr1:22650338-22653639 REVERSE LENGTH=831 | 201606; PREDICTED: G-type lectin S-receptor-like serine/threonine-protein kinase At1g61370 [Fragaria vesca subsp. vesca]; sp|O64781|Y1639_ARATH G-type lectin S-receptor-like serine/threonine-protein kinase At1g61390 OS=Arabidopsis thaliana OX=3702 GN=At1g61390 PE=3 SV=1; tr|A0A2P6PD75|A0A2P6PD…
1401	FvH4_5g29810	chrFvb5	-	0.000145033	0.00733657	-0.042	AT1G15200.2 | protein-protein interaction regulator family protein | Chr1:5228477-5231017 REVERSE LENGTH=428 | 201606; PREDICTED: pinin [Fragaria vesca subsp. vesca]; tr|A0A2P6PDI8|A0A2P6PDI8_ROSCH Putative pinin/SDK/MemA protein OS=Rosa chinensis OX=74649 GN=RchiOBHm_Chr7g0223331 PE=4 SV=1
1402	FvH4_5g29810	chrFvb5	-	0.000597262	0.0208911	-0.033	AT1G15200.2 | protein-protein interaction regulator family protein | Chr1:5228477-5231017 REVERSE LENGTH=428 | 201606; PREDICTED: pinin [Fragaria vesca subsp. vesca]; tr|A0A2P6PDI8|A0A2P6PDI8_ROSCH Putative pinin/SDK/MemA protein OS=Rosa chinensis OX=74649 GN=RchiOBHm_Chr7g0223331 PE=4 SV=1
1457	FvH4_5g27990	chrFvb5	-	0.000127158	0.00677543	0.05	AT2G23390.1 | acyl-CoA | Chr2:9960568-9963476 REVERSE LENGTH=469 | 201606; PREDICTED: uncharacterized protein LOC101309157 [Fragaria vesca subsp. vesca]; tr|A0A251RLE5|A0A251RLE5_PRUPE Uncharacterized protein OS=Prunus persica OX=3760 GN=PRUPE_1G584700 PE=4 SV=1
1516	FvH4_5g25140	chrFvb5	+	0.00105876	0.0317527	-0.05	AT4G19350.1 | embryo defective 3006 | Chr4:10562214-10563676 REVERSE LENGTH=180 | 201606; PREDICTED: uncharacterized protein LOC101299385 isoform X1 [Fragaria vesca subsp. vesca] &gt;gi|764594194|ref|XP_011465577.1| PREDICTED: uncharacterized protein LOC101299385 isoform X1 [Fragaria vesca subsp. vesca] &gt;gi|764594197|ref|XP_011465578.1| PREDICTED: uncharacterized protein LOC101299385 isoform X…
1602	FvH4_5g21050	chrFvb5	-	1.29932e-05	0.00129004	0.738	AT2G38740.1 | Haloacid dehalogenase-like hydrolase (HAD) superfamily protein | Chr2:16194639-16195995 REVERSE LENGTH=244 | 201606; PREDICTED: haloacid dehalogenase-like hydrolase domain-containing protein Sgpp isoform X3 [Fragaria vesca subsp. vesca]; sp|Q9ZVJ5|SGGP_ARATH Haloacid dehalogenase-like hydrolase domain-containing protein Sgpp OS=Arabidopsis thaliana OX=3702 GN=SGPP PE=1 SV=2; tr|A0A2…
1612	FvH4_5g20600	chrFvb5	-	4.46127e-05	0.00324151	-0.183	PREDICTED: uncharacterized protein LOC101306432 isoform X2 [Fragaria vesca subsp. vesca]; tr|A0A2P6Q4V4|A0A2P6Q4V4_ROSCH Uncharacterized protein OS=Rosa chinensis OX=74649 GN=RchiOBHm_Chr5g0011491 PE=4 SV=1
1628	FvH4_5g19520	chrFvb5	-	0.00110453	0.0328787	0.032	AT4G16765.3 | 2-oxoglutarate (2OG) and Fe(II)-dependent oxygenase superfamily protein | Chr4:9430149-9431791 REVERSE LENGTH=235 | 201606; PREDICTED: UPF0676 protein C1494.01-like [Fragaria vesca subsp. vesca]; sp|Q4W946|ENCD_ASPFU 2-oxoglutarate-Fe(II) type oxidoreductase OS=Neosartorya fumigata (strain ATCC MYA-4609 / Af293 / CBS 101355 / FGSC A1100) OX=330879 GN=encD PE=1 SV=2; tr|A0A2P6P8M4|A0…
1629	FvH4_5g19520	chrFvb5	-	0.000794561	0.0257106	0.032	AT4G16765.3 | 2-oxoglutarate (2OG) and Fe(II)-dependent oxygenase superfamily protein | Chr4:9430149-9431791 REVERSE LENGTH=235 | 201606; PREDICTED: UPF0676 protein C1494.01-like [Fragaria vesca subsp. vesca]; sp|Q4W946|ENCD_ASPFU 2-oxoglutarate-Fe(II) type oxidoreductase OS=Neosartorya fumigata (strain ATCC MYA-4609 / Af293 / CBS 101355 / FGSC A1100) OX=330879 GN=encD PE=1 SV=2; tr|A0A2P6P8M4|A0…
1631	FvH4_5g19400	chrFvb5	-	0.00031405	0.0131073	0.045	AT5G40330.1 | myb domain protein 23 | Chr5:16127849-16129468 FORWARD LENGTH=219 | 201606; PREDICTED: transcription factor WER-like isoform X1 [Fragaria vesca subsp. vesca]; sp|P10290|MYBC_MAIZE Anthocyanin regulatory C1 protein OS=Zea mays OX=4577 GN=C1 PE=2 SV=1; tr|A0A2P6P8K4|A0A2P6P8K4_ROSCH Putative transcription factor MYB-HB-like family OS=Rosa chinensis OX=74649 GN=RchiOBHm_Chr7g0203911 PE…
1664	FvH4_5g17800	chrFvb5	-	4.34809e-06	0.000565075	-0.257	AT1G18335.1 | Acyl-CoA N-acyltransferases (NAT) superfamily protein | Chr1:6309428-6311326 REVERSE LENGTH=269 | 201606; PREDICTED: N-alpha-acetyltransferase 40 isoform X2 [Fragaria vesca subsp. vesca] &gt;gi|764584953|ref|XP_011464466.1| PREDICTED: N-alpha-acetyltransferase 40 isoform X2 [Fragaria vesca subsp. vesca]; sp|Q568K5|NAA40_DANRE N-alpha-acetyltransferase 40 OS=Danio rerio OX=7955 GN=na…
1700	FvH4_2g04800	chrFvb2	-	0.000312789	0.0130888	0.078	AT2G15000.1 | caspase-6 protein | Chr2:6481200-6482316 REVERSE LENGTH=93 | 201606; PREDICTED: uncharacterized protein LOC101297787 isoform X2 [Fragaria vesca subsp. vesca]; tr|A0A2P6PLM9|A0A2P6PLM9_ROSCH Uncharacterized protein OS=Rosa chinensis OX=74649 GN=RchiOBHm_Chr6g0254531 PE=4 SV=1
1704	FvH4_3g13430	chrFvb3	+	2.22045e-16	2.95782e-13	0.191	AT4G20300.2 | Serine/Threonine-kinase%2C putative (DUF1639) | Chr4:10955813-10958865 FORWARD LENGTH=352 | 201606; PREDICTED: PHD finger protein rhinoceros isoform X3 [Fragaria vesca subsp. vesca]; tr|A0A2P6Q7S1|A0A2P6Q7S1_ROSCH Uncharacterized protein OS=Rosa chinensis OX=74649 GN=RchiOBHm_Chr5g0022171 PE=4 SV=1
1760	FvH4_3g10220	chrFvb3	+	0.00191729	0.0488024	0.076	AT4G20930.1 | 6-phosphogluconate dehydrogenase family protein | Chr4:11198627-11201036 REVERSE LENGTH=347 | 201606; PREDICTED: probable 3-hydroxyisobutyrate dehydrogenase, mitochondrial isoform X2 [Fragaria vesca subsp. vesca]; sp|Q9SUC0|3HIDH_ARATH Probable 3-hydroxyisobutyrate dehydrogenase, mitochondrial OS=Arabidopsis thaliana OX=3702 GN=At4g20930 PE=2 SV=3; tr|A0A2P6Q665|A0A2P6Q665_ROSCH 3-h…
1766	FvH4_3g10220	chrFvb3	+	0.000142745	0.00729001	-0.063	AT4G20930.1 | 6-phosphogluconate dehydrogenase family protein | Chr4:11198627-11201036 REVERSE LENGTH=347 | 201606; PREDICTED: probable 3-hydroxyisobutyrate dehydrogenase, mitochondrial isoform X2 [Fragaria vesca subsp. vesca]; sp|Q9SUC0|3HIDH_ARATH Probable 3-hydroxyisobutyrate dehydrogenase, mitochondrial OS=Arabidopsis thaliana OX=3702 GN=At4g20930 PE=2 SV=3; tr|A0A2P6Q665|A0A2P6Q665_ROSCH 3-h…
1788	FvH4_4g06440	chrFvb4	+	0.00152348	0.0414871	0.109	AT2G39930.1 | isoamylase 1 | Chr2:16666078-16672183 FORWARD LENGTH=783 | 201606; PREDICTED: isoamylase 1, chloroplastic [Fragaria vesca subsp. vesca]; sp|O04196|ISOA1_ARATH Isoamylase 1, chloroplastic OS=Arabidopsis thaliana OX=3702 GN=ISA1 PE=1 SV=1; tr|A0A2P6QS97|A0A2P6QS97_ROSCH Putative isoamylase OS=Rosa chinensis OX=74649 GN=RchiOBHm_Chr4g0398221 PE=4 SV=1
1840	FvH4_4g36480	chrFvb4	+	0.000237607	0.0106391	0.214	AT1G60670.2 | hypothetical protein (DUF3755) | Chr1:22344099-22347140 FORWARD LENGTH=254 | 201606; PREDICTED: uncharacterized protein LOC101301287 isoform X1 [Fragaria vesca subsp. vesca]; tr|M5XWU7|M5XWU7_PRUPE Uncharacterized protein OS=Prunus persica OX=3760 GN=PRUPE_1G343800 PE=4 SV=1
1846	FvH4_6g40323	chrFvb6	-	5.27248e-05	0.00364851	-0.149	AT1G72680.1 | cinnamyl-alcohol dehydrogenase | Chr1:27359346-27360876 REVERSE LENGTH=355 | 201606; PREDICTED: probable cinnamyl alcohol dehydrogenase 1 isoform X1 [Fragaria vesca subsp. vesca]; sp|Q9CAI3|CADH1_ARATH Probable cinnamyl alcohol dehydrogenase 1 OS=Arabidopsis thaliana OX=3702 GN=CAD1 PE=2 SV=1; tr|A0A2P6RY05|A0A2P6RY05_ROSCH Putative cinnamyl-alcohol dehydrogenase OS=Rosa chinensis O…
1847	FvH4_6g40323	chrFvb6	-	0.000706355	0.0238227	-0.162	AT1G72680.1 | cinnamyl-alcohol dehydrogenase | Chr1:27359346-27360876 REVERSE LENGTH=355 | 201606; PREDICTED: probable cinnamyl alcohol dehydrogenase 1 isoform X1 [Fragaria vesca subsp. vesca]; sp|Q9CAI3|CADH1_ARATH Probable cinnamyl alcohol dehydrogenase 1 OS=Arabidopsis thaliana OX=3702 GN=CAD1 PE=2 SV=1; tr|A0A2P6RY05|A0A2P6RY05_ROSCH Putative cinnamyl-alcohol dehydrogenase OS=Rosa chinensis O…
1882	FvH4_3g02490	chrFvb3	-	3.79836e-05	0.00296556	0.095	AT4G04880.1 | adenosine/AMP deaminase family protein | Chr4:2465055-2467103 REVERSE LENGTH=355 | 201606; PREDICTED: adenosine deaminase-like protein isoform X1 [Fragaria vesca subsp. vesca]; sp|Q6DHV7|ADAL_HUMAN Adenosine deaminase-like protein OS=Homo sapiens OX=9606 GN=ADAL PE=2 SV=2; tr|A0A2P6Q2V0|A0A2P6Q2V0_ROSCH Putative adenosine deaminase OS=Rosa chinensis OX=74649 GN=RchiOBHm_Chr5g0003721…
1883	FvH4_3g02490	chrFvb3	-	0.000753214	0.024723	0.162	AT4G04880.1 | adenosine/AMP deaminase family protein | Chr4:2465055-2467103 REVERSE LENGTH=355 | 201606; PREDICTED: adenosine deaminase-like protein isoform X1 [Fragaria vesca subsp. vesca]; sp|Q6DHV7|ADAL_HUMAN Adenosine deaminase-like protein OS=Homo sapiens OX=9606 GN=ADAL PE=2 SV=2; tr|A0A2P6Q2V0|A0A2P6Q2V0_ROSCH Putative adenosine deaminase OS=Rosa chinensis OX=74649 GN=RchiOBHm_Chr5g0003721…
1914	FvH4_3g00800	chrFvb3	-	4.31412e-05	0.00316336	-0.09	AT1G53430.1 | Leucine-rich repeat transmembrane protein kinase | Chr1:19935298-19940959 FORWARD LENGTH=1038 | 201606; PREDICTED: probable LRR receptor-like serine/threonine-protein kinase At1g07650 isoform X1 [Fragaria vesca subsp. vesca] &gt;gi|764550406|ref|XP_011460042.1| PREDICTED: probable LRR receptor-like serine/threonine-protein kinase At1g07650 isoform X1 [Fragaria vesca subsp. vesca]; s…
1930	FvH4_3g00010	chrFvb3	-	8.9179e-06	0.000948296	0.105	AT5G36950.1 | DegP protease 10 | Chr5:14594992-14598216 FORWARD LENGTH=586 | 201606; PREDICTED: protease Do-like 10, mitochondrial [Fragaria vesca subsp. vesca] &gt;gi|764550884|ref|XP_011460090.1| PREDICTED: protease Do-like 10, mitochondrial [Fragaria vesca subsp. vesca]; sp|Q9FIV6|DGP10_ARATH Protease Do-like 10, mitochondrial OS=Arabidopsis thaliana OX=3702 GN=DEGP10 PE=2 SV=1; tr|A0A2P6Q1W6|…
2023	FvH4_7g12270	chrFvb7	-	1.57499e-06	0.000254305	-0.417	AT2G39450.1 | Cation efflux family protein | Chr2:16471744-16473735 REVERSE LENGTH=394 | 201606; PREDICTED: metal tolerance protein 11 [Fragaria vesca subsp. vesca]; sp|O80632|MTP11_ARATH Metal tolerance protein 11 OS=Arabidopsis thaliana OX=3702 GN=MTP11 PE=2 SV=1; tr|A0A0D2QRK4|A0A0D2QRK4_GOSRA Uncharacterized protein OS=Gossypium raimondii OX=29730 GN=B456_009G317000 PE=4 SV=1
2061	FvH4_2g36300	chrFvb2	+	0.000202528	0.00946613	0.158	AT4G32660.1 | Protein kinase superfamily protein | Chr4:15756396-15759107 FORWARD LENGTH=400 | 201606; PREDICTED: serine/threonine-protein kinase AFC3 [Fragaria vesca subsp. vesca]; sp|P51568|AFC3_ARATH Serine/threonine-protein kinase AFC3 OS=Arabidopsis thaliana OX=3702 GN=AFC3 PE=2 SV=2; tr|A0A2P6PZW0|A0A2P6PZW0_ROSCH Putative dual-specificity kinase CMGC-CLK family OS=Rosa chinensis OX=74649 G…
2260	FvH4_4g00330	chrFvb4	+	7.79358e-05	0.00474682	-0.134	AT1G04730.1 | P-loop containing nucleoside triphosphate hydrolases superfamily protein | Chr1:1325385-1331086 REVERSE LENGTH=943 | 201606; PREDICTED: chromosome transmission fidelity protein 18 homolog isoform X2 [Fragaria vesca subsp. vesca]; sp|Q6NU40|CTF18_XENLA Chromosome transmission fidelity protein 18 homolog OS=Xenopus laevis OX=8355 GN=chtf18 PE=2 SV=1; tr|A0A2P6QNW1|A0A2P6QNW1_ROSCH Put…
2262	FvH4_4g00330	chrFvb4	+	0.000118768	0.00650172	-0.121	AT1G04730.1 | P-loop containing nucleoside triphosphate hydrolases superfamily protein | Chr1:1325385-1331086 REVERSE LENGTH=943 | 201606; PREDICTED: chromosome transmission fidelity protein 18 homolog isoform X2 [Fragaria vesca subsp. vesca]; sp|Q6NU40|CTF18_XENLA Chromosome transmission fidelity protein 18 homolog OS=Xenopus laevis OX=8355 GN=chtf18 PE=2 SV=1; tr|A0A2P6QNW1|A0A2P6QNW1_ROSCH Put…
2384	FvH4_2g21270	chrFvb2	+	0.00115398	0.0338467	-0.13	AT2G20495.1 | Serine/Threonine-kinase | Chr2:8833180-8835034 FORWARD LENGTH=282 | 201606; PREDICTED: uncharacterized protein LOC101290823 isoform X3 [Fragaria vesca subsp. vesca]; sp|P49842|STK19_HUMAN Serine/threonine-protein kinase 19 OS=Homo sapiens OX=9606 GN=STK19 PE=1 SV=2; tr|A0A2P6PV67|A0A2P6PV67_ROSCH Putative non-specific serine/threonine protein kinase OS=Rosa chinensis OX=74649 GN=Rch…
2386	FvH4_2g21270	chrFvb2	+	0.000144639	0.00733657	-0.145	AT2G20495.1 | Serine/Threonine-kinase | Chr2:8833180-8835034 FORWARD LENGTH=282 | 201606; PREDICTED: uncharacterized protein LOC101290823 isoform X3 [Fragaria vesca subsp. vesca]; sp|P49842|STK19_HUMAN Serine/threonine-protein kinase 19 OS=Homo sapiens OX=9606 GN=STK19 PE=1 SV=2; tr|A0A2P6PV67|A0A2P6PV67_ROSCH Putative non-specific serine/threonine protein kinase OS=Rosa chinensis OX=74649 GN=Rch…
2388	FvH4_2g21270	chrFvb2	+	0.000550934	0.0197903	-0.242	AT2G20495.1 | Serine/Threonine-kinase | Chr2:8833180-8835034 FORWARD LENGTH=282 | 201606; PREDICTED: uncharacterized protein LOC101290823 isoform X3 [Fragaria vesca subsp. vesca]; sp|P49842|STK19_HUMAN Serine/threonine-protein kinase 19 OS=Homo sapiens OX=9606 GN=STK19 PE=1 SV=2; tr|A0A2P6PV67|A0A2P6PV67_ROSCH Putative non-specific serine/threonine protein kinase OS=Rosa chinensis OX=74649 GN=Rch…
2407	FvH4_2g20890	chrFvb2	+	0.000141377	0.00726456	-0.356	AT1G04010.1 | phospholipid sterol acyl transferase 1 | Chr1:1031703-1036128 REVERSE LENGTH=633 | 201606; PREDICTED: phospholipid--sterol O-acyltransferase [Fragaria vesca subsp. vesca] &gt;gi|764527114|ref|XP_011458025.1| PREDICTED: phospholipid--sterol O-acyltransferase [Fragaria vesca subsp. vesca]; sp|Q4VCM1|LCAT2_ARATH Phospholipid--sterol O-acyltransferase OS=Arabidopsis thaliana OX=3702 GN=…
2409	FvH4_2g20890	chrFvb2	+	0.00185524	0.0477062	-0.099	AT1G04010.1 | phospholipid sterol acyl transferase 1 | Chr1:1031703-1036128 REVERSE LENGTH=633 | 201606; PREDICTED: phospholipid--sterol O-acyltransferase [Fragaria vesca subsp. vesca] &gt;gi|764527114|ref|XP_011458025.1| PREDICTED: phospholipid--sterol O-acyltransferase [Fragaria vesca subsp. vesca]; sp|Q4VCM1|LCAT2_ARATH Phospholipid--sterol O-acyltransferase OS=Arabidopsis thaliana OX=3702 GN=…
2414	FvH4_2g20710	chrFvb2	+	0.000219698	0.010102	-0.153	AT5G44010.4 | fanconi anemia group F protein (FANCF) | Chr5:17707224-17709199 REVERSE LENGTH=397 | 201606; PREDICTED: uncharacterized protein LOC105349632 isoform X3 [Fragaria vesca subsp. vesca]; tr|A0A2P6PUY1|A0A2P6PUY1_ROSCH Uncharacterized protein OS=Rosa chinensis OX=74649 GN=RchiOBHm_Chr6g0286881 PE=4 SV=1
2500	FvH4_5g02370	chrFvb5	+	3.42846e-05	0.00276788	-0.134	AT2G38710.4 | AMMECR1 family | Chr2:16184517-16186764 REVERSE LENGTH=214 | 201606; PREDICTED: uncharacterized protein At2g38710 isoform X2 [Fragaria vesca subsp. vesca] &gt;gi|470125615|ref|XP_004298797.1| PREDICTED: uncharacterized protein At2g38710 isoform X2 [Fragaria vesca subsp. vesca] &gt;gi|764580660|ref|XP_011463884.1| PREDICTED: uncharacterized protein At2g38710 isoform X1 [Fragaria vesc…
2532	FvH4_5g31251	chrFvb5	-	3.87828e-05	0.0029949	-0.081
2552	FvH4_3g37190	chrFvb3	+	3.59418e-09	1.59592e-06	0.051	AT5G02020.2 | E3 ubiquitin-protein ligase RLIM-like protein | Chr5:386999-387921 REVERSE LENGTH=137 | 201606; PREDICTED: uncharacterized protein LOC101306489 isoform X2 [Fragaria vesca subsp. vesca]; tr|A0A2P6QJB7|A0A2P6QJB7_ROSCH Uncharacterized protein OS=Rosa chinensis OX=74649 GN=RchiOBHm_Chr5g0066931 PE=4 SV=1
2585	FvH4_3g29140	chrFvb3	+	0.000652622	0.0225317	0.064
2621	FvH4_2g11930	chrFvb2	+	0.000182643	0.00880809	-0.135	AT4G33520.2 | P-type ATP-ase 1 | Chr4:16118993-16125849 FORWARD LENGTH=949 | 201606; PREDICTED: copper-transporting ATPase PAA1, chloroplastic [Fragaria vesca subsp. vesca]; sp|Q9SZC9|HMA6_ARATH Copper-transporting ATPase PAA1, chloroplastic OS=Arabidopsis thaliana OX=3702 GN=PAA1 PE=1 SV=1; tr|A0A251MTY6|A0A251MTY6_PRUPE Uncharacterized protein OS=Prunus persica OX=3760 GN=PRUPE_8G060400 PE=3 SV…
2622	FvH4_2g11930	chrFvb2	+	0.00013377	0.0069652	-0.157	AT4G33520.2 | P-type ATP-ase 1 | Chr4:16118993-16125849 FORWARD LENGTH=949 | 201606; PREDICTED: copper-transporting ATPase PAA1, chloroplastic [Fragaria vesca subsp. vesca]; sp|Q9SZC9|HMA6_ARATH Copper-transporting ATPase PAA1, chloroplastic OS=Arabidopsis thaliana OX=3702 GN=PAA1 PE=1 SV=1; tr|A0A251MTY6|A0A251MTY6_PRUPE Uncharacterized protein OS=Prunus persica OX=3760 GN=PRUPE_8G060400 PE=3 SV…
2632	FvH4_5g00200	chrFvb5	-	0.000410396	0.016319	0.143	AT1G12120.1 | hypothetical protein (DUF863) | Chr1:4114933-4116469 REVERSE LENGTH=483 | 201606; PREDICTED: uncharacterized protein LOC101312925 [Fragaria vesca subsp. vesca] &gt;gi|764579772|ref|XP_011463735.1| PREDICTED: uncharacterized protein LOC101312925 [Fragaria vesca subsp. vesca] &gt;gi|764579776|ref|XP_011463736.1| PREDICTED: uncharacterized protein LOC101312925 [Fragaria vesca subsp. ve…
2654	FvH4_5g24360	chrFvb5	-	2.60016e-06	0.000392109	-0.436	AT1G31440.1 | SH3 domain-containing protein | Chr1:11256150-11258479 REVERSE LENGTH=439 | 201606; PREDICTED: nostrin isoform X1 [Fragaria vesca subsp. vesca]; sp|Q9C865|SH3P1_ARATH SH3 domain-containing protein 1 OS=Arabidopsis thaliana OX=3702 GN=SH3P1 PE=1 SV=1; tr|A0A2P6PBA5|A0A2P6PBA5_ROSCH Putative SH3 domain, AH domain-containing protein OS=Rosa chinensis OX=74649 GN=RchiOBHm_Chr7g0214731 P…
2655	FvH4_5g24360	chrFvb5	-	4.43942e-07	9.46189e-05	-0.424	AT1G31440.1 | SH3 domain-containing protein | Chr1:11256150-11258479 REVERSE LENGTH=439 | 201606; PREDICTED: nostrin isoform X1 [Fragaria vesca subsp. vesca]; sp|Q9C865|SH3P1_ARATH SH3 domain-containing protein 1 OS=Arabidopsis thaliana OX=3702 GN=SH3P1 PE=1 SV=1; tr|A0A2P6PBA5|A0A2P6PBA5_ROSCH Putative SH3 domain, AH domain-containing protein OS=Rosa chinensis OX=74649 GN=RchiOBHm_Chr7g0214731 P…
2697	FvH4_2g12660	chrFvb2	+	0.000838052	0.0266858	0.105	AT1G71810.1 | Protein kinase superfamily protein | Chr1:27002602-27007964 REVERSE LENGTH=692 | 201606; PREDICTED: uncharacterized aarF domain-containing protein kinase At1g71810, chloroplastic [Fragaria vesca subsp. vesca]; sp|Q94BU1|Y1181_ARATH Uncharacterized aarF domain-containing protein kinase At1g71810, chloroplastic OS=Arabidopsis thaliana OX=3702 GN=At1g71810 PE=1 SV=1; tr|A0A2P6PRH6|A0A2…
2708	FvH4_2g12290	chrFvb2	-	0.000123714	0.00670361	-0.059	AT1G34340.1 | alpha/beta-Hydrolases superfamily protein | Chr1:12530936-12534031 FORWARD LENGTH=530 | 201606; PREDICTED: embryogenesis-associated protein EMB8 [Fragaria vesca subsp. vesca]; sp|Q40863|EMB8_PICGL Embryogenesis-associated protein EMB8 OS=Picea glauca OX=3330 GN=EMB8 PE=2 SV=1; tr|A0A2P6PR84|A0A2P6PR84_ROSCH Putative alcohol O-acetyltransferase OS=Rosa chinensis OX=74649 GN=RchiOBHm_…
2716	FvH4_2g03000	chrFvb2	-	0.000269478	0.0116737	-0.023	AT1G10030.1 | ergosterol biosynthesis protein | Chr1:3273972-3275631 FORWARD LENGTH=129 | 201606; PREDICTED: ergosterol biosynthetic protein 28 isoform X1 [Fragaria vesca subsp. vesca]; sp|O80594|ERG28_ARATH Ergosterol biosynthetic protein 28 OS=Arabidopsis thaliana OX=3702 GN=At1g10030 PE=2 SV=2; tr|A0A314U9P8|A0A314U9P8_PRUYE Ergosterol biosynthetic protein 28 OS=Prunus yedoensis var. nudiflora…
2727	FvH4_2g11540	chrFvb2	+	0.000112897	0.00626617	-0.105	AT3G02530.1 | TCP-1/cpn60 chaperonin family protein | Chr3:528806-532457 REVERSE LENGTH=535 | 201606; Chaperonin Cpn60/TCP-1 [Corchorus olitorius]; sp|Q9M888|TCPZA_ARATH T-complex protein 1 subunit zeta 1 OS=Arabidopsis thaliana OX=3702 GN=CCT6A PE=1 SV=1; tr|A0A1R3JIP9|A0A1R3JIP9_9ROSI Chaperonin Cpn60/TCP-1 OS=Corchorus olitorius OX=93759 GN=COLO4_16182 PE=3 SV=1
2922	FvH4_5g02410	chrFvb5	-	0.00124907	0.0357821	0.029	AT4G11440.2 | Mitochondrial substrate carrier family protein | Chr4:6955850-6958553 FORWARD LENGTH=628 | 201606; PREDICTED: uncharacterized protein LOC101309355 [Fragaria vesca subsp. vesca] &gt;gi|764580673|ref|XP_011463887.1| PREDICTED: uncharacterized protein LOC101309355 [Fragaria vesca subsp. vesca]; sp|Q94AG6|SAMC1_ARATH S-adenosylmethionine carrier 1, chloroplastic/mitochondrial OS=Arabido…
2926	FvH4_6g08610	chrFvb6	+	1.46136e-07	3.71889e-05	0.097	AT1G09530.6 | phytochrome interacting factor 3 | Chr1:3077216-3079367 FORWARD LENGTH=524 | 201606; PREDICTED: transcription factor PIF3 isoform X1 [Fragaria vesca subsp. vesca] &gt;gi|764597776|ref|XP_011466209.1| PREDICTED: transcription factor PIF3 isoform X1 [Fragaria vesca subsp. vesca]; sp|O80536|PIF3_ARATH Transcription factor PIF3 OS=Arabidopsis thaliana OX=3702 GN=PIF3 PE=1 SV=1; tr|A0A2P…
2987	FvH4_1g13680	chrFvb1	-	1.27236e-06	0.000223501	-0.091	AT4G36690.1 | U2 snRNP auxilliary factor%2C large subunit%2C splicing factor | Chr4:17294139-17297609 REVERSE LENGTH=573 | 201606; PREDICTED: splicing factor U2af large subunit A isoform X3 [Fragaria vesca subsp. vesca]; sp|O23212|U2A2A_ARATH Splicing factor U2af large subunit A OS=Arabidopsis thaliana OX=3702 GN=U2AF65A PE=1 SV=2; tr|A0A2P6RMJ0|A0A2P6RMJ0_ROSCH U2 snRNP auxiliary factor large su…
3102	FvH4_1g20820	chrFvb1	-	0.00036859	0.0149921	-0.045	AT4G39900.1 | adenine deaminase | Chr4:18508569-18510289 REVERSE LENGTH=245 | 201606; PREDICTED: uncharacterized protein LOC101295271 isoform X1 [Fragaria vesca subsp. vesca]; tr|A0A2P6RQG1|A0A2P6RQG1_ROSCH Uncharacterized protein OS=Rosa chinensis OX=74649 GN=RchiOBHm_Chr2g0113441 PE=4 SV=1
3174	FvH4_6g36260	chrFvb6	+	0.000491725	0.0184512	0.212	AT4G12750.1 | Homeodomain-like transcriptional regulator | Chr4:7498009-7503920 REVERSE LENGTH=1117 | 201606; PREDICTED: uncharacterized protein LOC101301509 isoform X1 [Fragaria vesca subsp. vesca]; sp|F4JRF5|RLT3_ARATH Homeobox-DDT domain protein RLT3 OS=Arabidopsis thaliana OX=3702 GN=RLT3 PE=3 SV=1; tr|A0A2P6RZC9|A0A2P6RZC9_ROSCH Putative transcription factor &amp; chromatin remodeling DDT fa…
3244	FvH4_4g02690	chrFvb4	-	0.00173056	0.0453492	0.058	AT5G43630.4 | zinc knuckle (CCHC-type) family protein | Chr5:17527261-17530207 FORWARD LENGTH=831 | 201606; PREDICTED: uncharacterized protein LOC101293145 isoform X2 [Fragaria vesca subsp. vesca]; tr|A0A2P6QQ99|A0A2P6QQ99_ROSCH Putative transcription factor interactor and regulator CCHC(Zn) family OS=Rosa chinensis OX=74649 GN=RchiOBHm_Chr4g0390511 PE=4 SV=1
3247	FvH4_1g09650	chrFvb1	-	0.00160694	0.0431713	0.101	AT4G33140.1 | Haloacid dehalogenase-like hydrolase (HAD) superfamily protein | Chr4:15981648-15984135 FORWARD LENGTH=353 | 201606; PREDICTED: uncharacterized protein LOC101311028 [Fragaria vesca subsp. vesca]; tr|A0A2P6RL61|A0A2P6RL61_ROSCH Putative 5'(3')-deoxyribonucleotidase, HAD-like domain-containing protein OS=Rosa chinensis OX=74649 GN=RchiOBHm_Chr2g0096491 PE=4 SV=1
3256	FvH4_4g06912	chrFvb4	+	0.000704498	0.0238227	0.179	AT5G57110.3 | autoinhibited Ca2+ -ATPase%2C isoform 8 | Chr5:23109729-23116857 REVERSE LENGTH=1074 | 201606; PREDICTED: calcium-transporting ATPase 10, plasma membrane-type-like isoform X7 [Fragaria vesca subsp. vesca] &gt;gi|764587137|ref|XP_011464739.1| PREDICTED: calcium-transporting ATPase 10, plasma membrane-type-like isoform X7 [Fragaria vesca subsp. vesca]; sp|Q9LF79|ACA8_ARATH Calcium-tra…
3302	FvH4_3g05960	chrFvb3	+	0.000236381	0.0106139	-0.186	AT3G59090.1 | tobamovirus multiplication protein | Chr3:21839334-21842348 FORWARD LENGTH=367 | 201606; PREDICTED: tobamovirus multiplication protein 1-like [Fragaria vesca subsp. vesca]; sp|Q9FEG2|TOM1_ARATH Tobamovirus multiplication protein 1 OS=Arabidopsis thaliana OX=3702 GN=TOM1 PE=1 SV=1; tr|A0A2P6Q5E1|A0A2P6Q5E1_ROSCH Uncharacterized protein OS=Rosa chinensis OX=74649 GN=RchiOBHm_Chr5g0013…
3361	FvH4_2g08270	chrFvb2	-	0.000821283	0.0263619	-0.102	AT1G75110.1 | Nucleotide-diphospho-sugar transferase family protein | Chr1:28194348-28195885 REVERSE LENGTH=428 | 201606; PREDICTED: UDP-D-xylose:L-fucose alpha-1,3-D-xylosyltransferase 2-like [Fragaria vesca subsp. vesca]; sp|Q9C9Q5|RRA2_ARATH Arabinosyltransferase RRA2 OS=Arabidopsis thaliana OX=3702 GN=RRA2 PE=2 SV=1; tr|A0A2P6PNV4|A0A2P6PNV4_ROSCH Glycosyltransferase OS=Rosa chinensis OX=7464…
3369	FvH4_5g26330	chrFvb5	+	5.49193e-05	0.00373577	0.127	AT1G76520.2 | Auxin efflux carrier family protein | Chr1:28715384-28717289 FORWARD LENGTH=390 | 201606; PREDICTED: uncharacterized transporter YBR287W-like isoform X1 [Fragaria vesca subsp. vesca]; sp|Q9C9K5|PILS3_ARATH Protein PIN-LIKES 3 OS=Arabidopsis thaliana OX=3702 GN=PILS3 PE=2 SV=1; tr|A0A2P6PBX2|A0A2P6PBX2_ROSCH Putative membrane transport protein OS=Rosa chinensis OX=74649 GN=RchiOBHm_C…
3400	FvH4_5g31670	chrFvb5	-	0.000750271	0.0246771	0.168	AT4G27760.1 | NAD(P)-binding Rossmann-fold superfamily protein | Chr4:13844151-13846563 FORWARD LENGTH=376 | 201606; PREDICTED: retinol dehydrogenase 11-like [Fragaria vesca subsp. vesca] &gt;gi|764587193|ref|XP_011464746.1| PREDICTED: retinol dehydrogenase 11-like [Fragaria vesca subsp. vesca]; sp|F4JJR8|FEY_ARATH Dehydrogenase/reductase SDR family member FEY OS=Arabidopsis thaliana OX=3702 GN=F…
3435	FvH4_4g33290	chrFvb4	+	0.00134032	0.0373733	0.051	AT3G07090.2 | PPPDE putative thiol peptidase family protein | Chr3:2243153-2244476 REVERSE LENGTH=265 | 201606; PREDICTED: desumoylating isopeptidase 1-like [Fragaria vesca subsp. vesca] &gt;gi|470122780|ref|XP_004297416.1| PREDICTED: desumoylating isopeptidase 1-like [Fragaria vesca subsp. vesca] &gt;gi|470122782|ref|XP_004297417.1| PREDICTED: desumoylating isopeptidase 1-like [Fragaria vesca su…
3436	FvH4_4g33290	chrFvb4	+	9.47518e-05	0.00542492	0.077	AT3G07090.2 | PPPDE putative thiol peptidase family protein | Chr3:2243153-2244476 REVERSE LENGTH=265 | 201606; PREDICTED: desumoylating isopeptidase 1-like [Fragaria vesca subsp. vesca] &gt;gi|470122780|ref|XP_004297416.1| PREDICTED: desumoylating isopeptidase 1-like [Fragaria vesca subsp. vesca] &gt;gi|470122782|ref|XP_004297417.1| PREDICTED: desumoylating isopeptidase 1-like [Fragaria vesca su…
3458	FvH4_3g12500	chrFvb3	+	8.20721e-06	0.000897222	0.332	AT2G35060.4 | K+ uptake permease 11 | Chr2:14775184-14778184 REVERSE LENGTH=792 | 201606; PREDICTED: potassium transporter 11-like isoform X2 [Fragaria vesca subsp. vesca]; sp|O64769|POT11_ARATH Potassium transporter 11 OS=Arabidopsis thaliana OX=3702 GN=POT11 PE=2 SV=1; tr|A0A2P6Q7B6|A0A2P6Q7B6_ROSCH Potassium transporter OS=Rosa chinensis OX=74649 GN=RchiOBHm_Chr5g0020451 PE=3 SV=1
3494	FvH4_2g36090	chrFvb2	+	0.00103624	0.0311946	-0.128	AT2G20142.1 | Toll-Interleukin-Resistance (TIR) domain family protein | Chr2:8695387-8696566 FORWARD LENGTH=313 | 201606; PREDICTED: uncharacterized protein LOC101311535 [Fragaria vesca subsp. vesca]; sp|Q40392|TMVRN_NICGU TMV resistance protein N OS=Nicotiana glutinosa OX=35889 GN=N PE=1 SV=1; tr|A0A2P6PS83|A0A2P6PS83_ROSCH Putative TIR domain-containing protein OS=Rosa chinensis OX=74649 GN=Rch…
3507	FvH4_3g12240	chrFvb3	-	3.66137e-05	0.00289737	0.205	AT5G45030.2 | Trypsin family protein | Chr5:18172981-18175238 FORWARD LENGTH=607 | 201606; PREDICTED: uncharacterized protein LOC101312996 [Fragaria vesca subsp. vesca] &gt;gi|764554201|ref|XP_011460473.1| PREDICTED: uncharacterized protein LOC101312996 [Fragaria vesca subsp. vesca]; sp|B4XT64|NAL1_ORYSJ Protein NARROW LEAF 1 OS=Oryza sativa subsp. japonica OX=39947 GN=NAL1 PE=1 SV=1; tr|A0A2P6Q7…
3508	FvH4_3g12240	chrFvb3	-	8.49689e-06	0.000911562	0.367	AT5G45030.2 | Trypsin family protein | Chr5:18172981-18175238 FORWARD LENGTH=607 | 201606; PREDICTED: uncharacterized protein LOC101312996 [Fragaria vesca subsp. vesca] &gt;gi|764554201|ref|XP_011460473.1| PREDICTED: uncharacterized protein LOC101312996 [Fragaria vesca subsp. vesca]; sp|B4XT64|NAL1_ORYSJ Protein NARROW LEAF 1 OS=Oryza sativa subsp. japonica OX=39947 GN=NAL1 PE=1 SV=1; tr|A0A2P6Q7…
3509	FvH4_3g12240	chrFvb3	-	1.36058e-05	0.00133428	0.343	AT5G45030.2 | Trypsin family protein | Chr5:18172981-18175238 FORWARD LENGTH=607 | 201606; PREDICTED: uncharacterized protein LOC101312996 [Fragaria vesca subsp. vesca] &gt;gi|764554201|ref|XP_011460473.1| PREDICTED: uncharacterized protein LOC101312996 [Fragaria vesca subsp. vesca]; sp|B4XT64|NAL1_ORYSJ Protein NARROW LEAF 1 OS=Oryza sativa subsp. japonica OX=39947 GN=NAL1 PE=1 SV=1; tr|A0A2P6Q7…
3510	FvH4_7g31960	chrFvb7	+	0.00114643	0.0337571	0.083	AT3G49290.2 | ABL interactor-like protein 2 | Chr3:18273407-18275221 FORWARD LENGTH=312 | 201606; PREDICTED: protein ABIL2 isoform X1 [Fragaria vesca subsp. vesca] &gt;gi|764636318|ref|XP_011470212.1| PREDICTED: protein ABIL2 isoform X1 [Fragaria vesca subsp. vesca]; sp|Q9M3A3|ABIL2_ARATH Protein ABIL2 OS=Arabidopsis thaliana OX=3702 GN=ABIL2 PE=2 SV=1; tr|A0A314YCX1|A0A314YCX1_PRUYE Protein ABIL…
3534	FvH4_7g16860	chrFvb7	-	0	0	-0.058	AT1G68550.2 | Integrase-type DNA-binding superfamily protein | Chr1:25725810-25726784 REVERSE LENGTH=324 | 201606; PREDICTED: uncharacterized protein LOC101307919 isoform X1 [Fragaria vesca subsp. vesca]; sp|Q9CA27|EF118_ARATH Ethylene-responsive transcription factor ERF118 OS=Arabidopsis thaliana OX=3702 GN=ERF118 PE=2 SV=1; tr|A0A2P6SIL3|A0A2P6SIL3_ROSCH Putative transcription factor AP2-EREBP …
3535	FvH4_7g16860	chrFvb7	-	2.22045e-16	2.95782e-13	-0.056	AT1G68550.2 | Integrase-type DNA-binding superfamily protein | Chr1:25725810-25726784 REVERSE LENGTH=324 | 201606; PREDICTED: uncharacterized protein LOC101307919 isoform X1 [Fragaria vesca subsp. vesca]; sp|Q9CA27|EF118_ARATH Ethylene-responsive transcription factor ERF118 OS=Arabidopsis thaliana OX=3702 GN=ERF118 PE=2 SV=1; tr|A0A2P6SIL3|A0A2P6SIL3_ROSCH Putative transcription factor AP2-EREBP …
3536	FvH4_7g16860	chrFvb7	-	0	0	-0.086	AT1G68550.2 | Integrase-type DNA-binding superfamily protein | Chr1:25725810-25726784 REVERSE LENGTH=324 | 201606; PREDICTED: uncharacterized protein LOC101307919 isoform X1 [Fragaria vesca subsp. vesca]; sp|Q9CA27|EF118_ARATH Ethylene-responsive transcription factor ERF118 OS=Arabidopsis thaliana OX=3702 GN=ERF118 PE=2 SV=1; tr|A0A2P6SIL3|A0A2P6SIL3_ROSCH Putative transcription factor AP2-EREBP …
3557	FvH4_5g10990	chrFvb5	+	0.000488377	0.018399	0.057	AT4G24100.1 | Protein kinase superfamily protein | Chr4:12515223-12519336 FORWARD LENGTH=709 | 201606; PREDICTED: serine/threonine-protein kinase dst1 isoform X1 [Fragaria vesca subsp. vesca]; sp|Q551H4|FRAY2_DICDI Serine/threonine-protein kinase fray2 OS=Dictyostelium discoideum OX=44689 GN=fray2 PE=3 SV=1; tr|A0A2P6P424|A0A2P6P424_ROSCH Uncharacterized protein OS=Rosa chinensis OX=74649 GN=Rchi…
3656	FvH4_1g07041	chrFvb1	-	7.83961e-05	0.00474682	-0.257	AT2G20142.1 | Toll-Interleukin-Resistance (TIR) domain family protein | Chr2:8695387-8696566 FORWARD LENGTH=313 | 201606; PREDICTED: uncharacterized protein LOC101313743 isoform X2 [Fragaria vesca subsp. vesca]; sp|Q40392|TMVRN_NICGU TMV resistance protein N OS=Nicotiana glutinosa OX=35889 GN=N PE=1 SV=1; tr|A0A2P6RZZ0|A0A2P6RZZ0_ROSCH Putative replication protein A, OB OS=Rosa chinensis OX=74649…
3733	FvH4_1g07530	chrFvb1	-	2.16441e-05	0.0019115	0.093	AT5G56890.1 | Protein kinase superfamily protein | Chr5:23010801-23015559 REVERSE LENGTH=1113 | 201606; PREDICTED: receptor-like serine/threonine-protein kinase ALE2 isoform X1 [Fragaria vesca subsp. vesca]; sp|Q8RWW0|ALE2_ARATH Receptor-like serine/threonine-protein kinase ALE2 OS=Arabidopsis thaliana OX=3702 GN=ALE2 PE=1 SV=1; tr|A0A2P6RK80|A0A2P6RK80_ROSCH Uncharacterized protein OS=Rosa chine…
3746	FvH4_6g42171	chrFvb6	+	0.000502864	0.0186937	0.098	AT3G15850.1 | fatty acid desaturase 5 | Chr3:5359087-5360998 FORWARD LENGTH=371 | 201606; PREDICTED: palmitoyl-monogalactosyldiacylglycerol delta-7 desaturase, chloroplastic-like isoform X3 [Fragaria vesca subsp. vesca]; sp|Q949X0|ADS3_ARATH Palmitoyl-monogalactosyldiacylglycerol delta-7 desaturase, chloroplastic OS=Arabidopsis thaliana OX=3702 GN=ADS3 PE=1 SV=2; tr|A0A2P6S1R3|A0A2P6S1R3_ROSCH Pu…
3756	FvH4_1g14240	chrFvb1	-	0.00171628	0.045123	-0.165	AT5G01960.1 | RING/U-box superfamily protein | Chr5:370811-372775 FORWARD LENGTH=426 | 201606; PREDICTED: uncharacterized protein LOC105353484 [Fragaria vesca subsp. vesca]; tr|A0A2P6SLU7|A0A2P6SLU7_ROSCH Putative transcription factor C2H2 family OS=Rosa chinensis OX=74649 GN=RchiOBHm_Chr1g0372711 PE=4 SV=1
3760	FvH4_3g29430	chrFvb3	+	0.00186055	0.0477381	-0.037	AT1G55900.1 | Haloacid dehalogenase-like hydrolase (HAD) superfamily protein | Chr1:20903163-20905420 FORWARD LENGTH=376 | 201606; PREDICTED: mitochondrial import inner membrane translocase subunit TIM50 [Fragaria vesca subsp. vesca]; sp|Q8VYE2|TIM50_ARATH Mitochondrial import inner membrane translocase subunit TIM50 OS=Arabidopsis thaliana OX=3702 GN=TIM50 PE=1 SV=1; tr|A0A2P6QG10|A0A2P6QG10_ROS…
3776	FvH4_1g05050	chrFvb1	+	0.000293714	0.0124868	0.248	AT3G03940.1 | Protein kinase family protein | Chr3:1014412-1018244 REVERSE LENGTH=701 | 201606; PREDICTED: uncharacterized protein LOC101301711 [Fragaria vesca subsp. vesca] &gt;gi|764505567|ref|XP_011459004.1| PREDICTED: uncharacterized protein LOC101301711 [Fragaria vesca subsp. vesca]; sp|Q852L0|HD16N_ORYSJ Casein kinase 1-like protein HD16 OS=Oryza sativa subsp. japonica OX=39947 GN=HD16 PE=1…
3816	FvH4_1g05350	chrFvb1	+	0.000718452	0.0240261	-0.094	AT3G24360.2 | ATP-dependent caseinolytic (Clp) protease/crotonase family protein | Chr3:8839832-8842799 REVERSE LENGTH=414 | 201606; PREDICTED: 3-hydroxyisobutyryl-CoA hydrolase-like protein 3, mitochondrial isoform X2 [Fragaria vesca subsp. vesca]; sp|Q9T0K7|HIBC6_ARATH 3-hydroxyisobutyryl-CoA hydrolase-like protein 3, mitochondrial OS=Arabidopsis thaliana OX=3702 GN=At4g13360 PE=1 SV=2; tr|A0A2…
3897	FvH4_3g31440	chrFvb3	+	0.000525177	0.0192104	0.166	PREDICTED: uncharacterized protein LOC101297504 [Fragaria vesca subsp. vesca]
3925	FvH4_1g01190	chrFvb1	+	0.00102498	0.0310867	0.09	AT4G30993.2 | Calcineurin-like metallo-phosphoesterase superfamily protein | Chr4:15098201-15099935 FORWARD LENGTH=285 | 201606; PREDICTED: uncharacterized protein LOC101312288 isoform X1 [Fragaria vesca subsp. vesca]; tr|A0A2P6RI92|A0A2P6RI92_ROSCH Putative metallo-dependent phosphatase OS=Rosa chinensis OX=74649 GN=RchiOBHm_Chr2g0085991 PE=4 SV=1
4000	FvH4_1g28950	chrFvb1	+	0.00133028	0.0372408	-0.043	AT5G19750.1 | Peroxisomal membrane 22 kDa (Mpv17/PMP22) family protein | Chr5:6677124-6679127 FORWARD LENGTH=288 | 201606; PREDICTED: protein sym-1 [Fragaria vesca subsp. vesca]; sp|Q5TZ51|MPV17_DANRE Protein Mpv17 OS=Danio rerio OX=7955 GN=mpv17 PE=2 SV=1; tr|A0A2P6RGZ4|A0A2P6RGZ4_ROSCH Uncharacterized protein OS=Rosa chinensis OX=74649 GN=RchiOBHm_Chr3g0494371 PE=3 SV=1
4028	FvH4_3g18910	chrFvb3	+	0.000549221	0.0197793	-0.191	AT4G12560.3 | F-box and associated interaction domains-containing protein | Chr4:7441815-7443157 FORWARD LENGTH=413 | 201606; PREDICTED: F-box/kelch-repeat protein At3g23880-like [Fragaria vesca subsp. vesca] &gt;gi|764562850|ref|XP_011461521.1| PREDICTED: F-box/kelch-repeat protein At3g23880-like [Fragaria vesca subsp. vesca]; sp|Q9SU30|CPR1_ARATH F-box protein CPR1 OS=Arabidopsis thaliana OX=37…
4063	FvH4_5g02300	chrFvb5	-	0.00175734	0.045751	-0.28	AT3G52905.1 | Polynucleotidyl transferase%2C ribonuclease H-like superfamily protein | Chr3:19614142-19615471 REVERSE LENGTH=170 | 201606; PREDICTED: uncharacterized protein LOC101303221 isoform X2 [Fragaria vesca subsp. vesca]; sp|B2IEC1|YQGF_BEII9 Putative pre-16S rRNA nuclease OS=Beijerinckia indica subsp. indica (strain ATCC 9039 / DSM 1715 / NCIB 8712) OX=395963 GN=Bind_1895 PE=3 SV=1; tr|A0…
4113	FvH4_2g38130	chrFvb2	-	0.000137059	0.00709173	0.056	AT1G20110.1 | RING/FYVE/PHD zinc finger superfamily protein | Chr1:6971554-6974578 FORWARD LENGTH=601 | 201606; PREDICTED: formin-like protein 16 isoform X2 [Fragaria vesca subsp. vesca]; sp|Q9ASS2|FREE1_ARATH Protein FREE1 OS=Arabidopsis thaliana OX=3702 GN=FREE1 PE=1 SV=1; tr|A0A314ZX17|A0A314ZX17_PRUYE Protein FREE1 isoform X2 OS=Prunus yedoensis var. nudiflora OX=2094558 GN=Pyn_07749 PE=4 SV=1
4114	FvH4_1g21890	chrFvb1	-	0.00168787	0.04458	-0.017	PREDICTED: acidic leucine-rich nuclear phosphoprotein 32 family member B [Fragaria vesca subsp. vesca]; tr|A0A2P6RR78|A0A2P6RR78_ROSCH Uncharacterized protein OS=Rosa chinensis OX=74649 GN=RchiOBHm_Chr2g0115901 PE=4 SV=1
4132	FvH4_6g31900	chrFvb6	-	3.48477e-10	1.82546e-07	-0.291	AT4G29100.1 | basic helix-loop-helix (bHLH) DNA-binding superfamily protein | Chr4:14341140-14344575 FORWARD LENGTH=407 | 201606; sp|Q8S3D1|BH068_ARATH Transcription factor bHLH68 OS=Arabidopsis thaliana OX=3702 GN=BHLH68 PE=1 SV=2; tr|A0A2P6RX59|A0A2P6RX59_ROSCH Putative transcription factor bHLH family OS=Rosa chinensis OX=74649 GN=RchiOBHm_Chr2g0139261 PE=4 SV=1; transcription factor bHLH68-li…
4153	FvH4_1g22650	chrFvb1	+	0.00132112	0.0372408	0.117	PREDICTED: uncharacterized protein LOC101295168 isoform X2 [Fragaria vesca subsp. vesca]; tr|A0A2P6RRC6|A0A2P6RRC6_ROSCH Uncharacterized protein OS=Rosa chinensis OX=74649 GN=RchiOBHm_Chr2g0116871 PE=4 SV=1
4157	FvH4_1g28380	chrFvb1	-	0.000608196	0.0211348	-0.025	AT5G32450.1 | RNA binding (RRM/RBD/RNP motifs) family protein | Chr5:12079707-12081317 FORWARD LENGTH=267 | 201606; PREDICTED: uncharacterized protein LOC101310061 isoform X2 [Fragaria vesca subsp. vesca]; sp|Q9LFD5|BPA1_ARATH Binding partner of ACD11 1 OS=Arabidopsis thaliana OX=3702 GN=BPA1 PE=1 SV=1; tr|A0A2P6RHJ5|A0A2P6RHJ5_ROSCH Putative nucleotide-binding alpha-beta plait domain-containing …
4192	FvH4_1g23470	chrFvb1	+	1.47599e-06	0.000243234	0.123	AT1G08450.1 | calreticulin 3 | Chr1:2668008-2671800 REVERSE LENGTH=424 | 201606; PREDICTED: calreticulin-3-like [Fragaria vesca subsp. vesca]; sp|O04153|CALR3_ARATH Calreticulin-3 OS=Arabidopsis thaliana OX=3702 GN=CRT3 PE=1 SV=2; tr|A0A2P6RRV5|A0A2P6RRV5_ROSCH Putative calreticulin/calnexin, concanavalin A-like lectin/glucanase domain-containing protein OS=Rosa chinensis OX=74649 GN=RchiOBHm_Chr…
4205	FvH4_7g11370	chrFvb7	+	0.000127153	0.00677543	0.144	AT2G45240.1 | methionine aminopeptidase 1A | Chr2:18656059-18658906 FORWARD LENGTH=398 | 201606; PREDICTED: methionine aminopeptidase 1A-like isoform X2 [Fragaria vesca subsp. vesca]; sp|Q9SLN5|MAP1A_ARATH Methionine aminopeptidase 1A OS=Arabidopsis thaliana OX=3702 GN=MAP1A PE=1 SV=1; tr|A0A2P6SFV2|A0A2P6SFV2_ROSCH Methionine aminopeptidase OS=Rosa chinensis OX=74649 GN=RchiOBHm_Chr1g0349561 PE=…
4261	FvH4_1g25980	chrFvb1	+	0.00183837	0.0474397	-0.118	AT1G33420.2 | RING/FYVE/PHD zinc finger superfamily protein | Chr1:12121063-12122928 REVERSE LENGTH=592 | 201606; PREDICTED: PHD finger protein At1g33420-like [Fragaria vesca subsp. vesca]; sp|Q9C810|Y1342_ARATH PHD finger protein At1g33420 OS=Arabidopsis thaliana OX=3702 GN=At1g33420 PE=1 SV=1; tr|A0A2P6REY0|A0A2P6REY0_ROSCH Putative chromatin regulator PHD family OS=Rosa chinensis OX=74649 GN=R…
4427	FvH4_1g25680	chrFvb1	-	0.000411763	0.0163326	0.096	AT3G45750.1 | Nucleotidyltransferase family protein | Chr3:16793855-16797380 REVERSE LENGTH=682 | 201606; PREDICTED: uncharacterized protein LOC101313452 isoform X1 [Fragaria vesca subsp. vesca]; sp|Q5XET5|HESO1_ARATH Protein HESO1 OS=Arabidopsis thaliana OX=3702 GN=HESO1 PE=1 SV=1; tr|A0A2P6RT73|A0A2P6RT73_ROSCH Putative polynucleotide adenylyltransferase OS=Rosa chinensis OX=74649 GN=RchiOBHm_C…
4458	FvH4_4g11880	chrFvb4	-	7.93216e-05	0.00476548	0.073	AT2G43080.2 | P4H isoform 1 | Chr2:17915755-17918140 FORWARD LENGTH=191 | 201606; PREDICTED: prolyl 4-hydroxylase 1 [Fragaria vesca subsp. vesca]; sp|Q9ZW86|P4H1_ARATH Prolyl 4-hydroxylase 1 OS=Arabidopsis thaliana OX=3702 GN=P4H1 PE=1 SV=1; tr|A0A2P6QV32|A0A2P6QV32_ROSCH Putative procollagen-proline dioxygenase OS=Rosa chinensis OX=74649 GN=RchiOBHm_Chr4g0409351 PE=4 SV=1
4473	FvH4_1g29000	chrFvb1	+	0.00143488	0.039614	0.191	AT1G66730.1 | DNA LIGASE 6 | Chr1:24884991-24891823 FORWARD LENGTH=1396 | 201606; PREDICTED: uncharacterized protein LOC101304313 isoform X1 [Fragaria vesca subsp. vesca]; sp|F4HPZ9|LIG6_ARATH DNA ligase 6 OS=Arabidopsis thaliana OX=3702 GN=LIG6 PE=2 SV=1; tr|A0A2P6RGS7|A0A2P6RGS7_ROSCH DNA ligase OS=Rosa chinensis OX=74649 GN=RchiOBHm_Chr3g0493691 PE=3 SV=1
4495	FvH4_2g07422	chrFvb2	+	0.000163371	0.00798619	0.091	AT3G18940.1 | clast3-like protein | Chr3:6527081-6529050 REVERSE LENGTH=281 | 201606; PREDICTED: proteasome assembly chaperone 2-like [Fragaria vesca subsp. vesca]; sp|A7SGU6|PSMG2_NEMVE Proteasome assembly chaperone 2 OS=Nematostella vectensis OX=45351 GN=psmg2 PE=3 SV=1; tr|A0A2P6PN93|A0A2P6PN93_ROSCH Proteasome assembly chaperone 2 OS=Rosa chinensis OX=74649 GN=RchiOBHm_Chr6g0261021 PE=3 SV=1
4498	FvH4_2g13810	chrFvb2	-	9.35454e-06	0.000983765	-0.093	AT1G43650.1 | nodulin MtN21 /EamA-like transporter family protein | Chr1:16443861-16446814 REVERSE LENGTH=343 | 201606; PREDICTED: WAT1-related protein At1g43650 [Fragaria vesca subsp. vesca]; sp|Q6NMB7|WTR7_ARATH WAT1-related protein At1g43650 OS=Arabidopsis thaliana OX=3702 GN=At1g43650 PE=2 SV=1; tr|A0A2P6PS21|A0A2P6PS21_ROSCH WAT1-related protein OS=Rosa chinensis OX=74649 GN=RchiOBHm_Chr6g02…
4503	FvH4_2g35301	chrFvb2	-	0.000511233	0.0188296	0.183	AT3G57810.4 | Cysteine proteinases superfamily protein | Chr3:21416336-21417809 FORWARD LENGTH=317 | 201606; PREDICTED: OTU domain-containing protein At3g57810-like isoform X1 [Fragaria vesca subsp. vesca] &gt;gi|764539178|ref|XP_011458974.1| PREDICTED: OTU domain-containing protein At3g57810-like isoform X1 [Fragaria vesca subsp. vesca] &gt;gi|764539183|ref|XP_011458975.1| PREDICTED: OTU domain-…
4507	FvH4_2g35301	chrFvb2	-	0.000730275	0.0241187	0.223	AT3G57810.4 | Cysteine proteinases superfamily protein | Chr3:21416336-21417809 FORWARD LENGTH=317 | 201606; PREDICTED: OTU domain-containing protein At3g57810-like isoform X1 [Fragaria vesca subsp. vesca] &gt;gi|764539178|ref|XP_011458974.1| PREDICTED: OTU domain-containing protein At3g57810-like isoform X1 [Fragaria vesca subsp. vesca] &gt;gi|764539183|ref|XP_011458975.1| PREDICTED: OTU domain-…
4526	FvH4_3g30770	chrFvb3	-	6.88624e-06	0.000786261	-0.112	AT2G28130.1 | actin protein 2/3 complex subunit-like protein | Chr2:11988823-11991397 FORWARD LENGTH=458 | 201606; PREDICTED: uncharacterized protein LOC101295940 isoform X2 [Fragaria vesca subsp. vesca]; tr|A0A2P6QGS8|A0A2P6QGS8_ROSCH Uncharacterized protein OS=Rosa chinensis OX=74649 GN=RchiOBHm_Chr5g0056961 PE=4 SV=1
4547	FvH4_c5g00010	chrcontig_5	-	0.000561703	0.0199974	0.093	AT2G44280.4 | Major facilitator superfamily protein | Chr2:18301563-18303927 REVERSE LENGTH=462 | 201606; PREDICTED: major facilitator superfamily domain-containing protein 12-like [Fragaria vesca subsp. vesca] &gt;gi|764622556|ref|XP_011468788.1| PREDICTED: major facilitator superfamily domain-containing protein 12-like [Fragaria vesca subsp. vesca]; sp|Q6NUT3|MFS12_HUMAN Major facilitator super…
4568	FvH4_6g06441	chrFvb6	-	0.000157271	0.00778321	0.154	AT5G27680.6 | RECQ helicase SIM | Chr5:9794244-9798637 REVERSE LENGTH=831 | 201606; PREDICTED: ATP-dependent DNA helicase Q-like SIM isoform X2 [Fragaria vesca subsp. vesca]; sp|Q9FT69|RQSIM_ARATH ATP-dependent DNA helicase Q-like SIM OS=Arabidopsis thaliana OX=3702 GN=RECQSIM PE=2 SV=1; tr|A0A2P6R728|A0A2P6R728_ROSCH ATP-dependent DNA helicase OS=Rosa chinensis OX=74649 GN=RchiOBHm_Chr3g0455521 …
4605	FvH4_2g01460	chrFvb2	-	0.00185632	0.0477062	-0.033	AT4G34960.1 | Cyclophilin-like peptidyl-prolyl cis-trans isomerase family protein | Chr4:16648865-16650646 FORWARD LENGTH=224 | 201606; PREDICTED: peptidyl-prolyl cis-trans isomerase CYP21-1 [Fragaria vesca subsp. vesca]; sp|O49605|CP21A_ARATH Peptidyl-prolyl cis-trans isomerase CYP21-1 OS=Arabidopsis thaliana OX=3702 GN=CYP21-1 PE=2 SV=1; tr|A0A2P6PIY0|A0A2P6PIY0_ROSCH Peptidyl-prolyl cis-trans …
4626	FvH4_4g30580	chrFvb4	+	1.21004e-05	0.00121651	-0.05	AT2G03350.1 | DUF538 family protein (Protein of unknown function%2C DUF538) | Chr2:1019733-1021071 REVERSE LENGTH=179 | 201606; PREDICTED: uncharacterized protein At5g01610 [Fragaria vesca subsp. vesca]; sp|Q9M015|Y5161_ARATH Uncharacterized protein At5g01610 OS=Arabidopsis thaliana OX=3702 GN=At5g01610 PE=1 SV=1; tr|A0A2P6R2Q8|A0A2P6R2Q8_ROSCH Uncharacterized protein OS=Rosa chinensis OX=74649 G…
4656	FvH4_2g19930	chrFvb2	-	3.2212e-05	0.00262709	0.269	AT5G17780.2 | alpha/beta-Hydrolases superfamily protein | Chr5:5867429-5868976 REVERSE LENGTH=419 | 201606; PREDICTED: uncharacterized protein LOC101312979 isoform X1 [Fragaria vesca subsp. vesca] &gt;gi|764527698|ref|XP_011458061.1| PREDICTED: uncharacterized protein LOC101312979 isoform X1 [Fragaria vesca subsp. vesca]; sp|Q700D5|BDG4_ARATH Probable lysophospholipase BODYGUARD 4 OS=Arabidopsis …
4736	FvH4_4g36861	chrFvb4	+	0	0	-0.425	AT3G18610.2 | nucleolin like 2 | Chr3:6404270-6407822 REVERSE LENGTH=576 | 201606; PREDICTED: nucleolin 1 isoform X3 [Fragaria vesca subsp. vesca]; sp|Q7XTT4|NUCL2_ORYSJ Nucleolin 2 OS=Oryza sativa subsp. japonica OX=39947 GN=Os04g0620700 PE=2 SV=2; tr|A0A2P6R4Q7|A0A2P6R4Q7_ROSCH Putative RNA recognition motif domain, nucleotide-binding alpha-beta plait domain-containing protein OS=Rosa chinensis…
4737	FvH4_4g36861	chrFvb4	+	0	0	-0.38	AT3G18610.2 | nucleolin like 2 | Chr3:6404270-6407822 REVERSE LENGTH=576 | 201606; PREDICTED: nucleolin 1 isoform X3 [Fragaria vesca subsp. vesca]; sp|Q7XTT4|NUCL2_ORYSJ Nucleolin 2 OS=Oryza sativa subsp. japonica OX=39947 GN=Os04g0620700 PE=2 SV=2; tr|A0A2P6R4Q7|A0A2P6R4Q7_ROSCH Putative RNA recognition motif domain, nucleotide-binding alpha-beta plait domain-containing protein OS=Rosa chinensis…
4774	FvH4_2g07270	chrFvb2	+	0.000478589	0.0181285	-0.214	AT2G33840.1 | Tyrosyl-tRNA synthetase%2C class Ib%2C bacterial/mitochondrial | Chr2:14315011-14317329 FORWARD LENGTH=385 | 201606; putative tyrosine--tRNA ligase [Rosa chinensis]; tr|A0A2P6QGU1|A0A2P6QGU1_ROSCH Putative tyrosine--tRNA ligase OS=Rosa chinensis OX=74649 GN=RchiOBHm_Chr5g0057181 PE=3 SV=1
4868	FvH4_3g14512	chrFvb3	+	0.00127923	0.0363205	0.123	AT1G16330.1 | cyclin b3%3B1 | Chr1:5582387-5587391 REVERSE LENGTH=648 | 201606; PREDICTED: putative cyclin-B3-1 isoform X2 [Fragaria vesca subsp. vesca]; sp|Q9SA32|CCB31_ARATH Putative cyclin-B3-1 OS=Arabidopsis thaliana OX=3702 GN=CYCB3-1 PE=3 SV=2; tr|A0A2P6Q871|A0A2P6Q871_ROSCH Putative cyclin OS=Rosa chinensis OX=74649 GN=RchiOBHm_Chr5g0023901 PE=3 SV=1
4935	FvH4_3g16600	chrFvb3	-	0.00168189	0.04458	-0.041	AT1G17140.2 | interactor of constitutive active rops 1 | Chr1:5856740-5857861 REVERSE LENGTH=344 | 201606; PREDICTED: interactor of constitutive active ROPs 1-like [Fragaria vesca subsp. vesca] &gt;gi|764557036|ref|XP_011460728.1| PREDICTED: interactor of constitutive active ROPs 1-like [Fragaria vesca subsp. vesca] &gt;gi|764557041|ref|XP_011460729.1| PREDICTED: interactor of constitutive active…
4949	FvH4_6g28100	chrFvb6	+	1.91818e-05	0.00176219	0.224	AT1G30545.2 | S-adenosyl-L-methionine-dependent methyltransferase superfamily protein | Chr1:10820838-10821960 REVERSE LENGTH=233 | 201606; PREDICTED: trimethylguanosine synthase isoform X2 [Fragaria vesca subsp. vesca]; sp|Q923W1|TGS1_MOUSE Trimethylguanosine synthase OS=Mus musculus OX=10090 GN=Tgs1 PE=1 SV=2; tr|A0A2P6RV92|A0A2P6RV92_ROSCH Putative noranthrone synthase OS=Rosa chinensis OX=746…
4978	FvH4_3g18102	chrFvb3	+	0.000975127	0.0299758	0.03	AT1G78680.2 | gamma-glutamyl hydrolase 2 | Chr1:29593933-29595968 FORWARD LENGTH=333 | 201606; PREDICTED: gamma-glutamyl hydrolase 2 isoform X1 [Fragaria vesca subsp. vesca]; sp|O65355|GGH2_ARATH Gamma-glutamyl hydrolase 2 OS=Arabidopsis thaliana OX=3702 GN=GGH2 PE=1 SV=2; tr|A0A2P6Q9U3|A0A2P6Q9U3_ROSCH Putative gamma-glutamyl hydrolase OS=Rosa chinensis OX=74649 GN=RchiOBHm_Chr5g0030171 PE=4 SV=1
4980	FvH4_5g07200	chrFvb5	-	1.4333e-12	1.09101e-09	-0.257	PREDICTED: uncharacterized protein LOC101302072 isoform X1 [Fragaria vesca subsp. vesca]; tr|A0A2P6P579|A0A2P6P579_ROSCH Putative transcription factor C2H2 family OS=Rosa chinensis OX=74649 GN=RchiOBHm_Chr7g0191221 PE=4 SV=1
4984	FvH4_6g27970	chrFvb6	+	0.000625753	0.0216508	0.356	AT1G73110.1 | P-loop containing nucleoside triphosphate hydrolases superfamily protein | Chr1:27494344-27496844 REVERSE LENGTH=432 | 201606; PREDICTED: ribulose bisphosphate carboxylase/oxygenase activase, chloroplastic [Fragaria vesca subsp. vesca]; sp|O49074|RCA_SOLPN Ribulose bisphosphate carboxylase/oxygenase activase, chloroplastic OS=Solanum pennellii OX=28526 PE=2 SV=1; tr|A0A2P6RV44|A0A2P…
5040	FvH4_6g25260	chrFvb6	-	0.0016235	0.0433975	-0.213	AT2G47020.4 | Peptide chain release factor 1 | Chr2:19320090-19322002 REVERSE LENGTH=348 | 201606; PREDICTED: LOW QUALITY PROTEIN: peptide chain release factor 1-like, mitochondrial [Fragaria vesca subsp. vesca]; sp|A8GXI1|RF1_RICB8 Peptide chain release factor 1 OS=Rickettsia bellii (strain OSU 85-389) OX=391896 GN=prfA PE=3 SV=1; tr|A0A2P6RTH6|A0A2P6RTH6_ROSCH Putative peptide chain release fac…
5042	FvH4_3g19790	chrFvb3	+	0.000100765	0.00569163	-0.113	AT5G53850.2 | haloacid dehalogenase-like hydrolase family protein | Chr5:21861155-21864817 REVERSE LENGTH=507 | 201606; PREDICTED: probable bifunctional methylthioribulose-1-phosphate dehydratase/enolase-phosphatase E1 1 isoform X2 [Fragaria vesca subsp. vesca]; sp|E0CSI1|MTBC1_VITVI Probable bifunctional methylthioribulose-1-phosphate dehydratase/enolase-phosphatase E1 1 OS=Vitis vinifera OX=297…
5050	FvH4_5g29900	chrFvb5	+	2.07489e-05	0.00185292	0.121	AT2G36490.1 | demeter-like 1 | Chr2:15308259-15314272 REVERSE LENGTH=1393 | 201606; PREDICTED: protein ROS1-like [Fragaria vesca subsp. vesca]; sp|Q9SJQ6|ROS1_ARATH Protein ROS1 OS=Arabidopsis thaliana OX=3702 GN=ROS1 PE=1 SV=2; tr|A0A2P6R7D1|A0A2P6R7D1_ROSCH Putative DNA glycosylase, helix-turn-helix, base-excision DNA repair, demeter OS=Rosa chinensis OX=74649 GN=RchiOBHm_Chr3g0456611 PE=4 SV=1
5096	FvH4_4g16910	chrFvb4	-	0.000428485	0.0168068	0.111	AT5G18830.3 | squamosa promoter binding protein-like 7 | Chr5:6276116-6280362 FORWARD LENGTH=818 | 201606; PREDICTED: squamosa promoter-binding-like protein 7 [Fragaria vesca subsp. vesca]; sp|Q8S9G8|SPL7_ARATH Squamosa promoter-binding-like protein 7 OS=Arabidopsis thaliana OX=3702 GN=SPL7 PE=1 SV=2; tr|A0A2P6QXU8|A0A2P6QXU8_ROSCH Putative transcription factor SBP family OS=Rosa chinensis OX=746…
5141	FvH4_7g25830	chrFvb7	+	8.25096e-06	0.000897222	-0.266	AT2G40540.5 | potassium transporter 2 | Chr2:16931445-16934516 FORWARD LENGTH=794 | 201606; PREDICTED: potassium transporter 2 [Fragaria vesca subsp. vesca] &gt;gi|764634455|ref|XP_011469989.1| PREDICTED: potassium transporter 2 [Fragaria vesca subsp. vesca] &gt;gi|764634460|ref|XP_011469990.1| PREDICTED: potassium transporter 2 [Fragaria vesca subsp. vesca] &gt;gi|764634465|ref|XP_011469991.1| P…
5177	FvH4_3g23530	chrFvb3	-	0.00132999	0.0372408	-0.064	AT5G55210.1 | hypothetical protein | Chr5:22396707-22397374 REVERSE LENGTH=168 | 201606; PREDICTED: uncharacterized protein LOC101298100 isoform X1 [Fragaria vesca subsp. vesca]; tr|A0A2P6QCU1|A0A2P6QCU1_ROSCH Uncharacterized protein OS=Rosa chinensis OX=74649 GN=RchiOBHm_Chr5g0041531 PE=4 SV=1
5281	FvH4_1g29230	chrFvb1	+	0.000206836	0.00963926	-0.046	AT2G41020.1 | WW domain-containing protein | Chr2:17117425-17120901 FORWARD LENGTH=463 | 201606; PREDICTED: polyglutamine-binding protein 1 isoform X1 [Fragaria vesca subsp. vesca]; sp|Q91VJ5|PQBP1_MOUSE Polyglutamine-binding protein 1 OS=Mus musculus OX=10090 GN=Pqbp1 PE=1 SV=1; tr|A0A2P6RH19|A0A2P6RH19_ROSCH Putative WW domain-containing protein OS=Rosa chinensis OX=74649 GN=RchiOBHm_Chr3g04946…
5326	FvH4_6g43291	chrFvb6	+	0.00019002	0.00906708	-0.067	AT1G05200.6 | glutamate receptor 3.4 | Chr1:1505642-1509002 FORWARD LENGTH=959 | 201606; PREDICTED: glutamate receptor 3.5 isoform X1 [Fragaria vesca subsp. vesca]; sp|Q8GXJ4|GLR34_ARATH Glutamate receptor 3.4 OS=Arabidopsis thaliana OX=3702 GN=GLR3.4 PE=2 SV=2; tr|A0A251Q3S3|A0A251Q3S3_PRUPE Glutamate receptor OS=Prunus persica OX=3760 GN=PRUPE_3G217900 PE=3 SV=1
5346	FvH4_3g28780	chrFvb3	-	0.0009223	0.0286828	-0.217	AT3G20910.1 | nuclear factor Y%2C subunit A9 | Chr3:7326495-7328369 FORWARD LENGTH=303 | 201606; PREDICTED: nuclear transcription factor Y subunit A-1 [Fragaria vesca subsp. vesca] &gt;gi|764545627|ref|XP_011459505.1| PREDICTED: nuclear transcription factor Y subunit A-1 [Fragaria vesca subsp. vesca]; sp|Q945M9|NFYA9_ARATH Nuclear transcription factor Y subunit A-9 OS=Arabidopsis thaliana OX=3702…
5373	FvH4_3g29650	chrFvb3	-	1.19213e-05	0.00120609	0.241	AT2G27760.1 | tRNAisopentenyltransferase 2 | Chr2:11824860-11827432 FORWARD LENGTH=466 | 201606; PREDICTED: tRNA dimethylallyltransferase 2 isoform X1 [Fragaria vesca subsp. vesca]; sp|Q9ZUX7|IPT2_ARATH tRNA dimethylallyltransferase 2 OS=Arabidopsis thaliana OX=3702 GN=IPT2 PE=1 SV=2; tr|A0A2P6QGA3|A0A2P6QGA3_ROSCH Putative transferase OS=Rosa chinensis OX=74649 GN=RchiOBHm_Chr5g0055011 PE=3 SV=1
5374	FvH4_3g29650	chrFvb3	-	1.04039e-05	0.00106607	0.292	AT2G27760.1 | tRNAisopentenyltransferase 2 | Chr2:11824860-11827432 FORWARD LENGTH=466 | 201606; PREDICTED: tRNA dimethylallyltransferase 2 isoform X1 [Fragaria vesca subsp. vesca]; sp|Q9ZUX7|IPT2_ARATH tRNA dimethylallyltransferase 2 OS=Arabidopsis thaliana OX=3702 GN=IPT2 PE=1 SV=2; tr|A0A2P6QGA3|A0A2P6QGA3_ROSCH Putative transferase OS=Rosa chinensis OX=74649 GN=RchiOBHm_Chr5g0055011 PE=3 SV=1
5375	FvH4_3g29650	chrFvb3	-	2.715e-05	0.00229626	0.264	AT2G27760.1 | tRNAisopentenyltransferase 2 | Chr2:11824860-11827432 FORWARD LENGTH=466 | 201606; PREDICTED: tRNA dimethylallyltransferase 2 isoform X1 [Fragaria vesca subsp. vesca]; sp|Q9ZUX7|IPT2_ARATH tRNA dimethylallyltransferase 2 OS=Arabidopsis thaliana OX=3702 GN=IPT2 PE=1 SV=2; tr|A0A2P6QGA3|A0A2P6QGA3_ROSCH Putative transferase OS=Rosa chinensis OX=74649 GN=RchiOBHm_Chr5g0055011 PE=3 SV=1
5444	FvH4_6g08720	chrFvb6	+	0.000581253	0.020556	-0.235	PREDICTED: uncharacterized protein LOC101311974 isoform X4 [Fragaria vesca subsp. vesca]; tr|A0A2P6R821|A0A2P6R821_ROSCH Uncharacterized protein OS=Rosa chinensis OX=74649 GN=RchiOBHm_Chr3g0458901 PE=4 SV=1
5451	FvH4_3g31160	chrFvb3	-	5.36557e-06	0.000640065	-0.047	AT2G31840.2 | Thioredoxin superfamily protein | Chr2:13538003-13539602 REVERSE LENGTH=350 | 201606; sp|Q9SKB6|MRL7L_ARATH Thioredoxin-like fold domain-containing protein MRL7L, chloroplastic OS=Arabidopsis thaliana OX=3702 GN=MRL7L PE=2 SV=1; tr|A0A2P6RHU9|A0A2P6RHU9_ROSCH Uncharacterized protein OS=Rosa chinensis OX=74649 GN=RchiOBHm_Chr2g0084441 PE=4 SV=1
5452	FvH4_3g31160	chrFvb3	-	5.36557e-06	0.000640065	-0.047	AT2G31840.2 | Thioredoxin superfamily protein | Chr2:13538003-13539602 REVERSE LENGTH=350 | 201606; sp|Q9SKB6|MRL7L_ARATH Thioredoxin-like fold domain-containing protein MRL7L, chloroplastic OS=Arabidopsis thaliana OX=3702 GN=MRL7L PE=2 SV=1; tr|A0A2P6RHU9|A0A2P6RHU9_ROSCH Uncharacterized protein OS=Rosa chinensis OX=74649 GN=RchiOBHm_Chr2g0084441 PE=4 SV=1
5453	FvH4_3g31160	chrFvb3	-	2.18546e-06	0.000342496	-0.049	AT2G31840.2 | Thioredoxin superfamily protein | Chr2:13538003-13539602 REVERSE LENGTH=350 | 201606; sp|Q9SKB6|MRL7L_ARATH Thioredoxin-like fold domain-containing protein MRL7L, chloroplastic OS=Arabidopsis thaliana OX=3702 GN=MRL7L PE=2 SV=1; tr|A0A2P6RHU9|A0A2P6RHU9_ROSCH Uncharacterized protein OS=Rosa chinensis OX=74649 GN=RchiOBHm_Chr2g0084441 PE=4 SV=1
5454	FvH4_3g31160	chrFvb3	-	8.68892e-07	0.000165374	-0.054	AT2G31840.2 | Thioredoxin superfamily protein | Chr2:13538003-13539602 REVERSE LENGTH=350 | 201606; sp|Q9SKB6|MRL7L_ARATH Thioredoxin-like fold domain-containing protein MRL7L, chloroplastic OS=Arabidopsis thaliana OX=3702 GN=MRL7L PE=2 SV=1; tr|A0A2P6RHU9|A0A2P6RHU9_ROSCH Uncharacterized protein OS=Rosa chinensis OX=74649 GN=RchiOBHm_Chr2g0084441 PE=4 SV=1
5512	FvH4_5g15190	chrFvb5	-	0.000713946	0.0239757	0.017	AT3G47690.1 | microtubule end binding protein EB1A | Chr3:17581353-17583346 FORWARD LENGTH=276 | 201606; PREDICTED: microtubule-associated protein RP/EB family member 1A isoform X1 [Fragaria vesca subsp. vesca]; sp|Q7XJ60|EB1A_ARATH Microtubule-associated protein RP/EB family member 1A OS=Arabidopsis thaliana OX=3702 GN=EB1A PE=1 SV=1; tr|A0A2P6P2I9|A0A2P6P2I9_ROSCH Putative microtubule-associate…
5521	FvH4_5g22440	chrFvb5	+	0.000781495	0.0253906	-0.068	AT5G52980.1 | ER-based factor for assembly of V-ATPase | Chr5:21482329-21483642 REVERSE LENGTH=222 | 201606; PREDICTED: uncharacterized protein LOC101310803 [Fragaria vesca subsp. vesca]; tr|A0A2P6PA47|A0A2P6PA47_ROSCH Putative ATPase, vacuolar ER assembly factor, Vma12 OS=Rosa chinensis OX=74649 GN=RchiOBHm_Chr7g0210231 PE=4 SV=1
5528	FvH4_7g24580	chrFvb7	-	0.000925905	0.0287382	-0.333	AT5G05580.2 | fatty acid desaturase 8 | Chr5:1664331-1666190 FORWARD LENGTH=382 | 201606; PREDICTED: omega-3 fatty acid desaturase, chloroplastic-like isoform X2 [Fragaria vesca subsp. vesca]; sp|P48620|FAD3C_SESIN Omega-3 fatty acid desaturase, chloroplastic OS=Sesamum indicum OX=4182 GN=FAD7 PE=2 SV=1; tr|A0A2P6SL89|A0A2P6SL89_ROSCH Putative fatty acid desaturase domain-containing protein OS=Ro…
5530	FvH4_3g33680	chrFvb3	+	8.88277e-05	0.00516331	0.068	AT3G07630.3 | arogenate dehydratase 2 | Chr3:2435457-2437530 FORWARD LENGTH=381 | 201606; PREDICTED: arogenate dehydratase/prephenate dehydratase 2, chloroplastic [Fragaria vesca subsp. vesca]; sp|Q9SSE7|AROD2_ARATH Arogenate dehydratase/prephenate dehydratase 2, chloroplastic OS=Arabidopsis thaliana OX=3702 GN=ADT2 PE=1 SV=1; tr|A0A2P6QHU8|A0A2P6QHU8_ROSCH Arogenate dehydratase OS=Rosa chinensis…
5535	FvH4_4g08360	chrFvb4	+	0.000933681	0.0288683	-0.111	AT4G28020.4 | tRNA-thr(GGU) m(6)t(6)A37 methyltransferase | Chr4:13933684-13935249 REVERSE LENGTH=276 | 201606; PREDICTED: uncharacterized protein LOC101313506 [Fragaria vesca subsp. vesca]; sp|Q562D6|TRMO_MOUSE tRNA (adenine(37)-N6)-methyltransferase OS=Mus musculus OX=10090 GN=Trmo PE=2 SV=2; tr|A0A2P6QTS0|A0A2P6QTS0_ROSCH Putative TsaA-like domain-containing protein OS=Rosa chinensis OX=74649 …
5546	FvH4_3g34120	chrFvb3	-	0.00113853	0.0336402	0.057	AT3G45770.1 | Polyketide synthase%2C enoylreductase family protein | Chr3:16805753-16807774 REVERSE LENGTH=375 | 201606; PREDICTED: probable trans-2-enoyl-CoA reductase, mitochondrial [Fragaria vesca subsp. vesca]; sp|Q8LCU7|MECR_ARATH Enoyl-[acyl-carrier-protein] reductase, mitochondrial OS=Arabidopsis thaliana OX=3702 GN=At3g45770 PE=1 SV=1; tr|A0A2P6QI13|A0A2P6QI13_ROSCH Putative trans-2-enoyl…
5552	FvH4_1g30040	chrFvb1	+	2.85032e-08	9.40308e-06	-0.329	AT1G66510.4 | AAR2 protein family | Chr1:24812881-24815804 FORWARD LENGTH=399 | 201606; PREDICTED: protein AAR2 homolog isoform X1 [Fragaria vesca subsp. vesca]; sp|Q08DJ7|AAR2_BOVIN Protein AAR2 homolog OS=Bos taurus OX=9913 GN=AAR2 PE=2 SV=1; tr|A0A2P6RGE1|A0A2P6RGE1_ROSCH Putative A1 cistron-splicing factor, AAR2 OS=Rosa chinensis OX=74649 GN=RchiOBHm_Chr3g0492101 PE=4 SV=1
5553	FvH4_1g30040	chrFvb1	+	1.35861e-10	7.75623e-08	-0.176	AT1G66510.4 | AAR2 protein family | Chr1:24812881-24815804 FORWARD LENGTH=399 | 201606; PREDICTED: protein AAR2 homolog isoform X1 [Fragaria vesca subsp. vesca]; sp|Q08DJ7|AAR2_BOVIN Protein AAR2 homolog OS=Bos taurus OX=9913 GN=AAR2 PE=2 SV=1; tr|A0A2P6RGE1|A0A2P6RGE1_ROSCH Putative A1 cistron-splicing factor, AAR2 OS=Rosa chinensis OX=74649 GN=RchiOBHm_Chr3g0492101 PE=4 SV=1
5556	FvH4_3g34740	chrFvb3	+	0.000465969	0.0177769	0.032	AT4G30480.2 | Tetratricopeptide repeat (TPR)-like superfamily protein | Chr4:14897500-14898937 FORWARD LENGTH=277 | 201606; PREDICTED: tetratricopeptide repeat protein 1-like [Fragaria vesca subsp. vesca] &gt;gi|764561119|ref|XP_011461294.1| PREDICTED: tetratricopeptide repeat protein 1-like [Fragaria vesca subsp. vesca] &gt;gi|764561122|ref|XP_011461295.1| PREDICTED: tetratricopeptide repeat pro…
5591	FvH4_3g36250	chrFvb3	+	1.02851e-05	0.00106069	-0.292	AT1G13790.2 | XH/XS domain-containing protein | Chr1:4727438-4730229 FORWARD LENGTH=736 | 201606; PREDICTED: factor of DNA methylation 4 isoform X2 [Fragaria vesca subsp. vesca]; sp|Q9LMH6|FDM4_ARATH Factor of DNA methylation 4 OS=Arabidopsis thaliana OX=3702 GN=FDM4 PE=4 SV=1; tr|A0A2P6QIU1|A0A2P6QIU1_ROSCH Putative XS domain-containing protein OS=Rosa chinensis OX=74649 GN=RchiOBHm_Chr5g0065061…
5650	FvH4_2g06830	chrFvb2	-	0.000141792	0.00726456	-0.186	AT2G15790.1 | peptidyl-prolyl cis-trans isomerase / cyclophilin-40 (CYP40) / rotamase | Chr2:6878144-6880743 REVERSE LENGTH=361 | 201606; PREDICTED: peptidyl-prolyl cis-trans isomerase CYP40 [Fragaria vesca subsp. vesca] &gt;gi|764530899|ref|XP_011458324.1| PREDICTED: peptidyl-prolyl cis-trans isomerase CYP40 [Fragaria vesca subsp. vesca]; sp|Q9C566|CYP40_ARATH Peptidyl-prolyl cis-trans isomerase…
5651	FvH4_2g06830	chrFvb2	-	0.000942909	0.0290973	-0.131	AT2G15790.1 | peptidyl-prolyl cis-trans isomerase / cyclophilin-40 (CYP40) / rotamase | Chr2:6878144-6880743 REVERSE LENGTH=361 | 201606; PREDICTED: peptidyl-prolyl cis-trans isomerase CYP40 [Fragaria vesca subsp. vesca] &gt;gi|764530899|ref|XP_011458324.1| PREDICTED: peptidyl-prolyl cis-trans isomerase CYP40 [Fragaria vesca subsp. vesca]; sp|Q9C566|CYP40_ARATH Peptidyl-prolyl cis-trans isomerase…
5663	FvH4_4g27440	chrFvb4	+	9.55607e-06	0.000998391	0.341	AT2G22540.3 | K-box region and MADS-box transcription factor family protein | Chr2:9580417-9583603 FORWARD LENGTH=240 | 201606; PREDICTED: MADS-box protein SVP-like isoform X2 [Fragaria vesca subsp. vesca]; sp|Q9FVC1|SVP_ARATH MADS-box protein SVP OS=Arabidopsis thaliana OX=3702 GN=SVP PE=1 SV=1; tr|A0A0X8MPC2|A0A0X8MPC2_FRAAN SVP1 OS=Fragaria ananassa OX=3747 PE=2 SV=1
5664	FvH4_4g27440	chrFvb4	+	6.17195e-05	0.0041064	0.228	AT2G22540.3 | K-box region and MADS-box transcription factor family protein | Chr2:9580417-9583603 FORWARD LENGTH=240 | 201606; PREDICTED: MADS-box protein SVP-like isoform X2 [Fragaria vesca subsp. vesca]; sp|Q9FVC1|SVP_ARATH MADS-box protein SVP OS=Arabidopsis thaliana OX=3702 GN=SVP PE=1 SV=1; tr|A0A0X8MPC2|A0A0X8MPC2_FRAAN SVP1 OS=Fragaria ananassa OX=3747 PE=2 SV=1
5706	FvH4_4g23510	chrFvb4	-	0.000505972	0.0187221	-0.104	AT4G28030.1 | Acyl-CoA N-acyltransferases (NAT) superfamily protein | Chr4:13937748-13939131 REVERSE LENGTH=274 | 201606; PREDICTED: uncharacterized protein LOC101315114 [Fragaria vesca subsp. vesca]; tr|A0A2P6QU19|A0A2P6QU19_ROSCH Putative transcription regulator GNAT family OS=Rosa chinensis OX=74649 GN=RchiOBHm_Chr4g0404931 PE=4 SV=1
5782	FvH4_3g43110	chrFvb3	-	0.000221188	0.010102	-0.093	AT4G21880.2 | Pentatricopeptide repeat (PPR) superfamily protein | Chr4:11605363-11610651 FORWARD LENGTH=799 | 201606; PREDICTED: pentatricopeptide repeat-containing protein At4g21880, mitochondrial-like isoform X1 [Fragaria vesca subsp. vesca]; sp|O49711|PP335_ARATH Pentatricopeptide repeat-containing protein At4g21880, mitochondrial OS=Arabidopsis thaliana OX=3702 GN=At4g21880 PE=3 SV=2; tr|A0A…
5826	FvH4_3g40440	chrFvb3	+	3.40656e-07	7.66956e-05	-0.248	AT1G06900.1 | Insulinase (Peptidase family M16) family protein | Chr1:2115155-2120635 REVERSE LENGTH=1024 | 201606; PREDICTED: insulin-degrading enzyme-like [Fragaria vesca subsp. vesca]; sp|F4HNU6|NRDC_ARATH Nardilysin-like OS=Arabidopsis thaliana OX=3702 GN=At1g06900 PE=2 SV=1; tr|A0A2P6QKU3|A0A2P6QKU3_ROSCH Putative insulysin OS=Rosa chinensis OX=74649 GN=RchiOBHm_Chr5g0073041 PE=3 SV=1
6000	FvH4_4g06430	chrFvb4	-	1.39221e-06	0.000236749	0.077	AT3G10700.1 | galacturonic acid kinase | Chr3:3346789-3350863 REVERSE LENGTH=424 | 201606; PREDICTED: galacturonokinase [Fragaria vesca subsp. vesca]; sp|Q8VYG2|GALAK_ARATH Galacturonokinase OS=Arabidopsis thaliana OX=3702 GN=GALAK PE=1 SV=1; tr|A0A2P6QSA1|A0A2P6QSA1_ROSCH Putative galacturonokinase OS=Rosa chinensis OX=74649 GN=RchiOBHm_Chr4g0398191 PE=4 SV=1
6012	FvH4_2g05360	chrFvb2	+	0.0020135	0.0499779	0.045	AT4G35220.1 | Cyclase family protein | Chr4:16752636-16753966 FORWARD LENGTH=272 | 201606; PREDICTED: uncharacterized protein LOC101309752 [Fragaria vesca subsp. vesca]; sp|Q94JT5|CYL2_ARATH Cyclase-like protein 2 OS=Arabidopsis thaliana OX=3702 GN=CYCLASE2 PE=2 SV=1; tr|A0A2P6PLX1|A0A2P6PLX1_ROSCH Putative arylformamidase OS=Rosa chinensis OX=74649 GN=RchiOBHm_Chr6g0255631 PE=4 SV=1
6139	FvH4_4g10891	chrFvb4	+	0.000625654	0.0216508	-0.204	AT3G59470.2 | Far-red impaired responsive (FAR1) family protein | Chr3:21979099-21980528 REVERSE LENGTH=263 | 201606; PREDICTED: protein FAR-RED ELONGATED HYPOCOTYL 3 isoform X1 [Fragaria vesca subsp. vesca] &gt;gi|764643501|ref|XP_011457258.1| PREDICTED: protein FAR-RED ELONGATED HYPOCOTYL 3 isoform X1 [Fragaria vesca subsp. vesca] &gt;gi|764643507|ref|XP_011457259.1| PREDICTED: protein FAR-RED …
6143	FvH4_4g10892	chrFvb4	+	5.15405e-05	0.0035977	0.252	AT2G43280.1 | Far-red impaired responsive (FAR1) family protein | Chr2:17989739-17990861 FORWARD LENGTH=206 | 201606; PREDICTED: protein FAR1-RELATED SEQUENCE 5 isoform X1 [Fragaria vesca subsp. vesca] &gt;gi|764643482|ref|XP_011457256.1| PREDICTED: protein FAR1-RELATED SEQUENCE 5 isoform X1 [Fragaria vesca subsp. vesca] &gt;gi|764643487|ref|XP_011457257.1| PREDICTED: protein FAR1-RELATED SEQUENC…
6176	FvH4_4g12110	chrFvb4	+	0.00119259	0.0347243	0.04	PREDICTED: uncharacterized protein LOC101307481 isoform X1 [Fragaria vesca subsp. vesca]; tr|A0A2P6QH78|A0A2P6QH78_ROSCH Uncharacterized protein OS=Rosa chinensis OX=74649 GN=RchiOBHm_Chr5g0058561 PE=4 SV=1
6205	FvH4_4g13460	chrFvb4	-	0.00115208	0.0338467	-0.032	AT3G23910.1 | reverse transcriptase-like protein | Chr3:8636594-8639344 REVERSE LENGTH=421 | 201606; PREDICTED: uncharacterized protein LOC101299292 isoform X1 [Fragaria vesca subsp. vesca] &gt;gi|764572957|ref|XP_011462813.1| PREDICTED: uncharacterized protein LOC101299292 isoform X1 [Fragaria vesca subsp. vesca]; tr|A0A2P6QW83|A0A2P6QW83_ROSCH Uncharacterized protein OS=Rosa chinensis OX=74649 …
6364	FvH4_7g03660	chrFvb7	-	0.00189383	0.0484365	0.204	AT5G03050.2 | knotted 1-binding protein | Chr5:715302-715983 REVERSE LENGTH=140 | 201606; PREDICTED: uncharacterized protein LOC101296232 [Fragaria vesca subsp. vesca]; tr|A0A2P6RZD4|A0A2P6RZD4_ROSCH Uncharacterized protein OS=Rosa chinensis OX=74649 GN=RchiOBHm_Chr2g0148291 PE=4 SV=1
6412	FvH4_6g00960	chrFvb6	-	4.30464e-06	0.000564013	-0.313	AT3G07020.1 | UDP-Glycosyltransferase superfamily protein | Chr3:2217841-2221590 REVERSE LENGTH=637 | 201606; PREDICTED: sterol 3-beta-glucosyltransferase UGT80A2-like [Fragaria vesca subsp. vesca]; sp|Q9M8Z7|U80A2_ARATH Sterol 3-beta-glucosyltransferase UGT80A2 OS=Arabidopsis thaliana OX=3702 GN=UGT80A2 PE=1 SV=1; tr|A0A2P6R573|A0A2P6R573_ROSCH Putative sterol 3-beta-glucosyltransferase OS=Rosa …
6428	FvH4_4g21890	chrFvb4	+	1.28708e-12	1.0287e-09	-0.39	PREDICTED: uncharacterized protein LOC101300890 isoform X1 [Fragaria vesca subsp. vesca] &gt;gi|764559550|ref|XP_011461052.1| PREDICTED: uncharacterized protein LOC101300890 isoform X1 [Fragaria vesca subsp. vesca] &gt;gi|764559553|ref|XP_004294440.2| PREDICTED: uncharacterized protein LOC101300890 isoform X1 [Fragaria vesca subsp. vesca]; tr|A0A2P6QRT2|A0A2P6QRT2_ROSCH Putative Ulp1 protease fam…
6488	FvH4_4g25710	chrFvb4	-	0.000706409	0.0238227	-0.157	AT1G67850.7 | lysine ketoglutarate reductase trans-splicing protein (DUF707) | Chr1:25439204-25441904 FORWARD LENGTH=404 | 201606; PREDICTED: uncharacterized protein LOC101313310 isoform X1 [Fragaria vesca subsp. vesca]; tr|A0A2P6R157|A0A2P6R157_ROSCH Uncharacterized protein OS=Rosa chinensis OX=74649 GN=RchiOBHm_Chr4g0433141 PE=4 SV=1
6489	FvH4_4g25710	chrFvb4	-	0.000589807	0.020721	-0.141	AT1G67850.7 | lysine ketoglutarate reductase trans-splicing protein (DUF707) | Chr1:25439204-25441904 FORWARD LENGTH=404 | 201606; PREDICTED: uncharacterized protein LOC101313310 isoform X1 [Fragaria vesca subsp. vesca]; tr|A0A2P6R157|A0A2P6R157_ROSCH Uncharacterized protein OS=Rosa chinensis OX=74649 GN=RchiOBHm_Chr4g0433141 PE=4 SV=1
6490	FvH4_4g25710	chrFvb4	-	7.81699e-05	0.00474682	-0.158	AT1G67850.7 | lysine ketoglutarate reductase trans-splicing protein (DUF707) | Chr1:25439204-25441904 FORWARD LENGTH=404 | 201606; PREDICTED: uncharacterized protein LOC101313310 isoform X1 [Fragaria vesca subsp. vesca]; tr|A0A2P6R157|A0A2P6R157_ROSCH Uncharacterized protein OS=Rosa chinensis OX=74649 GN=RchiOBHm_Chr4g0433141 PE=4 SV=1
6531	FvH4_6g10600	chrFvb6	-	0.00018349	0.00880809	-0.437	AT3G08800.1 | ARM repeat superfamily protein | Chr3:2671148-2674910 FORWARD LENGTH=936 | 201606; PREDICTED: protein SIEL [Fragaria vesca subsp. vesca]; sp|Q8VZA0|SIEL_ARATH Protein SIEL OS=Arabidopsis thaliana OX=3702 GN=SIEL PE=1 SV=1; tr|A0A2P6R8N4|A0A2P6R8N4_ROSCH Uncharacterized protein OS=Rosa chinensis OX=74649 GN=RchiOBHm_Chr3g0461591 PE=4 SV=1
6566	FvH4_3g40940	chrFvb3	-	4.71391e-06	0.000593321	0.424	AT1G12700.1 | RNA processing FACTOR | Chr1:4324419-4326227 REVERSE LENGTH=602 | 201606; PREDICTED: putative pentatricopeptide repeat-containing protein At1g12700, mitochondrial isoform X1 [Fragaria vesca subsp. vesca]; sp|P0C7Q7|PPR38_ARATH Putative pentatricopeptide repeat-containing protein At1g12700, mitochondrial OS=Arabidopsis thaliana OX=3702 GN=At1g12700 PE=3 SV=1; tr|A0A2P6QL08|A0A2P6QL08…
6567	FvH4_3g40940	chrFvb3	-	1.71437e-08	5.95743e-06	0.727	AT1G12700.1 | RNA processing FACTOR | Chr1:4324419-4326227 REVERSE LENGTH=602 | 201606; PREDICTED: putative pentatricopeptide repeat-containing protein At1g12700, mitochondrial isoform X1 [Fragaria vesca subsp. vesca]; sp|P0C7Q7|PPR38_ARATH Putative pentatricopeptide repeat-containing protein At1g12700, mitochondrial OS=Arabidopsis thaliana OX=3702 GN=At1g12700 PE=3 SV=1; tr|A0A2P6QL08|A0A2P6QL08…
6673	FvH4_4g37070	chrFvb4	+	0.000867591	0.0275167	0.107	AT5G08290.1 | mRNA splicing factor%2C thioredoxin-like U5 snRNP | Chr5:2666043-2666936 FORWARD LENGTH=142 | 201606; PREDICTED: thioredoxin-like protein YLS8 [Fragaria vesca subsp. vesca]; sp|Q9FE62|YLS8_ARATH Thioredoxin-like protein YLS8 OS=Arabidopsis thaliana OX=3702 GN=YLS8 PE=2 SV=1; tr|A0A2P6R4R6|A0A2P6R4R6_ROSCH Putative Dim1 family, thioredoxin-like protein OS=Rosa chinensis OX=74649 GN=R…
6760	FvH4_7g06910	chrFvb7	+	0.000772836	0.0252118	-0.166	AT5G12260.1 | transferring glycosyl group transferase | Chr5:3966417-3968684 FORWARD LENGTH=624 | 201606; PREDICTED: uncharacterized protein LOC101311809 [Fragaria vesca subsp. vesca]; tr|A0A2P6SCT7|A0A2P6SCT7_ROSCH Putative nucleotide-diphospho-sugar transferase OS=Rosa chinensis OX=74649 GN=RchiOBHm_Chr1g0336841 PE=4 SV=1
6812	FvH4_5g08300	chrFvb5	-	2.6728e-05	0.00227853	-0.233	AT5G50410.1 | ribonucleoside-diphosphate reductase subunit beta | Chr5:20528446-20529816 REVERSE LENGTH=259 | 201606; PREDICTED: uncharacterized protein LOC105351200 isoform X1 [Fragaria vesca subsp. vesca]; tr|A0A2P6P4X0|A0A2P6P4X0_ROSCH Putative channel forming colicin cytotoxic OS=Rosa chinensis OX=74649 GN=RchiOBHm_Chr7g0190221 PE=4 SV=1
6840	FvH4_2g15450	chrFvb2	-	2.83203e-05	0.00235893	0.191	AT2G16900.7 | phospholipase-like protein (PEARLI 4) family protein | Chr2:7323857-7324886 REVERSE LENGTH=293 | 201606; PREDICTED: uncharacterized protein LOC101314427 isoform X1 [Fragaria vesca subsp. vesca]; tr|A0A315AJG7|A0A315AJG7_PRUYE Uncharacterized protein OS=Prunus yedoensis var. nudiflora OX=2094558 GN=Pyn_20065 PE=4 SV=1
6841	FvH4_5g10190	chrFvb5	-	0.00068678	0.0234076	0.087	AT5G09810.1 | actin 7 | Chr5:3052809-3054220 FORWARD LENGTH=377 | 201606; PREDICTED: actin-7-like [Fragaria vesca subsp. vesca] &gt;gi|764641398|ref|XP_011470856.1| PREDICTED: actin-7-like [Fragaria vesca subsp. vesca] &gt;gi|764641403|ref|XP_011470857.1| PREDICTED: actin-7-like [Fragaria vesca subsp. vesca] &gt;gi|764641407|ref|XP_011470858.1| PREDICTED: actin-7-like [Fragaria vesca subsp. vesca…
6870	FvH4_6g01910	chrFvb6	+	0.00200829	0.0499273	-0.333	AT1G08610.1 | Pentatricopeptide repeat (PPR) superfamily protein | Chr1:2733788-2735467 REVERSE LENGTH=559 | 201606; PREDICTED: pentatricopeptide repeat-containing protein At1g08610 isoform X2 [Fragaria vesca subsp. vesca] &gt;gi|764596173|ref|XP_011466001.1| PREDICTED: pentatricopeptide repeat-containing protein At1g08610 isoform X2 [Fragaria vesca subsp. vesca]; sp|Q9FRS4|PPR22_ARATH Pentatrico…
6895	FvH4_4g18050	chrFvb4	+	0	0	-0.162	AT5G49020.1 | protein arginine methyltransferase 4A | Chr5:19871341-19874683 FORWARD LENGTH=528 | 201606; PREDICTED: probable histone-arginine methyltransferase 1.3 isoform X2 [Fragaria vesca subsp. vesca]; sp|A3KPF2|ANM14_ARATH Probable histone-arginine methyltransferase 1.4 OS=Arabidopsis thaliana OX=3702 GN=PRMT14 PE=1 SV=1; tr|A0A2P6QYG9|A0A2P6QYG9_ROSCH Putative methyltransferase OS=Rosa chi…
6947	FvH4_7g33880	chrFvb7	-	1.34127e-08	5.10481e-06	-0.112	AT3G16090.1 | RING/U-box superfamily protein | Chr3:5456513-5458694 FORWARD LENGTH=492 | 201606; PREDICTED: ERAD-associated E3 ubiquitin-protein ligase HRD1B-like [Fragaria vesca subsp. vesca]; sp|Q9LW77|HRD1A_ARATH ERAD-associated E3 ubiquitin-protein ligase HRD1A OS=Arabidopsis thaliana OX=3702 GN=HRD1A PE=2 SV=1; tr|A0A2P6SPU1|A0A2P6SPU1_ROSCH Putative transcription factor C2H2 family OS=Rosa …
6948	FvH4_7g33880	chrFvb7	-	2.62184e-09	1.23265e-06	-0.116	AT3G16090.1 | RING/U-box superfamily protein | Chr3:5456513-5458694 FORWARD LENGTH=492 | 201606; PREDICTED: ERAD-associated E3 ubiquitin-protein ligase HRD1B-like [Fragaria vesca subsp. vesca]; sp|Q9LW77|HRD1A_ARATH ERAD-associated E3 ubiquitin-protein ligase HRD1A OS=Arabidopsis thaliana OX=3702 GN=HRD1A PE=2 SV=1; tr|A0A2P6SPU1|A0A2P6SPU1_ROSCH Putative transcription factor C2H2 family OS=Rosa …
6961	FvH4_7g32850	chrFvb7	+	0.000297742	0.0125693	-0.027	AT3G49430.2 | SER/ARG-rich protein 34A | Chr3:18332668-18334617 FORWARD LENGTH=297 | 201606; PREDICTED: serine/arginine-rich splicing factor SR34A [Fragaria vesca subsp. vesca] &gt;gi|764635972|ref|XP_011470175.1| PREDICTED: serine/arginine-rich splicing factor SR34A [Fragaria vesca subsp. vesca] &gt;gi|764635975|ref|XP_011470176.1| PREDICTED: serine/arginine-rich splicing factor SR34A [Fragaria …
6962	FvH4_7g32850	chrFvb7	+	0.000538726	0.0195717	-0.025	AT3G49430.2 | SER/ARG-rich protein 34A | Chr3:18332668-18334617 FORWARD LENGTH=297 | 201606; PREDICTED: serine/arginine-rich splicing factor SR34A [Fragaria vesca subsp. vesca] &gt;gi|764635972|ref|XP_011470175.1| PREDICTED: serine/arginine-rich splicing factor SR34A [Fragaria vesca subsp. vesca] &gt;gi|764635975|ref|XP_011470176.1| PREDICTED: serine/arginine-rich splicing factor SR34A [Fragaria …
6980	FvH4_7g31140	chrFvb7	-	4.16778e-05	0.00314294	0.241	AT4G27190.1 | NB-ARC domain-containing disease resistance protein | Chr4:13620977-13623934 REVERSE LENGTH=985 | 201606; PREDICTED: uncharacterized protein LOC101297685 [Fragaria vesca subsp. vesca]; sp|Q9T048|DRL27_ARATH Disease resistance protein At4g27190 OS=Arabidopsis thaliana OX=3702 GN=At4g27190 PE=2 SV=1; tr|A0A2P6QS64|A0A2P6QS64_ROSCH Putative P-loop containing nucleoside triphosphate hyd…
7085	FvH4_7g24480	chrFvb7	+	1.78221e-05	0.00164674	-0.097	AT5G05660.1 | NF-X1-type zinc finger protein NFXL2 | Chr5:1691113-1695473 REVERSE LENGTH=883 | 201606; PREDICTED: NF-X1-type zinc finger protein NFXL2 isoform X2 [Fragaria vesca subsp. vesca]; sp|Q9FFK8|NFXL2_ARATH NF-X1-type zinc finger protein NFXL2 OS=Arabidopsis thaliana OX=3702 GN=NFXL2 PE=1 SV=2; tr|A0A2P6SLA0|A0A2P6SLA0_ROSCH Putative chromatin regulator PHD family OS=Rosa chinensis OX=746…
7086	FvH4_7g24480	chrFvb7	+	0.000183452	0.00880809	-0.087	AT5G05660.1 | NF-X1-type zinc finger protein NFXL2 | Chr5:1691113-1695473 REVERSE LENGTH=883 | 201606; PREDICTED: NF-X1-type zinc finger protein NFXL2 isoform X2 [Fragaria vesca subsp. vesca]; sp|Q9FFK8|NFXL2_ARATH NF-X1-type zinc finger protein NFXL2 OS=Arabidopsis thaliana OX=3702 GN=NFXL2 PE=1 SV=2; tr|A0A2P6SLA0|A0A2P6SLA0_ROSCH Putative chromatin regulator PHD family OS=Rosa chinensis OX=746…
7114	FvH4_7g20390	chrFvb7	-	1.98504e-05	0.00180374	-0.315
7147	FvH4_7g18080	chrFvb7	-	3.85175e-06	0.000518046	-0.166	AT1G02270.1 | Calcium-binding endonuclease/exonuclease/phosphatase family | Chr1:443301-446197 REVERSE LENGTH=484 | 201606; PREDICTED: uncharacterized calcium-binding protein At1g02270-like [Fragaria vesca subsp. vesca]; sp|O81916|YC22_ARATH Uncharacterized calcium-binding protein At1g02270 OS=Arabidopsis thaliana OX=3702 GN=At1g02270 PE=2 SV=2; tr|A0A2P6SJ09|A0A2P6SJ09_ROSCH Putative endonucleas…
7209	FvH4_7g15280	chrFvb7	+	5.45431e-10	2.7246e-07	-0.8
7210	FvH4_7g15280	chrFvb7	+	0.00190057	0.0485167	-0.18
7260	FvH4_7g13280	chrFvb7	+	3.50777e-05	0.00280359	-0.076	AT5G53130.1 | cyclic nucleotide gated channel 1 | Chr5:21537830-21540490 REVERSE LENGTH=716 | 201606; PREDICTED: cyclic nucleotide-gated ion channel 1-like [Fragaria vesca subsp. vesca] &gt;gi|764625757|ref|XP_011469068.1| PREDICTED: cyclic nucleotide-gated ion channel 1-like [Fragaria vesca subsp. vesca]; sp|O65717|CNGC1_ARATH Cyclic nucleotide-gated ion channel 1 OS=Arabidopsis thaliana OX=3702…
7266	FvH4_7g13280	chrFvb7	+	8.36005e-05	0.00494946	-0.064	AT5G53130.1 | cyclic nucleotide gated channel 1 | Chr5:21537830-21540490 REVERSE LENGTH=716 | 201606; PREDICTED: cyclic nucleotide-gated ion channel 1-like [Fragaria vesca subsp. vesca] &gt;gi|764625757|ref|XP_011469068.1| PREDICTED: cyclic nucleotide-gated ion channel 1-like [Fragaria vesca subsp. vesca]; sp|O65717|CNGC1_ARATH Cyclic nucleotide-gated ion channel 1 OS=Arabidopsis thaliana OX=3702…
7271	FvH4_7g13280	chrFvb7	+	0.00153111	0.0415998	-0.253	AT5G53130.1 | cyclic nucleotide gated channel 1 | Chr5:21537830-21540490 REVERSE LENGTH=716 | 201606; PREDICTED: cyclic nucleotide-gated ion channel 1-like [Fragaria vesca subsp. vesca] &gt;gi|764625757|ref|XP_011469068.1| PREDICTED: cyclic nucleotide-gated ion channel 1-like [Fragaria vesca subsp. vesca]; sp|O65717|CNGC1_ARATH Cyclic nucleotide-gated ion channel 1 OS=Arabidopsis thaliana OX=3702…
7276	FvH4_7g13280	chrFvb7	+	0.000191029	0.0090881	0.357	AT5G53130.1 | cyclic nucleotide gated channel 1 | Chr5:21537830-21540490 REVERSE LENGTH=716 | 201606; PREDICTED: cyclic nucleotide-gated ion channel 1-like [Fragaria vesca subsp. vesca] &gt;gi|764625757|ref|XP_011469068.1| PREDICTED: cyclic nucleotide-gated ion channel 1-like [Fragaria vesca subsp. vesca]; sp|O65717|CNGC1_ARATH Cyclic nucleotide-gated ion channel 1 OS=Arabidopsis thaliana OX=3702…
7277	FvH4_7g13280	chrFvb7	+	0.000447777	0.0172892	0.31	AT5G53130.1 | cyclic nucleotide gated channel 1 | Chr5:21537830-21540490 REVERSE LENGTH=716 | 201606; PREDICTED: cyclic nucleotide-gated ion channel 1-like [Fragaria vesca subsp. vesca] &gt;gi|764625757|ref|XP_011469068.1| PREDICTED: cyclic nucleotide-gated ion channel 1-like [Fragaria vesca subsp. vesca]; sp|O65717|CNGC1_ARATH Cyclic nucleotide-gated ion channel 1 OS=Arabidopsis thaliana OX=3702…
7278	FvH4_7g13280	chrFvb7	+	8.95509e-05	0.00518649	0.472	AT5G53130.1 | cyclic nucleotide gated channel 1 | Chr5:21537830-21540490 REVERSE LENGTH=716 | 201606; PREDICTED: cyclic nucleotide-gated ion channel 1-like [Fragaria vesca subsp. vesca] &gt;gi|764625757|ref|XP_011469068.1| PREDICTED: cyclic nucleotide-gated ion channel 1-like [Fragaria vesca subsp. vesca]; sp|O65717|CNGC1_ARATH Cyclic nucleotide-gated ion channel 1 OS=Arabidopsis thaliana OX=3702…
7279	FvH4_7g13160	chrFvb7	+	0.000324649	0.0134793	-0.027	AT3G61860.1 | RNA-binding (RRM/RBD/RNP motifs) family protein | Chr3:22900311-22902159 REVERSE LENGTH=264 | 201606; PREDICTED: serine/arginine-rich splicing factor RS41-like isoform X2 [Fragaria vesca subsp. vesca] &gt;gi|764625822|ref|XP_011469080.1| PREDICTED: serine/arginine-rich splicing factor RS41-like isoform X2 [Fragaria vesca subsp. vesca]; sp|P92964|SRS31_ARATH Serine/arginine-rich spli…
7333	FvH4_7g09090	chrFvb7	-	2.18841e-05	0.00192208	-0.024	AT2G44680.1 | casein kinase II beta subunit 4 | Chr2:18426898-18428166 REVERSE LENGTH=283 | 201606; PREDICTED: putative casein kinase II subunit beta-4 [Fragaria vesca subsp. vesca]; sp|O80507|CSK2E_ARATH Putative casein kinase II subunit beta-4 OS=Arabidopsis thaliana OX=3702 GN=CKB4 PE=1 SV=1; tr|A0A2P6SEN9|A0A2P6SEN9_ROSCH Casein kinase II subunit beta OS=Rosa chinensis OX=74649 GN=RchiOBHm_Ch…
7360	FvH4_7g07920	chrFvb7	+	1.73938e-06	0.000275287	0.711	AT1G05160.2 | cytochrome P450%2C family 88%2C subfamily A%2C polypeptide 3 | Chr1:1487640-1489828 REVERSE LENGTH=490 | 201606; PREDICTED: ent-kaurenoic acid oxidase 1-like [Fragaria vesca subsp. vesca]; sp|O23051|KAO1_ARATH Ent-kaurenoic acid oxidase 1 OS=Arabidopsis thaliana OX=3702 GN=KAO1 PE=1 SV=1; tr|A0A2P6SDQ2|A0A2P6SDQ2_ROSCH Putative cytochrome P450 OS=Rosa chinensis OX=74649 GN=RchiOBHm_…
7370	FvH4_7g07280	chrFvb7	+	7.97413e-05	0.00476548	-0.05	AT4G18593.2 | dual specificity protein phosphatase-like protein | Chr4:10238154-10238698 FORWARD LENGTH=142 | 201606; PREDICTED: dual specificity protein phosphatase 12 [Fragaria vesca subsp. vesca]; sp|Q9UNI6|DUS12_HUMAN Dual specificity protein phosphatase 12 OS=Homo sapiens OX=9606 GN=DUSP12 PE=1 SV=1; tr|A0A2P6SD21|A0A2P6SD21_ROSCH Putative phosphoric monoester hydrolase OS=Rosa chinensis OX=…
7371	FvH4_7g07280	chrFvb7	+	0.00126451	0.036095	-0.042	AT4G18593.2 | dual specificity protein phosphatase-like protein | Chr4:10238154-10238698 FORWARD LENGTH=142 | 201606; PREDICTED: dual specificity protein phosphatase 12 [Fragaria vesca subsp. vesca]; sp|Q9UNI6|DUS12_HUMAN Dual specificity protein phosphatase 12 OS=Homo sapiens OX=9606 GN=DUSP12 PE=1 SV=1; tr|A0A2P6SD21|A0A2P6SD21_ROSCH Putative phosphoric monoester hydrolase OS=Rosa chinensis OX=…
7436	FvH4_7g05331	chrFvb7	+	0.00182541	0.0472156	-0.31	AT3G02280.3 | Flavodoxin family protein | Chr3:453646-457659 FORWARD LENGTH=623 | 201606; NADPH-dependent diflavin oxidoreductase 1 isoform X2 [Rosa chinensis]; sp|Q6NPS8|NDOR1_ARATH NADPH-dependent diflavin oxidoreductase 1 OS=Arabidopsis thaliana OX=3702 GN=ATR3 PE=1 SV=1; tr|A0A2P6S352|A0A2P6S352_ROSCH NADPH-dependent diflavin oxidoreductase 1 OS=Rosa chinensis OX=74649 GN=RchiOBHm_Chr2g016293…
7438	FvH4_7g05331	chrFvb7	+	0.00162223	0.0433975	-0.313	AT3G02280.3 | Flavodoxin family protein | Chr3:453646-457659 FORWARD LENGTH=623 | 201606; NADPH-dependent diflavin oxidoreductase 1 isoform X2 [Rosa chinensis]; sp|Q6NPS8|NDOR1_ARATH NADPH-dependent diflavin oxidoreductase 1 OS=Arabidopsis thaliana OX=3702 GN=ATR3 PE=1 SV=1; tr|A0A2P6S352|A0A2P6S352_ROSCH NADPH-dependent diflavin oxidoreductase 1 OS=Rosa chinensis OX=74649 GN=RchiOBHm_Chr2g016293…
7448	FvH4_7g05100	chrFvb7	-	3.77182e-07	8.14765e-05	0.233	AT5G04900.1 | NYC1-like protein | Chr5:1434826-1437194 FORWARD LENGTH=348 | 201606; PREDICTED: chlorophyll(ide) b reductase NOL, chloroplastic [Fragaria vesca subsp. vesca]; sp|Q8LEU3|NOL_ARATH Chlorophyll(ide) b reductase NOL, chloroplastic OS=Arabidopsis thaliana OX=3702 GN=NOL PE=1 SV=1; tr|A0A2P6SBL7|A0A2P6SBL7_ROSCH Putative chlorophyll(Ide) b reductase OS=Rosa chinensis OX=74649 GN=RchiOBHm…
7451	FvH4_7g04890	chrFvb7	+	0.000217456	0.0100464	-0.704	AT5G04980.2 | DNAse I-like superfamily protein | Chr5:1468575-1470684 REVERSE LENGTH=466 | 201606; PREDICTED: type I inositol 1,4,5-trisphosphate 5-phosphatase CVP2 isoform X1 [Fragaria vesca subsp. vesca]; sp|A8MR21|IP5PA_ARATH Type I inositol polyphosphate 5-phosphatase 10 OS=Arabidopsis thaliana OX=3702 GN=IP5P10 PE=3 SV=1; tr|A0A2P6SBE7|A0A2P6SBE7_ROSCH Putative phosphoric monoester hydrolase…
7476	FvH4_7g04760	chrFvb7	-	0.000508352	0.0187667	-0.056	AT3G11910.3 | ubiquitin-specific protease 13 | Chr3:3761758-3770290 REVERSE LENGTH=1115 | 201606; PREDICTED: uncharacterized protein LOC101296030 isoform X2 [Fragaria vesca subsp. vesca]; sp|Q84WU2|UBP13_ARATH Ubiquitin carboxyl-terminal hydrolase 13 OS=Arabidopsis thaliana OX=3702 GN=UBP13 PE=1 SV=1; tr|A0A2P6SB67|A0A2P6SB67_ROSCH Putative ubiquitinyl hydrolase 1 OS=Rosa chinensis OX=74649 GN=Rc…
7481	FvH4_7g04190	chrFvb7	+	0.00194529	0.0492444	0.061	AT3G23940.1 | dehydratase family | Chr3:8648780-8652323 FORWARD LENGTH=608 | 201606; PREDICTED: dihydroxy-acid dehydratase, chloroplastic [Fragaria vesca subsp. vesca]; sp|Q9LIR4|ILVD_ARATH Dihydroxy-acid dehydratase, chloroplastic OS=Arabidopsis thaliana OX=3702 GN=DHAD PE=1 SV=1; tr|A0A2P6SAU8|A0A2P6SAU8_ROSCH Putative dihydroxy-acid dehydratase OS=Rosa chinensis OX=74649 GN=RchiOBHm_Chr1g03285…
7505	FvH4_7g03110	chrFvb7	+	3.08279e-06	0.000436093	-0.226	AT5G12330.2 | Lateral root primordium (LRP) protein-like protein | Chr5:3987677-3989074 REVERSE LENGTH=320 | 201606; PREDICTED: protein LATERAL ROOT PRIMORDIUM 1 isoform X1 [Fragaria vesca subsp. vesca] &gt;gi|764628666|ref|XP_011469359.1| PREDICTED: protein LATERAL ROOT PRIMORDIUM 1 isoform X1 [Fragaria vesca subsp. vesca] &gt;gi|764628671|ref|XP_011469360.1| PREDICTED: protein LATERAL ROOT PRIM…
7530	FvH4_7g02040	chrFvb7	-	5.10641e-05	0.00358009	-0.144	AT1G54390.4 | PHD finger protein-like protein | Chr1:20305061-20306943 REVERSE LENGTH=262 | 201606; PREDICTED: PHD finger protein ING2-like isoform X1 [Fragaria vesca subsp. vesca]; sp|B3H615|ING2_ARATH PHD finger protein ING2 OS=Arabidopsis thaliana OX=3702 GN=ING2 PE=1 SV=1; tr|A0A2P6RHQ3|A0A2P6RHQ3_ROSCH PHD finger protein ING OS=Rosa chinensis OX=74649 GN=RchiOBHm_Chr3g0497201 PE=3 SV=1
7593	FvH4_7g00100	chrFvb7	+	0.000908179	0.0284179	-0.235	AT2G44360.1 | ecotropic viral integration site protein | Chr2:18320855-18321584 REVERSE LENGTH=135 | 201606; PREDICTED: LOW QUALITY PROTEIN: uncharacterized protein LOC101307530 [Fragaria vesca subsp. vesca]; tr|A0A2P6S6U4|A0A2P6S6U4_ROSCH Uncharacterized protein OS=Rosa chinensis OX=74649 GN=RchiOBHm_Chr1g0313291 PE=4 SV=1
7594	FvH4_7g00100	chrFvb7	+	2.77642e-05	0.00233585	-0.177	AT2G44360.1 | ecotropic viral integration site protein | Chr2:18320855-18321584 REVERSE LENGTH=135 | 201606; PREDICTED: LOW QUALITY PROTEIN: uncharacterized protein LOC101307530 [Fragaria vesca subsp. vesca]; tr|A0A2P6S6U4|A0A2P6S6U4_ROSCH Uncharacterized protein OS=Rosa chinensis OX=74649 GN=RchiOBHm_Chr1g0313291 PE=4 SV=1
7615	FvH4_6g52520	chrFvb6	-	1.2194e-07	3.24869e-05	-0.773	AT2G31870.2 | Poly (ADP-ribose) glycohydrolase (PARG) | Chr2:13549999-13553756 REVERSE LENGTH=547 | 201606; PREDICTED: poly(ADP-ribose) glycohydrolase 1-like [Fragaria vesca subsp. vesca]; sp|Q9SKB3|PARG1_ARATH Poly(ADP-ribose) glycohydrolase 1 OS=Arabidopsis thaliana OX=3702 GN=PARG1 PE=1 SV=2; tr|A0A2P6RHU7|A0A2P6RHU7_ROSCH Putative poly(ADP-ribose) glycohydrolase OS=Rosa chinensis OX=74649 GN=…
7616	FvH4_6g52520	chrFvb6	-	0.000253979	0.0111229	-0.17	AT2G31870.2 | Poly (ADP-ribose) glycohydrolase (PARG) | Chr2:13549999-13553756 REVERSE LENGTH=547 | 201606; PREDICTED: poly(ADP-ribose) glycohydrolase 1-like [Fragaria vesca subsp. vesca]; sp|Q9SKB3|PARG1_ARATH Poly(ADP-ribose) glycohydrolase 1 OS=Arabidopsis thaliana OX=3702 GN=PARG1 PE=1 SV=2; tr|A0A2P6RHU7|A0A2P6RHU7_ROSCH Putative poly(ADP-ribose) glycohydrolase OS=Rosa chinensis OX=74649 GN=…
7617	FvH4_6g52520	chrFvb6	-	2.49051e-05	0.00215194	-0.699	AT2G31870.2 | Poly (ADP-ribose) glycohydrolase (PARG) | Chr2:13549999-13553756 REVERSE LENGTH=547 | 201606; PREDICTED: poly(ADP-ribose) glycohydrolase 1-like [Fragaria vesca subsp. vesca]; sp|Q9SKB3|PARG1_ARATH Poly(ADP-ribose) glycohydrolase 1 OS=Arabidopsis thaliana OX=3702 GN=PARG1 PE=1 SV=2; tr|A0A2P6RHU7|A0A2P6RHU7_ROSCH Putative poly(ADP-ribose) glycohydrolase OS=Rosa chinensis OX=74649 GN=…
7618	FvH4_6g52520	chrFvb6	-	0.00055577	0.0199193	-0.151	AT2G31870.2 | Poly (ADP-ribose) glycohydrolase (PARG) | Chr2:13549999-13553756 REVERSE LENGTH=547 | 201606; PREDICTED: poly(ADP-ribose) glycohydrolase 1-like [Fragaria vesca subsp. vesca]; sp|Q9SKB3|PARG1_ARATH Poly(ADP-ribose) glycohydrolase 1 OS=Arabidopsis thaliana OX=3702 GN=PARG1 PE=1 SV=2; tr|A0A2P6RHU7|A0A2P6RHU7_ROSCH Putative poly(ADP-ribose) glycohydrolase OS=Rosa chinensis OX=74649 GN=…
7619	FvH4_6g52520	chrFvb6	-	0.000668548	0.0229329	-0.142	AT2G31870.2 | Poly (ADP-ribose) glycohydrolase (PARG) | Chr2:13549999-13553756 REVERSE LENGTH=547 | 201606; PREDICTED: poly(ADP-ribose) glycohydrolase 1-like [Fragaria vesca subsp. vesca]; sp|Q9SKB3|PARG1_ARATH Poly(ADP-ribose) glycohydrolase 1 OS=Arabidopsis thaliana OX=3702 GN=PARG1 PE=1 SV=2; tr|A0A2P6RHU7|A0A2P6RHU7_ROSCH Putative poly(ADP-ribose) glycohydrolase OS=Rosa chinensis OX=74649 GN=…
7647	FvH4_6g48200	chrFvb6	+	0.000275901	0.0118875	-0.129	AT3G01150.2 | polypyrimidine tract-binding protein 1 | Chr3:52729-54344 FORWARD LENGTH=274 | 201606; PREDICTED: polypyrimidine tract-binding protein homolog 1 isoform X2 [Fragaria vesca subsp. vesca]; sp|Q9MAC5|PTBP1_ARATH Polypyrimidine tract-binding protein homolog 1 OS=Arabidopsis thaliana OX=3702 GN=PTB PE=1 SV=1; tr|A0A2P6S4F6|A0A2P6S4F6_ROSCH Putative nucleotide-binding alpha-beta plait dom…
7650	FvH4_6g48200	chrFvb6	+	7.98257e-06	0.000892318	-0.114	AT3G01150.2 | polypyrimidine tract-binding protein 1 | Chr3:52729-54344 FORWARD LENGTH=274 | 201606; PREDICTED: polypyrimidine tract-binding protein homolog 1 isoform X2 [Fragaria vesca subsp. vesca]; sp|Q9MAC5|PTBP1_ARATH Polypyrimidine tract-binding protein homolog 1 OS=Arabidopsis thaliana OX=3702 GN=PTB PE=1 SV=1; tr|A0A2P6S4F6|A0A2P6S4F6_ROSCH Putative nucleotide-binding alpha-beta plait dom…
7651	FvH4_6g48200	chrFvb6	+	6.23367e-05	0.0041064	-0.064	AT3G01150.2 | polypyrimidine tract-binding protein 1 | Chr3:52729-54344 FORWARD LENGTH=274 | 201606; PREDICTED: polypyrimidine tract-binding protein homolog 1 isoform X2 [Fragaria vesca subsp. vesca]; sp|Q9MAC5|PTBP1_ARATH Polypyrimidine tract-binding protein homolog 1 OS=Arabidopsis thaliana OX=3702 GN=PTB PE=1 SV=1; tr|A0A2P6S4F6|A0A2P6S4F6_ROSCH Putative nucleotide-binding alpha-beta plait dom…
7684	FvH4_7g05310	chrFvb7	+	0.000990577	0.0303341	-0.059	AT5G61450.1 | P-loop containing nucleoside triphosphate hydrolases superfamily protein | Chr5:24710240-24712882 REVERSE LENGTH=447 | 201606; PREDICTED: uncharacterized protein LOC101310447 isoform X1 [Fragaria vesca subsp. vesca]; sp|Q8U4K7|PGK2_PYRFU 2-phosphoglycerate kinase OS=Pyrococcus furiosus (strain ATCC 43587 / DSM 3638 / JCM 8422 / Vc1) OX=186497 GN=pgk2 PE=3 SV=1; tr|A0A2P6SBN7|A0A2P6S…
7696	FvH4_6g45321	chrFvb6	-	0.000186651	0.008933	-0.138	AT5G38510.3 | Rhomboid-related intramembrane serine protease family protein | Chr5:15417839-15420002 REVERSE LENGTH=434 | 201606; PREDICTED: uncharacterized protein LOC101293506 [Fragaria vesca subsp. vesca] &gt;gi|764613869|ref|XP_011467821.1| PREDICTED: uncharacterized protein LOC101293506 [Fragaria vesca subsp. vesca] &gt;gi|764613877|ref|XP_011467822.1| PREDICTED: uncharacterized protein LOC1…
7730	FvH4_6g40530	chrFvb6	+	2.26392e-07	5.56751e-05	-0.384	AT4G25330.1 | SAWADEE protein | Chr4:12957834-12958683 FORWARD LENGTH=229 | 201606; PREDICTED: uncharacterized protein LOC101310541 [Fragaria vesca subsp. vesca]; tr|A0A2P6QAX6|A0A2P6QAX6_ROSCH Putative SAWADEE domain-containing protein OS=Rosa chinensis OX=74649 GN=RchiOBHm_Chr5g0034301 PE=4 SV=1
7775	FvH4_6g39370	chrFvb6	+	0.000711785	0.0239534	-0.179
7819	FvH4_6g36952	chrFvb6	+	0.000399284	0.0159964	-0.06
7823	FvH4_6g36952	chrFvb6	+	5.5799e-05	0.00377944	-0.092
7831	FvH4_6g36830	chrFvb6	-	4.83242e-07	0.00010164	-0.045	AT1G78915.1 | Tetratricopeptide repeat (TPR)-like superfamily protein | Chr1:29667729-29671081 REVERSE LENGTH=385 | 201606; PREDICTED: uncharacterized protein LOC101309273 [Fragaria vesca subsp. vesca]; tr|A0A2P6RZM4|A0A2P6RZM4_ROSCH Putative tetratricopeptide-like helical domain-containing protein OS=Rosa chinensis OX=74649 GN=RchiOBHm_Chr2g0149221 PE=4 SV=1
7852	FvH4_6g35350	chrFvb6	-	6.70802e-05	0.0043237	-0.069	AT3G14200.1 | Chaperone DnaJ-domain superfamily protein | Chr3:4712881-4714361 REVERSE LENGTH=230 | 201606; PREDICTED: dnaJ homolog subfamily B member 6 isoform X1 [Fragaria vesca subsp. vesca]; sp|B9KAB9|DNAJ_THENN Chaperone protein DnaJ OS=Thermotoga neapolitana (strain ATCC 49049 / DSM 4359 / NS-E) OX=309803 GN=dnaJ PE=3 SV=1; tr|A0A2P6RYZ8|A0A2P6RYZ8_ROSCH Putative DnaJ domain-containing prot…
7853	FvH4_6g35350	chrFvb6	-	0.00022445	0.0101927	-0.054	AT3G14200.1 | Chaperone DnaJ-domain superfamily protein | Chr3:4712881-4714361 REVERSE LENGTH=230 | 201606; PREDICTED: dnaJ homolog subfamily B member 6 isoform X1 [Fragaria vesca subsp. vesca]; sp|B9KAB9|DNAJ_THENN Chaperone protein DnaJ OS=Thermotoga neapolitana (strain ATCC 49049 / DSM 4359 / NS-E) OX=309803 GN=dnaJ PE=3 SV=1; tr|A0A2P6RYZ8|A0A2P6RYZ8_ROSCH Putative DnaJ domain-containing prot…
7922	FvH4_6g32471	chrFvb6	-	0.00163444	0.0434717	0.146	AT4G32850.9 | nuclear poly(a) polymerase | Chr4:15850134-15854351 FORWARD LENGTH=745 | 201606; PREDICTED: LOW QUALITY PROTEIN: nuclear poly(A) polymerase 4-like [Fragaria vesca subsp. vesca]; sp|Q8VYW1|PAPS4_ARATH Nuclear poly(A) polymerase 4 OS=Arabidopsis thaliana OX=3702 GN=PAPS4 PE=1 SV=1; tr|A0A2P6RXF1|A0A2P6RXF1_ROSCH Putative polynucleotide adenylyltransferase OS=Rosa chinensis OX=74649 GN…
8023	FvH4_6g27910	chrFvb6	+	3.02591e-08	9.67384e-06	-0.171	AT2G30900.1 | TRICHOME BIREFRINGENCE-LIKE 43 | Chr2:13150481-13152417 FORWARD LENGTH=368 | 201606; PREDICTED: protein trichome birefringence-like 43 [Fragaria vesca subsp. vesca]; sp|Q6DR10|TBL43_ARATH Protein trichome birefringence-like 43 OS=Arabidopsis thaliana OX=3702 GN=TBL43 PE=2 SV=1; tr|A0A251PZN5|A0A251PZN5_PRUPE Uncharacterized protein OS=Prunus persica OX=3760 GN=PRUPE_3G107900 PE=4 SV…
8030	FvH4_6g27560	chrFvb6	-	0.00193211	0.0491014	-0.062	AT2G42670.1 | 2-aminoethanethiol dioxygenase%2C putative (DUF1637) | Chr2:17772004-17773700 REVERSE LENGTH=241 | 201606; PREDICTED: 2-aminoethanethiol dioxygenase [Fragaria vesca subsp. vesca]; sp|Q9SJI9|PCO4_ARATH Plant cysteine oxidase 4 OS=Arabidopsis thaliana OX=3702 GN=PCO4 PE=1 SV=2; tr|A0A2P6RUQ9|A0A2P6RUQ9_ROSCH Putative cysteamine dioxygenase OS=Rosa chinensis OX=74649 GN=RchiOBHm_Chr2g0…
8099	FvH4_6g25320	chrFvb6	-	0.000696272	0.0236304	-0.149	AT2G43110.1 | U3 containing 90S pre-ribosomal complex subunit | Chr2:17922067-17924291 FORWARD LENGTH=288 | 201606; PREDICTED: uncharacterized protein LOC101312567 [Fragaria vesca subsp. vesca]; tr|A0A2P6QV20|A0A2P6QV20_ROSCH Putative P-loop containing nucleoside triphosphate hydrolase, protein Cms1 OS=Rosa chinensis OX=74649 GN=RchiOBHm_Chr4g0409281 PE=4 SV=1
8122	FvH4_6g24860	chrFvb6	+	0.000156998	0.00778321	0.466	AT3G10160.1 | DHFS-FPGS homolog C | Chr3:3139588-3143949 REVERSE LENGTH=625 | 201606; PREDICTED: folylpolyglutamate synthase isoform X1 [Fragaria vesca subsp. vesca] &gt;gi|764608942|ref|XP_011467345.1| PREDICTED: folylpolyglutamate synthase isoform X1 [Fragaria vesca subsp. vesca]; sp|F4J2K2|FPGS2_ARATH Folylpolyglutamate synthase OS=Arabidopsis thaliana OX=3702 GN=FPGS2 PE=1 SV=1; tr|A0A2P6RER8…
8144	FvH4_7g01860	chrFvb7	+	5.40826e-05	0.00371034	0.116	AT5G42390.2 | Insulinase (Peptidase family M16) family protein | Chr5:16945308-16951559 FORWARD LENGTH=1086 | 201606; hypothetical protein VITISV_012000 [Vitis vinifera]; sp|Q40983|SPP_PEA Stromal processing peptidase, chloroplastic OS=Pisum sativum OX=3888 GN=SPP PE=1 SV=2; tr|A5APK5|A5APK5_VITVI Uncharacterized protein OS=Vitis vinifera OX=29760 GN=VITISV_012000 PE=4 SV=1
8145	FvH4_7g01860	chrFvb7	+	6.21493e-05	0.0041064	0.119	AT5G42390.2 | Insulinase (Peptidase family M16) family protein | Chr5:16945308-16951559 FORWARD LENGTH=1086 | 201606; hypothetical protein VITISV_012000 [Vitis vinifera]; sp|Q40983|SPP_PEA Stromal processing peptidase, chloroplastic OS=Pisum sativum OX=3888 GN=SPP PE=1 SV=2; tr|A5APK5|A5APK5_VITVI Uncharacterized protein OS=Vitis vinifera OX=29760 GN=VITISV_012000 PE=4 SV=1
8146	FvH4_7g01860	chrFvb7	+	6.49793e-05	0.00423544	0.119	AT5G42390.2 | Insulinase (Peptidase family M16) family protein | Chr5:16945308-16951559 FORWARD LENGTH=1086 | 201606; hypothetical protein VITISV_012000 [Vitis vinifera]; sp|Q40983|SPP_PEA Stromal processing peptidase, chloroplastic OS=Pisum sativum OX=3888 GN=SPP PE=1 SV=2; tr|A5APK5|A5APK5_VITVI Uncharacterized protein OS=Vitis vinifera OX=29760 GN=VITISV_012000 PE=4 SV=1
8147	FvH4_7g01860	chrFvb7	+	0.000162836	0.00798446	0.12	AT5G42390.2 | Insulinase (Peptidase family M16) family protein | Chr5:16945308-16951559 FORWARD LENGTH=1086 | 201606; hypothetical protein VITISV_012000 [Vitis vinifera]; sp|Q40983|SPP_PEA Stromal processing peptidase, chloroplastic OS=Pisum sativum OX=3888 GN=SPP PE=1 SV=2; tr|A5APK5|A5APK5_VITVI Uncharacterized protein OS=Vitis vinifera OX=29760 GN=VITISV_012000 PE=4 SV=1
8156	FvH4_7g07740	chrFvb7	+	0.000385955	0.0155403	0.153	PREDICTED: uncharacterized protein LOC101297198 isoform X1 [Fragaria vesca subsp. vesca]; tr|A0A2P6SDZ5|A0A2P6SDZ5_ROSCH Putative Galactose-binding domain-containing protein OS=Rosa chinensis OX=74649 GN=RchiOBHm_Chr1g0342311 PE=4 SV=1
8178	FvH4_6g22420	chrFvb6	-	3.90617e-05	0.00300193	-0.291	AT2G19860.1 | hexokinase 2 | Chr2:8570818-8573762 FORWARD LENGTH=502 | 201606; hexokinase-1-like [Cucurbita maxima]; sp|Q9SEK2|HXK1_TOBAC Hexokinase-1 OS=Nicotiana tabacum OX=4097 GN=HXK1 PE=2 SV=1; tr|A0A061GM83|A0A061GM83_THECC Phosphotransferase OS=Theobroma cacao OX=3641 GN=TCM_037776 PE=3 SV=1
8198	FvH4_6g21490	chrFvb6	+	0	0	0.543	AT3G13570.1 | SC35-like splicing factor 30A | Chr3:4429564-4431602 REVERSE LENGTH=262 | 201606; PREDICTED: serine/arginine-rich SC35-like splicing factor SCL30A [Fragaria vesca subsp. vesca]; sp|Q9LHP2|SL30A_ARATH Serine/arginine-rich SC35-like splicing factor SCL30A OS=Arabidopsis thaliana OX=3702 GN=SCL30A PE=1 SV=1; tr|A0A2I4E0B0|A0A2I4E0B0_JUGRE serine/arginine-rich SC35-like splicing factor …
8199	FvH4_6g21490	chrFvb6	+	1.11022e-16	1.77469e-13	0.424	AT3G13570.1 | SC35-like splicing factor 30A | Chr3:4429564-4431602 REVERSE LENGTH=262 | 201606; PREDICTED: serine/arginine-rich SC35-like splicing factor SCL30A [Fragaria vesca subsp. vesca]; sp|Q9LHP2|SL30A_ARATH Serine/arginine-rich SC35-like splicing factor SCL30A OS=Arabidopsis thaliana OX=3702 GN=SCL30A PE=1 SV=1; tr|A0A2I4E0B0|A0A2I4E0B0_JUGRE serine/arginine-rich SC35-like splicing factor …
8200	FvH4_6g21490	chrFvb6	+	0	0	0.545	AT3G13570.1 | SC35-like splicing factor 30A | Chr3:4429564-4431602 REVERSE LENGTH=262 | 201606; PREDICTED: serine/arginine-rich SC35-like splicing factor SCL30A [Fragaria vesca subsp. vesca]; sp|Q9LHP2|SL30A_ARATH Serine/arginine-rich SC35-like splicing factor SCL30A OS=Arabidopsis thaliana OX=3702 GN=SCL30A PE=1 SV=1; tr|A0A2I4E0B0|A0A2I4E0B0_JUGRE serine/arginine-rich SC35-like splicing factor …
8212	FvH4_6g21010	chrFvb6	-	1.44198e-05	0.00138856	-0.072	AT5G06530.2 | ABC-2 type transporter family protein | Chr5:1990060-1994605 REVERSE LENGTH=751 | 201606; PREDICTED: ABC transporter G family member 22 isoform X1 [Fragaria vesca subsp. vesca]; sp|Q93YS4|AB22G_ARATH ABC transporter G family member 22 OS=Arabidopsis thaliana OX=3702 GN=ABCG22 PE=1 SV=1; tr|A0A251N8V3|A0A251N8V3_PRUPE Uncharacterized protein OS=Prunus persica OX=3760 GN=PRUPE_7G08950…
8214	FvH4_6g21010	chrFvb6	-	0.000726566	0.0240914	-0.048	AT5G06530.2 | ABC-2 type transporter family protein | Chr5:1990060-1994605 REVERSE LENGTH=751 | 201606; PREDICTED: ABC transporter G family member 22 isoform X1 [Fragaria vesca subsp. vesca]; sp|Q93YS4|AB22G_ARATH ABC transporter G family member 22 OS=Arabidopsis thaliana OX=3702 GN=ABCG22 PE=1 SV=1; tr|A0A251N8V3|A0A251N8V3_PRUPE Uncharacterized protein OS=Prunus persica OX=3760 GN=PRUPE_7G08950…
8218	FvH4_6g21010	chrFvb6	-	0.00102877	0.0310867	-0.047	AT5G06530.2 | ABC-2 type transporter family protein | Chr5:1990060-1994605 REVERSE LENGTH=751 | 201606; PREDICTED: ABC transporter G family member 22 isoform X1 [Fragaria vesca subsp. vesca]; sp|Q93YS4|AB22G_ARATH ABC transporter G family member 22 OS=Arabidopsis thaliana OX=3702 GN=ABCG22 PE=1 SV=1; tr|A0A251N8V3|A0A251N8V3_PRUPE Uncharacterized protein OS=Prunus persica OX=3760 GN=PRUPE_7G08950…
8354	FvH4_6g16270	chrFvb6	-	5.00217e-06	0.000615075	-0.259	AT1G56190.2 | Phosphoglycerate kinase family protein | Chr1:21028622-21030454 FORWARD LENGTH=405 | 201606; PREDICTED: phosphoglycerate kinase, cytosolic-like isoform X1 [Fragaria vesca subsp. vesca] &gt;gi|764617245|ref|XP_011468127.1| PREDICTED: phosphoglycerate kinase, cytosolic-like isoform X1 [Fragaria vesca subsp. vesca]; sp|Q31P73|PGK_SYNE7 Phosphoglycerate kinase OS=Synechococcus elongatus…
8355	FvH4_6g16270	chrFvb6	-	3.60018e-06	0.000496112	-0.267	AT1G56190.2 | Phosphoglycerate kinase family protein | Chr1:21028622-21030454 FORWARD LENGTH=405 | 201606; PREDICTED: phosphoglycerate kinase, cytosolic-like isoform X1 [Fragaria vesca subsp. vesca] &gt;gi|764617245|ref|XP_011468127.1| PREDICTED: phosphoglycerate kinase, cytosolic-like isoform X1 [Fragaria vesca subsp. vesca]; sp|Q31P73|PGK_SYNE7 Phosphoglycerate kinase OS=Synechococcus elongatus…
8380	FvH4_6g15650	chrFvb6	-	0.000916799	0.0286231	-0.172	AT2G37150.9 | RING/U-box superfamily protein | Chr2:15603748-15605988 REVERSE LENGTH=546 | 201606; PREDICTED: E3 ubiquitin-protein ligase MBR2 [Fragaria vesca subsp. vesca] &gt;gi|764616945|ref|XP_011468095.1| PREDICTED: E3 ubiquitin-protein ligase MBR2 [Fragaria vesca subsp. vesca] &gt;gi|764616951|ref|XP_011468096.1| PREDICTED: E3 ubiquitin-protein ligase MBR2 [Fragaria vesca subsp. vesca] &gt;…
8455	FvH4_6g10420	chrFvb6	+	0.000727943	0.0240914	-0.06	AT5G27970.3 | ARM repeat superfamily protein | Chr5:10004720-10015429 FORWARD LENGTH=1632 | 201606; PREDICTED: protein MON2 homolog [Fragaria vesca subsp. vesca]; sp|Q9VLT1|MON2_DROME Protein MON2 homolog OS=Drosophila melanogaster OX=7227 GN=mon2 PE=2 SV=4; tr|A0A2P6R8N0|A0A2P6R8N0_ROSCH Putative mon2, dimerization and cyclophilin-binding domain, guanine nucleotide exchange factor OS=Rosa chinen…
8457	FvH4_6g10040	chrFvb6	-	0.000107679	0.00601836	0.175	AT5G01850.1 | Protein kinase superfamily protein | Chr5:332829-334180 FORWARD LENGTH=333 | 201606; PREDICTED: serine/threonine-protein kinase HT1 [Fragaria vesca subsp. vesca]; sp|Q2MHE4|HT1_ARATH Serine/threonine-protein kinase HT1 OS=Arabidopsis thaliana OX=3702 GN=HT1 PE=1 SV=1; tr|A0A2P6R8I6|A0A2P6R8I6_ROSCH Putative dual-specificity kinase TKL-Pl-4 family OS=Rosa chinensis OX=74649 GN=RchiOB…
8464	FvH4_6g09250	chrFvb6	-	0.000657411	0.0226448	-0.457	AT3G23590.1 | REF4-related 1 | Chr3:8467638-8473469 FORWARD LENGTH=1309 | 201606; PREDICTED: mediator of RNA polymerase II transcription subunit 33A-like [Fragaria vesca subsp. vesca]; sp|Q9LUG9|MD33A_ARATH Mediator of RNA polymerase II transcription subunit 33A OS=Arabidopsis thaliana OX=3702 GN=MED33A PE=1 SV=1; tr|A0A2P6R853|A0A2P6R853_ROSCH Uncharacterized protein OS=Rosa chinensis OX=74649 G…
8465	FvH4_6g09050	chrFvb6	+	7.52849e-05	0.00464645	0.391	AT5G54860.1 | Major facilitator superfamily protein | Chr5:22284721-22287025 FORWARD LENGTH=491 | 201606; PREDICTED: uncharacterized protein LOC101290966 [Fragaria vesca subsp. vesca]; sp|Q8RWQ5|FBT4_ARATH Probable folate-biopterin transporter 4 OS=Arabidopsis thaliana OX=3702 GN=At5g54860 PE=2 SV=1; tr|A0A2P6QC50|A0A2P6QC50_ROSCH Putative folate-biopterin transporter, major facilitator superfami…
8466	FvH4_6g09050	chrFvb6	+	2.5351e-06	0.000385938	0.297	AT5G54860.1 | Major facilitator superfamily protein | Chr5:22284721-22287025 FORWARD LENGTH=491 | 201606; PREDICTED: uncharacterized protein LOC101290966 [Fragaria vesca subsp. vesca]; sp|Q8RWQ5|FBT4_ARATH Probable folate-biopterin transporter 4 OS=Arabidopsis thaliana OX=3702 GN=At5g54860 PE=2 SV=1; tr|A0A2P6QC50|A0A2P6QC50_ROSCH Putative folate-biopterin transporter, major facilitator superfami…
8514	FvH4_6g06920	chrFvb6	+	0.000264365	0.0115461	0.133	AT3G05625.1 | Tetratricopeptide repeat (TPR)-like superfamily protein | Chr3:1632408-1633912 FORWARD LENGTH=257 | 201606; PREDICTED: uncharacterized protein LOC101298140 [Fragaria vesca subsp. vesca]; tr|A0A2P6R7B5|A0A2P6R7B5_ROSCH Putative tetratricopeptide-like helical domain-containing protein OS=Rosa chinensis OX=74649 GN=RchiOBHm_Chr3g0456451 PE=4 SV=1
8523	FvH4_6g06650	chrFvb6	+	1.8141e-13	1.70579e-10	0.176	AT1G09140.3 | SERINE-ARGININE PROTEIN 30 | Chr1:2944156-2945818 REVERSE LENGTH=248 | 201606; PREDICTED: serine/arginine-rich splicing factor SR30-like isoform X2 [Fragaria vesca subsp. vesca]; sp|Q9XFR5|SR30_ARATH Serine/arginine-rich splicing factor SR30 OS=Arabidopsis thaliana OX=3702 GN=SR30 PE=1 SV=1; tr|A0A2P6R759|A0A2P6R759_ROSCH Putative nucleotide-binding alpha-beta plait domain-containin…
8524	FvH4_6g06650	chrFvb6	+	6.87228e-14	7.32356e-11	0.179	AT1G09140.3 | SERINE-ARGININE PROTEIN 30 | Chr1:2944156-2945818 REVERSE LENGTH=248 | 201606; PREDICTED: serine/arginine-rich splicing factor SR30-like isoform X2 [Fragaria vesca subsp. vesca]; sp|Q9XFR5|SR30_ARATH Serine/arginine-rich splicing factor SR30 OS=Arabidopsis thaliana OX=3702 GN=SR30 PE=1 SV=1; tr|A0A2P6R759|A0A2P6R759_ROSCH Putative nucleotide-binding alpha-beta plait domain-containin…
8525	FvH4_6g06650	chrFvb6	+	2.09859e-10	1.15676e-07	0.136	AT1G09140.3 | SERINE-ARGININE PROTEIN 30 | Chr1:2944156-2945818 REVERSE LENGTH=248 | 201606; PREDICTED: serine/arginine-rich splicing factor SR30-like isoform X2 [Fragaria vesca subsp. vesca]; sp|Q9XFR5|SR30_ARATH Serine/arginine-rich splicing factor SR30 OS=Arabidopsis thaliana OX=3702 GN=SR30 PE=1 SV=1; tr|A0A2P6R759|A0A2P6R759_ROSCH Putative nucleotide-binding alpha-beta plait domain-containin…
8526	FvH4_6g06650	chrFvb6	+	0.00147104	0.0403337	0.045	AT1G09140.3 | SERINE-ARGININE PROTEIN 30 | Chr1:2944156-2945818 REVERSE LENGTH=248 | 201606; PREDICTED: serine/arginine-rich splicing factor SR30-like isoform X2 [Fragaria vesca subsp. vesca]; sp|Q9XFR5|SR30_ARATH Serine/arginine-rich splicing factor SR30 OS=Arabidopsis thaliana OX=3702 GN=SR30 PE=1 SV=1; tr|A0A2P6R759|A0A2P6R759_ROSCH Putative nucleotide-binding alpha-beta plait domain-containin…
8527	FvH4_6g06650	chrFvb6	+	3.33067e-16	4.09544e-13	0.204	AT1G09140.3 | SERINE-ARGININE PROTEIN 30 | Chr1:2944156-2945818 REVERSE LENGTH=248 | 201606; PREDICTED: serine/arginine-rich splicing factor SR30-like isoform X2 [Fragaria vesca subsp. vesca]; sp|Q9XFR5|SR30_ARATH Serine/arginine-rich splicing factor SR30 OS=Arabidopsis thaliana OX=3702 GN=SR30 PE=1 SV=1; tr|A0A2P6R759|A0A2P6R759_ROSCH Putative nucleotide-binding alpha-beta plait domain-containin…
8528	FvH4_6g06650	chrFvb6	+	3.88578e-13	3.45079e-10	0.166	AT1G09140.3 | SERINE-ARGININE PROTEIN 30 | Chr1:2944156-2945818 REVERSE LENGTH=248 | 201606; PREDICTED: serine/arginine-rich splicing factor SR30-like isoform X2 [Fragaria vesca subsp. vesca]; sp|Q9XFR5|SR30_ARATH Serine/arginine-rich splicing factor SR30 OS=Arabidopsis thaliana OX=3702 GN=SR30 PE=1 SV=1; tr|A0A2P6R759|A0A2P6R759_ROSCH Putative nucleotide-binding alpha-beta plait domain-containin…
8529	FvH4_6g06650	chrFvb6	+	1.48475e-07	3.71889e-05	0.088	AT1G09140.3 | SERINE-ARGININE PROTEIN 30 | Chr1:2944156-2945818 REVERSE LENGTH=248 | 201606; PREDICTED: serine/arginine-rich splicing factor SR30-like isoform X2 [Fragaria vesca subsp. vesca]; sp|Q9XFR5|SR30_ARATH Serine/arginine-rich splicing factor SR30 OS=Arabidopsis thaliana OX=3702 GN=SR30 PE=1 SV=1; tr|A0A2P6R759|A0A2P6R759_ROSCH Putative nucleotide-binding alpha-beta plait domain-containin…
8530	FvH4_6g06650	chrFvb6	+	0	0	0.29	AT1G09140.3 | SERINE-ARGININE PROTEIN 30 | Chr1:2944156-2945818 REVERSE LENGTH=248 | 201606; PREDICTED: serine/arginine-rich splicing factor SR30-like isoform X2 [Fragaria vesca subsp. vesca]; sp|Q9XFR5|SR30_ARATH Serine/arginine-rich splicing factor SR30 OS=Arabidopsis thaliana OX=3702 GN=SR30 PE=1 SV=1; tr|A0A2P6R759|A0A2P6R759_ROSCH Putative nucleotide-binding alpha-beta plait domain-containin…
8531	FvH4_6g06650	chrFvb6	+	1.11022e-16	1.77469e-13	0.257	AT1G09140.3 | SERINE-ARGININE PROTEIN 30 | Chr1:2944156-2945818 REVERSE LENGTH=248 | 201606; PREDICTED: serine/arginine-rich splicing factor SR30-like isoform X2 [Fragaria vesca subsp. vesca]; sp|Q9XFR5|SR30_ARATH Serine/arginine-rich splicing factor SR30 OS=Arabidopsis thaliana OX=3702 GN=SR30 PE=1 SV=1; tr|A0A2P6R759|A0A2P6R759_ROSCH Putative nucleotide-binding alpha-beta plait domain-containin…
8532	FvH4_6g06650	chrFvb6	+	1.19349e-13	1.19237e-10	0.223	AT1G09140.3 | SERINE-ARGININE PROTEIN 30 | Chr1:2944156-2945818 REVERSE LENGTH=248 | 201606; PREDICTED: serine/arginine-rich splicing factor SR30-like isoform X2 [Fragaria vesca subsp. vesca]; sp|Q9XFR5|SR30_ARATH Serine/arginine-rich splicing factor SR30 OS=Arabidopsis thaliana OX=3702 GN=SR30 PE=1 SV=1; tr|A0A2P6R759|A0A2P6R759_ROSCH Putative nucleotide-binding alpha-beta plait domain-containin…
8590	FvH4_6g05310	chrFvb6	-	0.000489181	0.018399	-0.193	AT5G27390.1 | tagatose-6-phosphate ketose/aldose isomerase%2C putative (Mog1/PsbP/DUF1795-like photosystem II reaction center PsbP family protein) | Chr5:9674634-9676118 REVERSE LENGTH=241 | 201606; PREDICTED: uncharacterized protein LOC101305085 [Fragaria vesca subsp. vesca]; tr|A0A2P6R6P4|A0A2P6R6P4_ROSCH Putative PsbP family protein OS=Rosa chinensis OX=74649 GN=RchiOBHm_Chr3g0454051 PE=4 SV=1
8646	FvH4_6g02580	chrFvb6	-	0.00127336	0.0362181	-0.038	AT3G04610.4 | RNA-binding KH domain-containing protein | Chr3:1250762-1254272 REVERSE LENGTH=553 | 201606; PREDICTED: poly(rC)-binding protein 1 [Fragaria vesca subsp. vesca]; sp|Q9SR13|FLK_ARATH Flowering locus K homology domain OS=Arabidopsis thaliana OX=3702 GN=FLK PE=1 SV=1; tr|A0A2P6R5U2|A0A2P6R5U2_ROSCH Putative K domain-containing protein OS=Rosa chinensis OX=74649 GN=RchiOBHm_Chr3g0450491…
8725	FvH4_6g32520	chrFvb6	-	1.48895e-07	3.71889e-05	-0.33	PREDICTED: uncharacterized protein LOC101301697 isoform X1 [Fragaria vesca subsp. vesca]
8726	FvH4_6g32520	chrFvb6	-	7.06379e-09	2.89525e-06	-0.285	PREDICTED: uncharacterized protein LOC101301697 isoform X1 [Fragaria vesca subsp. vesca]
8727	FvH4_6g32520	chrFvb6	-	1.48706e-08	5.45018e-06	-0.32	PREDICTED: uncharacterized protein LOC101301697 isoform X1 [Fragaria vesca subsp. vesca]
8737	FvH4_5g39267	chrFvb5	-	5.76145e-09	2.4236e-06	-0.317	AT1G48920.1 | nucleolin like 1 | Chr1:18098186-18101422 FORWARD LENGTH=557 | 201606; PREDICTED: nucleolin 1-like isoform X4 [Fragaria vesca subsp. vesca]; sp|Q7XTT4|NUCL2_ORYSJ Nucleolin 2 OS=Oryza sativa subsp. japonica OX=39947 GN=Os04g0620700 PE=2 SV=2; tr|A0A2P6R4Q7|A0A2P6R4Q7_ROSCH Putative RNA recognition motif domain, nucleotide-binding alpha-beta plait domain-containing protein OS=Rosa ch…
8829	FvH4_6g54270	chrFvb6	-	0.00194646	0.0492444	0.057	AT1G08660.1 | MALE GAMETOPHYTE DEFECTIVE 2 | Chr1:2757116-2759677 REVERSE LENGTH=474 | 201606; PREDICTED: uncharacterized protein LOC101302678 [Fragaria vesca subsp. vesca]; sp|Q8VZJ0|SIA1_ARATH Sialyltransferase-like protein 1 OS=Arabidopsis thaliana OX=3702 GN=SIA1 PE=2 SV=1; tr|A0A2P6S6P8|A0A2P6S6P8_ROSCH Putative alpha-N-acetylneuraminate alpha-2,8-sialyltransferase OS=Rosa chinensis OX=74649…
8832	FvH4_6g54270	chrFvb6	-	0.00148254	0.0405101	0.066	AT1G08660.1 | MALE GAMETOPHYTE DEFECTIVE 2 | Chr1:2757116-2759677 REVERSE LENGTH=474 | 201606; PREDICTED: uncharacterized protein LOC101302678 [Fragaria vesca subsp. vesca]; sp|Q8VZJ0|SIA1_ARATH Sialyltransferase-like protein 1 OS=Arabidopsis thaliana OX=3702 GN=SIA1 PE=2 SV=1; tr|A0A2P6S6P8|A0A2P6S6P8_ROSCH Putative alpha-N-acetylneuraminate alpha-2,8-sialyltransferase OS=Rosa chinensis OX=74649…
8863	FvH4_5g31960	chrFvb5	+	0.00027716	0.0118988	0.215	ABC transporter B family member 26, chloroplastic-like isoform X2 [Rosa chinensis]; AT1G70610.2 | transporter associated with antigen processing protein 1 | Chr1:26622763-26626331 FORWARD LENGTH=519 | 201606; sp|Q8RY46|AB26B_ARATH ABC transporter B family member 26, chloroplastic OS=Arabidopsis thaliana OX=3702 GN=ABCB26 PE=1 SV=1; tr|A0A2P6S5R6|A0A2P6S5R6_ROSCH Putative peptide-transporting ATPa…
8868	FvH4_5g31950	chrFvb5	+	0.00200834	0.0499273	0.062
8874	FvH4_5g31930	chrFvb5	-	0.00195996	0.0493046	-0.277	AT1G61390.1 | S-locus lectin protein kinase family protein | Chr1:22650338-22653639 REVERSE LENGTH=831 | 201606; PREDICTED: G-type lectin S-receptor-like serine/threonine-protein kinase At1g61370 [Fragaria vesca subsp. vesca]; sp|O64781|Y1639_ARATH G-type lectin S-receptor-like serine/threonine-protein kinase At1g61390 OS=Arabidopsis thaliana OX=3702 GN=At1g61390 PE=3 SV=1; tr|A0A2P6PD75|A0A2P6PD…
8900	FvH4_5g30890	chrFvb5	+	0.000250832	0.0110152	-0.054	AT2G28660.1 | Chloroplast-targeted copper chaperone protein | Chr2:12295419-12296944 FORWARD LENGTH=265 | 201606; PREDICTED: uncharacterized protein LOC101305376 [Fragaria vesca subsp. vesca]; sp|Q8LDS4|NAKR1_ARATH Protein SODIUM POTASSIUM ROOT DEFECTIVE 1 OS=Arabidopsis thaliana OX=3702 GN=NAKR1 PE=1 SV=1; tr|A0A2P6PE99|A0A2P6PE99_ROSCH Putative heavy metal-associated domain, HMA OS=Rosa chinens…
8928	FvH4_5g29920	chrFvb5	+	1.55131e-12	1.12717e-09	-0.149	AT1G68140.4 | zinc finger/BTB domain protein%2C putative (DUF1644) | Chr1:25539410-25540414 REVERSE LENGTH=334 | 201606; PREDICTED: uncharacterized protein LOC101295524 [Fragaria vesca subsp. vesca] &gt;gi|470128054|ref|XP_004299970.1| PREDICTED: uncharacterized protein LOC101295524 [Fragaria vesca subsp. vesca] &gt;gi|470128056|ref|XP_004299971.1| PREDICTED: uncharacterized protein LOC101295524 …
8929	FvH4_5g29920	chrFvb5	+	1.44519e-11	9.24053e-09	-0.097	AT1G68140.4 | zinc finger/BTB domain protein%2C putative (DUF1644) | Chr1:25539410-25540414 REVERSE LENGTH=334 | 201606; PREDICTED: uncharacterized protein LOC101295524 [Fragaria vesca subsp. vesca] &gt;gi|470128054|ref|XP_004299970.1| PREDICTED: uncharacterized protein LOC101295524 [Fragaria vesca subsp. vesca] &gt;gi|470128056|ref|XP_004299971.1| PREDICTED: uncharacterized protein LOC101295524 …
8962	FvH4_5g29120	chrFvb5	-	5.92247e-05	0.00398541	0.59	AT1G60990.3 | Glycine cleavage T-protein family | Chr1:22462771-22465416 REVERSE LENGTH=432 | 201606; PREDICTED: uncharacterized protein LOC101306920 [Fragaria vesca subsp. vesca] &gt;gi|764587943|ref|XP_011464841.1| PREDICTED: uncharacterized protein LOC101306920 [Fragaria vesca subsp. vesca] &gt;gi|764587947|ref|XP_011464842.1| PREDICTED: uncharacterized protein LOC101306920 [Fragaria vesca sub…
9009	FvH4_5g28760	chrFvb5	+	0.00197198	0.0494387	-0.036	AT5G16300.1 | Vps51/Vps67 family (components of vesicular transport) protein | Chr5:5338119-5342186 FORWARD LENGTH=1068 | 201606; PREDICTED: conserved oligomeric Golgi complex subunit 1 [Fragaria vesca subsp. vesca]; sp|Q9Z160|COG1_MOUSE Conserved oligomeric Golgi complex subunit 1 OS=Mus musculus OX=10090 GN=Cog1 PE=1 SV=3; tr|A0A2P6PCX0|A0A2P6PCX0_ROSCH Putative oligomeric Golgi complex subunit…
9042	FvH4_5g27990	chrFvb5	-	4.29964e-05	0.00316336	0.104	AT2G23390.1 | acyl-CoA | Chr2:9960568-9963476 REVERSE LENGTH=469 | 201606; PREDICTED: uncharacterized protein LOC101309157 [Fragaria vesca subsp. vesca]; tr|A0A251RLE5|A0A251RLE5_PRUPE Uncharacterized protein OS=Prunus persica OX=3760 GN=PRUPE_1G584700 PE=4 SV=1
9045	FvH4_5g27990	chrFvb5	-	0.00119561	0.0347487	-0.037	AT2G23390.1 | acyl-CoA | Chr2:9960568-9963476 REVERSE LENGTH=469 | 201606; PREDICTED: uncharacterized protein LOC101309157 [Fragaria vesca subsp. vesca]; tr|A0A251RLE5|A0A251RLE5_PRUPE Uncharacterized protein OS=Prunus persica OX=3760 GN=PRUPE_1G584700 PE=4 SV=1
9055	FvH4_5g27680	chrFvb5	-	0.00043349	0.0169008	0.046	AT5G60620.1 | glycerol-3-phosphate acyltransferase 9 | Chr5:24367266-24369647 FORWARD LENGTH=376 | 201606; glycerol-3-phosphate acyltransferase 9 [Rosa chinensis] &gt;gi|1358150644|gb|PRQ25123.1| putative glycerol-3-phosphate 1-O-acyltransferase [Rosa chinensis]; sp|Q8GWG0|GPAT9_ARATH Glycerol-3-phosphate acyltransferase 9 OS=Arabidopsis thaliana OX=3702 GN=GPAT9 PE=1 SV=1; tr|A0A2P6PT56|A0A2P6PT…
9074	FvH4_5g27220	chrFvb5	+	0.000381234	0.015389	0.487	AT2G02410.5 | yacP-like NYN domain protein | Chr2:633424-634613 FORWARD LENGTH=222 | 201606; PREDICTED: uncharacterized protein LOC101297544 isoform X2 [Fragaria vesca subsp. vesca]; sp|P37574|YACP_BACSU Uncharacterized protein YacP OS=Bacillus subtilis (strain 168) OX=224308 GN=yacP PE=1 SV=1; tr|A0A2P6PC84|A0A2P6PC84_ROSCH Uncharacterized protein OS=Rosa chinensis OX=74649 GN=RchiOBHm_Chr7g0218…
9075	FvH4_5g27220	chrFvb5	+	0.000195096	0.00922664	0.478	AT2G02410.5 | yacP-like NYN domain protein | Chr2:633424-634613 FORWARD LENGTH=222 | 201606; PREDICTED: uncharacterized protein LOC101297544 isoform X2 [Fragaria vesca subsp. vesca]; sp|P37574|YACP_BACSU Uncharacterized protein YacP OS=Bacillus subtilis (strain 168) OX=224308 GN=yacP PE=1 SV=1; tr|A0A2P6PC84|A0A2P6PC84_ROSCH Uncharacterized protein OS=Rosa chinensis OX=74649 GN=RchiOBHm_Chr7g0218…
9087	FvH4_5g27050	chrFvb5	+	0.00116189	0.0340162	-0.064	AT1G17760.1 | Tetratricopeptide repeat (TPR)-like superfamily protein | Chr1:6110208-6116271 REVERSE LENGTH=734 | 201606; PREDICTED: cleavage stimulation factor subunit 77 isoform X1 [Fragaria vesca subsp. vesca]; sp|Q8GUP1|CTF77_ARATH Cleavage stimulation factor subunit 77 OS=Arabidopsis thaliana OX=3702 GN=CSTF77 PE=1 SV=1; tr|A0A2P6PC72|A0A2P6PC72_ROSCH Putative suppressor of forked, tetratric…
9152	FvH4_5g24330	chrFvb5	-	1.5343e-08	5.45018e-06	0.035	putative transcription factor C2H2 family [Rosa chinensis]; tr|A0A2P6PB94|A0A2P6PB94_ROSCH Putative transcription factor C2H2 family OS=Rosa chinensis OX=74649 GN=RchiOBHm_Chr7g0214551 PE=4 SV=1
9162	FvH4_5g23990	chrFvb5	-	0.00154366	0.041752	-0.067	AT1G31220.1 | Formyl transferase | Chr1:11157064-11158408 FORWARD LENGTH=292 | 201606; PREDICTED: phosphoribosylglycinamide formyltransferase, chloroplastic [Fragaria vesca subsp. vesca]; sp|P52423|PUR3_VIGUN Phosphoribosylglycinamide formyltransferase, chloroplastic OS=Vigna unguiculata OX=3917 GN=PUR3 PE=2 SV=2; tr|A0A2P6PB01|A0A2P6PB01_ROSCH Putative phosphoribosylglycinamide formyltransferase…
9314	FvH4_5g19400	chrFvb5	-	0.000717037	0.0240261	0.024	AT5G40330.1 | myb domain protein 23 | Chr5:16127849-16129468 FORWARD LENGTH=219 | 201606; PREDICTED: transcription factor WER-like isoform X1 [Fragaria vesca subsp. vesca]; sp|P10290|MYBC_MAIZE Anthocyanin regulatory C1 protein OS=Zea mays OX=4577 GN=C1 PE=2 SV=1; tr|A0A2P6P8K4|A0A2P6P8K4_ROSCH Putative transcription factor MYB-HB-like family OS=Rosa chinensis OX=74649 GN=RchiOBHm_Chr7g0203911 PE…
9325	FvH4_6g35560	chrFvb6	-	0.000310637	0.0130329	-0.29	AT5G09360.1 | laccase 14 | Chr5:2906426-2908658 REVERSE LENGTH=569 | 201606; PREDICTED: laccase-14-like isoform X1 [Fragaria vesca subsp. vesca] &gt;gi|764610025|ref|XP_011467466.1| PREDICTED: laccase-14-like isoform X1 [Fragaria vesca subsp. vesca] &gt;gi|764610029|ref|XP_011467467.1| PREDICTED: laccase-14-like isoform X1 [Fragaria vesca subsp. vesca] &gt;gi|764610033|ref|XP_011467468.1| PREDICT…
9327	FvH4_6g35560	chrFvb6	-	0.00177847	0.0462259	-0.262	AT5G09360.1 | laccase 14 | Chr5:2906426-2908658 REVERSE LENGTH=569 | 201606; PREDICTED: laccase-14-like isoform X1 [Fragaria vesca subsp. vesca] &gt;gi|764610025|ref|XP_011467466.1| PREDICTED: laccase-14-like isoform X1 [Fragaria vesca subsp. vesca] &gt;gi|764610029|ref|XP_011467467.1| PREDICTED: laccase-14-like isoform X1 [Fragaria vesca subsp. vesca] &gt;gi|764610033|ref|XP_011467468.1| PREDICT…
9398	FvH4_6g13850	chrFvb6	+	0.00155586	0.0420108	-0.238
9399	FvH4_6g13850	chrFvb6	+	0.0019617	0.0493046	-0.201
9404	FvH4_6g13850	chrFvb6	+	0.00117247	0.0342631	-0.332
9415	FvH4_2g04800	chrFvb2	-	0.000137945	0.00711305	0.052	AT2G15000.1 | caspase-6 protein | Chr2:6481200-6482316 REVERSE LENGTH=93 | 201606; PREDICTED: uncharacterized protein LOC101297787 isoform X2 [Fragaria vesca subsp. vesca]; tr|A0A2P6PLM9|A0A2P6PLM9_ROSCH Uncharacterized protein OS=Rosa chinensis OX=74649 GN=RchiOBHm_Chr6g0254531 PE=4 SV=1
9432	FvH4_6g03070	chrFvb6	+	0.00144992	0.0398879	0.135	AT1G60750.1 | NAD(P)-linked oxidoreductase superfamily protein | Chr1:22362293-22363854 REVERSE LENGTH=330 | 201606; PREDICTED: probable aldo-keto reductase 1 [Fragaria vesca subsp. vesca]; sp|C6TBN2|AKR1_SOYBN Probable aldo-keto reductase 1 OS=Glycine max OX=3847 GN=AKR1 PE=2 SV=1; tr|A0A2P6R622|A0A2P6R622_ROSCH Putative perakine reductase OS=Rosa chinensis OX=74649 GN=RchiOBHm_Chr3g0451331 PE=4…
9434	FvH4_6g03070	chrFvb6	+	8.68681e-05	0.00508454	0.186	AT1G60750.1 | NAD(P)-linked oxidoreductase superfamily protein | Chr1:22362293-22363854 REVERSE LENGTH=330 | 201606; PREDICTED: probable aldo-keto reductase 1 [Fragaria vesca subsp. vesca]; sp|C6TBN2|AKR1_SOYBN Probable aldo-keto reductase 1 OS=Glycine max OX=3847 GN=AKR1 PE=2 SV=1; tr|A0A2P6R622|A0A2P6R622_ROSCH Putative perakine reductase OS=Rosa chinensis OX=74649 GN=RchiOBHm_Chr3g0451331 PE=4…
9446	FvH4_7g05550	chrFvb7	-	0.000988309	0.0303227	-0.122	AT5G04740.1 | ACT domain-containing protein | Chr5:1368713-1371391 REVERSE LENGTH=301 | 201606; PREDICTED: ACT domain-containing protein ACR12 [Fragaria vesca subsp. vesca]; sp|Q9LZ23|ACR12_ARATH ACT domain-containing protein ACR12 OS=Arabidopsis thaliana OX=3702 GN=ACR12 PE=2 SV=1; tr|A0A2P6SBU6|A0A2P6SBU6_ROSCH Putative ACT domain-containing protein OS=Rosa chinensis OX=74649 GN=RchiOBHm_Chr1g0…
9489	FvH4_3g10220	chrFvb3	+	0.000202506	0.00946613	-0.126	AT4G20930.1 | 6-phosphogluconate dehydrogenase family protein | Chr4:11198627-11201036 REVERSE LENGTH=347 | 201606; PREDICTED: probable 3-hydroxyisobutyrate dehydrogenase, mitochondrial isoform X2 [Fragaria vesca subsp. vesca]; sp|Q9SUC0|3HIDH_ARATH Probable 3-hydroxyisobutyrate dehydrogenase, mitochondrial OS=Arabidopsis thaliana OX=3702 GN=At4g20930 PE=2 SV=3; tr|A0A2P6Q665|A0A2P6Q665_ROSCH 3-h…
9491	FvH4_3g10220	chrFvb3	+	0.000690911	0.0234983	-0.234	AT4G20930.1 | 6-phosphogluconate dehydrogenase family protein | Chr4:11198627-11201036 REVERSE LENGTH=347 | 201606; PREDICTED: probable 3-hydroxyisobutyrate dehydrogenase, mitochondrial isoform X2 [Fragaria vesca subsp. vesca]; sp|Q9SUC0|3HIDH_ARATH Probable 3-hydroxyisobutyrate dehydrogenase, mitochondrial OS=Arabidopsis thaliana OX=3702 GN=At4g20930 PE=2 SV=3; tr|A0A2P6Q665|A0A2P6Q665_ROSCH 3-h…
9525	FvH4_7g20711	chrFvb7	-	9.97841e-05	0.0056562	-0.028	AT3G53500.2 | RNA-binding (RRM/RBD/RNP motifs) family protein with retrovirus zinc finger-like domain-containing protein | Chr3:19834557-19836507 REVERSE LENGTH=284 | 201606; PREDICTED: serine/arginine-rich splicing factor RS2Z32-like isoform X1 [Fragaria vesca subsp. vesca]; sp|Q9FYB7|RSZ32_ARATH Serine/arginine-rich splicing factor RS2Z32 OS=Arabidopsis thaliana OX=3702 GN=RS2Z32 PE=1 SV=1; tr|…
9561	FvH4_6g11494	chrFvb6	+	4.19025e-05	0.00314465	-0.047	AT3G51870.1 | Mitochondrial substrate carrier family protein | Chr3:19243978-19246611 FORWARD LENGTH=381 | 201606; PREDICTED: probable envelope ADP,ATP carrier protein, chloroplastic [Fragaria vesca subsp. vesca]; sp|O65023|EAAC_ARATH Probable envelope ADP,ATP carrier protein, chloroplastic OS=Arabidopsis thaliana OX=3702 GN=EAAC PE=2 SV=2; tr|A0A2P6R954|A0A2P6R954_ROSCH Putative mitochondrial ca…
9575	FvH4_3g05880	chrFvb3	+	0.000956252	0.0294522	-0.074	AT2G34450.4 | HMG-box (high mobility group) DNA-binding family protein | Chr2:14527918-14529448 REVERSE LENGTH=151 | 201606; PREDICTED: high mobility group B protein 14 [Fragaria vesca subsp. vesca]; sp|O64702|HMG14_ARATH High mobility group B protein 14 OS=Arabidopsis thaliana OX=3702 GN=HMGB14 PE=2 SV=2; tr|A0A2P6Q5E7|A0A2P6Q5E7_ROSCH Putative chromatin remodeling &amp; transcriptional activati…
9578	FvH4_3g05880	chrFvb3	+	0.00089742	0.0282944	-0.075	AT2G34450.4 | HMG-box (high mobility group) DNA-binding family protein | Chr2:14527918-14529448 REVERSE LENGTH=151 | 201606; PREDICTED: high mobility group B protein 14 [Fragaria vesca subsp. vesca]; sp|O64702|HMG14_ARATH High mobility group B protein 14 OS=Arabidopsis thaliana OX=3702 GN=HMGB14 PE=2 SV=2; tr|A0A2P6Q5E7|A0A2P6Q5E7_ROSCH Putative chromatin remodeling &amp; transcriptional activati…
9581	FvH4_3g05880	chrFvb3	+	0.00163103	0.0434717	-0.062	AT2G34450.4 | HMG-box (high mobility group) DNA-binding family protein | Chr2:14527918-14529448 REVERSE LENGTH=151 | 201606; PREDICTED: high mobility group B protein 14 [Fragaria vesca subsp. vesca]; sp|O64702|HMG14_ARATH High mobility group B protein 14 OS=Arabidopsis thaliana OX=3702 GN=HMGB14 PE=2 SV=2; tr|A0A2P6Q5E7|A0A2P6Q5E7_ROSCH Putative chromatin remodeling &amp; transcriptional activati…
9586	FvH4_3g05880	chrFvb3	+	0.000241143	0.0107074	-0.114	AT2G34450.4 | HMG-box (high mobility group) DNA-binding family protein | Chr2:14527918-14529448 REVERSE LENGTH=151 | 201606; PREDICTED: high mobility group B protein 14 [Fragaria vesca subsp. vesca]; sp|O64702|HMG14_ARATH High mobility group B protein 14 OS=Arabidopsis thaliana OX=3702 GN=HMGB14 PE=2 SV=2; tr|A0A2P6Q5E7|A0A2P6Q5E7_ROSCH Putative chromatin remodeling &amp; transcriptional activati…
9653	FvH4_3g02490	chrFvb3	-	0.000565849	0.0200556	0.184	AT4G04880.1 | adenosine/AMP deaminase family protein | Chr4:2465055-2467103 REVERSE LENGTH=355 | 201606; PREDICTED: adenosine deaminase-like protein isoform X1 [Fragaria vesca subsp. vesca]; sp|Q6DHV7|ADAL_HUMAN Adenosine deaminase-like protein OS=Homo sapiens OX=9606 GN=ADAL PE=2 SV=2; tr|A0A2P6Q2V0|A0A2P6Q2V0_ROSCH Putative adenosine deaminase OS=Rosa chinensis OX=74649 GN=RchiOBHm_Chr5g0003721…
9701	FvH4_3g00800	chrFvb3	-	6.98593e-05	0.00445697	-0.152	AT1G53430.1 | Leucine-rich repeat transmembrane protein kinase | Chr1:19935298-19940959 FORWARD LENGTH=1038 | 201606; PREDICTED: probable LRR receptor-like serine/threonine-protein kinase At1g07650 isoform X1 [Fragaria vesca subsp. vesca] &gt;gi|764550406|ref|XP_011460042.1| PREDICTED: probable LRR receptor-like serine/threonine-protein kinase At1g07650 isoform X1 [Fragaria vesca subsp. vesca]; s…
9726	FvH4_3g00010	chrFvb3	-	2.79006e-07	6.64139e-05	0.208	AT5G36950.1 | DegP protease 10 | Chr5:14594992-14598216 FORWARD LENGTH=586 | 201606; PREDICTED: protease Do-like 10, mitochondrial [Fragaria vesca subsp. vesca] &gt;gi|764550884|ref|XP_011460090.1| PREDICTED: protease Do-like 10, mitochondrial [Fragaria vesca subsp. vesca]; sp|Q9FIV6|DGP10_ARATH Protease Do-like 10, mitochondrial OS=Arabidopsis thaliana OX=3702 GN=DEGP10 PE=2 SV=1; tr|A0A2P6Q1W6|…
9727	FvH4_3g00010	chrFvb3	-	3.17634e-07	7.2534e-05	0.207	AT5G36950.1 | DegP protease 10 | Chr5:14594992-14598216 FORWARD LENGTH=586 | 201606; PREDICTED: protease Do-like 10, mitochondrial [Fragaria vesca subsp. vesca] &gt;gi|764550884|ref|XP_011460090.1| PREDICTED: protease Do-like 10, mitochondrial [Fragaria vesca subsp. vesca]; sp|Q9FIV6|DGP10_ARATH Protease Do-like 10, mitochondrial OS=Arabidopsis thaliana OX=3702 GN=DEGP10 PE=2 SV=1; tr|A0A2P6Q1W6|…
9728	FvH4_3g00010	chrFvb3	-	3.02669e-07	7.01184e-05	0.238	AT5G36950.1 | DegP protease 10 | Chr5:14594992-14598216 FORWARD LENGTH=586 | 201606; PREDICTED: protease Do-like 10, mitochondrial [Fragaria vesca subsp. vesca] &gt;gi|764550884|ref|XP_011460090.1| PREDICTED: protease Do-like 10, mitochondrial [Fragaria vesca subsp. vesca]; sp|Q9FIV6|DGP10_ARATH Protease Do-like 10, mitochondrial OS=Arabidopsis thaliana OX=3702 GN=DEGP10 PE=2 SV=1; tr|A0A2P6Q1W6|…
9799	FvH4_7g03740	chrFvb7	+	0.00106635	0.0318609	-0.293	AT4G31460.1 | Ribosomal L28 family | Chr4:15259773-15260847 REVERSE LENGTH=212 | 201606; PREDICTED: 54S ribosomal protein L24, mitochondrial-like [Fragaria vesca subsp. vesca]; sp|P36525|RM24_YEAST 54S ribosomal protein L24, mitochondrial OS=Saccharomyces cerevisiae (strain ATCC 204508 / S288c) OX=559292 GN=MRPL24 PE=1 SV=2; tr|A0A2P6PZT2|A0A2P6PZT2_ROSCH Putative ribosomal protein L28/L24 OS=Ros…
9800	FvH4_7g03740	chrFvb7	+	0.00187481	0.0480271	-0.28	AT4G31460.1 | Ribosomal L28 family | Chr4:15259773-15260847 REVERSE LENGTH=212 | 201606; PREDICTED: 54S ribosomal protein L24, mitochondrial-like [Fragaria vesca subsp. vesca]; sp|P36525|RM24_YEAST 54S ribosomal protein L24, mitochondrial OS=Saccharomyces cerevisiae (strain ATCC 204508 / S288c) OX=559292 GN=MRPL24 PE=1 SV=2; tr|A0A2P6PZT2|A0A2P6PZT2_ROSCH Putative ribosomal protein L28/L24 OS=Ros…
9810	FvH4_7g03740	chrFvb7	+	0.00134203	0.0373733	-0.212	AT4G31460.1 | Ribosomal L28 family | Chr4:15259773-15260847 REVERSE LENGTH=212 | 201606; PREDICTED: 54S ribosomal protein L24, mitochondrial-like [Fragaria vesca subsp. vesca]; sp|P36525|RM24_YEAST 54S ribosomal protein L24, mitochondrial OS=Saccharomyces cerevisiae (strain ATCC 204508 / S288c) OX=559292 GN=MRPL24 PE=1 SV=2; tr|A0A2P6PZT2|A0A2P6PZT2_ROSCH Putative ribosomal protein L28/L24 OS=Ros…
9862	FvH4_2g38330	chrFvb2	-	0.000277651	0.0118988	-0.115	AT4G24175.1 | kinesin-like protein | Chr4:12547018-12548810 FORWARD LENGTH=306 | 201606; PREDICTED: uncharacterized protein LOC101304935 [Fragaria vesca subsp. vesca]; tr|A0A2P6PZ81|A0A2P6PZ81_ROSCH Putative ribosome-associated, YjgA, PSPTO4464-like domain-containing protein OS=Rosa chinensis OX=74649 GN=RchiOBHm_Chr6g0303031 PE=4 SV=1
9901	FvH4_7g12270	chrFvb7	-	1.73905e-05	0.00162565	-0.216	AT2G39450.1 | Cation efflux family protein | Chr2:16471744-16473735 REVERSE LENGTH=394 | 201606; PREDICTED: metal tolerance protein 11 [Fragaria vesca subsp. vesca]; sp|O80632|MTP11_ARATH Metal tolerance protein 11 OS=Arabidopsis thaliana OX=3702 GN=MTP11 PE=2 SV=1; tr|A0A0D2QRK4|A0A0D2QRK4_GOSRA Uncharacterized protein OS=Gossypium raimondii OX=29730 GN=B456_009G317000 PE=4 SV=1
9903	FvH4_7g12270	chrFvb7	-	0.000505711	0.0187221	-0.305	AT2G39450.1 | Cation efflux family protein | Chr2:16471744-16473735 REVERSE LENGTH=394 | 201606; PREDICTED: metal tolerance protein 11 [Fragaria vesca subsp. vesca]; sp|O80632|MTP11_ARATH Metal tolerance protein 11 OS=Arabidopsis thaliana OX=3702 GN=MTP11 PE=2 SV=1; tr|A0A0D2QRK4|A0A0D2QRK4_GOSRA Uncharacterized protein OS=Gossypium raimondii OX=29730 GN=B456_009G317000 PE=4 SV=1
9925	FvH4_5g39750	chrFvb5	-	0.000425995	0.0167806	-0.051	AT3G02680.1 | nijmegen breakage syndrome 1 | Chr3:576378-579226 FORWARD LENGTH=542 | 201606; PREDICTED: nijmegen breakage syndrome 1 protein isoform X1 [Fragaria vesca subsp. vesca]; sp|Q0H8D7|NBS1_ARATH Nijmegen breakage syndrome 1 protein OS=Arabidopsis thaliana OX=3702 GN=NBS1 PE=1 SV=1; tr|A0A2P6PIF4|A0A2P6PIF4_ROSCH Putative transcription factor interactor and regulator FHA-SMAD family OS=Ro…
9951	FvH4_2g36300	chrFvb2	+	0.000482057	0.0182167	-0.224	AT4G32660.1 | Protein kinase superfamily protein | Chr4:15756396-15759107 FORWARD LENGTH=400 | 201606; PREDICTED: serine/threonine-protein kinase AFC3 [Fragaria vesca subsp. vesca]; sp|P51568|AFC3_ARATH Serine/threonine-protein kinase AFC3 OS=Arabidopsis thaliana OX=3702 GN=AFC3 PE=2 SV=2; tr|A0A2P6PZW0|A0A2P6PZW0_ROSCH Putative dual-specificity kinase CMGC-CLK family OS=Rosa chinensis OX=74649 G…
9977	FvH4_1g15560	chrFvb1	+	1.54442e-05	0.00145221	-0.091	AT2G15790.1 | peptidyl-prolyl cis-trans isomerase / cyclophilin-40 (CYP40) / rotamase | Chr2:6878144-6880743 REVERSE LENGTH=361 | 201606; PREDICTED: peptidyl-prolyl cis-trans isomerase CYP40-like isoform X1 [Fragaria vesca subsp. vesca]; sp|Q9C566|CYP40_ARATH Peptidyl-prolyl cis-trans isomerase CYP40 OS=Arabidopsis thaliana OX=3702 GN=CYP40 PE=2 SV=1; tr|A0A2P6RN95|A0A2P6RN95_ROSCH Putative pepti…
9978	FvH4_1g15560	chrFvb1	+	0.000286607	0.0122497	-0.06	AT2G15790.1 | peptidyl-prolyl cis-trans isomerase / cyclophilin-40 (CYP40) / rotamase | Chr2:6878144-6880743 REVERSE LENGTH=361 | 201606; PREDICTED: peptidyl-prolyl cis-trans isomerase CYP40-like isoform X1 [Fragaria vesca subsp. vesca]; sp|Q9C566|CYP40_ARATH Peptidyl-prolyl cis-trans isomerase CYP40 OS=Arabidopsis thaliana OX=3702 GN=CYP40 PE=2 SV=1; tr|A0A2P6RN95|A0A2P6RN95_ROSCH Putative pepti…
9980	FvH4_1g15560	chrFvb1	+	0.00156308	0.0421347	-0.145	AT2G15790.1 | peptidyl-prolyl cis-trans isomerase / cyclophilin-40 (CYP40) / rotamase | Chr2:6878144-6880743 REVERSE LENGTH=361 | 201606; PREDICTED: peptidyl-prolyl cis-trans isomerase CYP40-like isoform X1 [Fragaria vesca subsp. vesca]; sp|Q9C566|CYP40_ARATH Peptidyl-prolyl cis-trans isomerase CYP40 OS=Arabidopsis thaliana OX=3702 GN=CYP40 PE=2 SV=1; tr|A0A2P6RN95|A0A2P6RN95_ROSCH Putative pepti…
10000	FvH4_7g13200	chrFvb7	+	0.00197322	0.0494387	0.048	AT2G45740.3 | peroxin 11D | Chr2:18839865-18841102 FORWARD LENGTH=236 | 201606; PREDICTED: peroxisomal membrane protein 11D-like [Fragaria vesca subsp. vesca] &gt;gi|764625788|ref|XP_011469074.1| PREDICTED: peroxisomal membrane protein 11D-like [Fragaria vesca subsp. vesca] &gt;gi|764625792|ref|XP_011469075.1| PREDICTED: peroxisomal membrane protein 11D-like [Fragaria vesca subsp. vesca] &gt;gi|7…
10001	FvH4_7g13200	chrFvb7	+	6.04034e-07	0.000122221	0.122	AT2G45740.3 | peroxin 11D | Chr2:18839865-18841102 FORWARD LENGTH=236 | 201606; PREDICTED: peroxisomal membrane protein 11D-like [Fragaria vesca subsp. vesca] &gt;gi|764625788|ref|XP_011469074.1| PREDICTED: peroxisomal membrane protein 11D-like [Fragaria vesca subsp. vesca] &gt;gi|764625792|ref|XP_011469075.1| PREDICTED: peroxisomal membrane protein 11D-like [Fragaria vesca subsp. vesca] &gt;gi|7…
10301	FvH4_5g00060	chrFvb5	+	0.000456613	0.0175456	0.541	AT4G16520.2 | Ubiquitin-like superfamily protein | Chr4:9306882-9308113 REVERSE LENGTH=121 | 201606; PREDICTED: autophagy-related protein 8f [Fragaria vesca subsp. vesca] &gt;gi|764579727|ref|XP_011463729.1| PREDICTED: autophagy-related protein 8f [Fragaria vesca subsp. vesca] &gt;gi|1366053958|ref|XP_024175157.1| autophagy-related protein 8f [Rosa chinensis] &gt;gi|1366053961|ref|XP_024175158.1|…
10316	FvH4_7g09761	chrFvb7	+	3.55555e-06	0.000494222	-0.402
10318	FvH4_7g09761	chrFvb7	+	1.07396e-06	0.000197325	-0.414
10319	FvH4_7g09761	chrFvb7	+	5.35645e-06	0.000640065	-0.376
10320	FvH4_7g09761	chrFvb7	+	5.24727e-07	0.000108932	-0.432
10397	FvH4_3g25810	chrFvb3	-	0.000327756	0.013573	-0.027	AT5G22300.1 | nitrilase 4 | Chr5:7379401-7381764 FORWARD LENGTH=355 | 201606; PREDICTED: bifunctional nitrilase/nitrile hydratase NIT4B [Fragaria vesca subsp. vesca]; sp|Q42966|NRL4B_TOBAC Bifunctional nitrilase/nitrile hydratase NIT4B OS=Nicotiana tabacum OX=4097 GN=NIT4B PE=2 SV=1; tr|A0A2P6QEB8|A0A2P6QEB8_ROSCH Putative hydrolase, 3-cyanoalanine hydratase OS=Rosa chinensis OX=74649 GN=RchiOBHm…
10431	FvH4_2g21270	chrFvb2	+	0.000222898	0.0101511	-0.288	AT2G20495.1 | Serine/Threonine-kinase | Chr2:8833180-8835034 FORWARD LENGTH=282 | 201606; PREDICTED: uncharacterized protein LOC101290823 isoform X3 [Fragaria vesca subsp. vesca]; sp|P49842|STK19_HUMAN Serine/threonine-protein kinase 19 OS=Homo sapiens OX=9606 GN=STK19 PE=1 SV=2; tr|A0A2P6PV67|A0A2P6PV67_ROSCH Putative non-specific serine/threonine protein kinase OS=Rosa chinensis OX=74649 GN=Rch…
10455	FvH4_2g20710	chrFvb2	+	0.000402549	0.0160869	-0.131	AT5G44010.4 | fanconi anemia group F protein (FANCF) | Chr5:17707224-17709199 REVERSE LENGTH=397 | 201606; PREDICTED: uncharacterized protein LOC105349632 isoform X3 [Fragaria vesca subsp. vesca]; tr|A0A2P6PUY1|A0A2P6PUY1_ROSCH Uncharacterized protein OS=Rosa chinensis OX=74649 GN=RchiOBHm_Chr6g0286881 PE=4 SV=1
10546	FvH4_5g30191	chrFvb5	+	0.00151284	0.0412675	-0.086	AT5G24750.1 | UDP-Glycosyltransferase superfamily protein | Chr5:8490821-8494536 REVERSE LENGTH=520 | 201606; PREDICTED: sterol 3-beta-glucosyltransferase UGT80B1 isoform X2 [Fragaria vesca subsp. vesca]; sp|Q9XIG1|U80B1_ARATH Sterol 3-beta-glucosyltransferase UGT80B1 OS=Arabidopsis thaliana OX=3702 GN=UGT80B1 PE=2 SV=1; tr|A0A2P6PDU2|A0A2P6PDU2_ROSCH Putative sterol 3-beta-glucosyltransferase OS…
10547	FvH4_5g30191	chrFvb5	+	2.41464e-06	0.000371134	-0.163	AT5G24750.1 | UDP-Glycosyltransferase superfamily protein | Chr5:8490821-8494536 REVERSE LENGTH=520 | 201606; PREDICTED: sterol 3-beta-glucosyltransferase UGT80B1 isoform X2 [Fragaria vesca subsp. vesca]; sp|Q9XIG1|U80B1_ARATH Sterol 3-beta-glucosyltransferase UGT80B1 OS=Arabidopsis thaliana OX=3702 GN=UGT80B1 PE=2 SV=1; tr|A0A2P6PDU2|A0A2P6PDU2_ROSCH Putative sterol 3-beta-glucosyltransferase OS…
10666	FvH4_3g37190	chrFvb3	+	3.45343e-09	1.57723e-06	0.051	AT5G02020.2 | E3 ubiquitin-protein ligase RLIM-like protein | Chr5:386999-387921 REVERSE LENGTH=137 | 201606; PREDICTED: uncharacterized protein LOC101306489 isoform X2 [Fragaria vesca subsp. vesca]; tr|A0A2P6QJB7|A0A2P6QJB7_ROSCH Uncharacterized protein OS=Rosa chinensis OX=74649 GN=RchiOBHm_Chr5g0066931 PE=4 SV=1
10670	FvH4_3g37190	chrFvb3	+	6.55697e-06	0.000754051	0.025	AT5G02020.2 | E3 ubiquitin-protein ligase RLIM-like protein | Chr5:386999-387921 REVERSE LENGTH=137 | 201606; PREDICTED: uncharacterized protein LOC101306489 isoform X2 [Fragaria vesca subsp. vesca]; tr|A0A2P6QJB7|A0A2P6QJB7_ROSCH Uncharacterized protein OS=Rosa chinensis OX=74649 GN=RchiOBHm_Chr5g0066931 PE=4 SV=1
10673	FvH4_3g37190	chrFvb3	+	6.55682e-06	0.000754051	0.025	AT5G02020.2 | E3 ubiquitin-protein ligase RLIM-like protein | Chr5:386999-387921 REVERSE LENGTH=137 | 201606; PREDICTED: uncharacterized protein LOC101306489 isoform X2 [Fragaria vesca subsp. vesca]; tr|A0A2P6QJB7|A0A2P6QJB7_ROSCH Uncharacterized protein OS=Rosa chinensis OX=74649 GN=RchiOBHm_Chr5g0066931 PE=4 SV=1
10705	FvH4_3g29140	chrFvb3	+	8.50117e-05	0.004996	0.098
10750	FvH4_2g11930	chrFvb2	+	0.00104682	0.0314539	0.191	AT4G33520.2 | P-type ATP-ase 1 | Chr4:16118993-16125849 FORWARD LENGTH=949 | 201606; PREDICTED: copper-transporting ATPase PAA1, chloroplastic [Fragaria vesca subsp. vesca]; sp|Q9SZC9|HMA6_ARATH Copper-transporting ATPase PAA1, chloroplastic OS=Arabidopsis thaliana OX=3702 GN=PAA1 PE=1 SV=1; tr|A0A251MTY6|A0A251MTY6_PRUPE Uncharacterized protein OS=Prunus persica OX=3760 GN=PRUPE_8G060400 PE=3 SV…
10811	FvH4_5g24360	chrFvb5	-	3.82845e-05	0.00297076	-0.276	AT1G31440.1 | SH3 domain-containing protein | Chr1:11256150-11258479 REVERSE LENGTH=439 | 201606; PREDICTED: nostrin isoform X1 [Fragaria vesca subsp. vesca]; sp|Q9C865|SH3P1_ARATH SH3 domain-containing protein 1 OS=Arabidopsis thaliana OX=3702 GN=SH3P1 PE=1 SV=1; tr|A0A2P6PBA5|A0A2P6PBA5_ROSCH Putative SH3 domain, AH domain-containing protein OS=Rosa chinensis OX=74649 GN=RchiOBHm_Chr7g0214731 P…
10886	FvH4_2g12660	chrFvb2	+	0.000468362	0.0177833	0.168	AT1G71810.1 | Protein kinase superfamily protein | Chr1:27002602-27007964 REVERSE LENGTH=692 | 201606; PREDICTED: uncharacterized aarF domain-containing protein kinase At1g71810, chloroplastic [Fragaria vesca subsp. vesca]; sp|Q94BU1|Y1181_ARATH Uncharacterized aarF domain-containing protein kinase At1g71810, chloroplastic OS=Arabidopsis thaliana OX=3702 GN=At1g71810 PE=1 SV=1; tr|A0A2P6PRH6|A0A2…
10887	FvH4_2g12660	chrFvb2	+	0.000496023	0.0185472	0.159	AT1G71810.1 | Protein kinase superfamily protein | Chr1:27002602-27007964 REVERSE LENGTH=692 | 201606; PREDICTED: uncharacterized aarF domain-containing protein kinase At1g71810, chloroplastic [Fragaria vesca subsp. vesca]; sp|Q94BU1|Y1181_ARATH Uncharacterized aarF domain-containing protein kinase At1g71810, chloroplastic OS=Arabidopsis thaliana OX=3702 GN=At1g71810 PE=1 SV=1; tr|A0A2P6PRH6|A0A2…
10894	FvH4_6g26520	chrFvb6	-	0.000593161	0.0207931	-0.041	AT2G20635.1 | protein kinase and Mad3-BUB1-I domain-containing protein | Chr2:8900410-8903384 FORWARD LENGTH=525 | 201606; PREDICTED: mitotic checkpoint serine/threonine-protein kinase BUB1 isoform X1 [Fragaria vesca subsp. vesca]; sp|F4IVI0|BUB1_ARATH Mitotic checkpoint serine/threonine-protein kinase BUB1 OS=Arabidopsis thaliana OX=3702 GN=BUB1 PE=1 SV=1; tr|A0A2P6RU51|A0A2P6RU51_ROSCH Uncharac…
10916	FvH4_2g12161	chrFvb2	-	0.000143398	0.00730005	-0.512	AT1G16445.1 | S-adenosyl-L-methionine-dependent methyltransferases superfamily protein | Chr1:5617811-5619303 FORWARD LENGTH=274 | 201606; PREDICTED: uncharacterized protein LOC101292757 isoform X1 [Fragaria vesca subsp. vesca] &gt;gi|764532082|ref|XP_011458426.1| PREDICTED: uncharacterized protein LOC101292757 isoform X1 [Fragaria vesca subsp. vesca] &gt;gi|764532086|ref|XP_011458427.1| PREDICTE…
10917	FvH4_2g12161	chrFvb2	-	4.58413e-05	0.00331571	-0.059	AT1G16445.1 | S-adenosyl-L-methionine-dependent methyltransferases superfamily protein | Chr1:5617811-5619303 FORWARD LENGTH=274 | 201606; PREDICTED: uncharacterized protein LOC101292757 isoform X1 [Fragaria vesca subsp. vesca] &gt;gi|764532082|ref|XP_011458426.1| PREDICTED: uncharacterized protein LOC101292757 isoform X1 [Fragaria vesca subsp. vesca] &gt;gi|764532086|ref|XP_011458427.1| PREDICTE…
10918	FvH4_2g03000	chrFvb2	-	0.000131496	0.00691434	-0.026	AT1G10030.1 | ergosterol biosynthesis protein | Chr1:3273972-3275631 FORWARD LENGTH=129 | 201606; PREDICTED: ergosterol biosynthetic protein 28 isoform X1 [Fragaria vesca subsp. vesca]; sp|O80594|ERG28_ARATH Ergosterol biosynthetic protein 28 OS=Arabidopsis thaliana OX=3702 GN=At1g10030 PE=2 SV=2; tr|A0A314U9P8|A0A314U9P8_PRUYE Ergosterol biosynthetic protein 28 OS=Prunus yedoensis var. nudiflora…
10949	FvH4_4g36930	chrFvb4	+	0.00114671	0.0337571	-0.091	AT5G23150.3 | Tudor/PWWP/MBT domain-containing protein | Chr5:7786173-7792080 FORWARD LENGTH=1392 | 201606; PREDICTED: ENHANCER OF AG-4 protein 2 [Fragaria vesca subsp. vesca]; sp|Q9XER9|HUA2_ARATH ENHANCER OF AG-4 protein 2 OS=Arabidopsis thaliana OX=3702 GN=HUA2 PE=2 SV=1; tr|A0A2P6R4X6|A0A2P6R4X6_ROSCH Putative PWWP domain, CID domain-containing protein OS=Rosa chinensis OX=74649 GN=RchiOBHm_C…
10967	FvH4_6g52960	chrFvb6	-	0.000126022	0.00677543	0.351	AT3G27250.2 | hypothetical protein | Chr3:10061633-10062481 FORWARD LENGTH=282 | 201606; PREDICTED: uncharacterized protein LOC105349248 [Fragaria vesca subsp. vesca]; tr|A0A2P6S682|A0A2P6S682_ROSCH Uncharacterized protein OS=Rosa chinensis OX=74649 GN=RchiOBHm_Chr2g0174671 PE=4 SV=1
10989	FvH4_7g00820	chrFvb7	-	0.000220234	0.010102	0.015	AT1G51200.4 | A20/AN1-like zinc finger family protein | Chr1:18985690-18986211 FORWARD LENGTH=173 | 201606; PREDICTED: zinc finger A20 and AN1 domain-containing stress-associated protein 8-like isoform X2 [Fragaria vesca subsp. vesca]; sp|A3BDI8|SAP8_ORYSJ Zinc finger A20 and AN1 domain-containing stress-associated protein 8 OS=Oryza sativa subsp. japonica OX=39947 GN=SAP8 PE=2 SV=1; tr|M5X2I7|M5…
11032	FvH4_1g20800	chrFvb1	-	1.38195e-05	0.00134698	-0.087	PREDICTED: uncharacterized protein LOC101294697 [Fragaria vesca subsp. vesca] &gt;gi|764516043|ref|XP_011465529.1| PREDICTED: uncharacterized protein LOC101294697 [Fragaria vesca subsp. vesca]; sp|O43063|PSB1_SCHPO Probable proteasome subunit beta type-1 OS=Schizosaccharomyces pombe (strain 972 / ATCC 24843) OX=284812 GN=pre3 PE=3 SV=1; tr|A0A1C6YI06|A0A1C6YI06_PLACH Proteasome subunit beta OS=Pl…
11047	FvH4_1g24430	chrFvb1	-	0.00147845	0.0404676	0.326	AT2G43500.9 | Plant regulator RWP-RK family protein | Chr2:18062715-18066450 FORWARD LENGTH=934 | 201606; PREDICTED: protein NLP9-like [Fragaria vesca subsp. vesca] &gt;gi|764515137|ref|XP_011464936.1| PREDICTED: protein NLP9-like [Fragaria vesca subsp. vesca]; sp|O22864|NLP8_ARATH Protein NLP8 OS=Arabidopsis thaliana OX=3702 GN=NLP8 PE=2 SV=1; tr|A0A2P6RSH2|A0A2P6RSH2_ROSCH Putative transcriptio…
11067	FvH4_7g11000	chrFvb7	+	0.000605959	0.021103	0.463	AT5G04620.2 | biotin F | Chr5:1327292-1329934 FORWARD LENGTH=476 | 201606; PREDICTED: 2-amino-3-ketobutyrate coenzyme A ligase, mitochondrial [Fragaria vesca subsp. vesca]; sp|Q8GW43|BIOF_ARATH 8-amino-7-oxononanoate synthase OS=Arabidopsis thaliana OX=3702 GN=BIOF PE=1 SV=2; tr|A0A2P6SFN4|A0A2P6SFN4_ROSCH Putative 8-amino-7-oxononanoate synthase OS=Rosa chinensis OX=74649 GN=RchiOBHm_Chr1g034893…
11105	FvH4_1g17660	chrFvb1	+	0.000116328	0.00639005	0.138	AT2G14750.1 | APS kinase | Chr2:6314128-6315501 FORWARD LENGTH=276 | 201606; PREDICTED: adenylyl-sulfate kinase 3 isoform X2 [Fragaria vesca subsp. vesca]; sp|O49204|KAPS_CATRO Adenylyl-sulfate kinase, chloroplastic OS=Catharanthus roseus OX=4058 GN=AKN PE=2 SV=1; tr|A0A2P6RP57|A0A2P6RP57_ROSCH Adenylyl-sulfate kinase OS=Rosa chinensis OX=74649 GN=RchiOBHm_Chr2g0107981 PE=3 SV=1
11108	FvH4_1g17660	chrFvb1	+	0.00163205	0.0434717	0.097	AT2G14750.1 | APS kinase | Chr2:6314128-6315501 FORWARD LENGTH=276 | 201606; PREDICTED: adenylyl-sulfate kinase 3 isoform X2 [Fragaria vesca subsp. vesca]; sp|O49204|KAPS_CATRO Adenylyl-sulfate kinase, chloroplastic OS=Catharanthus roseus OX=4058 GN=AKN PE=2 SV=1; tr|A0A2P6RP57|A0A2P6RP57_ROSCH Adenylyl-sulfate kinase OS=Rosa chinensis OX=74649 GN=RchiOBHm_Chr2g0107981 PE=3 SV=1
11158	FvH4_3g33540	chrFvb3	+	0.00160573	0.0431713	0.681	AT5G14610.6 | DEAD box RNA helicase family protein | Chr5:4711271-4714713 FORWARD LENGTH=644 | 201606; PREDICTED: DEAD-box ATP-dependent RNA helicase 14-like [Fragaria vesca subsp. vesca]; sp|Q9LYJ9|RH46_ARATH DEAD-box ATP-dependent RNA helicase 46 OS=Arabidopsis thaliana OX=3702 GN=RH46 PE=2 SV=2; tr|A0A2P6S5M1|A0A2P6S5M1_ROSCH Putative RNA helicase OS=Rosa chinensis OX=74649 GN=RchiOBHm_Chr2g01…
11200	FvH4_6g12350	chrFvb6	-	6.284e-05	0.00411679	0.173	AT3G09210.1 | plastid transcriptionally active 13 | Chr3:2825422-2826850 REVERSE LENGTH=333 | 201606; PREDICTED: uncharacterized protein LOC101298234 [Fragaria vesca subsp. vesca] &gt;gi|764600720|ref|XP_011466507.1| PREDICTED: uncharacterized protein LOC101298234 [Fragaria vesca subsp. vesca]; tr|A0A2P6R9D2|A0A2P6R9D2_ROSCH Putative translation protein SH3 OS=Rosa chinensis OX=74649 GN=RchiOBHm_…
11258	FvH4_7g03230	chrFvb7	+	0.00024866	0.0109499	-0.073	AT5G13500.3 | Hyp O-arabinosyltransferase-like protein | Chr5:4338676-4340827 FORWARD LENGTH=358 | 201606; hypothetical protein CISIN_1g018027mg [Citrus sinensis]; sp|Q9FY51|HPAT3_ARATH Hydroxyproline O-arabinosyltransferase 3 OS=Arabidopsis thaliana OX=3702 GN=HPAT3 PE=1 SV=1; tr|A0A067EI21|A0A067EI21_CITSI Uncharacterized protein OS=Citrus sinensis OX=2711 GN=CISIN_1g018027mg PE=4 SV=1
11293	FvH4_4g08930	chrFvb4	+	3.54015e-10	1.82546e-07	-0.029	AT2G24765.1 | ADP-ribosylation factor 3 | Chr2:10562822-10564961 FORWARD LENGTH=182 | 201606; PREDICTED: ADP-ribosylation factor 1 isoform X1 [Fragaria vesca subsp. vesca]; sp|Q96361|ARF1_BRARP ADP-ribosylation factor 1 OS=Brassica rapa subsp. pekinensis OX=51351 GN=ARF1 PE=2 SV=3; tr|A0A2P6QTM3|A0A2P6QTM3_ROSCH Putative small GTPase superfamily, ARF/SAR type, P-loop containing nucleoside triphos…
11300	FvH4_1g13940	chrFvb1	+	1.75176e-05	0.00162801	-0.147	AT3G62840.2 | Small nuclear ribonucleoprotein family protein | Chr3:23235727-23236615 REVERSE LENGTH=108 | 201606; PREDICTED: probable small nuclear ribonucleoprotein Sm D2 isoform X1 [Fragaria vesca subsp. vesca]; sp|O14036|SMD2_SCHPO Small nuclear ribonucleoprotein Sm D2 OS=Schizosaccharomyces pombe (strain 972 / ATCC 24843) OX=284812 GN=smd2 PE=1 SV=1; tr|A0A2P6RMQ6|A0A2P6RMQ6_ROSCH Small nucl…
11301	FvH4_1g13940	chrFvb1	+	0.000397075	0.0159478	-0.041	AT3G62840.2 | Small nuclear ribonucleoprotein family protein | Chr3:23235727-23236615 REVERSE LENGTH=108 | 201606; PREDICTED: probable small nuclear ribonucleoprotein Sm D2 isoform X1 [Fragaria vesca subsp. vesca]; sp|O14036|SMD2_SCHPO Small nuclear ribonucleoprotein Sm D2 OS=Schizosaccharomyces pombe (strain 972 / ATCC 24843) OX=284812 GN=smd2 PE=1 SV=1; tr|A0A2P6RMQ6|A0A2P6RMQ6_ROSCH Small nucl…
11338	FvH4_1g13680	chrFvb1	-	1.53429e-08	5.45018e-06	-0.106	AT4G36690.1 | U2 snRNP auxilliary factor%2C large subunit%2C splicing factor | Chr4:17294139-17297609 REVERSE LENGTH=573 | 201606; PREDICTED: splicing factor U2af large subunit A isoform X3 [Fragaria vesca subsp. vesca]; sp|O23212|U2A2A_ARATH Splicing factor U2af large subunit A OS=Arabidopsis thaliana OX=3702 GN=U2AF65A PE=1 SV=2; tr|A0A2P6RMJ0|A0A2P6RMJ0_ROSCH U2 snRNP auxiliary factor large su…
11339	FvH4_1g13680	chrFvb1	-	8.99201e-08	2.43623e-05	-0.092	AT4G36690.1 | U2 snRNP auxilliary factor%2C large subunit%2C splicing factor | Chr4:17294139-17297609 REVERSE LENGTH=573 | 201606; PREDICTED: splicing factor U2af large subunit A isoform X3 [Fragaria vesca subsp. vesca]; sp|O23212|U2A2A_ARATH Splicing factor U2af large subunit A OS=Arabidopsis thaliana OX=3702 GN=U2AF65A PE=1 SV=2; tr|A0A2P6RMJ0|A0A2P6RMJ0_ROSCH U2 snRNP auxiliary factor large su…
11383	FvH4_1g27190	chrFvb1	+	0.000841679	0.026748	0.02	AT3G61113.1 | Ubiquitin related modifier 1 | Chr3:22614582-22615415 REVERSE LENGTH=99 | 201606; PREDICTED: ubiquitin-related modifier 1 homolog 2 [Fragaria vesca subsp. vesca] &gt;gi|470104342|ref|XP_004288566.1| PREDICTED: ubiquitin-related modifier 1 homolog 2 [Fragaria vesca subsp. vesca] &gt;gi|764520185|ref|XP_011468996.1| PREDICTED: ubiquitin-related modifier 1 homolog 2 [Fragaria vesca sub…
11384	FvH4_1g27190	chrFvb1	+	0.00141692	0.0392387	0.02	AT3G61113.1 | Ubiquitin related modifier 1 | Chr3:22614582-22615415 REVERSE LENGTH=99 | 201606; PREDICTED: ubiquitin-related modifier 1 homolog 2 [Fragaria vesca subsp. vesca] &gt;gi|470104342|ref|XP_004288566.1| PREDICTED: ubiquitin-related modifier 1 homolog 2 [Fragaria vesca subsp. vesca] &gt;gi|764520185|ref|XP_011468996.1| PREDICTED: ubiquitin-related modifier 1 homolog 2 [Fragaria vesca sub…
11390	FvH4_4g11840	chrFvb4	-	8.36215e-06	0.000903169	-0.09	AT2G43110.1 | U3 containing 90S pre-ribosomal complex subunit | Chr2:17922067-17924291 FORWARD LENGTH=288 | 201606; PREDICTED: protein CMSS1 [Fragaria vesca subsp. vesca]; sp|Q9BQ75|CMS1_HUMAN Protein CMSS1 OS=Homo sapiens OX=9606 GN=CMSS1 PE=1 SV=2; tr|A0A2P6QV20|A0A2P6QV20_ROSCH Putative P-loop containing nucleoside triphosphate hydrolase, protein Cms1 OS=Rosa chinensis OX=74649 GN=RchiOBHm_Chr…
11403	FvH4_3g12680	chrFvb3	+	0.000306675	0.0129005	-0.055	AT3G58140.1 | phenylalanyl-tRNA synthetase class IIc family protein | Chr3:21529988-21532386 REVERSE LENGTH=429 | 201606; PREDICTED: phenylalanine--tRNA ligase, chloroplastic/mitochondrial [Fragaria vesca subsp. vesca]; sp|Q94K73|SYFM_ARATH Phenylalanine--tRNA ligase, chloroplastic/mitochondrial OS=Arabidopsis thaliana OX=3702 GN=At3g58140 PE=1 SV=1; tr|A0A2P6Q7C5|A0A2P6Q7C5_ROSCH Putative phenyl…
11493	FvH4_1g24710	chrFvb1	-	3.69025e-05	0.00290585	0.087	AT5G63920.1 | topoisomerase 3alpha | Chr5:25574533-25581230 FORWARD LENGTH=926 | 201606; PREDICTED: DNA topoisomerase 3-alpha isoform X2 [Fragaria vesca subsp. vesca]; sp|Q9LVP1|TOP3A_ARATH DNA topoisomerase 3-alpha OS=Arabidopsis thaliana OX=3702 GN=TOP3A PE=1 SV=1; tr|A0A2P6RSQ3|A0A2P6RSQ3_ROSCH DNA topoisomerase OS=Rosa chinensis OX=74649 GN=RchiOBHm_Chr2g0122231 PE=3 SV=1
11497	FvH4_1g20820	chrFvb1	-	0.0010281	0.0310867	-0.111	AT4G39900.1 | adenine deaminase | Chr4:18508569-18510289 REVERSE LENGTH=245 | 201606; PREDICTED: uncharacterized protein LOC101295271 isoform X1 [Fragaria vesca subsp. vesca]; tr|A0A2P6RQG1|A0A2P6RQG1_ROSCH Uncharacterized protein OS=Rosa chinensis OX=74649 GN=RchiOBHm_Chr2g0113441 PE=4 SV=1
11498	FvH4_1g20820	chrFvb1	-	0.000908449	0.0284179	-0.112	AT4G39900.1 | adenine deaminase | Chr4:18508569-18510289 REVERSE LENGTH=245 | 201606; PREDICTED: uncharacterized protein LOC101295271 isoform X1 [Fragaria vesca subsp. vesca]; tr|A0A2P6RQG1|A0A2P6RQG1_ROSCH Uncharacterized protein OS=Rosa chinensis OX=74649 GN=RchiOBHm_Chr2g0113441 PE=4 SV=1
11555	FvH4_1g03180	chrFvb1	-	0.0013058	0.036965	-0.05	AT4G13730.1 | Ypt/Rab-GAP domain of gyp1p superfamily protein | Chr4:7970299-7974055 FORWARD LENGTH=449 | 201606; PREDICTED: TBC1 domain family member 13-like [Fragaria vesca subsp. vesca]; sp|Q8R3D1|TBC13_MOUSE TBC1 domain family member 13 OS=Mus musculus OX=10090 GN=Tbc1d13 PE=1 SV=1; tr|A0A2P6RIY4|A0A2P6RIY4_ROSCH Putative Rab-GTPase-TBC domain-containing protein OS=Rosa chinensis OX=74649 GN=…
11701	FvH4_4g02690	chrFvb4	-	0.00117508	0.0342766	0.067	AT5G43630.4 | zinc knuckle (CCHC-type) family protein | Chr5:17527261-17530207 FORWARD LENGTH=831 | 201606; PREDICTED: uncharacterized protein LOC101293145 isoform X2 [Fragaria vesca subsp. vesca]; tr|A0A2P6QQ99|A0A2P6QQ99_ROSCH Putative transcription factor interactor and regulator CCHC(Zn) family OS=Rosa chinensis OX=74649 GN=RchiOBHm_Chr4g0390511 PE=4 SV=1
11715	FvH4_4g06912	chrFvb4	+	0.000239342	0.0106585	0.253	AT5G57110.3 | autoinhibited Ca2+ -ATPase%2C isoform 8 | Chr5:23109729-23116857 REVERSE LENGTH=1074 | 201606; PREDICTED: calcium-transporting ATPase 10, plasma membrane-type-like isoform X7 [Fragaria vesca subsp. vesca] &gt;gi|764587137|ref|XP_011464739.1| PREDICTED: calcium-transporting ATPase 10, plasma membrane-type-like isoform X7 [Fragaria vesca subsp. vesca]; sp|Q9LF79|ACA8_ARATH Calcium-tra…
11781	FvH4_7g06880	chrFvb7	-	5.37061e-08	1.53302e-05	0.851	AT2G35030.1 | Pentatricopeptide repeat (PPR) superfamily protein | Chr2:14761080-14762963 REVERSE LENGTH=627 | 201606; PREDICTED: pentatricopeptide repeat-containing protein At2g35030, mitochondrial [Fragaria vesca subsp. vesca] &gt;gi|764629215|ref|XP_011469408.1| PREDICTED: pentatricopeptide repeat-containing protein At2g35030, mitochondrial [Fragaria vesca subsp. vesca] &gt;gi|764629219|ref|XP…
11801	FvH4_3g05960	chrFvb3	+	4.65388e-05	0.00333904	-0.312	AT3G59090.1 | tobamovirus multiplication protein | Chr3:21839334-21842348 FORWARD LENGTH=367 | 201606; PREDICTED: tobamovirus multiplication protein 1-like [Fragaria vesca subsp. vesca]; sp|Q9FEG2|TOM1_ARATH Tobamovirus multiplication protein 1 OS=Arabidopsis thaliana OX=3702 GN=TOM1 PE=1 SV=1; tr|A0A2P6Q5E1|A0A2P6Q5E1_ROSCH Uncharacterized protein OS=Rosa chinensis OX=74649 GN=RchiOBHm_Chr5g0013…
11802	FvH4_3g05960	chrFvb3	+	0.000137088	0.00709173	-0.208	AT3G59090.1 | tobamovirus multiplication protein | Chr3:21839334-21842348 FORWARD LENGTH=367 | 201606; PREDICTED: tobamovirus multiplication protein 1-like [Fragaria vesca subsp. vesca]; sp|Q9FEG2|TOM1_ARATH Tobamovirus multiplication protein 1 OS=Arabidopsis thaliana OX=3702 GN=TOM1 PE=1 SV=1; tr|A0A2P6Q5E1|A0A2P6Q5E1_ROSCH Uncharacterized protein OS=Rosa chinensis OX=74649 GN=RchiOBHm_Chr5g0013…
11803	FvH4_3g05960	chrFvb3	+	0.000125791	0.00677543	-0.21	AT3G59090.1 | tobamovirus multiplication protein | Chr3:21839334-21842348 FORWARD LENGTH=367 | 201606; PREDICTED: tobamovirus multiplication protein 1-like [Fragaria vesca subsp. vesca]; sp|Q9FEG2|TOM1_ARATH Tobamovirus multiplication protein 1 OS=Arabidopsis thaliana OX=3702 GN=TOM1 PE=1 SV=1; tr|A0A2P6Q5E1|A0A2P6Q5E1_ROSCH Uncharacterized protein OS=Rosa chinensis OX=74649 GN=RchiOBHm_Chr5g0013…
11843	FvH4_6g47953	chrFvb6	-	0.000353293	0.0144066	-0.197	AT5G15280.1 | Pentatricopeptide repeat (PPR) superfamily protein | Chr5:4962293-4965976 FORWARD LENGTH=1227 | 201606; PREDICTED: pentatricopeptide repeat-containing protein At5g15280-like [Fragaria vesca subsp. vesca]; sp|Q9LXF4|PP384_ARATH Pentatricopeptide repeat-containing protein At5g15280, mitochondrial OS=Arabidopsis thaliana OX=3702 GN=At5g15280 PE=1 SV=1; tr|A0A251Q5U3|A0A251Q5U3_PRUPE Un…
11844	FvH4_6g47953	chrFvb6	-	2.89636e-05	0.00239888	-0.222	AT5G15280.1 | Pentatricopeptide repeat (PPR) superfamily protein | Chr5:4962293-4965976 FORWARD LENGTH=1227 | 201606; PREDICTED: pentatricopeptide repeat-containing protein At5g15280-like [Fragaria vesca subsp. vesca]; sp|Q9LXF4|PP384_ARATH Pentatricopeptide repeat-containing protein At5g15280, mitochondrial OS=Arabidopsis thaliana OX=3702 GN=At5g15280 PE=1 SV=1; tr|A0A251Q5U3|A0A251Q5U3_PRUPE Un…
11850	FvH4_3g06310	chrFvb3	+	0.00110318	0.0328787	0.121	AT5G46390.2 | Peptidase S41 family protein | Chr5:18816612-18819148 FORWARD LENGTH=489 | 201606; PREDICTED: carboxyl-terminal-processing peptidase 1, chloroplastic [Fragaria vesca subsp. vesca]; sp|F4KHG6|CTPA1_ARATH Carboxyl-terminal-processing peptidase 1, chloroplastic OS=Arabidopsis thaliana OX=3702 GN=CTPA1 PE=1 SV=1; tr|A0A2P6Q597|A0A2P6Q597_ROSCH Putative processing peptidase OS=Rosa chine…
11860	FvH4_3g06410	chrFvb3	+	0.000245449	0.0108384	-0.05	AT5G46420.1 | 16S rRNA processing protein RimM family | Chr5:18829999-18832893 FORWARD LENGTH=653 | 201606; PREDICTED: uncharacterized protein LOC101308845 [Fragaria vesca subsp. vesca]; sp|A5GI62|RIMM_SYNPW Ribosome maturation factor RimM OS=Synechococcus sp. (strain WH7803) OX=32051 GN=rimM PE=3 SV=1; tr|A0A2P6Q588|A0A2P6Q588_ROSCH Putative 16S rRNA processing protein RimM OS=Rosa chinensis OX=…
11870	FvH4_1g26970	chrFvb1	+	0.00101992	0.0310867	0.667	AT2G47310.1 | flowering time control protein-related / FCA gamma-like protein | Chr2:19423791-19426846 FORWARD LENGTH=512 | 201606; PREDICTED: flowering time control protein FCA [Fragaria vesca subsp. vesca]; sp|O04425|FCA_ARATH Flowering time control protein FCA OS=Arabidopsis thaliana OX=3702 GN=FCA PE=1 SV=3; tr|A0A2P6RFH4|A0A2P6RFH4_ROSCH Putative flowering time control protein FCA OS=Rosa ch…
11885	FvH4_5g26330	chrFvb5	+	2.78741e-06	0.000416419	0.274	AT1G76520.2 | Auxin efflux carrier family protein | Chr1:28715384-28717289 FORWARD LENGTH=390 | 201606; PREDICTED: uncharacterized transporter YBR287W-like isoform X1 [Fragaria vesca subsp. vesca]; sp|Q9C9K5|PILS3_ARATH Protein PIN-LIKES 3 OS=Arabidopsis thaliana OX=3702 GN=PILS3 PE=2 SV=1; tr|A0A2P6PBX2|A0A2P6PBX2_ROSCH Putative membrane transport protein OS=Rosa chinensis OX=74649 GN=RchiOBHm_C…
11886	FvH4_5g26330	chrFvb5	+	8.58095e-07	0.000165374	0.346	AT1G76520.2 | Auxin efflux carrier family protein | Chr1:28715384-28717289 FORWARD LENGTH=390 | 201606; PREDICTED: uncharacterized transporter YBR287W-like isoform X1 [Fragaria vesca subsp. vesca]; sp|Q9C9K5|PILS3_ARATH Protein PIN-LIKES 3 OS=Arabidopsis thaliana OX=3702 GN=PILS3 PE=2 SV=1; tr|A0A2P6PBX2|A0A2P6PBX2_ROSCH Putative membrane transport protein OS=Rosa chinensis OX=74649 GN=RchiOBHm_C…
11900	FvH4_7g10270	chrFvb7	+	0.00127078	0.0362094	-0.178	AT3G48110.1 | glycine-tRNA ligase | Chr3:17763111-17770964 FORWARD LENGTH=1067 | 201606; PREDICTED: glycine--tRNA ligase 2, chloroplastic/mitochondrial [Fragaria vesca subsp. vesca]; sp|Q8L785|SYGM2_ARATH Glycine--tRNA ligase, chloroplastic/mitochondrial 2 OS=Arabidopsis thaliana OX=3702 GN=EDD1 PE=1 SV=1; tr|A0A2P6SFF1|A0A2P6SFF1_ROSCH Putative glycine--tRNA ligase OS=Rosa chinensis OX=74649 GN=…
11964	FvH4_7g05781	chrFvb7	-	0.000601599	0.0209968	0.154	AT2G20580.1 | 26S proteasome regulatory subunit S2 1A | Chr2:8859211-8864699 FORWARD LENGTH=891 | 201606; PREDICTED: 26S proteasome non-ATPase regulatory subunit 2 homolog A isoform X1 [Fragaria vesca subsp. vesca]; sp|Q9SIV2|PSD2A_ARATH 26S proteasome non-ATPase regulatory subunit 2 homolog A OS=Arabidopsis thaliana OX=3702 GN=RPN1A PE=1 SV=2; tr|A0A2P6RU00|A0A2P6RU00_ROSCH 26S proteasome non-AT…
11973	FvH4_4g33290	chrFvb4	+	0.000352388	0.0144064	0.291	AT3G07090.2 | PPPDE putative thiol peptidase family protein | Chr3:2243153-2244476 REVERSE LENGTH=265 | 201606; PREDICTED: desumoylating isopeptidase 1-like [Fragaria vesca subsp. vesca] &gt;gi|470122780|ref|XP_004297416.1| PREDICTED: desumoylating isopeptidase 1-like [Fragaria vesca subsp. vesca] &gt;gi|470122782|ref|XP_004297417.1| PREDICTED: desumoylating isopeptidase 1-like [Fragaria vesca su…
11975	FvH4_4g33290	chrFvb4	+	1.10816e-06	0.000201294	0.703	AT3G07090.2 | PPPDE putative thiol peptidase family protein | Chr3:2243153-2244476 REVERSE LENGTH=265 | 201606; PREDICTED: desumoylating isopeptidase 1-like [Fragaria vesca subsp. vesca] &gt;gi|470122780|ref|XP_004297416.1| PREDICTED: desumoylating isopeptidase 1-like [Fragaria vesca subsp. vesca] &gt;gi|470122782|ref|XP_004297417.1| PREDICTED: desumoylating isopeptidase 1-like [Fragaria vesca su…
11976	FvH4_4g33290	chrFvb4	+	0.00123303	0.0354461	0.053	AT3G07090.2 | PPPDE putative thiol peptidase family protein | Chr3:2243153-2244476 REVERSE LENGTH=265 | 201606; PREDICTED: desumoylating isopeptidase 1-like [Fragaria vesca subsp. vesca] &gt;gi|470122780|ref|XP_004297416.1| PREDICTED: desumoylating isopeptidase 1-like [Fragaria vesca subsp. vesca] &gt;gi|470122782|ref|XP_004297417.1| PREDICTED: desumoylating isopeptidase 1-like [Fragaria vesca su…
12044	FvH4_2g36090	chrFvb2	+	0.000564872	0.0200556	-0.203	AT2G20142.1 | Toll-Interleukin-Resistance (TIR) domain family protein | Chr2:8695387-8696566 FORWARD LENGTH=313 | 201606; PREDICTED: uncharacterized protein LOC101311535 [Fragaria vesca subsp. vesca]; sp|Q40392|TMVRN_NICGU TMV resistance protein N OS=Nicotiana glutinosa OX=35889 GN=N PE=1 SV=1; tr|A0A2P6PS83|A0A2P6PS83_ROSCH Putative TIR domain-containing protein OS=Rosa chinensis OX=74649 GN=Rch…
12063	FvH4_7g23620	chrFvb7	+	3.73022e-07	8.14765e-05	-0.1	AT5G05930.1 | guanylyl cyclase 1 | Chr5:1780270-1782659 REVERSE LENGTH=274 | 201606; PREDICTED: protein GUCD1 isoform X2 [Fragaria vesca subsp. vesca]; sp|Q8BZI6|GUCD1_MOUSE Protein GUCD1 OS=Mus musculus OX=10090 GN=Gucd1 PE=2 SV=2; tr|A0A2P6SKV1|A0A2P6SKV1_ROSCH Putative guanylate cyclase OS=Rosa chinensis OX=74649 GN=RchiOBHm_Chr1g0368881 PE=4 SV=1
12064	FvH4_7g23620	chrFvb7	+	3.04122e-05	0.00250587	-0.069	AT5G05930.1 | guanylyl cyclase 1 | Chr5:1780270-1782659 REVERSE LENGTH=274 | 201606; PREDICTED: protein GUCD1 isoform X2 [Fragaria vesca subsp. vesca]; sp|Q8BZI6|GUCD1_MOUSE Protein GUCD1 OS=Mus musculus OX=10090 GN=Gucd1 PE=2 SV=2; tr|A0A2P6SKV1|A0A2P6SKV1_ROSCH Putative guanylate cyclase OS=Rosa chinensis OX=74649 GN=RchiOBHm_Chr1g0368881 PE=4 SV=1
12066	FvH4_7g23620	chrFvb7	+	0.0016919	0.04458	-0.054	AT5G05930.1 | guanylyl cyclase 1 | Chr5:1780270-1782659 REVERSE LENGTH=274 | 201606; PREDICTED: protein GUCD1 isoform X2 [Fragaria vesca subsp. vesca]; sp|Q8BZI6|GUCD1_MOUSE Protein GUCD1 OS=Mus musculus OX=10090 GN=Gucd1 PE=2 SV=2; tr|A0A2P6SKV1|A0A2P6SKV1_ROSCH Putative guanylate cyclase OS=Rosa chinensis OX=74649 GN=RchiOBHm_Chr1g0368881 PE=4 SV=1
12142	FvH4_4g37170	chrFvb4	+	0.000133583	0.0069652	-0.091	Ribosome-binding protein 1, partial [Calypte anna]; tr|A0A091HKC5|A0A091HKC5_CALAN Ribosome-binding protein 1 (Fragment) OS=Calypte anna OX=9244 GN=N300_09154 PE=4 SV=1
12143	FvH4_4g37170	chrFvb4	+	3.95168e-06	0.00052624	-0.205	Ribosome-binding protein 1, partial [Calypte anna]; tr|A0A091HKC5|A0A091HKC5_CALAN Ribosome-binding protein 1 (Fragment) OS=Calypte anna OX=9244 GN=N300_09154 PE=4 SV=1
12144	FvH4_4g37170	chrFvb4	+	3.98342e-06	0.00052624	-0.209	Ribosome-binding protein 1, partial [Calypte anna]; tr|A0A091HKC5|A0A091HKC5_CALAN Ribosome-binding protein 1 (Fragment) OS=Calypte anna OX=9244 GN=N300_09154 PE=4 SV=1
12164	FvH4_1g00540	chrFvb1	+	0.00169284	0.04458	-0.034	AT3G59780.1 | Rhodanese/Cell cycle control phosphatase superfamily protein | Chr3:22086906-22090324 FORWARD LENGTH=686 | 201606; PREDICTED: uncharacterized protein LOC101295445 [Fragaria vesca subsp. vesca]; sp|Q9FN48|CAS_ARATH Calcium sensing receptor, chloroplastic OS=Arabidopsis thaliana OX=3702 GN=CAS PE=1 SV=1; tr|A0A2P6RI21|A0A2P6RI21_ROSCH Putative Rhodanese-like domain-containing protein …
12224	FvH4_1g07041	chrFvb1	-	0.000131477	0.00691434	-0.345	AT2G20142.1 | Toll-Interleukin-Resistance (TIR) domain family protein | Chr2:8695387-8696566 FORWARD LENGTH=313 | 201606; PREDICTED: uncharacterized protein LOC101313743 isoform X2 [Fragaria vesca subsp. vesca]; sp|Q40392|TMVRN_NICGU TMV resistance protein N OS=Nicotiana glutinosa OX=35889 GN=N PE=1 SV=1; tr|A0A2P6RZZ0|A0A2P6RZZ0_ROSCH Putative replication protein A, OB OS=Rosa chinensis OX=74649…
12235	FvH4_5g23500	chrFvb5	-	0.000792087	0.0256826	-0.025	PREDICTED: uncharacterized protein LOC101311673 isoform X3 [Fragaria vesca subsp. vesca]
12237	FvH4_5g23500	chrFvb5	-	0.00054308	0.0196851	-0.026	PREDICTED: uncharacterized protein LOC101311673 isoform X3 [Fragaria vesca subsp. vesca]
12239	FvH4_5g23500	chrFvb5	-	0.000176385	0.00854401	-0.032	PREDICTED: uncharacterized protein LOC101311673 isoform X3 [Fragaria vesca subsp. vesca]
12313	FvH4_6g11530	chrFvb6	-	0.00143839	0.0396424	-0.385	AT3G51880.2 | high mobility group B1 | Chr3:19247241-19248491 REVERSE LENGTH=185 | 201606; PREDICTED: high mobility group B protein 1-like [Fragaria vesca subsp. vesca] &gt;gi|764600348|ref|XP_011466474.1| PREDICTED: high mobility group B protein 1-like [Fragaria vesca subsp. vesca]; sp|O49595|HMGB1_ARATH High mobility group B protein 1 OS=Arabidopsis thaliana OX=3702 GN=HMGB1 PE=1 SV=1; tr|A0A2P…
12321	FvH4_1g07530	chrFvb1	-	2.67309e-05	0.00227853	0.09	AT5G56890.1 | Protein kinase superfamily protein | Chr5:23010801-23015559 REVERSE LENGTH=1113 | 201606; PREDICTED: receptor-like serine/threonine-protein kinase ALE2 isoform X1 [Fragaria vesca subsp. vesca]; sp|Q8RWW0|ALE2_ARATH Receptor-like serine/threonine-protein kinase ALE2 OS=Arabidopsis thaliana OX=3702 GN=ALE2 PE=1 SV=1; tr|A0A2P6RK80|A0A2P6RK80_ROSCH Uncharacterized protein OS=Rosa chine…
12463	FvH4_1g00971	chrFvb1	+	0.000561515	0.0199974	0.107	AT2G24220.1 | purine permease 5 | Chr2:10300603-10301688 FORWARD LENGTH=361 | 201606; PREDICTED: probable purine permease 5 isoform X1 [Fragaria vesca subsp. vesca]; sp|Q9ZUH3|PUP5_ARATH Probable purine permease 5 OS=Arabidopsis thaliana OX=3702 GN=PUP5 PE=3 SV=2; tr|A0A2P6RI76|A0A2P6RI76_ROSCH Putative purine permease, plant OS=Rosa chinensis OX=74649 GN=RchiOBHm_Chr2g0085711 PE=4 SV=1
12565	FvH4_1g01190	chrFvb1	+	0.000101965	0.00573914	0.129	AT4G30993.2 | Calcineurin-like metallo-phosphoesterase superfamily protein | Chr4:15098201-15099935 FORWARD LENGTH=285 | 201606; PREDICTED: uncharacterized protein LOC101312288 isoform X1 [Fragaria vesca subsp. vesca]; tr|A0A2P6RI92|A0A2P6RI92_ROSCH Putative metallo-dependent phosphatase OS=Rosa chinensis OX=74649 GN=RchiOBHm_Chr2g0085991 PE=4 SV=1
12566	FvH4_1g01190	chrFvb1	+	2.86792e-06	0.000424479	0.267	AT4G30993.2 | Calcineurin-like metallo-phosphoesterase superfamily protein | Chr4:15098201-15099935 FORWARD LENGTH=285 | 201606; PREDICTED: uncharacterized protein LOC101312288 isoform X1 [Fragaria vesca subsp. vesca]; tr|A0A2P6RI92|A0A2P6RI92_ROSCH Putative metallo-dependent phosphatase OS=Rosa chinensis OX=74649 GN=RchiOBHm_Chr2g0085991 PE=4 SV=1
12567	FvH4_1g01190	chrFvb1	+	5.49206e-05	0.00373577	0.145	AT4G30993.2 | Calcineurin-like metallo-phosphoesterase superfamily protein | Chr4:15098201-15099935 FORWARD LENGTH=285 | 201606; PREDICTED: uncharacterized protein LOC101312288 isoform X1 [Fragaria vesca subsp. vesca]; tr|A0A2P6RI92|A0A2P6RI92_ROSCH Putative metallo-dependent phosphatase OS=Rosa chinensis OX=74649 GN=RchiOBHm_Chr2g0085991 PE=4 SV=1
12568	FvH4_1g01190	chrFvb1	+	5.21033e-05	0.00362118	0.16	AT4G30993.2 | Calcineurin-like metallo-phosphoesterase superfamily protein | Chr4:15098201-15099935 FORWARD LENGTH=285 | 201606; PREDICTED: uncharacterized protein LOC101312288 isoform X1 [Fragaria vesca subsp. vesca]; tr|A0A2P6RI92|A0A2P6RI92_ROSCH Putative metallo-dependent phosphatase OS=Rosa chinensis OX=74649 GN=RchiOBHm_Chr2g0085991 PE=4 SV=1
12569	FvH4_1g01190	chrFvb1	+	1.3366e-07	3.50256e-05	0.45	AT4G30993.2 | Calcineurin-like metallo-phosphoesterase superfamily protein | Chr4:15098201-15099935 FORWARD LENGTH=285 | 201606; PREDICTED: uncharacterized protein LOC101312288 isoform X1 [Fragaria vesca subsp. vesca]; tr|A0A2P6RI92|A0A2P6RI92_ROSCH Putative metallo-dependent phosphatase OS=Rosa chinensis OX=74649 GN=RchiOBHm_Chr2g0085991 PE=4 SV=1
12605	FvH4_3g05711	chrFvb3	+	8.01948e-05	0.00476548	-0.084	AT5G46250.1 | RNA-binding protein | Chr5:18755388-18758056 FORWARD LENGTH=422 | 201606; PREDICTED: uncharacterized protein LOC101309803 isoform X1 [Fragaria vesca subsp. vesca]; sp|Q94A38|LRP6A_ARATH La-related protein 6A OS=Arabidopsis thaliana OX=3702 GN=LARP6A PE=2 SV=1; tr|A0A2P6Q5I4|A0A2P6Q5I4_ROSCH Putative lupus La protein OS=Rosa chinensis OX=74649 GN=RchiOBHm_Chr5g0013961 PE=4 SV=1
12609	FvH4_3g05711	chrFvb3	+	7.69674e-05	0.00473201	-0.084	AT5G46250.1 | RNA-binding protein | Chr5:18755388-18758056 FORWARD LENGTH=422 | 201606; PREDICTED: uncharacterized protein LOC101309803 isoform X1 [Fragaria vesca subsp. vesca]; sp|Q94A38|LRP6A_ARATH La-related protein 6A OS=Arabidopsis thaliana OX=3702 GN=LARP6A PE=2 SV=1; tr|A0A2P6Q5I4|A0A2P6Q5I4_ROSCH Putative lupus La protein OS=Rosa chinensis OX=74649 GN=RchiOBHm_Chr5g0013961 PE=4 SV=1
12615	FvH4_2g31150	chrFvb2	+	1.03701e-08	4.14415e-06	0.024	AT5G35530.1 | Ribosomal protein S3 family protein | Chr5:13710355-13712192 REVERSE LENGTH=248 | 201606; PREDICTED: 40S ribosomal protein S3-2-like [Fragaria vesca subsp. vesca]; sp|Q9FJA6|RS33_ARATH 40S ribosomal protein S3-3 OS=Arabidopsis thaliana OX=3702 GN=RPS3C PE=1 SV=1; tr|A0A2P6Q1I6|A0A2P6Q1I6_ROSCH Putative ribosomal protein S3, eukaryotic/archaeal OS=Rosa chinensis OX=74649 GN=RchiOBHm_…
12619	FvH4_2g31150	chrFvb2	+	0.000207889	0.00966019	0.02	AT5G35530.1 | Ribosomal protein S3 family protein | Chr5:13710355-13712192 REVERSE LENGTH=248 | 201606; PREDICTED: 40S ribosomal protein S3-2-like [Fragaria vesca subsp. vesca]; sp|Q9FJA6|RS33_ARATH 40S ribosomal protein S3-3 OS=Arabidopsis thaliana OX=3702 GN=RPS3C PE=1 SV=1; tr|A0A2P6Q1I6|A0A2P6Q1I6_ROSCH Putative ribosomal protein S3, eukaryotic/archaeal OS=Rosa chinensis OX=74649 GN=RchiOBHm_…
12622	FvH4_2g16900	chrFvb2	-	0.000747562	0.0246387	0.054	AT4G38225.1 | glycerol kinase | Chr4:17927230-17928613 FORWARD LENGTH=363 | 201606; PREDICTED: uncharacterized protein LOC101304925 [Fragaria vesca subsp. vesca]; tr|A0A2P6PTE5|A0A2P6PTE5_ROSCH Putative acetyl-ornithine/Acetyl-lysine deacetylase OS=Rosa chinensis OX=74649 GN=RchiOBHm_Chr6g0281021 PE=4 SV=1
12634	FvH4_1g10991	chrFvb1	-	4.40346e-06	0.000567656	0.067	AT4G35785.2 | RNA-binding (RRM/RBD/RNP motifs) family protein | Chr4:16953211-16955127 REVERSE LENGTH=239 | 201606; PREDICTED: ankyrin repeat domain-containing protein, chloroplastic [Fragaria vesca subsp. vesca]; sp|Q84TH4|SR45A_ARATH Serine/arginine-rich splicing factor SR45a OS=Arabidopsis thaliana OX=3702 GN=SR45A PE=1 SV=1; tr|G7JYS1|G7JYS1_MEDTR Putative nucleotide-binding alpha-beta plait …
12635	FvH4_1g10991	chrFvb1	-	2.02256e-05	0.00182659	0.061	AT4G35785.2 | RNA-binding (RRM/RBD/RNP motifs) family protein | Chr4:16953211-16955127 REVERSE LENGTH=239 | 201606; PREDICTED: ankyrin repeat domain-containing protein, chloroplastic [Fragaria vesca subsp. vesca]; sp|Q84TH4|SR45A_ARATH Serine/arginine-rich splicing factor SR45a OS=Arabidopsis thaliana OX=3702 GN=SR45A PE=1 SV=1; tr|G7JYS1|G7JYS1_MEDTR Putative nucleotide-binding alpha-beta plait …
12698	FvH4_1g28950	chrFvb1	+	0.00175229	0.045751	-0.123	AT5G19750.1 | Peroxisomal membrane 22 kDa (Mpv17/PMP22) family protein | Chr5:6677124-6679127 FORWARD LENGTH=288 | 201606; PREDICTED: protein sym-1 [Fragaria vesca subsp. vesca]; sp|Q5TZ51|MPV17_DANRE Protein Mpv17 OS=Danio rerio OX=7955 GN=mpv17 PE=2 SV=1; tr|A0A2P6RGZ4|A0A2P6RGZ4_ROSCH Uncharacterized protein OS=Rosa chinensis OX=74649 GN=RchiOBHm_Chr3g0494371 PE=3 SV=1
12725	FvH4_2g03330	chrFvb2	+	8.6903e-07	0.000165374	-0.136	AT1G44910.1 | pre-mRNA-processing protein 40A | Chr1:16975930-16982818 FORWARD LENGTH=958 | 201606; PREDICTED: pre-mRNA-processing protein 40A-like [Fragaria vesca subsp. vesca]; sp|B6EUA9|PR40A_ARATH Pre-mRNA-processing protein 40A OS=Arabidopsis thaliana OX=3702 GN=PRP40A PE=1 SV=1; tr|A0A2P6PK06|A0A2P6PK06_ROSCH Putative transcription factor bHLH family OS=Rosa chinensis OX=74649 GN=RchiOBHm_C…
12726	FvH4_2g03330	chrFvb2	+	2.96516e-06	0.000430892	-0.126	AT1G44910.1 | pre-mRNA-processing protein 40A | Chr1:16975930-16982818 FORWARD LENGTH=958 | 201606; PREDICTED: pre-mRNA-processing protein 40A-like [Fragaria vesca subsp. vesca]; sp|B6EUA9|PR40A_ARATH Pre-mRNA-processing protein 40A OS=Arabidopsis thaliana OX=3702 GN=PRP40A PE=1 SV=1; tr|A0A2P6PK06|A0A2P6PK06_ROSCH Putative transcription factor bHLH family OS=Rosa chinensis OX=74649 GN=RchiOBHm_C…
12809	FvH4_2g04180	chrFvb2	+	0.000245419	0.0108384	-0.048	AT2G14835.2 | RING/U-box superfamily protein | Chr2:6367238-6370610 FORWARD LENGTH=343 | 201606; PREDICTED: zinc finger protein-like 1 homolog [Fragaria vesca subsp. vesca]; sp|A8X2R2|ZFPL1_CAEBR Zinc finger protein-like 1 homolog OS=Caenorhabditis briggsae OX=6238 GN=CBG06644 PE=3 SV=1; tr|A0A2P6PLC4|A0A2P6PLC4_ROSCH Putative transcription factor C2H2 family OS=Rosa chinensis OX=74649 GN=RchiOBH…
12810	FvH4_2g04180	chrFvb2	+	0.00043725	0.0170059	-0.04	AT2G14835.2 | RING/U-box superfamily protein | Chr2:6367238-6370610 FORWARD LENGTH=343 | 201606; PREDICTED: zinc finger protein-like 1 homolog [Fragaria vesca subsp. vesca]; sp|A8X2R2|ZFPL1_CAEBR Zinc finger protein-like 1 homolog OS=Caenorhabditis briggsae OX=6238 GN=CBG06644 PE=3 SV=1; tr|A0A2P6PLC4|A0A2P6PLC4_ROSCH Putative transcription factor C2H2 family OS=Rosa chinensis OX=74649 GN=RchiOBH…
12859	FvH4_2g32300	chrFvb2	-	0.000922075	0.0286828	-0.071	AT2G25930.1 | hydroxyproline-rich glycoprotein family protein | Chr2:11059459-11063178 FORWARD LENGTH=695 | 201606; PREDICTED: protein EARLY FLOWERING 3 [Fragaria vesca subsp. vesca]; sp|O82804|ELF3_ARATH Protein EARLY FLOWERING 3 OS=Arabidopsis thaliana OX=3702 GN=ELF3 PE=1 SV=1; tr|A0A2P6Q146|A0A2P6Q146_ROSCH Uncharacterized protein OS=Rosa chinensis OX=74649 GN=RchiOBHm_Chr6g0310391 PE=4 SV=1
12885	FvH4_3g31510	chrFvb3	+	5.17365e-06	0.000631304	-0.228	AT5G60740.1 | ABC transporter family protein | Chr5:24425824-24430269 REVERSE LENGTH=1109 | 201606; PREDICTED: ABC transporter G family member 28-like isoform X1 [Fragaria vesca subsp. vesca]; sp|Q9FF46|AB28G_ARATH ABC transporter G family member 28 OS=Arabidopsis thaliana OX=3702 GN=ABCG28 PE=3 SV=1; tr|A0A2P6QH32|A0A2P6QH32_ROSCH Putative sulfate-transporting ATPase OS=Rosa chinensis OX=74649 G…
12913	FvH4_1g22740	chrFvb1	+	4.35977e-05	0.00318223	0.072	AT5G64830.3 | programmed cell death 2 C-terminal domain-containing protein | Chr5:25915388-25916512 REVERSE LENGTH=277 | 201606; PREDICTED: programmed cell death protein 2-like [Fragaria vesca subsp. vesca] &gt;gi|764520130|ref|XP_011468959.1| PREDICTED: programmed cell death protein 2-like [Fragaria vesca subsp. vesca]; tr|A0A2P6RRE9|A0A2P6RRE9_ROSCH Putative programmed cell death protein OS=Ros…
12963	FvH4_1g23470	chrFvb1	+	9.77854e-07	0.000181756	0.112	AT1G08450.1 | calreticulin 3 | Chr1:2668008-2671800 REVERSE LENGTH=424 | 201606; PREDICTED: calreticulin-3-like [Fragaria vesca subsp. vesca]; sp|O04153|CALR3_ARATH Calreticulin-3 OS=Arabidopsis thaliana OX=3702 GN=CRT3 PE=1 SV=2; tr|A0A2P6RRV5|A0A2P6RRV5_ROSCH Putative calreticulin/calnexin, concanavalin A-like lectin/glucanase domain-containing protein OS=Rosa chinensis OX=74649 GN=RchiOBHm_Chr…
12969	FvH4_1g23470	chrFvb1	+	2.8824e-08	9.40308e-06	0.136	AT1G08450.1 | calreticulin 3 | Chr1:2668008-2671800 REVERSE LENGTH=424 | 201606; PREDICTED: calreticulin-3-like [Fragaria vesca subsp. vesca]; sp|O04153|CALR3_ARATH Calreticulin-3 OS=Arabidopsis thaliana OX=3702 GN=CRT3 PE=1 SV=2; tr|A0A2P6RRV5|A0A2P6RRV5_ROSCH Putative calreticulin/calnexin, concanavalin A-like lectin/glucanase domain-containing protein OS=Rosa chinensis OX=74649 GN=RchiOBHm_Chr…
13007	FvH4_6g26210	chrFvb6	+	0.00103525	0.0311946	-0.036	AT4G03560.1 | two-pore channel 1 | Chr4:1580253-1585691 FORWARD LENGTH=733 | 201606; PREDICTED: two pore calcium channel protein 1 isoform X1 [Fragaria vesca subsp. vesca]; sp|Q94KI8|TPC1_ARATH Two pore calcium channel protein 1 OS=Arabidopsis thaliana OX=3702 GN=TPC1 PE=1 SV=1; tr|A0A2P6RTV7|A0A2P6RTV7_ROSCH Putative Two pore calcium channel protein OS=Rosa chinensis OX=74649 GN=RchiOBHm_Chr2g01…
13031	FvH4_4g10800	chrFvb4	+	0.000287386	0.0122503	0.107	AT3G59410.3 | protein kinase family protein | Chr3:21950575-21959151 FORWARD LENGTH=1241 | 201606; PREDICTED: probable serine/threonine-protein kinase GCN2 isoform X2 [Fragaria vesca subsp. vesca]; sp|Q9LX30|GCN2_ARATH eIF-2-alpha kinase GCN2 OS=Arabidopsis thaliana OX=3702 GN=GCN2 PE=2 SV=2; tr|A0A2P6QUF0|A0A2P6QUF0_ROSCH Uncharacterized protein OS=Rosa chinensis OX=74649 GN=RchiOBHm_Chr4g040678…
13109	FvH4_4g28400	chrFvb4	-	0.000529841	0.0193368	-0.112	AT1G26120.1 | alpha/beta-Hydrolases superfamily protein | Chr1:9028656-9031402 REVERSE LENGTH=476 | 201606; PREDICTED: probable isoprenylcysteine alpha-carbonyl methylesterase ICMEL1 [Fragaria vesca subsp. vesca]; sp|Q8VYP9|ICML1_ARATH Probable isoprenylcysteine alpha-carbonyl methylesterase ICMEL1 OS=Arabidopsis thaliana OX=3702 GN=ICMEL1 PE=2 SV=1; tr|A0A2P6R212|A0A2P6R212_ROSCH Putative alpha/…
13186	FvH4_1g25840	chrFvb1	+	0.000498815	0.0185864	-0.168	AT4G39850.4 | peroxisomal ABC transporter 1 | Chr4:18489220-18496762 FORWARD LENGTH=1337 | 201606; PREDICTED: ABC transporter D family member 1 [Fragaria vesca subsp. vesca]; sp|Q94FB9|AB1D_ARATH ABC transporter D family member 1 OS=Arabidopsis thaliana OX=3702 GN=ABCD1 PE=1 SV=1; tr|A0A2P6REX3|A0A2P6REX3_ROSCH Putative fatty-acyl-CoA-transporting ATPase OS=Rosa chinensis OX=74649 GN=RchiOBHm_Chr…
13190	FvH4_2g20550	chrFvb2	-	3.23783e-05	0.00262725	-0.09	AT1G04080.4 | Tetratricopeptide repeat (TPR)-like superfamily protein | Chr1:1051803-1056550 FORWARD LENGTH=768 | 201606; pre-mRNA-processing factor 39 isoform X1 [Rosa chinensis] &gt;gi|1358151238|gb|PRQ25717.1| putative tetratricopeptide-like helical domain-containing protein [Rosa chinensis]; sp|Q4KLU2|PRP39_XENLA Pre-mRNA-processing factor 39 OS=Xenopus laevis OX=8355 GN=prpf39 PE=2 SV=1; tr|…
13191	FvH4_2g20550	chrFvb2	-	2.83337e-05	0.00235893	-0.073	AT1G04080.4 | Tetratricopeptide repeat (TPR)-like superfamily protein | Chr1:1051803-1056550 FORWARD LENGTH=768 | 201606; pre-mRNA-processing factor 39 isoform X1 [Rosa chinensis] &gt;gi|1358151238|gb|PRQ25717.1| putative tetratricopeptide-like helical domain-containing protein [Rosa chinensis]; sp|Q4KLU2|PRP39_XENLA Pre-mRNA-processing factor 39 OS=Xenopus laevis OX=8355 GN=prpf39 PE=2 SV=1; tr|…
13192	FvH4_2g20550	chrFvb2	-	0.000815766	0.0262375	-0.052	AT1G04080.4 | Tetratricopeptide repeat (TPR)-like superfamily protein | Chr1:1051803-1056550 FORWARD LENGTH=768 | 201606; pre-mRNA-processing factor 39 isoform X1 [Rosa chinensis] &gt;gi|1358151238|gb|PRQ25717.1| putative tetratricopeptide-like helical domain-containing protein [Rosa chinensis]; sp|Q4KLU2|PRP39_XENLA Pre-mRNA-processing factor 39 OS=Xenopus laevis OX=8355 GN=prpf39 PE=2 SV=1; tr|…
13193	FvH4_2g20550	chrFvb2	-	0.00012996	0.00687884	-0.059	AT1G04080.4 | Tetratricopeptide repeat (TPR)-like superfamily protein | Chr1:1051803-1056550 FORWARD LENGTH=768 | 201606; pre-mRNA-processing factor 39 isoform X1 [Rosa chinensis] &gt;gi|1358151238|gb|PRQ25717.1| putative tetratricopeptide-like helical domain-containing protein [Rosa chinensis]; sp|Q4KLU2|PRP39_XENLA Pre-mRNA-processing factor 39 OS=Xenopus laevis OX=8355 GN=prpf39 PE=2 SV=1; tr|…
13194	FvH4_2g20550	chrFvb2	-	0.000106493	0.00597297	-0.065	AT1G04080.4 | Tetratricopeptide repeat (TPR)-like superfamily protein | Chr1:1051803-1056550 FORWARD LENGTH=768 | 201606; pre-mRNA-processing factor 39 isoform X1 [Rosa chinensis] &gt;gi|1358151238|gb|PRQ25717.1| putative tetratricopeptide-like helical domain-containing protein [Rosa chinensis]; sp|Q4KLU2|PRP39_XENLA Pre-mRNA-processing factor 39 OS=Xenopus laevis OX=8355 GN=prpf39 PE=2 SV=1; tr|…
13230	FvH4_6g45360	chrFvb6	-	0.000448872	0.0172897	-0.079	PREDICTED: uncharacterized protein LOC105352420 [Fragaria vesca subsp. vesca]; tr|A0A251Q4P8|A0A251Q4P8_PRUPE Uncharacterized protein OS=Prunus persica OX=3760 GN=PRUPE_3G239800 PE=4 SV=1
13284	FvH4_2g25380	chrFvb2	-	0.000722368	0.0240456	0.378	uncharacterized protein LOC112181279 [Rosa chinensis] &gt;gi|1365938305|ref|XP_024189494.1| uncharacterized protein LOC112193539 [Rosa chinensis]
13285	FvH4_2g25380	chrFvb2	-	0.000298015	0.0125693	0.426	uncharacterized protein LOC112181279 [Rosa chinensis] &gt;gi|1365938305|ref|XP_024189494.1| uncharacterized protein LOC112193539 [Rosa chinensis]
13333	FvH4_1g02230	chrFvb1	+	0.00200754	0.0499273	-0.075	AT5G10790.1 | ubiquitin-specific protease 22 | Chr5:3410638-3412559 FORWARD LENGTH=557 | 201606; PREDICTED: ubiquitin carboxyl-terminal hydrolase 22-like [Fragaria vesca subsp. vesca]; sp|Q9LEW0|UBP22_ARATH Ubiquitin carboxyl-terminal hydrolase 22 OS=Arabidopsis thaliana OX=3702 GN=UBP22 PE=2 SV=1; tr|M5VV68|M5VV68_PRUPE Ubiquitinyl hydrolase 1 OS=Prunus persica OX=3760 GN=PRUPE_7G251600 PE=3 SV=1
13485	FvH4_3g28610	chrFvb3	+	1.221e-08	4.76041e-06	-0.197	AT5G17620.1 | nuclear matrix protein | Chr5:5805934-5808455 REVERSE LENGTH=329 | 201606; PREDICTED: uncharacterized protein LOC101291595 isoform X1 [Fragaria vesca subsp. vesca]; sp|Q0WTP1|AUG7_ARATH AUGMIN subunit 7 OS=Arabidopsis thaliana OX=3702 GN=AUG7 PE=1 SV=1; tr|M5XDE3|M5XDE3_PRUPE Uncharacterized protein OS=Prunus persica OX=3760 GN=PRUPE_2G104100 PE=4 SV=1
13487	FvH4_3g28610	chrFvb3	+	1.35905e-06	0.000236136	-0.443	AT5G17620.1 | nuclear matrix protein | Chr5:5805934-5808455 REVERSE LENGTH=329 | 201606; PREDICTED: uncharacterized protein LOC101291595 isoform X1 [Fragaria vesca subsp. vesca]; sp|Q0WTP1|AUG7_ARATH AUGMIN subunit 7 OS=Arabidopsis thaliana OX=3702 GN=AUG7 PE=1 SV=1; tr|M5XDE3|M5XDE3_PRUPE Uncharacterized protein OS=Prunus persica OX=3760 GN=PRUPE_2G104100 PE=4 SV=1
13488	FvH4_3g28610	chrFvb3	+	6.44429e-08	1.80723e-05	-0.464	AT5G17620.1 | nuclear matrix protein | Chr5:5805934-5808455 REVERSE LENGTH=329 | 201606; PREDICTED: uncharacterized protein LOC101291595 isoform X1 [Fragaria vesca subsp. vesca]; sp|Q0WTP1|AUG7_ARATH AUGMIN subunit 7 OS=Arabidopsis thaliana OX=3702 GN=AUG7 PE=1 SV=1; tr|M5XDE3|M5XDE3_PRUPE Uncharacterized protein OS=Prunus persica OX=3760 GN=PRUPE_2G104100 PE=4 SV=1
13514	FvH4_3g30770	chrFvb3	-	3.02528e-06	0.000435667	-0.147	AT2G28130.1 | actin protein 2/3 complex subunit-like protein | Chr2:11988823-11991397 FORWARD LENGTH=458 | 201606; PREDICTED: uncharacterized protein LOC101295940 isoform X2 [Fragaria vesca subsp. vesca]; tr|A0A2P6QGS8|A0A2P6QGS8_ROSCH Uncharacterized protein OS=Rosa chinensis OX=74649 GN=RchiOBHm_Chr5g0056961 PE=4 SV=1
13540	FvH4_c5g00010	chrcontig_5	-	0.000271374	0.0117241	-0.667	AT2G44280.4 | Major facilitator superfamily protein | Chr2:18301563-18303927 REVERSE LENGTH=462 | 201606; PREDICTED: major facilitator superfamily domain-containing protein 12-like [Fragaria vesca subsp. vesca] &gt;gi|764622556|ref|XP_011468788.1| PREDICTED: major facilitator superfamily domain-containing protein 12-like [Fragaria vesca subsp. vesca]; sp|Q6NUT3|MFS12_HUMAN Major facilitator super…
13544	FvH4_c5g00010	chrcontig_5	-	9.02993e-05	0.00521096	0.152	AT2G44280.4 | Major facilitator superfamily protein | Chr2:18301563-18303927 REVERSE LENGTH=462 | 201606; PREDICTED: major facilitator superfamily domain-containing protein 12-like [Fragaria vesca subsp. vesca] &gt;gi|764622556|ref|XP_011468788.1| PREDICTED: major facilitator superfamily domain-containing protein 12-like [Fragaria vesca subsp. vesca]; sp|Q6NUT3|MFS12_HUMAN Major facilitator super…
13545	FvH4_c5g00010	chrcontig_5	-	0.000587544	0.020721	0.077	AT2G44280.4 | Major facilitator superfamily protein | Chr2:18301563-18303927 REVERSE LENGTH=462 | 201606; PREDICTED: major facilitator superfamily domain-containing protein 12-like [Fragaria vesca subsp. vesca] &gt;gi|764622556|ref|XP_011468788.1| PREDICTED: major facilitator superfamily domain-containing protein 12-like [Fragaria vesca subsp. vesca]; sp|Q6NUT3|MFS12_HUMAN Major facilitator super…
13549	FvH4_c5g00010	chrcontig_5	-	0.000416858	0.0164937	0.102	AT2G44280.4 | Major facilitator superfamily protein | Chr2:18301563-18303927 REVERSE LENGTH=462 | 201606; PREDICTED: major facilitator superfamily domain-containing protein 12-like [Fragaria vesca subsp. vesca] &gt;gi|764622556|ref|XP_011468788.1| PREDICTED: major facilitator superfamily domain-containing protein 12-like [Fragaria vesca subsp. vesca]; sp|Q6NUT3|MFS12_HUMAN Major facilitator super…
13551	FvH4_c5g00010	chrcontig_5	-	3.33497e-08	1.02518e-05	-0.074	AT2G44280.4 | Major facilitator superfamily protein | Chr2:18301563-18303927 REVERSE LENGTH=462 | 201606; PREDICTED: major facilitator superfamily domain-containing protein 12-like [Fragaria vesca subsp. vesca] &gt;gi|764622556|ref|XP_011468788.1| PREDICTED: major facilitator superfamily domain-containing protein 12-like [Fragaria vesca subsp. vesca]; sp|Q6NUT3|MFS12_HUMAN Major facilitator super…
13563	FvH4_1g30562	chrFvb2	+	0.000328732	0.0135783	0.409	AT5G53350.1 | CLP protease regulatory subunit X | Chr5:21644060-21647503 FORWARD LENGTH=579 | 201606; hypothetical protein LR48_Vigan02g176000 [Vigna angularis]; sp|Q9FK07|CLPX1_ARATH CLP protease regulatory subunit CLPX1, mitochondrial OS=Arabidopsis thaliana OX=3702 GN=CLPX1 PE=2 SV=1; tr|A0A287U2C1|A0A287U2C1_HORVV Uncharacterized protein OS=Hordeum vulgare subsp. vulgare OX=112509 PE=4 SV=1
13583	FvH4_6g06441	chrFvb6	-	0.000927675	0.0287382	0.292	AT5G27680.6 | RECQ helicase SIM | Chr5:9794244-9798637 REVERSE LENGTH=831 | 201606; PREDICTED: ATP-dependent DNA helicase Q-like SIM isoform X2 [Fragaria vesca subsp. vesca]; sp|Q9FT69|RQSIM_ARATH ATP-dependent DNA helicase Q-like SIM OS=Arabidopsis thaliana OX=3702 GN=RECQSIM PE=2 SV=1; tr|A0A2P6R728|A0A2P6R728_ROSCH ATP-dependent DNA helicase OS=Rosa chinensis OX=74649 GN=RchiOBHm_Chr3g0455521 …
13584	FvH4_6g06441	chrFvb6	-	0.000901695	0.0283732	-0.044	AT5G27680.6 | RECQ helicase SIM | Chr5:9794244-9798637 REVERSE LENGTH=831 | 201606; PREDICTED: ATP-dependent DNA helicase Q-like SIM isoform X2 [Fragaria vesca subsp. vesca]; sp|Q9FT69|RQSIM_ARATH ATP-dependent DNA helicase Q-like SIM OS=Arabidopsis thaliana OX=3702 GN=RECQSIM PE=2 SV=1; tr|A0A2P6R728|A0A2P6R728_ROSCH ATP-dependent DNA helicase OS=Rosa chinensis OX=74649 GN=RchiOBHm_Chr3g0455521 …
13590	FvH4_6g06441	chrFvb6	-	0.000518133	0.0189962	0.293	AT5G27680.6 | RECQ helicase SIM | Chr5:9794244-9798637 REVERSE LENGTH=831 | 201606; PREDICTED: ATP-dependent DNA helicase Q-like SIM isoform X2 [Fragaria vesca subsp. vesca]; sp|Q9FT69|RQSIM_ARATH ATP-dependent DNA helicase Q-like SIM OS=Arabidopsis thaliana OX=3702 GN=RECQSIM PE=2 SV=1; tr|A0A2P6R728|A0A2P6R728_ROSCH ATP-dependent DNA helicase OS=Rosa chinensis OX=74649 GN=RchiOBHm_Chr3g0455521 …
13596	FvH4_6g06441	chrFvb6	-	0.000869509	0.027523	0.283	AT5G27680.6 | RECQ helicase SIM | Chr5:9794244-9798637 REVERSE LENGTH=831 | 201606; PREDICTED: ATP-dependent DNA helicase Q-like SIM isoform X2 [Fragaria vesca subsp. vesca]; sp|Q9FT69|RQSIM_ARATH ATP-dependent DNA helicase Q-like SIM OS=Arabidopsis thaliana OX=3702 GN=RECQSIM PE=2 SV=1; tr|A0A2P6R728|A0A2P6R728_ROSCH ATP-dependent DNA helicase OS=Rosa chinensis OX=74649 GN=RchiOBHm_Chr3g0455521 …
13649	FvH4_2g01190	chrFvb2	-	0.000658732	0.0226448	-0.031	AT2G16770.2 | Basic-leucine zipper (bZIP) transcription factor family protein | Chr2:7279859-7280817 FORWARD LENGTH=249 | 201606; PREDICTED: uncharacterized protein LOC101314521 [Fragaria vesca subsp. vesca]; sp|Q8GTS2|BZP23_ARATH Basic leucine zipper 23 OS=Arabidopsis thaliana OX=3702 GN=BZIP23 PE=2 SV=1; tr|A0A2P6PKW9|A0A2P6PKW9_ROSCH Putative transcription factor bZIP family OS=Rosa chinensis …
13687	FvH4_4g30580	chrFvb4	+	8.17675e-06	0.000897222	-0.132	AT2G03350.1 | DUF538 family protein (Protein of unknown function%2C DUF538) | Chr2:1019733-1021071 REVERSE LENGTH=179 | 201606; PREDICTED: uncharacterized protein At5g01610 [Fragaria vesca subsp. vesca]; sp|Q9M015|Y5161_ARATH Uncharacterized protein At5g01610 OS=Arabidopsis thaliana OX=3702 GN=At5g01610 PE=1 SV=1; tr|A0A2P6R2Q8|A0A2P6R2Q8_ROSCH Uncharacterized protein OS=Rosa chinensis OX=74649 G…
13724	FvH4_2g19930	chrFvb2	-	9.50253e-05	0.00542492	0.28	AT5G17780.2 | alpha/beta-Hydrolases superfamily protein | Chr5:5867429-5868976 REVERSE LENGTH=419 | 201606; PREDICTED: uncharacterized protein LOC101312979 isoform X1 [Fragaria vesca subsp. vesca] &gt;gi|764527698|ref|XP_011458061.1| PREDICTED: uncharacterized protein LOC101312979 isoform X1 [Fragaria vesca subsp. vesca]; sp|Q700D5|BDG4_ARATH Probable lysophospholipase BODYGUARD 4 OS=Arabidopsis …
13725	FvH4_2g19930	chrFvb2	-	6.99844e-05	0.00445697	0.307	AT5G17780.2 | alpha/beta-Hydrolases superfamily protein | Chr5:5867429-5868976 REVERSE LENGTH=419 | 201606; PREDICTED: uncharacterized protein LOC101312979 isoform X1 [Fragaria vesca subsp. vesca] &gt;gi|764527698|ref|XP_011458061.1| PREDICTED: uncharacterized protein LOC101312979 isoform X1 [Fragaria vesca subsp. vesca]; sp|Q700D5|BDG4_ARATH Probable lysophospholipase BODYGUARD 4 OS=Arabidopsis …
13846	FvH4_3g05290	chrFvb3	-	3.98019e-05	0.00302968	-0.137	AT4G18370.1 | DEGP protease 5 | Chr4:10149235-10151051 FORWARD LENGTH=323 | 201606; PREDICTED: protease Do-like 5, chloroplastic isoform X2 [Fragaria vesca subsp. vesca]; sp|Q9SEL7|DEGP5_ARATH Protease Do-like 5, chloroplastic OS=Arabidopsis thaliana OX=3702 GN=DEGP5 PE=1 SV=3; tr|A0A2P6Q5M6|A0A2P6Q5M6_ROSCH Putative htrA2 peptidase OS=Rosa chinensis OX=74649 GN=RchiOBHm_Chr5g0014431 PE=4 SV=1
13887	FvH4_2g07370	chrFvb2	+	0.00184001	0.0474397	-0.565	AT1G50030.1 | target of rapamycin | Chr1:18522626-18539619 REVERSE LENGTH=2481 | 201606; PREDICTED: serine/threonine-protein kinase SMG1-like [Fragaria vesca subsp. vesca]; sp|Q8BKX6|SMG1_MOUSE Serine/threonine-protein kinase SMG1 OS=Mus musculus OX=10090 GN=Smg1 PE=1 SV=3; tr|A0A2P6PN74|A0A2P6PN74_ROSCH Putative non-specific serine/threonine protein kinase OS=Rosa chinensis OX=74649 GN=RchiOBHm_…
13898	FvH4_3g26951	chrFvb3	-	2.67979e-05	0.00227853	-0.081	AT1G10890.4 | arginine/glutamate-rich 1 protein | Chr1:3628081-3630545 FORWARD LENGTH=280 | 201606; PREDICTED: uncharacterized protein At1g10890 isoform X1 [Fragaria vesca subsp. vesca]; sp|P0CB26|Y1089_ARATH Uncharacterized protein At1g10890 OS=Arabidopsis thaliana OX=3702 GN=At1g10890 PE=4 SV=1; tr|A0A2P6QEW1|A0A2P6QEW1_ROSCH Putative arginine and glutamate-rich protein OS=Rosa chinensis OX=746…
13916	FvH4_2g08800	chrFvb2	+	0.00169039	0.04458	-0.166	AT5G15220.2 | Ribosomal protein L27 family protein | Chr5:4941466-4942133 REVERSE LENGTH=154 | 201606; PREDICTED: 50S ribosomal protein L27, chloroplastic-like [Fragaria vesca subsp. vesca] &gt;gi|764523722|ref|XP_011457744.1| PREDICTED: 50S ribosomal protein L27, chloroplastic-like [Fragaria vesca subsp. vesca]; sp|Q87SU3|RL27_VIBPA 50S ribosomal protein L27 OS=Vibrio parahaemolyticus serotype O…
13924	FvH4_2g16520	chrFvb2	-	0.00121354	0.0351421	-0.545	AT4G35260.1 | isocitrate dehydrogenase 1 | Chr4:16774494-16776233 REVERSE LENGTH=367 | 201606; PREDICTED: isocitrate dehydrogenase [NAD] regulatory subunit 1, mitochondrial isoform X2 [Fragaria vesca subsp. vesca]; sp|Q8LFC0|IDH1_ARATH Isocitrate dehydrogenase [NAD] regulatory subunit 1, mitochondrial OS=Arabidopsis thaliana OX=3702 GN=IDH1 PE=1 SV=2; tr|A0A2P6PTE2|A0A2P6PTE2_ROSCH Putative isoci…
14004	FvH4_3g14512	chrFvb3	+	2.96178e-06	0.000430892	0.316	AT1G16330.1 | cyclin b3%3B1 | Chr1:5582387-5587391 REVERSE LENGTH=648 | 201606; PREDICTED: putative cyclin-B3-1 isoform X2 [Fragaria vesca subsp. vesca]; sp|Q9SA32|CCB31_ARATH Putative cyclin-B3-1 OS=Arabidopsis thaliana OX=3702 GN=CYCB3-1 PE=3 SV=2; tr|A0A2P6Q871|A0A2P6Q871_ROSCH Putative cyclin OS=Rosa chinensis OX=74649 GN=RchiOBHm_Chr5g0023901 PE=3 SV=1
14087	FvH4_3g16600	chrFvb3	-	0.000162431	0.00798446	-0.018	AT1G17140.2 | interactor of constitutive active rops 1 | Chr1:5856740-5857861 REVERSE LENGTH=344 | 201606; PREDICTED: interactor of constitutive active ROPs 1-like [Fragaria vesca subsp. vesca] &gt;gi|764557036|ref|XP_011460728.1| PREDICTED: interactor of constitutive active ROPs 1-like [Fragaria vesca subsp. vesca] &gt;gi|764557041|ref|XP_011460729.1| PREDICTED: interactor of constitutive active…
14102	FvH4_3g17310	chrFvb3	-	0.000877973	0.027736	0.1	AT1G53530.1 | Peptidase S24/S26A/S26B/S26C family protein | Chr1:19978249-19979778 FORWARD LENGTH=168 | 201606; PREDICTED: mitochondrial inner membrane protease subunit 1-like [Fragaria vesca subsp. vesca]; sp|Q9CQU8|IMP1L_MOUSE Mitochondrial inner membrane protease subunit 1 OS=Mus musculus OX=10090 GN=Immp1l PE=1 SV=1; tr|A0A2P6Q9G5|A0A2P6Q9G5_ROSCH Putative signal peptidase I OS=Rosa chinensis…
14103	FvH4_3g17310	chrFvb3	-	0.000809053	0.026074	0.101	AT1G53530.1 | Peptidase S24/S26A/S26B/S26C family protein | Chr1:19978249-19979778 FORWARD LENGTH=168 | 201606; PREDICTED: mitochondrial inner membrane protease subunit 1-like [Fragaria vesca subsp. vesca]; sp|Q9CQU8|IMP1L_MOUSE Mitochondrial inner membrane protease subunit 1 OS=Mus musculus OX=10090 GN=Immp1l PE=1 SV=1; tr|A0A2P6Q9G5|A0A2P6Q9G5_ROSCH Putative signal peptidase I OS=Rosa chinensis…
14135	FvH4_3g17890	chrFvb3	+	0.000836632	0.0266858	0.131	PREDICTED: uncharacterized protein LOC101298347 [Fragaria vesca subsp. vesca]; tr|A0A2P6R6W8|A0A2P6R6W8_ROSCH Uncharacterized protein OS=Rosa chinensis OX=74649 GN=RchiOBHm_Chr3g0454571 PE=4 SV=1
14138	FvH4_3g17890	chrFvb3	+	0.000767007	0.0250728	0.132	PREDICTED: uncharacterized protein LOC101298347 [Fragaria vesca subsp. vesca]; tr|A0A2P6R6W8|A0A2P6R6W8_ROSCH Uncharacterized protein OS=Rosa chinensis OX=74649 GN=RchiOBHm_Chr3g0454571 PE=4 SV=1
14161	FvH4_3g18160	chrFvb3	+	0.00125564	0.035906	-0.059	AT1G53380.5 | hypothetical protein (DUF641) | Chr1:19913341-19914702 REVERSE LENGTH=453 | 201606; PREDICTED: uncharacterized protein LOC101295897 [Fragaria vesca subsp. vesca] &gt;gi|764557590|ref|XP_011460800.1| PREDICTED: uncharacterized protein LOC101295897 [Fragaria vesca subsp. vesca]; sp|F4KGE8|GIL1_ARATH Protein GRAVITROPIC IN THE LIGHT 1 OS=Arabidopsis thaliana OX=3702 GN=GIL1 PE=2 SV=1; …
14167	FvH4_6g27970	chrFvb6	+	0.000830993	0.0266139	0.346	AT1G73110.1 | P-loop containing nucleoside triphosphate hydrolases superfamily protein | Chr1:27494344-27496844 REVERSE LENGTH=432 | 201606; PREDICTED: ribulose bisphosphate carboxylase/oxygenase activase, chloroplastic [Fragaria vesca subsp. vesca]; sp|O49074|RCA_SOLPN Ribulose bisphosphate carboxylase/oxygenase activase, chloroplastic OS=Solanum pennellii OX=28526 PE=2 SV=1; tr|A0A2P6RV44|A0A2P…
14258	FvH4_3g20320	chrFvb3	+	0.000147453	0.00743545	0.508	PREDICTED: RNA polymerase II C-terminal domain phosphatase-like 2 [Fragaria vesca subsp. vesca]; tr|A0A2P6R964|A0A2P6R964_ROSCH Uncharacterized protein OS=Rosa chinensis OX=74649 GN=RchiOBHm_Chr3g0463301 PE=4 SV=1
14263	FvH4_3g20480	chrFvb3	-	0.000720936	0.0240456	-0.071	AT5G53760.2 | Seven transmembrane MLO family protein | Chr5:21823055-21826289 FORWARD LENGTH=573 | 201606; PREDICTED: MLO-like protein 11 isoform X1 [Fragaria vesca subsp. vesca]; sp|Q9FI00|MLO11_ARATH MLO-like protein 11 OS=Arabidopsis thaliana OX=3702 GN=MLO11 PE=2 SV=1; tr|A0A2P6QAY8|A0A2P6QAY8_ROSCH MLO-like protein OS=Rosa chinensis OX=74649 GN=MLO PE=3 SV=1
14264	FvH4_3g20480	chrFvb3	-	0.000459586	0.0176175	-0.078	AT5G53760.2 | Seven transmembrane MLO family protein | Chr5:21823055-21826289 FORWARD LENGTH=573 | 201606; PREDICTED: MLO-like protein 11 isoform X1 [Fragaria vesca subsp. vesca]; sp|Q9FI00|MLO11_ARATH MLO-like protein 11 OS=Arabidopsis thaliana OX=3702 GN=MLO11 PE=2 SV=1; tr|A0A2P6QAY8|A0A2P6QAY8_ROSCH MLO-like protein OS=Rosa chinensis OX=74649 GN=MLO PE=3 SV=1
14309	FvH4_4g23470	chrFvb4	-	1.73529e-06	0.000275287	-0.076	AT1G27980.1 | dihydrosphingosine phosphate lyase | Chr1:9748812-9752618 FORWARD LENGTH=544 | 201606; PREDICTED: sphingosine-1-phosphate lyase [Fragaria vesca subsp. vesca] &gt;gi|764645768|ref|XP_011457499.1| PREDICTED: sphingosine-1-phosphate lyase [Fragaria vesca subsp. vesca]; sp|Q9C509|SGPL_ARATH Sphingosine-1-phosphate lyase OS=Arabidopsis thaliana OX=3702 GN=DPL1 PE=1 SV=1; tr|A0A2P6R098|A0…
14314	FvH4_4g08140	chrFvb4	-	8.16563e-06	0.000897222	0.149	AT3G02920.1 | Replication protein A%2C subunit RPA32 | Chr3:651844-654189 REVERSE LENGTH=278 | 201606; PREDICTED: replication protein A 32 kDa subunit B-like [Fragaria vesca subsp. vesca]; sp|Q8LFJ8|RFA2B_ARATH Replication protein A 32 kDa subunit B OS=Arabidopsis thaliana OX=3702 GN=RPA2B PE=2 SV=1; tr|A0A2P6QTE5|A0A2P6QTE5_ROSCH Putative replication factor A protein OS=Rosa chinensis OX=74649 G…
14439	FvH4_3g24050	chrFvb3	-	0.000682519	0.0233121	-0.319	AT5G55570.1 | transmembrane protein | Chr5:22514587-22515260 REVERSE LENGTH=143 | 201606; PREDICTED: uncharacterized protein LOC101308266 [Fragaria vesca subsp. vesca]; tr|A0A2P6QD50|A0A2P6QD50_ROSCH Uncharacterized protein OS=Rosa chinensis OX=74649 GN=RchiOBHm_Chr5g0042631 PE=4 SV=1
14455	FvH4_3g24630	chrFvb3	+	0.00198432	0.049639	-0.115	AT2G27590.1 | S-adenosyl-L-methionine-dependent methyltransferases superfamily protein | Chr2:11777768-11779777 REVERSE LENGTH=372 | 201606; PREDICTED: uncharacterized protein LOC101313672 [Fragaria vesca subsp. vesca]; tr|A0A2P6QDI9|A0A2P6QDI9_ROSCH Putative S-adenosyl-L-methionine-dependent methyltransferase OS=Rosa chinensis OX=74649 GN=RchiOBHm_Chr5g0044201 PE=4 SV=1
14457	FvH4_3g24630	chrFvb3	+	0.000335782	0.0137627	-0.134	AT2G27590.1 | S-adenosyl-L-methionine-dependent methyltransferases superfamily protein | Chr2:11777768-11779777 REVERSE LENGTH=372 | 201606; PREDICTED: uncharacterized protein LOC101313672 [Fragaria vesca subsp. vesca]; tr|A0A2P6QDI9|A0A2P6QDI9_ROSCH Putative S-adenosyl-L-methionine-dependent methyltransferase OS=Rosa chinensis OX=74649 GN=RchiOBHm_Chr5g0044201 PE=4 SV=1
14489	FvH4_3g24980	chrFvb3	+	0.00106093	0.0317582	-0.062	AT2G27460.1 | sec23/sec24 transport family protein | Chr2:11740670-11744867 FORWARD LENGTH=745 | 201606; PREDICTED: protein transport protein Sec24-like At3g07100 [Fragaria vesca subsp. vesca]; sp|Q9SFU0|SC24A_ARATH Protein transport protein Sec24-like At3g07100 OS=Arabidopsis thaliana OX=3702 GN=At3g07100 PE=2 SV=2; tr|A0A2P6QDN9|A0A2P6QDN9_ROSCH Putative von Willebrand factor, type A, Zinc fing…
14507	FvH4_3g25260	chrFvb3	-	0.000796867	0.0257332	-0.086	AT4G13650.1 | Pentatricopeptide repeat (PPR) superfamily protein | Chr4:7939611-7942898 REVERSE LENGTH=1064 | 201606; PREDICTED: pentatricopeptide repeat-containing protein At4g13650 [Fragaria vesca subsp. vesca] &gt;gi|764543434|ref|XP_011459313.1| PREDICTED: pentatricopeptide repeat-containing protein At4g13650 [Fragaria vesca subsp. vesca] &gt;gi|764543439|ref|XP_011459314.1| PREDICTED: pentat…
14509	FvH4_3g25420	chrFvb3	+	0.000227032	0.0102391	0.107	AT3G03750.2 | SET domain protein 20 | Chr3:939976-941511 FORWARD LENGTH=354 | 201606; PREDICTED: histone-lysine N-methyltransferase SUVR3-like isoform X1 [Fragaria vesca subsp. vesca] &gt;gi|764543378|ref|XP_011459308.1| PREDICTED: histone-lysine N-methyltransferase SUVR3-like isoform X1 [Fragaria vesca subsp. vesca] &gt;gi|764543383|ref|XP_011459309.1| PREDICTED: histone-lysine N-methyltransfera…
14510	FvH4_3g46020	chrFvb3	+	0.00122668	0.0353944	0.155
14511	FvH4_3g46020	chrFvb3	+	4.1683e-05	0.00314294	0.188
14512	FvH4_3g46020	chrFvb3	+	7.80359e-05	0.00474682	0.18
14513	FvH4_3g46020	chrFvb3	+	4.23941e-05	0.00316336	0.186
14514	FvH4_3g46020	chrFvb3	+	5.40112e-05	0.00371034	0.185
14585	FvH4_3g26760	chrFvb3	-	0.00174637	0.0456887	-0.072	AT5G22000.3 | RING-H2 group F2A | Chr5:7277436-7279553 FORWARD LENGTH=375 | 201606; PREDICTED: E3 ubiquitin-protein ligase RHF2A [Fragaria vesca subsp. vesca] &gt;gi|764565412|ref|XP_011461808.1| PREDICTED: E3 ubiquitin-protein ligase RHF2A [Fragaria vesca subsp. vesca]; sp|Q9ZT42|RHF2A_ARATH E3 ubiquitin-protein ligase RHF2A OS=Arabidopsis thaliana OX=3702 GN=RHF2A PE=2 SV=1; tr|A0A2P6QEU0|A0A2P…
14587	FvH4_3g26760	chrFvb3	-	0.00141883	0.0392387	-0.075	AT5G22000.3 | RING-H2 group F2A | Chr5:7277436-7279553 FORWARD LENGTH=375 | 201606; PREDICTED: E3 ubiquitin-protein ligase RHF2A [Fragaria vesca subsp. vesca] &gt;gi|764565412|ref|XP_011461808.1| PREDICTED: E3 ubiquitin-protein ligase RHF2A [Fragaria vesca subsp. vesca]; sp|Q9ZT42|RHF2A_ARATH E3 ubiquitin-protein ligase RHF2A OS=Arabidopsis thaliana OX=3702 GN=RHF2A PE=2 SV=1; tr|A0A2P6QEU0|A0A2P…
14592	FvH4_3g26810	chrFvb3	-	4.53377e-06	0.000579779	-0.624	AT1G43770.3 | RING/FYVE/PHD zinc finger superfamily protein | Chr1:16548509-16550257 FORWARD LENGTH=431 | 201606; PREDICTED: uncharacterized protein LOC101308361 isoform X3 [Fragaria vesca subsp. vesca]; tr|A0A2P6PSC6|A0A2P6PSC6_ROSCH Putative chromatin regulator PHD family OS=Rosa chinensis OX=74649 GN=RchiOBHm_Chr6g0276691 PE=4 SV=1
14593	FvH4_3g26810	chrFvb3	-	1.39219e-05	0.00134874	-0.644	AT1G43770.3 | RING/FYVE/PHD zinc finger superfamily protein | Chr1:16548509-16550257 FORWARD LENGTH=431 | 201606; PREDICTED: uncharacterized protein LOC101308361 isoform X3 [Fragaria vesca subsp. vesca]; tr|A0A2P6PSC6|A0A2P6PSC6_ROSCH Putative chromatin regulator PHD family OS=Rosa chinensis OX=74649 GN=RchiOBHm_Chr6g0276691 PE=4 SV=1
14600	FvH4_1g29230	chrFvb1	+	5.04119e-05	0.00354993	-0.177	AT2G41020.1 | WW domain-containing protein | Chr2:17117425-17120901 FORWARD LENGTH=463 | 201606; PREDICTED: polyglutamine-binding protein 1 isoform X1 [Fragaria vesca subsp. vesca]; sp|Q91VJ5|PQBP1_MOUSE Polyglutamine-binding protein 1 OS=Mus musculus OX=10090 GN=Pqbp1 PE=1 SV=1; tr|A0A2P6RH19|A0A2P6RH19_ROSCH Putative WW domain-containing protein OS=Rosa chinensis OX=74649 GN=RchiOBHm_Chr3g04946…
14607	FvH4_5g10191	chrFvb5	-	0.000907976	0.0284179	0.052
14642	FvH4_3g27610	chrFvb3	-	7.13781e-05	0.0045277	-0.046	AT2G26980.4 | CBL-interacting protein kinase 3 | Chr2:11515234-11518426 REVERSE LENGTH=451 | 201606; PREDICTED: CBL-interacting serine/threonine-protein kinase 3 isoform X1 [Fragaria vesca subsp. vesca] &gt;gi|764544891|ref|XP_011459449.1| PREDICTED: CBL-interacting serine/threonine-protein kinase 3 isoform X1 [Fragaria vesca subsp. vesca]; sp|Q2V452|CIPK3_ARATH CBL-interacting serine/threonine-p…
14644	FvH4_6g26630	chrFvb6	-	2.82524e-07	6.64139e-05	0.645	AT5G44200.2 | CAP-binding protein 20 | Chr5:17802062-17803875 REVERSE LENGTH=257 | 201606; PREDICTED: nuclear cap-binding protein subunit 2 [Fragaria vesca subsp. vesca]; sp|Q9XFD1|NCBP2_ARATH Nuclear cap-binding protein subunit 2 OS=Arabidopsis thaliana OX=3702 GN=CBP20 PE=1 SV=1; tr|M5VT13|M5VT13_PRUPE Nuclear cap-binding protein subunit 2 OS=Prunus persica OX=3760 GN=PRUPE_3G134700 PE=3 SV=1
14666	FvH4_6g43291	chrFvb6	+	0.000375438	0.0151934	-0.032	AT1G05200.6 | glutamate receptor 3.4 | Chr1:1505642-1509002 FORWARD LENGTH=959 | 201606; PREDICTED: glutamate receptor 3.5 isoform X1 [Fragaria vesca subsp. vesca]; sp|Q8GXJ4|GLR34_ARATH Glutamate receptor 3.4 OS=Arabidopsis thaliana OX=3702 GN=GLR3.4 PE=2 SV=2; tr|A0A251Q3S3|A0A251Q3S3_PRUPE Glutamate receptor OS=Prunus persica OX=3760 GN=PRUPE_3G217900 PE=3 SV=1
14675	FvH4_3g28160	chrFvb3	-	3.72913e-07	8.14765e-05	-0.127	AT2G26810.2 | Putative methyltransferase family protein | Chr2:11433900-11436078 REVERSE LENGTH=256 | 201606; PREDICTED: protein N-lysine methyltransferase METTL21A [Fragaria vesca subsp. vesca]; sp|Q8WXB1|MT21A_HUMAN Protein N-lysine methyltransferase METTL21A OS=Homo sapiens OX=9606 GN=METTL21A PE=1 SV=2; tr|A0A251PR66|A0A251PR66_PRUPE Uncharacterized protein OS=Prunus persica OX=3760 GN=PRUPE_…
14676	FvH4_3g28160	chrFvb3	-	3.6788e-08	1.08899e-05	-0.192	AT2G26810.2 | Putative methyltransferase family protein | Chr2:11433900-11436078 REVERSE LENGTH=256 | 201606; PREDICTED: protein N-lysine methyltransferase METTL21A [Fragaria vesca subsp. vesca]; sp|Q8WXB1|MT21A_HUMAN Protein N-lysine methyltransferase METTL21A OS=Homo sapiens OX=9606 GN=METTL21A PE=1 SV=2; tr|A0A251PR66|A0A251PR66_PRUPE Uncharacterized protein OS=Prunus persica OX=3760 GN=PRUPE_…
14677	FvH4_3g28160	chrFvb3	-	4.75255e-05	0.0033915	-0.181	AT2G26810.2 | Putative methyltransferase family protein | Chr2:11433900-11436078 REVERSE LENGTH=256 | 201606; PREDICTED: protein N-lysine methyltransferase METTL21A [Fragaria vesca subsp. vesca]; sp|Q8WXB1|MT21A_HUMAN Protein N-lysine methyltransferase METTL21A OS=Homo sapiens OX=9606 GN=METTL21A PE=1 SV=2; tr|A0A251PR66|A0A251PR66_PRUPE Uncharacterized protein OS=Prunus persica OX=3760 GN=PRUPE_…
14693	FvH4_4g10500	chrFvb4	-	3.93258e-05	0.00300777	-0.07	AT2G30695.3 | bacterial trigger factor | Chr2:13079269-13081095 REVERSE LENGTH=199 | 201606; PREDICTED: uncharacterized protein LOC101297502 [Fragaria vesca subsp. vesca]; sp|Q8DLI3|TIG_THEEB Trigger factor OS=Thermosynechococcus elongatus (strain BP-1) OX=197221 GN=tig PE=3 SV=1; tr|A0A2P6QUD4|A0A2P6QUD4_ROSCH Putative trigger factor OS=Rosa chinensis OX=74649 GN=RchiOBHm_Chr4g0406061 PE=4 SV=1
14694	FvH4_4g10500	chrFvb4	-	0.000174107	0.00845926	-0.454	AT2G30695.3 | bacterial trigger factor | Chr2:13079269-13081095 REVERSE LENGTH=199 | 201606; PREDICTED: uncharacterized protein LOC101297502 [Fragaria vesca subsp. vesca]; sp|Q8DLI3|TIG_THEEB Trigger factor OS=Thermosynechococcus elongatus (strain BP-1) OX=197221 GN=tig PE=3 SV=1; tr|A0A2P6QUD4|A0A2P6QUD4_ROSCH Putative trigger factor OS=Rosa chinensis OX=74649 GN=RchiOBHm_Chr4g0406061 PE=4 SV=1
14695	FvH4_4g10500	chrFvb4	-	1.42793e-06	0.000237766	-0.163	AT2G30695.3 | bacterial trigger factor | Chr2:13079269-13081095 REVERSE LENGTH=199 | 201606; PREDICTED: uncharacterized protein LOC101297502 [Fragaria vesca subsp. vesca]; sp|Q8DLI3|TIG_THEEB Trigger factor OS=Thermosynechococcus elongatus (strain BP-1) OX=197221 GN=tig PE=3 SV=1; tr|A0A2P6QUD4|A0A2P6QUD4_ROSCH Putative trigger factor OS=Rosa chinensis OX=74649 GN=RchiOBHm_Chr4g0406061 PE=4 SV=1
14733	FvH4_3g29650	chrFvb3	-	0.000462134	0.0176727	0.106	AT2G27760.1 | tRNAisopentenyltransferase 2 | Chr2:11824860-11827432 FORWARD LENGTH=466 | 201606; PREDICTED: tRNA dimethylallyltransferase 2 isoform X1 [Fragaria vesca subsp. vesca]; sp|Q9ZUX7|IPT2_ARATH tRNA dimethylallyltransferase 2 OS=Arabidopsis thaliana OX=3702 GN=IPT2 PE=1 SV=2; tr|A0A2P6QGA3|A0A2P6QGA3_ROSCH Putative transferase OS=Rosa chinensis OX=74649 GN=RchiOBHm_Chr5g0055011 PE=3 SV=1
14753	FvH4_3g29931	chrFvb3	+	0.0013156	0.0371552	-0.398
14869	FvH4_6g08720	chrFvb6	+	0.000776566	0.0252819	-0.012	PREDICTED: uncharacterized protein LOC101311974 isoform X4 [Fragaria vesca subsp. vesca]; tr|A0A2P6R821|A0A2P6R821_ROSCH Uncharacterized protein OS=Rosa chinensis OX=74649 GN=RchiOBHm_Chr3g0458901 PE=4 SV=1
14877	FvH4_6g08720	chrFvb6	+	4.30253e-05	0.00316336	-0.017	PREDICTED: uncharacterized protein LOC101311974 isoform X4 [Fragaria vesca subsp. vesca]; tr|A0A2P6R821|A0A2P6R821_ROSCH Uncharacterized protein OS=Rosa chinensis OX=74649 GN=RchiOBHm_Chr3g0458901 PE=4 SV=1
14889	FvH4_6g08720	chrFvb6	+	0.000496603	0.0185472	-0.254	PREDICTED: uncharacterized protein LOC101311974 isoform X4 [Fragaria vesca subsp. vesca]; tr|A0A2P6R821|A0A2P6R821_ROSCH Uncharacterized protein OS=Rosa chinensis OX=74649 GN=RchiOBHm_Chr3g0458901 PE=4 SV=1
14915	FvH4_6g08720	chrFvb6	+	0.000440062	0.0170737	-0.259	PREDICTED: uncharacterized protein LOC101311974 isoform X4 [Fragaria vesca subsp. vesca]; tr|A0A2P6R821|A0A2P6R821_ROSCH Uncharacterized protein OS=Rosa chinensis OX=74649 GN=RchiOBHm_Chr3g0458901 PE=4 SV=1
14917	FvH4_6g08720	chrFvb6	+	0.00102649	0.0310867	0.027	PREDICTED: uncharacterized protein LOC101311974 isoform X4 [Fragaria vesca subsp. vesca]; tr|A0A2P6R821|A0A2P6R821_ROSCH Uncharacterized protein OS=Rosa chinensis OX=74649 GN=RchiOBHm_Chr3g0458901 PE=4 SV=1
14937	FvH4_6g08720	chrFvb6	+	4.8498e-06	0.000600962	-0.6	PREDICTED: uncharacterized protein LOC101311974 isoform X4 [Fragaria vesca subsp. vesca]; tr|A0A2P6R821|A0A2P6R821_ROSCH Uncharacterized protein OS=Rosa chinensis OX=74649 GN=RchiOBHm_Chr3g0458901 PE=4 SV=1
14954	FvH4_6g08720	chrFvb6	+	0.000428976	0.0168068	-0.261	PREDICTED: uncharacterized protein LOC101311974 isoform X4 [Fragaria vesca subsp. vesca]; tr|A0A2P6R821|A0A2P6R821_ROSCH Uncharacterized protein OS=Rosa chinensis OX=74649 GN=RchiOBHm_Chr3g0458901 PE=4 SV=1
14956	FvH4_6g08720	chrFvb6	+	0.00199926	0.0499273	-0.174	PREDICTED: uncharacterized protein LOC101311974 isoform X4 [Fragaria vesca subsp. vesca]; tr|A0A2P6R821|A0A2P6R821_ROSCH Uncharacterized protein OS=Rosa chinensis OX=74649 GN=RchiOBHm_Chr3g0458901 PE=4 SV=1
14957	FvH4_6g08720	chrFvb6	+	3.45539e-05	0.0027756	-0.5	PREDICTED: uncharacterized protein LOC101311974 isoform X4 [Fragaria vesca subsp. vesca]; tr|A0A2P6R821|A0A2P6R821_ROSCH Uncharacterized protein OS=Rosa chinensis OX=74649 GN=RchiOBHm_Chr3g0458901 PE=4 SV=1
14958	FvH4_6g08720	chrFvb6	+	6.071e-06	0.000713566	-0.644	PREDICTED: uncharacterized protein LOC101311974 isoform X4 [Fragaria vesca subsp. vesca]; tr|A0A2P6R821|A0A2P6R821_ROSCH Uncharacterized protein OS=Rosa chinensis OX=74649 GN=RchiOBHm_Chr3g0458901 PE=4 SV=1
14966	FvH4_6g08720	chrFvb6	+	9.56486e-07	0.000179876	-0.641	PREDICTED: uncharacterized protein LOC101311974 isoform X4 [Fragaria vesca subsp. vesca]; tr|A0A2P6R821|A0A2P6R821_ROSCH Uncharacterized protein OS=Rosa chinensis OX=74649 GN=RchiOBHm_Chr3g0458901 PE=4 SV=1
14970	FvH4_6g08720	chrFvb6	+	9.2112e-05	0.00529644	-0.341	PREDICTED: uncharacterized protein LOC101311974 isoform X4 [Fragaria vesca subsp. vesca]; tr|A0A2P6R821|A0A2P6R821_ROSCH Uncharacterized protein OS=Rosa chinensis OX=74649 GN=RchiOBHm_Chr3g0458901 PE=4 SV=1
14972	FvH4_6g08720	chrFvb6	+	7.05586e-06	0.000799914	-0.56	PREDICTED: uncharacterized protein LOC101311974 isoform X4 [Fragaria vesca subsp. vesca]; tr|A0A2P6R821|A0A2P6R821_ROSCH Uncharacterized protein OS=Rosa chinensis OX=74649 GN=RchiOBHm_Chr3g0458901 PE=4 SV=1
14974	FvH4_6g08720	chrFvb6	+	3.16883e-05	0.00259763	-0.467	PREDICTED: uncharacterized protein LOC101311974 isoform X4 [Fragaria vesca subsp. vesca]; tr|A0A2P6R821|A0A2P6R821_ROSCH Uncharacterized protein OS=Rosa chinensis OX=74649 GN=RchiOBHm_Chr3g0458901 PE=4 SV=1
15003	FvH4_3g31160	chrFvb3	-	1.42092e-06	0.000237766	-0.051	AT2G31840.2 | Thioredoxin superfamily protein | Chr2:13538003-13539602 REVERSE LENGTH=350 | 201606; sp|Q9SKB6|MRL7L_ARATH Thioredoxin-like fold domain-containing protein MRL7L, chloroplastic OS=Arabidopsis thaliana OX=3702 GN=MRL7L PE=2 SV=1; tr|A0A2P6RHU9|A0A2P6RHU9_ROSCH Uncharacterized protein OS=Rosa chinensis OX=74649 GN=RchiOBHm_Chr2g0084441 PE=4 SV=1
15004	FvH4_3g31160	chrFvb3	-	8.71544e-05	0.00508454	-0.037	AT2G31840.2 | Thioredoxin superfamily protein | Chr2:13538003-13539602 REVERSE LENGTH=350 | 201606; sp|Q9SKB6|MRL7L_ARATH Thioredoxin-like fold domain-containing protein MRL7L, chloroplastic OS=Arabidopsis thaliana OX=3702 GN=MRL7L PE=2 SV=1; tr|A0A2P6RHU9|A0A2P6RHU9_ROSCH Uncharacterized protein OS=Rosa chinensis OX=74649 GN=RchiOBHm_Chr2g0084441 PE=4 SV=1
15015	FvH4_3g31250	chrFvb3	+	0.000114341	0.00631761	-0.278	AT4G02260.4 | RELA/SPOT homolog 1 | Chr4:985451-991178 FORWARD LENGTH=868 | 201606; PREDICTED: putative GTP diphosphokinase RSH1, chloroplastic isoform X1 [Fragaria vesca subsp. vesca]; sp|P0DKG8|RSH1L_ARATH Putative GTP diphosphokinase RSH1, chloroplastic OS=Arabidopsis thaliana OX=3702 GN=RSH1 PE=1 SV=1; tr|W9R132|W9R132_9ROSA GTP pyrophosphokinase OS=Morus notabilis OX=981085 GN=L484_011127 PE…
15019	FvH4_3g31250	chrFvb3	+	4.65815e-05	0.00333904	-0.302	AT4G02260.4 | RELA/SPOT homolog 1 | Chr4:985451-991178 FORWARD LENGTH=868 | 201606; PREDICTED: putative GTP diphosphokinase RSH1, chloroplastic isoform X1 [Fragaria vesca subsp. vesca]; sp|P0DKG8|RSH1L_ARATH Putative GTP diphosphokinase RSH1, chloroplastic OS=Arabidopsis thaliana OX=3702 GN=RSH1 PE=1 SV=1; tr|W9R132|W9R132_9ROSA GTP pyrophosphokinase OS=Morus notabilis OX=981085 GN=L484_011127 PE…
15021	FvH4_3g31250	chrFvb3	+	0.000757267	0.0248051	-0.274	AT4G02260.4 | RELA/SPOT homolog 1 | Chr4:985451-991178 FORWARD LENGTH=868 | 201606; PREDICTED: putative GTP diphosphokinase RSH1, chloroplastic isoform X1 [Fragaria vesca subsp. vesca]; sp|P0DKG8|RSH1L_ARATH Putative GTP diphosphokinase RSH1, chloroplastic OS=Arabidopsis thaliana OX=3702 GN=RSH1 PE=1 SV=1; tr|W9R132|W9R132_9ROSA GTP pyrophosphokinase OS=Morus notabilis OX=981085 GN=L484_011127 PE…
15034	FvH4_3g31250	chrFvb3	+	0.00054766	0.0197793	-0.308	AT4G02260.4 | RELA/SPOT homolog 1 | Chr4:985451-991178 FORWARD LENGTH=868 | 201606; PREDICTED: putative GTP diphosphokinase RSH1, chloroplastic isoform X1 [Fragaria vesca subsp. vesca]; sp|P0DKG8|RSH1L_ARATH Putative GTP diphosphokinase RSH1, chloroplastic OS=Arabidopsis thaliana OX=3702 GN=RSH1 PE=1 SV=1; tr|W9R132|W9R132_9ROSA GTP pyrophosphokinase OS=Morus notabilis OX=981085 GN=L484_011127 PE…
15036	FvH4_3g31250	chrFvb3	+	3.85486e-06	0.000518046	-0.398	AT4G02260.4 | RELA/SPOT homolog 1 | Chr4:985451-991178 FORWARD LENGTH=868 | 201606; PREDICTED: putative GTP diphosphokinase RSH1, chloroplastic isoform X1 [Fragaria vesca subsp. vesca]; sp|P0DKG8|RSH1L_ARATH Putative GTP diphosphokinase RSH1, chloroplastic OS=Arabidopsis thaliana OX=3702 GN=RSH1 PE=1 SV=1; tr|W9R132|W9R132_9ROSA GTP pyrophosphokinase OS=Morus notabilis OX=981085 GN=L484_011127 PE…
15037	FvH4_3g31250	chrFvb3	+	0.000165517	0.00806645	-0.346	AT4G02260.4 | RELA/SPOT homolog 1 | Chr4:985451-991178 FORWARD LENGTH=868 | 201606; PREDICTED: putative GTP diphosphokinase RSH1, chloroplastic isoform X1 [Fragaria vesca subsp. vesca]; sp|P0DKG8|RSH1L_ARATH Putative GTP diphosphokinase RSH1, chloroplastic OS=Arabidopsis thaliana OX=3702 GN=RSH1 PE=1 SV=1; tr|W9R132|W9R132_9ROSA GTP pyrophosphokinase OS=Morus notabilis OX=981085 GN=L484_011127 PE…
15044	FvH4_4g23290	chrFvb4	-	0.000114614	0.00631761	0.144	AT2G35450.1 | catalytic/ hydrolase | Chr2:14903201-14905361 REVERSE LENGTH=346 | 201606; PREDICTED: uncharacterized protein LOC101308150 [Fragaria vesca subsp. vesca]; sp|A6XIG7|SLMH_RHIRD 4-sulfomuconolactone hydrolase OS=Rhizobium radiobacter OX=358 PE=1 SV=1; tr|A0A2P6R086|A0A2P6R086_ROSCH Putative 4-sulfomuconolactone hydrolase OS=Rosa chinensis OX=74649 GN=RchiOBHm_Chr4g0429651 PE=4 SV=1
15054	FvH4_4g23290	chrFvb4	-	0.000226023	0.0102351	-0.397	AT2G35450.1 | catalytic/ hydrolase | Chr2:14903201-14905361 REVERSE LENGTH=346 | 201606; PREDICTED: uncharacterized protein LOC101308150 [Fragaria vesca subsp. vesca]; sp|A6XIG7|SLMH_RHIRD 4-sulfomuconolactone hydrolase OS=Rhizobium radiobacter OX=358 PE=1 SV=1; tr|A0A2P6R086|A0A2P6R086_ROSCH Putative 4-sulfomuconolactone hydrolase OS=Rosa chinensis OX=74649 GN=RchiOBHm_Chr4g0429651 PE=4 SV=1
15084	FvH4_4g14750	chrFvb4	+	1.18241e-10	7.12736e-08	-0.173	AT1G08970.4 | nuclear factor Y%2C subunit C9 | Chr1:2883144-2883839 FORWARD LENGTH=231 | 201606; PREDICTED: nuclear transcription factor Y subunit C-9-like [Fragaria vesca subsp. vesca] &gt;gi|470121771|ref|XP_004296934.1| PREDICTED: nuclear transcription factor Y subunit C-9-like [Fragaria vesca subsp. vesca] &gt;gi|470121773|ref|XP_004296935.1| PREDICTED: nuclear transcription factor Y subunit …
15086	FvH4_3g32190	chrFvb3	-	1.51658e-06	0.000247373	-0.12	AT5G60690.1 | Homeobox-leucine zipper family protein / lipid-binding START domain-containing protein | Chr5:24397734-24401933 FORWARD LENGTH=842 | 201606; PREDICTED: homeobox-leucine zipper protein REVOLUTA [Fragaria vesca subsp. vesca]; sp|Q9SE43|REV_ARATH Homeobox-leucine zipper protein REVOLUTA OS=Arabidopsis thaliana OX=3702 GN=REV PE=1 SV=2; tr|A0A2P6QH91|A0A2P6QH91_ROSCH Putative transcript…
15108	FvH4_3g32830	chrFvb3	+	0.00180524	0.0467694	-0.071	AT3G45290.1 | Seven transmembrane MLO family protein | Chr3:16617586-16621352 FORWARD LENGTH=508 | 201606; PREDICTED: MLO-like protein 3 [Fragaria vesca subsp. vesca]; sp|Q94KB9|MLO3_ARATH MLO-like protein 3 OS=Arabidopsis thaliana OX=3702 GN=MLO3 PE=2 SV=1; tr|A0A2P6QHJ6|A0A2P6QHJ6_ROSCH MLO-like protein OS=Rosa chinensis OX=74649 GN=MLO PE=3 SV=1
15128	FvH4_5g15190	chrFvb5	-	9.91711e-05	0.00564146	0.027	AT3G47690.1 | microtubule end binding protein EB1A | Chr3:17581353-17583346 FORWARD LENGTH=276 | 201606; PREDICTED: microtubule-associated protein RP/EB family member 1A isoform X1 [Fragaria vesca subsp. vesca]; sp|Q7XJ60|EB1A_ARATH Microtubule-associated protein RP/EB family member 1A OS=Arabidopsis thaliana OX=3702 GN=EB1A PE=1 SV=1; tr|A0A2P6P2I9|A0A2P6P2I9_ROSCH Putative microtubule-associate…
15133	FvH4_5g22440	chrFvb5	+	0.00190303	0.0485167	-0.084	AT5G52980.1 | ER-based factor for assembly of V-ATPase | Chr5:21482329-21483642 REVERSE LENGTH=222 | 201606; PREDICTED: uncharacterized protein LOC101310803 [Fragaria vesca subsp. vesca]; tr|A0A2P6PA47|A0A2P6PA47_ROSCH Putative ATPase, vacuolar ER assembly factor, Vma12 OS=Rosa chinensis OX=74649 GN=RchiOBHm_Chr7g0210231 PE=4 SV=1
15231	FvH4_7g09580	chrFvb7	-	0.000161179	0.00795198	-0.066	AT5G22060.1 | DNAJ homologue 2 | Chr5:7303798-7305668 REVERSE LENGTH=419 | 201606; PREDICTED: dnaJ protein homolog 2-like [Fragaria vesca subsp. vesca]; sp|Q0JB88|DJA6_ORYSJ Chaperone protein dnaJ A6 OS=Oryza sativa subsp. japonica OX=39947 GN=DJA6 PE=1 SV=1; tr|A0A2P6SF16|A0A2P6SF16_ROSCH Putative chaperone DnaJ OS=Rosa chinensis OX=74649 GN=RchiOBHm_Chr1g0346511 PE=4 SV=1
15232	FvH4_7g09580	chrFvb7	-	0.000560223	0.0199974	-0.041	AT5G22060.1 | DNAJ homologue 2 | Chr5:7303798-7305668 REVERSE LENGTH=419 | 201606; PREDICTED: dnaJ protein homolog 2-like [Fragaria vesca subsp. vesca]; sp|Q0JB88|DJA6_ORYSJ Chaperone protein dnaJ A6 OS=Oryza sativa subsp. japonica OX=39947 GN=DJA6 PE=1 SV=1; tr|A0A2P6SF16|A0A2P6SF16_ROSCH Putative chaperone DnaJ OS=Rosa chinensis OX=74649 GN=RchiOBHm_Chr1g0346511 PE=4 SV=1
15270	FvH4_3g37483	chrFvb3	+	4.98831e-05	0.00352823	-0.46	AT1G15780.3 | mediator of RNA polymerase II transcription subunit 15a-like protein | Chr1:5430446-5436213 REVERSE LENGTH=1357 | 201606; PREDICTED: mediator of RNA polymerase II transcription subunit 15a-like isoform X3 [Fragaria vesca subsp. vesca]; sp|F4I171|MD15A_ARATH Mediator of RNA polymerase II transcription subunit 15a OS=Arabidopsis thaliana OX=3702 GN=MED15A PE=1 SV=1; tr|A0A2P6QLJ8|A0A2…
15284	FvH4_3g37890	chrFvb3	+	0.000192026	0.0091084	0.08	AT1G07350.1 | RNA-binding (RRM/RBD/RNP motifs) family protein | Chr1:2257732-2260101 REVERSE LENGTH=382 | 201606; PREDICTED: serine/arginine-rich splicing factor SR45a isoform X1 [Fragaria vesca subsp. vesca]; sp|Q84TH4|SR45A_ARATH Serine/arginine-rich splicing factor SR45a OS=Arabidopsis thaliana OX=3702 GN=SR45A PE=1 SV=1; tr|I3T4I1|I3T4I1_MEDTR RNA-binding (RRM/RBD/RNP motif) family protein OS…
15285	FvH4_3g37890	chrFvb3	+	0.00123512	0.0354461	0.078	AT1G07350.1 | RNA-binding (RRM/RBD/RNP motifs) family protein | Chr1:2257732-2260101 REVERSE LENGTH=382 | 201606; PREDICTED: serine/arginine-rich splicing factor SR45a isoform X1 [Fragaria vesca subsp. vesca]; sp|Q84TH4|SR45A_ARATH Serine/arginine-rich splicing factor SR45a OS=Arabidopsis thaliana OX=3702 GN=SR45A PE=1 SV=1; tr|I3T4I1|I3T4I1_MEDTR RNA-binding (RRM/RBD/RNP motif) family protein OS…
15286	FvH4_3g37890	chrFvb3	+	0.000334843	0.0137596	0.073	AT1G07350.1 | RNA-binding (RRM/RBD/RNP motifs) family protein | Chr1:2257732-2260101 REVERSE LENGTH=382 | 201606; PREDICTED: serine/arginine-rich splicing factor SR45a isoform X1 [Fragaria vesca subsp. vesca]; sp|Q84TH4|SR45A_ARATH Serine/arginine-rich splicing factor SR45a OS=Arabidopsis thaliana OX=3702 GN=SR45A PE=1 SV=1; tr|I3T4I1|I3T4I1_MEDTR RNA-binding (RRM/RBD/RNP motif) family protein OS…
15337	FvH4_3g40050	chrFvb3	+	0.00195006	0.0492444	0.035	AT2G40435.1 | transcription factor SCREAM-like protein | Chr2:16887048-16888407 FORWARD LENGTH=158 | 201606; tr|A0A2P6QKL8|A0A2P6QKL8_ROSCH Putative transcription factor bHLH family OS=Rosa chinensis OX=74649 GN=RchiOBHm_Chr5g0072201 PE=4 SV=1; transcription factor SCREAM2-like [Rosa chinensis]
15377	FvH4_3g40413	chrFvb3	+	0.00113652	0.0336402	0.397	AT1G06900.1 | Insulinase (Peptidase family M16) family protein | Chr1:2115155-2120635 REVERSE LENGTH=1024 | 201606; PREDICTED: insulin-degrading enzyme-like [Fragaria vesca subsp. vesca]; sp|F4HNU6|NRDC_ARATH Nardilysin-like OS=Arabidopsis thaliana OX=3702 GN=At1g06900 PE=2 SV=1; tr|A0A2P6QKU3|A0A2P6QKU3_ROSCH Putative insulysin OS=Rosa chinensis OX=74649 GN=RchiOBHm_Chr5g0073041 PE=3 SV=1
15382	FvH4_3g40413	chrFvb3	+	0.00121239	0.0351421	0.387	AT1G06900.1 | Insulinase (Peptidase family M16) family protein | Chr1:2115155-2120635 REVERSE LENGTH=1024 | 201606; PREDICTED: insulin-degrading enzyme-like [Fragaria vesca subsp. vesca]; sp|F4HNU6|NRDC_ARATH Nardilysin-like OS=Arabidopsis thaliana OX=3702 GN=At1g06900 PE=2 SV=1; tr|A0A2P6QKU3|A0A2P6QKU3_ROSCH Putative insulysin OS=Rosa chinensis OX=74649 GN=RchiOBHm_Chr5g0073041 PE=3 SV=1
15391	FvH4_6g41490	chrFvb6	-	0.000316734	0.0131849	-0.315	AT2G04790.10 | PTB domain engulfment adapter | Chr2:1679471-1680327 FORWARD LENGTH=183 | 201606; PREDICTED: uncharacterized protein LOC101296647 isoform X3 [Fragaria vesca subsp. vesca]; tr|A0A2P6S1P7|A0A2P6S1P7_ROSCH Uncharacterized protein OS=Rosa chinensis OX=74649 GN=RchiOBHm_Chr2g0157151 PE=4 SV=1
15394	FvH4_4g23510	chrFvb4	-	0.00175604	0.045751	-0.171	AT4G28030.1 | Acyl-CoA N-acyltransferases (NAT) superfamily protein | Chr4:13937748-13939131 REVERSE LENGTH=274 | 201606; PREDICTED: uncharacterized protein LOC101315114 [Fragaria vesca subsp. vesca]; tr|A0A2P6QU19|A0A2P6QU19_ROSCH Putative transcription regulator GNAT family OS=Rosa chinensis OX=74649 GN=RchiOBHm_Chr4g0404931 PE=4 SV=1
15395	FvH4_4g23510	chrFvb4	-	0.00137063	0.0380375	-0.156	AT4G28030.1 | Acyl-CoA N-acyltransferases (NAT) superfamily protein | Chr4:13937748-13939131 REVERSE LENGTH=274 | 201606; PREDICTED: uncharacterized protein LOC101315114 [Fragaria vesca subsp. vesca]; tr|A0A2P6QU19|A0A2P6QU19_ROSCH Putative transcription regulator GNAT family OS=Rosa chinensis OX=74649 GN=RchiOBHm_Chr4g0404931 PE=4 SV=1
15397	FvH4_4g23510	chrFvb4	-	0.00172216	0.0452032	-0.157	AT4G28030.1 | Acyl-CoA N-acyltransferases (NAT) superfamily protein | Chr4:13937748-13939131 REVERSE LENGTH=274 | 201606; PREDICTED: uncharacterized protein LOC101315114 [Fragaria vesca subsp. vesca]; tr|A0A2P6QU19|A0A2P6QU19_ROSCH Putative transcription regulator GNAT family OS=Rosa chinensis OX=74649 GN=RchiOBHm_Chr4g0404931 PE=4 SV=1
15402	FvH4_3g41080	chrFvb3	-	0.00110879	0.0329442	-0.029	AT3G08620.1 | RNA-binding KH domain-containing protein | Chr3:2617925-2620314 FORWARD LENGTH=283 | 201606; PREDICTED: KH domain-containing protein At3g08620-like [Fragaria vesca subsp. vesca]; sp|Q8GYR4|QKIL4_ARATH KH domain-containing protein At3g08620 OS=Arabidopsis thaliana OX=3702 GN=At3g08620 PE=2 SV=1; tr|A0A2P6QL24|A0A2P6QL24_ROSCH Putative STAR protein, homodimerization region OS=Rosa chi…
15415	FvH4_5g38670	chrFvb5	-	0.00153323	0.0415998	0.129	PREDICTED: grpE protein homolog, mitochondrial [Fragaria vesca subsp. vesca]; tr|A0A2P6PHZ4|A0A2P6PHZ4_ROSCH GrpE protein homolog OS=Rosa chinensis OX=74649 GN=RchiOBHm_Chr7g0240521 PE=3 SV=1
15420	FvH4_3g41720	chrFvb3	+	0.000269054	0.0116737	0.333	AT4G26470.1 | Calcium-binding EF-hand family protein | Chr4:13371377-13372343 FORWARD LENGTH=231 | 201606; PREDICTED: probable calcium-binding protein CML21 [Fragaria vesca subsp. vesca] &gt;gi|764563110|ref|XP_011461556.1| PREDICTED: probable calcium-binding protein CML21 [Fragaria vesca subsp. vesca] &gt;gi|764563115|ref|XP_011461557.1| PREDICTED: probable calcium-binding protein CML21 [Fragari…
15422	FvH4_3g41720	chrFvb3	+	0.000268771	0.0116737	0.333	AT4G26470.1 | Calcium-binding EF-hand family protein | Chr4:13371377-13372343 FORWARD LENGTH=231 | 201606; PREDICTED: probable calcium-binding protein CML21 [Fragaria vesca subsp. vesca] &gt;gi|764563110|ref|XP_011461556.1| PREDICTED: probable calcium-binding protein CML21 [Fragaria vesca subsp. vesca] &gt;gi|764563115|ref|XP_011461557.1| PREDICTED: probable calcium-binding protein CML21 [Fragari…
15457	FvH4_4g16790	chrFvb4	+	0.00164354	0.0436412	0.064	AT5G18900.1 | 2-oxoglutarate (2OG) and Fe(II)-dependent oxygenase superfamily protein | Chr5:6304409-6306166 REVERSE LENGTH=298 | 201606; PREDICTED: probable prolyl 4-hydroxylase 4 [Fragaria vesca subsp. vesca]; sp|Q8LAN3|P4H4_ARATH Probable prolyl 4-hydroxylase 4 OS=Arabidopsis thaliana OX=3702 GN=P4H4 PE=2 SV=1; tr|A0A2P6QXW2|A0A2P6QXW2_ROSCH Putative procollagen-proline dioxygenase OS=Rosa chi…
15519	FvH4_3g44520	chrFvb3	+	1.2515e-06	0.000222281	-0.5
15523	FvH4_3g44520	chrFvb3	+	0.000197127	0.00929518	-0.088
15538	FvH4_3g40440	chrFvb3	+	4.75622e-06	0.00059397	-0.193	AT1G06900.1 | Insulinase (Peptidase family M16) family protein | Chr1:2115155-2120635 REVERSE LENGTH=1024 | 201606; PREDICTED: insulin-degrading enzyme-like [Fragaria vesca subsp. vesca]; sp|F4HNU6|NRDC_ARATH Nardilysin-like OS=Arabidopsis thaliana OX=3702 GN=At1g06900 PE=2 SV=1; tr|A0A2P6QKU3|A0A2P6QKU3_ROSCH Putative insulysin OS=Rosa chinensis OX=74649 GN=RchiOBHm_Chr5g0073041 PE=3 SV=1
15539	FvH4_3g40440	chrFvb3	+	1.38361e-06	0.000236749	-0.123	AT1G06900.1 | Insulinase (Peptidase family M16) family protein | Chr1:2115155-2120635 REVERSE LENGTH=1024 | 201606; PREDICTED: insulin-degrading enzyme-like [Fragaria vesca subsp. vesca]; sp|F4HNU6|NRDC_ARATH Nardilysin-like OS=Arabidopsis thaliana OX=3702 GN=At1g06900 PE=2 SV=1; tr|A0A2P6QKU3|A0A2P6QKU3_ROSCH Putative insulysin OS=Rosa chinensis OX=74649 GN=RchiOBHm_Chr5g0073041 PE=3 SV=1
15540	FvH4_3g40440	chrFvb3	+	1.48418e-05	0.00140382	-0.407	AT1G06900.1 | Insulinase (Peptidase family M16) family protein | Chr1:2115155-2120635 REVERSE LENGTH=1024 | 201606; PREDICTED: insulin-degrading enzyme-like [Fragaria vesca subsp. vesca]; sp|F4HNU6|NRDC_ARATH Nardilysin-like OS=Arabidopsis thaliana OX=3702 GN=At1g06900 PE=2 SV=1; tr|A0A2P6QKU3|A0A2P6QKU3_ROSCH Putative insulysin OS=Rosa chinensis OX=74649 GN=RchiOBHm_Chr5g0073041 PE=3 SV=1
15541	FvH4_3g40440	chrFvb3	+	5.57056e-07	0.000114161	-0.241	AT1G06900.1 | Insulinase (Peptidase family M16) family protein | Chr1:2115155-2120635 REVERSE LENGTH=1024 | 201606; PREDICTED: insulin-degrading enzyme-like [Fragaria vesca subsp. vesca]; sp|F4HNU6|NRDC_ARATH Nardilysin-like OS=Arabidopsis thaliana OX=3702 GN=At1g06900 PE=2 SV=1; tr|A0A2P6QKU3|A0A2P6QKU3_ROSCH Putative insulysin OS=Rosa chinensis OX=74649 GN=RchiOBHm_Chr5g0073041 PE=3 SV=1
15542	FvH4_3g40440	chrFvb3	+	2.37895e-06	0.000369199	-0.542	AT1G06900.1 | Insulinase (Peptidase family M16) family protein | Chr1:2115155-2120635 REVERSE LENGTH=1024 | 201606; PREDICTED: insulin-degrading enzyme-like [Fragaria vesca subsp. vesca]; sp|F4HNU6|NRDC_ARATH Nardilysin-like OS=Arabidopsis thaliana OX=3702 GN=At1g06900 PE=2 SV=1; tr|A0A2P6QKU3|A0A2P6QKU3_ROSCH Putative insulysin OS=Rosa chinensis OX=74649 GN=RchiOBHm_Chr5g0073041 PE=3 SV=1
15582	FvH4_7g11880	chrFvb7	-	0.00037259	0.0151164	0.155	AT2G02390.1 | glutathione S-transferase zeta 1 | Chr2:629015-630955 FORWARD LENGTH=221 | 201606; PREDICTED: glutathione S-transferase 2-like [Fragaria vesca subsp. vesca]; sp|P57108|GSTZ_EUPES Glutathione S-transferase zeta class OS=Euphorbia esula OX=3993 PE=2 SV=1; tr|A0A2P6SG37|A0A2P6SG37_ROSCH Putative glutathione transferase OS=Rosa chinensis OX=74649 GN=RchiOBHm_Chr1g0350551 PE=3 SV=1
15658	FvH4_2g11670	chrFvb2	+	0.000832464	0.0266139	0.078	AT3G48190.2 | Serine/Threonine-kinase ATM-like protein | Chr3:17801421-17828361 FORWARD LENGTH=3013 | 201606; PREDICTED: serine/threonine-protein kinase ATM [Fragaria vesca subsp. vesca]; sp|Q9M3G7|ATM_ARATH Serine/threonine-protein kinase ATM OS=Arabidopsis thaliana OX=3702 GN=ATM PE=1 SV=1; tr|A0A2P6PQX9|A0A2P6PQX9_ROSCH Putative non-specific serine/threonine protein kinase OS=Rosa chinensis OX…
15779	FvH4_4g02091	chrFvb4	-	0.000723548	0.0240456	-0.187
15786	FvH4_6g00250	chrFvb6	+	4.26269e-05	0.00316336	-0.081	AT3G03340.2 | LUC7 related protein | Chr3:786205-789762 FORWARD LENGTH=480 | 201606; PREDICTED: putative RNA-binding protein Luc7-like 2 isoform X1 [Fragaria vesca subsp. vesca]; sp|Q54XQ8|LUC7L_DICDI Luc7-like protein OS=Dictyostelium discoideum OX=44689 GN=crop PE=3 SV=1; tr|A0A2P6R515|A0A2P6R515_ROSCH Uncharacterized protein OS=Rosa chinensis OX=74649 GN=RchiOBHm_Chr3g0447621 PE=4 SV=1
15787	FvH4_6g00250	chrFvb6	+	3.466e-08	1.04536e-05	-0.034	AT3G03340.2 | LUC7 related protein | Chr3:786205-789762 FORWARD LENGTH=480 | 201606; PREDICTED: putative RNA-binding protein Luc7-like 2 isoform X1 [Fragaria vesca subsp. vesca]; sp|Q54XQ8|LUC7L_DICDI Luc7-like protein OS=Dictyostelium discoideum OX=44689 GN=crop PE=3 SV=1; tr|A0A2P6R515|A0A2P6R515_ROSCH Uncharacterized protein OS=Rosa chinensis OX=74649 GN=RchiOBHm_Chr3g0447621 PE=4 SV=1
15796	FvH4_3g04740	chrFvb3	-	6.55303e-05	0.0042409	-0.059	AT4G21660.1 | proline-rich spliceosome-associated (PSP) family protein | Chr4:11506259-11509772 REVERSE LENGTH=584 | 201606; PREDICTED: splicing factor 3B subunit 2 isoform X1 [Fragaria vesca subsp. vesca]; sp|Q13435|SF3B2_HUMAN Splicing factor 3B subunit 2 OS=Homo sapiens OX=9606 GN=SF3B2 PE=1 SV=2; tr|A0A2P6Q3W2|A0A2P6Q3W2_ROSCH Putative PSP, proline-rich OS=Rosa chinensis OX=74649 GN=RchiOBHm_…
15798	FvH4_4g06430	chrFvb4	-	8.20889e-08	2.2624e-05	0.209	AT3G10700.1 | galacturonic acid kinase | Chr3:3346789-3350863 REVERSE LENGTH=424 | 201606; PREDICTED: galacturonokinase [Fragaria vesca subsp. vesca]; sp|Q8VYG2|GALAK_ARATH Galacturonokinase OS=Arabidopsis thaliana OX=3702 GN=GALAK PE=1 SV=1; tr|A0A2P6QSA1|A0A2P6QSA1_ROSCH Putative galacturonokinase OS=Rosa chinensis OX=74649 GN=RchiOBHm_Chr4g0398191 PE=4 SV=1
15803	FvH4_4g06510	chrFvb4	+	0.000132843	0.0069623	0.039	AT1G33540.1 | serine carboxypeptidase-like 18 | Chr1:12162349-12164700 REVERSE LENGTH=464 | 201606; PREDICTED: serine carboxypeptidase-like 13 [Fragaria vesca subsp. vesca]; sp|Q9C7Z9|SCP18_ARATH Serine carboxypeptidase-like 18 OS=Arabidopsis thaliana OX=3702 GN=SCPL18 PE=2 SV=2; tr|A0A2P6QSA8|A0A2P6QSA8_ROSCH Putative peptidase S10, serine carboxypeptidase, alpha/Beta hydrolase OS=Rosa chinensis…
15812	FvH4_2g05360	chrFvb2	+	0.000535706	0.0195063	0.105	AT4G35220.1 | Cyclase family protein | Chr4:16752636-16753966 FORWARD LENGTH=272 | 201606; PREDICTED: uncharacterized protein LOC101309752 [Fragaria vesca subsp. vesca]; sp|Q94JT5|CYL2_ARATH Cyclase-like protein 2 OS=Arabidopsis thaliana OX=3702 GN=CYCLASE2 PE=2 SV=1; tr|A0A2P6PLX1|A0A2P6PLX1_ROSCH Putative arylformamidase OS=Rosa chinensis OX=74649 GN=RchiOBHm_Chr6g0255631 PE=4 SV=1
15873	FvH4_6g05890	chrFvb6	-	1.98598e-05	0.00180374	-0.21	AT4G04180.1 | P-loop containing nucleoside triphosphate hydrolases superfamily protein | Chr4:2020471-2023673 FORWARD LENGTH=600 | 201606; PREDICTED: vacuolar protein sorting-associated protein 4B-like [Fragaria vesca subsp. vesca]; sp|Q8TX03|PAN_METKA Proteasome-activating nucleotidase OS=Methanopyrus kandleri (strain AV19 / DSM 6324 / JCM 9639 / NBRC 100938) OX=190192 GN=pan PE=3 SV=1; tr|A0A2P…
15916	FvH4_7g16570	chrFvb7	+	0.000128923	0.00684664	0.232	AT5G53330.1 | Ubiquitin-associated/translation elongation factor EF1B protein | Chr5:21639236-21640716 FORWARD LENGTH=221 | 201606; tr|A0A2P6SNS6|A0A2P6SNS6_ROSCH Uncharacterized protein OS=Rosa chinensis OX=74649 GN=RchiOBHm_Chr1g0379961 PE=4 SV=1; uncharacterized protein LOC112182524 [Rosa chinensis]
15918	FvH4_7g16570	chrFvb7	+	0.0013503	0.0375385	0.139	AT5G53330.1 | Ubiquitin-associated/translation elongation factor EF1B protein | Chr5:21639236-21640716 FORWARD LENGTH=221 | 201606; tr|A0A2P6SNS6|A0A2P6SNS6_ROSCH Uncharacterized protein OS=Rosa chinensis OX=74649 GN=RchiOBHm_Chr1g0379961 PE=4 SV=1; uncharacterized protein LOC112182524 [Rosa chinensis]
15946	FvH4_4g24330	chrFvb4	+	0.000430432	0.0168226	0.364	AT1G67620.1 | Lojap-related protein | Chr1:25340585-25341770 FORWARD LENGTH=184 | 201606; PREDICTED: protein Iojap-related, mitochondrial [Fragaria vesca subsp. vesca]; sp|Q9CAF9|IOJAM_ARATH Protein Iojap-related, mitochondrial OS=Arabidopsis thaliana OX=3702 GN=At1g67620 PE=2 SV=1; tr|A0A2P6R0L4|A0A2P6R0L4_ROSCH Uncharacterized protein OS=Rosa chinensis OX=74649 GN=RchiOBHm_Chr4g0431131 PE=3 SV=1
15961	FvH4_4g09560	chrFvb4	+	0.000227392	0.0102391	-0.551	PREDICTED: uncharacterized protein LOC105349424 isoform X3 [Fragaria vesca subsp. vesca]
16016	FvH4_4g10891	chrFvb4	+	0.000426206	0.0167806	-0.339	AT3G59470.2 | Far-red impaired responsive (FAR1) family protein | Chr3:21979099-21980528 REVERSE LENGTH=263 | 201606; PREDICTED: protein FAR-RED ELONGATED HYPOCOTYL 3 isoform X1 [Fragaria vesca subsp. vesca] &gt;gi|764643501|ref|XP_011457258.1| PREDICTED: protein FAR-RED ELONGATED HYPOCOTYL 3 isoform X1 [Fragaria vesca subsp. vesca] &gt;gi|764643507|ref|XP_011457259.1| PREDICTED: protein FAR-RED …
16094	FvH4_4g12570	chrFvb4	-	2.46334e-05	0.00214003	-0.293	AT5G15220.2 | Ribosomal protein L27 family protein | Chr5:4941466-4942133 REVERSE LENGTH=154 | 201606; PREDICTED: 50S ribosomal protein L27, chloroplastic-like [Fragaria vesca subsp. vesca] &gt;gi|470122023|ref|XP_004297055.1| PREDICTED: 50S ribosomal protein L27, chloroplastic-like [Fragaria vesca subsp. vesca]; sp|Q87SU3|RL27_VIBPA 50S ribosomal protein L27 OS=Vibrio parahaemolyticus serotype O…
16095	FvH4_4g12570	chrFvb4	-	2.03561e-05	0.00182805	-0.295	AT5G15220.2 | Ribosomal protein L27 family protein | Chr5:4941466-4942133 REVERSE LENGTH=154 | 201606; PREDICTED: 50S ribosomal protein L27, chloroplastic-like [Fragaria vesca subsp. vesca] &gt;gi|470122023|ref|XP_004297055.1| PREDICTED: 50S ribosomal protein L27, chloroplastic-like [Fragaria vesca subsp. vesca]; sp|Q87SU3|RL27_VIBPA 50S ribosomal protein L27 OS=Vibrio parahaemolyticus serotype O…
16096	FvH4_4g12570	chrFvb4	-	9.91749e-06	0.00102942	-0.305	AT5G15220.2 | Ribosomal protein L27 family protein | Chr5:4941466-4942133 REVERSE LENGTH=154 | 201606; PREDICTED: 50S ribosomal protein L27, chloroplastic-like [Fragaria vesca subsp. vesca] &gt;gi|470122023|ref|XP_004297055.1| PREDICTED: 50S ribosomal protein L27, chloroplastic-like [Fragaria vesca subsp. vesca]; sp|Q87SU3|RL27_VIBPA 50S ribosomal protein L27 OS=Vibrio parahaemolyticus serotype O…
16097	FvH4_4g12570	chrFvb4	-	1.31439e-05	0.00129695	-0.295	AT5G15220.2 | Ribosomal protein L27 family protein | Chr5:4941466-4942133 REVERSE LENGTH=154 | 201606; PREDICTED: 50S ribosomal protein L27, chloroplastic-like [Fragaria vesca subsp. vesca] &gt;gi|470122023|ref|XP_004297055.1| PREDICTED: 50S ribosomal protein L27, chloroplastic-like [Fragaria vesca subsp. vesca]; sp|Q87SU3|RL27_VIBPA 50S ribosomal protein L27 OS=Vibrio parahaemolyticus serotype O…
16098	FvH4_4g12570	chrFvb4	-	7.26907e-07	0.000143452	-0.218	AT5G15220.2 | Ribosomal protein L27 family protein | Chr5:4941466-4942133 REVERSE LENGTH=154 | 201606; PREDICTED: 50S ribosomal protein L27, chloroplastic-like [Fragaria vesca subsp. vesca] &gt;gi|470122023|ref|XP_004297055.1| PREDICTED: 50S ribosomal protein L27, chloroplastic-like [Fragaria vesca subsp. vesca]; sp|Q87SU3|RL27_VIBPA 50S ribosomal protein L27 OS=Vibrio parahaemolyticus serotype O…
16122	FvH4_4g13460	chrFvb4	-	0.00194935	0.0492444	-0.056	AT3G23910.1 | reverse transcriptase-like protein | Chr3:8636594-8639344 REVERSE LENGTH=421 | 201606; PREDICTED: uncharacterized protein LOC101299292 isoform X1 [Fragaria vesca subsp. vesca] &gt;gi|764572957|ref|XP_011462813.1| PREDICTED: uncharacterized protein LOC101299292 isoform X1 [Fragaria vesca subsp. vesca]; tr|A0A2P6QW83|A0A2P6QW83_ROSCH Uncharacterized protein OS=Rosa chinensis OX=74649 …
16135	FvH4_4g13790	chrFvb4	+	0.000514567	0.0189088	-0.094	AT2G32760.3 | UV radiation resistance-associated protein | Chr2:13892642-13894295 FORWARD LENGTH=276 | 201606; PREDICTED: UV radiation resistance-associated gene protein isoform X1 [Fragaria vesca subsp. vesca]; sp|Q8K245|UVRAG_MOUSE UV radiation resistance associated protein OS=Mus musculus OX=10090 GN=Uvrag PE=1 SV=2; tr|A0A2P6QWG2|A0A2P6QWG2_ROSCH Putative phosphatidylinositol 3-kinase OS=Rosa…
16136	FvH4_4g13790	chrFvb4	+	0.000239374	0.0106585	-0.103	AT2G32760.3 | UV radiation resistance-associated protein | Chr2:13892642-13894295 FORWARD LENGTH=276 | 201606; PREDICTED: UV radiation resistance-associated gene protein isoform X1 [Fragaria vesca subsp. vesca]; sp|Q8K245|UVRAG_MOUSE UV radiation resistance associated protein OS=Mus musculus OX=10090 GN=Uvrag PE=1 SV=2; tr|A0A2P6QWG2|A0A2P6QWG2_ROSCH Putative phosphatidylinositol 3-kinase OS=Rosa…
16203	FvH4_1g23232	chrFvb1	+	7.43995e-05	0.00464209	0.278	AT3G06350.1 | dehydroquinate dehydratase%2C putative / shikimate dehydrogenase | Chr3:1924536-1927701 REVERSE LENGTH=603 | 201606; PREDICTED: bifunctional 3-dehydroquinate dehydratase/shikimate dehydrogenase, chloroplastic-like [Fragaria vesca subsp. vesca]; sp|Q9SQT8|DHQSD_ARATH Bifunctional 3-dehydroquinate dehydratase/shikimate dehydrogenase, chloroplastic OS=Arabidopsis thaliana OX=3702 GN=EM…
16273	FvH4_3g27810	chrFvb3	-	0.00179699	0.0466313	-0.06	AT5G19370.1 | rhodanese-like domain-containing protein / PPIC-type PPIASE domain-containing protein | Chr5:6524247-6526629 REVERSE LENGTH=299 | 201606; PREDICTED: rhodanese-like/PpiC domain-containing protein 12 [Fragaria vesca subsp. vesca]; sp|Q93WI0|STR12_ARATH Rhodanese-like/PpiC domain-containing protein 12, chloroplastic OS=Arabidopsis thaliana OX=3702 GN=At5g19370 PE=1 SV=1; tr|A0A2P6QF37|…
16275	FvH4_3g27810	chrFvb3	-	0.00102484	0.0310867	-0.064	AT5G19370.1 | rhodanese-like domain-containing protein / PPIC-type PPIASE domain-containing protein | Chr5:6524247-6526629 REVERSE LENGTH=299 | 201606; PREDICTED: rhodanese-like/PpiC domain-containing protein 12 [Fragaria vesca subsp. vesca]; sp|Q93WI0|STR12_ARATH Rhodanese-like/PpiC domain-containing protein 12, chloroplastic OS=Arabidopsis thaliana OX=3702 GN=At5g19370 PE=1 SV=1; tr|A0A2P6QF37|…
16326	FvH4_4g16440	chrFvb4	+	6.1637e-05	0.0041064	-0.076	AT3G51010.1 | protein translocase subunit | Chr3:18946880-18948048 REVERSE LENGTH=188 | 201606; PREDICTED: uncharacterized protein LOC101308074 [Fragaria vesca subsp. vesca] &gt;gi|470121406|ref|XP_004296761.1| PREDICTED: uncharacterized protein LOC101308074 [Fragaria vesca subsp. vesca] &gt;gi|764571360|ref|XP_011462661.1| PREDICTED: uncharacterized protein LOC101308074 [Fragaria vesca subsp. ve…
16327	FvH4_4g16440	chrFvb4	+	0.000123283	0.00670361	-0.075	AT3G51010.1 | protein translocase subunit | Chr3:18946880-18948048 REVERSE LENGTH=188 | 201606; PREDICTED: uncharacterized protein LOC101308074 [Fragaria vesca subsp. vesca] &gt;gi|470121406|ref|XP_004296761.1| PREDICTED: uncharacterized protein LOC101308074 [Fragaria vesca subsp. vesca] &gt;gi|764571360|ref|XP_011462661.1| PREDICTED: uncharacterized protein LOC101308074 [Fragaria vesca subsp. ve…
16328	FvH4_4g16440	chrFvb4	+	0.00102309	0.0310867	-0.063	AT3G51010.1 | protein translocase subunit | Chr3:18946880-18948048 REVERSE LENGTH=188 | 201606; PREDICTED: uncharacterized protein LOC101308074 [Fragaria vesca subsp. vesca] &gt;gi|470121406|ref|XP_004296761.1| PREDICTED: uncharacterized protein LOC101308074 [Fragaria vesca subsp. vesca] &gt;gi|764571360|ref|XP_011462661.1| PREDICTED: uncharacterized protein LOC101308074 [Fragaria vesca subsp. ve…
16374	FvH4_4g27110	chrFvb4	-	0.00133842	0.0373733	-0.025	AT2G22540.3 | K-box region and MADS-box transcription factor family protein | Chr2:9580417-9583603 FORWARD LENGTH=240 | 201606; PREDICTED: MADS-box protein SVP-like [Fragaria vesca subsp. vesca] &gt;gi|764582244|ref|XP_011464103.1| PREDICTED: MADS-box protein SVP-like [Fragaria vesca subsp. vesca]; sp|Q9FVC1|SVP_ARATH MADS-box protein SVP OS=Arabidopsis thaliana OX=3702 GN=SVP PE=1 SV=1; tr|A0A0X…
16388	FvH4_3g14690	chrFvb3	+	1.47765e-05	0.00140382	-0.041	AT1G56170.2 | nuclear factor Y%2C subunit C2 | Chr1:21025118-21025717 FORWARD LENGTH=199 | 201606; PREDICTED: nuclear transcription factor Y subunit C-2 [Fragaria vesca subsp. vesca] &gt;gi|470141699|ref|XP_004306567.1| PREDICTED: nuclear transcription factor Y subunit C-2 [Fragaria vesca subsp. vesca] &gt;gi|764623171|ref|XP_011468848.1| PREDICTED: nuclear transcription factor Y subunit C-2 [Fra…
16389	FvH4_3g14690	chrFvb3	+	7.85975e-06	0.000884775	-0.051	AT1G56170.2 | nuclear factor Y%2C subunit C2 | Chr1:21025118-21025717 FORWARD LENGTH=199 | 201606; PREDICTED: nuclear transcription factor Y subunit C-2 [Fragaria vesca subsp. vesca] &gt;gi|470141699|ref|XP_004306567.1| PREDICTED: nuclear transcription factor Y subunit C-2 [Fragaria vesca subsp. vesca] &gt;gi|764623171|ref|XP_011468848.1| PREDICTED: nuclear transcription factor Y subunit C-2 [Fra…
16440	FvH4_3g42241	chrFvb3	+	0.00014804	0.00744159	-0.202	AT3G13225.2 | WW domain-containing protein | Chr3:4258928-4262853 REVERSE LENGTH=892 | 201606; PREDICTED: formin-binding protein 4 isoform X1 [Fragaria vesca subsp. vesca]; tr|A0A2P6QLI7|A0A2P6QLI7_ROSCH Putative WW domain-containing protein OS=Rosa chinensis OX=74649 GN=RchiOBHm_Chr5g0075571 PE=4 SV=1
16513	FvH4_4g21890	chrFvb4	+	5.66325e-12	3.93596e-09	-0.382	PREDICTED: uncharacterized protein LOC101300890 isoform X1 [Fragaria vesca subsp. vesca] &gt;gi|764559550|ref|XP_011461052.1| PREDICTED: uncharacterized protein LOC101300890 isoform X1 [Fragaria vesca subsp. vesca] &gt;gi|764559553|ref|XP_004294440.2| PREDICTED: uncharacterized protein LOC101300890 isoform X1 [Fragaria vesca subsp. vesca]; tr|A0A2P6QRT2|A0A2P6QRT2_ROSCH Putative Ulp1 protease fam…
16514	FvH4_4g21890	chrFvb4	+	8.5687e-13	7.20898e-10	-0.411	PREDICTED: uncharacterized protein LOC101300890 isoform X1 [Fragaria vesca subsp. vesca] &gt;gi|764559550|ref|XP_011461052.1| PREDICTED: uncharacterized protein LOC101300890 isoform X1 [Fragaria vesca subsp. vesca] &gt;gi|764559553|ref|XP_004294440.2| PREDICTED: uncharacterized protein LOC101300890 isoform X1 [Fragaria vesca subsp. vesca]; tr|A0A2P6QRT2|A0A2P6QRT2_ROSCH Putative Ulp1 protease fam…
16518	FvH4_4g20600	chrFvb4	+	0.000296714	0.0125693	-0.409
16524	FvH4_4g20600	chrFvb4	+	3.80319e-05	0.00296556	-0.571
16621	FvH4_4g25710	chrFvb4	-	0.00112306	0.0333062	-0.151	AT1G67850.7 | lysine ketoglutarate reductase trans-splicing protein (DUF707) | Chr1:25439204-25441904 FORWARD LENGTH=404 | 201606; PREDICTED: uncharacterized protein LOC101313310 isoform X1 [Fragaria vesca subsp. vesca]; tr|A0A2P6R157|A0A2P6R157_ROSCH Uncharacterized protein OS=Rosa chinensis OX=74649 GN=RchiOBHm_Chr4g0433141 PE=4 SV=1
16638	FvH4_4g34380	chrFvb4	-	0.000123404	0.00670361	-0.234	AT1G10600.4 | associated molecule with the SH3 domain of STAM 2 | Chr1:3503765-3505190 FORWARD LENGTH=223 | 201606; PREDICTED: AMSH-like ubiquitin thioesterase 2 isoform X1 [Fragaria vesca subsp. vesca] &gt;gi|764577626|ref|XP_011463356.1| PREDICTED: AMSH-like ubiquitin thioesterase 2 isoform X1 [Fragaria vesca subsp. vesca]; sp|Q6NKP9|AMSH2_ARATH AMSH-like ubiquitin thioesterase 2 OS=Arabidopsis…
16651	FvH4_4g27140	chrFvb4	-	5.31057e-09	2.29431e-06	0.309	hypothetical protein RchiOBHm_Chr2g0163701 [Rosa chinensis]; tr|A0A2P6S3C3|A0A2P6S3C3_ROSCH Uncharacterized protein OS=Rosa chinensis OX=74649 GN=RchiOBHm_Chr2g0163701 PE=4 SV=1
16720	FvH4_6g54110	chrFvb6	+	3.5633e-05	0.0028338	-0.246	AT5G14030.5 | translocon-associated protein beta (TRAPB) family protein | Chr5:4526878-4527917 FORWARD LENGTH=159 | 201606; PREDICTED: translocon-associated protein subunit beta [Fragaria vesca subsp. vesca]; sp|P43308|SSRB_HUMAN Translocon-associated protein subunit beta OS=Homo sapiens OX=9606 GN=SSR2 PE=1 SV=1; tr|A0A314XPK6|A0A314XPK6_PRUYE Translocon-associated protein subunit beta OS=Prunus…
16806	FvH4_2g15540	chrFvb2	-	2.69331e-07	6.52311e-05	-0.147	AT2G16940.1 | Splicing factor%2C CC1-like protein | Chr2:7342869-7347052 REVERSE LENGTH=561 | 201606; PREDICTED: RNA-binding protein 39 [Fragaria vesca subsp. vesca] &gt;gi|764535248|ref|XP_011458688.1| PREDICTED: RNA-binding protein 39 [Fragaria vesca subsp. vesca]; sp|Q5RC80|RBM39_PONAB RNA-binding protein 39 OS=Pongo abelii OX=9601 GN=RBM39 PE=2 SV=1; tr|A0A2P6PSU5|A0A2P6PSU5_ROSCH Putative RN…
16807	FvH4_2g15540	chrFvb2	-	2.32728e-08	7.91521e-06	-0.167	AT2G16940.1 | Splicing factor%2C CC1-like protein | Chr2:7342869-7347052 REVERSE LENGTH=561 | 201606; PREDICTED: RNA-binding protein 39 [Fragaria vesca subsp. vesca] &gt;gi|764535248|ref|XP_011458688.1| PREDICTED: RNA-binding protein 39 [Fragaria vesca subsp. vesca]; sp|Q5RC80|RBM39_PONAB RNA-binding protein 39 OS=Pongo abelii OX=9601 GN=RBM39 PE=2 SV=1; tr|A0A2P6PSU5|A0A2P6PSU5_ROSCH Putative RN…
16821	FvH4_4g35220	chrFvb4	-	7.37223e-05	0.00463957	-0.204	AT1G70150.1 | zinc ion binding protein | Chr1:26416898-26419521 FORWARD LENGTH=374 | 201606; PREDICTED: zinc finger MYND domain-containing protein 15 isoform X1 [Fragaria vesca subsp. vesca]; sp|Q8C0R7|ZMY15_MOUSE Zinc finger MYND domain-containing protein 15 OS=Mus musculus OX=10090 GN=Zmynd15 PE=1 SV=1; tr|A0A2P6R472|A0A2P6R472_ROSCH Putative Zinc finger, MYND-type OS=Rosa chinensis OX=74649 GN…
16822	FvH4_4g35220	chrFvb4	-	7.88597e-05	0.00475688	-0.138	AT1G70150.1 | zinc ion binding protein | Chr1:26416898-26419521 FORWARD LENGTH=374 | 201606; PREDICTED: zinc finger MYND domain-containing protein 15 isoform X1 [Fragaria vesca subsp. vesca]; sp|Q8C0R7|ZMY15_MOUSE Zinc finger MYND domain-containing protein 15 OS=Mus musculus OX=10090 GN=Zmynd15 PE=1 SV=1; tr|A0A2P6R472|A0A2P6R472_ROSCH Putative Zinc finger, MYND-type OS=Rosa chinensis OX=74649 GN…
16823	FvH4_2g12780	chrFvb2	-	0.00130655	0.036965	-0.293	AT1G34150.1 | Pseudouridine synthase family protein | Chr1:12436086-12439237 FORWARD LENGTH=446 | 201606; PREDICTED: LOW QUALITY PROTEIN: tRNA pseudouridine(38/39) synthase [Fragaria vesca subsp. vesca]; sp|Q9BZE2|PUS3_HUMAN tRNA pseudouridine(38/39) synthase OS=Homo sapiens OX=9606 GN=PUS3 PE=1 SV=3; tr|A0A2P6PRI2|A0A2P6PRI2_ROSCH tRNA pseudouridine synthase OS=Rosa chinensis OX=74649 GN=RchiOBH…
16870	FvH4_1g12391	chrFvb1	+	3.85658e-06	0.000518046	-0.07	AT4G36280.1 | Histidine kinase-%2C DNA gyrase B-%2C and HSP90-like ATPase family protein | Chr4:17165513-17169277 REVERSE LENGTH=626 | 201606; PREDICTED: MORC family CW-type zinc finger protein 4-like [Fragaria vesca subsp. vesca]; sp|Q5FV35|MORC2_ARATH Protein MICRORCHIDIA 2 OS=Arabidopsis thaliana OX=3702 GN=MORC2 PE=1 SV=1; tr|A0A2P6RM28|A0A2P6RM28_ROSCH Putative histidine kinase-like ATPase d…
16871	FvH4_1g12391	chrFvb1	+	7.20693e-05	0.00455347	-0.049	AT4G36280.1 | Histidine kinase-%2C DNA gyrase B-%2C and HSP90-like ATPase family protein | Chr4:17165513-17169277 REVERSE LENGTH=626 | 201606; PREDICTED: MORC family CW-type zinc finger protein 4-like [Fragaria vesca subsp. vesca]; sp|Q5FV35|MORC2_ARATH Protein MICRORCHIDIA 2 OS=Arabidopsis thaliana OX=3702 GN=MORC2 PE=1 SV=1; tr|A0A2P6RM28|A0A2P6RM28_ROSCH Putative histidine kinase-like ATPase d…
16872	FvH4_1g12391	chrFvb1	+	2.46267e-05	0.00214003	-0.056	AT4G36280.1 | Histidine kinase-%2C DNA gyrase B-%2C and HSP90-like ATPase family protein | Chr4:17165513-17169277 REVERSE LENGTH=626 | 201606; PREDICTED: MORC family CW-type zinc finger protein 4-like [Fragaria vesca subsp. vesca]; sp|Q5FV35|MORC2_ARATH Protein MICRORCHIDIA 2 OS=Arabidopsis thaliana OX=3702 GN=MORC2 PE=1 SV=1; tr|A0A2P6RM28|A0A2P6RM28_ROSCH Putative histidine kinase-like ATPase d…
16903	FvH4_6g28720	chrFvb6	-	0.000213733	0.00990295	0.377	AT4G31880.2 | transcriptional regulator | Chr4:15419435-15423939 REVERSE LENGTH=872 | 201606; PREDICTED: uncharacterized protein LOC101302469 isoform X3 [Fragaria vesca subsp. vesca]; sp|Q5U241|PD5BB_XENLA Sister chromatid cohesion protein PDS5 homolog B-B OS=Xenopus laevis OX=8355 GN=pds5b-b PE=2 SV=2; tr|A0A2P6RVH9|A0A2P6RVH9_ROSCH Putative AT hook, DNA-binding protein OS=Rosa chinensis OX=7464…
16946	FvH4_5g02820	chrFvb5	-	7.49914e-05	0.00464627	0.023	AT4G35785.2 | RNA-binding (RRM/RBD/RNP motifs) family protein | Chr4:16953211-16955127 REVERSE LENGTH=239 | 201606; PREDICTED: serine/arginine-rich splicing factor SR45a-like isoform X1 [Fragaria vesca subsp. vesca]; sp|Q84TH4|SR45A_ARATH Serine/arginine-rich splicing factor SR45a OS=Arabidopsis thaliana OX=3702 GN=SR45A PE=1 SV=1; tr|A0A2P6P6U6|A0A2P6P6U6_ROSCH Putative nucleotide-binding alpha-…
16947	FvH4_5g02820	chrFvb5	-	7.46336e-05	0.00464209	0.023	AT4G35785.2 | RNA-binding (RRM/RBD/RNP motifs) family protein | Chr4:16953211-16955127 REVERSE LENGTH=239 | 201606; PREDICTED: serine/arginine-rich splicing factor SR45a-like isoform X1 [Fragaria vesca subsp. vesca]; sp|Q84TH4|SR45A_ARATH Serine/arginine-rich splicing factor SR45a OS=Arabidopsis thaliana OX=3702 GN=SR45A PE=1 SV=1; tr|A0A2P6P6U6|A0A2P6P6U6_ROSCH Putative nucleotide-binding alpha-…
16949	FvH4_5g02820	chrFvb5	-	6.24244e-05	0.0041064	0.024	AT4G35785.2 | RNA-binding (RRM/RBD/RNP motifs) family protein | Chr4:16953211-16955127 REVERSE LENGTH=239 | 201606; PREDICTED: serine/arginine-rich splicing factor SR45a-like isoform X1 [Fragaria vesca subsp. vesca]; sp|Q84TH4|SR45A_ARATH Serine/arginine-rich splicing factor SR45a OS=Arabidopsis thaliana OX=3702 GN=SR45A PE=1 SV=1; tr|A0A2P6P6U6|A0A2P6P6U6_ROSCH Putative nucleotide-binding alpha-…
16950	FvH4_5g02820	chrFvb5	-	7.43762e-05	0.00464209	0.023	AT4G35785.2 | RNA-binding (RRM/RBD/RNP motifs) family protein | Chr4:16953211-16955127 REVERSE LENGTH=239 | 201606; PREDICTED: serine/arginine-rich splicing factor SR45a-like isoform X1 [Fragaria vesca subsp. vesca]; sp|Q84TH4|SR45A_ARATH Serine/arginine-rich splicing factor SR45a OS=Arabidopsis thaliana OX=3702 GN=SR45A PE=1 SV=1; tr|A0A2P6P6U6|A0A2P6P6U6_ROSCH Putative nucleotide-binding alpha-…
16954	FvH4_3g45910	chrFvb3	-	0.00132693	0.0372408	-0.019	AT4G26370.1 | antitermination NusB domain-containing protein | Chr4:13334099-13336153 REVERSE LENGTH=301 | 201606; PREDICTED: uncharacterized protein LOC101311171 [Fragaria vesca subsp. vesca]; sp|A7GWZ7|NUSB_CAMC5 Transcription antitermination protein NusB OS=Campylobacter curvus (strain 525.92) OX=360105 GN=nusB PE=3 SV=1; tr|A0A2P6QNP4|A0A2P6QNP4_ROSCH Putative NusB antitermination factor OS=R…
16994	FvH4_5g11860	chrFvb5	+	0.000549391	0.0197793	-0.241	AT3G18290.1 | zinc finger protein-like protein | Chr3:6274308-6280174 FORWARD LENGTH=1254 | 201606; PREDICTED: uncharacterized protein LOC101292707 [Fragaria vesca subsp. vesca]; sp|Q8LPQ5|BTS_ARATH Zinc finger protein BRUTUS OS=Arabidopsis thaliana OX=3702 GN=BTS PE=1 SV=1; tr|A0A2P6P3R5|A0A2P6P3R5_ROSCH Putative aminoacyltransferase, E1 ubiquitin-activating enzyme OS=Rosa chinensis OX=74649 GN=…
16995	FvH4_5g11860	chrFvb5	+	0.00067936	0.0232539	-0.237	AT3G18290.1 | zinc finger protein-like protein | Chr3:6274308-6280174 FORWARD LENGTH=1254 | 201606; PREDICTED: uncharacterized protein LOC101292707 [Fragaria vesca subsp. vesca]; sp|Q8LPQ5|BTS_ARATH Zinc finger protein BRUTUS OS=Arabidopsis thaliana OX=3702 GN=BTS PE=1 SV=1; tr|A0A2P6P3R5|A0A2P6P3R5_ROSCH Putative aminoacyltransferase, E1 ubiquitin-activating enzyme OS=Rosa chinensis OX=74649 GN=…
16996	FvH4_5g11860	chrFvb5	+	0.000220661	0.010102	-0.115	AT3G18290.1 | zinc finger protein-like protein | Chr3:6274308-6280174 FORWARD LENGTH=1254 | 201606; PREDICTED: uncharacterized protein LOC101292707 [Fragaria vesca subsp. vesca]; sp|Q8LPQ5|BTS_ARATH Zinc finger protein BRUTUS OS=Arabidopsis thaliana OX=3702 GN=BTS PE=1 SV=1; tr|A0A2P6P3R5|A0A2P6P3R5_ROSCH Putative aminoacyltransferase, E1 ubiquitin-activating enzyme OS=Rosa chinensis OX=74649 GN=…
16997	FvH4_5g11860	chrFvb5	+	0.000443925	0.0171819	-0.109	AT3G18290.1 | zinc finger protein-like protein | Chr3:6274308-6280174 FORWARD LENGTH=1254 | 201606; PREDICTED: uncharacterized protein LOC101292707 [Fragaria vesca subsp. vesca]; sp|Q8LPQ5|BTS_ARATH Zinc finger protein BRUTUS OS=Arabidopsis thaliana OX=3702 GN=BTS PE=1 SV=1; tr|A0A2P6P3R5|A0A2P6P3R5_ROSCH Putative aminoacyltransferase, E1 ubiquitin-activating enzyme OS=Rosa chinensis OX=74649 GN=…
17031	FvH4_1g06160	chrFvb1	+	1.13017e-11	7.52743e-09	0.933	AT2G37410.2 | translocase inner membrane subunit 17-2 | Chr2:15698119-15698850 REVERSE LENGTH=243 | 201606; PREDICTED: mitochondrial import inner membrane translocase subunit TIM17-2-like [Fragaria vesca subsp. vesca] &gt;gi|764508945|ref|XP_011459302.1| PREDICTED: mitochondrial import inner membrane translocase subunit TIM17-2-like [Fragaria vesca subsp. vesca]; sp|Q9SP35|TI172_ARATH Mitochondri…
17086	FvH4_2g15450	chrFvb2	-	6.29661e-06	0.000734681	0.166	AT2G16900.7 | phospholipase-like protein (PEARLI 4) family protein | Chr2:7323857-7324886 REVERSE LENGTH=293 | 201606; PREDICTED: uncharacterized protein LOC101314427 isoform X1 [Fragaria vesca subsp. vesca]; tr|A0A315AJG7|A0A315AJG7_PRUYE Uncharacterized protein OS=Prunus yedoensis var. nudiflora OX=2094558 GN=Pyn_20065 PE=4 SV=1
17102	FvH4_7g15250	chrFvb7	-	5.70486e-06	0.000675497	-0.225
17103	FvH4_7g15250	chrFvb7	-	1.20038e-06	0.000215597	-0.119
17150	FvH4_4g18050	chrFvb4	+	3.27212e-08	1.02518e-05	-0.25	AT5G49020.1 | protein arginine methyltransferase 4A | Chr5:19871341-19874683 FORWARD LENGTH=528 | 201606; PREDICTED: probable histone-arginine methyltransferase 1.3 isoform X2 [Fragaria vesca subsp. vesca]; sp|A3KPF2|ANM14_ARATH Probable histone-arginine methyltransferase 1.4 OS=Arabidopsis thaliana OX=3702 GN=PRMT14 PE=1 SV=1; tr|A0A2P6QYG9|A0A2P6QYG9_ROSCH Putative methyltransferase OS=Rosa chi…
17160	FvH4_2g29461	chrFvb2	+	0.000589737	0.020721	0.247	AT5G11290.2 | transmembrane protein%2C putative (DUF247) | Chr5:3598959-3600227 FORWARD LENGTH=422 | 201606; PREDICTED: UPF0481 protein At3g47200-like [Fragaria vesca subsp. vesca] &gt;gi|764542179|ref|XP_011459197.1| PREDICTED: UPF0481 protein At3g47200-like [Fragaria vesca subsp. vesca] &gt;gi|764542184|ref|XP_011459198.1| PREDICTED: UPF0481 protein At3g47200-like [Fragaria vesca subsp. vesca] …
17190	FvH4_5g14890	chrFvb5	+	0.00132601	0.0372408	-0.018	AT3G47520.1 | malate dehydrogenase | Chr3:17513657-17514868 FORWARD LENGTH=403 | 201606; PREDICTED: malate dehydrogenase, chloroplastic [Fragaria vesca subsp. vesca]; sp|Q9SN86|MDHP_ARATH Malate dehydrogenase, chloroplastic OS=Arabidopsis thaliana OX=3702 GN=At3g47520 PE=1 SV=1; tr|A0A2P6P2M6|A0A2P6P2M6_ROSCH Putative malate dehydrogenase OS=Rosa chinensis OX=74649 GN=RchiOBHm_Chr7g0181501 PE=4 S…

## Sheet: Sheet2
Sheet name	Sheet2
Description	Genes with MXE in Asexual reproduction of ICE2
Table showing geneID, chromosome, strand, P valuem, FDR, inclusive level difference, and annotation of Genes with MXE event.
ID	GeneID	chr	strand	PValue	FDR	IncLevelDifference	Annotation
54	FvH4_7g27641	chrFvb7	-	2.58399e-06	0.000377869	-0.19	AT3G47450.2 | P-loop containing nucleoside triphosphate hydrolases superfamily protein | Chr3:17483195-17486249 REVERSE LENGTH=561 | 201606; PREDICTED: LOW QUALITY PROTEIN: NO-associated protein 1, chloroplastic/mitochondrial-like [Fragaria vesca subsp. vesca]; sp|Q66GP9|NOA1_ARATH NO-associated protein 1, chloroplastic/mitochondrial OS=Arabidopsis thaliana OX=3702 GN=NOA1 PE=1 SV=1; tr|A0A2P6SM9…
65	FvH4_7g26530	chrFvb7	+	0.000137964	0.00878737	-0.198	AT5G19910.1 | SOH1 family protein | Chr5:6731484-6732821 REVERSE LENGTH=196 | 201606; PREDICTED: mediator of RNA polymerase II transcription subunit 31 isoform X2 [Fragaria vesca subsp. vesca]; sp|Q8VYB1|MED31_ARATH Mediator of RNA polymerase II transcription subunit 31 OS=Arabidopsis thaliana OX=3702 GN=MED31 PE=1 SV=1; tr|A0A2P6SM21|A0A2P6SM21_ROSCH Mediator of RNA polymerase II transcription s…
120	FvH4_7g18930	chrFvb7	+	0.000355461	0.0177495	-0.221	AT3G58130.2 | N-acetylglucosaminylphosphatidylinositol de-N-acetylase family protein | Chr3:21527946-21529654 FORWARD LENGTH=257 | 201606; PREDICTED: N-acetylglucosaminyl-phosphatidylinositol de-N-acetylase-like isoform X1 [Fragaria vesca subsp. vesca]; sp|Q9HDW9|GPI12_SCHPO Probable N-acetylglucosaminyl-phosphatidylinositol de-N-acetylase OS=Schizosaccharomyces pombe (strain 972 / ATCC 24843) OX…
176	FvH4_7g13280	chrFvb7	+	1.84773e-07	4.4881e-05	-0.047	AT5G53130.1 | cyclic nucleotide gated channel 1 | Chr5:21537830-21540490 REVERSE LENGTH=716 | 201606; PREDICTED: cyclic nucleotide-gated ion channel 1-like [Fragaria vesca subsp. vesca] &gt;gi|764625757|ref|XP_011469068.1| PREDICTED: cyclic nucleotide-gated ion channel 1-like [Fragaria vesca subsp. vesca]; sp|O65717|CNGC1_ARATH Cyclic nucleotide-gated ion channel 1 OS=Arabidopsis thaliana OX=3702…
180	FvH4_7g13160	chrFvb7	+	2.74187e-06	0.000384053	-0.049	AT3G61860.1 | RNA-binding (RRM/RBD/RNP motifs) family protein | Chr3:22900311-22902159 REVERSE LENGTH=264 | 201606; PREDICTED: serine/arginine-rich splicing factor RS41-like isoform X2 [Fragaria vesca subsp. vesca] &gt;gi|764625822|ref|XP_011469080.1| PREDICTED: serine/arginine-rich splicing factor RS41-like isoform X2 [Fragaria vesca subsp. vesca]; sp|P92964|SRS31_ARATH Serine/arginine-rich spli…
181	FvH4_7g13160	chrFvb7	+	0	0	-0.145	AT3G61860.1 | RNA-binding (RRM/RBD/RNP motifs) family protein | Chr3:22900311-22902159 REVERSE LENGTH=264 | 201606; PREDICTED: serine/arginine-rich splicing factor RS41-like isoform X2 [Fragaria vesca subsp. vesca] &gt;gi|764625822|ref|XP_011469080.1| PREDICTED: serine/arginine-rich splicing factor RS41-like isoform X2 [Fragaria vesca subsp. vesca]; sp|P92964|SRS31_ARATH Serine/arginine-rich spli…
278	FvH4_7g05331	chrFvb7	+	0.000156344	0.00965758	-0.452	AT3G02280.3 | Flavodoxin family protein | Chr3:453646-457659 FORWARD LENGTH=623 | 201606; NADPH-dependent diflavin oxidoreductase 1 isoform X2 [Rosa chinensis]; sp|Q6NPS8|NDOR1_ARATH NADPH-dependent diflavin oxidoreductase 1 OS=Arabidopsis thaliana OX=3702 GN=ATR3 PE=1 SV=1; tr|A0A2P6S352|A0A2P6S352_ROSCH NADPH-dependent diflavin oxidoreductase 1 OS=Rosa chinensis OX=74649 GN=RchiOBHm_Chr2g016293…
283	FvH4_7g05100	chrFvb7	-	0.00137838	0.0436061	0.049	AT5G04900.1 | NYC1-like protein | Chr5:1434826-1437194 FORWARD LENGTH=348 | 201606; PREDICTED: chlorophyll(ide) b reductase NOL, chloroplastic [Fragaria vesca subsp. vesca]; sp|Q8LEU3|NOL_ARATH Chlorophyll(ide) b reductase NOL, chloroplastic OS=Arabidopsis thaliana OX=3702 GN=NOL PE=1 SV=1; tr|A0A2P6SBL7|A0A2P6SBL7_ROSCH Putative chlorophyll(Ide) b reductase OS=Rosa chinensis OX=74649 GN=RchiOBHm…
294	FvH4_7g04760	chrFvb7	-	0.000509875	0.0226223	-0.06	AT3G11910.3 | ubiquitin-specific protease 13 | Chr3:3761758-3770290 REVERSE LENGTH=1115 | 201606; PREDICTED: uncharacterized protein LOC101296030 isoform X2 [Fragaria vesca subsp. vesca]; sp|Q84WU2|UBP13_ARATH Ubiquitin carboxyl-terminal hydrolase 13 OS=Arabidopsis thaliana OX=3702 GN=UBP13 PE=1 SV=1; tr|A0A2P6SB67|A0A2P6SB67_ROSCH Putative ubiquitinyl hydrolase 1 OS=Rosa chinensis OX=74649 GN=Rc…
356	FvH4_6g54340	chrFvb6	+	0.000468905	0.0216808	0.327	AT5G13950.4 | nuclear factor kappa-B-binding protein | Chr5:4496196-4500206 REVERSE LENGTH=939 | 201606; PREDICTED: uncharacterized protein LOC101311025 isoform X1 [Fragaria vesca subsp. vesca] &gt;gi|764618182|ref|XP_011468218.1| PREDICTED: uncharacterized protein LOC101311025 isoform X1 [Fragaria vesca subsp. vesca] &gt;gi|764618186|ref|XP_011468219.1| PREDICTED: uncharacterized protein LOC1013…
402	FvH4_6g48200	chrFvb6	+	5.73092e-05	0.00443945	-0.224	AT3G01150.2 | polypyrimidine tract-binding protein 1 | Chr3:52729-54344 FORWARD LENGTH=274 | 201606; PREDICTED: polypyrimidine tract-binding protein homolog 1 isoform X2 [Fragaria vesca subsp. vesca]; sp|Q9MAC5|PTBP1_ARATH Polypyrimidine tract-binding protein homolog 1 OS=Arabidopsis thaliana OX=3702 GN=PTB PE=1 SV=1; tr|A0A2P6S4F6|A0A2P6S4F6_ROSCH Putative nucleotide-binding alpha-beta plait dom…
416	FvH4_6g46240	chrFvb6	+	0.00081123	0.0308375	-0.1	AT1G15680.1 | F-box family protein | Chr1:5393407-5394639 FORWARD LENGTH=410 | 201606; PREDICTED: uncharacterized protein LOC101308302 [Fragaria vesca subsp. vesca] &gt;gi|764614290|ref|XP_011467857.1| PREDICTED: uncharacterized protein LOC101308302 [Fragaria vesca subsp. vesca] &gt;gi|764614294|ref|XP_011467858.1| PREDICTED: uncharacterized protein LOC101308302 [Fragaria vesca subsp. vesca] &gt;…
420	FvH4_7g05310	chrFvb7	+	0.000345232	0.0173597	0.187	AT5G61450.1 | P-loop containing nucleoside triphosphate hydrolases superfamily protein | Chr5:24710240-24712882 REVERSE LENGTH=447 | 201606; PREDICTED: uncharacterized protein LOC101310447 isoform X1 [Fragaria vesca subsp. vesca]; sp|Q8U4K7|PGK2_PYRFU 2-phosphoglycerate kinase OS=Pyrococcus furiosus (strain ATCC 43587 / DSM 3638 / JCM 8422 / Vc1) OX=186497 GN=pgk2 PE=3 SV=1; tr|A0A2P6SBN7|A0A2P6S…
482	FvH4_6g39990	chrFvb6	-	0.000177155	0.0104765	-0.061	AT5G09360.1 | laccase 14 | Chr5:2906426-2908658 REVERSE LENGTH=569 | 201606; PREDICTED: putative laccase-9 [Fragaria vesca subsp. vesca]; sp|Q6Z8L2|LAC9_ORYSJ Putative laccase-9 OS=Oryza sativa subsp. japonica OX=39947 GN=LAC9 PE=3 SV=1; tr|A0A2P6S0Z9|A0A2P6S0Z9_ROSCH Laccase OS=Rosa chinensis OX=74649 GN=RchiOBHm_Chr2g0154511 PE=3 SV=1
531	FvH4_6g36970	chrFvb6	+	0.000219621	0.0123427	0.154	AT2G46915.1 | DUF3754 family protein%2C putative (DUF3754) | Chr2:19274018-19277707 REVERSE LENGTH=708 | 201606; PREDICTED: uncharacterized protein LOC101312173 isoform X1 [Fragaria vesca subsp. vesca]; tr|A0A2P6RZP0|A0A2P6RZP0_ROSCH Uncharacterized protein OS=Rosa chinensis OX=74649 GN=RchiOBHm_Chr2g0149491 PE=4 SV=1
680	FvH4_6g38440	chrFvb6	-	0.000214707	0.0121619	0.405	PREDICTED: uncharacterized protein LOC101309564 isoform X1 [Fragaria vesca subsp. vesca] &gt;gi|764611331|ref|XP_011467580.1| PREDICTED: uncharacterized protein LOC101309564 isoform X1 [Fragaria vesca subsp. vesca]; tr|A0A2P6RJU2|A0A2P6RJU2_ROSCH Uncharacterized protein OS=Rosa chinensis OX=74649 GN=RchiOBHm_Chr2g0091701 PE=4 SV=1
730	FvH4_6g22550	chrFvb6	-	4.84684e-05	0.0039243	0.177	AT3G15010.2 | RNA-binding (RRM/RBD/RNP motifs) family protein | Chr3:5052844-5054058 FORWARD LENGTH=404 | 201606; PREDICTED: UBP1-associated protein 2C-like [Fragaria vesca subsp. vesca]; sp|Q9LKA4|UBA2C_ARATH UBP1-associated protein 2C OS=Arabidopsis thaliana OX=3702 GN=UBA2C PE=2 SV=1; tr|A0A2P6RDL3|A0A2P6RDL3_ROSCH Putative nucleotide-binding alpha-beta plait domain-containing protein OS=Rosa …
732	FvH4_6g22420	chrFvb6	-	0.000789903	0.0304054	-0.19	AT2G19860.1 | hexokinase 2 | Chr2:8570818-8573762 FORWARD LENGTH=502 | 201606; hexokinase-1-like [Cucurbita maxima]; sp|Q9SEK2|HXK1_TOBAC Hexokinase-1 OS=Nicotiana tabacum OX=4097 GN=HXK1 PE=2 SV=1; tr|A0A061GM83|A0A061GM83_THECC Phosphotransferase OS=Theobroma cacao OX=3641 GN=TCM_037776 PE=3 SV=1
793	FvH4_7g14200	chrFvb7	+	0.00124453	0.0410954	-0.14	AT3G49050.1 | alpha/beta-Hydrolases superfamily protein | Chr3:18181498-18183613 FORWARD LENGTH=477 | 201606; PREDICTED: uncharacterized protein LOC101301812 [Fragaria vesca subsp. vesca] &gt;gi|764625248|ref|XP_011469021.1| PREDICTED: uncharacterized protein LOC101301812 [Fragaria vesca subsp. vesca] &gt;gi|764625258|ref|XP_011469022.1| PREDICTED: uncharacterized protein LOC101301812 [Fragaria v…
813	FvH4_6g18170	chrFvb6	-	8.49243e-06	0.00094345	0.648	AT2G36370.1 | ubiquitin-protein ligase | Chr2:15247768-15252800 FORWARD LENGTH=940 | 201606; PREDICTED: BTB/POZ domain-containing protein FBL11 isoform X2 [Fragaria vesca subsp. vesca]; sp|Q8S8F2|FBL11_ARATH BTB/POZ domain-containing protein FBL11 OS=Arabidopsis thaliana OX=3702 GN=FBL11 PE=2 SV=2; tr|A0A2P6RBM0|A0A2P6RBM0_ROSCH Putative leucine-rich repeat domain, L domain-containing protein OS=…
815	FvH4_6g18020	chrFvb6	+	1.51976e-08	5.8864e-06	-0.299	AT5G19830.1 | Peptidyl-tRNA hydrolase family protein | Chr5:6703383-6705125 FORWARD LENGTH=219 | 201606; PREDICTED: peptidyl-tRNA hydrolase, mitochondrial isoform X2 [Glycine max] &gt;gi|947110608|gb|KRH58934.1| hypothetical protein GLYMA_05G156800 [Glycine max]; sp|Q6NLS8|PTHM_ARATH Peptidyl-tRNA hydrolase, mitochondrial OS=Arabidopsis thaliana OX=3702 GN=At5g19830 PE=2 SV=1; tr|K7KQG3|K7KQG3_SO…
849	FvH4_6g16270	chrFvb6	-	5.2948e-07	0.000106873	-0.24	AT1G56190.2 | Phosphoglycerate kinase family protein | Chr1:21028622-21030454 FORWARD LENGTH=405 | 201606; PREDICTED: phosphoglycerate kinase, cytosolic-like isoform X1 [Fragaria vesca subsp. vesca] &gt;gi|764617245|ref|XP_011468127.1| PREDICTED: phosphoglycerate kinase, cytosolic-like isoform X1 [Fragaria vesca subsp. vesca]; sp|Q31P73|PGK_SYNE7 Phosphoglycerate kinase OS=Synechococcus elongatus…
855	FvH4_6g16040	chrFvb6	+	0.00145258	0.0454092	-0.113	AT5G03280.1 | NRAMP metal ion transporter family protein | Chr5:788589-793066 FORWARD LENGTH=1294 | 201606; PREDICTED: ethylene-insensitive protein 2 [Fragaria vesca subsp. vesca]; sp|Q9S814|EIN2_ARATH Ethylene-insensitive protein 2 OS=Arabidopsis thaliana OX=3702 GN=EIN2 PE=1 SV=1; tr|A0A2P6RAV0|A0A2P6RAV0_ROSCH Putative NRAMP family protein OS=Rosa chinensis OX=74649 GN=RchiOBHm_Chr3g0469791 PE…
897	FvH4_6g11570	chrFvb6	+	2.72008e-06	0.000384053	-0.733	AT4G15475.1 | F-box/RNI-like superfamily protein | Chr4:8845927-8848701 FORWARD LENGTH=610 | 201606; PREDICTED: F-box/LRR-repeat protein 20-like [Fragaria vesca subsp. vesca] &gt;gi|764600363|ref|XP_011466475.1| PREDICTED: F-box/LRR-repeat protein 20-like [Fragaria vesca subsp. vesca] &gt;gi|764600367|ref|XP_011466476.1| PREDICTED: F-box/LRR-repeat protein 20-like [Fragaria vesca subsp. vesca]; s…
1005	FvH4_6g03650	chrFvb6	+	4.0179e-13	3.8387e-10	-0.227	AT5G28050.1 | Cytidine/deoxycytidylate deaminase family protein | Chr5:10044209-10045755 REVERSE LENGTH=185 | 201606; PREDICTED: tRNA(adenine(34)) deaminase, chloroplastic [Fragaria vesca subsp. vesca]; sp|Q94BU8|GSDA_ARATH Guanosine deaminase OS=Arabidopsis thaliana OX=3702 GN=GSDA PE=1 SV=1; tr|A0A2P6R6B1|A0A2P6R6B1_ROSCH Putative guanine deaminase OS=Rosa chinensis OX=74649 GN=RchiOBHm_Chr3g04…
1063	FvH4_5g39267	chrFvb5	-	2.73539e-09	1.22503e-06	-0.295	AT1G48920.1 | nucleolin like 1 | Chr1:18098186-18101422 FORWARD LENGTH=557 | 201606; PREDICTED: nucleolin 1-like isoform X4 [Fragaria vesca subsp. vesca]; sp|Q7XTT4|NUCL2_ORYSJ Nucleolin 2 OS=Oryza sativa subsp. japonica OX=39947 GN=Os04g0620700 PE=2 SV=2; tr|A0A2P6R4Q7|A0A2P6R4Q7_ROSCH Putative RNA recognition motif domain, nucleotide-binding alpha-beta plait domain-containing protein OS=Rosa ch…
1092	FvH4_5g38190	chrFvb5	+	0.000952535	0.0341269	-0.093	AT2G36360.2 | Galactose oxidase/kelch repeat superfamily protein | Chr2:15243461-15247523 REVERSE LENGTH=496 | 201606; putative kelch-type beta propeller, galactose oxidase, beta-propeller [Rosa chinensis]; sp|Q10AZ7|GPA3_ORYSJ Protein GLUTELIN PRECURSOR ACCUMULATION 3 OS=Oryza sativa subsp. japonica OX=39947 GN=GPA3 PE=1 SV=1; tr|A0A2P6SBY4|A0A2P6SBY4_ROSCH Putative kelch-type beta propeller, ga…
1145	FvH4_5g35240	chrFvb5	-	0.00120311	0.0399116	0.058	AT5G33300.1 | chromosome-associated kinesin-like protein | Chr5:12562649-12565675 REVERSE LENGTH=439 | 201606; PREDICTED: chromosome-associated kinesin KIF4 [Fragaria vesca subsp. vesca]; sp|B9F2Y7|KN4C_ORYSJ Kinesin-like protein KIN-4C OS=Oryza sativa subsp. japonica OX=39947 GN=KIN4C PE=2 SV=1; tr|A0A2P6PGX4|A0A2P6PGX4_ROSCH Uncharacterized protein OS=Rosa chinensis OX=74649 GN=RchiOBHm_Chr7g02…
1180	FvH4_5g32580	chrFvb5	-	2.69469e-06	0.000384053	0.279	AT1G57765.1 | transmembrane protein | Chr1:21393493-21394534 FORWARD LENGTH=107 | 201606; hypothetical protein RchiOBHm_Chr7g0229261 [Rosa chinensis]; tr|A0A2P6PF27|A0A2P6PF27_ROSCH Uncharacterized protein OS=Rosa chinensis OX=74649 GN=RchiOBHm_Chr7g0229261 PE=4 SV=1
1215	FvH4_5g29810	chrFvb5	-	9.3847e-08	2.74474e-05	-0.086	AT1G15200.2 | protein-protein interaction regulator family protein | Chr1:5228477-5231017 REVERSE LENGTH=428 | 201606; PREDICTED: pinin [Fragaria vesca subsp. vesca]; tr|A0A2P6PDI8|A0A2P6PDI8_ROSCH Putative pinin/SDK/MemA protein OS=Rosa chinensis OX=74649 GN=RchiOBHm_Chr7g0223331 PE=4 SV=1
1216	FvH4_5g29810	chrFvb5	-	1.62758e-08	6.13812e-06	-0.08	AT1G15200.2 | protein-protein interaction regulator family protein | Chr1:5228477-5231017 REVERSE LENGTH=428 | 201606; PREDICTED: pinin [Fragaria vesca subsp. vesca]; tr|A0A2P6PDI8|A0A2P6PDI8_ROSCH Putative pinin/SDK/MemA protein OS=Rosa chinensis OX=74649 GN=RchiOBHm_Chr7g0223331 PE=4 SV=1
1282	FvH4_5g27680	chrFvb5	-	0.00110546	0.0376302	-0.105	AT5G60620.1 | glycerol-3-phosphate acyltransferase 9 | Chr5:24367266-24369647 FORWARD LENGTH=376 | 201606; glycerol-3-phosphate acyltransferase 9 [Rosa chinensis] &gt;gi|1358150644|gb|PRQ25123.1| putative glycerol-3-phosphate 1-O-acyltransferase [Rosa chinensis]; sp|Q8GWG0|GPAT9_ARATH Glycerol-3-phosphate acyltransferase 9 OS=Arabidopsis thaliana OX=3702 GN=GPAT9 PE=1 SV=1; tr|A0A2P6PT56|A0A2P6PT…
1283	FvH4_5g27680	chrFvb5	-	0.00150944	0.0464201	-0.071	AT5G60620.1 | glycerol-3-phosphate acyltransferase 9 | Chr5:24367266-24369647 FORWARD LENGTH=376 | 201606; glycerol-3-phosphate acyltransferase 9 [Rosa chinensis] &gt;gi|1358150644|gb|PRQ25123.1| putative glycerol-3-phosphate 1-O-acyltransferase [Rosa chinensis]; sp|Q8GWG0|GPAT9_ARATH Glycerol-3-phosphate acyltransferase 9 OS=Arabidopsis thaliana OX=3702 GN=GPAT9 PE=1 SV=1; tr|A0A2P6PT56|A0A2P6PT…
1307	FvH4_5g26150	chrFvb5	-	0.000223091	0.0124887	-0.27	PREDICTED: protein SCO1 homolog 1, mitochondrial-like [Fragaria vesca subsp. vesca]; tr|A0A2P6PBV1|A0A2P6PBV1_ROSCH Putative copper chaperone SCO1/SenC, thioredoxin-like protein OS=Rosa chinensis OX=74649 GN=RchiOBHm_Chr7g0216861 PE=4 SV=1
1309	FvH4_5g26150	chrFvb5	-	0.000589222	0.024909	-0.194	PREDICTED: protein SCO1 homolog 1, mitochondrial-like [Fragaria vesca subsp. vesca]; tr|A0A2P6PBV1|A0A2P6PBV1_ROSCH Putative copper chaperone SCO1/SenC, thioredoxin-like protein OS=Rosa chinensis OX=74649 GN=RchiOBHm_Chr7g0216861 PE=4 SV=1
1436	FvH4_5g19400	chrFvb5	-	3.81313e-08	1.30109e-05	0.056	AT5G40330.1 | myb domain protein 23 | Chr5:16127849-16129468 FORWARD LENGTH=219 | 201606; PREDICTED: transcription factor WER-like isoform X1 [Fragaria vesca subsp. vesca]; sp|P10290|MYBC_MAIZE Anthocyanin regulatory C1 protein OS=Zea mays OX=4577 GN=C1 PE=2 SV=1; tr|A0A2P6P8K4|A0A2P6P8K4_ROSCH Putative transcription factor MYB-HB-like family OS=Rosa chinensis OX=74649 GN=RchiOBHm_Chr7g0203911 PE…
1439	FvH4_5g19230	chrFvb5	+	0.00142303	0.0448208	-0.216	AT4G17380.1 | MUTS-like protein 4 | Chr4:9708742-9714068 FORWARD LENGTH=792 | 201606; PREDICTED: DNA mismatch repair protein MSH4 [Fragaria vesca subsp. vesca]; sp|F4JP48|MSH4_ARATH DNA mismatch repair protein MSH4 OS=Arabidopsis thaliana OX=3702 GN=MSH4 PE=2 SV=1; tr|A0A2P6P8I8|A0A2P6P8I8_ROSCH Putative DNA mismatch repair protein MutS, type 1 OS=Rosa chinensis OX=74649 GN=RchiOBHm_Chr7g0203731 …
1455	FvH4_5g18100	chrFvb5	+	0.000790297	0.0304054	0.033	AT1G18330.1 | Homeodomain-like superfamily protein | Chr1:6306196-6307640 REVERSE LENGTH=346 | 201606; PREDICTED: protein REVEILLE 7-like isoform X2 [Fragaria vesca subsp. vesca]; sp|B3H5A8|RVE7_ARATH Protein REVEILLE 7 OS=Arabidopsis thaliana OX=3702 GN=RVE7 PE=2 SV=1; tr|A0A2P6P1K8|A0A2P6P1K8_ROSCH Putative transcription factor MYB-HB-like family OS=Rosa chinensis OX=74649 GN=RchiOBHm_Chr7g0177…
1499	FvH4_2g04800	chrFvb2	-	0.000776385	0.0303999	0.101	AT2G15000.1 | caspase-6 protein | Chr2:6481200-6482316 REVERSE LENGTH=93 | 201606; PREDICTED: uncharacterized protein LOC101297787 isoform X2 [Fragaria vesca subsp. vesca]; tr|A0A2P6PLM9|A0A2P6PLM9_ROSCH Uncharacterized protein OS=Rosa chinensis OX=74649 GN=RchiOBHm_Chr6g0254531 PE=4 SV=1
1504	FvH4_3g13430	chrFvb3	+	1.46588e-11	1.10566e-08	0.183	AT4G20300.2 | Serine/Threonine-kinase%2C putative (DUF1639) | Chr4:10955813-10958865 FORWARD LENGTH=352 | 201606; PREDICTED: PHD finger protein rhinoceros isoform X3 [Fragaria vesca subsp. vesca]; tr|A0A2P6Q7S1|A0A2P6Q7S1_ROSCH Uncharacterized protein OS=Rosa chinensis OX=74649 GN=RchiOBHm_Chr5g0022171 PE=4 SV=1
1558	FvH4_3g10220	chrFvb3	+	5.70418e-05	0.00443945	-0.094	AT4G20930.1 | 6-phosphogluconate dehydrogenase family protein | Chr4:11198627-11201036 REVERSE LENGTH=347 | 201606; PREDICTED: probable 3-hydroxyisobutyrate dehydrogenase, mitochondrial isoform X2 [Fragaria vesca subsp. vesca]; sp|Q9SUC0|3HIDH_ARATH Probable 3-hydroxyisobutyrate dehydrogenase, mitochondrial OS=Arabidopsis thaliana OX=3702 GN=At4g20930 PE=2 SV=3; tr|A0A2P6Q665|A0A2P6Q665_ROSCH 3-h…
1607	FvH4_3g07045	chrFvb3	-	0.000829536	0.0312844	0.166	AT1G29750.2 | receptor-like kinase in flowers 1 | Chr1:10414071-10420469 REVERSE LENGTH=1021 | 201606; PREDICTED: probable LRR receptor-like serine/threonine-protein kinase RFK1 [Fragaria vesca subsp. vesca]; sp|Q9FXF2|RKF1_ARATH Probable LRR receptor-like serine/threonine-protein kinase RFK1 OS=Arabidopsis thaliana OX=3702 GN=RKF1 PE=1 SV=1; tr|A0A2P6Q4Z9|A0A2P6Q4Z9_ROSCH Uncharacterized protein…
1692	FvH4_3g00800	chrFvb3	-	0.00115198	0.0387537	-0.076	AT1G53430.1 | Leucine-rich repeat transmembrane protein kinase | Chr1:19935298-19940959 FORWARD LENGTH=1038 | 201606; PREDICTED: probable LRR receptor-like serine/threonine-protein kinase At1g07650 isoform X1 [Fragaria vesca subsp. vesca] &gt;gi|764550406|ref|XP_011460042.1| PREDICTED: probable LRR receptor-like serine/threonine-protein kinase At1g07650 isoform X1 [Fragaria vesca subsp. vesca]; s…
1693	FvH4_3g00800	chrFvb3	-	0.000306271	0.0159028	-0.042	AT1G53430.1 | Leucine-rich repeat transmembrane protein kinase | Chr1:19935298-19940959 FORWARD LENGTH=1038 | 201606; PREDICTED: probable LRR receptor-like serine/threonine-protein kinase At1g07650 isoform X1 [Fragaria vesca subsp. vesca] &gt;gi|764550406|ref|XP_011460042.1| PREDICTED: probable LRR receptor-like serine/threonine-protein kinase At1g07650 isoform X1 [Fragaria vesca subsp. vesca]; s…
1756	FvH4_2g39410	chrFvb2	+	6.55878e-05	0.00492115	-0.039	AT1G75380.4 | bifunctional nuclease in basal defense response 1 | Chr1:28281789-28283631 REVERSE LENGTH=325 | 201606; PREDICTED: bifunctional nuclease 1 [Fragaria vesca subsp. vesca] &gt;gi|764546095|ref|XP_011459537.1| PREDICTED: bifunctional nuclease 1 [Fragaria vesca subsp. vesca]; sp|Q9FWS6|BBD1_ARATH Bifunctional nuclease 1 OS=Arabidopsis thaliana OX=3702 GN=BBD1 PE=2 SV=1; tr|A0A2P6PYV0|A0A…
1766	FvH4_3g41920	chrFvb3	-	1.76234e-06	0.000268682	-0.117	AT1G31410.1 | putrescine-binding periplasmic protein-like protein | Chr1:11247094-11249345 REVERSE LENGTH=524 | 201606; PREDICTED: uncharacterized protein LOC101297520 [Fragaria vesca subsp. vesca] &gt;gi|764563243|ref|XP_011461582.1| PREDICTED: uncharacterized protein LOC101297520 [Fragaria vesca subsp. vesca]; tr|A0A2P6SBG4|A0A2P6SBG4_ROSCH Putative polyamine-transporting ATPase OS=Rosa chinens…
1811	FvH4_5g23610	chrFvb5	+	0.000303376	0.0158098	-0.183	AT4G19020.2 | chromomethylase 2 | Chr4:10414526-10420936 FORWARD LENGTH=1247 | 201606; PREDICTED: DNA (cytosine-5)-methyltransferase CMT2 isoform X2 [Fragaria vesca subsp. vesca]; sp|Q94F87|CMT2_ARATH DNA (cytosine-5)-methyltransferase CMT2 OS=Arabidopsis thaliana OX=3702 GN=CMT2 PE=2 SV=3; tr|A0A2P6PAV3|A0A2P6PAV3_ROSCH Cytosine-specific methyltransferase OS=Rosa chinensis OX=74649 GN=RchiOBHm_C…
1850	FvH4_3g04100	chrFvb3	-	0.000474582	0.0217292	-0.272	AT1G35910.1 | Haloacid dehalogenase-like hydrolase (HAD) superfamily protein | Chr1:13363200-13364965 REVERSE LENGTH=369 | 201606; PREDICTED: probable trehalose-phosphate phosphatase C isoform X1 [Fragaria vesca subsp. vesca]; sp|Q67XC9|TPPD_ARATH Probable trehalose-phosphate phosphatase D OS=Arabidopsis thaliana OX=3702 GN=TPPD PE=2 SV=1; tr|A0A2P6PHR8|A0A2P6PHR8_ROSCH Trehalose 6-phosphate phos…
1905	FvH4_7g34220	chrFvb7	-	0.000226792	0.0125975	0.323	AT5G16680.2 | RING/FYVE/PHD zinc finger superfamily protein | Chr5:5467534-5472956 REVERSE LENGTH=1311 | 201606; PREDICTED: uncharacterized protein LOC101314703 isoform X1 [Fragaria vesca subsp. vesca]; sp|Q8UVR5|BAZ1A_XENLA Bromodomain adjacent to zinc finger domain protein 1A (Fragment) OS=Xenopus laevis OX=8355 GN=baz1a PE=2 SV=1; tr|A0A2P6SPY9|A0A2P6SPY9_ROSCH Putative chromatin regulator PHD…
1906	FvH4_7g34220	chrFvb7	-	0.000610757	0.0256679	0.423	AT5G16680.2 | RING/FYVE/PHD zinc finger superfamily protein | Chr5:5467534-5472956 REVERSE LENGTH=1311 | 201606; PREDICTED: uncharacterized protein LOC101314703 isoform X1 [Fragaria vesca subsp. vesca]; sp|Q8UVR5|BAZ1A_XENLA Bromodomain adjacent to zinc finger domain protein 1A (Fragment) OS=Xenopus laevis OX=8355 GN=baz1a PE=2 SV=1; tr|A0A2P6SPY9|A0A2P6SPY9_ROSCH Putative chromatin regulator PHD…
1999	FvH4_4g00330	chrFvb4	+	0.000300467	0.0157153	-0.152	AT1G04730.1 | P-loop containing nucleoside triphosphate hydrolases superfamily protein | Chr1:1325385-1331086 REVERSE LENGTH=943 | 201606; PREDICTED: chromosome transmission fidelity protein 18 homolog isoform X2 [Fragaria vesca subsp. vesca]; sp|Q6NU40|CTF18_XENLA Chromosome transmission fidelity protein 18 homolog OS=Xenopus laevis OX=8355 GN=chtf18 PE=2 SV=1; tr|A0A2P6QNW1|A0A2P6QNW1_ROSCH Put…
2001	FvH4_4g00330	chrFvb4	+	0.000786484	0.0304054	-0.112	AT1G04730.1 | P-loop containing nucleoside triphosphate hydrolases superfamily protein | Chr1:1325385-1331086 REVERSE LENGTH=943 | 201606; PREDICTED: chromosome transmission fidelity protein 18 homolog isoform X2 [Fragaria vesca subsp. vesca]; sp|Q6NU40|CTF18_XENLA Chromosome transmission fidelity protein 18 homolog OS=Xenopus laevis OX=8355 GN=chtf18 PE=2 SV=1; tr|A0A2P6QNW1|A0A2P6QNW1_ROSCH Put…
2071	FvH4_2g22410	chrFvb2	-	0.000750846	0.0298072	0.155	AT5G09690.1 | magnesium transporter 7 | Chr5:3000990-3003169 REVERSE LENGTH=386 | 201606; PREDICTED: magnesium transporter MRS2-I-like [Fragaria vesca subsp. vesca]; sp|Q10D38|MRS2I_ORYSJ Magnesium transporter MRS2-I OS=Oryza sativa subsp. japonica OX=39947 GN=MRS2-I PE=2 SV=1; tr|A0A2P6PVL1|A0A2P6PVL1_ROSCH Putative Mg2+ transporter protein, CorA-like/Zinc transport protein ZntB OS=Rosa chinensi…
2093	FvH4_6g33560	chrFvb6	-	0.00134025	0.0429731	0.189	AT3G13800.4 | Metallo-hydrolase/oxidoreductase superfamily protein | Chr3:4538879-4541366 FORWARD LENGTH=361 | 201606; PREDICTED: putative hydrolase C777.06c isoform X1 [Fragaria vesca subsp. vesca]; sp|O74545|YCV6_SCHPO Putative hydrolase C777.06c OS=Schizosaccharomyces pombe (strain 972 / ATCC 24843) OX=284812 GN=SPCC777.06c PE=4 SV=1; tr|A0A2P6RY57|A0A2P6RY57_ROSCH Putative phosphoribosyl 1,2-…
2225	FvH4_5g02370	chrFvb5	+	0.000328056	0.0166126	-0.121	AT2G38710.4 | AMMECR1 family | Chr2:16184517-16186764 REVERSE LENGTH=214 | 201606; PREDICTED: uncharacterized protein At2g38710 isoform X2 [Fragaria vesca subsp. vesca] &gt;gi|470125615|ref|XP_004298797.1| PREDICTED: uncharacterized protein At2g38710 isoform X2 [Fragaria vesca subsp. vesca] &gt;gi|764580660|ref|XP_011463884.1| PREDICTED: uncharacterized protein At2g38710 isoform X1 [Fragaria vesc…
2279	FvH4_3g37190	chrFvb3	+	0.000637267	0.0263306	0.033	AT5G02020.2 | E3 ubiquitin-protein ligase RLIM-like protein | Chr5:386999-387921 REVERSE LENGTH=137 | 201606; PREDICTED: uncharacterized protein LOC101306489 isoform X2 [Fragaria vesca subsp. vesca]; tr|A0A2P6QJB7|A0A2P6QJB7_ROSCH Uncharacterized protein OS=Rosa chinensis OX=74649 GN=RchiOBHm_Chr5g0066931 PE=4 SV=1
2326	FvH4_2g11930	chrFvb2	+	0.000286704	0.0151615	-0.091	AT4G33520.2 | P-type ATP-ase 1 | Chr4:16118993-16125849 FORWARD LENGTH=949 | 201606; PREDICTED: copper-transporting ATPase PAA1, chloroplastic [Fragaria vesca subsp. vesca]; sp|Q9SZC9|HMA6_ARATH Copper-transporting ATPase PAA1, chloroplastic OS=Arabidopsis thaliana OX=3702 GN=PAA1 PE=1 SV=1; tr|A0A251MTY6|A0A251MTY6_PRUPE Uncharacterized protein OS=Prunus persica OX=3760 GN=PRUPE_8G060400 PE=3 SV…
2327	FvH4_2g11930	chrFvb2	+	0.000443259	0.0208274	-0.099	AT4G33520.2 | P-type ATP-ase 1 | Chr4:16118993-16125849 FORWARD LENGTH=949 | 201606; PREDICTED: copper-transporting ATPase PAA1, chloroplastic [Fragaria vesca subsp. vesca]; sp|Q9SZC9|HMA6_ARATH Copper-transporting ATPase PAA1, chloroplastic OS=Arabidopsis thaliana OX=3702 GN=PAA1 PE=1 SV=1; tr|A0A251MTY6|A0A251MTY6_PRUPE Uncharacterized protein OS=Prunus persica OX=3760 GN=PRUPE_8G060400 PE=3 SV…
2364	FvH4_5g24360	chrFvb5	-	4.15001e-08	1.35168e-05	-0.454	AT1G31440.1 | SH3 domain-containing protein | Chr1:11256150-11258479 REVERSE LENGTH=439 | 201606; PREDICTED: nostrin isoform X1 [Fragaria vesca subsp. vesca]; sp|Q9C865|SH3P1_ARATH SH3 domain-containing protein 1 OS=Arabidopsis thaliana OX=3702 GN=SH3P1 PE=1 SV=1; tr|A0A2P6PBA5|A0A2P6PBA5_ROSCH Putative SH3 domain, AH domain-containing protein OS=Rosa chinensis OX=74649 GN=RchiOBHm_Chr7g0214731 P…
2365	FvH4_5g24360	chrFvb5	-	3.13366e-07	7.24329e-05	-0.406	AT1G31440.1 | SH3 domain-containing protein | Chr1:11256150-11258479 REVERSE LENGTH=439 | 201606; PREDICTED: nostrin isoform X1 [Fragaria vesca subsp. vesca]; sp|Q9C865|SH3P1_ARATH SH3 domain-containing protein 1 OS=Arabidopsis thaliana OX=3702 GN=SH3P1 PE=1 SV=1; tr|A0A2P6PBA5|A0A2P6PBA5_ROSCH Putative SH3 domain, AH domain-containing protein OS=Rosa chinensis OX=74649 GN=RchiOBHm_Chr7g0214731 P…
2366	FvH4_1g17390	chrFvb1	+	9.85384e-05	0.006822	-0.179	AT4G37560.1 | Acetamidase/Formamidase family protein | Chr4:17646489-17648457 FORWARD LENGTH=452 | 201606; PREDICTED: putative formamidase C869.04 isoform X2 [Fragaria vesca subsp. vesca]; sp|Q50228|FMDA_METME Formamidase OS=Methylophilus methylotrophus OX=17 GN=fmdA PE=1 SV=1; tr|A0A251NU16|A0A251NU16_PRUPE Uncharacterized protein OS=Prunus persica OX=3760 GN=PRUPE_6G223000 PE=4 SV=1
2367	FvH4_1g17390	chrFvb1	+	0.000151234	0.00938242	-0.169	AT4G37560.1 | Acetamidase/Formamidase family protein | Chr4:17646489-17648457 FORWARD LENGTH=452 | 201606; PREDICTED: putative formamidase C869.04 isoform X2 [Fragaria vesca subsp. vesca]; sp|Q50228|FMDA_METME Formamidase OS=Methylophilus methylotrophus OX=17 GN=fmdA PE=1 SV=1; tr|A0A251NU16|A0A251NU16_PRUPE Uncharacterized protein OS=Prunus persica OX=3760 GN=PRUPE_6G223000 PE=4 SV=1
2368	FvH4_1g17390	chrFvb1	+	0.000105478	0.00720313	-0.179	AT4G37560.1 | Acetamidase/Formamidase family protein | Chr4:17646489-17648457 FORWARD LENGTH=452 | 201606; PREDICTED: putative formamidase C869.04 isoform X2 [Fragaria vesca subsp. vesca]; sp|Q50228|FMDA_METME Formamidase OS=Methylophilus methylotrophus OX=17 GN=fmdA PE=1 SV=1; tr|A0A251NU16|A0A251NU16_PRUPE Uncharacterized protein OS=Prunus persica OX=3760 GN=PRUPE_6G223000 PE=4 SV=1
2373	FvH4_3g08700	chrFvb3	-	0.00101624	0.0351625	0.115	AT2G33847.2 | hypothetical protein | Chr2:14320168-14320522 REVERSE LENGTH=89 | 201606; PREDICTED: protein NUCLEAR FUSION DEFECTIVE 6, chloroplastic/mitochondrial isoform X4 [Fragaria vesca subsp. vesca]; sp|Q93ZJ3|NFD6_ARATH Protein NUCLEAR FUSION DEFECTIVE 6, chloroplastic/mitochondrial OS=Arabidopsis thaliana OX=3702 GN=NFD6 PE=3 SV=1; tr|A0A2P6Q497|A0A2P6Q497_ROSCH Uncharacterized protein OS=…
2425	FvH4_2g03000	chrFvb2	-	1.19793e-05	0.00126232	-0.038	AT1G10030.1 | ergosterol biosynthesis protein | Chr1:3273972-3275631 FORWARD LENGTH=129 | 201606; PREDICTED: ergosterol biosynthetic protein 28 isoform X1 [Fragaria vesca subsp. vesca]; sp|O80594|ERG28_ARATH Ergosterol biosynthetic protein 28 OS=Arabidopsis thaliana OX=3702 GN=At1g10030 PE=2 SV=2; tr|A0A314U9P8|A0A314U9P8_PRUYE Ergosterol biosynthetic protein 28 OS=Prunus yedoensis var. nudiflora…
2432	FvH4_2g11540	chrFvb2	+	6.77006e-06	0.00079526	-0.319	AT3G02530.1 | TCP-1/cpn60 chaperonin family protein | Chr3:528806-532457 REVERSE LENGTH=535 | 201606; Chaperonin Cpn60/TCP-1 [Corchorus olitorius]; sp|Q9M888|TCPZA_ARATH T-complex protein 1 subunit zeta 1 OS=Arabidopsis thaliana OX=3702 GN=CCT6A PE=1 SV=1; tr|A0A1R3JIP9|A0A1R3JIP9_9ROSI Chaperonin Cpn60/TCP-1 OS=Corchorus olitorius OX=93759 GN=COLO4_16182 PE=3 SV=1
2478	FvH4_1g20800	chrFvb1	-	0.000568196	0.0242346	-0.08	PREDICTED: uncharacterized protein LOC101294697 [Fragaria vesca subsp. vesca] &gt;gi|764516043|ref|XP_011465529.1| PREDICTED: uncharacterized protein LOC101294697 [Fragaria vesca subsp. vesca]; sp|O43063|PSB1_SCHPO Probable proteasome subunit beta type-1 OS=Schizosaccharomyces pombe (strain 972 / ATCC 24843) OX=284812 GN=pre3 PE=3 SV=1; tr|A0A1C6YI06|A0A1C6YI06_PLACH Proteasome subunit beta OS=Pl…
2500	FvH4_6g23770	chrFvb6	+	2.63564e-05	0.00240582	0.334	AT3G55610.2 | delta 1-pyrroline-5-carboxylate synthase 2 | Chr3:20625005-20628989 REVERSE LENGTH=622 | 201606; PREDICTED: delta-1-pyrroline-5-carboxylate synthase-like isoform X3 [Fragaria vesca subsp. vesca]; sp|O65361|P5CS_MESCR Delta-1-pyrroline-5-carboxylate synthase OS=Mesembryanthemum crystallinum OX=3544 GN=P5CS PE=2 SV=1; tr|A0A2P6R9M5|A0A2P6R9M5_ROSCH Delta-1-pyrroline-5-carboxylate synt…
2502	FvH4_6g23770	chrFvb6	+	5.6169e-06	0.000693929	0.395	AT3G55610.2 | delta 1-pyrroline-5-carboxylate synthase 2 | Chr3:20625005-20628989 REVERSE LENGTH=622 | 201606; PREDICTED: delta-1-pyrroline-5-carboxylate synthase-like isoform X3 [Fragaria vesca subsp. vesca]; sp|O65361|P5CS_MESCR Delta-1-pyrroline-5-carboxylate synthase OS=Mesembryanthemum crystallinum OX=3544 GN=P5CS PE=2 SV=1; tr|A0A2P6R9M5|A0A2P6R9M5_ROSCH Delta-1-pyrroline-5-carboxylate synt…
2504	FvH4_6g23770	chrFvb6	+	1.13936e-05	0.00121704	0.355	AT3G55610.2 | delta 1-pyrroline-5-carboxylate synthase 2 | Chr3:20625005-20628989 REVERSE LENGTH=622 | 201606; PREDICTED: delta-1-pyrroline-5-carboxylate synthase-like isoform X3 [Fragaria vesca subsp. vesca]; sp|O65361|P5CS_MESCR Delta-1-pyrroline-5-carboxylate synthase OS=Mesembryanthemum crystallinum OX=3544 GN=P5CS PE=2 SV=1; tr|A0A2P6R9M5|A0A2P6R9M5_ROSCH Delta-1-pyrroline-5-carboxylate synt…
2547	FvH4_6g30730	chrFvb6	+	8.65958e-06	0.000954619	-0.5	AT1G15520.1 | pleiotropic drug resistance 12 | Chr1:5331993-5338175 REVERSE LENGTH=1423 | 201606; PREDICTED: pleiotropic drug resistance protein 1 [Fragaria vesca subsp. vesca]; sp|Q76CU2|PDR1_TOBAC Pleiotropic drug resistance protein 1 OS=Nicotiana tabacum OX=4097 GN=PDR1 PE=2 SV=1; tr|A0A2P6RWH8|A0A2P6RWH8_ROSCH Putative iron-chelate-transporting ATPase OS=Rosa chinensis OX=74649 GN=RchiOBHm_Ch…
2548	FvH4_6g30730	chrFvb6	+	2.20828e-05	0.00209582	-0.456	AT1G15520.1 | pleiotropic drug resistance 12 | Chr1:5331993-5338175 REVERSE LENGTH=1423 | 201606; PREDICTED: pleiotropic drug resistance protein 1 [Fragaria vesca subsp. vesca]; sp|Q76CU2|PDR1_TOBAC Pleiotropic drug resistance protein 1 OS=Nicotiana tabacum OX=4097 GN=PDR1 PE=2 SV=1; tr|A0A2P6RWH8|A0A2P6RWH8_ROSCH Putative iron-chelate-transporting ATPase OS=Rosa chinensis OX=74649 GN=RchiOBHm_Ch…
2622	FvH4_6g08610	chrFvb6	+	2.08492e-06	0.000311239	0.12	AT1G09530.6 | phytochrome interacting factor 3 | Chr1:3077216-3079367 FORWARD LENGTH=524 | 201606; PREDICTED: transcription factor PIF3 isoform X1 [Fragaria vesca subsp. vesca] &gt;gi|764597776|ref|XP_011466209.1| PREDICTED: transcription factor PIF3 isoform X1 [Fragaria vesca subsp. vesca]; sp|O80536|PIF3_ARATH Transcription factor PIF3 OS=Arabidopsis thaliana OX=3702 GN=PIF3 PE=1 SV=1; tr|A0A2P…
2641	FvH4_5g07390	chrFvb5	+	0.000116382	0.00768606	-0.584
2642	FvH4_5g07390	chrFvb5	+	6.65429e-05	0.0049668	-0.298
2651	FvH4_5g11730	chrFvb5	-	2.81711e-05	0.00252325	0.6	AT5G49720.1 | glycosyl hydrolase 9A1 | Chr5:20197765-20200168 REVERSE LENGTH=621 | 201606; PREDICTED: endoglucanase 9-like isoform X2 [Fragaria vesca subsp. vesca]; sp|Q7XUK4|GUN12_ORYSJ Endoglucanase 12 OS=Oryza sativa subsp. japonica OX=39947 GN=GLU3 PE=2 SV=2; tr|A0A2P6P3U7|A0A2P6P3U7_ROSCH Endoglucanase OS=Rosa chinensis OX=74649 GN=RchiOBHm_Chr7g0186031 PE=3 SV=1
2690	FvH4_1g13680	chrFvb1	-	1.55157e-06	0.000243431	-0.11	AT4G36690.1 | U2 snRNP auxilliary factor%2C large subunit%2C splicing factor | Chr4:17294139-17297609 REVERSE LENGTH=573 | 201606; PREDICTED: splicing factor U2af large subunit A isoform X3 [Fragaria vesca subsp. vesca]; sp|O23212|U2A2A_ARATH Splicing factor U2af large subunit A OS=Arabidopsis thaliana OX=3702 GN=U2AF65A PE=1 SV=2; tr|A0A2P6RMJ0|A0A2P6RMJ0_ROSCH U2 snRNP auxiliary factor large su…
2707	FvH4_2g22220	chrFvb2	-	0.000116217	0.00768606	0.293	AT1G08800.4 | myosin-binding protein (Protein of unknown function%2C DUF593) | Chr1:2813578-2817078 REVERSE LENGTH=1113 | 201606; PREDICTED: probable myosin-binding protein 4 [Fragaria vesca subsp. vesca] &gt;gi|764526516|ref|XP_011457980.1| PREDICTED: probable myosin-binding protein 4 [Fragaria vesca subsp. vesca] &gt;gi|764526521|ref|XP_011457981.1| PREDICTED: probable myosin-binding protein 4 …
2778	FvH4_1g15330	chrFvb1	+	6.66289e-07	0.000127314	0.662	AT5G66900.1 | Disease resistance protein (CC-NBS-LRR class) family | Chr5:26714931-26717757 REVERSE LENGTH=809 | 201606; PREDICTED: uncharacterized protein LOC101305792 isoform X2 [Fragaria vesca subsp. vesca]; sp|Q9FKZ1|DRL42_ARATH Probable disease resistance protein At5g66900 OS=Arabidopsis thaliana OX=3702 GN=At5g66900 PE=3 SV=1; tr|A0A2P6RN78|A0A2P6RN78_ROSCH Putative transferase, protein kin…
2798	FvH4_1g20820	chrFvb1	-	1.3083e-05	0.0013418	-0.084	AT4G39900.1 | adenine deaminase | Chr4:18508569-18510289 REVERSE LENGTH=245 | 201606; PREDICTED: uncharacterized protein LOC101295271 isoform X1 [Fragaria vesca subsp. vesca]; tr|A0A2P6RQG1|A0A2P6RQG1_ROSCH Uncharacterized protein OS=Rosa chinensis OX=74649 GN=RchiOBHm_Chr2g0113441 PE=4 SV=1
2828	FvH4_5g18280	chrFvb5	-	0.000282185	0.0150664	-0.119	AT1G48405.1 | Kinase interacting (KIP1-like) family protein | Chr1:17884645-17885614 REVERSE LENGTH=297 | 201606; PREDICTED: kinase-interacting family protein isoform X1 [Fragaria vesca subsp. vesca]; sp|Q9SX73|KIP1L_ARATH Kinase-interacting family protein OS=Arabidopsis thaliana OX=3702 GN=At1g48405 PE=2 SV=1; tr|A0A2P6P1I0|A0A2P6P1I0_ROSCH Putative transcription factor bZIP family OS=Rosa chine…
2879	FvH4_1g28050	chrFvb1	+	3.88413e-11	2.65064e-08	-1	AT1G54390.4 | PHD finger protein-like protein | Chr1:20305061-20306943 REVERSE LENGTH=262 | 201606; PREDICTED: PHD finger protein ING2 isoform X1 [Fragaria vesca subsp. vesca] &gt;gi|764518379|ref|XP_011467592.1| PREDICTED: PHD finger protein ING2 isoform X1 [Fragaria vesca subsp. vesca] &gt;gi|764518385|ref|XP_011467597.1| PREDICTED: PHD finger protein ING2 isoform X1 [Fragaria vesca subsp. vesc…
2916	FvH4_1g09650	chrFvb1	-	0.000964305	0.0343305	0.146	AT4G33140.1 | Haloacid dehalogenase-like hydrolase (HAD) superfamily protein | Chr4:15981648-15984135 FORWARD LENGTH=353 | 201606; PREDICTED: uncharacterized protein LOC101311028 [Fragaria vesca subsp. vesca]; tr|A0A2P6RL61|A0A2P6RL61_ROSCH Putative 5'(3')-deoxyribonucleotidase, HAD-like domain-containing protein OS=Rosa chinensis OX=74649 GN=RchiOBHm_Chr2g0096491 PE=4 SV=1
3025	FvH4_2g08270	chrFvb2	-	0.000251932	0.0138331	-0.14	AT1G75110.1 | Nucleotide-diphospho-sugar transferase family protein | Chr1:28194348-28195885 REVERSE LENGTH=428 | 201606; PREDICTED: UDP-D-xylose:L-fucose alpha-1,3-D-xylosyltransferase 2-like [Fragaria vesca subsp. vesca]; sp|Q9C9Q5|RRA2_ARATH Arabinosyltransferase RRA2 OS=Arabidopsis thaliana OX=3702 GN=RRA2 PE=2 SV=1; tr|A0A2P6PNV4|A0A2P6PNV4_ROSCH Glycosyltransferase OS=Rosa chinensis OX=7464…
3058	FvH4_5g31670	chrFvb5	-	0.000319769	0.0163082	0.21	AT4G27760.1 | NAD(P)-binding Rossmann-fold superfamily protein | Chr4:13844151-13846563 FORWARD LENGTH=376 | 201606; PREDICTED: retinol dehydrogenase 11-like [Fragaria vesca subsp. vesca] &gt;gi|764587193|ref|XP_011464746.1| PREDICTED: retinol dehydrogenase 11-like [Fragaria vesca subsp. vesca]; sp|F4JJR8|FEY_ARATH Dehydrogenase/reductase SDR family member FEY OS=Arabidopsis thaliana OX=3702 GN=F…
3149	FvH4_7g08221	chrFvb7	-	0.000544729	0.023728	-0.313	AT1G12350.2 | 4-phospho-panto-thenoylcysteine synthetase | Chr1:4198870-4200633 FORWARD LENGTH=317 | 201606; PREDICTED: phosphopantothenate--cysteine ligase 2 isoform X1 [Fragaria vesca subsp. vesca] &gt;gi|764630701|ref|XP_011469562.1| PREDICTED: phosphopantothenate--cysteine ligase 2 isoform X1 [Fragaria vesca subsp. vesca] &gt;gi|764630705|ref|XP_011469563.1| PREDICTED: phosphopantothenate--cy…
3151	FvH4_2g36090	chrFvb2	+	9.83254e-05	0.006822	-0.199	AT2G20142.1 | Toll-Interleukin-Resistance (TIR) domain family protein | Chr2:8695387-8696566 FORWARD LENGTH=313 | 201606; PREDICTED: uncharacterized protein LOC101311535 [Fragaria vesca subsp. vesca]; sp|Q40392|TMVRN_NICGU TMV resistance protein N OS=Nicotiana glutinosa OX=35889 GN=N PE=1 SV=1; tr|A0A2P6PS83|A0A2P6PS83_ROSCH Putative TIR domain-containing protein OS=Rosa chinensis OX=74649 GN=Rch…
3167	FvH4_7g31960	chrFvb7	+	0.000293943	0.0154304	0.142	AT3G49290.2 | ABL interactor-like protein 2 | Chr3:18273407-18275221 FORWARD LENGTH=312 | 201606; PREDICTED: protein ABIL2 isoform X1 [Fragaria vesca subsp. vesca] &gt;gi|764636318|ref|XP_011470212.1| PREDICTED: protein ABIL2 isoform X1 [Fragaria vesca subsp. vesca]; sp|Q9M3A3|ABIL2_ARATH Protein ABIL2 OS=Arabidopsis thaliana OX=3702 GN=ABIL2 PE=2 SV=1; tr|A0A314YCX1|A0A314YCX1_PRUYE Protein ABIL…
3175	FvH4_1g29430	chrFvb1	-	0.00038198	0.0185388	-0.056	AT1G52310.1 | protein kinase family protein / C-type lectin domain-containing protein | Chr1:19478401-19480462 FORWARD LENGTH=552 | 201606; PREDICTED: C-type lectin receptor-like tyrosine-protein kinase At1g52310 [Fragaria vesca subsp. vesca]; sp|Q9C823|Y1523_ARATH C-type lectin receptor-like tyrosine-protein kinase At1g52310 OS=Arabidopsis thaliana OX=3702 GN=At1g52310 PE=2 SV=1; tr|A0A2P6RH71|A…
3182	FvH4_7g16860	chrFvb7	-	1.11022e-16	1.44642e-13	-0.072	AT1G68550.2 | Integrase-type DNA-binding superfamily protein | Chr1:25725810-25726784 REVERSE LENGTH=324 | 201606; PREDICTED: uncharacterized protein LOC101307919 isoform X1 [Fragaria vesca subsp. vesca]; sp|Q9CA27|EF118_ARATH Ethylene-responsive transcription factor ERF118 OS=Arabidopsis thaliana OX=3702 GN=ERF118 PE=2 SV=1; tr|A0A2P6SIL3|A0A2P6SIL3_ROSCH Putative transcription factor AP2-EREBP …
3183	FvH4_7g16860	chrFvb7	-	0	0	-0.075	AT1G68550.2 | Integrase-type DNA-binding superfamily protein | Chr1:25725810-25726784 REVERSE LENGTH=324 | 201606; PREDICTED: uncharacterized protein LOC101307919 isoform X1 [Fragaria vesca subsp. vesca]; sp|Q9CA27|EF118_ARATH Ethylene-responsive transcription factor ERF118 OS=Arabidopsis thaliana OX=3702 GN=ERF118 PE=2 SV=1; tr|A0A2P6SIL3|A0A2P6SIL3_ROSCH Putative transcription factor AP2-EREBP …
3184	FvH4_7g16860	chrFvb7	-	0	0	-0.105	AT1G68550.2 | Integrase-type DNA-binding superfamily protein | Chr1:25725810-25726784 REVERSE LENGTH=324 | 201606; PREDICTED: uncharacterized protein LOC101307919 isoform X1 [Fragaria vesca subsp. vesca]; sp|Q9CA27|EF118_ARATH Ethylene-responsive transcription factor ERF118 OS=Arabidopsis thaliana OX=3702 GN=ERF118 PE=2 SV=1; tr|A0A2P6SIL3|A0A2P6SIL3_ROSCH Putative transcription factor AP2-EREBP …
3221	FvH4_5g37170	chrFvb5	-	0.000988097	0.0345376	-0.024	AT5G09430.1 | alpha/beta-Hydrolases superfamily protein | Chr5:2932162-2933362 FORWARD LENGTH=311 | 201606; PREDICTED: uncharacterized protein LOC101312060 [Fragaria vesca subsp. vesca]; sp|P0A573|Y2734_MYCBO Uncharacterized protein Mb2734 OS=Mycobacterium bovis (strain ATCC BAA-935 / AF2122/97) OX=233413 GN=BQ2027_MB2734 PE=3 SV=1; tr|A0A2P6PHI4|A0A2P6PHI4_ROSCH Putative triacylglycerol lipase O…
3311	FvH4_2g16160	chrFvb2	-	1.31081e-05	0.0013418	-0.52	PREDICTED: E3 ubiquitin-protein ligase RNF126-like [Fragaria vesca subsp. vesca] &gt;gi|764599029|ref|XP_011466335.1| PREDICTED: E3 ubiquitin-protein ligase RNF126-like [Fragaria vesca subsp. vesca]; tr|A0A2P6Q028|A0A2P6Q028_ROSCH Putative transcription factor C2H2 family OS=Rosa chinensis OX=74649 GN=RchiOBHm_Chr6g0306361 PE=4 SV=1
3381	FvH4_1g07530	chrFvb1	-	0.000178359	0.0104765	-0.189	AT5G56890.1 | Protein kinase superfamily protein | Chr5:23010801-23015559 REVERSE LENGTH=1113 | 201606; PREDICTED: receptor-like serine/threonine-protein kinase ALE2 isoform X1 [Fragaria vesca subsp. vesca]; sp|Q8RWW0|ALE2_ARATH Receptor-like serine/threonine-protein kinase ALE2 OS=Arabidopsis thaliana OX=3702 GN=ALE2 PE=1 SV=1; tr|A0A2P6RK80|A0A2P6RK80_ROSCH Uncharacterized protein OS=Rosa chine…
3385	FvH4_1g07530	chrFvb1	-	7.86359e-05	0.00572046	-0.183	AT5G56890.1 | Protein kinase superfamily protein | Chr5:23010801-23015559 REVERSE LENGTH=1113 | 201606; PREDICTED: receptor-like serine/threonine-protein kinase ALE2 isoform X1 [Fragaria vesca subsp. vesca]; sp|Q8RWW0|ALE2_ARATH Receptor-like serine/threonine-protein kinase ALE2 OS=Arabidopsis thaliana OX=3702 GN=ALE2 PE=1 SV=1; tr|A0A2P6RK80|A0A2P6RK80_ROSCH Uncharacterized protein OS=Rosa chine…
3400	FvH4_6g42171	chrFvb6	+	0.000105789	0.00720313	0.136	AT3G15850.1 | fatty acid desaturase 5 | Chr3:5359087-5360998 FORWARD LENGTH=371 | 201606; PREDICTED: palmitoyl-monogalactosyldiacylglycerol delta-7 desaturase, chloroplastic-like isoform X3 [Fragaria vesca subsp. vesca]; sp|Q949X0|ADS3_ARATH Palmitoyl-monogalactosyldiacylglycerol delta-7 desaturase, chloroplastic OS=Arabidopsis thaliana OX=3702 GN=ADS3 PE=1 SV=2; tr|A0A2P6S1R3|A0A2P6S1R3_ROSCH Pu…
3422	FvH4_1g05050	chrFvb1	+	0.00129874	0.0423005	0.172	AT3G03940.1 | Protein kinase family protein | Chr3:1014412-1018244 REVERSE LENGTH=701 | 201606; PREDICTED: uncharacterized protein LOC101301711 [Fragaria vesca subsp. vesca] &gt;gi|764505567|ref|XP_011459004.1| PREDICTED: uncharacterized protein LOC101301711 [Fragaria vesca subsp. vesca]; sp|Q852L0|HD16N_ORYSJ Casein kinase 1-like protein HD16 OS=Oryza sativa subsp. japonica OX=39947 GN=HD16 PE=1…
3450	FvH4_1g29991	chrFvb1	-	0.00149136	0.0462131	0.062	AT5G37530.1 | NAD(P)-binding Rossmann-fold superfamily protein | Chr5:14906505-14909020 FORWARD LENGTH=457 | 201606; PREDICTED: tRNA threonylcarbamoyladenosine dehydratase [Fragaria vesca subsp. vesca]; sp|P36101|TCD2_YEAST tRNA threonylcarbamoyladenosine dehydratase 2 OS=Saccharomyces cerevisiae (strain ATCC 204508 / S288c) OX=559292 GN=TCD2 PE=1 SV=1; tr|A0A2P6RGH4|A0A2P6RGH4_ROSCH Putative tra…
3573	FvH4_2g15770	chrFvb2	-	0.00014071	0.00888331	0.396	AT5G40820.2 | Ataxia telangiectasia-mutated and RAD3-like protein | Chr5:16343860-16353847 REVERSE LENGTH=2703 | 201606; PREDICTED: serine/threonine-protein kinase ATR [Fragaria vesca subsp. vesca]; sp|Q9FKS4|ATR_ARATH Serine/threonine-protein kinase ATR OS=Arabidopsis thaliana OX=3702 GN=ATR PE=2 SV=2; tr|A0A2P6PT07|A0A2P6PT07_ROSCH Putative non-specific serine/threonine protein kinase OS=Rosa c…
3625	FvH4_1g28950	chrFvb1	+	0.000272091	0.0146592	-0.043	AT5G19750.1 | Peroxisomal membrane 22 kDa (Mpv17/PMP22) family protein | Chr5:6677124-6679127 FORWARD LENGTH=288 | 201606; PREDICTED: protein sym-1 [Fragaria vesca subsp. vesca]; sp|Q5TZ51|MPV17_DANRE Protein Mpv17 OS=Danio rerio OX=7955 GN=mpv17 PE=2 SV=1; tr|A0A2P6RGZ4|A0A2P6RGZ4_ROSCH Uncharacterized protein OS=Rosa chinensis OX=74649 GN=RchiOBHm_Chr3g0494371 PE=3 SV=1
3682	FvH4_1g14670	chrFvb1	-	4.33372e-05	0.00356934	-0.73	AT3G18990.1 | AP2/B3-like transcriptional factor family protein | Chr3:6549077-6551568 REVERSE LENGTH=341 | 201606; PREDICTED: B3 domain-containing transcription factor VRN1-like [Fragaria vesca subsp. vesca]; sp|Q8L3W1|VRN1_ARATH B3 domain-containing transcription factor VRN1 OS=Arabidopsis thaliana OX=3702 GN=VRN1 PE=1 SV=1; tr|A0A2P6RMY2|A0A2P6RMY2_ROSCH Putative transcription factor B3-Domain…
3698	FvH4_7g09121	chrFvb7	+	0.00125899	0.0414771	0.139	AT5G24910.1 | cytochrome P450%2C family 714%2C subfamily A%2C polypeptide 1 | Chr5:8567674-8570260 REVERSE LENGTH=532 | 201606; PREDICTED: cytochrome P450 714C2-like [Fragaria vesca subsp. vesca]; sp|Q2QYH7|C14C2_ORYSJ Cytochrome P450 714C2 OS=Oryza sativa subsp. japonica OX=39947 GN=CYP714C2 PE=2 SV=1; tr|A0A2P6SEP8|A0A2P6SEP8_ROSCH Putative cytochrome P450 OS=Rosa chinensis OX=74649 GN=RchiOBHm…
3699	FvH4_3g38680	chrFvb3	+	0.000123657	0.0080919	-0.363	AT3G08510.4 | phospholipase C 2 | Chr3:2582626-2585556 REVERSE LENGTH=552 | 201606; PREDICTED: phosphoinositide phospholipase C 2 [Fragaria vesca subsp. vesca]; sp|Q39033|PLCD2_ARATH Phosphoinositide phospholipase C 2 OS=Arabidopsis thaliana OX=3702 GN=PLC2 PE=1 SV=1; tr|A0A2P6QK15|A0A2P6QK15_ROSCH Phosphoinositide phospholipase C OS=Rosa chinensis OX=74649 GN=RchiOBHm_Chr5g0069841 PE=4 SV=1
3714	FvH4_1g21890	chrFvb1	-	0.000282804	0.0150664	-0.02	PREDICTED: acidic leucine-rich nuclear phosphoprotein 32 family member B [Fragaria vesca subsp. vesca]; tr|A0A2P6RR78|A0A2P6RR78_ROSCH Uncharacterized protein OS=Rosa chinensis OX=74649 GN=RchiOBHm_Chr2g0115901 PE=4 SV=1
3768	FvH4_6g01260	chrFvb6	-	0.000473654	0.0217292	-0.393	AT3G04160.3 | U11/U12 small nuclear ribonucleoprotein | Chr3:1091647-1094296 REVERSE LENGTH=712 | 201606; PREDICTED: U11/U12 small nuclear ribonucleoprotein 48 kDa protein [Fragaria vesca subsp. vesca] &gt;gi|764596390|ref|XP_011466038.1| PREDICTED: U11/U12 small nuclear ribonucleoprotein 48 kDa protein [Fragaria vesca subsp. vesca] &gt;gi|764596394|ref|XP_011466039.1| PREDICTED: U11/U12 small nu…
3769	FvH4_6g01260	chrFvb6	-	2.97856e-05	0.00261876	-0.431	AT3G04160.3 | U11/U12 small nuclear ribonucleoprotein | Chr3:1091647-1094296 REVERSE LENGTH=712 | 201606; PREDICTED: U11/U12 small nuclear ribonucleoprotein 48 kDa protein [Fragaria vesca subsp. vesca] &gt;gi|764596390|ref|XP_011466038.1| PREDICTED: U11/U12 small nuclear ribonucleoprotein 48 kDa protein [Fragaria vesca subsp. vesca] &gt;gi|764596394|ref|XP_011466039.1| PREDICTED: U11/U12 small nu…
3781	FvH4_1g23470	chrFvb1	+	0.000164495	0.0100314	0.072	AT1G08450.1 | calreticulin 3 | Chr1:2668008-2671800 REVERSE LENGTH=424 | 201606; PREDICTED: calreticulin-3-like [Fragaria vesca subsp. vesca]; sp|O04153|CALR3_ARATH Calreticulin-3 OS=Arabidopsis thaliana OX=3702 GN=CRT3 PE=1 SV=2; tr|A0A2P6RRV5|A0A2P6RRV5_ROSCH Putative calreticulin/calnexin, concanavalin A-like lectin/glucanase domain-containing protein OS=Rosa chinensis OX=74649 GN=RchiOBHm_Chr…
3796	FvH4_3g16070	chrFvb3	+	0.001292	0.0422471	-0.108	AT1G16670.1 | Protein kinase superfamily protein | Chr1:5697846-5699492 FORWARD LENGTH=390 | 201606; PREDICTED: putative serine/threonine-protein kinase [Fragaria vesca subsp. vesca] &gt;gi|764558188|ref|XP_011460869.1| PREDICTED: putative serine/threonine-protein kinase [Fragaria vesca subsp. vesca] &gt;gi|764558192|ref|XP_011460870.1| PREDICTED: putative serine/threonine-protein kinase [Fragari…
4056	FvH4_2g13810	chrFvb2	-	0.000271706	0.0146592	-0.045	AT1G43650.1 | nodulin MtN21 /EamA-like transporter family protein | Chr1:16443861-16446814 REVERSE LENGTH=343 | 201606; PREDICTED: WAT1-related protein At1g43650 [Fragaria vesca subsp. vesca]; sp|Q6NMB7|WTR7_ARATH WAT1-related protein At1g43650 OS=Arabidopsis thaliana OX=3702 GN=At1g43650 PE=2 SV=1; tr|A0A2P6PS21|A0A2P6PS21_ROSCH WAT1-related protein OS=Rosa chinensis OX=74649 GN=RchiOBHm_Chr6g02…
4066	FvH4_2g35301	chrFvb2	-	4.80249e-06	0.000625677	0.418	AT3G57810.4 | Cysteine proteinases superfamily protein | Chr3:21416336-21417809 FORWARD LENGTH=317 | 201606; PREDICTED: OTU domain-containing protein At3g57810-like isoform X1 [Fragaria vesca subsp. vesca] &gt;gi|764539178|ref|XP_011458974.1| PREDICTED: OTU domain-containing protein At3g57810-like isoform X1 [Fragaria vesca subsp. vesca] &gt;gi|764539183|ref|XP_011458975.1| PREDICTED: OTU domain-…
4069	FvH4_2g35301	chrFvb2	-	7.48269e-06	0.000857875	0.36	AT3G57810.4 | Cysteine proteinases superfamily protein | Chr3:21416336-21417809 FORWARD LENGTH=317 | 201606; PREDICTED: OTU domain-containing protein At3g57810-like isoform X1 [Fragaria vesca subsp. vesca] &gt;gi|764539178|ref|XP_011458974.1| PREDICTED: OTU domain-containing protein At3g57810-like isoform X1 [Fragaria vesca subsp. vesca] &gt;gi|764539183|ref|XP_011458975.1| PREDICTED: OTU domain-…
4075	FvH4_1g29890	chrFvb1	+	0.000914213	0.0331686	0.371	AT5G08490.8 | Tetratricopeptide repeat (TPR)-like superfamily protein | Chr5:2745208-2747757 REVERSE LENGTH=849 | 201606; PREDICTED: putative pentatricopeptide repeat-containing protein At5g08490 isoform X1 [Fragaria vesca subsp. vesca]; sp|Q9FNN9|PP370_ARATH Putative pentatricopeptide repeat-containing protein At5g08490 OS=Arabidopsis thaliana OX=3702 GN=PCMP-E32 PE=3 SV=1; tr|A0A251PZ93|A0A251P…
4080	FvH4_3g30770	chrFvb3	-	0.000560971	0.0240923	-0.133	AT2G28130.1 | actin protein 2/3 complex subunit-like protein | Chr2:11988823-11991397 FORWARD LENGTH=458 | 201606; PREDICTED: uncharacterized protein LOC101295940 isoform X2 [Fragaria vesca subsp. vesca]; tr|A0A2P6QGS8|A0A2P6QGS8_ROSCH Uncharacterized protein OS=Rosa chinensis OX=74649 GN=RchiOBHm_Chr5g0056961 PE=4 SV=1
4169	FvH4_2g19870	chrFvb2	-	0.000150962	0.00938242	0.086	AT2G20210.1 | RNI-like superfamily protein | Chr2:8721606-8725042 REVERSE LENGTH=604 | 201606; PREDICTED: protein NLRC5 isoform X1 [Fragaria vesca subsp. vesca]; sp|P10775|RINI_PIG Ribonuclease inhibitor OS=Sus scrofa OX=9823 GN=RNH1 PE=1 SV=1; tr|A0A2P6PUL4|A0A2P6PUL4_ROSCH Putative leucine-rich repeat domain, L domain-containing protein OS=Rosa chinensis OX=74649 GN=RchiOBHm_Chr6g0285561 PE=4 S…
4177	FvH4_5g17000	chrFvb5	-	3.84832e-09	1.67122e-06	0.338	AT1G18070.2 | Translation elongation factor EF1A/initiation factor IF2gamma family protein | Chr1:6214236-6218211 REVERSE LENGTH=532 | 201606; PREDICTED: eukaryotic peptide chain release factor GTP-binding subunit ERF3A isoform X1 [Fragaria vesca subsp. vesca]; sp|P15170|ERF3A_HUMAN Eukaryotic peptide chain release factor GTP-binding subunit ERF3A OS=Homo sapiens OX=9606 GN=GSPT1 PE=1 SV=1; tr|A0…
4179	FvH4_5g17000	chrFvb5	-	1.97894e-06	0.000298528	0.294	AT1G18070.2 | Translation elongation factor EF1A/initiation factor IF2gamma family protein | Chr1:6214236-6218211 REVERSE LENGTH=532 | 201606; PREDICTED: eukaryotic peptide chain release factor GTP-binding subunit ERF3A isoform X1 [Fragaria vesca subsp. vesca]; sp|P15170|ERF3A_HUMAN Eukaryotic peptide chain release factor GTP-binding subunit ERF3A OS=Homo sapiens OX=9606 GN=GSPT1 PE=1 SV=1; tr|A0…
4180	FvH4_5g17000	chrFvb5	-	0.000148685	0.00930484	0.236	AT1G18070.2 | Translation elongation factor EF1A/initiation factor IF2gamma family protein | Chr1:6214236-6218211 REVERSE LENGTH=532 | 201606; PREDICTED: eukaryotic peptide chain release factor GTP-binding subunit ERF3A isoform X1 [Fragaria vesca subsp. vesca]; sp|P15170|ERF3A_HUMAN Eukaryotic peptide chain release factor GTP-binding subunit ERF3A OS=Homo sapiens OX=9606 GN=GSPT1 PE=1 SV=1; tr|A0…
4198	FvH4_3g31760	chrFvb3	+	0.000219301	0.0123427	-0.56	AT2G28250.6 | Protein kinase superfamily protein | Chr2:12044004-12046339 FORWARD LENGTH=565 | 201606; PREDICTED: receptor-like serine/threonine-protein kinase NCRK [Fragaria vesca subsp. vesca]; sp|Q8VYY5|NCRK_ARATH Receptor-like serine/threonine-protein kinase NCRK OS=Arabidopsis thaliana OX=3702 GN=NCRK PE=1 SV=1; tr|A0A2P6QH60|A0A2P6QH60_ROSCH Uncharacterized protein OS=Rosa chinensis OX=7464…
4209	FvH4_2g03760	chrFvb2	-	0.000114306	0.00765479	0.266	AT1G10200.1 | GATA type zinc finger transcription factor family protein | Chr1:3346677-3347763 REVERSE LENGTH=190 | 201606; PREDICTED: LIM domain-containing protein WLIM1-like isoform X1 [Fragaria vesca subsp. vesca] &gt;gi|764524953|ref|XP_011457844.1| PREDICTED: LIM domain-containing protein WLIM1-like isoform X1 [Fragaria vesca subsp. vesca] &gt;gi|764524958|ref|XP_011457845.1| PREDICTED: LIM …
4215	FvH4_2g05320	chrFvb2	-	5.4371e-05	0.00428127	0.442	AT3G19490.1 | sodium:hydrogen antiporter 1 | Chr3:6754875-6758127 REVERSE LENGTH=576 | 201606; PREDICTED: uncharacterized protein LOC101310625 isoform X1 [Fragaria vesca subsp. vesca]; sp|Q9LT68|NHD1_ARATH Sodium/proton antiporter 1 OS=Arabidopsis thaliana OX=3702 GN=NHD1 PE=2 SV=1; tr|A0A2P6PLW3|A0A2P6PLW3_ROSCH Putative citrate transporter-like domain-containing protein OS=Rosa chinensis OX=746…
4260	FvH4_4g36861	chrFvb4	+	0	0	-0.368	AT3G18610.2 | nucleolin like 2 | Chr3:6404270-6407822 REVERSE LENGTH=576 | 201606; PREDICTED: nucleolin 1 isoform X3 [Fragaria vesca subsp. vesca]; sp|Q7XTT4|NUCL2_ORYSJ Nucleolin 2 OS=Oryza sativa subsp. japonica OX=39947 GN=Os04g0620700 PE=2 SV=2; tr|A0A2P6R4Q7|A0A2P6R4Q7_ROSCH Putative RNA recognition motif domain, nucleotide-binding alpha-beta plait domain-containing protein OS=Rosa chinensis…
4261	FvH4_4g36861	chrFvb4	+	0	0	-0.332	AT3G18610.2 | nucleolin like 2 | Chr3:6404270-6407822 REVERSE LENGTH=576 | 201606; PREDICTED: nucleolin 1 isoform X3 [Fragaria vesca subsp. vesca]; sp|Q7XTT4|NUCL2_ORYSJ Nucleolin 2 OS=Oryza sativa subsp. japonica OX=39947 GN=Os04g0620700 PE=2 SV=2; tr|A0A2P6R4Q7|A0A2P6R4Q7_ROSCH Putative RNA recognition motif domain, nucleotide-binding alpha-beta plait domain-containing protein OS=Rosa chinensis…
4263	FvH4_2g00320	chrFvb2	-	0.00135939	0.0431959	-0.163	AT1G71340.1 | PLC-like phosphodiesterases superfamily protein | Chr1:26885556-26887321 REVERSE LENGTH=328 | 201606; PREDICTED: glycerophosphodiester phosphodiesterase GDPD4 [Fragaria vesca subsp. vesca]; sp|F4I8H8|GDPD4_ARATH Glycerophosphodiester phosphodiesterase GDPD4 OS=Arabidopsis thaliana OX=3702 GN=GDPD4 PE=2 SV=1; tr|A0A2P6PKE2|A0A2P6PKE2_ROSCH Putative glycerophosphodiester phosphodieste…
4276	FvH4_3g13070	chrFvb3	-	0.000436055	0.0206252	0.515	AT4G20090.2 | Pentatricopeptide repeat (PPR) superfamily protein | Chr4:10868400-10870382 REVERSE LENGTH=660 | 201606; PREDICTED: pentatricopeptide repeat-containing protein At4g20090 [Fragaria vesca subsp. vesca] &gt;gi|764554667|ref|XP_011460526.1| PREDICTED: pentatricopeptide repeat-containing protein At4g20090 [Fragaria vesca subsp. vesca]; sp|O49436|PP327_ARATH Pentatricopeptide repeat-conta…
4417	FvH4_3g15521	chrFvb3	+	0.000628189	0.0261703	0.093	AT5G45190.1 | Cyclin family protein | Chr5:18277808-18280733 REVERSE LENGTH=579 | 201606; PREDICTED: cyclin-T1-3-like [Fragaria vesca subsp. vesca]; sp|Q9FKE6|CCT15_ARATH Cyclin-T1-5 OS=Arabidopsis thaliana OX=3702 GN=CYCT1-5 PE=1 SV=2; tr|A0A2P6Q8T8|A0A2P6Q8T8_ROSCH Putative cyclin OS=Rosa chinensis OX=74649 GN=RchiOBHm_Chr5g0026151 PE=3 SV=1
4435	FvH4_3g16060	chrFvb3	-	0.000986257	0.0345376	-0.156	AT1G56000.1 | FAD/NAD(P)-binding oxidoreductase family protein | Chr1:20944149-20946101 FORWARD LENGTH=384 | 201606; PREDICTED: uncharacterized protein LOC101302047 [Fragaria vesca subsp. vesca]; sp|Q888A4|RNLS_PSESM Renalase OS=Pseudomonas syringae pv. tomato (strain ATCC BAA-871 / DC3000) OX=223283 GN=PSPTO_1126 PE=1 SV=1; tr|A0A2P6Q901|A0A2P6Q901_ROSCH Putative protoporphyrinogen oxidase OS=Ro…
4450	FvH4_3g16600	chrFvb3	-	3.8803e-05	0.00322065	-0.052	AT1G17140.2 | interactor of constitutive active rops 1 | Chr1:5856740-5857861 REVERSE LENGTH=344 | 201606; PREDICTED: interactor of constitutive active ROPs 1-like [Fragaria vesca subsp. vesca] &gt;gi|764557036|ref|XP_011460728.1| PREDICTED: interactor of constitutive active ROPs 1-like [Fragaria vesca subsp. vesca] &gt;gi|764557041|ref|XP_011460729.1| PREDICTED: interactor of constitutive active…
4452	FvH4_3g17060	chrFvb3	+	2.88187e-05	0.00256523	0.331	AT5G56430.1 | F-box/FBD-like domains containing protein | Chr5:22853323-22854575 REVERSE LENGTH=360 | 201606; F-box protein At4g22280-like isoform X1 [Rosa chinensis] &gt;gi|1358156305|gb|PRQ30783.1| putative F-box domain, FBD domain, leucine-rich repeat domain, L domain-containing protein [Rosa chinensis]; sp|Q9FM88|FBD25_ARATH Putative FBD-associated F-box protein At5g56430 OS=Arabidopsis thali…
4488	FvH4_5g07200	chrFvb5	-	1.13132e-12	1.01331e-09	-0.238	PREDICTED: uncharacterized protein LOC101302072 isoform X1 [Fragaria vesca subsp. vesca]; tr|A0A2P6P579|A0A2P6P579_ROSCH Putative transcription factor C2H2 family OS=Rosa chinensis OX=74649 GN=RchiOBHm_Chr7g0191221 PE=4 SV=1
4511	FvH4_6g33520	chrFvb6	+	0.00155511	0.0474176	-0.147	AT4G30110.2 | heavy metal atpase 2 | Chr4:14720253-14724577 REVERSE LENGTH=951 | 201606; PREDICTED: cadmium/zinc-transporting ATPase HMA2 isoform X2 [Fragaria vesca subsp. vesca]; sp|Q9SZW4|HMA2_ARATH Cadmium/zinc-transporting ATPase HMA2 OS=Arabidopsis thaliana OX=3702 GN=HMA2 PE=2 SV=1; tr|A0A2P6RY53|A0A2P6RY53_ROSCH Putative hydrolase OS=Rosa chinensis OX=74649 GN=RchiOBHm_Chr2g0143431 PE=3 SV…
4630	FvH4_7g25830	chrFvb7	+	0.000894851	0.032934	-0.389	AT2G40540.5 | potassium transporter 2 | Chr2:16931445-16934516 FORWARD LENGTH=794 | 201606; PREDICTED: potassium transporter 2 [Fragaria vesca subsp. vesca] &gt;gi|764634455|ref|XP_011469989.1| PREDICTED: potassium transporter 2 [Fragaria vesca subsp. vesca] &gt;gi|764634460|ref|XP_011469990.1| PREDICTED: potassium transporter 2 [Fragaria vesca subsp. vesca] &gt;gi|764634465|ref|XP_011469991.1| P…
4637	FvH4_2g04350	chrFvb2	-	0.000183786	0.0107067	-0.286	AT1G49980.8 | DNA/RNA polymerases superfamily protein | Chr1:18508026-18511966 FORWARD LENGTH=665 | 201606; PREDICTED: DNA polymerase kappa isoform X1 [Fragaria vesca subsp. vesca]; sp|Q6JDV7|POLK_ARATH DNA polymerase kappa OS=Arabidopsis thaliana OX=3702 GN=POLK PE=1 SV=1; tr|A0A2P6PLF8|A0A2P6PLF8_ROSCH Putative DNA-directed DNA polymerase OS=Rosa chinensis OX=74649 GN=RchiOBHm_Chr6g0253811 PE=3…
4776	FvH4_3g27410	chrFvb3	-	0.00118679	0.0396455	-0.415	AT2G38440.1 | SCAR homolog 2 | Chr2:16095550-16100851 FORWARD LENGTH=1399 | 201606; PREDICTED: uncharacterized protein LOC101303666 [Fragaria vesca subsp. vesca]; sp|Q5XPJ9|SCAR2_ARATH Protein SCAR2 OS=Arabidopsis thaliana OX=3702 GN=SCAR2 PE=1 SV=1; tr|M5W1Q6|M5W1Q6_PRUPE Uncharacterized protein OS=Prunus persica OX=3760 GN=PRUPE_ppa000141mg PE=4 SV=1
4831	FvH4_4g10500	chrFvb4	-	3.60492e-06	0.000487378	0.074	AT2G30695.3 | bacterial trigger factor | Chr2:13079269-13081095 REVERSE LENGTH=199 | 201606; PREDICTED: uncharacterized protein LOC101297502 [Fragaria vesca subsp. vesca]; sp|Q8DLI3|TIG_THEEB Trigger factor OS=Thermosynechococcus elongatus (strain BP-1) OX=197221 GN=tig PE=3 SV=1; tr|A0A2P6QUD4|A0A2P6QUD4_ROSCH Putative trigger factor OS=Rosa chinensis OX=74649 GN=RchiOBHm_Chr4g0406061 PE=4 SV=1
4833	FvH4_2g30570	chrFvb2	+	1.85914e-05	0.00178814	0.438	AT4G31150.4 | endonuclease V family protein | Chr4:15143907-15145583 REVERSE LENGTH=277 | 201606; PREDICTED: endonuclease V isoform X1 [Fragaria vesca subsp. vesca]; sp|Q8C9A2|ENDOV_MOUSE Endonuclease V OS=Mus musculus OX=10090 GN=Endov PE=1 SV=2; tr|A0A251RDH4|A0A251RDH4_PRUPE Uncharacterized protein OS=Prunus persica OX=3760 GN=PRUPE_1G463600 PE=3 SV=1
4848	FvH4_1g29390	chrFvb1	-	6.17697e-06	0.000737684	0.115	AT3G03610.3 | ELMO/CED-12 family protein | Chr3:869479-871687 FORWARD LENGTH=323 | 201606; PREDICTED: ELMO domain-containing protein A [Fragaria vesca subsp. vesca]; sp|Q54YW1|ELMOA_DICDI ELMO domain-containing protein A OS=Dictyostelium discoideum OX=44689 GN=elmoA PE=1 SV=1; tr|A0A2P6RHA5|A0A2P6RHA5_ROSCH Putative ELMO domain-containing protein OS=Rosa chinensis OX=74649 GN=RchiOBHm_Chr3g049556…
5097	FvH4_2g06830	chrFvb2	-	2.54872e-06	0.000376554	-0.31	AT2G15790.1 | peptidyl-prolyl cis-trans isomerase / cyclophilin-40 (CYP40) / rotamase | Chr2:6878144-6880743 REVERSE LENGTH=361 | 201606; PREDICTED: peptidyl-prolyl cis-trans isomerase CYP40 [Fragaria vesca subsp. vesca] &gt;gi|764530899|ref|XP_011458324.1| PREDICTED: peptidyl-prolyl cis-trans isomerase CYP40 [Fragaria vesca subsp. vesca]; sp|Q9C566|CYP40_ARATH Peptidyl-prolyl cis-trans isomerase…
5098	FvH4_2g06830	chrFvb2	-	3.29837e-06	0.00045018	-0.197	AT2G15790.1 | peptidyl-prolyl cis-trans isomerase / cyclophilin-40 (CYP40) / rotamase | Chr2:6878144-6880743 REVERSE LENGTH=361 | 201606; PREDICTED: peptidyl-prolyl cis-trans isomerase CYP40 [Fragaria vesca subsp. vesca] &gt;gi|764530899|ref|XP_011458324.1| PREDICTED: peptidyl-prolyl cis-trans isomerase CYP40 [Fragaria vesca subsp. vesca]; sp|Q9C566|CYP40_ARATH Peptidyl-prolyl cis-trans isomerase…
5150	FvH4_3g41390	chrFvb3	-	8.97725e-06	0.000974644	0.023	AT5G56260.5 | Ribonuclease E inhibitor RraA/Dimethylmenaquinone methyltransferase | Chr5:22775549-22776049 REVERSE LENGTH=166 | 201606; PREDICTED: putative 4-hydroxy-4-methyl-2-oxoglutarate aldolase 3 isoform X2 [Fragaria vesca subsp. vesca]; sp|Q9FH13|RRAA3_ARATH Putative 4-hydroxy-4-methyl-2-oxoglutarate aldolase 3 OS=Arabidopsis thaliana OX=3702 GN=At5g56260 PE=1 SV=1; tr|A0A2P6QL57|A0A2P6QL57…
5166	FvH4_3g42370	chrFvb3	+	0.00137039	0.0434492	0.108	AT1G15780.1 | mediator of RNA polymerase II transcription subunit 15a-like protein | Chr1:5430446-5435921 REVERSE LENGTH=1335 | 201606; PREDICTED: mediator of RNA polymerase II transcription subunit 15a isoform X1 [Fragaria vesca subsp. vesca]; sp|F4I171|MD15A_ARATH Mediator of RNA polymerase II transcription subunit 15a OS=Arabidopsis thaliana OX=3702 GN=MED15A PE=1 SV=1; tr|A0A2P6QLK2|A0A2P6QLK…
5205	FvH4_4g10770	chrFvb4	+	2.25169e-05	0.00210909	0.24	AT3G59390.2 | glycosyltransferase family protein | Chr3:21946160-21948166 FORWARD LENGTH=273 | 201606; PREDICTED: uncharacterized protein LOC101312310 isoform X3 [Fragaria vesca subsp. vesca]; sp|Q6GNT2|CL049_XENLA UPF0454 protein C12orf49 homolog OS=Xenopus laevis OX=8355 PE=2 SV=1; tr|A0A2P6QUA7|A0A2P6QUA7_ROSCH Uncharacterized protein OS=Rosa chinensis OX=74649 GN=RchiOBHm_Chr4g0406391 PE=4 SV…
5243	FvH4_4g06530	chrFvb4	+	8.00058e-06	0.000902805	0.4	PREDICTED: uncharacterized protein LOC101300921 [Fragaria vesca subsp. vesca]; sp|Q8CFC1|RIOX2_RAT Ribosomal oxygenase 2 OS=Rattus norvegicus OX=10116 GN=Riox2 PE=2 SV=1; tr|A0A2P6QSA2|A0A2P6QSA2_ROSCH Putative [histone H3]-lysine-36 demethylase OS=Rosa chinensis OX=74649 GN=RchiOBHm_Chr4g0398451 PE=4 SV=1
5258	FvH4_3g40440	chrFvb3	+	0.00145439	0.0454092	-0.187	AT1G06900.1 | Insulinase (Peptidase family M16) family protein | Chr1:2115155-2120635 REVERSE LENGTH=1024 | 201606; PREDICTED: insulin-degrading enzyme-like [Fragaria vesca subsp. vesca]; sp|F4HNU6|NRDC_ARATH Nardilysin-like OS=Arabidopsis thaliana OX=3702 GN=At1g06900 PE=2 SV=1; tr|A0A2P6QKU3|A0A2P6QKU3_ROSCH Putative insulysin OS=Rosa chinensis OX=74649 GN=RchiOBHm_Chr5g0073041 PE=3 SV=1
5419	FvH4_7g09460	chrFvb7	-	0.000941971	0.0338331	0.113	AT2G29420.1 | glutathione S-transferase tau 7 | Chr2:12618111-12618871 REVERSE LENGTH=227 | 201606; PREDICTED: glutathione transferase GST 23-like [Fragaria vesca subsp. vesca] &gt;gi|470142638|ref|XP_004307010.1| PREDICTED: glutathione transferase GST 23-like [Fragaria vesca subsp. vesca] &gt;gi|764627512|ref|XP_011469258.1| PREDICTED: glutathione transferase GST 23-like [Fragaria vesca subsp. v…
5422	FvH4_4g06651	chrFvb4	-	0.000163394	0.0100068	-0.356	PREDICTED: uncharacterized protein LOC101302661 isoform X1 [Fragaria vesca subsp. vesca]; sp|O32150|BSN2_BACSU Extracellular ribonuclease OS=Bacillus subtilis (strain 168) OX=224308 GN=bsn PE=3 SV=1; tr|A0A2P6QSA5|A0A2P6QSA5_ROSCH Putative endonuclease I OS=Rosa chinensis OX=74649 GN=RchiOBHm_Chr4g0398551 PE=4 SV=1
5424	FvH4_4g06651	chrFvb4	-	1.66304e-05	0.00163239	-0.455	PREDICTED: uncharacterized protein LOC101302661 isoform X1 [Fragaria vesca subsp. vesca]; sp|O32150|BSN2_BACSU Extracellular ribonuclease OS=Bacillus subtilis (strain 168) OX=224308 GN=bsn PE=3 SV=1; tr|A0A2P6QSA5|A0A2P6QSA5_ROSCH Putative endonuclease I OS=Rosa chinensis OX=74649 GN=RchiOBHm_Chr4g0398551 PE=4 SV=1
5460	FvH4_3g34620	chrFvb3	+	0.000909425	0.0331628	-0.057	AT1G07705.2 | NOT2 / NOT3 / NOT5 family | Chr1:2382090-2385856 FORWARD LENGTH=614 | 201606; PREDICTED: probable NOT transcription complex subunit VIP2 [Fragaria vesca subsp. vesca]; sp|Q52JK6|VIP2_NICBE Probable NOT transcription complex subunit VIP2 (Fragment) OS=Nicotiana benthamiana OX=4100 GN=VIP2 PE=1 SV=1; tr|A0A2P6QI60|A0A2P6QI60_ROSCH Uncharacterized protein OS=Rosa chinensis OX=74649 GN=…
5564	FvH4_4g11600	chrFvb4	-	0.000651831	0.0266897	-0.072	AT3G59300.1 | Pentatricopeptide repeat (PPR) superfamily protein | Chr3:21918667-21921877 FORWARD LENGTH=459 | 201606; PREDICTED: uncharacterized protein At3g49140 isoform X2 [Fragaria vesca subsp. vesca]; sp|Q0WMN5|Y3913_ARATH Uncharacterized protein At3g49140 OS=Arabidopsis thaliana OX=3702 GN=At3g49140 PE=1 SV=2; tr|A0A2P6QV14|A0A2P6QV14_ROSCH Putative FMN-binding split barrel OS=Rosa chinensi…
5565	FvH4_4g11600	chrFvb4	-	0.000161766	0.00994962	-0.252	AT3G59300.1 | Pentatricopeptide repeat (PPR) superfamily protein | Chr3:21918667-21921877 FORWARD LENGTH=459 | 201606; PREDICTED: uncharacterized protein At3g49140 isoform X2 [Fragaria vesca subsp. vesca]; sp|Q0WMN5|Y3913_ARATH Uncharacterized protein At3g49140 OS=Arabidopsis thaliana OX=3702 GN=At3g49140 PE=1 SV=2; tr|A0A2P6QV14|A0A2P6QV14_ROSCH Putative FMN-binding split barrel OS=Rosa chinensi…
5604	FvH4_2g11660	chrFvb2	-	0.00143739	0.0450749	-0.064	AT4G33630.3 | UvrB/UvrC domain protein (DUF3506) | Chr4:16155560-16159094 FORWARD LENGTH=684 | 201606; PREDICTED: protein EXECUTER 1, chloroplastic [Fragaria vesca subsp. vesca] &gt;gi|764531586|ref|XP_011458399.1| PREDICTED: protein EXECUTER 1, chloroplastic [Fragaria vesca subsp. vesca]; sp|Q93YW0|EXEC1_ARATH Protein EXECUTER 1, chloroplastic OS=Arabidopsis thaliana OX=3702 GN=EX1 PE=1 SV=1; tr…
5644	FvH4_4g14310	chrFvb4	-	0.000105354	0.00720313	-0.231	AT4G33950.2 | Protein kinase superfamily protein | Chr4:16272364-16274516 FORWARD LENGTH=345 | 201606; serine/threonine-protein kinase SAPK2-like isoform X2 [Rosa chinensis]; sp|A9TF79|SRK2A_PHYPA Serine/threonine-protein kinase SRK2A OS=Physcomitrella patens subsp. patens OX=3218 GN=SRK2A PE=1 SV=1; tr|A0A075WKA0|A0A075WKA0_FRAAN Sucrose nonfermenting 1-related protein kinase 2.9 OS=Fragaria ana…
5710	FvH4_1g08970	chrFvb1	+	1.83845e-05	0.00178019	0.451	AT1G23070.1 | organic solute transporter ostalpha protein (DUF300) | Chr1:8174011-8175758 REVERSE LENGTH=403 | 201606; PREDICTED: transmembrane protein 184C isoform X1 [Fragaria vesca subsp. vesca] &gt;gi|764510577|ref|XP_011460880.1| PREDICTED: transmembrane protein 184C isoform X2 [Fragaria vesca subsp. vesca]; sp|Q5BPZ5|LAZH2_ARATH Protein LAZ1 homolog 2 OS=Arabidopsis thaliana OX=3702 GN=At1g…
5812	FvH4_4g21460	chrFvb4	+	0.00131153	0.042513	-0.06	AT3G17430.2 | Nucleotide-sugar transporter family protein | Chr3:5966597-5968962 FORWARD LENGTH=375 | 201606; PREDICTED: probable sugar phosphate/phosphate translocator At3g17430 [Fragaria vesca subsp. vesca] &gt;gi|764573569|ref|XP_011462876.1| PREDICTED: probable sugar phosphate/phosphate translocator At3g17430 [Fragaria vesca subsp. vesca]; sp|Q9LRP2|PT317_ARATH Probable sugar phosphate/phosph…
5880	FvH4_4g25710	chrFvb4	-	7.83937e-07	0.000144911	-0.221	AT1G67850.7 | lysine ketoglutarate reductase trans-splicing protein (DUF707) | Chr1:25439204-25441904 FORWARD LENGTH=404 | 201606; PREDICTED: uncharacterized protein LOC101313310 isoform X1 [Fragaria vesca subsp. vesca]; tr|A0A2P6R157|A0A2P6R157_ROSCH Uncharacterized protein OS=Rosa chinensis OX=74649 GN=RchiOBHm_Chr4g0433141 PE=4 SV=1
5881	FvH4_4g25710	chrFvb4	-	6.96049e-06	0.000808767	-0.191	AT1G67850.7 | lysine ketoglutarate reductase trans-splicing protein (DUF707) | Chr1:25439204-25441904 FORWARD LENGTH=404 | 201606; PREDICTED: uncharacterized protein LOC101313310 isoform X1 [Fragaria vesca subsp. vesca]; tr|A0A2P6R157|A0A2P6R157_ROSCH Uncharacterized protein OS=Rosa chinensis OX=74649 GN=RchiOBHm_Chr4g0433141 PE=4 SV=1
5882	FvH4_4g25710	chrFvb4	-	3.35409e-08	1.20169e-05	-0.21	AT1G67850.7 | lysine ketoglutarate reductase trans-splicing protein (DUF707) | Chr1:25439204-25441904 FORWARD LENGTH=404 | 201606; PREDICTED: uncharacterized protein LOC101313310 isoform X1 [Fragaria vesca subsp. vesca]; tr|A0A2P6R157|A0A2P6R157_ROSCH Uncharacterized protein OS=Rosa chinensis OX=74649 GN=RchiOBHm_Chr4g0433141 PE=4 SV=1
5884	FvH4_4g25830	chrFvb4	+	5.70769e-06	0.000699118	-0.092	AT1G10740.4 | alpha/beta-Hydrolases superfamily protein | Chr1:3568343-3570466 REVERSE LENGTH=473 | 201606; PREDICTED: uncharacterized protein LOC101290763 [Fragaria vesca subsp. vesca]; sp|P04635|LIP_STAHY Lipase OS=Staphylococcus hyicus OX=1284 GN=lip PE=1 SV=1; tr|A0A2P6R165|A0A2P6R165_ROSCH Putative carboxylic ester hydrolase OS=Rosa chinensis OX=74649 GN=RchiOBHm_Chr4g0433281 PE=4 SV=1
5918	FvH4_4g27400	chrFvb4	+	3.18463e-06	0.000438835	-0.267	AT1G55170.1 | DNA double-strand break repair protein | Chr1:20580578-20581706 FORWARD LENGTH=283 | 201606; PREDICTED: protein FLX-like 3 isoform X1 [Fragaria vesca subsp. vesca]; sp|Q9C717|FLXL3_ARATH Protein FLX-like 3 OS=Arabidopsis thaliana OX=3702 GN=FLXL3 PE=1 SV=1; tr|A0A2P6R1P7|A0A2P6R1P7_ROSCH Uncharacterized protein OS=Rosa chinensis OX=74649 GN=RchiOBHm_Chr4g0435211 PE=4 SV=1
6028	FvH4_2g03523	chrFvb2	+	2.99157e-07	7.02822e-05	-0.611	AT1G33540.2 | serine carboxypeptidase-like 18 | Chr1:12162349-12164492 REVERSE LENGTH=421 | 201606; PREDICTED: serine carboxypeptidase-like 18 [Fragaria vesca subsp. vesca]; sp|Q9C7Z9|SCP18_ARATH Serine carboxypeptidase-like 18 OS=Arabidopsis thaliana OX=3702 GN=SCPL18 PE=2 SV=2; tr|A0A2P6PK67|A0A2P6PK67_ROSCH Putative peptidase S10, serine carboxypeptidase, alpha/Beta hydrolase OS=Rosa chinensis…
6029	FvH4_2g03523	chrFvb2	+	1.36896e-07	3.59211e-05	-0.657	AT1G33540.2 | serine carboxypeptidase-like 18 | Chr1:12162349-12164492 REVERSE LENGTH=421 | 201606; PREDICTED: serine carboxypeptidase-like 18 [Fragaria vesca subsp. vesca]; sp|Q9C7Z9|SCP18_ARATH Serine carboxypeptidase-like 18 OS=Arabidopsis thaliana OX=3702 GN=SCPL18 PE=2 SV=2; tr|A0A2P6PK67|A0A2P6PK67_ROSCH Putative peptidase S10, serine carboxypeptidase, alpha/Beta hydrolase OS=Rosa chinensis…
6091	FvH4_5g03890	chrFvb5	+	0.000401521	0.0192448	0.137	AT4G23730.1 | Galactose mutarotase-like superfamily protein | Chr4:12362955-12364792 FORWARD LENGTH=306 | 201606; PREDICTED: putative glucose-6-phosphate 1-epimerase [Fragaria vesca subsp. vesca] &gt;gi|764581115|ref|XP_011463952.1| PREDICTED: putative glucose-6-phosphate 1-epimerase [Fragaria vesca subsp. vesca]; sp|Q40784|AAPC_CENCI Putative glucose-6-phosphate 1-epimerase OS=Cenchrus ciliaris …
6144	FvH4_7g04260	chrFvb7	+	0.000445286	0.0208542	-0.232	PREDICTED: uncharacterized protein LOC101305115 [Fragaria vesca subsp. vesca]; sp|P50846|ALKH_BACSU KHG/KDPG aldolase OS=Bacillus subtilis (strain 168) OX=224308 GN=kdgA PE=2 SV=1; tr|A0A2P6SAU6|A0A2P6SAU6_ROSCH Putative 4-hydroxy-2-oxoglutarate aldolase OS=Rosa chinensis OX=74649 GN=RchiOBHm_Chr1g0328821 PE=4 SV=1
6154	FvH4_5g08300	chrFvb5	-	0.000226605	0.0125975	-0.249	AT5G50410.1 | ribonucleoside-diphosphate reductase subunit beta | Chr5:20528446-20529816 REVERSE LENGTH=259 | 201606; PREDICTED: uncharacterized protein LOC105351200 isoform X1 [Fragaria vesca subsp. vesca]; tr|A0A2P6P4X0|A0A2P6P4X0_ROSCH Putative channel forming colicin cytotoxic OS=Rosa chinensis OX=74649 GN=RchiOBHm_Chr7g0190221 PE=4 SV=1
6180	FvH4_2g15450	chrFvb2	-	8.4184e-06	0.000942531	0.181	AT2G16900.7 | phospholipase-like protein (PEARLI 4) family protein | Chr2:7323857-7324886 REVERSE LENGTH=293 | 201606; PREDICTED: uncharacterized protein LOC101314427 isoform X1 [Fragaria vesca subsp. vesca]; tr|A0A315AJG7|A0A315AJG7_PRUYE Uncharacterized protein OS=Prunus yedoensis var. nudiflora OX=2094558 GN=Pyn_20065 PE=4 SV=1
6181	FvH4_5g10190	chrFvb5	-	0.000900312	0.032934	0.113	AT5G09810.1 | actin 7 | Chr5:3052809-3054220 FORWARD LENGTH=377 | 201606; PREDICTED: actin-7-like [Fragaria vesca subsp. vesca] &gt;gi|764641398|ref|XP_011470856.1| PREDICTED: actin-7-like [Fragaria vesca subsp. vesca] &gt;gi|764641403|ref|XP_011470857.1| PREDICTED: actin-7-like [Fragaria vesca subsp. vesca] &gt;gi|764641407|ref|XP_011470858.1| PREDICTED: actin-7-like [Fragaria vesca subsp. vesca…
6206	FvH4_5g11960	chrFvb5	+	0.000137882	0.00878737	-0.08	AT1G48840.1 | heat-inducible transcription repressor (DUF639) | Chr1:18061931-18064811 FORWARD LENGTH=691 | 201606; PREDICTED: uncharacterized protein LOC101294763 [Fragaria vesca subsp. vesca]; tr|A0A2P6P3Q9|A0A2P6P3Q9_ROSCH Uncharacterized protein OS=Rosa chinensis OX=74649 GN=RchiOBHm_Chr7g0185541 PE=4 SV=1
6231	FvH4_4g18050	chrFvb4	+	7.4829e-14	7.65982e-11	-0.124	AT5G49020.1 | protein arginine methyltransferase 4A | Chr5:19871341-19874683 FORWARD LENGTH=528 | 201606; PREDICTED: probable histone-arginine methyltransferase 1.3 isoform X2 [Fragaria vesca subsp. vesca]; sp|A3KPF2|ANM14_ARATH Probable histone-arginine methyltransferase 1.4 OS=Arabidopsis thaliana OX=3702 GN=PRMT14 PE=1 SV=1; tr|A0A2P6QYG9|A0A2P6QYG9_ROSCH Putative methyltransferase OS=Rosa chi…
6277	FvH4_7g33900	chrFvb7	+	0.000506792	0.0226223	0.051	AT5G17010.4 | Major facilitator superfamily protein | Chr5:5587851-5592332 REVERSE LENGTH=503 | 201606; PREDICTED: D-xylose-proton symporter-like 2 [Fragaria vesca subsp. vesca]; sp|Q6AWX0|XYLL2_ARATH D-xylose-proton symporter-like 2 OS=Arabidopsis thaliana OX=3702 GN=At5g17010 PE=1 SV=1; tr|A0A2P6SPV5|A0A2P6SPV5_ROSCH Putative major facilitator, sugar transporter, major facilitator superfamily O…
6313	FvH4_7g31140	chrFvb7	-	0.000106054	0.00720313	0.29	AT4G27190.1 | NB-ARC domain-containing disease resistance protein | Chr4:13620977-13623934 REVERSE LENGTH=985 | 201606; PREDICTED: uncharacterized protein LOC101297685 [Fragaria vesca subsp. vesca]; sp|Q9T048|DRL27_ARATH Disease resistance protein At4g27190 OS=Arabidopsis thaliana OX=3702 GN=At4g27190 PE=2 SV=1; tr|A0A2P6QS64|A0A2P6QS64_ROSCH Putative P-loop containing nucleoside triphosphate hyd…
6315	FvH4_7g31140	chrFvb7	-	1.64464e-05	0.00162547	0.458	AT4G27190.1 | NB-ARC domain-containing disease resistance protein | Chr4:13620977-13623934 REVERSE LENGTH=985 | 201606; PREDICTED: uncharacterized protein LOC101297685 [Fragaria vesca subsp. vesca]; sp|Q9T048|DRL27_ARATH Disease resistance protein At4g27190 OS=Arabidopsis thaliana OX=3702 GN=At4g27190 PE=2 SV=1; tr|A0A2P6QS64|A0A2P6QS64_ROSCH Putative P-loop containing nucleoside triphosphate hyd…
6362	FvH4_7g27641	chrFvb7	-	0.000436017	0.0206252	-0.073	AT3G47450.2 | P-loop containing nucleoside triphosphate hydrolases superfamily protein | Chr3:17483195-17486249 REVERSE LENGTH=561 | 201606; PREDICTED: LOW QUALITY PROTEIN: NO-associated protein 1, chloroplastic/mitochondrial-like [Fragaria vesca subsp. vesca]; sp|Q66GP9|NOA1_ARATH NO-associated protein 1, chloroplastic/mitochondrial OS=Arabidopsis thaliana OX=3702 GN=NOA1 PE=1 SV=1; tr|A0A2P6SM9…
6370	FvH4_7g27380	chrFvb7	-	0.000704023	0.0285018	-0.24	AT3G47450.2 | P-loop containing nucleoside triphosphate hydrolases superfamily protein | Chr3:17483195-17486249 REVERSE LENGTH=561 | 201606; PREDICTED: NO-associated protein 1, chloroplastic/mitochondrial-like [Fragaria vesca subsp. vesca]; sp|Q66GP9|NOA1_ARATH NO-associated protein 1, chloroplastic/mitochondrial OS=Arabidopsis thaliana OX=3702 GN=NOA1 PE=1 SV=1; tr|A0A2P6SM95|A0A2P6SM95_ROSCH Pu…
6385	FvH4_7g26530	chrFvb7	+	0.000313609	0.0161667	-0.278	AT5G19910.1 | SOH1 family protein | Chr5:6731484-6732821 REVERSE LENGTH=196 | 201606; PREDICTED: mediator of RNA polymerase II transcription subunit 31 isoform X2 [Fragaria vesca subsp. vesca]; sp|Q8VYB1|MED31_ARATH Mediator of RNA polymerase II transcription subunit 31 OS=Arabidopsis thaliana OX=3702 GN=MED31 PE=1 SV=1; tr|A0A2P6SM21|A0A2P6SM21_ROSCH Mediator of RNA polymerase II transcription s…
6386	FvH4_7g26530	chrFvb7	+	0.000258287	0.0141279	-0.28	AT5G19910.1 | SOH1 family protein | Chr5:6731484-6732821 REVERSE LENGTH=196 | 201606; PREDICTED: mediator of RNA polymerase II transcription subunit 31 isoform X2 [Fragaria vesca subsp. vesca]; sp|Q8VYB1|MED31_ARATH Mediator of RNA polymerase II transcription subunit 31 OS=Arabidopsis thaliana OX=3702 GN=MED31 PE=1 SV=1; tr|A0A2P6SM21|A0A2P6SM21_ROSCH Mediator of RNA polymerase II transcription s…
6400	FvH4_7g25602	chrFvb7	+	0.000965404	0.0343305	-0.278	putative transcription factor interactor and regulator CCHC(Zn) family [Rosa chinensis]; tr|A0A2P6R9J9|A0A2P6R9J9_ROSCH Putative transcription factor interactor and regulator CCHC(Zn) family OS=Rosa chinensis OX=74649 GN=RchiOBHm_Chr3g0464951 PE=4 SV=1
6435	FvH4_7g20390	chrFvb7	-	5.9088e-06	0.000711588	-0.452
6453	FvH4_7g18930	chrFvb7	+	0.000485271	0.0219382	-0.261	AT3G58130.2 | N-acetylglucosaminylphosphatidylinositol de-N-acetylase family protein | Chr3:21527946-21529654 FORWARD LENGTH=257 | 201606; PREDICTED: N-acetylglucosaminyl-phosphatidylinositol de-N-acetylase-like isoform X1 [Fragaria vesca subsp. vesca]; sp|Q9HDW9|GPI12_SCHPO Probable N-acetylglucosaminyl-phosphatidylinositol de-N-acetylase OS=Schizosaccharomyces pombe (strain 972 / ATCC 24843) OX…
6454	FvH4_7g18930	chrFvb7	+	0.000552415	0.0238453	-0.278	AT3G58130.2 | N-acetylglucosaminylphosphatidylinositol de-N-acetylase family protein | Chr3:21527946-21529654 FORWARD LENGTH=257 | 201606; PREDICTED: N-acetylglucosaminyl-phosphatidylinositol de-N-acetylase-like isoform X1 [Fragaria vesca subsp. vesca]; sp|Q9HDW9|GPI12_SCHPO Probable N-acetylglucosaminyl-phosphatidylinositol de-N-acetylase OS=Schizosaccharomyces pombe (strain 972 / ATCC 24843) OX…
6495	FvH4_7g16290	chrFvb7	+	4.46809e-12	3.7666e-09	-1	AT3G61700.3 | helicase with zinc finger protein | Chr3:22836414-22838803 FORWARD LENGTH=359 | 201606; PREDICTED: uncharacterized protein LOC101292928 [Fragaria vesca subsp. vesca]; tr|A0A2P6SIG3|A0A2P6SIG3_ROSCH Putative angiotensin-converting enzyme 2 OS=Rosa chinensis OX=74649 GN=RchiOBHm_Chr1g0359301 PE=4 SV=1
6548	FvH4_7g13280	chrFvb7	+	0.000132342	0.00858187	-0.044	AT5G53130.1 | cyclic nucleotide gated channel 1 | Chr5:21537830-21540490 REVERSE LENGTH=716 | 201606; PREDICTED: cyclic nucleotide-gated ion channel 1-like [Fragaria vesca subsp. vesca] &gt;gi|764625757|ref|XP_011469068.1| PREDICTED: cyclic nucleotide-gated ion channel 1-like [Fragaria vesca subsp. vesca]; sp|O65717|CNGC1_ARATH Cyclic nucleotide-gated ion channel 1 OS=Arabidopsis thaliana OX=3702…
6558	FvH4_7g13280	chrFvb7	+	7.49485e-09	3.15908e-06	-0.076	AT5G53130.1 | cyclic nucleotide gated channel 1 | Chr5:21537830-21540490 REVERSE LENGTH=716 | 201606; PREDICTED: cyclic nucleotide-gated ion channel 1-like [Fragaria vesca subsp. vesca] &gt;gi|764625757|ref|XP_011469068.1| PREDICTED: cyclic nucleotide-gated ion channel 1-like [Fragaria vesca subsp. vesca]; sp|O65717|CNGC1_ARATH Cyclic nucleotide-gated ion channel 1 OS=Arabidopsis thaliana OX=3702…
6562	FvH4_7g13280	chrFvb7	+	2.24667e-05	0.00210909	0.349	AT5G53130.1 | cyclic nucleotide gated channel 1 | Chr5:21537830-21540490 REVERSE LENGTH=716 | 201606; PREDICTED: cyclic nucleotide-gated ion channel 1-like [Fragaria vesca subsp. vesca] &gt;gi|764625757|ref|XP_011469068.1| PREDICTED: cyclic nucleotide-gated ion channel 1-like [Fragaria vesca subsp. vesca]; sp|O65717|CNGC1_ARATH Cyclic nucleotide-gated ion channel 1 OS=Arabidopsis thaliana OX=3702…
6563	FvH4_7g13280	chrFvb7	+	3.92359e-06	0.000525504	0.491	AT5G53130.1 | cyclic nucleotide gated channel 1 | Chr5:21537830-21540490 REVERSE LENGTH=716 | 201606; PREDICTED: cyclic nucleotide-gated ion channel 1-like [Fragaria vesca subsp. vesca] &gt;gi|764625757|ref|XP_011469068.1| PREDICTED: cyclic nucleotide-gated ion channel 1-like [Fragaria vesca subsp. vesca]; sp|O65717|CNGC1_ARATH Cyclic nucleotide-gated ion channel 1 OS=Arabidopsis thaliana OX=3702…
6565	FvH4_7g13270	chrFvb7	+	0.00127454	0.0418933	-0.122	AT5G53130.1 | cyclic nucleotide gated channel 1 | Chr5:21537830-21540490 REVERSE LENGTH=716 | 201606; PREDICTED: cyclic nucleotide-gated ion channel 1-like [Fragaria vesca subsp. vesca] &gt;gi|764625747|ref|XP_011469066.1| PREDICTED: cyclic nucleotide-gated ion channel 1-like [Fragaria vesca subsp. vesca]; sp|O65717|CNGC1_ARATH Cyclic nucleotide-gated ion channel 1 OS=Arabidopsis thaliana OX=3702…
6613	FvH4_7g09090	chrFvb7	-	1.13178e-05	0.00121704	-0.039	AT2G44680.1 | casein kinase II beta subunit 4 | Chr2:18426898-18428166 REVERSE LENGTH=283 | 201606; PREDICTED: putative casein kinase II subunit beta-4 [Fragaria vesca subsp. vesca]; sp|O80507|CSK2E_ARATH Putative casein kinase II subunit beta-4 OS=Arabidopsis thaliana OX=3702 GN=CKB4 PE=1 SV=1; tr|A0A2P6SEN9|A0A2P6SEN9_ROSCH Casein kinase II subunit beta OS=Rosa chinensis OX=74649 GN=RchiOBHm_Ch…
6693	FvH4_7g05331	chrFvb7	+	0.000190194	0.0110351	-0.448	AT3G02280.3 | Flavodoxin family protein | Chr3:453646-457659 FORWARD LENGTH=623 | 201606; NADPH-dependent diflavin oxidoreductase 1 isoform X2 [Rosa chinensis]; sp|Q6NPS8|NDOR1_ARATH NADPH-dependent diflavin oxidoreductase 1 OS=Arabidopsis thaliana OX=3702 GN=ATR3 PE=1 SV=1; tr|A0A2P6S352|A0A2P6S352_ROSCH NADPH-dependent diflavin oxidoreductase 1 OS=Rosa chinensis OX=74649 GN=RchiOBHm_Chr2g016293…
6695	FvH4_7g05331	chrFvb7	+	0.000167331	0.0101476	-0.451	AT3G02280.3 | Flavodoxin family protein | Chr3:453646-457659 FORWARD LENGTH=623 | 201606; NADPH-dependent diflavin oxidoreductase 1 isoform X2 [Rosa chinensis]; sp|Q6NPS8|NDOR1_ARATH NADPH-dependent diflavin oxidoreductase 1 OS=Arabidopsis thaliana OX=3702 GN=ATR3 PE=1 SV=1; tr|A0A2P6S352|A0A2P6S352_ROSCH NADPH-dependent diflavin oxidoreductase 1 OS=Rosa chinensis OX=74649 GN=RchiOBHm_Chr2g016293…
6709	FvH4_7g05100	chrFvb7	-	5.39148e-06	0.000683763	0.182	AT5G04900.1 | NYC1-like protein | Chr5:1434826-1437194 FORWARD LENGTH=348 | 201606; PREDICTED: chlorophyll(ide) b reductase NOL, chloroplastic [Fragaria vesca subsp. vesca]; sp|Q8LEU3|NOL_ARATH Chlorophyll(ide) b reductase NOL, chloroplastic OS=Arabidopsis thaliana OX=3702 GN=NOL PE=1 SV=1; tr|A0A2P6SBL7|A0A2P6SBL7_ROSCH Putative chlorophyll(Ide) b reductase OS=Rosa chinensis OX=74649 GN=RchiOBHm…
6725	FvH4_7g04760	chrFvb7	-	6.51548e-05	0.00491439	-0.052	AT3G11910.3 | ubiquitin-specific protease 13 | Chr3:3761758-3770290 REVERSE LENGTH=1115 | 201606; PREDICTED: uncharacterized protein LOC101296030 isoform X2 [Fragaria vesca subsp. vesca]; sp|Q84WU2|UBP13_ARATH Ubiquitin carboxyl-terminal hydrolase 13 OS=Arabidopsis thaliana OX=3702 GN=UBP13 PE=1 SV=1; tr|A0A2P6SB67|A0A2P6SB67_ROSCH Putative ubiquitinyl hydrolase 1 OS=Rosa chinensis OX=74649 GN=Rc…
6726	FvH4_7g04760	chrFvb7	-	5.24167e-05	0.00415018	-0.053	AT3G11910.3 | ubiquitin-specific protease 13 | Chr3:3761758-3770290 REVERSE LENGTH=1115 | 201606; PREDICTED: uncharacterized protein LOC101296030 isoform X2 [Fragaria vesca subsp. vesca]; sp|Q84WU2|UBP13_ARATH Ubiquitin carboxyl-terminal hydrolase 13 OS=Arabidopsis thaliana OX=3702 GN=UBP13 PE=1 SV=1; tr|A0A2P6SB67|A0A2P6SB67_ROSCH Putative ubiquitinyl hydrolase 1 OS=Rosa chinensis OX=74649 GN=Rc…
6727	FvH4_7g04760	chrFvb7	-	9.06243e-05	0.00639772	-0.051	AT3G11910.3 | ubiquitin-specific protease 13 | Chr3:3761758-3770290 REVERSE LENGTH=1115 | 201606; PREDICTED: uncharacterized protein LOC101296030 isoform X2 [Fragaria vesca subsp. vesca]; sp|Q84WU2|UBP13_ARATH Ubiquitin carboxyl-terminal hydrolase 13 OS=Arabidopsis thaliana OX=3702 GN=UBP13 PE=1 SV=1; tr|A0A2P6SB67|A0A2P6SB67_ROSCH Putative ubiquitinyl hydrolase 1 OS=Rosa chinensis OX=74649 GN=Rc…
6742	FvH4_7g03730	chrFvb7	-	8.84521e-06	0.000967639	-0.529	AT1G65700.2 | Small nuclear ribonucleoprotein family protein | Chr1:24434463-24435870 REVERSE LENGTH=98 | 201606; PREDICTED: sm-like protein LSM8 [Fragaria vesca subsp. vesca] &gt;gi|764628414|ref|XP_011469343.1| PREDICTED: sm-like protein LSM8 [Fragaria vesca subsp. vesca] &gt;gi|1365933939|ref|XP_024177354.1| sm-like protein LSM8 [Rosa chinensis] &gt;gi|1365933942|ref|XP_024177362.1| sm-like pr…
6743	FvH4_7g03730	chrFvb7	-	6.28561e-07	0.000121729	-0.645	AT1G65700.2 | Small nuclear ribonucleoprotein family protein | Chr1:24434463-24435870 REVERSE LENGTH=98 | 201606; PREDICTED: sm-like protein LSM8 [Fragaria vesca subsp. vesca] &gt;gi|764628414|ref|XP_011469343.1| PREDICTED: sm-like protein LSM8 [Fragaria vesca subsp. vesca] &gt;gi|1365933939|ref|XP_024177354.1| sm-like protein LSM8 [Rosa chinensis] &gt;gi|1365933942|ref|XP_024177362.1| sm-like pr…
6747	FvH4_7g03460	chrFvb7	-	0.000821602	0.0311491	0.08	AT3G12600.1 | nudix hydrolase homolog 16 | Chr3:4004809-4005995 FORWARD LENGTH=180 | 201606; PREDICTED: nudix hydrolase 16, mitochondrial [Fragaria vesca subsp. vesca]; sp|Q9LHK1|NUD16_ARATH Nudix hydrolase 16, mitochondrial OS=Arabidopsis thaliana OX=3702 GN=NUDT16 PE=2 SV=1; tr|A0A2P6SA28|A0A2P6SA28_ROSCH Putative diadenosine hexaphosphate hydrolase (AMP-forming) OS=Rosa chinensis OX=74649 GN=R…
6888	FvH4_6g49790	chrFvb6	+	0.00103732	0.0357353	-0.066	AT5G15020.2 | SIN3-like 2 | Chr5:4859408-4865569 REVERSE LENGTH=1355 | 201606; PREDICTED: paired amphipathic helix protein Sin3-like 2 isoform X2 [Fragaria vesca subsp. vesca]; sp|Q9LFQ3|SNL2_ARATH Paired amphipathic helix protein Sin3-like 2 OS=Arabidopsis thaliana OX=3702 GN=SNL2 PE=1 SV=2; tr|A0A2P6S521|A0A2P6S521_ROSCH Putative transcription regulator Others family OS=Rosa chinensis OX=74649 …
6891	FvH4_6g49790	chrFvb6	+	0.00100573	0.0348998	-0.067	AT5G15020.2 | SIN3-like 2 | Chr5:4859408-4865569 REVERSE LENGTH=1355 | 201606; PREDICTED: paired amphipathic helix protein Sin3-like 2 isoform X2 [Fragaria vesca subsp. vesca]; sp|Q9LFQ3|SNL2_ARATH Paired amphipathic helix protein Sin3-like 2 OS=Arabidopsis thaliana OX=3702 GN=SNL2 PE=1 SV=2; tr|A0A2P6S521|A0A2P6S521_ROSCH Putative transcription regulator Others family OS=Rosa chinensis OX=74649 …
6900	FvH4_7g20380	chrFvb7	-	0.000692971	0.028213	0.076	AT2G28550.1 | related to AP2.7 | Chr2:12226168-12228251 REVERSE LENGTH=449 | 201606; PREDICTED: ethylene-responsive transcription factor RAP2-7-like isoform X1 [Fragaria vesca subsp. vesca]; sp|Q9SK03|RAP27_ARATH Ethylene-responsive transcription factor RAP2-7 OS=Arabidopsis thaliana OX=3702 GN=RAP2-7 PE=2 SV=2; tr|A0A2P6SJR1|A0A2P6SJR1_ROSCH Putative transcription factor AP2-EREBP family OS=Rosa…
6902	FvH4_6g48200	chrFvb6	+	5.79649e-06	0.000703979	-0.206	AT3G01150.2 | polypyrimidine tract-binding protein 1 | Chr3:52729-54344 FORWARD LENGTH=274 | 201606; PREDICTED: polypyrimidine tract-binding protein homolog 1 isoform X2 [Fragaria vesca subsp. vesca]; sp|Q9MAC5|PTBP1_ARATH Polypyrimidine tract-binding protein homolog 1 OS=Arabidopsis thaliana OX=3702 GN=PTB PE=1 SV=1; tr|A0A2P6S4F6|A0A2P6S4F6_ROSCH Putative nucleotide-binding alpha-beta plait dom…
6904	FvH4_6g48200	chrFvb6	+	4.52025e-07	9.71831e-05	-0.192	AT3G01150.2 | polypyrimidine tract-binding protein 1 | Chr3:52729-54344 FORWARD LENGTH=274 | 201606; PREDICTED: polypyrimidine tract-binding protein homolog 1 isoform X2 [Fragaria vesca subsp. vesca]; sp|Q9MAC5|PTBP1_ARATH Polypyrimidine tract-binding protein homolog 1 OS=Arabidopsis thaliana OX=3702 GN=PTB PE=1 SV=1; tr|A0A2P6S4F6|A0A2P6S4F6_ROSCH Putative nucleotide-binding alpha-beta plait dom…
6905	FvH4_6g48200	chrFvb6	+	9.19715e-05	0.006461	-0.092	AT3G01150.2 | polypyrimidine tract-binding protein 1 | Chr3:52729-54344 FORWARD LENGTH=274 | 201606; PREDICTED: polypyrimidine tract-binding protein homolog 1 isoform X2 [Fragaria vesca subsp. vesca]; sp|Q9MAC5|PTBP1_ARATH Polypyrimidine tract-binding protein homolog 1 OS=Arabidopsis thaliana OX=3702 GN=PTB PE=1 SV=1; tr|A0A2P6S4F6|A0A2P6S4F6_ROSCH Putative nucleotide-binding alpha-beta plait dom…
6929	FvH4_6g46240	chrFvb6	+	0.000377729	0.0184124	-0.212	AT1G15680.1 | F-box family protein | Chr1:5393407-5394639 FORWARD LENGTH=410 | 201606; PREDICTED: uncharacterized protein LOC101308302 [Fragaria vesca subsp. vesca] &gt;gi|764614290|ref|XP_011467857.1| PREDICTED: uncharacterized protein LOC101308302 [Fragaria vesca subsp. vesca] &gt;gi|764614294|ref|XP_011467858.1| PREDICTED: uncharacterized protein LOC101308302 [Fragaria vesca subsp. vesca] &gt;…
6937	FvH4_7g05310	chrFvb7	+	0.000753159	0.0298164	-0.058	AT5G61450.1 | P-loop containing nucleoside triphosphate hydrolases superfamily protein | Chr5:24710240-24712882 REVERSE LENGTH=447 | 201606; PREDICTED: uncharacterized protein LOC101310447 isoform X1 [Fragaria vesca subsp. vesca]; sp|Q8U4K7|PGK2_PYRFU 2-phosphoglycerate kinase OS=Pyrococcus furiosus (strain ATCC 43587 / DSM 3638 / JCM 8422 / Vc1) OX=186497 GN=pgk2 PE=3 SV=1; tr|A0A2P6SBN7|A0A2P6S…
6941	FvH4_7g05310	chrFvb7	+	0.000384205	0.0185388	-0.07	AT5G61450.1 | P-loop containing nucleoside triphosphate hydrolases superfamily protein | Chr5:24710240-24712882 REVERSE LENGTH=447 | 201606; PREDICTED: uncharacterized protein LOC101310447 isoform X1 [Fragaria vesca subsp. vesca]; sp|Q8U4K7|PGK2_PYRFU 2-phosphoglycerate kinase OS=Pyrococcus furiosus (strain ATCC 43587 / DSM 3638 / JCM 8422 / Vc1) OX=186497 GN=pgk2 PE=3 SV=1; tr|A0A2P6SBN7|A0A2P6S…
6951	FvH4_6g45321	chrFvb6	-	1.71871e-06	0.000264848	-0.121	AT5G38510.3 | Rhomboid-related intramembrane serine protease family protein | Chr5:15417839-15420002 REVERSE LENGTH=434 | 201606; PREDICTED: uncharacterized protein LOC101293506 [Fragaria vesca subsp. vesca] &gt;gi|764613869|ref|XP_011467821.1| PREDICTED: uncharacterized protein LOC101293506 [Fragaria vesca subsp. vesca] &gt;gi|764613877|ref|XP_011467822.1| PREDICTED: uncharacterized protein LOC1…
6954	FvH4_6g45321	chrFvb6	-	1.0801e-06	0.000187813	-0.121	AT5G38510.3 | Rhomboid-related intramembrane serine protease family protein | Chr5:15417839-15420002 REVERSE LENGTH=434 | 201606; PREDICTED: uncharacterized protein LOC101293506 [Fragaria vesca subsp. vesca] &gt;gi|764613869|ref|XP_011467821.1| PREDICTED: uncharacterized protein LOC101293506 [Fragaria vesca subsp. vesca] &gt;gi|764613877|ref|XP_011467822.1| PREDICTED: uncharacterized protein LOC1…
6957	FvH4_6g45321	chrFvb6	-	1.48098e-05	0.00150524	-0.124	AT5G38510.3 | Rhomboid-related intramembrane serine protease family protein | Chr5:15417839-15420002 REVERSE LENGTH=434 | 201606; PREDICTED: uncharacterized protein LOC101293506 [Fragaria vesca subsp. vesca] &gt;gi|764613869|ref|XP_011467821.1| PREDICTED: uncharacterized protein LOC101293506 [Fragaria vesca subsp. vesca] &gt;gi|764613877|ref|XP_011467822.1| PREDICTED: uncharacterized protein LOC1…
6960	FvH4_6g45321	chrFvb6	-	1.37901e-06	0.000227156	-0.122	AT5G38510.3 | Rhomboid-related intramembrane serine protease family protein | Chr5:15417839-15420002 REVERSE LENGTH=434 | 201606; PREDICTED: uncharacterized protein LOC101293506 [Fragaria vesca subsp. vesca] &gt;gi|764613869|ref|XP_011467821.1| PREDICTED: uncharacterized protein LOC101293506 [Fragaria vesca subsp. vesca] &gt;gi|764613877|ref|XP_011467822.1| PREDICTED: uncharacterized protein LOC1…
6962	FvH4_6g45321	chrFvb6	-	1.67165e-07	4.13041e-05	-0.124	AT5G38510.3 | Rhomboid-related intramembrane serine protease family protein | Chr5:15417839-15420002 REVERSE LENGTH=434 | 201606; PREDICTED: uncharacterized protein LOC101293506 [Fragaria vesca subsp. vesca] &gt;gi|764613869|ref|XP_011467821.1| PREDICTED: uncharacterized protein LOC101293506 [Fragaria vesca subsp. vesca] &gt;gi|764613877|ref|XP_011467822.1| PREDICTED: uncharacterized protein LOC1…
6984	FvH4_7g16470	chrFvb7	-	5.0353e-07	0.000103267	-0.253	AT3G61780.1 | embryo defective 1703 | Chr3:22867814-22871462 REVERSE LENGTH=1121 | 201606; PREDICTED: uncharacterized protein LOC101313638 [Fragaria vesca subsp. vesca]; tr|A0A2P6SIH4|A0A2P6SIH4_ROSCH Uncharacterized protein OS=Rosa chinensis OX=74649 GN=RchiOBHm_Chr1g0359591 PE=4 SV=1
6989	FvH4_6g40530	chrFvb6	+	3.75053e-08	1.30109e-05	-0.332	AT4G25330.1 | SAWADEE protein | Chr4:12957834-12958683 FORWARD LENGTH=229 | 201606; PREDICTED: uncharacterized protein LOC101310541 [Fragaria vesca subsp. vesca]; tr|A0A2P6QAX6|A0A2P6QAX6_ROSCH Putative SAWADEE domain-containing protein OS=Rosa chinensis OX=74649 GN=RchiOBHm_Chr5g0034301 PE=4 SV=1
6998	FvH4_6g40480	chrFvb6	-	0.00154358	0.0472671	-0.029	AT2G04360.1 | transmembrane protein | Chr2:1519645-1521030 REVERSE LENGTH=320 | 201606; PREDICTED: uncharacterized protein LOC101311881 [Fragaria vesca subsp. vesca]; tr|A0A2P6S1A5|A0A2P6S1A5_ROSCH Putative cardiolipin synthase OS=Rosa chinensis OX=74649 GN=RchiOBHm_Chr2g0155731 PE=4 SV=1
7015	FvH4_6g39990	chrFvb6	-	0.00104605	0.0359494	-0.101	AT5G09360.1 | laccase 14 | Chr5:2906426-2908658 REVERSE LENGTH=569 | 201606; PREDICTED: putative laccase-9 [Fragaria vesca subsp. vesca]; sp|Q6Z8L2|LAC9_ORYSJ Putative laccase-9 OS=Oryza sativa subsp. japonica OX=39947 GN=LAC9 PE=3 SV=1; tr|A0A2P6S0Z9|A0A2P6S0Z9_ROSCH Laccase OS=Rosa chinensis OX=74649 GN=RchiOBHm_Chr2g0154511 PE=3 SV=1
7016	FvH4_6g39990	chrFvb6	-	0.0007268	0.0291758	-0.102	AT5G09360.1 | laccase 14 | Chr5:2906426-2908658 REVERSE LENGTH=569 | 201606; PREDICTED: putative laccase-9 [Fragaria vesca subsp. vesca]; sp|Q6Z8L2|LAC9_ORYSJ Putative laccase-9 OS=Oryza sativa subsp. japonica OX=39947 GN=LAC9 PE=3 SV=1; tr|A0A2P6S0Z9|A0A2P6S0Z9_ROSCH Laccase OS=Rosa chinensis OX=74649 GN=RchiOBHm_Chr2g0154511 PE=3 SV=1
7017	FvH4_6g39990	chrFvb6	-	0.000561498	0.0240923	-0.107	AT5G09360.1 | laccase 14 | Chr5:2906426-2908658 REVERSE LENGTH=569 | 201606; PREDICTED: putative laccase-9 [Fragaria vesca subsp. vesca]; sp|Q6Z8L2|LAC9_ORYSJ Putative laccase-9 OS=Oryza sativa subsp. japonica OX=39947 GN=LAC9 PE=3 SV=1; tr|A0A2P6S0Z9|A0A2P6S0Z9_ROSCH Laccase OS=Rosa chinensis OX=74649 GN=RchiOBHm_Chr2g0154511 PE=3 SV=1
7040	FvH4_6g39370	chrFvb6	+	0.000368737	0.0181594	-0.473
7236	FvH4_6g29301	chrFvb6	-	5.62953e-11	3.66713e-08	0.318	AT3G18430.3 | Calcium-binding EF-hand family protein | Chr3:6326180-6327476 FORWARD LENGTH=175 | 201606; PREDICTED: calcineurin subunit B-like [Fragaria vesca subsp. vesca] &gt;gi|764606250|ref|XP_011467059.1| PREDICTED: calcineurin subunit B-like [Fragaria vesca subsp. vesca]; sp|P42322|CANB1_NAEGR Calcineurin subunit B OS=Naegleria gruberi OX=5762 GN=CNB1 PE=3 SV=1; tr|A0A2P6RVU5|A0A2P6RVU5_ROS…
7237	FvH4_6g29301	chrFvb6	-	1.08739e-11	8.6574e-09	0.274	AT3G18430.3 | Calcium-binding EF-hand family protein | Chr3:6326180-6327476 FORWARD LENGTH=175 | 201606; PREDICTED: calcineurin subunit B-like [Fragaria vesca subsp. vesca] &gt;gi|764606250|ref|XP_011467059.1| PREDICTED: calcineurin subunit B-like [Fragaria vesca subsp. vesca]; sp|P42322|CANB1_NAEGR Calcineurin subunit B OS=Naegleria gruberi OX=5762 GN=CNB1 PE=3 SV=1; tr|A0A2P6RVU5|A0A2P6RVU5_ROS…
7263	FvH4_6g27910	chrFvb6	+	0	0	-0.256	AT2G30900.1 | TRICHOME BIREFRINGENCE-LIKE 43 | Chr2:13150481-13152417 FORWARD LENGTH=368 | 201606; PREDICTED: protein trichome birefringence-like 43 [Fragaria vesca subsp. vesca]; sp|Q6DR10|TBL43_ARATH Protein trichome birefringence-like 43 OS=Arabidopsis thaliana OX=3702 GN=TBL43 PE=2 SV=1; tr|A0A251PZN5|A0A251PZN5_PRUPE Uncharacterized protein OS=Prunus persica OX=3760 GN=PRUPE_3G107900 PE=4 SV…
7265	FvH4_6g27910	chrFvb6	+	0	0	-0.262	AT2G30900.1 | TRICHOME BIREFRINGENCE-LIKE 43 | Chr2:13150481-13152417 FORWARD LENGTH=368 | 201606; PREDICTED: protein trichome birefringence-like 43 [Fragaria vesca subsp. vesca]; sp|Q6DR10|TBL43_ARATH Protein trichome birefringence-like 43 OS=Arabidopsis thaliana OX=3702 GN=TBL43 PE=2 SV=1; tr|A0A251PZN5|A0A251PZN5_PRUPE Uncharacterized protein OS=Prunus persica OX=3760 GN=PRUPE_3G107900 PE=4 SV…
7292	FvH4_6g27021	chrFvb6	+	0.000764353	0.0300933	0.263	PREDICTED: uncharacterized protein LOC105350950 [Fragaria vesca subsp. vesca]; sp|Q7LHG5|YI31B_YEAST Transposon Ty3-I Gag-Pol polyprotein OS=Saccharomyces cerevisiae (strain ATCC 204508 / S288c) OX=559292 GN=TY3B-I PE=3 SV=2; tr|A0A2P6RYR8|A0A2P6RYR8_ROSCH Putative nucleotidyltransferase, Ribonuclease H OS=Rosa chinensis OX=74649 GN=RchiOBHm_Chr2g0145931 PE=4 SV=1
7326	FvH4_6g38440	chrFvb6	-	0.00019437	0.0111868	0.405	PREDICTED: uncharacterized protein LOC101309564 isoform X1 [Fragaria vesca subsp. vesca] &gt;gi|764611331|ref|XP_011467580.1| PREDICTED: uncharacterized protein LOC101309564 isoform X1 [Fragaria vesca subsp. vesca]; tr|A0A2P6RJU2|A0A2P6RJU2_ROSCH Uncharacterized protein OS=Rosa chinensis OX=74649 GN=RchiOBHm_Chr2g0091701 PE=4 SV=1
7328	FvH4_6g38440	chrFvb6	-	0.0003503	0.017553	0.412	PREDICTED: uncharacterized protein LOC101309564 isoform X1 [Fragaria vesca subsp. vesca] &gt;gi|764611331|ref|XP_011467580.1| PREDICTED: uncharacterized protein LOC101309564 isoform X1 [Fragaria vesca subsp. vesca]; tr|A0A2P6RJU2|A0A2P6RJU2_ROSCH Uncharacterized protein OS=Rosa chinensis OX=74649 GN=RchiOBHm_Chr2g0091701 PE=4 SV=1
7331	FvH4_6g25360	chrFvb6	+	0.000789237	0.0304054	0.135	AT3G23640.2 | heteroglycan glucosidase 1 | Chr3:8502355-8509358 FORWARD LENGTH=991 | 201606; PREDICTED: putative alpha-xylosidase 2 [Fragaria vesca subsp. vesca] &gt;gi|764608709|ref|XP_011467316.1| PREDICTED: putative alpha-xylosidase 2 [Fragaria vesca subsp. vesca]; sp|P32138|SQASE_ECOLI Sulfoquinovosidase OS=Escherichia coli (strain K12) OX=83333 GN=yihQ PE=1 SV=3; tr|A0A2P6RTM7|A0A2P6RTM7_ROS…
7401	FvH4_6g22550	chrFvb6	-	5.04411e-07	0.000103267	0.559	AT3G15010.2 | RNA-binding (RRM/RBD/RNP motifs) family protein | Chr3:5052844-5054058 FORWARD LENGTH=404 | 201606; PREDICTED: UBP1-associated protein 2C-like [Fragaria vesca subsp. vesca]; sp|Q9LKA4|UBA2C_ARATH UBP1-associated protein 2C OS=Arabidopsis thaliana OX=3702 GN=UBA2C PE=2 SV=1; tr|A0A2P6RDL3|A0A2P6RDL3_ROSCH Putative nucleotide-binding alpha-beta plait domain-containing protein OS=Rosa …
7402	FvH4_6g22550	chrFvb6	-	4.58965e-07	9.71831e-05	0.52	AT3G15010.2 | RNA-binding (RRM/RBD/RNP motifs) family protein | Chr3:5052844-5054058 FORWARD LENGTH=404 | 201606; PREDICTED: UBP1-associated protein 2C-like [Fragaria vesca subsp. vesca]; sp|Q9LKA4|UBA2C_ARATH UBP1-associated protein 2C OS=Arabidopsis thaliana OX=3702 GN=UBA2C PE=2 SV=1; tr|A0A2P6RDL3|A0A2P6RDL3_ROSCH Putative nucleotide-binding alpha-beta plait domain-containing protein OS=Rosa …
7424	FvH4_6g21490	chrFvb6	+	0	0	0.446	AT3G13570.1 | SC35-like splicing factor 30A | Chr3:4429564-4431602 REVERSE LENGTH=262 | 201606; PREDICTED: serine/arginine-rich SC35-like splicing factor SCL30A [Fragaria vesca subsp. vesca]; sp|Q9LHP2|SL30A_ARATH Serine/arginine-rich SC35-like splicing factor SCL30A OS=Arabidopsis thaliana OX=3702 GN=SCL30A PE=1 SV=1; tr|A0A2I4E0B0|A0A2I4E0B0_JUGRE serine/arginine-rich SC35-like splicing factor …
7425	FvH4_6g21490	chrFvb6	+	0	0	0.428	AT3G13570.1 | SC35-like splicing factor 30A | Chr3:4429564-4431602 REVERSE LENGTH=262 | 201606; PREDICTED: serine/arginine-rich SC35-like splicing factor SCL30A [Fragaria vesca subsp. vesca]; sp|Q9LHP2|SL30A_ARATH Serine/arginine-rich SC35-like splicing factor SCL30A OS=Arabidopsis thaliana OX=3702 GN=SCL30A PE=1 SV=1; tr|A0A2I4E0B0|A0A2I4E0B0_JUGRE serine/arginine-rich SC35-like splicing factor …
7501	FvH4_7g14200	chrFvb7	+	0.000900854	0.032934	-0.171	AT3G49050.1 | alpha/beta-Hydrolases superfamily protein | Chr3:18181498-18183613 FORWARD LENGTH=477 | 201606; PREDICTED: uncharacterized protein LOC101301812 [Fragaria vesca subsp. vesca] &gt;gi|764625248|ref|XP_011469021.1| PREDICTED: uncharacterized protein LOC101301812 [Fragaria vesca subsp. vesca] &gt;gi|764625258|ref|XP_011469022.1| PREDICTED: uncharacterized protein LOC101301812 [Fragaria v…
7531	FvH4_6g18020	chrFvb6	+	1.43441e-08	5.71016e-06	-0.366	AT5G19830.1 | Peptidyl-tRNA hydrolase family protein | Chr5:6703383-6705125 FORWARD LENGTH=219 | 201606; PREDICTED: peptidyl-tRNA hydrolase, mitochondrial isoform X2 [Glycine max] &gt;gi|947110608|gb|KRH58934.1| hypothetical protein GLYMA_05G156800 [Glycine max]; sp|Q6NLS8|PTHM_ARATH Peptidyl-tRNA hydrolase, mitochondrial OS=Arabidopsis thaliana OX=3702 GN=At5g19830 PE=2 SV=1; tr|K7KQG3|K7KQG3_SO…
7532	FvH4_6g18020	chrFvb6	+	2.02786e-08	7.45159e-06	-0.659	AT5G19830.1 | Peptidyl-tRNA hydrolase family protein | Chr5:6703383-6705125 FORWARD LENGTH=219 | 201606; PREDICTED: peptidyl-tRNA hydrolase, mitochondrial isoform X2 [Glycine max] &gt;gi|947110608|gb|KRH58934.1| hypothetical protein GLYMA_05G156800 [Glycine max]; sp|Q6NLS8|PTHM_ARATH Peptidyl-tRNA hydrolase, mitochondrial OS=Arabidopsis thaliana OX=3702 GN=At5g19830 PE=2 SV=1; tr|K7KQG3|K7KQG3_SO…
7533	FvH4_6g18020	chrFvb6	+	1.37859e-07	3.59211e-05	-0.377	AT5G19830.1 | Peptidyl-tRNA hydrolase family protein | Chr5:6703383-6705125 FORWARD LENGTH=219 | 201606; PREDICTED: peptidyl-tRNA hydrolase, mitochondrial isoform X2 [Glycine max] &gt;gi|947110608|gb|KRH58934.1| hypothetical protein GLYMA_05G156800 [Glycine max]; sp|Q6NLS8|PTHM_ARATH Peptidyl-tRNA hydrolase, mitochondrial OS=Arabidopsis thaliana OX=3702 GN=At5g19830 PE=2 SV=1; tr|K7KQG3|K7KQG3_SO…
7574	FvH4_6g16270	chrFvb6	-	5.17619e-06	0.000662321	-0.292	AT1G56190.2 | Phosphoglycerate kinase family protein | Chr1:21028622-21030454 FORWARD LENGTH=405 | 201606; PREDICTED: phosphoglycerate kinase, cytosolic-like isoform X1 [Fragaria vesca subsp. vesca] &gt;gi|764617245|ref|XP_011468127.1| PREDICTED: phosphoglycerate kinase, cytosolic-like isoform X1 [Fragaria vesca subsp. vesca]; sp|Q31P73|PGK_SYNE7 Phosphoglycerate kinase OS=Synechococcus elongatus…
7575	FvH4_6g16270	chrFvb6	-	4.11365e-06	0.00054085	-0.344	AT1G56190.2 | Phosphoglycerate kinase family protein | Chr1:21028622-21030454 FORWARD LENGTH=405 | 201606; PREDICTED: phosphoglycerate kinase, cytosolic-like isoform X1 [Fragaria vesca subsp. vesca] &gt;gi|764617245|ref|XP_011468127.1| PREDICTED: phosphoglycerate kinase, cytosolic-like isoform X1 [Fragaria vesca subsp. vesca]; sp|Q31P73|PGK_SYNE7 Phosphoglycerate kinase OS=Synechococcus elongatus…
7577	FvH4_6g16270	chrFvb6	-	2.76027e-06	0.000384053	-0.313	AT1G56190.2 | Phosphoglycerate kinase family protein | Chr1:21028622-21030454 FORWARD LENGTH=405 | 201606; PREDICTED: phosphoglycerate kinase, cytosolic-like isoform X1 [Fragaria vesca subsp. vesca] &gt;gi|764617245|ref|XP_011468127.1| PREDICTED: phosphoglycerate kinase, cytosolic-like isoform X1 [Fragaria vesca subsp. vesca]; sp|Q31P73|PGK_SYNE7 Phosphoglycerate kinase OS=Synechococcus elongatus…
7579	FvH4_6g16270	chrFvb6	-	1.47756e-06	0.000240424	-0.384	AT1G56190.2 | Phosphoglycerate kinase family protein | Chr1:21028622-21030454 FORWARD LENGTH=405 | 201606; PREDICTED: phosphoglycerate kinase, cytosolic-like isoform X1 [Fragaria vesca subsp. vesca] &gt;gi|764617245|ref|XP_011468127.1| PREDICTED: phosphoglycerate kinase, cytosolic-like isoform X1 [Fragaria vesca subsp. vesca]; sp|Q31P73|PGK_SYNE7 Phosphoglycerate kinase OS=Synechococcus elongatus…
7584	FvH4_6g15650	chrFvb6	-	0.000436079	0.0206252	-0.086	AT2G37150.9 | RING/U-box superfamily protein | Chr2:15603748-15605988 REVERSE LENGTH=546 | 201606; PREDICTED: E3 ubiquitin-protein ligase MBR2 [Fragaria vesca subsp. vesca] &gt;gi|764616945|ref|XP_011468095.1| PREDICTED: E3 ubiquitin-protein ligase MBR2 [Fragaria vesca subsp. vesca] &gt;gi|764616951|ref|XP_011468096.1| PREDICTED: E3 ubiquitin-protein ligase MBR2 [Fragaria vesca subsp. vesca] &gt;…
7585	FvH4_6g15650	chrFvb6	-	0.000880272	0.032852	-0.082	AT2G37150.9 | RING/U-box superfamily protein | Chr2:15603748-15605988 REVERSE LENGTH=546 | 201606; PREDICTED: E3 ubiquitin-protein ligase MBR2 [Fragaria vesca subsp. vesca] &gt;gi|764616945|ref|XP_011468095.1| PREDICTED: E3 ubiquitin-protein ligase MBR2 [Fragaria vesca subsp. vesca] &gt;gi|764616951|ref|XP_011468096.1| PREDICTED: E3 ubiquitin-protein ligase MBR2 [Fragaria vesca subsp. vesca] &gt;…
7699	FvH4_6g08670	chrFvb6	+	0.000500289	0.0225461	-0.08	AT5G26680.5 | 5'-3' exonuclease family protein | Chr5:9312128-9315458 REVERSE LENGTH=417 | 201606; PREDICTED: flap endonuclease 1 isoform X1 [Fragaria vesca subsp. vesca]; sp|O65251|FEN1_ARATH Flap endonuclease 1 OS=Arabidopsis thaliana OX=3702 GN=FEN1 PE=3 SV=2; tr|A0A251NXT0|A0A251NXT0_PRUPE Flap endonuclease 1 OS=Prunus persica OX=3760 GN=FEN1 PE=3 SV=1
7730	FvH4_6g06650	chrFvb6	+	7.10252e-11	4.42549e-08	0.193	AT1G09140.3 | SERINE-ARGININE PROTEIN 30 | Chr1:2944156-2945818 REVERSE LENGTH=248 | 201606; PREDICTED: serine/arginine-rich splicing factor SR30-like isoform X2 [Fragaria vesca subsp. vesca]; sp|Q9XFR5|SR30_ARATH Serine/arginine-rich splicing factor SR30 OS=Arabidopsis thaliana OX=3702 GN=SR30 PE=1 SV=1; tr|A0A2P6R759|A0A2P6R759_ROSCH Putative nucleotide-binding alpha-beta plait domain-containin…
7731	FvH4_6g06650	chrFvb6	+	1.6406e-05	0.00162547	0.135	AT1G09140.3 | SERINE-ARGININE PROTEIN 30 | Chr1:2944156-2945818 REVERSE LENGTH=248 | 201606; PREDICTED: serine/arginine-rich splicing factor SR30-like isoform X2 [Fragaria vesca subsp. vesca]; sp|Q9XFR5|SR30_ARATH Serine/arginine-rich splicing factor SR30 OS=Arabidopsis thaliana OX=3702 GN=SR30 PE=1 SV=1; tr|A0A2P6R759|A0A2P6R759_ROSCH Putative nucleotide-binding alpha-beta plait domain-containin…
7732	FvH4_6g06650	chrFvb6	+	2.55279e-07	6.09733e-05	0.13	AT1G09140.3 | SERINE-ARGININE PROTEIN 30 | Chr1:2944156-2945818 REVERSE LENGTH=248 | 201606; PREDICTED: serine/arginine-rich splicing factor SR30-like isoform X2 [Fragaria vesca subsp. vesca]; sp|Q9XFR5|SR30_ARATH Serine/arginine-rich splicing factor SR30 OS=Arabidopsis thaliana OX=3702 GN=SR30 PE=1 SV=1; tr|A0A2P6R759|A0A2P6R759_ROSCH Putative nucleotide-binding alpha-beta plait domain-containin…
7733	FvH4_6g06650	chrFvb6	+	3.66085e-05	0.00310436	0.206	AT1G09140.3 | SERINE-ARGININE PROTEIN 30 | Chr1:2944156-2945818 REVERSE LENGTH=248 | 201606; PREDICTED: serine/arginine-rich splicing factor SR30-like isoform X2 [Fragaria vesca subsp. vesca]; sp|Q9XFR5|SR30_ARATH Serine/arginine-rich splicing factor SR30 OS=Arabidopsis thaliana OX=3702 GN=SR30 PE=1 SV=1; tr|A0A2P6R759|A0A2P6R759_ROSCH Putative nucleotide-binding alpha-beta plait domain-containin…
7734	FvH4_6g06650	chrFvb6	+	0.000270477	0.0146592	0.168	AT1G09140.3 | SERINE-ARGININE PROTEIN 30 | Chr1:2944156-2945818 REVERSE LENGTH=248 | 201606; PREDICTED: serine/arginine-rich splicing factor SR30-like isoform X2 [Fragaria vesca subsp. vesca]; sp|Q9XFR5|SR30_ARATH Serine/arginine-rich splicing factor SR30 OS=Arabidopsis thaliana OX=3702 GN=SR30 PE=1 SV=1; tr|A0A2P6R759|A0A2P6R759_ROSCH Putative nucleotide-binding alpha-beta plait domain-containin…
7735	FvH4_6g06650	chrFvb6	+	2.4132e-05	0.0022312	0.171	AT1G09140.3 | SERINE-ARGININE PROTEIN 30 | Chr1:2944156-2945818 REVERSE LENGTH=248 | 201606; PREDICTED: serine/arginine-rich splicing factor SR30-like isoform X2 [Fragaria vesca subsp. vesca]; sp|Q9XFR5|SR30_ARATH Serine/arginine-rich splicing factor SR30 OS=Arabidopsis thaliana OX=3702 GN=SR30 PE=1 SV=1; tr|A0A2P6R759|A0A2P6R759_ROSCH Putative nucleotide-binding alpha-beta plait domain-containin…
7757	FvH4_6g05680	chrFvb6	+	1.23175e-06	0.000207672	-0.834	AT1G54920.2 | hypothetical protein | Chr1:20470916-20474898 FORWARD LENGTH=890 | 201606; PREDICTED: uncharacterized protein LOC101298347 [Fragaria vesca subsp. vesca]; tr|A0A2P6R6W8|A0A2P6R6W8_ROSCH Uncharacterized protein OS=Rosa chinensis OX=74649 GN=RchiOBHm_Chr3g0454571 PE=4 SV=1
7911	FvH4_5g39267	chrFvb5	-	4.6113e-07	9.71831e-05	-0.28	AT1G48920.1 | nucleolin like 1 | Chr1:18098186-18101422 FORWARD LENGTH=557 | 201606; PREDICTED: nucleolin 1-like isoform X4 [Fragaria vesca subsp. vesca]; sp|Q7XTT4|NUCL2_ORYSJ Nucleolin 2 OS=Oryza sativa subsp. japonica OX=39947 GN=Os04g0620700 PE=2 SV=2; tr|A0A2P6R4Q7|A0A2P6R4Q7_ROSCH Putative RNA recognition motif domain, nucleotide-binding alpha-beta plait domain-containing protein OS=Rosa ch…
7925	FvH4_5g38270	chrFvb5	+	8.35606e-08	2.49481e-05	-0.481	AT1G36310.2 | S-adenosyl-L-methionine-dependent methyltransferases superfamily protein | Chr1:13669644-13670934 FORWARD LENGTH=404 | 201606; PREDICTED: alkylated DNA repair protein alkB homolog 8 isoform X2 [Fragaria vesca subsp. vesca]; sp|Q94A09|TRM9_ARATH tRNA (carboxymethyluridine(34)-5-O)-methyltransferase OS=Arabidopsis thaliana OX=3702 GN=TRM9 PE=1 SV=1; tr|A0A2P6PHX7|A0A2P6PHX7_ROSCH Puta…
7927	FvH4_5g38270	chrFvb5	+	1.55254e-09	7.41646e-07	-0.701	AT1G36310.2 | S-adenosyl-L-methionine-dependent methyltransferases superfamily protein | Chr1:13669644-13670934 FORWARD LENGTH=404 | 201606; PREDICTED: alkylated DNA repair protein alkB homolog 8 isoform X2 [Fragaria vesca subsp. vesca]; sp|Q94A09|TRM9_ARATH tRNA (carboxymethyluridine(34)-5-O)-methyltransferase OS=Arabidopsis thaliana OX=3702 GN=TRM9 PE=1 SV=1; tr|A0A2P6PHX7|A0A2P6PHX7_ROSCH Puta…
7930	FvH4_5g38190	chrFvb5	+	0.000758059	0.0299277	-0.137	AT2G36360.2 | Galactose oxidase/kelch repeat superfamily protein | Chr2:15243461-15247523 REVERSE LENGTH=496 | 201606; putative kelch-type beta propeller, galactose oxidase, beta-propeller [Rosa chinensis]; sp|Q10AZ7|GPA3_ORYSJ Protein GLUTELIN PRECURSOR ACCUMULATION 3 OS=Oryza sativa subsp. japonica OX=39947 GN=GPA3 PE=1 SV=1; tr|A0A2P6SBY4|A0A2P6SBY4_ROSCH Putative kelch-type beta propeller, ga…
7942	FvH4_5g37870	chrFvb5	+	3.88788e-05	0.00322065	-0.608	AT4G08690.3 | Sec14p-like phosphatidylinositol transfer family protein | Chr4:5551521-5552713 REVERSE LENGTH=301 | 201606; PREDICTED: random slug protein 5 [Fragaria vesca subsp. vesca]; sp|Q55CU8|PITC_DICDI Phosphatidylinositol transfer protein 3 OS=Dictyostelium discoideum OX=44689 GN=pitC PE=2 SV=1; tr|A0A2P6PHW0|A0A2P6PHW0_ROSCH Putative cellular retinaldehyde binding/alpha-tocopherol transpo…
7992	FvH4_5g35940	chrFvb5	-	3.08834e-05	0.00266668	-0.09	AT5G49970.1 | pyridoxin (pyrodoxamine) 5'-phosphate oxidase | Chr5:20329213-20332900 FORWARD LENGTH=530 | 201606; PREDICTED: pyridoxine/pyridoxamine 5'-phosphate oxidase 1, chloroplastic [Fragaria vesca subsp. vesca]; sp|Q9LTX3|PPOX1_ARATH Pyridoxine/pyridoxamine 5'-phosphate oxidase 1, chloroplastic OS=Arabidopsis thaliana OX=3702 GN=PPOX1 PE=1 SV=1; tr|A0A2P6PH91|A0A2P6PH91_ROSCH NAD(P)H-hydrat…
8058	FvH4_5g31960	chrFvb5	+	0.000360412	0.0178722	0.385	ABC transporter B family member 26, chloroplastic-like isoform X2 [Rosa chinensis]; AT1G70610.2 | transporter associated with antigen processing protein 1 | Chr1:26622763-26626331 FORWARD LENGTH=519 | 201606; sp|Q8RY46|AB26B_ARATH ABC transporter B family member 26, chloroplastic OS=Arabidopsis thaliana OX=3702 GN=ABCB26 PE=1 SV=1; tr|A0A2P6S5R6|A0A2P6S5R6_ROSCH Putative peptide-transporting ATPa…
8112	FvH4_5g29920	chrFvb5	+	1.53094e-07	3.84912e-05	-0.085	AT1G68140.4 | zinc finger/BTB domain protein%2C putative (DUF1644) | Chr1:25539410-25540414 REVERSE LENGTH=334 | 201606; PREDICTED: uncharacterized protein LOC101295524 [Fragaria vesca subsp. vesca] &gt;gi|470128054|ref|XP_004299970.1| PREDICTED: uncharacterized protein LOC101295524 [Fragaria vesca subsp. vesca] &gt;gi|470128056|ref|XP_004299971.1| PREDICTED: uncharacterized protein LOC101295524 …
8113	FvH4_5g29810	chrFvb5	-	2.95899e-05	0.00261761	-0.052	AT1G15200.2 | protein-protein interaction regulator family protein | Chr1:5228477-5231017 REVERSE LENGTH=428 | 201606; PREDICTED: pinin [Fragaria vesca subsp. vesca]; tr|A0A2P6PDI8|A0A2P6PDI8_ROSCH Putative pinin/SDK/MemA protein OS=Rosa chinensis OX=74649 GN=RchiOBHm_Chr7g0223331 PE=4 SV=1
8144	FvH4_5g29190	chrFvb5	+	1.72992e-05	0.0016865	-0.708	AT1G80980.2 | stress response NST1-like protein | Chr1:30422184-30423440 REVERSE LENGTH=214 | 201606; PREDICTED: protein MNN4-like [Fragaria vesca subsp. vesca]; tr|A0A2P6PD54|A0A2P6PD54_ROSCH Uncharacterized protein OS=Rosa chinensis OX=74649 GN=RchiOBHm_Chr7g0221831 PE=4 SV=1
8272	FvH4_5g26150	chrFvb5	-	8.19501e-08	2.49481e-05	-0.81	PREDICTED: protein SCO1 homolog 1, mitochondrial-like [Fragaria vesca subsp. vesca]; tr|A0A2P6PBV1|A0A2P6PBV1_ROSCH Putative copper chaperone SCO1/SenC, thioredoxin-like protein OS=Rosa chinensis OX=74649 GN=RchiOBHm_Chr7g0216861 PE=4 SV=1
8274	FvH4_5g26150	chrFvb5	-	7.57926e-05	0.00554176	-0.528	PREDICTED: protein SCO1 homolog 1, mitochondrial-like [Fragaria vesca subsp. vesca]; tr|A0A2P6PBV1|A0A2P6PBV1_ROSCH Putative copper chaperone SCO1/SenC, thioredoxin-like protein OS=Rosa chinensis OX=74649 GN=RchiOBHm_Chr7g0216861 PE=4 SV=1
8321	FvH4_5g24330	chrFvb5	-	8.03192e-07	0.000145703	0.034	putative transcription factor C2H2 family [Rosa chinensis]; tr|A0A2P6PB94|A0A2P6PB94_ROSCH Putative transcription factor C2H2 family OS=Rosa chinensis OX=74649 GN=RchiOBHm_Chr7g0214551 PE=4 SV=1
8466	FvH4_5g19230	chrFvb5	+	0.000514045	0.022667	-0.417	AT4G17380.1 | MUTS-like protein 4 | Chr4:9708742-9714068 FORWARD LENGTH=792 | 201606; PREDICTED: DNA mismatch repair protein MSH4 [Fragaria vesca subsp. vesca]; sp|F4JP48|MSH4_ARATH DNA mismatch repair protein MSH4 OS=Arabidopsis thaliana OX=3702 GN=MSH4 PE=2 SV=1; tr|A0A2P6P8I8|A0A2P6P8I8_ROSCH Putative DNA mismatch repair protein MutS, type 1 OS=Rosa chinensis OX=74649 GN=RchiOBHm_Chr7g0203731 …
8520	FvH4_5g17221	chrFvb5	+	0.000477136	0.0217571	-0.166	AT1G18190.1 | golgin Putative 2 | Chr1:6257963-6261325 REVERSE LENGTH=668 | 201606; PREDICTED: golgin candidate 2 [Fragaria vesca subsp. vesca]; sp|B0F9L7|GOGC2_ARATH Golgin candidate 2 OS=Arabidopsis thaliana OX=3702 GN=GC2 PE=1 SV=1; tr|A0A2P6P1V1|A0A2P6P1V1_ROSCH Putative Golgin subfamily A member 5 protein OS=Rosa chinensis OX=74649 GN=RchiOBHm_Chr7g0178571 PE=4 SV=1
8605	FvH4_1g03090	chrFvb1	+	0.00130513	0.0424124	-0.366	AT5G35410.1 | Protein kinase superfamily protein | Chr5:13634933-13638062 FORWARD LENGTH=446 | 201606; PREDICTED: CBL-interacting serine/threonine-protein kinase 24 [Fragaria vesca subsp. vesca]; sp|Q9LDI3|CIPKO_ARATH CBL-interacting serine/threonine-protein kinase 24 OS=Arabidopsis thaliana OX=3702 GN=CIPK24 PE=1 SV=1; tr|A0A2P6RIU5|A0A2P6RIU5_ROSCH Non-specific serine/threonine protein kinase O…
8623	FvH4_3g10220	chrFvb3	+	0.000130844	0.00852331	-0.201	AT4G20930.1 | 6-phosphogluconate dehydrogenase family protein | Chr4:11198627-11201036 REVERSE LENGTH=347 | 201606; PREDICTED: probable 3-hydroxyisobutyrate dehydrogenase, mitochondrial isoform X2 [Fragaria vesca subsp. vesca]; sp|Q9SUC0|3HIDH_ARATH Probable 3-hydroxyisobutyrate dehydrogenase, mitochondrial OS=Arabidopsis thaliana OX=3702 GN=At4g20930 PE=2 SV=3; tr|A0A2P6Q665|A0A2P6Q665_ROSCH 3-h…
8625	FvH4_3g10220	chrFvb3	+	0.000372746	0.0182939	-0.293	AT4G20930.1 | 6-phosphogluconate dehydrogenase family protein | Chr4:11198627-11201036 REVERSE LENGTH=347 | 201606; PREDICTED: probable 3-hydroxyisobutyrate dehydrogenase, mitochondrial isoform X2 [Fragaria vesca subsp. vesca]; sp|Q9SUC0|3HIDH_ARATH Probable 3-hydroxyisobutyrate dehydrogenase, mitochondrial OS=Arabidopsis thaliana OX=3702 GN=At4g20930 PE=2 SV=3; tr|A0A2P6Q665|A0A2P6Q665_ROSCH 3-h…
8650	FvH4_3g04890	chrFvb3	-	7.12066e-05	0.00526011	-0.205	AT4G36690.4 | U2 snRNP auxilliary factor%2C large subunit%2C splicing factor | Chr4:17294139-17297609 REVERSE LENGTH=551 | 201606; PREDICTED: splicing factor U2af large subunit B-like isoform X1 [Fragaria vesca subsp. vesca]; sp|Q9ZR40|U2A2B_NICPL Splicing factor U2af large subunit B OS=Nicotiana plumbaginifolia OX=4092 GN=U2AF65B PE=2 SV=1; tr|A0A2P6Q400|A0A2P6Q400_ROSCH U2 snRNP auxiliary facto…
8652	FvH4_3g04890	chrFvb3	-	1.565e-05	0.00157944	-0.106	AT4G36690.4 | U2 snRNP auxilliary factor%2C large subunit%2C splicing factor | Chr4:17294139-17297609 REVERSE LENGTH=551 | 201606; PREDICTED: splicing factor U2af large subunit B-like isoform X1 [Fragaria vesca subsp. vesca]; sp|Q9ZR40|U2A2B_NICPL Splicing factor U2af large subunit B OS=Nicotiana plumbaginifolia OX=4092 GN=U2AF65B PE=2 SV=1; tr|A0A2P6Q400|A0A2P6Q400_ROSCH U2 snRNP auxiliary facto…
8654	FvH4_3g04890	chrFvb3	-	0.000375957	0.0183885	-0.077	AT4G36690.4 | U2 snRNP auxilliary factor%2C large subunit%2C splicing factor | Chr4:17294139-17297609 REVERSE LENGTH=551 | 201606; PREDICTED: splicing factor U2af large subunit B-like isoform X1 [Fragaria vesca subsp. vesca]; sp|Q9ZR40|U2A2B_NICPL Splicing factor U2af large subunit B OS=Nicotiana plumbaginifolia OX=4092 GN=U2AF65B PE=2 SV=1; tr|A0A2P6Q400|A0A2P6Q400_ROSCH U2 snRNP auxiliary facto…
8704	FvH4_6g26900	chrFvb6	-	0.00107588	0.0367982	-0.059	AT1G06290.1 | acyl-CoA oxidase 3 | Chr1:1922423-1926002 FORWARD LENGTH=675 | 201606; PREDICTED: acyl-coenzyme A oxidase 3, peroxisomal-like isoform X1 [Fragaria vesca subsp. vesca]; sp|P0CZ23|ACOX3_ARATH Acyl-coenzyme A oxidase 3, peroxisomal OS=Arabidopsis thaliana OX=3702 GN=ACX3 PE=1 SV=1; tr|A0A2P6RUC6|A0A2P6RUC6_ROSCH Acyl-coenzyme A oxidase OS=Rosa chinensis OX=74649 GN=RchiOBHm_Chr2g012864…
8720	FvH4_6g11494	chrFvb6	+	0.00051358	0.022667	-0.048	AT3G51870.1 | Mitochondrial substrate carrier family protein | Chr3:19243978-19246611 FORWARD LENGTH=381 | 201606; PREDICTED: probable envelope ADP,ATP carrier protein, chloroplastic [Fragaria vesca subsp. vesca]; sp|O65023|EAAC_ARATH Probable envelope ADP,ATP carrier protein, chloroplastic OS=Arabidopsis thaliana OX=3702 GN=EAAC PE=2 SV=2; tr|A0A2P6R954|A0A2P6R954_ROSCH Putative mitochondrial ca…
8728	FvH4_3g05880	chrFvb3	+	2.75047e-05	0.00249474	-0.514	AT2G34450.4 | HMG-box (high mobility group) DNA-binding family protein | Chr2:14527918-14529448 REVERSE LENGTH=151 | 201606; PREDICTED: high mobility group B protein 14 [Fragaria vesca subsp. vesca]; sp|O64702|HMG14_ARATH High mobility group B protein 14 OS=Arabidopsis thaliana OX=3702 GN=HMGB14 PE=2 SV=2; tr|A0A2P6Q5E7|A0A2P6Q5E7_ROSCH Putative chromatin remodeling &amp; transcriptional activati…
8730	FvH4_3g05880	chrFvb3	+	0.0014284	0.0448911	-0.312	AT2G34450.4 | HMG-box (high mobility group) DNA-binding family protein | Chr2:14527918-14529448 REVERSE LENGTH=151 | 201606; PREDICTED: high mobility group B protein 14 [Fragaria vesca subsp. vesca]; sp|O64702|HMG14_ARATH High mobility group B protein 14 OS=Arabidopsis thaliana OX=3702 GN=HMGB14 PE=2 SV=2; tr|A0A2P6Q5E7|A0A2P6Q5E7_ROSCH Putative chromatin remodeling &amp; transcriptional activati…
8861	FvH4_3g00800	chrFvb3	-	0.000845128	0.0316858	-0.127	AT1G53430.1 | Leucine-rich repeat transmembrane protein kinase | Chr1:19935298-19940959 FORWARD LENGTH=1038 | 201606; PREDICTED: probable LRR receptor-like serine/threonine-protein kinase At1g07650 isoform X1 [Fragaria vesca subsp. vesca] &gt;gi|764550406|ref|XP_011460042.1| PREDICTED: probable LRR receptor-like serine/threonine-protein kinase At1g07650 isoform X1 [Fragaria vesca subsp. vesca]; s…
8862	FvH4_3g00800	chrFvb3	-	0.000505127	0.0226218	-0.127	AT1G53430.1 | Leucine-rich repeat transmembrane protein kinase | Chr1:19935298-19940959 FORWARD LENGTH=1038 | 201606; PREDICTED: probable LRR receptor-like serine/threonine-protein kinase At1g07650 isoform X1 [Fragaria vesca subsp. vesca] &gt;gi|764550406|ref|XP_011460042.1| PREDICTED: probable LRR receptor-like serine/threonine-protein kinase At1g07650 isoform X1 [Fragaria vesca subsp. vesca]; s…
8863	FvH4_3g00800	chrFvb3	-	0.000440467	0.0207643	-0.082	AT1G53430.1 | Leucine-rich repeat transmembrane protein kinase | Chr1:19935298-19940959 FORWARD LENGTH=1038 | 201606; PREDICTED: probable LRR receptor-like serine/threonine-protein kinase At1g07650 isoform X1 [Fragaria vesca subsp. vesca] &gt;gi|764550406|ref|XP_011460042.1| PREDICTED: probable LRR receptor-like serine/threonine-protein kinase At1g07650 isoform X1 [Fragaria vesca subsp. vesca]; s…
8866	FvH4_3g00800	chrFvb3	-	0.000170101	0.0101997	0.722	AT1G53430.1 | Leucine-rich repeat transmembrane protein kinase | Chr1:19935298-19940959 FORWARD LENGTH=1038 | 201606; PREDICTED: probable LRR receptor-like serine/threonine-protein kinase At1g07650 isoform X1 [Fragaria vesca subsp. vesca] &gt;gi|764550406|ref|XP_011460042.1| PREDICTED: probable LRR receptor-like serine/threonine-protein kinase At1g07650 isoform X1 [Fragaria vesca subsp. vesca]; s…
8917	FvH4_3g21780	chrFvb3	+	3.84948e-05	0.00322065	-0.194	AT3G20720.2 | amino-terminal region of chorein | Chr3:7240098-7246754 FORWARD LENGTH=1199 | 201606; PREDICTED: uncharacterized protein LOC101295784 isoform X1 [Fragaria vesca subsp. vesca]; sp|A2RSJ4|UH1BL_MOUSE UHRF1-binding protein 1-like OS=Mus musculus OX=10090 GN=Uhrf1bp1l PE=1 SV=2; tr|A0A2P6QBQ4|A0A2P6QBQ4_ROSCH Putative UHRF1-binding protein OS=Rosa chinensis OX=74649 GN=RchiOBHm_Chr5g003…
8960	FvH4_7g03740	chrFvb7	+	0.000111984	0.00753447	-0.243	AT4G31460.1 | Ribosomal L28 family | Chr4:15259773-15260847 REVERSE LENGTH=212 | 201606; PREDICTED: 54S ribosomal protein L24, mitochondrial-like [Fragaria vesca subsp. vesca]; sp|P36525|RM24_YEAST 54S ribosomal protein L24, mitochondrial OS=Saccharomyces cerevisiae (strain ATCC 204508 / S288c) OX=559292 GN=MRPL24 PE=1 SV=2; tr|A0A2P6PZT2|A0A2P6PZT2_ROSCH Putative ribosomal protein L28/L24 OS=Ros…
8980	FvH4_2g39410	chrFvb2	+	6.7643e-05	0.00502276	-0.106	AT1G75380.4 | bifunctional nuclease in basal defense response 1 | Chr1:28281789-28283631 REVERSE LENGTH=325 | 201606; PREDICTED: bifunctional nuclease 1 [Fragaria vesca subsp. vesca] &gt;gi|764546095|ref|XP_011459537.1| PREDICTED: bifunctional nuclease 1 [Fragaria vesca subsp. vesca]; sp|Q9FWS6|BBD1_ARATH Bifunctional nuclease 1 OS=Arabidopsis thaliana OX=3702 GN=BBD1 PE=2 SV=1; tr|A0A2P6PYV0|A0A…
8985	FvH4_6g29950	chrFvb6	+	7.13063e-07	0.000134459	-0.101	AT5G23710.1 | DNA binding / DNA-directed RNA polymerase | Chr5:7996528-7997220 REVERSE LENGTH=230 | 201606; PREDICTED: DNA-directed RNA polymerase III subunit rpc6 [Fragaria vesca subsp. vesca] &gt;gi|470134995|ref|XP_004303317.1| PREDICTED: DNA-directed RNA polymerase III subunit rpc6 [Fragaria vesca subsp. vesca] &gt;gi|764606626|ref|XP_011467094.1| PREDICTED: DNA-directed RNA polymerase III su…
9008	FvH4_3g41920	chrFvb3	-	3.73683e-05	0.00315015	-0.081	AT1G31410.1 | putrescine-binding periplasmic protein-like protein | Chr1:11247094-11249345 REVERSE LENGTH=524 | 201606; PREDICTED: uncharacterized protein LOC101297520 [Fragaria vesca subsp. vesca] &gt;gi|764563243|ref|XP_011461582.1| PREDICTED: uncharacterized protein LOC101297520 [Fragaria vesca subsp. vesca]; tr|A0A2P6SBG4|A0A2P6SBG4_ROSCH Putative polyamine-transporting ATPase OS=Rosa chinens…
9044	FvH4_7g12270	chrFvb7	-	0.000260237	0.0141804	-0.34	AT2G39450.1 | Cation efflux family protein | Chr2:16471744-16473735 REVERSE LENGTH=394 | 201606; PREDICTED: metal tolerance protein 11 [Fragaria vesca subsp. vesca]; sp|O80632|MTP11_ARATH Metal tolerance protein 11 OS=Arabidopsis thaliana OX=3702 GN=MTP11 PE=2 SV=1; tr|A0A0D2QRK4|A0A0D2QRK4_GOSRA Uncharacterized protein OS=Gossypium raimondii OX=29730 GN=B456_009G317000 PE=4 SV=1
9062	FvH4_5g39750	chrFvb5	-	0.00154695	0.0472694	-0.039	AT3G02680.1 | nijmegen breakage syndrome 1 | Chr3:576378-579226 FORWARD LENGTH=542 | 201606; PREDICTED: nijmegen breakage syndrome 1 protein isoform X1 [Fragaria vesca subsp. vesca]; sp|Q0H8D7|NBS1_ARATH Nijmegen breakage syndrome 1 protein OS=Arabidopsis thaliana OX=3702 GN=NBS1 PE=1 SV=1; tr|A0A2P6PIF4|A0A2P6PIF4_ROSCH Putative transcription factor interactor and regulator FHA-SMAD family OS=Ro…
9080	FvH4_6g16130	chrFvb6	-	0.000646156	0.0265331	-0.051	AT2G37025.3 | TRF-like 8 | Chr2:15550042-15551957 FORWARD LENGTH=410 | 201606; PREDICTED: uncharacterized protein LOC101292143 isoform X1 [Fragaria vesca subsp. vesca] &gt;gi|764617150|ref|XP_011468112.1| PREDICTED: uncharacterized protein LOC101292143 isoform X1 [Fragaria vesca subsp. vesca] &gt;gi|764617154|ref|XP_011468113.1| PREDICTED: uncharacterized protein LOC101292143 isoform X1 [Fragaria…
9109	FvH4_1g15560	chrFvb1	+	0.0011237	0.0380702	-0.059	AT2G15790.1 | peptidyl-prolyl cis-trans isomerase / cyclophilin-40 (CYP40) / rotamase | Chr2:6878144-6880743 REVERSE LENGTH=361 | 201606; PREDICTED: peptidyl-prolyl cis-trans isomerase CYP40-like isoform X1 [Fragaria vesca subsp. vesca]; sp|Q9C566|CYP40_ARATH Peptidyl-prolyl cis-trans isomerase CYP40 OS=Arabidopsis thaliana OX=3702 GN=CYP40 PE=2 SV=1; tr|A0A2P6RN95|A0A2P6RN95_ROSCH Putative pepti…
9218	FvH4_7g34220	chrFvb7	-	0.000343389	0.0173278	0.362	AT5G16680.2 | RING/FYVE/PHD zinc finger superfamily protein | Chr5:5467534-5472956 REVERSE LENGTH=1311 | 201606; PREDICTED: uncharacterized protein LOC101314703 isoform X1 [Fragaria vesca subsp. vesca]; sp|Q8UVR5|BAZ1A_XENLA Bromodomain adjacent to zinc finger domain protein 1A (Fragment) OS=Xenopus laevis OX=8355 GN=baz1a PE=2 SV=1; tr|A0A2P6SPY9|A0A2P6SPY9_ROSCH Putative chromatin regulator PHD…
9240	FvH4_3g00420	chrFvb3	-	5.20206e-05	0.0041417	-0.033	AT5G50740.5 | Heavy metal transport/detoxification superfamily protein | Chr5:20635983-20637847 REVERSE LENGTH=283 | 201606; PREDICTED: neurofilament medium polypeptide-like [Fragaria vesca subsp. vesca]; sp|Q9M8T7|HIP8_ARATH Heavy metal-associated isoprenylated plant protein 8 OS=Arabidopsis thaliana OX=3702 GN=HIPP08 PE=3 SV=1; tr|A0A2P6Q234|A0A2P6Q234_ROSCH Putative heavy metal-associated doma…
9241	FvH4_3g00420	chrFvb3	-	0.000584725	0.024792	-0.031	AT5G50740.5 | Heavy metal transport/detoxification superfamily protein | Chr5:20635983-20637847 REVERSE LENGTH=283 | 201606; PREDICTED: neurofilament medium polypeptide-like [Fragaria vesca subsp. vesca]; sp|Q9M8T7|HIP8_ARATH Heavy metal-associated isoprenylated plant protein 8 OS=Arabidopsis thaliana OX=3702 GN=HIPP08 PE=3 SV=1; tr|A0A2P6Q234|A0A2P6Q234_ROSCH Putative heavy metal-associated doma…
9242	FvH4_3g00420	chrFvb3	-	0.000174751	0.0104348	-0.018	AT5G50740.5 | Heavy metal transport/detoxification superfamily protein | Chr5:20635983-20637847 REVERSE LENGTH=283 | 201606; PREDICTED: neurofilament medium polypeptide-like [Fragaria vesca subsp. vesca]; sp|Q9M8T7|HIP8_ARATH Heavy metal-associated isoprenylated plant protein 8 OS=Arabidopsis thaliana OX=3702 GN=HIPP08 PE=3 SV=1; tr|A0A2P6Q234|A0A2P6Q234_ROSCH Putative heavy metal-associated doma…
9258	FvH4_2g10050	chrFvb2	-	0.00149303	0.0462131	-0.026	AT2G21385.1 | hypothetical protein | Chr2:9149726-9151752 FORWARD LENGTH=330 | 201606; PREDICTED: uncharacterized protein LOC101295094 [Fragaria vesca subsp. vesca]; tr|A0A2P6PPW9|A0A2P6PPW9_ROSCH Uncharacterized protein OS=Rosa chinensis OX=74649 GN=RchiOBHm_Chr6g0266981 PE=4 SV=1
9357	FvH4_6g53180	chrFvb6	-	0.000508523	0.0226223	-0.407	AT3G01850.2 | Aldolase-type TIM barrel family protein | Chr3:300428-301987 REVERSE LENGTH=225 | 201606; PREDICTED: ribulose-phosphate 3-epimerase, cytoplasmic isoform [Fragaria vesca subsp. vesca]; sp|Q9SE42|RPE1_ORYSJ Ribulose-phosphate 3-epimerase, cytoplasmic isoform OS=Oryza sativa subsp. japonica OX=39947 GN=Os09g0505700 PE=1 SV=1; tr|A0A2P6S6C8|A0A2P6S6C8_ROSCH Ribulose-phosphate 3-epimeras…
9405	FvH4_4g00330	chrFvb4	+	6.99791e-06	0.000808767	-0.547	AT1G04730.1 | P-loop containing nucleoside triphosphate hydrolases superfamily protein | Chr1:1325385-1331086 REVERSE LENGTH=943 | 201606; PREDICTED: chromosome transmission fidelity protein 18 homolog isoform X2 [Fragaria vesca subsp. vesca]; sp|Q6NU40|CTF18_XENLA Chromosome transmission fidelity protein 18 homolog OS=Xenopus laevis OX=8355 GN=chtf18 PE=2 SV=1; tr|A0A2P6QNW1|A0A2P6QNW1_ROSCH Put…
9498	FvH4_3g25810	chrFvb3	-	0.00134638	0.0429731	-0.029	AT5G22300.1 | nitrilase 4 | Chr5:7379401-7381764 FORWARD LENGTH=355 | 201606; PREDICTED: bifunctional nitrilase/nitrile hydratase NIT4B [Fragaria vesca subsp. vesca]; sp|Q42966|NRL4B_TOBAC Bifunctional nitrilase/nitrile hydratase NIT4B OS=Nicotiana tabacum OX=4097 GN=NIT4B PE=2 SV=1; tr|A0A2P6QEB8|A0A2P6QEB8_ROSCH Putative hydrolase, 3-cyanoalanine hydratase OS=Rosa chinensis OX=74649 GN=RchiOBHm…
9568	FvH4_3g19500	chrFvb3	+	0.000310259	0.0160517	-0.441	AT4G18370.3 | DEGP protease 5 | Chr4:10149235-10150277 FORWARD LENGTH=240 | 201606; PREDICTED: protease Do-like 5, chloroplastic isoform X2 [Fragaria vesca subsp. vesca]; sp|Q9SEL7|DEGP5_ARATH Protease Do-like 5, chloroplastic OS=Arabidopsis thaliana OX=3702 GN=DEGP5 PE=1 SV=3; tr|A0A2P6Q5M6|A0A2P6Q5M6_ROSCH Putative htrA2 peptidase OS=Rosa chinensis OX=74649 GN=RchiOBHm_Chr5g0014431 PE=4 SV=1
9589	FvH4_5g33030	chrFvb5	-	0.000598651	0.0252331	-0.137	AT4G10000.2 | Thioredoxin family protein | Chr4:6260707-6263053 REVERSE LENGTH=333 | 201606; PREDICTED: uncharacterized protein LOC101297355 [Fragaria vesca subsp. vesca]; tr|A0A2P6PFL7|A0A2P6PFL7_ROSCH Putative thioredoxin-like protein OS=Rosa chinensis OX=74649 GN=RchiOBHm_Chr7g0231111 PE=4 SV=1
9595	FvH4_4g04310	chrFvb4	+	0.000975149	0.0344381	-0.422	AT3G23510.1 | Cyclopropane-fatty-acyl-phospholipid synthase | Chr3:8428071-8433159 FORWARD LENGTH=867 | 201606; PREDICTED: uncharacterized protein LOC101309817 [Fragaria vesca subsp. vesca] &gt;gi|764568097|ref|XP_011462298.1| PREDICTED: uncharacterized protein LOC101309817 [Fragaria vesca subsp. vesca]; sp|O53732|UFAA1_MYCTU Tuberculostearic acid methyltransferase UfaA1 OS=Mycobacterium tubercul…
9614	FvH4_3g00540	chrFvb3	+	0.000805593	0.0307047	-0.161	AT5G55600.3 | Agenet and bromo-adjacent homology (BAH) domain-containing protein | Chr5:22522232-22524796 REVERSE LENGTH=663 | 201606; PREDICTED: uncharacterized protein LOC101315321 isoform X1 [Fragaria vesca subsp. vesca]; sp|Q9FZD9|DUF3_ARATH DUF724 domain-containing protein 3 OS=Arabidopsis thaliana OX=3702 GN=DUF3 PE=1 SV=1; tr|A0A2P6Q236|A0A2P6Q236_ROSCH Putative BAH domain, Agenet-like dom…
[truncated: 179 more rows]

## Sheet: Sheet3
Sheet name	Sheet3
[truncated: 475 more rows]

## Sheet: Sheet4
Sheet name	Sheet4
[truncated: 647 more rows]
