# Supplementary material for: Major transcriptomic differences are induced by warmer temperature conditions experienced during asexual and sexual reproduction in Fragaria vesca ecotypes
Source: Front Plant Sci. 2023 Jul 14;14:1213311. doi: 10.3389/fpls.2023.1213311 (PMC10379642; doi:10.3389/fpls.2023.1213311)
Supplement: Supplementary file 1 [file DataSheet_1.zip › DATASHEET1/Table S12.xlsx]

## Sheet: Descriptions
Table S12: MXE events in sexual reproduction
Table showing genes MXE events of sexual reproduction
Sheet name	Sheet1
Description	Genes with MXE events in sexual reproduction of ES12
Column A	ID
Column B	GeneID
Column C	chr
Column D	strand
Column E	PValue
Column F	FDR
Column G	IncLevelDifference
Column H	Annotation
Sheet name	Sheet2
Description	Genes with MXE events in sexual reproduction of ICE2
Column A	ID
Column B	GeneID
Column C	chr
Column D	strand
Column E	PValue
Column F	FDR
Column G	IncLevelDifference
Column H	Annotation
Sheet name	Sheet3
Description	Genes with MXE events in sexual reproduction of IT4
Column A	ID
Column B	GeneID
Column C	chr
Column D	strand
Column E	PValue
Column F	FDR
Column G	IncLevelDifference
Column H	Annotation
Sheet name	Sheet4
Description	Genes with MXE events in sexual reproduction of NOR2
Column A	ID
Column B	GeneID
Column C	chr
Column D	strand
Column E	PValue
Column F	FDR
Column G	IncLevelDifference
Column H	Annotation

## Sheet: Sheet1
Sheet name	Sheet1
Description	Genes with MXE in sexual reproduction of ES12
Table showing geneID, chromosome, strand, P valuem, FDR, inclusive level difference, and annotation of Genes with MXE event.
ID	GeneID	chr	strand	PValue	FDR	IncLevelDifference	Annotation
211	FvH4_7g12920	chrFvb7	-	8.95417e-06	0.0109629	-0.275	AT4G22990.1 | Major Facilitator Superfamily with SPX (SYG1/Pho81/XPR1) domain-containing protein | Chr4:12048240-12050984 REVERSE LENGTH=699 | 201606; PREDICTED: SPX domain-containing membrane protein At4g22990-like [Fragaria vesca subsp. vesca] &gt;gi|764625961|ref|XP_011469098.1| PREDICTED: SPX domain-containing membrane protein At4g22990-like [Fragaria vesca subsp. vesca]; sp|Q93ZQ5|SPXM3_ARAT…
1051	FvH4_6g21870	chrFvb6	-	6.68159e-05	0.0377561	-0.398	AT2G28370.1 | Uncharacterized protein family (UPF0497) | Chr2:12132092-12133447 FORWARD LENGTH=179 | 201606; PREDICTED: CASP-like protein 5A2 isoform X2 [Fragaria vesca subsp. vesca]; sp|P0DI68|CSPL1_BRADI CASP-like protein 5A1 OS=Brachypodium distachyon OX=15368 PE=2 SV=1; tr|A0A2P6QH83|A0A2P6QH83_ROSCH CASP-like protein OS=Rosa chinensis OX=74649 GN=RchiOBHm_Chr5g0058781 PE=3 SV=1
1052	FvH4_6g21870	chrFvb6	-	5.70371e-05	0.0364343	-0.274	AT2G28370.1 | Uncharacterized protein family (UPF0497) | Chr2:12132092-12133447 FORWARD LENGTH=179 | 201606; PREDICTED: CASP-like protein 5A2 isoform X2 [Fragaria vesca subsp. vesca]; sp|P0DI68|CSPL1_BRADI CASP-like protein 5A1 OS=Brachypodium distachyon OX=15368 PE=2 SV=1; tr|A0A2P6QH83|A0A2P6QH83_ROSCH CASP-like protein OS=Rosa chinensis OX=74649 GN=RchiOBHm_Chr5g0058781 PE=3 SV=1
1469	FvH4_5g21280	chrFvb5	+	0.00011561	0.0499173	0.267	AT4G18020.9 | CheY-like two-component responsive regulator family protein | Chr4:10003738-10006682 REVERSE LENGTH=535 | 201606; PREDICTED: two-component response regulator-like APRR2 isoform X1 [Fragaria vesca subsp. vesca] &gt;gi|764590747|ref|XP_011465179.1| PREDICTED: two-component response regulator-like APRR2 isoform X1 [Fragaria vesca subsp. vesca] &gt;gi|764590751|ref|XP_011465180.1| PREDI…
3815	FvH4_1g20090	chrFvb1	+	3.0277e-05	0.0247128	-0.577	AT5G65380.1 | MATE efflux family protein | Chr5:26123241-26126352 REVERSE LENGTH=486 | 201606; PREDICTED: protein TRANSPARENT TESTA 12-like [Fragaria vesca subsp. vesca]; sp|Q9FKQ1|DTX27_ARATH Protein DETOXIFICATION 27 OS=Arabidopsis thaliana OX=3702 GN=DTX27 PE=2 SV=1; tr|A0A2P6RQ50|A0A2P6RQ50_ROSCH Protein DETOXIFICATION OS=Rosa chinensis OX=74649 GN=RchiOBHm_Chr2g0112071 PE=3 SV=1
5167	FvH4_5g00240	chrFvb5	-	3.47821e-07	0.00102204	0.501	AT1G04590.1 | PPR containing-like protein | Chr1:1258760-1261411 REVERSE LENGTH=381 | 201606; PREDICTED: pentatricopeptide repeat-containing protein At4g18975, chloroplastic isoform X1 [Fragaria vesca subsp. vesca]; sp|Q2V3H0|PP322_ARATH Pentatricopeptide repeat-containing protein At4g18975, chloroplastic OS=Arabidopsis thaliana OX=3702 GN=At4g18975 PE=2 SV=2; tr|A0A2P6P862|A0A2P6P862_ROSCH Uncha…
5330	FvH4_3g37590	chrFvb3	+	8.57792e-05	0.0420089	-0.609	AT5G01120.1 | hypothetical protein (DUF674) | Chr5:45281-46986 FORWARD LENGTH=510 | 201606; PREDICTED: uncharacterized protein LOC105349255 [Fragaria vesca subsp. vesca] &gt;gi|764558418|ref|XP_011460899.1| PREDICTED: uncharacterized protein LOC105349255 [Fragaria vesca subsp. vesca]; tr|A0A2P6QJH0|A0A2P6QJH0_ROSCH Uncharacterized protein OS=Rosa chinensis OX=74649 GN=RchiOBHm_Chr5g0067471 PE=4 S…
5522	FvH4_4g06530	chrFvb4	+	2.07809e-05	0.0179596	0.445	PREDICTED: uncharacterized protein LOC101300921 [Fragaria vesca subsp. vesca]; sp|Q8CFC1|RIOX2_RAT Ribosomal oxygenase 2 OS=Rattus norvegicus OX=10116 GN=Riox2 PE=2 SV=1; tr|A0A2P6QSA2|A0A2P6QSA2_ROSCH Putative [histone H3]-lysine-36 demethylase OS=Rosa chinensis OX=74649 GN=RchiOBHm_Chr4g0398451 PE=4 SV=1
5633	FvH4_5g19060	chrFvb5	-	5.41562e-05	0.0361665	-0.165	AT4G17310.9 | hypothetical protein | Chr4:9686466-9686848 REVERSE LENGTH=99 | 201606; PREDICTED: protein NUCLEAR FUSION DEFECTIVE 6, chloroplastic/mitochondrial-like isoform X4 [Fragaria vesca subsp. vesca]; tr|A0A2P6P8G3|A0A2P6P8G3_ROSCH Uncharacterized protein OS=Rosa chinensis OX=74649 GN=RchiOBHm_Chr7g0203511 PE=4 SV=1
5712	FvH4_4g06651	chrFvb4	-	0.000113921	0.0499173	-0.222	PREDICTED: uncharacterized protein LOC101302661 isoform X1 [Fragaria vesca subsp. vesca]; sp|O32150|BSN2_BACSU Extracellular ribonuclease OS=Bacillus subtilis (strain 168) OX=224308 GN=bsn PE=3 SV=1; tr|A0A2P6QSA5|A0A2P6QSA5_ROSCH Putative endonuclease I OS=Rosa chinensis OX=74649 GN=RchiOBHm_Chr4g0398551 PE=4 SV=1
6217	FvH4_4g29260	chrFvb4	-	1.92155e-05	0.0179596	-0.395	AT1G69020.2 | Prolyl oligopeptidase family protein | Chr1:25943949-25947197 REVERSE LENGTH=789 | 201606; PREDICTED: prolyl endopeptidase-like isoform X1 [Fragaria vesca subsp. vesca]; sp|P24555|PTRB_ECOLI Protease 2 OS=Escherichia coli (strain K12) OX=83333 GN=ptrB PE=1 SV=2; tr|A0A2P6R2A3|A0A2P6R2A3_ROSCH Putative oligopeptidase B OS=Rosa chinensis OX=74649 GN=RchiOBHm_Chr4g0437311 PE=4 SV=1
6325	FvH4_2g03523	chrFvb2	+	6.10298e-06	0.0089665	0.463	AT1G33540.2 | serine carboxypeptidase-like 18 | Chr1:12162349-12164492 REVERSE LENGTH=421 | 201606; PREDICTED: serine carboxypeptidase-like 18 [Fragaria vesca subsp. vesca]; sp|Q9C7Z9|SCP18_ARATH Serine carboxypeptidase-like 18 OS=Arabidopsis thaliana OX=3702 GN=SCPL18 PE=2 SV=2; tr|A0A2P6PK67|A0A2P6PK67_ROSCH Putative peptidase S10, serine carboxypeptidase, alpha/Beta hydrolase OS=Rosa chinensis…
6399	FvH4_5g03240	chrFvb5	-	0.000120845	0.0499173	-0.162	AT4G11270.2 | Transducin/WD40 repeat-like superfamily protein | Chr4:6854461-6859490 FORWARD LENGTH=1446 | 201606; PREDICTED: uncharacterized protein LOC101292709 [Fragaria vesca subsp. vesca]; sp|Q9Y4E6|WDR7_HUMAN WD repeat-containing protein 7 OS=Homo sapiens OX=9606 GN=WDR7 PE=1 SV=2; tr|A0A2P6P6M4|A0A2P6P6M4_ROSCH Putative transcription factor WD40-like family OS=Rosa chinensis OX=74649 GN=Rc…
6703	FvH4_7g27354	chrFvb7	-	7.97484e-05	0.0404022	0.413	AT3G47450.2 | P-loop containing nucleoside triphosphate hydrolases superfamily protein | Chr3:17483195-17486249 REVERSE LENGTH=561 | 201606; PREDICTED: LOW QUALITY PROTEIN: NO-associated protein 1, chloroplastic/mitochondrial-like [Fragaria vesca subsp. vesca]; sp|Q66GP9|NOA1_ARATH NO-associated protein 1, chloroplastic/mitochondrial OS=Arabidopsis thaliana OX=3702 GN=NOA1 PE=1 SV=1; tr|A0A2P6SM9…
6806	FvH4_7g16290	chrFvb7	+	7.20036e-05	0.0377813	0.333	AT3G61700.3 | helicase with zinc finger protein | Chr3:22836414-22838803 FORWARD LENGTH=359 | 201606; PREDICTED: uncharacterized protein LOC101292928 [Fragaria vesca subsp. vesca]; tr|A0A2P6SIG3|A0A2P6SIG3_ROSCH Putative angiotensin-converting enzyme 2 OS=Rosa chinensis OX=74649 GN=RchiOBHm_Chr1g0359301 PE=4 SV=1
6891	FvH4_7g13280	chrFvb7	+	8.84034e-06	0.0109629	-0.367	AT5G53130.1 | cyclic nucleotide gated channel 1 | Chr5:21537830-21540490 REVERSE LENGTH=716 | 201606; PREDICTED: cyclic nucleotide-gated ion channel 1-like [Fragaria vesca subsp. vesca] &gt;gi|764625757|ref|XP_011469068.1| PREDICTED: cyclic nucleotide-gated ion channel 1-like [Fragaria vesca subsp. vesca]; sp|O65717|CNGC1_ARATH Cyclic nucleotide-gated ion channel 1 OS=Arabidopsis thaliana OX=3702…
7605	FvH4_6g30190	chrFvb6	+	1.44584e-07	0.000708074	-0.663	AT1G15390.1 | peptide deformylase 1A | Chr1:5294653-5295625 FORWARD LENGTH=269 | 201606; PREDICTED: peptide deformylase 1A, chloroplastic/mitochondrial [Fragaria vesca subsp. vesca]; sp|Q9FUZ0|DEF1A_SOLLC Peptide deformylase 1A, chloroplastic OS=Solanum lycopersicum OX=4081 GN=PDF1A PE=2 SV=1; tr|A0A2P6RWA9|A0A2P6RWA9_ROSCH Peptide deformylase OS=Rosa chinensis OX=74649 GN=RchiOBHm_Chr2g0136431 P…
8043	FvH4_6g14740	chrFvb6	-	5.02112e-05	0.0361665	0.492	AT3G03690.1 | Core-2/I-branching beta-1%2C6-N-acetylglucosaminyltransferase family protein | Chr3:911494-913643 REVERSE LENGTH=378 | 201606; PREDICTED: xylosyltransferase 1 [Fragaria vesca subsp. vesca]; sp|Q9FLD7|GT14A_ARATH Beta-glucuronosyltransferase GlcAT14A OS=Arabidopsis thaliana OX=3702 GN=GLCAT14A PE=2 SV=1; tr|A0A2P6RHD4|A0A2P6RHD4_ROSCH Putative glucuronosyltransferase OS=Rosa chinensi…
9353	FvH4_2g40330	chrFvb2	+	0.000122313	0.0499173	-0.259
9356	FvH4_2g40330	chrFvb2	+	6.93955e-05	0.0377614	-0.342
10453	FvH4_1g24430	chrFvb1	-	4.61445e-05	0.0356819	0.369	AT2G43500.9 | Plant regulator RWP-RK family protein | Chr2:18062715-18066450 FORWARD LENGTH=934 | 201606; PREDICTED: protein NLP9-like [Fragaria vesca subsp. vesca] &gt;gi|764515137|ref|XP_011464936.1| PREDICTED: protein NLP9-like [Fragaria vesca subsp. vesca]; sp|O22864|NLP8_ARATH Protein NLP8 OS=Arabidopsis thaliana OX=3702 GN=NLP8 PE=2 SV=1; tr|A0A2P6RSH2|A0A2P6RSH2_ROSCH Putative transcriptio…
10878	FvH4_5g18280	chrFvb5	-	5.26721e-05	0.0361665	-0.529	AT1G48405.1 | Kinase interacting (KIP1-like) family protein | Chr1:17884645-17885614 REVERSE LENGTH=297 | 201606; PREDICTED: kinase-interacting family protein isoform X1 [Fragaria vesca subsp. vesca]; sp|Q9SX73|KIP1L_ARATH Kinase-interacting family protein OS=Arabidopsis thaliana OX=3702 GN=At1g48405 PE=2 SV=1; tr|A0A2P6P1I0|A0A2P6P1I0_ROSCH Putative transcription factor bZIP family OS=Rosa chine…
11036	FvH4_1g02840	chrFvb1	-	9.7847e-05	0.0463732	0.472	AT2G25010.1 | Aminotransferase-like%2C plant mobile domain family protein | Chr2:10631691-10633547 FORWARD LENGTH=509 | 201606; PREDICTED: uncharacterized protein LOC105349610 [Fragaria vesca subsp. vesca]; sp|Q9SK32|MAIL1_ARATH Protein MAIN-LIKE 1 OS=Arabidopsis thaliana OX=3702 GN=MAIL1 PE=2 SV=1; tr|A0A2P6RYD8|A0A2P6RYD8_ROSCH Uncharacterized protein OS=Rosa chinensis OX=74649 GN=RchiOBHm_Chr2…
11476	FvH4_1g05310	chrFvb1	+	3.48233e-12	5.11623e-08	-1	AT3G24430.1 | ATP binding protein | Chr3:8868731-8872154 REVERSE LENGTH=532 | 201606; PREDICTED: fe-S cluster assembly factor HCF101, chloroplastic [Fragaria vesca subsp. vesca]; sp|Q6STH5|HF101_ARATH Fe-S cluster assembly factor HCF101, chloroplastic OS=Arabidopsis thaliana OX=3702 GN=HCF101 PE=1 SV=1; tr|A0A2P6RJP8|A0A2P6RJP8_ROSCH Putative mrp/NBP35 ATP-binding protein OS=Rosa chinensis OX=746…
11481	FvH4_1g05310	chrFvb1	+	6.4287e-05	0.0377561	-0.778	AT3G24430.1 | ATP binding protein | Chr3:8868731-8872154 REVERSE LENGTH=532 | 201606; PREDICTED: fe-S cluster assembly factor HCF101, chloroplastic [Fragaria vesca subsp. vesca]; sp|Q6STH5|HF101_ARATH Fe-S cluster assembly factor HCF101, chloroplastic OS=Arabidopsis thaliana OX=3702 GN=HCF101 PE=1 SV=1; tr|A0A2P6RJP8|A0A2P6RJP8_ROSCH Putative mrp/NBP35 ATP-binding protein OS=Rosa chinensis OX=746…
11562	FvH4_3g12220	chrFvb3	+	1.05284e-08	7.73419e-05	-0.851	AT5G45040.1 | Cytochrome c | Chr5:18175566-18176851 REVERSE LENGTH=175 | 201606; PREDICTED: cytochrome c6, chloroplastic isoform X1 [Fragaria vesca subsp. vesca]; sp|Q93VA3|CYC6_ARATH Cytochrome c6, chloroplastic OS=Arabidopsis thaliana OX=3702 GN=PETJ PE=1 SV=1; tr|A0A251PM54|A0A251PM54_PRUPE Uncharacterized protein OS=Prunus persica OX=3760 GN=PRUPE_4G111200 PE=4 SV=1
12472	FvH4_2g12350	chrFvb2	-	5.56384e-06	0.0089665	-0.139	AT1G34320.2 | Ikzf5 (DUF668) | Chr1:12520713-12524046 FORWARD LENGTH=657 | 201606; PREDICTED: uncharacterized protein LOC101295475 isoform X1 [Fragaria vesca subsp. vesca]; tr|A0A2P6PR89|A0A2P6PR89_ROSCH Uncharacterized protein OS=Rosa chinensis OX=74649 GN=RchiOBHm_Chr6g0272361 PE=4 SV=1
13136	FvH4_1g06400	chrFvb1	+	1.73062e-06	0.00363233	0.179	AT4G26300.5 | Arginyl-tRNA synthetase%2C class Ic | Chr4:13308400-13312774 REVERSE LENGTH=653 | 201606; PREDICTED: arginine--tRNA ligase, cytoplasmic-like isoform X1 [Fragaria vesca subsp. vesca]; sp|O23247|SYRM_ARATH Arginine--tRNA ligase, chloroplastic/mitochondrial OS=Arabidopsis thaliana OX=3702 GN=EMB1027 PE=1 SV=1; tr|A0A2P6RJX5|A0A2P6RJX5_ROSCH Putative arginine--tRNA ligase OS=Rosa chinen…
13137	FvH4_1g06400	chrFvb1	+	2.03459e-05	0.0179596	0.161	AT4G26300.5 | Arginyl-tRNA synthetase%2C class Ic | Chr4:13308400-13312774 REVERSE LENGTH=653 | 201606; PREDICTED: arginine--tRNA ligase, cytoplasmic-like isoform X1 [Fragaria vesca subsp. vesca]; sp|O23247|SYRM_ARATH Arginine--tRNA ligase, chloroplastic/mitochondrial OS=Arabidopsis thaliana OX=3702 GN=EMB1027 PE=1 SV=1; tr|A0A2P6RJX5|A0A2P6RJX5_ROSCH Putative arginine--tRNA ligase OS=Rosa chinen…
13723	FvH4_4g10500	chrFvb4	-	1.3366e-05	0.0151057	0.767	AT2G30695.3 | bacterial trigger factor | Chr2:13079269-13081095 REVERSE LENGTH=199 | 201606; PREDICTED: uncharacterized protein LOC101297502 [Fragaria vesca subsp. vesca]; sp|Q8DLI3|TIG_THEEB Trigger factor OS=Thermosynechococcus elongatus (strain BP-1) OX=197221 GN=tig PE=3 SV=1; tr|A0A2P6QUD4|A0A2P6QUD4_ROSCH Putative trigger factor OS=Rosa chinensis OX=74649 GN=RchiOBHm_Chr4g0406061 PE=4 SV=1
13725	FvH4_4g10500	chrFvb4	-	7.99298e-07	0.00195721	0.8	AT2G30695.3 | bacterial trigger factor | Chr2:13079269-13081095 REVERSE LENGTH=199 | 201606; PREDICTED: uncharacterized protein LOC101297502 [Fragaria vesca subsp. vesca]; sp|Q8DLI3|TIG_THEEB Trigger factor OS=Thermosynechococcus elongatus (strain BP-1) OX=197221 GN=tig PE=3 SV=1; tr|A0A2P6QUD4|A0A2P6QUD4_ROSCH Putative trigger factor OS=Rosa chinensis OX=74649 GN=RchiOBHm_Chr4g0406061 PE=4 SV=1
13877	FvH4_6g08720	chrFvb6	+	1.67324e-05	0.0175595	-0.611	PREDICTED: uncharacterized protein LOC101311974 isoform X4 [Fragaria vesca subsp. vesca]; tr|A0A2P6R821|A0A2P6R821_ROSCH Uncharacterized protein OS=Rosa chinensis OX=74649 GN=RchiOBHm_Chr3g0458901 PE=4 SV=1
13971	FvH4_3g31250	chrFvb3	+	2.5802e-06	0.00473853	-0.431	AT4G02260.4 | RELA/SPOT homolog 1 | Chr4:985451-991178 FORWARD LENGTH=868 | 201606; PREDICTED: putative GTP diphosphokinase RSH1, chloroplastic isoform X1 [Fragaria vesca subsp. vesca]; sp|P0DKG8|RSH1L_ARATH Putative GTP diphosphokinase RSH1, chloroplastic OS=Arabidopsis thaliana OX=3702 GN=RSH1 PE=1 SV=1; tr|W9R132|W9R132_9ROSA GTP pyrophosphokinase OS=Morus notabilis OX=981085 GN=L484_011127 PE…
13978	FvH4_3g31250	chrFvb3	+	0.000110631	0.0499173	-0.394	AT4G02260.4 | RELA/SPOT homolog 1 | Chr4:985451-991178 FORWARD LENGTH=868 | 201606; PREDICTED: putative GTP diphosphokinase RSH1, chloroplastic isoform X1 [Fragaria vesca subsp. vesca]; sp|P0DKG8|RSH1L_ARATH Putative GTP diphosphokinase RSH1, chloroplastic OS=Arabidopsis thaliana OX=3702 GN=RSH1 PE=1 SV=1; tr|W9R132|W9R132_9ROSA GTP pyrophosphokinase OS=Morus notabilis OX=981085 GN=L484_011127 PE…
14716	FvH4_4g07770	chrFvb4	+	2.33072e-07	0.000856072	0.73	AT4G25910.1 | NFU domain protein 3 | Chr4:13164128-13165094 FORWARD LENGTH=236 | 201606; PREDICTED: nifU-like protein 3, chloroplastic [Fragaria vesca subsp. vesca]; sp|Q84RQ7|NIFU3_ARATH NifU-like protein 3, chloroplastic OS=Arabidopsis thaliana OX=3702 GN=NIFU3 PE=2 SV=1; tr|A0A2P6QSY9|A0A2P6QSY9_ROSCH Putative NIF system FeS cluster assembly, NifU OS=Rosa chinensis OX=74649 GN=RchiOBHm_Chr4g04…
14765	FvH4_6g31810	chrFvb6	+	6.44223e-05	0.0377561	-0.105	AT5G11240.1 | transducin family protein / WD-40 repeat family protein | Chr5:3582949-3586782 FORWARD LENGTH=615 | 201606; PREDICTED: WD repeat-containing protein 43 [Fragaria vesca subsp. vesca]; sp|Q6ZQL4|WDR43_MOUSE WD repeat-containing protein 43 OS=Mus musculus OX=10090 GN=Wdr43 PE=2 SV=2; tr|A0A2P6QYU4|A0A2P6QYU4_ROSCH Putative transcription factor WD40-like family OS=Rosa chinensis OX=74649…

## Sheet: Sheet2
Sheet name	Sheet2
Description	Genes with MXE in sexual reproduction of ICE2
Table showing geneID, chromosome, strand, P valuem, FDR, inclusive level difference, and annotation of Genes with MXE event.
ID	GeneID	chr	strand	PValue	FDR	IncLevelDifference	Annotation
224	FvH4_7g08040	chrFvb7	+	4.71683e-05	0.020223	0.274	AT4G21880.2 | Pentatricopeptide repeat (PPR) superfamily protein | Chr4:11605363-11610651 FORWARD LENGTH=799 | 201606; PREDICTED: pentatricopeptide repeat-containing protein At4g21880, mitochondrial-like isoform X1 [Fragaria vesca subsp. vesca] &gt;gi|764630827|ref|XP_011469579.1| PREDICTED: pentatricopeptide repeat-containing protein At4g21880, mitochondrial-like isoform X1 [Fragaria vesca subsp…
225	FvH4_7g08040	chrFvb7	+	4.63408e-05	0.020223	0.361	AT4G21880.2 | Pentatricopeptide repeat (PPR) superfamily protein | Chr4:11605363-11610651 FORWARD LENGTH=799 | 201606; PREDICTED: pentatricopeptide repeat-containing protein At4g21880, mitochondrial-like isoform X1 [Fragaria vesca subsp. vesca] &gt;gi|764630827|ref|XP_011469579.1| PREDICTED: pentatricopeptide repeat-containing protein At4g21880, mitochondrial-like isoform X1 [Fragaria vesca subsp…
334	FvH4_7g01450	chrFvb7	+	4.00478e-06	0.00515104	-0.256	AT5G13700.1 | polyamine oxidase 1 | Chr5:4420222-4422974 REVERSE LENGTH=472 | 201606; PREDICTED: polyamine oxidase 1 isoform X1 [Fragaria vesca subsp. vesca]; sp|Q9FNA2|PAO1_ARATH Polyamine oxidase 1 OS=Arabidopsis thaliana OX=3702 GN=PAO1 PE=1 SV=1; tr|A0A2P6S7V4|A0A2P6S7V4_ROSCH Putative spermine oxidase OS=Rosa chinensis OX=74649 GN=RchiOBHm_Chr1g0317291 PE=4 SV=1
450	FvH4_6g42780	chrFvb6	-	3.04764e-05	0.0160362	-0.422	AT2G32530.1 | cellulose synthase-like B3 | Chr2:13809283-13813487 FORWARD LENGTH=755 | 201606; PREDICTED: cellulose synthase-like protein H1 isoform X1 [Fragaria vesca subsp. vesca] &gt;gi|764513418|ref|XP_011463477.1| PREDICTED: cellulose synthase-like protein H1 isoform X1 [Fragaria vesca subsp. vesca] &gt;gi|764513421|ref|XP_011463482.1| PREDICTED: cellulose synthase-like protein H1 isoform X1…
713	FvH4_6g22550	chrFvb6	-	2.78209e-05	0.0156024	-0.157	AT3G15010.2 | RNA-binding (RRM/RBD/RNP motifs) family protein | Chr3:5052844-5054058 FORWARD LENGTH=404 | 201606; PREDICTED: UBP1-associated protein 2C-like [Fragaria vesca subsp. vesca]; sp|Q9LKA4|UBA2C_ARATH UBP1-associated protein 2C OS=Arabidopsis thaliana OX=3702 GN=UBA2C PE=2 SV=1; tr|A0A2P6RDL3|A0A2P6RDL3_ROSCH Putative nucleotide-binding alpha-beta plait domain-containing protein OS=Rosa …
786	FvH4_6g17420	chrFvb6	-	0.000138389	0.0371914	-0.154	AT3G53030.1 | ser/arg-rich protein kinase 4 | Chr3:19662412-19664362 FORWARD LENGTH=529 | 201606; PREDICTED: SRSF protein kinase 1 [Fragaria vesca subsp. vesca]; sp|P36616|DSK1_SCHPO Protein kinase dsk1 OS=Schizosaccharomyces pombe (strain 972 / ATCC 24843) OX=284812 GN=dsk1 PE=3 SV=2; tr|A0A2P6RBD4|A0A2P6RBD4_ROSCH Uncharacterized protein OS=Rosa chinensis OX=74649 GN=RchiOBHm_Chr3g0471671 PE=4 …
791	FvH4_6g17140	chrFvb6	-	0.00023704	0.0472695	0.046	AT3G53130.1 | Cytochrome P450 superfamily protein | Chr3:19692812-19695278 FORWARD LENGTH=539 | 201606; PREDICTED: carotene epsilon-monooxygenase, chloroplastic isoform X1 [Fragaria vesca subsp. vesca]; sp|Q6TBX7|LUT1_ARATH Carotene epsilon-monooxygenase, chloroplastic OS=Arabidopsis thaliana OX=3702 GN=CYP97C1 PE=1 SV=1; tr|A0A2P6RB87|A0A2P6RB87_ROSCH Putative carotene epsilon-monooxygenase OS=R…
821	FvH4_6g15180	chrFvb6	+	2.34163e-05	0.0156024	-0.418	AT2G28550.3 | related to AP2.7 | Chr2:12226168-12228251 REVERSE LENGTH=464 | 201606; PREDICTED: AP2-like ethylene-responsive transcription factor TOE3 [Fragaria vesca subsp. vesca]; sp|P47927|AP2_ARATH Floral homeotic protein APETALA 2 OS=Arabidopsis thaliana OX=3702 GN=AP2 PE=1 SV=1; tr|A0A314YUR7|A0A314YUR7_PRUYE AP2-like ethylene-responsive transcription factor TOE3 isoform X1 OS=Prunus yedoen…
1289	FvH4_5g22350	chrFvb5	-	0.000238286	0.0472695	-0.285	AT1G71840.1 | transducin family protein / WD-40 repeat family protein | Chr1:27022424-27024380 FORWARD LENGTH=407 | 201606; PREDICTED: angio-associated migratory cell protein-like [Fragaria vesca subsp. vesca] &gt;gi|764591822|ref|XP_011465305.1| PREDICTED: angio-associated migratory cell protein-like [Fragaria vesca subsp. vesca]; sp|Q7YR70|AAMP_CANLF Angio-associated migratory cell protein OS=C…
1497	FvH4_2g20270	chrFvb2	-	0.000238352	0.0472695	0.192	AT2G20310.1 | RPM1 interacting protein 13 | Chr2:8761328-8763083 REVERSE LENGTH=430 | 201606; PREDICTED: uncharacterized protein LOC101305708 isoform X2 [Fragaria vesca subsp. vesca]; tr|A0A2P6PUQ0|A0A2P6PUQ0_ROSCH Uncharacterized protein OS=Rosa chinensis OX=74649 GN=RchiOBHm_Chr6g0286061 PE=4 SV=1
1510	FvH4_3g06390	chrFvb3	-	0.000258731	0.0490995	0.282	AT1G29400.3 | MEI2-like protein 5 | Chr1:10290393-10293696 REVERSE LENGTH=800 | 201606; PREDICTED: protein MEI2-like 5 [Fragaria vesca subsp. vesca] &gt;gi|764553339|ref|XP_011460391.1| PREDICTED: protein MEI2-like 5 [Fragaria vesca subsp. vesca]; sp|Q6ZI17|OML2_ORYSJ Protein MEI2-like 2 OS=Oryza sativa subsp. japonica OX=39947 GN=ML2 PE=2 SV=1; tr|A0A2P6Q599|A0A2P6Q599_ROSCH Putative RNA recogni…
1704	FvH4_5g23610	chrFvb5	+	0.000123188	0.0365014	0.187	AT4G19020.2 | chromomethylase 2 | Chr4:10414526-10420936 FORWARD LENGTH=1247 | 201606; PREDICTED: DNA (cytosine-5)-methyltransferase CMT2 isoform X2 [Fragaria vesca subsp. vesca]; sp|Q94F87|CMT2_ARATH DNA (cytosine-5)-methyltransferase CMT2 OS=Arabidopsis thaliana OX=3702 GN=CMT2 PE=2 SV=3; tr|A0A2P6PAV3|A0A2P6PAV3_ROSCH Cytosine-specific methyltransferase OS=Rosa chinensis OX=74649 GN=RchiOBHm_C…
2900	FvH4_1g23340	chrFvb1	+	0.000145544	0.0374404	0.439	AT5G09900.2 | 26S proteasome regulatory subunit%2C putative (RPN5) | Chr5:3089462-3092434 REVERSE LENGTH=442 | 201606; PREDICTED: 26S proteasome non-ATPase regulatory subunit 12 homolog A-like isoform X2 [Fragaria vesca subsp. vesca]; sp|Q9FIB6|PS12A_ARATH 26S proteasome non-ATPase regulatory subunit 12 homolog A OS=Arabidopsis thaliana OX=3702 GN=RPN5A PE=1 SV=1; tr|A0A2P6RRP2|A0A2P6RRP2_ROSCH P…
3383	FvH4_3g13130	chrFvb3	-	0.000212393	0.0472695	0.037	AT4G20130.1 | plastid transcriptionally active 14 | Chr4:10878914-10881697 FORWARD LENGTH=483 | 201606; PREDICTED: ribulose-1,5 bisphosphate carboxylase/oxygenase large subunit N-methyltransferase, chloroplastic isoform X3 [Fragaria vesca subsp. vesca]; sp|Q84JF5|PTA14_ARATH Protein PLASTID TRANSCRIPTIONALLY ACTIVE 14 OS=Arabidopsis thaliana OX=3702 GN=PTAC14 PE=1 SV=1; tr|A0A2P6Q7K8|A0A2P6Q7K8_R…
3434	FvH4_5g02300	chrFvb5	-	1.02458e-09	5.93027e-06	0.255	AT3G52905.1 | Polynucleotidyl transferase%2C ribonuclease H-like superfamily protein | Chr3:19614142-19615471 REVERSE LENGTH=170 | 201606; PREDICTED: uncharacterized protein LOC101303221 isoform X2 [Fragaria vesca subsp. vesca]; sp|B2IEC1|YQGF_BEII9 Putative pre-16S rRNA nuclease OS=Beijerinckia indica subsp. indica (strain ATCC 9039 / DSM 1715 / NCIB 8712) OX=395963 GN=Bind_1895 PE=3 SV=1; tr|A0…
3435	FvH4_5g02300	chrFvb5	-	8.82713e-11	1.02183e-06	0.467	AT3G52905.1 | Polynucleotidyl transferase%2C ribonuclease H-like superfamily protein | Chr3:19614142-19615471 REVERSE LENGTH=170 | 201606; PREDICTED: uncharacterized protein LOC101303221 isoform X2 [Fragaria vesca subsp. vesca]; sp|B2IEC1|YQGF_BEII9 Putative pre-16S rRNA nuclease OS=Beijerinckia indica subsp. indica (strain ATCC 9039 / DSM 1715 / NCIB 8712) OX=395963 GN=Bind_1895 PE=3 SV=1; tr|A0…
4384	FvH4_3g22820	chrFvb3	+	0.000108182	0.0329556	0.155	AT4G26980.1 | RNI-like superfamily protein | Chr4:13548813-13550644 REVERSE LENGTH=343 | 201606; PREDICTED: uncharacterized protein LOC101292490 [Fragaria vesca subsp. vesca]; tr|A0A2P6QCE9|A0A2P6QCE9_ROSCH Putative leucine-rich repeat domain, L domain-containing protein OS=Rosa chinensis OX=74649 GN=RchiOBHm_Chr5g0040061 PE=4 SV=1
4981	FvH4_4g06530	chrFvb4	+	5.23521e-09	2.02009e-05	-0.889	PREDICTED: uncharacterized protein LOC101300921 [Fragaria vesca subsp. vesca]; sp|Q8CFC1|RIOX2_RAT Ribosomal oxygenase 2 OS=Rattus norvegicus OX=10116 GN=Riox2 PE=2 SV=1; tr|A0A2P6QSA2|A0A2P6QSA2_ROSCH Putative [histone H3]-lysine-36 demethylase OS=Rosa chinensis OX=74649 GN=RchiOBHm_Chr4g0398451 PE=4 SV=1
5174	FvH4_7g04500	chrFvb7	-	0.000216041	0.0472695	0.411	PREDICTED: uncharacterized protein LOC101302789 [Fragaria vesca subsp. vesca]; tr|A0A2P6QDE2|A0A2P6QDE2_ROSCH Putative galactose oxidase/kelch, beta-propeller, galactose oxidase, beta-propeller OS=Rosa chinensis OX=74649 GN=RchiOBHm_Chr5g0043771 PE=4 SV=1
5289	FvH4_4g11600	chrFvb4	-	0.000169597	0.0417713	0.104	AT3G59300.1 | Pentatricopeptide repeat (PPR) superfamily protein | Chr3:21918667-21921877 FORWARD LENGTH=459 | 201606; PREDICTED: uncharacterized protein At3g49140 isoform X2 [Fragaria vesca subsp. vesca]; sp|Q0WMN5|Y3913_ARATH Uncharacterized protein At3g49140 OS=Arabidopsis thaliana OX=3702 GN=At3g49140 PE=1 SV=2; tr|A0A2P6QV14|A0A2P6QV14_ROSCH Putative FMN-binding split barrel OS=Rosa chinensi…
5486	FvH4_3g41820	chrFvb3	+	9.02333e-05	0.0311363	0.366	AT1G12700.1 | RNA processing FACTOR | Chr1:4324419-4326227 REVERSE LENGTH=602 | 201606; PREDICTED: putative pentatricopeptide repeat-containing protein At1g12700, mitochondrial [Fragaria vesca subsp. vesca] &gt;gi|764563184|ref|XP_004296120.2| PREDICTED: putative pentatricopeptide repeat-containing protein At1g12700, mitochondrial [Fragaria vesca subsp. vesca]; sp|P0C7Q7|PPR38_ARATH Putative pent…
5680	FvH4_2g13710	chrFvb2	-	9.91652e-05	0.031749	-0.086	AT1G68000.1 | phosphatidylinositol synthase 1 | Chr1:25491346-25492930 FORWARD LENGTH=227 | 201606; PREDICTED: probable CDP-diacylglycerol--inositol 3-phosphatidyltransferase 2 [Fragaria vesca subsp. vesca]; sp|Q8LBA6|PIS1_ARATH CDP-diacylglycerol--inositol 3-phosphatidyltransferase 1 OS=Arabidopsis thaliana OX=3702 GN=PIS1 PE=1 SV=2; tr|A0A2P6PDX7|A0A2P6PDX7_ROSCH CDP-diacylglycerol--inositol 3-…
6376	FvH4_7g01450	chrFvb7	+	6.45745e-06	0.00739372	-0.45	AT5G13700.1 | polyamine oxidase 1 | Chr5:4420222-4422974 REVERSE LENGTH=472 | 201606; PREDICTED: polyamine oxidase 1 isoform X1 [Fragaria vesca subsp. vesca]; sp|Q9FNA2|PAO1_ARATH Polyamine oxidase 1 OS=Arabidopsis thaliana OX=3702 GN=PAO1 PE=1 SV=1; tr|A0A2P6S7V4|A0A2P6S7V4_ROSCH Putative spermine oxidase OS=Rosa chinensis OX=74649 GN=RchiOBHm_Chr1g0317291 PE=4 SV=1
6378	FvH4_7g01450	chrFvb7	+	1.94784e-06	0.00351643	-0.418	AT5G13700.1 | polyamine oxidase 1 | Chr5:4420222-4422974 REVERSE LENGTH=472 | 201606; PREDICTED: polyamine oxidase 1 isoform X1 [Fragaria vesca subsp. vesca]; sp|Q9FNA2|PAO1_ARATH Polyamine oxidase 1 OS=Arabidopsis thaliana OX=3702 GN=PAO1 PE=1 SV=1; tr|A0A2P6S7V4|A0A2P6S7V4_ROSCH Putative spermine oxidase OS=Rosa chinensis OX=74649 GN=RchiOBHm_Chr1g0317291 PE=4 SV=1
6512	FvH4_6g44590	chrFvb6	+	5.49496e-07	0.00127219	-0.667	AT1G11900.1 | Tetratricopeptide repeat (TPR)-like superfamily protein | Chr1:4013166-4014630 REVERSE LENGTH=367 | 201606; pentatricopeptide repeat-containing protein At1g11900-like [Rosa chinensis] &gt;gi|1365936165|ref|XP_024182984.1| pentatricopeptide repeat-containing protein At1g11900-like [Rosa chinensis] &gt;gi|1365936168|ref|XP_024182990.1| pentatricopeptide repeat-containing protein At1g1…
6524	FvH4_6g42780	chrFvb6	-	5.45283e-05	0.0217662	-0.394	AT2G32530.1 | cellulose synthase-like B3 | Chr2:13809283-13813487 FORWARD LENGTH=755 | 201606; PREDICTED: cellulose synthase-like protein H1 isoform X1 [Fragaria vesca subsp. vesca] &gt;gi|764513418|ref|XP_011463477.1| PREDICTED: cellulose synthase-like protein H1 isoform X1 [Fragaria vesca subsp. vesca] &gt;gi|764513421|ref|XP_011463482.1| PREDICTED: cellulose synthase-like protein H1 isoform X1…
6534	FvH4_6g40530	chrFvb6	+	3.3795e-05	0.0162859	-0.212	AT4G25330.1 | SAWADEE protein | Chr4:12957834-12958683 FORWARD LENGTH=229 | 201606; PREDICTED: uncharacterized protein LOC101310541 [Fragaria vesca subsp. vesca]; tr|A0A2P6QAX6|A0A2P6QAX6_ROSCH Putative SAWADEE domain-containing protein OS=Rosa chinensis OX=74649 GN=RchiOBHm_Chr5g0034301 PE=4 SV=1
6810	FvH4_6g22550	chrFvb6	-	2.55931e-05	0.0156024	-0.366	AT3G15010.2 | RNA-binding (RRM/RBD/RNP motifs) family protein | Chr3:5052844-5054058 FORWARD LENGTH=404 | 201606; PREDICTED: UBP1-associated protein 2C-like [Fragaria vesca subsp. vesca]; sp|Q9LKA4|UBA2C_ARATH UBP1-associated protein 2C OS=Arabidopsis thaliana OX=3702 GN=UBA2C PE=2 SV=1; tr|A0A2P6RDL3|A0A2P6RDL3_ROSCH Putative nucleotide-binding alpha-beta plait domain-containing protein OS=Rosa …
6942	FvH4_6g17140	chrFvb6	-	5.00452e-05	0.0206901	0.062	AT3G53130.1 | Cytochrome P450 superfamily protein | Chr3:19692812-19695278 FORWARD LENGTH=539 | 201606; PREDICTED: carotene epsilon-monooxygenase, chloroplastic isoform X1 [Fragaria vesca subsp. vesca]; sp|Q6TBX7|LUT1_ARATH Carotene epsilon-monooxygenase, chloroplastic OS=Arabidopsis thaliana OX=3702 GN=CYP97C1 PE=1 SV=1; tr|A0A2P6RB87|A0A2P6RB87_ROSCH Putative carotene epsilon-monooxygenase OS=R…
6943	FvH4_6g17140	chrFvb6	-	0.000240921	0.0472695	0.046	AT3G53130.1 | Cytochrome P450 superfamily protein | Chr3:19692812-19695278 FORWARD LENGTH=539 | 201606; PREDICTED: carotene epsilon-monooxygenase, chloroplastic isoform X1 [Fragaria vesca subsp. vesca]; sp|Q6TBX7|LUT1_ARATH Carotene epsilon-monooxygenase, chloroplastic OS=Arabidopsis thaliana OX=3702 GN=CYP97C1 PE=1 SV=1; tr|A0A2P6RB87|A0A2P6RB87_ROSCH Putative carotene epsilon-monooxygenase OS=R…
6944	FvH4_6g17140	chrFvb6	-	0.00023034	0.0472695	0.046	AT3G53130.1 | Cytochrome P450 superfamily protein | Chr3:19692812-19695278 FORWARD LENGTH=539 | 201606; PREDICTED: carotene epsilon-monooxygenase, chloroplastic isoform X1 [Fragaria vesca subsp. vesca]; sp|Q6TBX7|LUT1_ARATH Carotene epsilon-monooxygenase, chloroplastic OS=Arabidopsis thaliana OX=3702 GN=CYP97C1 PE=1 SV=1; tr|A0A2P6RB87|A0A2P6RB87_ROSCH Putative carotene epsilon-monooxygenase OS=R…
6945	FvH4_6g17140	chrFvb6	-	0.000231378	0.0472695	0.046	AT3G53130.1 | Cytochrome P450 superfamily protein | Chr3:19692812-19695278 FORWARD LENGTH=539 | 201606; PREDICTED: carotene epsilon-monooxygenase, chloroplastic isoform X1 [Fragaria vesca subsp. vesca]; sp|Q6TBX7|LUT1_ARATH Carotene epsilon-monooxygenase, chloroplastic OS=Arabidopsis thaliana OX=3702 GN=CYP97C1 PE=1 SV=1; tr|A0A2P6RB87|A0A2P6RB87_ROSCH Putative carotene epsilon-monooxygenase OS=R…
6946	FvH4_6g17140	chrFvb6	-	0.000240008	0.0472695	0.046	AT3G53130.1 | Cytochrome P450 superfamily protein | Chr3:19692812-19695278 FORWARD LENGTH=539 | 201606; PREDICTED: carotene epsilon-monooxygenase, chloroplastic isoform X1 [Fragaria vesca subsp. vesca]; sp|Q6TBX7|LUT1_ARATH Carotene epsilon-monooxygenase, chloroplastic OS=Arabidopsis thaliana OX=3702 GN=CYP97C1 PE=1 SV=1; tr|A0A2P6RB87|A0A2P6RB87_ROSCH Putative carotene epsilon-monooxygenase OS=R…
7320	FvH4_5g30750	chrFvb5	+	3.51718e-05	0.0162859	-0.381	AT1G03760.1 | Prefoldin chaperone subunit family protein | Chr1:941211-943320 REVERSE LENGTH=391 | 201606; PREDICTED: RNA polymerase II subunit 5-mediating protein homolog isoform X2 [Fragaria vesca subsp. vesca]; sp|Q54HG4|RMP_DICDI RNA polymerase II subunit 5-mediating protein homolog OS=Dictyostelium discoideum OX=44689 GN=rmp PE=3 SV=2; tr|A0A2P6QVE7|A0A2P6QVE7_ROSCH Putative prefoldin OS=Ros…
7404	FvH4_5g27680	chrFvb5	-	7.02582e-06	0.00739372	-0.38	AT5G60620.1 | glycerol-3-phosphate acyltransferase 9 | Chr5:24367266-24369647 FORWARD LENGTH=376 | 201606; glycerol-3-phosphate acyltransferase 9 [Rosa chinensis] &gt;gi|1358150644|gb|PRQ25123.1| putative glycerol-3-phosphate 1-O-acyltransferase [Rosa chinensis]; sp|Q8GWG0|GPAT9_ARATH Glycerol-3-phosphate acyltransferase 9 OS=Arabidopsis thaliana OX=3702 GN=GPAT9 PE=1 SV=1; tr|A0A2P6PT56|A0A2P6PT…
7451	FvH4_5g26150	chrFvb5	-	3.46952e-05	0.0162859	-0.367	PREDICTED: protein SCO1 homolog 1, mitochondrial-like [Fragaria vesca subsp. vesca]; tr|A0A2P6PBV1|A0A2P6PBV1_ROSCH Putative copper chaperone SCO1/SenC, thioredoxin-like protein OS=Rosa chinensis OX=74649 GN=RchiOBHm_Chr7g0216861 PE=4 SV=1
7452	FvH4_5g26150	chrFvb5	-	1.67423e-05	0.0121131	-0.422	PREDICTED: protein SCO1 homolog 1, mitochondrial-like [Fragaria vesca subsp. vesca]; tr|A0A2P6PBV1|A0A2P6PBV1_ROSCH Putative copper chaperone SCO1/SenC, thioredoxin-like protein OS=Rosa chinensis OX=74649 GN=RchiOBHm_Chr7g0216861 PE=4 SV=1
7559	FvH4_5g27830	chrFvb5	-	0.000240059	0.0472695	0.083	AT2G02570.4 | nucleic acid binding/RNA binding protein | Chr2:698361-700794 REVERSE LENGTH=300 | 201606; PREDICTED: survival of motor neuron-related-splicing factor 30 isoform X1 [Fragaria vesca subsp. vesca]; sp|Q6DEY1|SPF30_XENTR Survival of motor neuron-related-splicing factor 30 OS=Xenopus tropicalis OX=8364 GN=smndc1 PE=2 SV=1; tr|A0A2P6PCL1|A0A2P6PCL1_ROSCH Putative chromatin remodeling &am…
7708	FvH4_2g25540	chrFvb2	-	0.000165599	0.0416735	-0.048	AT4G02450.2 | HSP20-like chaperones superfamily protein | Chr4:1073987-1075765 REVERSE LENGTH=240 | 201606; PREDICTED: uncharacterized protein Os08g0359500 isoform X3 [Fragaria vesca subsp. vesca]; sp|Q6YYB0|Y8359_ORYSJ Uncharacterized protein Os08g0359500 OS=Oryza sativa subsp. japonica OX=39947 GN=Os08g0359500 PE=2 SV=1; tr|A0A2P6PWQ8|A0A2P6PWQ8_ROSCH Putative HSP20-like chaperone OS=Rosa chine…
7783	FvH4_3g05880	chrFvb3	+	0.000126128	0.0365014	-0.088	AT2G34450.4 | HMG-box (high mobility group) DNA-binding family protein | Chr2:14527918-14529448 REVERSE LENGTH=151 | 201606; PREDICTED: high mobility group B protein 14 [Fragaria vesca subsp. vesca]; sp|O64702|HMG14_ARATH High mobility group B protein 14 OS=Arabidopsis thaliana OX=3702 GN=HMGB14 PE=2 SV=2; tr|A0A2P6Q5E7|A0A2P6Q5E7_ROSCH Putative chromatin remodeling &amp; transcriptional activati…
8004	FvH4_2g38350	chrFvb2	-	0.000137537	0.0371914	-0.037	AT2G37630.1 | myb-like HTH transcriptional regulator family protein | Chr2:15781798-15782901 REVERSE LENGTH=367 | 201606; PREDICTED: transcription factor AS1-like [Fragaria vesca subsp. vesca] &gt;gi|764541047|ref|XP_011459109.1| PREDICTED: transcription factor AS1-like [Fragaria vesca subsp. vesca]; sp|O80931|AS1_ARATH Transcription factor AS1 OS=Arabidopsis thaliana OX=3702 GN=AS1 PE=1 SV=1; tr…
8265	FvH4_4g33520	chrFvb4	+	7.24048e-05	0.0270374	0.522	AT2G01730.1 | cleavage and polyadenylation specificity factor 73 kDa subunit-II | Chr2:320597-323845 FORWARD LENGTH=613 | 201606; PREDICTED: cleavage and polyadenylation specificity factor subunit 3-II [Fragaria vesca subsp. vesca]; sp|Q8GUU3|CPS3B_ARATH Cleavage and polyadenylation specificity factor subunit 3-II OS=Arabidopsis thaliana OX=3702 GN=CPSF73-II PE=1 SV=2; tr|A0A2P6RDM2|A0A2P6RDM2_RO…
8266	FvH4_4g33520	chrFvb4	+	2.71924e-05	0.0156024	0.586	AT2G01730.1 | cleavage and polyadenylation specificity factor 73 kDa subunit-II | Chr2:320597-323845 FORWARD LENGTH=613 | 201606; PREDICTED: cleavage and polyadenylation specificity factor subunit 3-II [Fragaria vesca subsp. vesca]; sp|Q8GUU3|CPS3B_ARATH Cleavage and polyadenylation specificity factor subunit 3-II OS=Arabidopsis thaliana OX=3702 GN=CPSF73-II PE=1 SV=2; tr|A0A2P6RDM2|A0A2P6RDM2_RO…
8556	FvH4_2g03270	chrFvb2	+	2.83043e-05	0.0156024	-0.445	AT4G29990.1 | Leucine-rich repeat transmembrane protein kinase protein | Chr4:14665802-14669438 REVERSE LENGTH=876 | 201606; PREDICTED: probable LRR receptor-like protein kinase At1g51890 [Prunus mume]; sp|Q9FZB1|Y5188_ARATH Probable LRR receptor-like serine/threonine-protein kinase At1g51880 OS=Arabidopsis thaliana OX=3702 GN=At1g51880 PE=2 SV=1; tr|M5X893|M5X893_PRUPE Uncharacterized protein OS…
8677	FvH4_6g24821	chrFvb6	-	0.000101478	0.031749	0.2	AT3G20650.1 | mRNA capping enzyme family protein | Chr3:7221168-7223939 REVERSE LENGTH=370 | 201606; mRNA cap guanine-N7 methyltransferase 1 [Rosa chinensis] &gt;gi|1366013600|ref|XP_024159660.1| mRNA cap guanine-N7 methyltransferase 1 [Rosa chinensis] &gt;gi|1358157095|gb|PRQ31573.1| putative mRNA (guanine-N(7)-)-methyltransferase [Rosa chinensis]; sp|Q9LHQ7|MCES1_ARATH mRNA cap guanine-N7 methy…
9505	FvH4_3g06910	chrFvb3	-	9.60704e-05	0.031749	-0.202	PREDICTED: uncharacterized protein LOC101303148 isoform X4 [Fragaria vesca subsp. vesca]
9527	FvH4_5g23500	chrFvb5	-	7.73889e-06	0.00746545	0.452	PREDICTED: uncharacterized protein LOC101311673 isoform X3 [Fragaria vesca subsp. vesca]
9849	FvH4_3g13130	chrFvb3	-	0.000135642	0.0371914	0.185	AT4G20130.1 | plastid transcriptionally active 14 | Chr4:10878914-10881697 FORWARD LENGTH=483 | 201606; PREDICTED: ribulose-1,5 bisphosphate carboxylase/oxygenase large subunit N-methyltransferase, chloroplastic isoform X3 [Fragaria vesca subsp. vesca]; sp|Q84JF5|PTA14_ARATH Protein PLASTID TRANSCRIPTIONALLY ACTIVE 14 OS=Arabidopsis thaliana OX=3702 GN=PTAC14 PE=1 SV=1; tr|A0A2P6Q7K8|A0A2P6Q7K8_R…
10045	FvH4_1g23440	chrFvb1	-	0.000141363	0.0371914	-0.35	AT3G18770.1 | Autophagy-related protein 13 | Chr3:6460026-6462510 REVERSE LENGTH=625 | 201606; PREDICTED: autophagy-related protein 13 [Fragaria vesca subsp. vesca] &gt;gi|764623432|ref|XP_011468868.1| PREDICTED: autophagy-related protein 13 [Fragaria vesca subsp. vesca] &gt;gi|764623437|ref|XP_011468869.1| PREDICTED: autophagy-related protein 13 [Fragaria vesca subsp. vesca]; sp|F4J8V5|AT13B_ARA…
10640	FvH4_2g07270	chrFvb2	+	1.21386e-07	0.000351291	0.683	AT2G33840.1 | Tyrosyl-tRNA synthetase%2C class Ib%2C bacterial/mitochondrial | Chr2:14315011-14317329 FORWARD LENGTH=385 | 201606; putative tyrosine--tRNA ligase [Rosa chinensis]; tr|A0A2P6QGU1|A0A2P6QGU1_ROSCH Putative tyrosine--tRNA ligase OS=Rosa chinensis OX=74649 GN=RchiOBHm_Chr5g0057181 PE=3 SV=1
10963	FvH4_3g22820	chrFvb3	+	1.08957e-05	0.00866458	0.264	AT4G26980.1 | RNI-like superfamily protein | Chr4:13548813-13550644 REVERSE LENGTH=343 | 201606; PREDICTED: uncharacterized protein LOC101292490 [Fragaria vesca subsp. vesca]; tr|A0A2P6QCE9|A0A2P6QCE9_ROSCH Putative leucine-rich repeat domain, L domain-containing protein OS=Rosa chinensis OX=74649 GN=RchiOBHm_Chr5g0040061 PE=4 SV=1
11337	FvH4_3g31250	chrFvb3	+	5.66106e-05	0.0218442	0.244	AT4G02260.4 | RELA/SPOT homolog 1 | Chr4:985451-991178 FORWARD LENGTH=868 | 201606; PREDICTED: putative GTP diphosphokinase RSH1, chloroplastic isoform X1 [Fragaria vesca subsp. vesca]; sp|P0DKG8|RSH1L_ARATH Putative GTP diphosphokinase RSH1, chloroplastic OS=Arabidopsis thaliana OX=3702 GN=RSH1 PE=1 SV=1; tr|W9R132|W9R132_9ROSA GTP pyrophosphokinase OS=Morus notabilis OX=981085 GN=L484_011127 PE…
11834	FvH4_6g00250	chrFvb6	+	0.000181631	0.0438033	0.054	AT3G03340.2 | LUC7 related protein | Chr3:786205-789762 FORWARD LENGTH=480 | 201606; PREDICTED: putative RNA-binding protein Luc7-like 2 isoform X1 [Fragaria vesca subsp. vesca]; sp|Q54XQ8|LUC7L_DICDI Luc7-like protein OS=Dictyostelium discoideum OX=44689 GN=crop PE=3 SV=1; tr|A0A2P6R515|A0A2P6R515_ROSCH Uncharacterized protein OS=Rosa chinensis OX=74649 GN=RchiOBHm_Chr3g0447621 PE=4 SV=1
12016	FvH4_4g11600	chrFvb4	-	8.46853e-05	0.0306349	0.181	AT3G59300.1 | Pentatricopeptide repeat (PPR) superfamily protein | Chr3:21918667-21921877 FORWARD LENGTH=459 | 201606; PREDICTED: uncharacterized protein At3g49140 isoform X2 [Fragaria vesca subsp. vesca]; sp|Q0WMN5|Y3913_ARATH Uncharacterized protein At3g49140 OS=Arabidopsis thaliana OX=3702 GN=At3g49140 PE=1 SV=2; tr|A0A2P6QV14|A0A2P6QV14_ROSCH Putative FMN-binding split barrel OS=Rosa chinensi…
12017	FvH4_4g11600	chrFvb4	-	0.000256807	0.0490995	0.511	AT3G59300.1 | Pentatricopeptide repeat (PPR) superfamily protein | Chr3:21918667-21921877 FORWARD LENGTH=459 | 201606; PREDICTED: uncharacterized protein At3g49140 isoform X2 [Fragaria vesca subsp. vesca]; sp|Q0WMN5|Y3913_ARATH Uncharacterized protein At3g49140 OS=Arabidopsis thaliana OX=3702 GN=At3g49140 PE=1 SV=2; tr|A0A2P6QV14|A0A2P6QV14_ROSCH Putative FMN-binding split barrel OS=Rosa chinensi…
12018	FvH4_4g11600	chrFvb4	-	1.12274e-05	0.00866458	0.193	AT3G59300.1 | Pentatricopeptide repeat (PPR) superfamily protein | Chr3:21918667-21921877 FORWARD LENGTH=459 | 201606; PREDICTED: uncharacterized protein At3g49140 isoform X2 [Fragaria vesca subsp. vesca]; sp|Q0WMN5|Y3913_ARATH Uncharacterized protein At3g49140 OS=Arabidopsis thaliana OX=3702 GN=At3g49140 PE=1 SV=2; tr|A0A2P6QV14|A0A2P6QV14_ROSCH Putative FMN-binding split barrel OS=Rosa chinensi…
12341	FvH4_4g23880	chrFvb4	-	3.2691e-06	0.00473039	-0.232	AT1G67980.1 | caffeoyl-CoA 3-O-methyltransferase | Chr1:25487724-25488934 FORWARD LENGTH=232 | 201606; PREDICTED: flavonoid 3',5'-methyltransferase-like isoform X1 [Fragaria vesca subsp. vesca]; sp|C7AE94|FAOMT_VITVI Flavonoid 3',5'-methyltransferase OS=Vitis vinifera OX=29760 GN=FAOMT PE=1 SV=1; tr|A0A2P6R0E6|A0A2P6R0E6_ROSCH Putative flavonoid 3',5'-methyltransferase OS=Rosa chinensis OX=74649 …
12342	FvH4_4g23880	chrFvb4	-	2.12638e-06	0.00351643	-0.244	AT1G67980.1 | caffeoyl-CoA 3-O-methyltransferase | Chr1:25487724-25488934 FORWARD LENGTH=232 | 201606; PREDICTED: flavonoid 3',5'-methyltransferase-like isoform X1 [Fragaria vesca subsp. vesca]; sp|C7AE94|FAOMT_VITVI Flavonoid 3',5'-methyltransferase OS=Vitis vinifera OX=29760 GN=FAOMT PE=1 SV=1; tr|A0A2P6R0E6|A0A2P6R0E6_ROSCH Putative flavonoid 3',5'-methyltransferase OS=Rosa chinensis OX=74649 …
12480	FvH4_2g13710	chrFvb2	-	9.14507e-05	0.0311363	-0.14	AT1G68000.1 | phosphatidylinositol synthase 1 | Chr1:25491346-25492930 FORWARD LENGTH=227 | 201606; PREDICTED: probable CDP-diacylglycerol--inositol 3-phosphatidyltransferase 2 [Fragaria vesca subsp. vesca]; sp|Q8LBA6|PIS1_ARATH CDP-diacylglycerol--inositol 3-phosphatidyltransferase 1 OS=Arabidopsis thaliana OX=3702 GN=PIS1 PE=1 SV=2; tr|A0A2P6PDX7|A0A2P6PDX7_ROSCH CDP-diacylglycerol--inositol 3-…
12508	FvH4_4g36350	chrFvb4	-	0.000210005	0.0472695	0.094	AT2G02170.5 | Remorin family protein | Chr2:556595-558610 REVERSE LENGTH=486 | 201606; PREDICTED: uncharacterized protein LOC101302745 isoform X1 [Fragaria vesca subsp. vesca] &gt;gi|764578660|ref|XP_011463479.1| PREDICTED: uncharacterized protein LOC101302745 isoform X1 [Fragaria vesca subsp. vesca]; sp|Q7XII4|REM41_ORYSJ Remorin 4.1 OS=Oryza sativa subsp. japonica OX=39947 GN=REM4.1 PE=1 SV=1; …
12630	FvH4_1g24470	chrFvb1	+	1.01165e-05	0.00866458	0.481	AT5G63980.1 | SAL1 phosphatase-like protein | Chr5:25610002-25611802 FORWARD LENGTH=353 | 201606; PREDICTED: SAL1 phosphatase-like [Fragaria vesca subsp. vesca]; sp|Q42546|DPNP1_ARATH SAL1 phosphatase OS=Arabidopsis thaliana OX=3702 GN=SAL1 PE=1 SV=1; tr|A0A2P6RSL7|A0A2P6RSL7_ROSCH Putative phosphoric monoester hydrolase OS=Rosa chinensis OX=74649 GN=RchiOBHm_Chr2g0121731 PE=4 SV=1

## Sheet: Sheet3
Sheet name	Sheet3
Description	Genes with MXE in sexual reproduction of IT4
Table showing geneID, chromosome, strand, P valuem, FDR, inclusive level difference, and annotation of Genes with MXE event.
ID	GeneID	chr	strand	PValue	FDR	IncLevelDifference	Annotation
283	FvH4_7g01770	chrFvb7	+	2.31934e-05	0.0180658	-0.163	AT3G52030.2 | F-box family protein with WD40/YVTN repeat doamin | Chr3:19301872-19304227 FORWARD LENGTH=433 | 201606; PREDICTED: F-box/WD-40 repeat-containing protein At3g52030 isoform X1 [Fragaria vesca subsp. vesca]; sp|Q9SV01|FBW4_ARATH F-box/WD-40 repeat-containing protein At3g52030 OS=Arabidopsis thaliana OX=3702 GN=At3g52030 PE=4 SV=2; tr|A0A2P6S895|A0A2P6S895_ROSCH Putative transcription f…
760	FvH4_6g14550	chrFvb6	+	9.16224e-05	0.0438782	-0.309	AT3G20140.1 | cytochrome P450%2C family 705%2C subfamily A%2C polypeptide 23 | Chr3:7029175-7030787 FORWARD LENGTH=510 | 201606; PREDICTED: licodione synthase-like isoform X2 [Fragaria vesca subsp. vesca] &gt;gi|764601715|ref|XP_011466602.1| PREDICTED: licodione synthase-like isoform X2 [Fragaria vesca subsp. vesca] &gt;gi|764601720|ref|XP_011466603.1| PREDICTED: licodione synthase-like isoform X…
1356	FvH4_5g23970	chrFvb5	-	3.61331e-05	0.0203269	0.34	AT1G08400.1 | RINT-1 / TIP-1 family | Chr1:2643348-2646005 REVERSE LENGTH=804 | 201606; PREDICTED: RINT1-like protein MAG2L [Fragaria vesca subsp. vesca]; sp|Q8GXP1|MAG2L_ARATH RINT1-like protein MAG2L OS=Arabidopsis thaliana OX=3702 GN=MAG2L PE=2 SV=1; tr|A0A2P6PB03|A0A2P6PB03_ROSCH Uncharacterized protein OS=Rosa chinensis OX=74649 GN=RchiOBHm_Chr7g0213411 PE=4 SV=1
2204	FvH4_6g36420	chrFvb6	-	1.20475e-05	0.0126812	0.647	AT3G13000.3 | ubiquinone biosynthesis protein (Protein of unknown function%2C DUF547) | Chr3:4158214-4160989 REVERSE LENGTH=582 | 201606; PREDICTED: uncharacterized protein LOC101304111 [Fragaria vesca subsp. vesca] &gt;gi|764610429|ref|XP_011467501.1| PREDICTED: uncharacterized protein LOC101304111 [Fragaria vesca subsp. vesca] &gt;gi|764610438|ref|XP_011467502.1| PREDICTED: uncharacterized prot…
2654	FvH4_2g18960	chrFvb2	-	9.22203e-06	0.0126812	0.317	AT5G05210.2 | Surfeit locus protein 6 | Chr5:1548398-1549534 FORWARD LENGTH=378 | 201606; PREDICTED: surfeit locus protein 6-like isoform X1 [Fragaria vesca subsp. vesca]; sp|Q54G38|SURF6_DICDI Surfeit locus protein 6 homolog OS=Dictyostelium discoideum OX=44689 GN=surf6 PE=3 SV=1; tr|A0A2P6QRQ6|A0A2P6QRQ6_ROSCH Putative ribosomal RNA-processing protein OS=Rosa chinensis OX=74649 GN=RchiOBHm_Chr4…
2688	FvH4_5g06320	chrFvb5	+	5.65238e-06	0.0126812	-0.356	AT4G24710.1 | pachytene checkpoint-like protein | Chr4:12745752-12748971 REVERSE LENGTH=467 | 201606; PREDICTED: pachytene checkpoint protein 2 homolog isoform X1 [Fragaria vesca subsp. vesca]; sp|Q8H1F9|PCH2_ARATH Pachytene checkpoint protein 2 homolog OS=Arabidopsis thaliana OX=3702 GN=PCH2 PE=2 SV=1; tr|A0A2P6P5K2|A0A2P6P5K2_ROSCH Putative ClpA/B family, ATPase, AAA-type, P-loop containing nuc…
2689	FvH4_5g06320	chrFvb5	+	7.60166e-06	0.0126812	-0.181	AT4G24710.1 | pachytene checkpoint-like protein | Chr4:12745752-12748971 REVERSE LENGTH=467 | 201606; PREDICTED: pachytene checkpoint protein 2 homolog isoform X1 [Fragaria vesca subsp. vesca]; sp|Q8H1F9|PCH2_ARATH Pachytene checkpoint protein 2 homolog OS=Arabidopsis thaliana OX=3702 GN=PCH2 PE=2 SV=1; tr|A0A2P6P5K2|A0A2P6P5K2_ROSCH Putative ClpA/B family, ATPase, AAA-type, P-loop containing nuc…
3434	FvH4_2g15180	chrFvb2	-	0.000111727	0.0476034	-0.062	AT1G21410.2 | F-box/RNI-like superfamily protein | Chr1:7497479-7499386 FORWARD LENGTH=360 | 201606; F-box protein SKP2A isoform X4 [Rosa chinensis]; sp|Q9LPL4|SKP2A_ARATH F-box protein SKP2A OS=Arabidopsis thaliana OX=3702 GN=SKP2A PE=1 SV=1; tr|A0A2P6PSM3|A0A2P6PSM3_ROSCH Putative F-box domain, leucine-rich repeat domain, L domain-containing protein OS=Rosa chinensis OX=74649 GN=RchiOBHm_Chr6g0…
4849	FvH4_3g19700	chrFvb3	+	9.53308e-05	0.0438782	0.381	AT3G23560.1 | MATE efflux family protein | Chr3:8454361-8456588 REVERSE LENGTH=477 | 201606; PREDICTED: MATE efflux family protein LAL5-like isoform X2 [Fragaria vesca subsp. vesca]; sp|Q9LUH2|DTX19_ARATH Protein DETOXIFICATION 19 OS=Arabidopsis thaliana OX=3702 GN=DTX19 PE=2 SV=1; tr|A0A2P6QAM9|A0A2P6QAM9_ROSCH Protein DETOXIFICATION OS=Rosa chinensis OX=74649 GN=RchiOBHm_Chr5g0033011 PE=3 SV=1
5244	FvH4_4g30360	chrFvb4	-	5.94782e-05	0.0316988	0.295	AT1G69310.4 | WRKY DNA-binding protein 57 | Chr1:26056118-26057909 REVERSE LENGTH=287 | 201606; PREDICTED: probable WRKY transcription factor 57 isoform X2 [Fragaria vesca subsp. vesca]; sp|Q9C983|WRK57_ARATH Probable WRKY transcription factor 57 OS=Arabidopsis thaliana OX=3702 GN=WRKY57 PE=2 SV=1; tr|A0A2P6R2N9|A0A2P6R2N9_ROSCH Putative transcription factor WRKY family OS=Rosa chinensis OX=74649…
6363	FvH4_6g14550	chrFvb6	+	1.41404e-05	0.0130169	-0.455	AT3G20140.1 | cytochrome P450%2C family 705%2C subfamily A%2C polypeptide 23 | Chr3:7029175-7030787 FORWARD LENGTH=510 | 201606; PREDICTED: licodione synthase-like isoform X2 [Fragaria vesca subsp. vesca] &gt;gi|764601715|ref|XP_011466602.1| PREDICTED: licodione synthase-like isoform X2 [Fragaria vesca subsp. vesca] &gt;gi|764601720|ref|XP_011466603.1| PREDICTED: licodione synthase-like isoform X…
6543	FvH4_6g32520	chrFvb6	-	4.11418e-06	0.0126812	-0.305	PREDICTED: uncharacterized protein LOC101301697 isoform X1 [Fragaria vesca subsp. vesca]
6544	FvH4_6g32520	chrFvb6	-	1.10909e-05	0.0126812	-0.288	PREDICTED: uncharacterized protein LOC101301697 isoform X1 [Fragaria vesca subsp. vesca]
6545	FvH4_6g32520	chrFvb6	-	7.20158e-06	0.0126812	-0.28	PREDICTED: uncharacterized protein LOC101301697 isoform X1 [Fragaria vesca subsp. vesca]
6869	FvH4_5g22350	chrFvb5	-	3.37177e-05	0.0203269	-0.4	AT1G71840.1 | transducin family protein / WD-40 repeat family protein | Chr1:27022424-27024380 FORWARD LENGTH=407 | 201606; PREDICTED: angio-associated migratory cell protein-like [Fragaria vesca subsp. vesca] &gt;gi|764591822|ref|XP_011465305.1| PREDICTED: angio-associated migratory cell protein-like [Fragaria vesca subsp. vesca]; sp|Q7YR70|AAMP_CANLF Angio-associated migratory cell protein OS=C…
6941	FvH4_6g35560	chrFvb6	-	3.02599e-05	0.0203269	-0.599	AT5G09360.1 | laccase 14 | Chr5:2906426-2908658 REVERSE LENGTH=569 | 201606; PREDICTED: laccase-14-like isoform X1 [Fragaria vesca subsp. vesca] &gt;gi|764610025|ref|XP_011467466.1| PREDICTED: laccase-14-like isoform X1 [Fragaria vesca subsp. vesca] &gt;gi|764610029|ref|XP_011467467.1| PREDICTED: laccase-14-like isoform X1 [Fragaria vesca subsp. vesca] &gt;gi|764610033|ref|XP_011467468.1| PREDICT…
8102	FvH4_1g27190	chrFvb1	+	3.40282e-05	0.0203269	-0.049	AT3G61113.1 | Ubiquitin related modifier 1 | Chr3:22614582-22615415 REVERSE LENGTH=99 | 201606; PREDICTED: ubiquitin-related modifier 1 homolog 2 [Fragaria vesca subsp. vesca] &gt;gi|470104342|ref|XP_004288566.1| PREDICTED: ubiquitin-related modifier 1 homolog 2 [Fragaria vesca subsp. vesca] &gt;gi|764520185|ref|XP_011468996.1| PREDICTED: ubiquitin-related modifier 1 homolog 2 [Fragaria vesca sub…
8104	FvH4_1g27190	chrFvb1	+	3.49458e-05	0.0203269	-0.047	AT3G61113.1 | Ubiquitin related modifier 1 | Chr3:22614582-22615415 REVERSE LENGTH=99 | 201606; PREDICTED: ubiquitin-related modifier 1 homolog 2 [Fragaria vesca subsp. vesca] &gt;gi|470104342|ref|XP_004288566.1| PREDICTED: ubiquitin-related modifier 1 homolog 2 [Fragaria vesca subsp. vesca] &gt;gi|764520185|ref|XP_011468996.1| PREDICTED: ubiquitin-related modifier 1 homolog 2 [Fragaria vesca sub…
8301	FvH4_1g23300	chrFvb1	-	2.18168e-05	0.0180658	-0.389
8417	FvH4_5g06320	chrFvb5	+	1.2908e-06	0.00653532	-0.315	AT4G24710.1 | pachytene checkpoint-like protein | Chr4:12745752-12748971 REVERSE LENGTH=467 | 201606; PREDICTED: pachytene checkpoint protein 2 homolog isoform X1 [Fragaria vesca subsp. vesca]; sp|Q8H1F9|PCH2_ARATH Pachytene checkpoint protein 2 homolog OS=Arabidopsis thaliana OX=3702 GN=PCH2 PE=2 SV=1; tr|A0A2P6P5K2|A0A2P6P5K2_ROSCH Putative ClpA/B family, ATPase, AAA-type, P-loop containing nuc…
8513	FvH4_7g13730	chrFvb7	+	0.000112827	0.0476034	-0.556
8688	FvH4_1g05050	chrFvb1	+	8.441e-07	0.00653532	-0.271	AT3G03940.1 | Protein kinase family protein | Chr3:1014412-1018244 REVERSE LENGTH=701 | 201606; PREDICTED: uncharacterized protein LOC101301711 [Fragaria vesca subsp. vesca] &gt;gi|764505567|ref|XP_011459004.1| PREDICTED: uncharacterized protein LOC101301711 [Fragaria vesca subsp. vesca]; sp|Q852L0|HD16N_ORYSJ Casein kinase 1-like protein HD16 OS=Oryza sativa subsp. japonica OX=39947 GN=HD16 PE=1…
10954	FvH4_3g14690	chrFvb3	+	1.25234e-05	0.0126812	-0.025	AT1G56170.2 | nuclear factor Y%2C subunit C2 | Chr1:21025118-21025717 FORWARD LENGTH=199 | 201606; PREDICTED: nuclear transcription factor Y subunit C-2 [Fragaria vesca subsp. vesca] &gt;gi|470141699|ref|XP_004306567.1| PREDICTED: nuclear transcription factor Y subunit C-2 [Fragaria vesca subsp. vesca] &gt;gi|764623171|ref|XP_011468848.1| PREDICTED: nuclear transcription factor Y subunit C-2 [Fra…
11086	FvH4_4g26975	chrFvb4	-	8.06257e-05	0.0408208	-0.406	AT1G25375.1 | Metallo-hydrolase/oxidoreductase superfamily protein | Chr1:8900279-8903220 REVERSE LENGTH=524 | 201606; PREDICTED: uncharacterized protein LOC101307786 [Fragaria vesca subsp. vesca]; sp|Q5XGR8|LACB2_XENLA Endoribonuclease LACTB2 OS=Xenopus laevis OX=8355 GN=lactb2 PE=2 SV=1; tr|A0A2P6R1K9|A0A2P6R1K9_ROSCH Putative metallo-beta-lactamase OS=Rosa chinensis OX=74649 GN=RchiOBHm_Chr4g0…

## Sheet: Sheet4
Sheet name	Sheet4
Description	Genes with MXE in sexual reproduction of NOR2
Table showing geneID, chromosome, strand, P valuem, FDR, inclusive level difference, and annotation of Genes with MXE event.
ID	GeneID	chr	strand	PValue	FDR	IncLevelDifference	Annotation
812	FvH4_6g16270	chrFvb6	-	5.34847e-05	0.0415308	0.446	AT1G56190.2 | Phosphoglycerate kinase family protein | Chr1:21028622-21030454 FORWARD LENGTH=405 | 201606; PREDICTED: phosphoglycerate kinase, cytosolic-like isoform X1 [Fragaria vesca subsp. vesca] &gt;gi|764617245|ref|XP_011468127.1| PREDICTED: phosphoglycerate kinase, cytosolic-like isoform X1 [Fragaria vesca subsp. vesca]; sp|Q31P73|PGK_SYNE7 Phosphoglycerate kinase OS=Synechococcus elongatus…
3776	FvH4_2g07422	chrFvb2	+	5.78151e-05	0.0419005	0.137	AT3G18940.1 | clast3-like protein | Chr3:6527081-6529050 REVERSE LENGTH=281 | 201606; PREDICTED: proteasome assembly chaperone 2-like [Fragaria vesca subsp. vesca]; sp|A7SGU6|PSMG2_NEMVE Proteasome assembly chaperone 2 OS=Nematostella vectensis OX=45351 GN=psmg2 PE=3 SV=1; tr|A0A2P6PN93|A0A2P6PN93_ROSCH Proteasome assembly chaperone 2 OS=Rosa chinensis OX=74649 GN=RchiOBHm_Chr6g0261021 PE=3 SV=1
3903	FvH4_2g19930	chrFvb2	-	3.59484e-09	3.90795e-05	0.411	AT5G17780.2 | alpha/beta-Hydrolases superfamily protein | Chr5:5867429-5868976 REVERSE LENGTH=419 | 201606; PREDICTED: uncharacterized protein LOC101312979 isoform X1 [Fragaria vesca subsp. vesca] &gt;gi|764527698|ref|XP_011458061.1| PREDICTED: uncharacterized protein LOC101312979 isoform X1 [Fragaria vesca subsp. vesca]; sp|Q700D5|BDG4_ARATH Probable lysophospholipase BODYGUARD 4 OS=Arabidopsis …
5534	FvH4_4g30360	chrFvb4	-	4.19506e-05	0.0415308	0.226	AT1G69310.4 | WRKY DNA-binding protein 57 | Chr1:26056118-26057909 REVERSE LENGTH=287 | 201606; PREDICTED: probable WRKY transcription factor 57 isoform X2 [Fragaria vesca subsp. vesca]; sp|Q9C983|WRK57_ARATH Probable WRKY transcription factor 57 OS=Arabidopsis thaliana OX=3702 GN=WRKY57 PE=2 SV=1; tr|A0A2P6R2N9|A0A2P6R2N9_ROSCH Putative transcription factor WRKY family OS=Rosa chinensis OX=74649…
5535	FvH4_4g30360	chrFvb4	-	5.92912e-06	0.0119258	0.277	AT1G69310.4 | WRKY DNA-binding protein 57 | Chr1:26056118-26057909 REVERSE LENGTH=287 | 201606; PREDICTED: probable WRKY transcription factor 57 isoform X2 [Fragaria vesca subsp. vesca]; sp|Q9C983|WRK57_ARATH Probable WRKY transcription factor 57 OS=Arabidopsis thaliana OX=3702 GN=WRKY57 PE=2 SV=1; tr|A0A2P6R2N9|A0A2P6R2N9_ROSCH Putative transcription factor WRKY family OS=Rosa chinensis OX=74649…
6258	FvH4_6g50920	chrFvb6	-	6.58216e-06	0.0119258	0.089	AT3G27820.1 | monodehydroascorbate reductase 4 | Chr3:10315249-10317881 FORWARD LENGTH=488 | 201606; PREDICTED: probable monodehydroascorbate reductase, cytoplasmic isoform 2 [Fragaria vesca subsp. vesca]; sp|Q9LK94|MDAR4_ARATH Monodehydroascorbate reductase 4, peroxisomal OS=Arabidopsis thaliana OX=3702 GN=MDAR4 PE=1 SV=1; tr|A0A2P6S5K9|A0A2P6S5K9_ROSCH Putative monodehydroascorbate reductase (N…
6974	FvH4_5g38270	chrFvb5	+	2.44736e-06	0.00886843	-0.493	AT1G36310.2 | S-adenosyl-L-methionine-dependent methyltransferases superfamily protein | Chr1:13669644-13670934 FORWARD LENGTH=404 | 201606; PREDICTED: alkylated DNA repair protein alkB homolog 8 isoform X2 [Fragaria vesca subsp. vesca]; sp|Q94A09|TRM9_ARATH tRNA (carboxymethyluridine(34)-5-O)-methyltransferase OS=Arabidopsis thaliana OX=3702 GN=TRM9 PE=1 SV=1; tr|A0A2P6PHX7|A0A2P6PHX7_ROSCH Puta…
7440	FvH4_2g25540	chrFvb2	-	8.11796e-07	0.00441252	0.667	AT4G02450.2 | HSP20-like chaperones superfamily protein | Chr4:1073987-1075765 REVERSE LENGTH=240 | 201606; PREDICTED: uncharacterized protein Os08g0359500 isoform X3 [Fragaria vesca subsp. vesca]; sp|Q6YYB0|Y8359_ORYSJ Uncharacterized protein Os08g0359500 OS=Oryza sativa subsp. japonica OX=39947 GN=Os08g0359500 PE=2 SV=1; tr|A0A2P6PWQ8|A0A2P6PWQ8_ROSCH Putative HSP20-like chaperone OS=Rosa chine…
8008	FvH4_2g21290	chrFvb2	+	3.31217e-05	0.0415308	0.135	AT1G08620.3 | Transcription factor jumonji (jmj) family protein / zinc finger (C5HC2 type) family protein | Chr1:2737512-2743370 FORWARD LENGTH=1223 | 201606; PREDICTED: putative lysine-specific demethylase JMJ16 [Fragaria vesca subsp. vesca]; sp|Q53WJ1|JM703_ORYSJ Lysine-specific demethylase JMJ703 OS=Oryza sativa subsp. japonica OX=39947 GN=JMJ703 PE=1 SV=1; tr|A0A2P6PV79|A0A2P6PV79_ROSCH Putat…
8059	FvH4_3g19500	chrFvb3	+	2.40674e-05	0.0373766	0.483	AT4G18370.3 | DEGP protease 5 | Chr4:10149235-10150277 FORWARD LENGTH=240 | 201606; PREDICTED: protease Do-like 5, chloroplastic isoform X2 [Fragaria vesca subsp. vesca]; sp|Q9SEL7|DEGP5_ARATH Protease Do-like 5, chloroplastic OS=Arabidopsis thaliana OX=3702 GN=DEGP5 PE=1 SV=3; tr|A0A2P6Q5M6|A0A2P6Q5M6_ROSCH Putative htrA2 peptidase OS=Rosa chinensis OX=74649 GN=RchiOBHm_Chr5g0014431 PE=4 SV=1
8971	FvH4_6g34870	chrFvb6	+	5.16991e-05	0.0415308	0.273	AT1G54140.1 | TATA binding protein associated factor 21kDa subunit | Chr1:20214076-20214869 REVERSE LENGTH=183 | 201606; PREDICTED: transcription initiation factor TFIID subunit 9 [Fragaria vesca subsp. vesca] &gt;gi|764609711|ref|XP_011467438.1| PREDICTED: transcription initiation factor TFIID subunit 9 [Fragaria vesca subsp. vesca]; sp|Q9SYH2|TAF9_ARATH Transcription initiation factor TFIID sub…
9937	FvH4_3g30760	chrFvb3	-	5.35758e-06	0.0119258	0.596	AT3G44960.1 | shugoshin | Chr3:16427765-16429151 FORWARD LENGTH=269 | 201606; PREDICTED: shugoshin-1-like isoform X1 [Fragaria vesca subsp. vesca]; sp|Q0WTB8|SGO2_ARATH SHUGOSHIN 2 OS=Arabidopsis thaliana OX=3702 GN=SGO2 PE=2 SV=1; tr|A0A2P6QGS9|A0A2P6QGS9_ROSCH Putative shugoshin OS=Rosa chinensis OX=74649 GN=RchiOBHm_Chr5g0056951 PE=4 SV=1
10228	FvH4_3g16060	chrFvb3	-	4.25305e-05	0.0415308	-0.323	AT1G56000.1 | FAD/NAD(P)-binding oxidoreductase family protein | Chr1:20944149-20946101 FORWARD LENGTH=384 | 201606; PREDICTED: uncharacterized protein LOC101302047 [Fragaria vesca subsp. vesca]; sp|Q888A4|RNLS_PSESM Renalase OS=Pseudomonas syringae pv. tomato (strain ATCC BAA-871 / DC3000) OX=223283 GN=PSPTO_1126 PE=1 SV=1; tr|A0A2P6Q901|A0A2P6Q901_ROSCH Putative protoporphyrinogen oxidase OS=Ro…
10705	FvH4_3g35320	chrFvb3	-	4.66004e-05	0.0415308	0.379	AT5G59865.1 | glycine-rich RNA-binding-like protein | Chr5:24114599-24115318 REVERSE LENGTH=113 | 201606; PREDICTED: glycine-rich RNA-binding protein 4, mitochondrial-like [Fragaria vesca subsp. vesca] &gt;gi|764560864|ref|XP_011461258.1| PREDICTED: glycine-rich RNA-binding protein 4, mitochondrial-like [Fragaria vesca subsp. vesca]; sp|Q9LIS2|RBG4_ARATH Glycine-rich RNA-binding protein 4, mitoch…
11108	FvH4_3g45940	chrFvb3	-	4.27296e-05	0.0415308	-0.174	AT1G55535.3 | transmembrane protein | Chr1:20732217-20733802 REVERSE LENGTH=251 | 201606; PREDICTED: uncharacterized protein LOC101309230 [Fragaria vesca subsp. vesca]; tr|A0A2P6QNQ9|A0A2P6QNQ9_ROSCH Uncharacterized protein OS=Rosa chinensis OX=74649 GN=RchiOBHm_Chr5g0084051 PE=4 SV=1
