# Supplementary material for: Major transcriptomic differences are induced by warmer temperature conditions experienced during asexual and sexual reproduction in Fragaria vesca ecotypes
Source: Front Plant Sci. 2023 Jul 14;14:1213311. doi: 10.3389/fpls.2023.1213311 (PMC10379642; doi:10.3389/fpls.2023.1213311)
Supplement: Supplementary file 1 [file DataSheet_1.zip › DATASHEET1/Table S13.xlsx]

## Sheet: RI Description
Table S13: RI events in asexual reproduction
Table showing genes RI events of asexual reproduction
Sheet name	Sheet1
Description	Genes with RI events in Asexual reproduction of ES12
Column A	ID
Column B	GeneID
Column C	chr
Column D	strand
Column E	PValue
Column F	FDR
Column G	IncLevelDifference
Column H	Annotation
Sheet name	Sheet2
Description	Genes with RI events in Asexual reproduction of ICE2
Column A	ID
Column B	GeneID
Column C	chr
Column D	strand
Column E	PValue
Column F	FDR
Column G	IncLevelDifference
Column H	Annotation
Sheet name	Sheet3
Description	Genes with RI events in Asexual reproduction of IT4
Column A	ID
Column B	GeneID
Column C	chr
Column D	strand
Column E	PValue
Column F	FDR
Column G	IncLevelDifference
Column H	Annotation
Sheet name	Sheet4
Description	Genes with RI events in Asexual reproduction of NOR2
Column A	ID
Column B	GeneID
Column C	chr
Column D	strand
Column E	PValue
Column F	FDR
Column G	IncLevelDifference
Column H	Annotation

## Sheet: ES2
Sheet name	Sheet1
Description	Genes with RI in Asexual reproduction of ES12
Table showing geneID, chromosome, strand, P valuem, FDR, inclusive level difference, and annotation of Genes with RI event.
ID	GeneID	chr	strand	PValue	FDR	IncLevelDifference	Annotation
84	FvH4_7g27480	chrFvb7	-	0.00010677	0.00962729	0.098	AT5G51410.5 | LUC7 N terminus domain-containing protein | Chr5:20881821-20883577 REVERSE LENGTH=334 | 201606; PREDICTED: luc7-like protein 3 [Fragaria vesca subsp. vesca] &gt;gi|764635175|ref|XP_011470069.1| PREDICTED: luc7-like protein 3 [Fragaria vesca subsp. vesca] &gt;gi|764635179|ref|XP_011470070.1| PREDICTED: luc7-like protein 3 [Fragaria vesca subsp. vesca] &gt;gi|764635184|ref|XP_01147007…
85	FvH4_7g27480	chrFvb7	-	2.44787e-06	0.000701608	0.15	AT5G51410.5 | LUC7 N terminus domain-containing protein | Chr5:20881821-20883577 REVERSE LENGTH=334 | 201606; PREDICTED: luc7-like protein 3 [Fragaria vesca subsp. vesca] &gt;gi|764635175|ref|XP_011470069.1| PREDICTED: luc7-like protein 3 [Fragaria vesca subsp. vesca] &gt;gi|764635179|ref|XP_011470070.1| PREDICTED: luc7-like protein 3 [Fragaria vesca subsp. vesca] &gt;gi|764635184|ref|XP_01147007…
103	FvH4_7g25400	chrFvb7	+	0.000310692	0.0198298	0.101	AT2G41430.5 | dehydration-induced protein (ERD15) | Chr2:17269736-17270314 FORWARD LENGTH=163 | 201606; PREDICTED: protein EARLY RESPONSIVE TO DEHYDRATION 15-like isoform X1 [Fragaria vesca subsp. vesca] &gt;gi|764634174|ref|XP_011469957.1| PREDICTED: protein EARLY RESPONSIVE TO DEHYDRATION 15-like isoform X1 [Fragaria vesca subsp. vesca]; sp|Q39096|ERD15_ARATH Protein EARLY RESPONSIVE TO DEHYDRA…
115	FvH4_7g24450	chrFvb7	+	0.000362148	0.022111	-0.39	AT2G40080.1 | EARLY FLOWERING-like protein (DUF1313) | Chr2:16734545-16734880 REVERSE LENGTH=111 | 201606; PREDICTED: protein EARLY FLOWERING 4 [Fragaria vesca subsp. vesca] &gt;gi|764633752|ref|XP_011469916.1| PREDICTED: protein EARLY FLOWERING 4 [Fragaria vesca subsp. vesca]; sp|O04211|ELF4_ARATH Protein EARLY FLOWERING 4 OS=Arabidopsis thaliana OX=3702 GN=ELF4 PE=1 SV=1; tr|A0A2P6SL88|A0A2P6SL…
204	FvH4_7g15730	chrFvb7	+	5.25617e-05	0.00614371	-0.467	AT3G61590.4 | Galactose oxidase/kelch repeat superfamily protein | Chr3:22792668-22794149 FORWARD LENGTH=447 | 201606; PREDICTED: F-box/kelch-repeat protein At3g61590 [Fragaria vesca subsp. vesca] &gt;gi|764624518|ref|XP_011468964.1| PREDICTED: F-box/kelch-repeat protein At3g61590 [Fragaria vesca subsp. vesca]; sp|Q9M310|FBK77_ARATH F-box/kelch-repeat protein At3g61590 OS=Arabidopsis thaliana OX=…
225	FvH4_7g13280	chrFvb7	+	0.00126829	0.0493712	0.063	AT5G53130.1 | cyclic nucleotide gated channel 1 | Chr5:21537830-21540490 REVERSE LENGTH=716 | 201606; PREDICTED: cyclic nucleotide-gated ion channel 1-like [Fragaria vesca subsp. vesca] &gt;gi|764625757|ref|XP_011469068.1| PREDICTED: cyclic nucleotide-gated ion channel 1-like [Fragaria vesca subsp. vesca]; sp|O65717|CNGC1_ARATH Cyclic nucleotide-gated ion channel 1 OS=Arabidopsis thaliana OX=3702…
226	FvH4_7g13280	chrFvb7	+	7.77156e-16	8.01896e-12	0.366	AT5G53130.1 | cyclic nucleotide gated channel 1 | Chr5:21537830-21540490 REVERSE LENGTH=716 | 201606; PREDICTED: cyclic nucleotide-gated ion channel 1-like [Fragaria vesca subsp. vesca] &gt;gi|764625757|ref|XP_011469068.1| PREDICTED: cyclic nucleotide-gated ion channel 1-like [Fragaria vesca subsp. vesca]; sp|O65717|CNGC1_ARATH Cyclic nucleotide-gated ion channel 1 OS=Arabidopsis thaliana OX=3702…
275	FvH4_7g10370	chrFvb7	+	0.000337594	0.0209844	-0.15	AT4G16970.1 | Protein kinase superfamily protein | Chr4:9551516-9555766 REVERSE LENGTH=889 | 201606; PREDICTED: probable serine/threonine-protein kinase cdc7 isoform X2 [Fragaria vesca subsp. vesca]; sp|Q9Z0H0|CDC7_MOUSE Cell division cycle 7-related protein kinase OS=Mus musculus OX=10090 GN=Cdc7 PE=1 SV=2; tr|A0A2P6SFH1|A0A2P6SFH1_ROSCH Uncharacterized protein OS=Rosa chinensis OX=74649 GN=Rchi…
281	FvH4_7g10160	chrFvb7	+	6.74071e-06	0.00137275	0.401	AT1G02100.2 | Leucine carboxyl methyltransferase | Chr1:389876-392293 FORWARD LENGTH=306 | 201606; PREDICTED: tRNA wybutosine-synthesizing protein 4 [Fragaria vesca subsp. vesca]; sp|Q8VY08|LCMT1_ARATH Leucine carboxyl methyltransferase 1 homolog OS=Arabidopsis thaliana OX=3702 GN=LCMT1 PE=1 SV=1; tr|A0A2P6SFE3|A0A2P6SFE3_ROSCH Leucine carboxyl methyltransferase 1 homolog OS=Rosa chinensis OX=746…
293	FvH4_7g28740	chrFvb7	-	0.000433686	0.0245425	-0.159	AT5G62165.3 | AGAMOUS-like 42 | Chr5:24965075-24968437 FORWARD LENGTH=210 | 201606; PREDICTED: MADS-box protein SOC1-like isoform X2 [Fragaria vesca subsp. vesca]; sp|Q9FIS1|AGL42_ARATH MADS-box protein AGL42 OS=Arabidopsis thaliana OX=3702 GN=AGL42 PE=1 SV=1; tr|A0A2P6SMU0|A0A2P6SMU0_ROSCH Putative transcription factor MADS-MIKC family OS=Rosa chinensis OX=74649 GN=RchiOBHm_Chr1g0376271 PE=4 SV=1
295	FvH4_7g08970	chrFvb7	-	0.000185101	0.013879	-0.069	AT1G02170.1 | metacaspase 1 | Chr1:411883-413426 FORWARD LENGTH=367 | 201606; PREDICTED: metacaspase-1-like [Fragaria vesca subsp. vesca]; sp|Q7XJE6|MCA1_ARATH Metacaspase-1 OS=Arabidopsis thaliana OX=3702 GN=AMC1 PE=1 SV=1; tr|A0A2P6SEI4|A0A2P6SEI4_ROSCH Putative transcription factor Znf-LSD family OS=Rosa chinensis OX=74649 GN=RchiOBHm_Chr1g0344461 PE=4 SV=1
366	FvH4_7g04890	chrFvb7	+	0.000120943	0.0104284	-0.274	AT5G04980.2 | DNAse I-like superfamily protein | Chr5:1468575-1470684 REVERSE LENGTH=466 | 201606; PREDICTED: type I inositol 1,4,5-trisphosphate 5-phosphatase CVP2 isoform X1 [Fragaria vesca subsp. vesca]; sp|A8MR21|IP5PA_ARATH Type I inositol polyphosphate 5-phosphatase 10 OS=Arabidopsis thaliana OX=3702 GN=IP5P10 PE=3 SV=1; tr|A0A2P6SBE7|A0A2P6SBE7_ROSCH Putative phosphoric monoester hydrolase…
371	FvH4_7g04800	chrFvb7	+	1.85744e-05	0.00304658	-0.158	AT2G35040.2 | AICARFT/IMPCHase bienzyme family protein | Chr2:14765347-14768023 REVERSE LENGTH=545 | 201606; sp|Q0AW31|PUR9_SYNWW Bifunctional purine biosynthesis protein PurH OS=Syntrophomonas wolfei subsp. wolfei (strain DSM 2245B / Goettingen) OX=335541 GN=purH PE=3 SV=1; tr|A0A2P6RTC0|A0A2P6RTC0_ROSCH Putative phosphoribosylaminoimidazolecarboxamide formyltransferase, IMP cyclohydrolase OS=Ro…
372	FvH4_7g04800	chrFvb7	+	0.000388451	0.0228207	-0.188	AT2G35040.2 | AICARFT/IMPCHase bienzyme family protein | Chr2:14765347-14768023 REVERSE LENGTH=545 | 201606; sp|Q0AW31|PUR9_SYNWW Bifunctional purine biosynthesis protein PurH OS=Syntrophomonas wolfei subsp. wolfei (strain DSM 2245B / Goettingen) OX=335541 GN=purH PE=3 SV=1; tr|A0A2P6RTC0|A0A2P6RTC0_ROSCH Putative phosphoribosylaminoimidazolecarboxamide formyltransferase, IMP cyclohydrolase OS=Ro…
374	FvH4_7g04800	chrFvb7	+	3.32882e-05	0.00448016	-0.069	AT2G35040.2 | AICARFT/IMPCHase bienzyme family protein | Chr2:14765347-14768023 REVERSE LENGTH=545 | 201606; sp|Q0AW31|PUR9_SYNWW Bifunctional purine biosynthesis protein PurH OS=Syntrophomonas wolfei subsp. wolfei (strain DSM 2245B / Goettingen) OX=335541 GN=purH PE=3 SV=1; tr|A0A2P6RTC0|A0A2P6RTC0_ROSCH Putative phosphoribosylaminoimidazolecarboxamide formyltransferase, IMP cyclohydrolase OS=Ro…
380	FvH4_7g04370	chrFvb7	-	0.000368457	0.022385	-0.096	AT3G54380.1 | SAC3/GANP/Nin1/mts3/eIF-3 p25 family | Chr3:20133985-20136752 REVERSE LENGTH=406 | 201606; PREDICTED: SAC3 family protein 2 [Fragaria vesca subsp. vesca]; sp|Q67XV2|SAC3C_ARATH SAC3 family protein C OS=Arabidopsis thaliana OX=3702 GN=SAC3C PE=2 SV=1; tr|A0A2P6SB25|A0A2P6SB25_ROSCH Uncharacterized protein OS=Rosa chinensis OX=74649 GN=RchiOBHm_Chr1g0329461 PE=4 SV=1
396	FvH4_7g03302	chrFvb7	-	0.000289561	0.0190305	-0.168
468	FvH4_7g22710	chrFvb7	+	0.000826194	0.0374998	0.094	AT5G13820.2 | telomeric DNA binding protein 1 | Chr5:4461694-4464355 FORWARD LENGTH=640 | 201606; PREDICTED: telomere repeat-binding protein 4 [Fragaria vesca subsp. vesca]; sp|Q9FFY9|TRP4_ARATH Telomere repeat-binding protein 4 OS=Arabidopsis thaliana OX=3702 GN=TRP4 PE=1 SV=1; tr|A0A2P6SKM8|A0A2P6SKM8_ROSCH Putative transcription factor MYB-HB-like family OS=Rosa chinensis OX=74649 GN=RchiOBHm_…
483	FvH4_6g52640	chrFvb6	-	0.000510405	0.0272941	-0.057	AT5G40740.1 | HAUS augmin-like complex subunit | Chr5:16302229-16306371 REVERSE LENGTH=741 | 201606; PREDICTED: uncharacterized protein LOC101296411 [Fragaria vesca subsp. vesca]; sp|Q94BP7|AUG6_ARATH AUGMIN subunit 6 OS=Arabidopsis thaliana OX=3702 GN=AUG6 PE=1 SV=1; tr|A0A2P6S630|A0A2P6S630_ROSCH Putative HAUS augmin-like complex subunit 6 OS=Rosa chinensis OX=74649 GN=RchiOBHm_Chr2g0174171 PE=…
500	FvH4_6g50740	chrFvb6	-	0.000132508	0.0109583	-0.246	AT3G27950.1 | GDSL-like Lipase/Acylhydrolase superfamily protein | Chr3:10378048-10379771 FORWARD LENGTH=375 | 201606; PREDICTED: GDSL esterase/lipase At3g27950 [Fragaria vesca subsp. vesca]; sp|Q9LII9|GDL54_ARATH GDSL esterase/lipase At3g27950 OS=Arabidopsis thaliana OX=3702 GN=At3g27950 PE=2 SV=1; tr|A0A2P6S5F6|A0A2P6S5F6_ROSCH Putative alpha-L-fucosidase OS=Rosa chinensis OX=74649 GN=RchiOBHm_…
531	FvH4_6g49790	chrFvb6	+	2.27275e-05	0.00348833	-0.04	AT5G15020.2 | SIN3-like 2 | Chr5:4859408-4865569 REVERSE LENGTH=1355 | 201606; PREDICTED: paired amphipathic helix protein Sin3-like 2 isoform X2 [Fragaria vesca subsp. vesca]; sp|Q9LFQ3|SNL2_ARATH Paired amphipathic helix protein Sin3-like 2 OS=Arabidopsis thaliana OX=3702 GN=SNL2 PE=1 SV=2; tr|A0A2P6S521|A0A2P6S521_ROSCH Putative transcription regulator Others family OS=Rosa chinensis OX=74649 …
541	FvH4_6g48400	chrFvb6	-	0.000119276	0.0103422	0.318	AT4G16370.1 | oligopeptide transporter | Chr4:9247514-9250071 REVERSE LENGTH=737 | 201606; PREDICTED: oligopeptide transporter 3 [Fragaria vesca subsp. vesca]; sp|O23482|OPT3_ARATH Oligopeptide transporter 3 OS=Arabidopsis thaliana OX=3702 GN=OPT3 PE=2 SV=3; tr|A0A2P6Q1Z0|A0A2P6Q1Z0_ROSCH Putative oligopeptide transporter, OPT superfamily OS=Rosa chinensis OX=74649 GN=RchiOBHm_Chr5g0000601 PE=4 S…
546	FvH4_7g20380	chrFvb7	-	0.000701469	0.0334576	-0.251	AT2G28550.1 | related to AP2.7 | Chr2:12226168-12228251 REVERSE LENGTH=449 | 201606; PREDICTED: ethylene-responsive transcription factor RAP2-7-like isoform X1 [Fragaria vesca subsp. vesca]; sp|Q9SK03|RAP27_ARATH Ethylene-responsive transcription factor RAP2-7 OS=Arabidopsis thaliana OX=3702 GN=RAP2-7 PE=2 SV=2; tr|A0A2P6SJR1|A0A2P6SJR1_ROSCH Putative transcription factor AP2-EREBP family OS=Rosa…
550	FvH4_6g48200	chrFvb6	+	0.000842735	0.0378619	-0.096	AT3G01150.2 | polypyrimidine tract-binding protein 1 | Chr3:52729-54344 FORWARD LENGTH=274 | 201606; PREDICTED: polypyrimidine tract-binding protein homolog 1 isoform X2 [Fragaria vesca subsp. vesca]; sp|Q9MAC5|PTBP1_ARATH Polypyrimidine tract-binding protein homolog 1 OS=Arabidopsis thaliana OX=3702 GN=PTB PE=1 SV=1; tr|A0A2P6S4F6|A0A2P6S4F6_ROSCH Putative nucleotide-binding alpha-beta plait dom…
582	FvH4_6g46910	chrFvb6	-	0.000705839	0.0335684	-0.155	AT3G29390.1 | RS2-interacting KH protein | Chr3:11289675-11294524 FORWARD LENGTH=578 | 201606; PREDICTED: protein RIK [Fragaria vesca subsp. vesca]; sp|Q9LIA4|RIK_ARATH Protein RIK OS=Arabidopsis thaliana OX=3702 GN=RIK PE=1 SV=2; tr|A0A2P6S3X8|A0A2P6S3X8_ROSCH Putative KH domain containing protein OS=Rosa chinensis OX=74649 GN=RchiOBHm_Chr2g0165881 PE=4 SV=1
595	FvH4_7g05310	chrFvb7	+	0.000381685	0.0226921	-0.124	AT5G61450.1 | P-loop containing nucleoside triphosphate hydrolases superfamily protein | Chr5:24710240-24712882 REVERSE LENGTH=447 | 201606; PREDICTED: uncharacterized protein LOC101310447 isoform X1 [Fragaria vesca subsp. vesca]; sp|Q8U4K7|PGK2_PYRFU 2-phosphoglycerate kinase OS=Pyrococcus furiosus (strain ATCC 43587 / DSM 3638 / JCM 8422 / Vc1) OX=186497 GN=pgk2 PE=3 SV=1; tr|A0A2P6SBN7|A0A2P6S…
605	FvH4_6g45510	chrFvb6	-	0.000455117	0.0252929	0.259	AT3G02410.1 | alpha/beta-Hydrolases superfamily protein | Chr3:492118-494877 REVERSE LENGTH=422 | 201606; PREDICTED: probable isoprenylcysteine alpha-carbonyl methylesterase ICMEL2 isoform X1 [Fragaria vesca subsp. vesca]; sp|Q1PET6|ICML2_ARATH Probable isoprenylcysteine alpha-carbonyl methylesterase ICMEL2 OS=Arabidopsis thaliana OX=3702 GN=ICMEL2 PE=2 SV=1; tr|A0A2P6S3B9|A0A2P6S3B9_ROSCH Putati…
673	FvH4_6g41780	chrFvb6	-	2.49033e-05	0.00370617	0.248	AT2G04540.1 | Beta-ketoacyl synthase | Chr2:1581521-1584635 REVERSE LENGTH=461 | 201606; PREDICTED: 3-oxoacyl-[acyl-carrier-protein] synthase, mitochondrial [Fragaria vesca subsp. vesca]; sp|Q8L3X9|KASM_ARATH 3-oxoacyl-[acyl-carrier-protein] synthase, mitochondrial OS=Arabidopsis thaliana OX=3702 GN=KAS PE=1 SV=1; tr|A0A2P6S1S3|A0A2P6S1S3_ROSCH 3-oxoacyl-[acyl-carrier-protein] synthase OS=Rosa ch…
715	FvH4_6g38940	chrFvb6	+	4.7676e-05	0.00574246	-0.177	AT2G43010.3 | phytochrome interacting factor 4 | Chr2:17886877-17888823 FORWARD LENGTH=437 | 201606; PREDICTED: transcription factor PIF4-like [Fragaria vesca subsp. vesca] &gt;gi|764611742|ref|XP_011467621.1| PREDICTED: transcription factor PIF4-like [Fragaria vesca subsp. vesca]; sp|Q8W2F3|PIF4_ARATH Transcription factor PIF4 OS=Arabidopsis thaliana OX=3702 GN=PIF4 PE=1 SV=1; tr|A0A2P6S0J7|A0A2…
730	FvH4_6g38240	chrFvb6	-	0.00108773	0.0449787	-0.051	AT2G42880.1 | MAP kinase 20 | Chr2:17840572-17843947 REVERSE LENGTH=606 | 201606; PREDICTED: mitogen-activated protein kinase 20 [Fragaria vesca subsp. vesca]; sp|Q5ZCI1|MPK10_ORYSJ Mitogen-activated protein kinase 10 OS=Oryza sativa subsp. japonica OX=39947 GN=MPK10 PE=2 SV=2; tr|A0A2P6S054|A0A2P6S054_ROSCH Mitogen-activated protein kinase OS=Rosa chinensis OX=74649 GN=RchiOBHm_Chr2g0151501 PE=4…
752	FvH4_6g37440	chrFvb6	-	0.000686819	0.032962	0.576	AT3G03300.3 | dicer-like 2 | Chr3:768020-774833 REVERSE LENGTH=1388 | 201606; PREDICTED: endoribonuclease Dicer homolog 2-like [Fragaria vesca subsp. vesca]; sp|Q3EBC8|DCL2_ARATH Endoribonuclease Dicer homolog 2 OS=Arabidopsis thaliana OX=3702 GN=At3g03300 PE=1 SV=2; tr|A0A2P6R500|A0A2P6R500_ROSCH Putative ribonuclease III post-transcriptional gene silencing PAZ-Argonaute family OS=Rosa chinensis…
756	FvH4_6g37151	chrFvb6	+	6.7417e-07	0.00026755	-0.052	AT1G51590.1 | alpha-mannosidase 1 | Chr1:19128315-19132132 REVERSE LENGTH=560 | 201606; PREDICTED: mannosyl-oligosaccharide 1,2-alpha-mannosidase MNS1 [Fragaria vesca subsp. vesca]; sp|Q9C512|MNS1_ARATH Mannosyl-oligosaccharide 1,2-alpha-mannosidase MNS1 OS=Arabidopsis thaliana OX=3702 GN=MNS1 PE=1 SV=1; tr|A0A2P6RZR9|A0A2P6RZR9_ROSCH alpha-1,2-Mannosidase OS=Rosa chinensis OX=74649 GN=RchiOBHm_C…
799	FvH4_6g44990	chrFvb6	-	0.000463446	0.0255601	0.156	AT4G03400.2 | Auxin-responsive GH3 family protein | Chr4:1497675-1499729 REVERSE LENGTH=591 | 201606; PREDICTED: probable indole-3-acetic acid-amido synthetase GH3.5 [Fragaria vesca subsp. vesca]; sp|Q9ZNS2|GH310_ARATH Indole-3-acetic acid-amido synthetase GH3.10 OS=Arabidopsis thaliana OX=3702 GN=GH3.10 PE=2 SV=1; tr|A0A2P6S322|A0A2P6S322_ROSCH Putative GH3 family protein OS=Rosa chinensis OX=74…
821	FvH4_6g33640	chrFvb6	-	0.000968853	0.0417223	-0.022	AT2G19480.3 | nucleosome assembly protein 1%3B2 | Chr2:8438601-8441040 FORWARD LENGTH=372 | 201606; PREDICTED: nucleosome assembly protein 1;4-like [Fragaria vesca subsp. vesca]; sp|Q53WK4|NAP1B_ORYSJ Nucleosome assembly protein 1;2 OS=Oryza sativa subsp. japonica OX=39947 GN=NAP1;2 PE=2 SV=1; tr|A0A2P6RY62|A0A2P6RY62_ROSCH Putative nucleosome assembly protein (NAP) OS=Rosa chinensis OX=74649 GN=…
824	FvH4_6g33370	chrFvb6	-	2.70276e-06	0.000765045	-0.101	AT5G56890.1 | Protein kinase superfamily protein | Chr5:23010801-23015559 REVERSE LENGTH=1113 | 201606; PREDICTED: receptor-like serine/threonine-protein kinase ALE2 isoform X1 [Fragaria vesca subsp. vesca] &gt;gi|764577327|ref|XP_011463321.1| PREDICTED: receptor-like serine/threonine-protein kinase ALE2 isoform X1 [Fragaria vesca subsp. vesca]; sp|Q8RWW0|ALE2_ARATH Receptor-like serine/threonine…
844	FvH4_6g32720	chrFvb6	-	5.48692e-08	3.46628e-05	0.21	AT1G14520.2 | myo-inositol oxygenase 1 | Chr1:4968376-4969954 REVERSE LENGTH=309 | 201606; PREDICTED: inositol oxygenase 1-like [Fragaria vesca subsp. vesca]; sp|Q8L799|MIOX1_ARATH Inositol oxygenase 1 OS=Arabidopsis thaliana OX=3702 GN=MIOX1 PE=2 SV=1; tr|A0A2P6RXM6|A0A2P6RXM6_ROSCH Putative inositol oxygenase OS=Rosa chinensis OX=74649 GN=RchiOBHm_Chr2g0141741 PE=4 SV=1
890	FvH4_6g30200	chrFvb6	-	0.00077892	0.0359873	-0.117	AT1G80170.1 | Pectin lyase-like superfamily protein | Chr1:30153646-30155683 REVERSE LENGTH=444 | 201606; PREDICTED: probable polygalacturonase At1g80170 [Fragaria vesca subsp. vesca]; sp|Q94AJ5|PGLR5_ARATH Probable polygalacturonase At1g80170 OS=Arabidopsis thaliana OX=3702 GN=At1g80170 PE=1 SV=1; tr|A0A2P6RWB9|A0A2P6RWB9_ROSCH Putative polygalacturonase OS=Rosa chinensis OX=74649 GN=RchiOBHm_Ch…
892	FvH4_6g30200	chrFvb6	-	0.000946099	0.0411906	-0.152	AT1G80170.1 | Pectin lyase-like superfamily protein | Chr1:30153646-30155683 REVERSE LENGTH=444 | 201606; PREDICTED: probable polygalacturonase At1g80170 [Fragaria vesca subsp. vesca]; sp|Q94AJ5|PGLR5_ARATH Probable polygalacturonase At1g80170 OS=Arabidopsis thaliana OX=3702 GN=At1g80170 PE=1 SV=1; tr|A0A2P6RWB9|A0A2P6RWB9_ROSCH Putative polygalacturonase OS=Rosa chinensis OX=74649 GN=RchiOBHm_Ch…
915	FvH4_6g28680	chrFvb6	-	0.000541938	0.0282944	-0.021	AT1G15950.3 | cinnamoyl coa reductase 1 | Chr1:5478855-5481915 FORWARD LENGTH=344 | 201606; PREDICTED: cinnamoyl-CoA reductase 1-like [Fragaria vesca subsp. vesca]; sp|Q9S9N9|CCR1_ARATH Cinnamoyl-CoA reductase 1 OS=Arabidopsis thaliana OX=3702 GN=CCR1 PE=1 SV=1; tr|Q7Y0H8|Q7Y0H8_FRAAN Cinnamoyl CoA reductase OS=Fragaria ananassa OX=3747 GN=CCR PE=2 SV=1
932	FvH4_7g08960	chrFvb7	+	0.00047788	0.0261793	-0.062	AT3G60240.4 | eukaryotic translation initiation factor 4G | Chr3:22261842-22268295 FORWARD LENGTH=1727 | 201606; PREDICTED: eukaryotic translation initiation factor 4G [Fragaria vesca subsp. vesca] &gt;gi|764630405|ref|XP_011469534.1| PREDICTED: eukaryotic translation initiation factor 4G [Fragaria vesca subsp. vesca]; sp|Q76E23|IF4G_ARATH Eukaryotic translation initiation factor 4G OS=Arabidopsi…
954	FvH4_6g26850	chrFvb6	+	7.5017e-05	0.00768924	0.368	AT1G28520.5 | vascular plant one zinc finger protein | Chr1:10029713-10031479 FORWARD LENGTH=486 | 201606; PREDICTED: transcription factor VOZ1 [Fragaria vesca subsp. vesca]; sp|Q9SGQ0|VOZ1_ARATH Transcription factor VOZ1 OS=Arabidopsis thaliana OX=3702 GN=VOZ1 PE=1 SV=1; tr|A0A2P6RUC9|A0A2P6RUC9_ROSCH Putative transcription factor VOZ family OS=Rosa chinensis OX=74649 GN=RchiOBHm_Chr2g0128221 PE…
958	FvH4_6g26640	chrFvb6	+	0.000188962	0.0140272	-0.026	AT2G20580.1 | 26S proteasome regulatory subunit S2 1A | Chr2:8859211-8864699 FORWARD LENGTH=891 | 201606; PREDICTED: 26S proteasome non-ATPase regulatory subunit 2 homolog A isoform X2 [Fragaria vesca subsp. vesca]; sp|Q9SIV2|PSD2A_ARATH 26S proteasome non-ATPase regulatory subunit 2 homolog A OS=Arabidopsis thaliana OX=3702 GN=RPN1A PE=1 SV=2; tr|A0A2P6RU00|A0A2P6RU00_ROSCH 26S proteasome non-AT…
960	FvH4_6g26610	chrFvb6	-	4.49268e-06	0.00106468	-0.475	AT5G36160.1 | Tyrosine transaminase family protein | Chr5:14233261-14235129 REVERSE LENGTH=420 | 201606; PREDICTED: tyrosine aminotransferase-like isoform X1 [Fragaria vesca subsp. vesca]; sp|Q9LVY1|TAT_ARATH Tyrosine aminotransferase OS=Arabidopsis thaliana OX=3702 GN=TAT PE=2 SV=1; tr|A0A314YXL1|A0A314YXL1_PRUYE Putative aminotransferase TAT2 OS=Prunus yedoensis var. nudiflora OX=2094558 GN=Pyn…
981	FvH4_6g38440	chrFvb6	-	3.88578e-15	2.40569e-11	0.468	PREDICTED: uncharacterized protein LOC101309564 isoform X1 [Fragaria vesca subsp. vesca] &gt;gi|764611331|ref|XP_011467580.1| PREDICTED: uncharacterized protein LOC101309564 isoform X1 [Fragaria vesca subsp. vesca]; tr|A0A2P6RJU2|A0A2P6RJU2_ROSCH Uncharacterized protein OS=Rosa chinensis OX=74649 GN=RchiOBHm_Chr2g0091701 PE=4 SV=1
1034	FvH4_7g31940	chrFvb7	-	0.00114457	0.0462536	0.097	AT5G53130.1 | cyclic nucleotide gated channel 1 | Chr5:21537830-21540490 REVERSE LENGTH=716 | 201606; PREDICTED: cyclic nucleotide-gated ion channel 1-like [Fragaria vesca subsp. vesca]; sp|O65717|CNGC1_ARATH Cyclic nucleotide-gated ion channel 1 OS=Arabidopsis thaliana OX=3702 GN=CNGC1 PE=1 SV=1; tr|A0A2P6SP57|A0A2P6SP57_ROSCH Putative potassium channel, voltage-dependent, EAG/ELK/ERG OS=Rosa ch…
1174	FvH4_7g18180	chrFvb7	-	0.000982908	0.041909	-0.053	AT5G63140.1 | purple acid phosphatase 29 | Chr5:25328237-25329616 FORWARD LENGTH=389 | 201606; PREDICTED: probable inactive purple acid phosphatase 29 isoform X3 [Fragaria vesca subsp. vesca]; sp|Q9FMK9|PPA29_ARATH Probable inactive purple acid phosphatase 29 OS=Arabidopsis thaliana OX=3702 GN=PAP29 PE=2 SV=1; tr|A0A2P6SJ15|A0A2P6SJ15_ROSCH Putative phosphoesterase metallo-dependent phosphatase O…
1199	FvH4_6g14910	chrFvb6	+	2.46026e-05	0.00367917	0.052	AT2G37300.4 | transmembrane protein | Chr2:15662845-15663547 REVERSE LENGTH=169 | 201606; PREDICTED: uncharacterized protein LOC101293504 [Fragaria vesca subsp. vesca]; tr|A0A2P6RAE4|A0A2P6RAE4_ROSCH Uncharacterized protein OS=Rosa chinensis OX=74649 GN=RchiOBHm_Chr3g0468111 PE=4 SV=1
1229	FvH4_6g13480	chrFvb6	+	0.00100978	0.0427603	0.081	AT1G07510.1 | FTSH protease 10 | Chr1:2305689-2309380 FORWARD LENGTH=813 | 201606; PREDICTED: ATP-dependent zinc metalloprotease FTSH 10, mitochondrial-like [Fragaria vesca subsp. vesca]; sp|Q8VZI8|FTSHA_ARATH ATP-dependent zinc metalloprotease FTSH 10, mitochondrial OS=Arabidopsis thaliana OX=3702 GN=FTSH10 PE=1 SV=1; tr|A0A2P6R9Z7|A0A2P6R9Z7_ROSCH Putative ATPase, AAA-type, core, peptidase, Fts…
1314	FvH4_6g08300	chrFvb6	-	0.00127534	0.0494715	0.23	AT4G09920.4 | FBD%2C F-box and Leucine Rich Repeat domains containing protein | Chr4:6224691-6225563 FORWARD LENGTH=290 | 201606; PREDICTED: putative FBD-associated F-box protein At5g53635 isoform X1 [Fragaria vesca subsp. vesca]; sp|Q9SV82|FBD40_ARATH FBD-associated F-box protein At4g10400 OS=Arabidopsis thaliana OX=3702 GN=At4g10400 PE=2 SV=2; tr|A0A2P6R7U7|A0A2P6R7U7_ROSCH Putative F-box domai…
1328	FvH4_6g07380	chrFvb6	-	0.000957526	0.0416295	-0.211	AT1G56345.1 | Pseudouridine synthase family protein | Chr1:21093409-21094454 REVERSE LENGTH=322 | 201606; PREDICTED: RNA pseudouridine synthase 1 isoform X3 [Fragaria vesca subsp. vesca]; sp|Q7XA65|PUS1_ARATH RNA pseudouridine synthase 1 OS=Arabidopsis thaliana OX=3702 GN=At1g56345 PE=2 SV=1; tr|A0A251NY93|A0A251NY93_PRUPE Uncharacterized protein OS=Prunus persica OX=3760 GN=PRUPE_6G313700 PE=4 S…
1365	FvH4_6g05640	chrFvb6	+	1.89366e-05	0.00305303	-0.082	AT1G08980.1 | amidase 1 | Chr1:2884455-2886430 FORWARD LENGTH=425 | 201606; PREDICTED: amidase 1 [Fragaria vesca subsp. vesca]; sp|Q9FR37|AMI1_ARATH Amidase 1 OS=Arabidopsis thaliana OX=3702 GN=AMI1 PE=1 SV=1; tr|A0A2P6R6U5|A0A2P6R6U5_ROSCH Putative amidase OS=Rosa chinensis OX=74649 GN=RchiOBHm_Chr3g0454411 PE=4 SV=1
1386	FvH4_6g05310	chrFvb6	-	1.51824e-05	0.0026552	-0.121	AT5G27390.1 | tagatose-6-phosphate ketose/aldose isomerase%2C putative (Mog1/PsbP/DUF1795-like photosystem II reaction center PsbP family protein) | Chr5:9674634-9676118 REVERSE LENGTH=241 | 201606; PREDICTED: uncharacterized protein LOC101305085 [Fragaria vesca subsp. vesca]; tr|A0A2P6R6P4|A0A2P6R6P4_ROSCH Putative PsbP family protein OS=Rosa chinensis OX=74649 GN=RchiOBHm_Chr3g0454051 PE=4 SV=1
1388	FvH4_6g05310	chrFvb6	-	0.000231576	0.0159653	-0.26	AT5G27390.1 | tagatose-6-phosphate ketose/aldose isomerase%2C putative (Mog1/PsbP/DUF1795-like photosystem II reaction center PsbP family protein) | Chr5:9674634-9676118 REVERSE LENGTH=241 | 201606; PREDICTED: uncharacterized protein LOC101305085 [Fragaria vesca subsp. vesca]; tr|A0A2P6R6P4|A0A2P6R6P4_ROSCH Putative PsbP family protein OS=Rosa chinensis OX=74649 GN=RchiOBHm_Chr3g0454051 PE=4 SV=1
1401	FvH4_6g04980	chrFvb6	-	4.93555e-05	0.00585364	0.052	AT1G54710.1 | autophagy 18h-like protein | Chr1:20417019-20420733 REVERSE LENGTH=927 | 201606; PREDICTED: autophagy-related protein 18h-like [Fragaria vesca subsp. vesca]; sp|Q8H1Q5|AT18H_ARATH Autophagy-related protein 18h OS=Arabidopsis thaliana OX=3702 GN=ATG18H PE=2 SV=1; tr|A0A2P6R6K9|A0A2P6R6K9_ROSCH Putative transcription factor WD40-like family OS=Rosa chinensis OX=74649 GN=RchiOBHm_Chr3g…
1474	FvH4_6g00010	chrFvb6	-	0.00121967	0.0479826	-0.046	AT5G16270.1 | sister chromatid cohesion 1 protein 4 | Chr5:5316783-5322330 FORWARD LENGTH=1031 | 201606; PREDICTED: sister chromatid cohesion 1 protein 4 isoform X3 [Fragaria vesca subsp. vesca]; sp|Q8W1Y0|SSC14_ARATH Sister chromatid cohesion 1 protein 4 OS=Arabidopsis thaliana OX=3702 GN=SYN4 PE=2 SV=1; tr|A0A251P141|A0A251P141_PRUPE Uncharacterized protein OS=Prunus persica OX=3760 GN=PRUPE_6G…
1562	FvH4_5g36800	chrFvb5	-	0.000131876	0.0109443	-0.054	AT1G78280.1 | transferases%2C transferring glycosyl groups | Chr1:29452823-29457118 FORWARD LENGTH=943 | 201606; PREDICTED: F-box protein At1g78280 [Fragaria vesca subsp. vesca]; sp|Q9M9E8|FB92_ARATH F-box protein At1g78280 OS=Arabidopsis thaliana OX=3702 GN=At1g78280 PE=2 SV=3; tr|A0A2P6PIP6|A0A2P6PIP6_ROSCH Putative transcription factor &amp; chromatin remodeling &amp;Metalloenzymes JmjC family…
1587	FvH4_5g36321	chrFvb5	+	0.000375633	0.022622	-0.222	AT1G07710.2 | Ankyrin repeat family protein | Chr1:2386275-2387986 REVERSE LENGTH=543 | 201606; PREDICTED: death-associated protein kinase dapk-1-like [Fragaria vesca subsp. vesca]; sp|Q80YE7|DAPK1_MOUSE Death-associated protein kinase 1 OS=Mus musculus OX=10090 GN=Dapk1 PE=1 SV=3; tr|A0A2P6PIP0|A0A2P6PIP0_ROSCH Putative ankyrin repeat-containing domain-containing protein OS=Rosa chinensis OX=746…
1604	FvH4_5g35760	chrFvb5	-	0.000617367	0.0305443	0.135	AT5G09360.1 | laccase 14 | Chr5:2906426-2908658 REVERSE LENGTH=569 | 201606; PREDICTED: laccase-14-like [Fragaria vesca subsp. vesca]; sp|Q6Z8L2|LAC9_ORYSJ Putative laccase-9 OS=Oryza sativa subsp. japonica OX=39947 GN=LAC9 PE=3 SV=1; tr|A0A2P6PH81|A0A2P6PH81_ROSCH Laccase OS=Rosa chinensis OX=74649 GN=RchiOBHm_Chr7g0237421 PE=3 SV=1
1627	FvH4_5g34700	chrFvb5	+	3.55391e-05	0.00468133	0.463	AT3G14470.2 | NB-ARC domain-containing disease resistance protein | Chr3:4857940-4861104 FORWARD LENGTH=1054 | 201606; PREDICTED: putative disease resistance RPP13-like protein 1 [Fragaria vesca subsp. vesca]; sp|Q9LRR4|R13L1_ARATH Putative disease resistance RPP13-like protein 1 OS=Arabidopsis thaliana OX=3702 GN=RPPL1 PE=3 SV=1; tr|A0A2P6PGN4|A0A2P6PGN4_ROSCH Putative leucine-rich repeat domain…
1656	FvH4_5g32090	chrFvb5	+	2.97716e-05	0.00420933	-0.323	AT3G09360.2 | Cyclin/Brf1-like TBP-binding protein | Chr3:2873796-2878114 FORWARD LENGTH=527 | 201606; sp|P46070|TF3B_KLULA Transcription factor IIIB 70 kDa subunit OS=Kluyveromyces lactis (strain ATCC 8585 / CBS 2359 / DSM 70799 / NBRC 1267 / NRRL Y-1140 / WM37) OX=284590 GN=TDS4 PE=3 SV=2; tr|A0A2P6PEU4|A0A2P6PEU4_ROSCH Putative transcription factor TFIIB, brf1, TBP-binding domain-containing pr…
1665	FvH4_5g33790	chrFvb5	-	8.18257e-05	0.00802561	-0.097	AT2G22670.3 | indoleacetic acid-induced protein 8 | Chr2:9637136-9638459 FORWARD LENGTH=321 | 201606; PREDICTED: auxin-responsive protein IAA8-like isoform X1 [Fragaria vesca subsp. vesca]; sp|Q38826|IAA8_ARATH Auxin-responsive protein IAA8 OS=Arabidopsis thaliana OX=3702 GN=IAA8 PE=1 SV=1; tr|A0A2P6PG34|A0A2P6PG34_ROSCH Auxin-responsive protein OS=Rosa chinensis OX=74649 GN=RchiOBHm_Chr7g0233101…
1678	FvH4_5g31400	chrFvb5	+	4.15776e-08	2.73708e-05	-0.092	AT5G47840.1 | adenosine monophosphate kinase | Chr5:19375488-19378058 FORWARD LENGTH=283 | 201606; PREDICTED: adenylate kinase, chloroplastic [Fragaria vesca subsp. vesca] &gt;gi|764644253|ref|XP_011457340.1| PREDICTED: adenylate kinase, chloroplastic [Fragaria vesca subsp. vesca]; sp|Q9FIJ7|KAD2_ARATH Adenylate kinase 2, chloroplastic OS=Arabidopsis thaliana OX=3702 GN=At5g47840 PE=1 SV=1; tr|A0…
1686	FvH4_5g31200	chrFvb5	-	0.000197608	0.0144268	0.643	AT2G38440.1 | SCAR homolog 2 | Chr2:16095550-16100851 FORWARD LENGTH=1399 | 201606; PREDICTED: uncharacterized protein LOC101303666 [Fragaria vesca subsp. vesca]; sp|Q5XPJ9|SCAR2_ARATH Protein SCAR2 OS=Arabidopsis thaliana OX=3702 GN=SCAR2 PE=1 SV=1; tr|A0A2P6R8L5|A0A2P6R8L5_ROSCH Putative SCAR/WAVE family protein OS=Rosa chinensis OX=74649 GN=RchiOBHm_Chr3g0461041 PE=4 SV=1
1792	FvH4_5g27360	chrFvb5	-	0.000918714	0.0403627	-0.026	AT3G18940.1 | clast3-like protein | Chr3:6527081-6529050 REVERSE LENGTH=281 | 201606; PREDICTED: proteasome assembly chaperone 2 [Fragaria vesca subsp. vesca]; sp|A7SGU6|PSMG2_NEMVE Proteasome assembly chaperone 2 OS=Nematostella vectensis OX=45351 GN=psmg2 PE=3 SV=1; tr|A0A2P6PN93|A0A2P6PN93_ROSCH Proteasome assembly chaperone 2 OS=Rosa chinensis OX=74649 GN=RchiOBHm_Chr6g0261021 PE=3 SV=1
1811	FvH4_5g26810	chrFvb5	-	0.000322599	0.020391	-0.071	AT5G42400.8 | SET domain protein 25 | Chr5:16954501-16960671 REVERSE LENGTH=1388 | 201606; PREDICTED: uncharacterized protein LOC101295723 [Fragaria vesca subsp. vesca] &gt;gi|764589332|ref|XP_011464985.1| PREDICTED: uncharacterized protein LOC101295723 [Fragaria vesca subsp. vesca] &gt;gi|764589336|ref|XP_011464986.1| PREDICTED: uncharacterized protein LOC101295723 [Fragaria vesca subsp. vesca];…
1826	FvH4_5g26100	chrFvb5	-	2.17451e-05	0.00340435	-0.079	AT1G76450.1 | Photosystem II reaction center PsbP family protein | Chr1:28684618-28686109 FORWARD LENGTH=247 | 201606; PREDICTED: psbP domain-containing protein 3, chloroplastic [Fragaria vesca subsp. vesca]; sp|Q9S720|PPD3_ARATH PsbP domain-containing protein 3, chloroplastic OS=Arabidopsis thaliana OX=3702 GN=PPD3 PE=1 SV=2; tr|A0A2P6PBT4|A0A2P6PBT4_ROSCH Putative photosystem II OS=Rosa chinens…
1842	FvH4_6g10510	chrFvb6	+	7.63193e-06	0.00149523	0.169	AT2G38470.1 | WRKY DNA-binding protein 33 | Chr2:16108476-16110539 FORWARD LENGTH=519 | 201606; PREDICTED: probable WRKY transcription factor 33 [Fragaria vesca subsp. vesca]; sp|Q8S8P5|WRK33_ARATH Probable WRKY transcription factor 33 OS=Arabidopsis thaliana OX=3702 GN=WRKY33 PE=1 SV=2; tr|A0A1S5SLA1|A0A1S5SLA1_FRAVE WRKY transcription factor 42 OS=Fragaria vesca OX=57918 PE=2 SV=1
1853	FvH4_5g25240	chrFvb5	-	1.75315e-07	9.52082e-05	-0.068	AT2G35610.1 | xyloglucanase 113 | Chr2:14947617-14951106 REVERSE LENGTH=644 | 201606; PREDICTED: uncharacterized protein LOC101298609 [Fragaria vesca subsp. vesca]; sp|Q8VXZ5|XG113_ARATH Arabinosyltransferase XEG113 OS=Arabidopsis thaliana OX=3702 GN=XEG113 PE=2 SV=1; tr|A0A2P6PBG8|A0A2P6PBG8_ROSCH Putative nucleotide-diphospho-sugar transferase OS=Rosa chinensis OX=74649 GN=RchiOBHm_Chr7g0215361…
1854	FvH4_7g28310	chrFvb7	-	0.000251957	0.0171038	-0.342	AT5G51710.2 | K+ efflux antiporter 5 | Chr5:21004566-21008580 REVERSE LENGTH=565 | 201606; PREDICTED: K(+) efflux antiporter 5 isoform X2 [Fragaria vesca subsp. vesca]; sp|Q8VYR9|KEA5_ARATH K(+) efflux antiporter 5 OS=Arabidopsis thaliana OX=3702 GN=KEA5 PE=2 SV=1; tr|A0A2P6SMK9|A0A2P6SMK9_ROSCH Putative cation/H+ exchanger OS=Rosa chinensis OX=74649 GN=RchiOBHm_Chr1g0375281 PE=4 SV=1
1887	FvH4_5g23580	chrFvb5	-	0.000185221	0.013879	-0.217	AT4G38495.1 | chromatin-remodeling complex subunit | Chr4:18007466-18008025 REVERSE LENGTH=124 | 201606; PREDICTED: chromatin-remodeling complex subunit ies6 [Fragaria vesca subsp. vesca] &gt;gi|764589958|ref|XP_011465078.1| PREDICTED: chromatin-remodeling complex subunit ies6 [Fragaria vesca subsp. vesca]; sp|Q9UTE8|IES6_SCHPO Chromatin-remodeling complex subunit ies6 OS=Schizosaccharomyces pomb…
1929	FvH4_5g21310	chrFvb5	+	0.000264576	0.0178043	-0.121	AT4G18010.1 | myo-inositol polyphosphate 5-phosphatase 2 | Chr4:9991194-9994099 REVERSE LENGTH=646 | 201606; PREDICTED: type I inositol 1,4,5-trisphosphate 5-phosphatase 2 isoform X1 [Fragaria vesca subsp. vesca]; sp|Q9FUR2|IP5P2_ARATH Type I inositol polyphosphate 5-phosphatase 2 OS=Arabidopsis thaliana OX=3702 GN=IP5P2 PE=1 SV=2; tr|A0A2P6P9R9|A0A2P6P9R9_ROSCH Putative inositol-polyphosphate 5-…
2043	FvH4_6g53851	chrFvb6	-	5.93069e-05	0.00659067	-0.176	AT1G27430.2 | GYF domain-containing protein | Chr1:9521718-9526928 REVERSE LENGTH=1345 | 201606; PREDICTED: uncharacterized protein LOC101307824 isoform X3 [Fragaria vesca subsp. vesca]; sp|Q8ILR9|YPF17_PLAF7 Protein PF14_0175 OS=Plasmodium falciparum (isolate 3D7) OX=36329 GN=PF14_0175 PE=1 SV=1; tr|A0A2P6S6J4|A0A2P6S6J4_ROSCH Putative GYF domain-containing protein OS=Rosa chinensis OX=74649 GN=…
2052	FvH4_5g16800	chrFvb5	-	6.5104e-06	0.00134685	0.249	AT3G18215.1 | transmembrane protein%2C putative (Protein of unknown function%2C DUF599) | Chr3:6240968-6242358 FORWARD LENGTH=244 | 201606; PREDICTED: uncharacterized protein LOC101299969 [Fragaria vesca subsp. vesca]; tr|A0A2P6P221|A0A2P6P221_ROSCH Uncharacterized protein OS=Rosa chinensis OX=74649 GN=RchiOBHm_Chr7g0179271 PE=4 SV=1
2058	FvH4_5g16310	chrFvb5	-	0.000630604	0.0308866	-0.077	AT3G48150.1 | anaphase-promoting complex subunit 8 | Chr3:17779800-17782565 REVERSE LENGTH=579 | 201606; PREDICTED: anaphase-promoting complex subunit 8 [Fragaria vesca subsp. vesca]; sp|Q9STS3|CDC23_ARATH Anaphase-promoting complex subunit 8 OS=Arabidopsis thaliana OX=3702 GN=APC8 PE=1 SV=1; tr|A0A2P6P277|A0A2P6P277_ROSCH Putative acetyltransferase A, auxiliary subunit OS=Rosa chinensis OX=74649…
2084	FvH4_6g30920	chrFvb6	+	0.000910202	0.040193	-0.106	AT1G15660.1 | centromere protein C | Chr1:5381230-5385057 FORWARD LENGTH=705 | 201606; PREDICTED: uncharacterized protein LOC101300739 isoform X1 [Fragaria vesca subsp. vesca]; sp|Q66LG9|CENPC_ARATH Centromere protein C OS=Arabidopsis thaliana OX=3702 GN=CENPC PE=2 SV=1; tr|A0A2P6RWN0|A0A2P6RWN0_ROSCH Putative centromere protein C/Mif2/cnp3 OS=Rosa chinensis OX=74649 GN=RchiOBHm_Chr2g0137511 PE=4…
2090	FvH4_3g13360	chrFvb3	+	0.000211358	0.015006	0.059	AT5G44635.1 | minichromosome maintenance (MCM2/3/5) family protein | Chr5:18006431-18010542 REVERSE LENGTH=831 | 201606; PREDICTED: DNA replication licensing factor MCM6 [Fragaria vesca subsp. vesca]; sp|F4KAB8|MCM6_ARATH DNA replication licensing factor MCM6 OS=Arabidopsis thaliana OX=3702 GN=MCM6 PE=1 SV=1; tr|A0A2P6Q7Q2|A0A2P6Q7Q2_ROSCH DNA helicase OS=Rosa chinensis OX=74649 GN=RchiOBHm_Chr5g…
2095	FvH4_3g12940	chrFvb3	+	5.55066e-11	1.14547e-07	-0.19	AT1G30970.1 | zinc finger (C2H2 type) family protein | Chr1:11040613-11043593 REVERSE LENGTH=367 | 201606; PREDICTED: protein SUPPRESSOR OF FRI 4 [Fragaria vesca subsp. vesca]; sp|Q9C5G0|SUF4_ARATH Protein SUPPRESSOR OF FRI 4 OS=Arabidopsis thaliana OX=3702 GN=SUF4 PE=1 SV=1; tr|A0A2P6Q7G7|A0A2P6Q7G7_ROSCH Putative transcription factor interactor and regulator LIM family OS=Rosa chinensis OX=7464…
2124	FvH4_6g01590	chrFvb6	-	0.000169038	0.0130103	-0.21	AT5G05450.1 | P-loop containing nucleoside triphosphate hydrolases superfamily protein | Chr5:1612077-1615195 FORWARD LENGTH=593 | 201606; PREDICTED: DEAD-box ATP-dependent RNA helicase 18-like, partial [Fragaria vesca subsp. vesca]; sp|Q9FLB0|RH18_ARATH DEAD-box ATP-dependent RNA helicase 18 OS=Arabidopsis thaliana OX=3702 GN=RH18 PE=2 SV=1; tr|A0A314Y0U2|A0A314Y0U2_PRUYE RNA helicase OS=Prunus …
2134	FvH4_2g37260	chrFvb2	-	0.000516608	0.027477	0.141	AT3G45890.1 | root UVB sensitive-like protein (Protein of unknown function%2C DUF647) | Chr3:16871697-16874100 FORWARD LENGTH=608 | 201606; PREDICTED: protein root UVB sensitive 1, chloroplastic [Fragaria vesca subsp. vesca]; sp|Q7X6P3|RUS1_ARATH Protein root UVB sensitive 1, chloroplastic OS=Arabidopsis thaliana OX=3702 GN=RUS1 PE=1 SV=1; tr|A0A2P6PZJ1|A0A2P6PZJ1_ROSCH Putative Root UVB sensitiv…
2210	FvH4_7g31130	chrFvb7	-	5.72177e-06	0.00125615	0.332	AT5G53160.2 | regulatory components of ABA receptor 3 | Chr5:21561026-21561953 FORWARD LENGTH=188 | 201606; PREDICTED: abscisic acid receptor PYL8 isoform X2 [Fragaria vesca subsp. vesca]; sp|Q9FGM1|PYL8_ARATH Abscisic acid receptor PYL8 OS=Arabidopsis thaliana OX=3702 GN=PYL8 PE=1 SV=1; tr|A0A2P6SNW0|A0A2P6SNW0_ROSCH Putative polyketide cyclase/dehydrase, START-like domain-containing protein OS=…
2217	FvH4_5g00310	chrFvb5	-	7.29052e-05	0.00750088	-0.169	AT1G06900.1 | Insulinase (Peptidase family M16) family protein | Chr1:2115155-2120635 REVERSE LENGTH=1024 | 201606; PREDICTED: insulin-degrading enzyme-like [Fragaria vesca subsp. vesca]; sp|F4HNU6|NRDC_ARATH Nardilysin-like OS=Arabidopsis thaliana OX=3702 GN=At1g06900 PE=2 SV=1; tr|A0A2P6P868|A0A2P6P868_ROSCH Putative insulysin OS=Rosa chinensis OX=74649 GN=RchiOBHm_Chr7g0202261 PE=3 SV=1
2258	FvH4_2g38970	chrFvb2	+	0.000782757	0.0360569	-0.054	AT3G54340.1 | K-box region and MADS-box transcription factor family protein | Chr3:20119428-20121087 REVERSE LENGTH=232 | 201606; PREDICTED: floral homeotic protein PMADS 1 [Fragaria vesca subsp. vesca]; sp|P23706|DEFA_ANTMA Floral homeotic protein DEFICIENS OS=Antirrhinum majus OX=4151 GN=DEFA PE=1 SV=1; tr|Q5VJN1|Q5VJN1_FRAAN AP3 OS=Fragaria ananassa OX=3747 GN=APETALA3 PE=2 SV=1
2272	FvH4_1g17710	chrFvb1	+	0.000450914	0.0251741	0.232	AT1G60170.1 | pre-mRNA processing ribonucleoprotein binding region-containing protein | Chr1:22193008-22195177 FORWARD LENGTH=485 | 201606; PREDICTED: U4/U6 small nuclear ribonucleoprotein Prp31 isoform X1 [Fragaria vesca subsp. vesca]; sp|Q8RXN6|PRP31_ARATH U4/U6 small nuclear ribonucleoprotein Prp31 homolog OS=Arabidopsis thaliana OX=3702 GN=PRP31 PE=1 SV=1; tr|A0A2P6RP40|A0A2P6RP40_ROSCH Putat…
2305	FvH4_3g02040	chrFvb3	-	0.000426217	0.0242975	-0.063	AT1G11720.2 | starch synthase 3 | Chr1:3951597-3956840 FORWARD LENGTH=1094 | 201606; PREDICTED: starch synthase 3, chloroplastic/amyloplastic [Fragaria vesca subsp. vesca] &gt;gi|764549726|ref|XP_011459990.1| PREDICTED: starch synthase 3, chloroplastic/amyloplastic [Fragaria vesca subsp. vesca] &gt;gi|764549730|ref|XP_011459991.1| PREDICTED: starch synthase 3, chloroplastic/amyloplastic [Fragaria…
2336	FvH4_3g00220	chrFvb3	+	8.65702e-05	0.0083223	-0.222	AT5G47800.4 | Phototropic-responsive NPH3 family protein | Chr5:19354171-19356126 FORWARD LENGTH=559 | 201606; PREDICTED: BTB/POZ domain-containing protein At5g47800 isoform X2 [Fragaria vesca subsp. vesca]; sp|Q9FIK1|Y5780_ARATH BTB/POZ domain-containing protein At5g47800 OS=Arabidopsis thaliana OX=3702 GN=At5g47800 PE=2 SV=1; tr|A0A2P6Q1Y9|A0A2P6Q1Y9_ROSCH Putative SKP1/BTB/POZ domain, NPH3 dom…
2390	FvH4_2g39870	chrFvb2	+	2.54564e-05	0.00377035	-0.119	AT5G42710.1 | hypothetical protein | Chr5:17125578-17128696 FORWARD LENGTH=807 | 201606; PREDICTED: uncharacterized protein LOC101301072 [Fragaria vesca subsp. vesca]; tr|A0A2P6QFM4|A0A2P6QFM4_ROSCH Uncharacterized protein OS=Rosa chinensis OX=74649 GN=RchiOBHm_Chr5g0052261 PE=4 SV=1
2397	FvH4_6g14300	chrFvb6	+	0.000883854	0.0392535	0.052	AT2G37500.1 | arginine biosynthesis protein ArgJ family | Chr2:15739904-15742689 REVERSE LENGTH=468 | 201606; PREDICTED: arginine biosynthesis bifunctional protein ArgJ, chloroplastic [Fragaria vesca subsp. vesca]; sp|Q3C251|ARGJ_CITLA Arginine biosynthesis bifunctional protein ArgJ, chloroplastic OS=Citrullus lanatus OX=3654 PE=1 SV=1; tr|A0A2P6RA79|A0A2P6RA79_ROSCH Arginine biosynthesis bifunct…
2421	FvH4_2g37520	chrFvb2	-	8.37572e-06	0.00160043	-0.297	AT1G63610.1 | hypothetical protein | Chr1:23583675-23585599 REVERSE LENGTH=340 | 201606; PREDICTED: uncharacterized protein LOC101304060 isoform X2 [Fragaria vesca subsp. vesca]; tr|A0A2P6PZJ4|A0A2P6PZJ4_ROSCH Uncharacterized protein OS=Rosa chinensis OX=74649 GN=RchiOBHm_Chr6g0304221 PE=4 SV=1
2453	FvH4_3g01470	chrFvb3	+	0.000935022	0.0408231	-0.082	AT4G04320.1 | malonyl-CoA decarboxylase family protein | Chr4:2113565-2116525 FORWARD LENGTH=518 | 201606; PREDICTED: malonyl-CoA decarboxylase, mitochondrial [Fragaria vesca subsp. vesca]; sp|Q920F5|DCMC_RAT Malonyl-CoA decarboxylase, mitochondrial OS=Rattus norvegicus OX=10116 GN=Mlycd PE=1 SV=1; tr|A0A2P6Q2F2|A0A2P6Q2F2_ROSCH Putative malonyl-CoA decarboxylase OS=Rosa chinensis OX=74649 GN=Rch…
2459	FvH4_6g13810	chrFvb6	-	0.00013346	0.0109583	0.349	AT3G09410.1 | Pectinacetylesterase family protein | Chr3:2898243-2900984 REVERSE LENGTH=427 | 201606; PREDICTED: pectin acetylesterase 5-like [Fragaria vesca subsp. vesca]; sp|Q9SR22|PAE5_ARATH Pectin acetylesterase 5 OS=Arabidopsis thaliana OX=3702 GN=PAE5 PE=2 SV=1; tr|A0A2P6RA18|A0A2P6RA18_ROSCH Pectin acetylesterase OS=Rosa chinensis OX=74649 GN=RchiOBHm_Chr3g0466741 PE=3 SV=1
2490	FvH4_4g16290	chrFvb4	+	0.000519276	0.027533	-0.114	AT1G05430.1 | hypothetical protein | Chr1:1594227-1595731 REVERSE LENGTH=269 | 201606; PREDICTED: uncharacterized protein LOC101305455 [Fragaria vesca subsp. vesca]; tr|A0A2P6QWP5|A0A2P6QWP5_ROSCH Uncharacterized protein OS=Rosa chinensis OX=74649 GN=RchiOBHm_Chr4g0415951 PE=4 SV=1
2494	FvH4_3g00250	chrFvb3	+	0.000391192	0.022891	-0.165	AT5G47760.1 | 2-phosphoglycolate phosphatase 2 | Chr5:19343121-19344979 REVERSE LENGTH=301 | 201606; PREDICTED: phosphoglycolate phosphatase 2 isoform X2 [Fragaria vesca subsp. vesca]; sp|Q8GWU0|PGP2_ARATH Phosphoglycolate phosphatase 2 OS=Arabidopsis thaliana OX=3702 GN=PGLP2 PE=1 SV=1; tr|A0A2P6Q1Z3|A0A2P6Q1Z3_ROSCH Phosphoglycolate phosphatase OS=Rosa chinensis OX=74649 GN=RchiOBHm_Chr5g000034…
2507	FvH4_6g14210	chrFvb6	-	0.000259455	0.0175359	0.032	AT1G61150.9 | LisH and RanBPM domains containing protein | Chr1:22542979-22544355 FORWARD LENGTH=226 | 201606; PREDICTED: glucose-induced degradation protein 8 homolog isoform X2 [Fragaria vesca subsp. vesca]; sp|Q84WK5|GID8_ARATH Protein GID8 homolog OS=Arabidopsis thaliana OX=3702 GN=GID8 PE=1 SV=1; tr|A0A2P6Q3V1|A0A2P6Q3V1_ROSCH Putative transcription factor interactor and regulator LisH famil…
2564	FvH4_6g21260	chrFvb6	-	0.000229633	0.0158667	0.099	AT3G58460.1 | RHOMBOID-like protein 15 | Chr3:21623374-21626348 REVERSE LENGTH=403 | 201606; PREDICTED: uncharacterized protein At3g58460 isoform X2 [Fragaria vesca subsp. vesca]; sp|Q8LB17|RBL15_ARATH Rhomboid-like protein 15 OS=Arabidopsis thaliana OX=3702 GN=RBL15 PE=1 SV=2; tr|A0A2P6RD04|A0A2P6RD04_ROSCH Putative serine endopeptidase OS=Rosa chinensis OX=74649 GN=RchiOBHm_Chr3g0477721 PE=4 SV…
2565	FvH4_6g21260	chrFvb6	-	0.000451353	0.0251741	0.069	AT3G58460.1 | RHOMBOID-like protein 15 | Chr3:21623374-21626348 REVERSE LENGTH=403 | 201606; PREDICTED: uncharacterized protein At3g58460 isoform X2 [Fragaria vesca subsp. vesca]; sp|Q8LB17|RBL15_ARATH Rhomboid-like protein 15 OS=Arabidopsis thaliana OX=3702 GN=RBL15 PE=1 SV=2; tr|A0A2P6RD04|A0A2P6RD04_ROSCH Putative serine endopeptidase OS=Rosa chinensis OX=74649 GN=RchiOBHm_Chr3g0477721 PE=4 SV…
2574	FvH4_7g17850	chrFvb7	+	1.98397e-13	7.67672e-10	-0.206	AT1G01060.6 | Homeodomain-like superfamily protein | Chr1:33992-36836 REVERSE LENGTH=643 | 201606; PREDICTED: protein LHY-like [Fragaria vesca subsp. vesca] &gt;gi|764623609|ref|XP_011468882.1| PREDICTED: protein LHY-like [Fragaria vesca subsp. vesca] &gt;gi|764623616|ref|XP_011468883.1| PREDICTED: protein LHY-like [Fragaria vesca subsp. vesca] &gt;gi|764623620|ref|XP_011468884.1| PREDICTED: prot…
2588	FvH4_5g27121	chrFvb5	-	6.30933e-07	0.000260407	0.343	AT4G24250.1 | Seven transmembrane MLO family protein | Chr4:12575008-12577517 REVERSE LENGTH=478 | 201606; PREDICTED: endoglucanase 25 [Fragaria vesca subsp. vesca]; sp|Q94KB2|MLO13_ARATH MLO-like protein 13 OS=Arabidopsis thaliana OX=3702 GN=MLO13 PE=2 SV=1; tr|A0A2P6PC78|A0A2P6PC78_ROSCH MLO-like protein OS=Rosa chinensis OX=74649 GN=MLO PE=3 SV=1
2639	FvH4_7g34220	chrFvb7	-	0.000714828	0.0339379	-0.051	AT5G16680.2 | RING/FYVE/PHD zinc finger superfamily protein | Chr5:5467534-5472956 REVERSE LENGTH=1311 | 201606; PREDICTED: uncharacterized protein LOC101314703 isoform X1 [Fragaria vesca subsp. vesca]; sp|Q8UVR5|BAZ1A_XENLA Bromodomain adjacent to zinc finger domain protein 1A (Fragment) OS=Xenopus laevis OX=8355 GN=baz1a PE=2 SV=1; tr|A0A2P6SPY9|A0A2P6SPY9_ROSCH Putative chromatin regulator PHD…
2646	FvH4_2g30220	chrFvb2	+	0.000358189	0.0219559	0.339	AT4G13350.2 | NSP (nuclear shuttle protein)-interacting GTPase | Chr4:7770170-7773321 REVERSE LENGTH=602 | 201606; PREDICTED: uncharacterized protein LOC105349887 [Fragaria vesca subsp. vesca]; sp|Q8RXE7|AGD14_ARATH Probable ADP-ribosylation factor GTPase-activating protein AGD14 OS=Arabidopsis thaliana OX=3702 GN=AGD14 PE=1 SV=2; tr|A0A2P6Q1Q5|A0A2P6Q1Q5_ROSCH Putative Arf GTPase activating prot…
2685	FvH4_2g08900	chrFvb2	+	0.000918824	0.0403627	0.503	AT1G33540.1 | serine carboxypeptidase-like 18 | Chr1:12162349-12164700 REVERSE LENGTH=464 | 201606; PREDICTED: serine carboxypeptidase-like 13 [Fragaria vesca subsp. vesca]; sp|Q9C7Z9|SCP18_ARATH Serine carboxypeptidase-like 18 OS=Arabidopsis thaliana OX=3702 GN=SCPL18 PE=2 SV=2; tr|A0A2P6PP54|A0A2P6PP54_ROSCH Putative peptidase S10, serine carboxypeptidase, alpha/Beta hydrolase OS=Rosa chinensis…
2765	FvH4_2g13610	chrFvb2	-	0.000198362	0.0144478	-0.289	AT1G20560.1 | acyl activating enzyme 1 | Chr1:7119927-7121730 REVERSE LENGTH=556 | 201606; PREDICTED: probable acyl-activating enzyme 1, peroxisomal [Fragaria vesca subsp. vesca]; sp|F4HUK6|AAE1_ARATH Probable acyl-activating enzyme 1, peroxisomal OS=Arabidopsis thaliana OX=3702 GN=AAE1 PE=2 SV=1; tr|A0A2P6PS04|A0A2P6PS04_ROSCH Putative 4-coumarate--CoA ligase OS=Rosa chinensis OX=74649 GN=RchiOB…
2802	FvH4_4g00330	chrFvb4	+	0.000226793	0.0157056	-0.129	AT1G04730.1 | P-loop containing nucleoside triphosphate hydrolases superfamily protein | Chr1:1325385-1331086 REVERSE LENGTH=943 | 201606; PREDICTED: chromosome transmission fidelity protein 18 homolog isoform X2 [Fragaria vesca subsp. vesca]; sp|Q6NU40|CTF18_XENLA Chromosome transmission fidelity protein 18 homolog OS=Xenopus laevis OX=8355 GN=chtf18 PE=2 SV=1; tr|A0A2P6QNW1|A0A2P6QNW1_ROSCH Put…
2835	FvH4_3g04030	chrFvb3	-	7.39418e-08	4.31862e-05	-0.431	AT4G21520.1 | Transducin/WD40 repeat-like superfamily protein | Chr4:11447514-11450377 REVERSE LENGTH=425 | 201606; PREDICTED: LOW QUALITY PROTEIN: telomerase Cajal body protein 1 [Fragaria vesca subsp. vesca]; sp|Q60525|TCAB1_MESAU Telomerase Cajal body protein 1 OS=Mesocricetus auratus OX=10036 GN=Wrap53 PE=2 SV=1; tr|A0A2P6Q3J8|A0A2P6Q3J8_ROSCH Putative transcription factor WD40-like family OS…
2881	FvH4_2g22920	chrFvb2	-	1.7679e-10	2.60597e-07	0.603	AT1G03060.2 | BEACH-DOMAIN HOMOLOG A1 | Chr1:712971-726891 REVERSE LENGTH=3600 | 201606; PREDICTED: BEACH domain-containing protein lvsA isoform X1 [Fragaria vesca subsp. vesca]; sp|F4HZB2|BCHA1_ARATH Protein SPIRRIG OS=Arabidopsis thaliana OX=3702 GN=SPI PE=1 SV=1; tr|A0A2P6PVP6|A0A2P6PVP6_ROSCH Putative transcription factor WD40-like family OS=Rosa chinensis OX=74649 GN=RchiOBHm_Chr6g0289881 PE…
2887	FvH4_2g26711	chrFvb2	-	0.000319458	0.0203056	-0.105	AT4G08310.1 | DNA ligase | Chr4:5249047-5252139 REVERSE LENGTH=504 | 201606; PREDICTED: glutamic acid-rich protein-like [Fragaria vesca subsp. vesca]; tr|A0A2P6PX65|A0A2P6PX65_ROSCH Putative histone chaperone domain CHZ OS=Rosa chinensis OX=74649 GN=RchiOBHm_Chr6g0295601 PE=4 SV=1
2903	FvH4_6g39010	chrFvb6	-	9.21241e-05	0.00865741	-0.109	AT3G59030.1 | MATE efflux family protein | Chr3:21819124-21821288 FORWARD LENGTH=507 | 201606; PREDICTED: protein TRANSPARENT TESTA 12-like [Fragaria vesca subsp. vesca]; sp|Q9LYT3|DTX41_ARATH Protein DETOXIFICATION 41 OS=Arabidopsis thaliana OX=3702 GN=DTX41 PE=2 SV=1; tr|A0A2P6S0K6|A0A2P6S0K6_ROSCH Protein DETOXIFICATION OS=Rosa chinensis OX=74649 GN=RchiOBHm_Chr2g0152611 PE=3 SV=1
2925	FvH4_6g33560	chrFvb6	-	0.000510559	0.0272941	-0.047	AT3G13800.4 | Metallo-hydrolase/oxidoreductase superfamily protein | Chr3:4538879-4541366 FORWARD LENGTH=361 | 201606; PREDICTED: putative hydrolase C777.06c isoform X1 [Fragaria vesca subsp. vesca]; sp|O74545|YCV6_SCHPO Putative hydrolase C777.06c OS=Schizosaccharomyces pombe (strain 972 / ATCC 24843) OX=284812 GN=SPCC777.06c PE=4 SV=1; tr|A0A2P6RY57|A0A2P6RY57_ROSCH Putative phosphoribosyl 1,2-…
2927	FvH4_2g21360	chrFvb2	-	1.04387e-05	0.00193491	-0.156	AT2G31140.1 | Peptidase S24/S26A/S26B/S26C family protein | Chr2:13270088-13271619 FORWARD LENGTH=205 | 201606; PREDICTED: uncharacterized protein LOC101313855 [Fragaria vesca subsp. vesca] &gt;gi|764526887|ref|XP_011458008.1| PREDICTED: uncharacterized protein LOC101313855 [Fragaria vesca subsp. vesca]; tr|A0A2P6PV75|A0A2P6PV75_ROSCH Putative peptidase S24/S26A/S26B/S26C, peptidase S24/S26, beta…
2941	FvH4_2g21270	chrFvb2	+	0.000421925	0.0241418	-0.258	AT2G20495.1 | Serine/Threonine-kinase | Chr2:8833180-8835034 FORWARD LENGTH=282 | 201606; PREDICTED: uncharacterized protein LOC101290823 isoform X3 [Fragaria vesca subsp. vesca]; sp|P49842|STK19_HUMAN Serine/threonine-protein kinase 19 OS=Homo sapiens OX=9606 GN=STK19 PE=1 SV=2; tr|A0A2P6PV67|A0A2P6PV67_ROSCH Putative non-specific serine/threonine protein kinase OS=Rosa chinensis OX=74649 GN=Rch…
2945	FvH4_2g24180	chrFvb2	+	0.000359169	0.0219725	0.258	AT2G48060.2 | piezo-type mechanosensitive ion channel component | Chr2:19651560-19662386 REVERSE LENGTH=2485 | 201606; PREDICTED: piezo-type mechanosensitive ion channel homolog isoform X1 [Fragaria vesca subsp. vesca]; sp|F4IN58|PIEZO_ARATH Piezo-type mechanosensitive ion channel homolog OS=Arabidopsis thaliana OX=3702 GN=At2g48060/At2g48040/At2g48050 PE=2 SV=1; tr|A0A2P6PW94|A0A2P6PW94_ROSCH Pu…
3001	FvH4_4g10960	chrFvb4	+	2.31125e-06	0.000674952	-0.131	AT2G43400.1 | electron-transfer flavoprotein:ubiquinone oxidoreductase | Chr2:18021304-18025041 FORWARD LENGTH=633 | 201606; PREDICTED: electron transfer flavoprotein-ubiquinone oxidoreductase, mitochondrial isoform X3 [Fragaria vesca subsp. vesca]; sp|O22854|ETFQO_ARATH Electron transfer flavoprotein-ubiquinone oxidoreductase, mitochondrial OS=Arabidopsis thaliana OX=3702 GN=ETFQO PE=2 SV=1; tr|…
3055	FvH4_2g18351	chrFvb2	+	3.38583e-07	0.00016115	0.361	AT4G13020.1 | Protein kinase superfamily protein | Chr4:7603947-7606812 FORWARD LENGTH=435 | 201606; PREDICTED: serine/threonine-protein kinase MHK [Fragaria vesca subsp. vesca] &gt;gi|764528883|ref|XP_011458153.1| PREDICTED: serine/threonine-protein kinase MHK [Fragaria vesca subsp. vesca] &gt;gi|764528888|ref|XP_011458154.1| PREDICTED: serine/threonine-protein kinase MHK [Fragaria vesca subsp. …
3085	FvH4_2g17450	chrFvb2	+	0.000503652	0.0270828	-0.188	AT5G48385.1 | FRIGIDA-like protein | Chr5:19609471-19611712 FORWARD LENGTH=558 | 201606; PREDICTED: FRIGIDA-like protein 3 [Fragaria vesca subsp. vesca] &gt;gi|764528498|ref|XP_011458126.1| PREDICTED: FRIGIDA-like protein 3 [Fragaria vesca subsp. vesca]; sp|Q67ZB3|FRL3_ARATH FRIGIDA-like protein 3 OS=Arabidopsis thaliana OX=3702 GN=FRL3 PE=1 SV=1; tr|A0A2P6PTQ5|A0A2P6PTQ5_ROSCH FRIGIDA-like prote…
3091	FvH4_2g30140	chrFvb2	+	1.9298e-06	0.000615844	0.159	AT5G25520.2 | SPOC domain / Transcription elongation factor S-II protein | Chr5:8885550-8889484 FORWARD LENGTH=997 | 201606; PREDICTED: death-inducer obliterator 1 [Fragaria vesca subsp. vesca]; sp|Q92576|PHF3_HUMAN PHD finger protein 3 OS=Homo sapiens OX=9606 GN=PHF3 PE=1 SV=3; tr|A0A2P6Q1S1|A0A2P6Q1S1_ROSCH Putative transcription elongation factor S-II, central domain-containing protein OS=Rosa…
3098	FvH4_2g17330	chrFvb2	+	0.00023964	0.0164116	-0.149	AT5G36930.3 | Disease resistance protein (TIR-NBS-LRR class) family | Chr5:14568141-14571907 REVERSE LENGTH=1125 | 201606; PREDICTED: TMV resistance protein N-like [Fragaria vesca subsp. vesca]; sp|Q40392|TMVRN_NICGU TMV resistance protein N OS=Nicotiana glutinosa OX=35889 GN=N PE=1 SV=1; tr|A0A251MZX4|A0A251MZX4_PRUPE Uncharacterized protein OS=Prunus persica OX=3760 GN=PRUPE_8G184900 PE=4 SV=1
3109	FvH4_5g36580	chrFvb5	+	2.57138e-05	0.00379034	-0.27	AT5G40080.1 | Mitochondrial ribosomal protein L27 | Chr5:16040190-16041529 REVERSE LENGTH=94 | 201606; PREDICTED: 39S ribosomal protein L41-A, mitochondrial [Fragaria vesca subsp. vesca] &gt;gi|764586121|ref|XP_011464609.1| PREDICTED: 39S ribosomal protein L41-A, mitochondrial [Fragaria vesca subsp. vesca]; sp|Q6DJI4|RM41A_XENLA 39S ribosomal protein L41-A, mitochondrial OS=Xenopus laevis OX=8355…
3131	FvH4_2g16500	chrFvb2	-	0.000610817	0.0304474	0.096	AT1G12740.1 | cytochrome P450%2C family 87%2C subfamily A%2C polypeptide 2 | Chr1:4342462-4344569 FORWARD LENGTH=472 | 201606; PREDICTED: cytochrome P450 87A3-like [Fragaria vesca subsp. vesca]; sp|Q7XU38|C87A3_ORYSJ Cytochrome P450 87A3 OS=Oryza sativa subsp. japonica OX=39947 GN=CYP87A3 PE=2 SV=3; tr|A0A2P6PT95|A0A2P6PT95_ROSCH Putative cytochrome P450 OS=Rosa chinensis OX=74649 GN=RchiOBHm_Chr…
3160	FvH4_2g15890	chrFvb2	+	0.000330314	0.0207401	-0.144
3177	FvH4_2g15650	chrFvb2	+	7.23657e-06	0.00144521	-0.05	AT2G16950.2 | transportin 1 | Chr2:7353939-7360637 FORWARD LENGTH=891 | 201606; PREDICTED: transportin-1 [Fragaria vesca subsp. vesca]; sp|Q8H0U4|TNPO1_ARATH Transportin-1 OS=Arabidopsis thaliana OX=3702 GN=TRN1 PE=1 SV=1; tr|A0A2P6PSU7|A0A2P6PSU7_ROSCH Uncharacterized protein OS=Rosa chinensis OX=74649 GN=RchiOBHm_Chr6g0278851 PE=4 SV=1
3202	FvH4_2g15280	chrFvb2	-	0.000293922	0.0191142	-0.046	AT1G12770.2 | P-loop containing nucleoside triphosphate hydrolases superfamily protein | Chr1:4351888-4353543 FORWARD LENGTH=551 | 201606; PREDICTED: DEAD-box ATP-dependent RNA helicase 47B [Fragaria vesca subsp. vesca]; sp|Q10PV9|RH47B_ORYSJ DEAD-box ATP-dependent RNA helicase 47B OS=Oryza sativa subsp. japonica OX=39947 GN=Os03g0219700 PE=2 SV=1; tr|A0A2P6PSP9|A0A2P6PSP9_ROSCH Putative RNA heli…
3235	FvH4_2g11930	chrFvb2	+	0.00109123	0.0449787	-0.181	AT4G33520.2 | P-type ATP-ase 1 | Chr4:16118993-16125849 FORWARD LENGTH=949 | 201606; PREDICTED: copper-transporting ATPase PAA1, chloroplastic [Fragaria vesca subsp. vesca]; sp|Q9SZC9|HMA6_ARATH Copper-transporting ATPase PAA1, chloroplastic OS=Arabidopsis thaliana OX=3702 GN=PAA1 PE=1 SV=1; tr|A0A251MTY6|A0A251MTY6_PRUPE Uncharacterized protein OS=Prunus persica OX=3760 GN=PRUPE_8G060400 PE=3 SV…
3264	FvH4_1g17390	chrFvb1	+	0.000216139	0.0152059	-0.101	AT4G37560.1 | Acetamidase/Formamidase family protein | Chr4:17646489-17648457 FORWARD LENGTH=452 | 201606; PREDICTED: putative formamidase C869.04 isoform X2 [Fragaria vesca subsp. vesca]; sp|Q50228|FMDA_METME Formamidase OS=Methylophilus methylotrophus OX=17 GN=fmdA PE=1 SV=1; tr|A0A251NU16|A0A251NU16_PRUPE Uncharacterized protein OS=Prunus persica OX=3760 GN=PRUPE_6G223000 PE=4 SV=1
3266	FvH4_1g17390	chrFvb1	+	3.10655e-05	0.004293	0.18	AT4G37560.1 | Acetamidase/Formamidase family protein | Chr4:17646489-17648457 FORWARD LENGTH=452 | 201606; PREDICTED: putative formamidase C869.04 isoform X2 [Fragaria vesca subsp. vesca]; sp|Q50228|FMDA_METME Formamidase OS=Methylophilus methylotrophus OX=17 GN=fmdA PE=1 SV=1; tr|A0A251NU16|A0A251NU16_PRUPE Uncharacterized protein OS=Prunus persica OX=3760 GN=PRUPE_6G223000 PE=4 SV=1
3288	FvH4_2g26720	chrFvb2	-	2.32996e-07	0.000120207	0.199	AT1G18340.1 | basal transcription factor complex subunit-like protein | Chr1:6311612-6313734 REVERSE LENGTH=301 | 201606; PREDICTED: general transcription factor IIH subunit 3 isoform X1 [Fragaria vesca subsp. vesca]; sp|Q8LF41|TFB4_ARATH General transcription and DNA repair factor IIH subunit TFB4 OS=Arabidopsis thaliana OX=3702 GN=TFB4 PE=2 SV=1; tr|A0A2P6PX67|A0A2P6PX67_ROSCH Putative TFIIH su…
3303	FvH4_3g46040	chrFvb3	+	4.50565e-06	0.00106468	0.244	AT1G55550.1 | P-loop containing nucleoside triphosphate hydrolases superfamily protein | Chr1:20748915-20752862 FORWARD LENGTH=859 | 201606; PREDICTED: kinesin-like protein KIF21A isoform X2 [Fragaria vesca subsp. vesca]; sp|F4I1T9|KN14T_ARATH Kinesin-like protein KIN-14T OS=Arabidopsis thaliana OX=3702 GN=KIN14T PE=3 SV=1; tr|A0A2P6QNR3|A0A2P6QNR3_ROSCH Putative minus-end-directed kinesin ATPase…
3326	FvH4_2g12232	chrFvb2	+	1.4803e-06	0.000482344	0.591	AT1G34355.3 | forkhead-associated (FHA) domain-containing protein | Chr1:12536497-12541730 FORWARD LENGTH=1318 | 201606; PREDICTED: uncharacterized protein LOC101300793 [Fragaria vesca subsp. vesca]; sp|B7SY83|PS1_ARATH FHA domain-containing protein PS1 OS=Arabidopsis thaliana OX=3702 GN=PS1 PE=2 SV=1; tr|A0A2P6PR85|A0A2P6PR85_ROSCH Putative transcription factor interactor and regulator FHA-SMAD …
3374	FvH4_3g11950	chrFvb3	-	1.72747e-05	0.00289048	-0.215	AT5G45110.1 | NPR1-like protein 3 | Chr5:18229319-18231334 FORWARD LENGTH=586 | 201606; PREDICTED: regulatory protein NPR3-like [Fragaria vesca subsp. vesca] &gt;gi|764554021|ref|XP_011460459.1| PREDICTED: regulatory protein NPR3-like [Fragaria vesca subsp. vesca]; sp|Q8L746|NPR3_ARATH Regulatory protein NPR3 OS=Arabidopsis thaliana OX=3702 GN=NPR3 PE=1 SV=1; tr|A0A2P6Q704|A0A2P6Q704_ROSCH Putati…
3410	FvH4_1g24990	chrFvb1	+	0.000741484	0.0347661	-0.243	AT5G09230.7 | sirtuin 2 | Chr5:2871559-2873613 FORWARD LENGTH=376 | 201606; PREDICTED: NAD-dependent protein deacetylase SRT2 isoform X1 [Fragaria vesca subsp. vesca]; sp|Q94AQ6|SIR4_ARATH NAD-dependent protein deacylase SRT2 OS=Arabidopsis thaliana OX=3702 GN=SRT2 PE=2 SV=1; tr|A0A2P6RST9|A0A2P6RST9_ROSCH NAD-dependent protein deacylase OS=Rosa chinensis OX=74649 GN=RchiOBHm_Chr2g0122631 PE=3 SV…
3414	FvH4_2g35070	chrFvb2	-	0.000927807	0.0406803	-0.464	AT1G31480.1 | shoot gravitropism 2 (SGR2) | Chr1:11266225-11271527 FORWARD LENGTH=933 | 201606; PREDICTED: phospholipase SGR2 [Fragaria vesca subsp. vesca]; sp|Q8W5R2|SHGR2_ARATH Phospholipase SGR2 OS=Arabidopsis thaliana OX=3702 GN=SGR2 PE=1 SV=1; tr|A0A2P6Q094|A0A2P6Q094_ROSCH Putative DDHD domain, alpha/Beta hydrolase OS=Rosa chinensis OX=74649 GN=RchiOBHm_Chr6g0306901 PE=4 SV=1
3456	FvH4_7g11000	chrFvb7	+	2.21392e-05	0.00344381	-0.154	AT5G04620.2 | biotin F | Chr5:1327292-1329934 FORWARD LENGTH=476 | 201606; PREDICTED: 2-amino-3-ketobutyrate coenzyme A ligase, mitochondrial [Fragaria vesca subsp. vesca]; sp|Q8GW43|BIOF_ARATH 8-amino-7-oxononanoate synthase OS=Arabidopsis thaliana OX=3702 GN=BIOF PE=1 SV=2; tr|A0A2P6SFN4|A0A2P6SFN4_ROSCH Putative 8-amino-7-oxononanoate synthase OS=Rosa chinensis OX=74649 GN=RchiOBHm_Chr1g034893…
3506	FvH4_2g34870	chrFvb2	+	2.83855e-05	0.00410488	-0.064	AT1G47490.1 | RNA-binding protein 47C | Chr1:17424801-17427182 FORWARD LENGTH=432 | 201606; PREDICTED: polyadenylate-binding protein RBP47-like [Fragaria vesca subsp. vesca]; sp|Q9SX79|RB47C_ARATH Polyadenylate-binding protein RBP47C OS=Arabidopsis thaliana OX=3702 GN=RBP47C PE=2 SV=1; tr|A0A2P6Q099|A0A2P6Q099_ROSCH Putative nucleotide-binding alpha-beta plait domain-containing protein OS=Rosa ch…
3553	FvH4_1g16100	chrFvb1	-	0.000139633	0.0113684	-0.133	AT4G36960.2 | RNA-binding (RRM/RBD/RNP motifs) family protein | Chr4:17427349-17429589 FORWARD LENGTH=379 | 201606; PREDICTED: DAZ-associated protein 1 [Fragaria vesca subsp. vesca] &gt;gi|764514079|ref|XP_011464085.1| PREDICTED: DAZ-associated protein 1 [Fragaria vesca subsp. vesca] &gt;gi|764514084|ref|XP_011464086.1| PREDICTED: DAZ-associated protein 1 [Fragaria vesca subsp. vesca]; sp|Q8W034|…
3561	FvH4_1g16580	chrFvb1	+	1.39353e-10	2.27036e-07	-0.145	AT3G19420.1 | PTEN 2 | Chr3:6731824-6735354 FORWARD LENGTH=611 | 201606; PREDICTED: putative tyrosine-protein phosphatase TPTE [Fragaria vesca subsp. vesca]; sp|Q9LT75|PTN2A_ARATH Phosphatidylinositol 3,4,5-trisphosphate 3-phosphatase and protein-tyrosine-phosphatase PTEN2A OS=Arabidopsis thaliana OX=3702 GN=PTEN2A PE=1 SV=1; tr|A0A2P6RNQ8|A0A2P6RNQ8_ROSCH Putative phosphoric monoester hydrolase …
3582	FvH4_3g11100	chrFvb3	+	3.00521e-05	0.00420933	-0.061	AT3G25690.3 | Hydroxyproline-rich glycoprotein family protein | Chr3:9354061-9357757 FORWARD LENGTH=863 | 201606; PREDICTED: protein CHUP1, chloroplastic-like [Fragaria vesca subsp. vesca]; sp|Q9LI74|CHUP1_ARATH Protein CHUP1, chloroplastic OS=Arabidopsis thaliana OX=3702 GN=CHUP1 PE=1 SV=1; tr|A0A2P6Q6K8|A0A2P6Q6K8_ROSCH Uncharacterized protein OS=Rosa chinensis OX=74649 GN=RchiOBHm_Chr5g0017991…
3634	FvH4_6g34090	chrFvb6	+	0.000325201	0.0205022	0.161	PREDICTED: extensin-like [Fragaria vesca subsp. vesca]
3646	FvH4_6g08610	chrFvb6	+	1.06727e-06	0.000379741	-0.35	AT1G09530.6 | phytochrome interacting factor 3 | Chr1:3077216-3079367 FORWARD LENGTH=524 | 201606; PREDICTED: transcription factor PIF3 isoform X1 [Fragaria vesca subsp. vesca] &gt;gi|764597776|ref|XP_011466209.1| PREDICTED: transcription factor PIF3 isoform X1 [Fragaria vesca subsp. vesca]; sp|O80536|PIF3_ARATH Transcription factor PIF3 OS=Arabidopsis thaliana OX=3702 GN=PIF3 PE=1 SV=1; tr|A0A2P…
3649	FvH4_6g08610	chrFvb6	+	0.000265344	0.0178172	-0.233	AT1G09530.6 | phytochrome interacting factor 3 | Chr1:3077216-3079367 FORWARD LENGTH=524 | 201606; PREDICTED: transcription factor PIF3 isoform X1 [Fragaria vesca subsp. vesca] &gt;gi|764597776|ref|XP_011466209.1| PREDICTED: transcription factor PIF3 isoform X1 [Fragaria vesca subsp. vesca]; sp|O80536|PIF3_ARATH Transcription factor PIF3 OS=Arabidopsis thaliana OX=3702 GN=PIF3 PE=1 SV=1; tr|A0A2P…
3656	FvH4_4g06040	chrFvb4	-	6.01162e-07	0.000251473	-0.437	AT2G26590.3 | regulatory particle non-ATPase 13 | Chr2:11311182-11314717 REVERSE LENGTH=300 | 201606; PREDICTED: 26S proteasome regulatory subunit RPN13 [Fragaria vesca subsp. vesca] &gt;gi|764586838|ref|XP_011464697.1| PREDICTED: 26S proteasome regulatory subunit RPN13 [Fragaria vesca subsp. vesca]; sp|O48726|RPN13_ARATH 26S proteasome regulatory subunit RPN13 OS=Arabidopsis thaliana OX=3702 GN=…
3707	FvH4_3g07940	chrFvb3	+	0.000729762	0.0344466	-0.191	AT2G34090.1 | maternal effect embryo arrest 18 | Chr2:14396283-14399170 REVERSE LENGTH=445 | 201606; putative LPPG:FO 2-phospho-L-lactate transferase CofD/UPF0052 [Rosa chinensis]; sp|P53980|YNB1_YEAST Uncharacterized protein YNL011C OS=Saccharomyces cerevisiae (strain ATCC 204508 / S288c) OX=559292 GN=YNL011C PE=1 SV=1; tr|A0A2P6Q4P3|A0A2P6Q4P3_ROSCH Putative LPPG:FO 2-phospho-L-lactate transfer…
3708	FvH4_3g07940	chrFvb3	+	0.00113532	0.0460115	-0.136	AT2G34090.1 | maternal effect embryo arrest 18 | Chr2:14396283-14399170 REVERSE LENGTH=445 | 201606; putative LPPG:FO 2-phospho-L-lactate transferase CofD/UPF0052 [Rosa chinensis]; sp|P53980|YNB1_YEAST Uncharacterized protein YNL011C OS=Saccharomyces cerevisiae (strain ATCC 204508 / S288c) OX=559292 GN=YNL011C PE=1 SV=1; tr|A0A2P6Q4P3|A0A2P6Q4P3_ROSCH Putative LPPG:FO 2-phospho-L-lactate transfer…
3711	FvH4_4g02640	chrFvb4	-	7.32974e-08	4.31862e-05	0.15	AT2G30630.1 | P-loop containing nucleoside triphosphate hydrolases superfamily protein | Chr2:13046883-13049106 REVERSE LENGTH=531 | 201606; PREDICTED: uncharacterized protein LOC101300668 [Fragaria vesca subsp. vesca]; tr|A0A2P6QQ98|A0A2P6QQ98_ROSCH Putative Zeta toxin domain, P-loop containing nucleoside triphosphate hydrolase OS=Rosa chinensis OX=74649 GN=RchiOBHm_Chr4g0390501 PE=4 SV=1
3723	FvH4_1g13870	chrFvb1	+	2.05045e-06	0.000628433	-0.523	AT4G36720.1 | HVA22-like protein K | Chr4:17307769-17309668 FORWARD LENGTH=200 | 201606; PREDICTED: HVA22-like protein k [Fragaria vesca subsp. vesca]; sp|Q6NLY8|HA22K_ARATH HVA22-like protein k OS=Arabidopsis thaliana OX=3702 GN=HVA22K PE=2 SV=1; tr|A0A2P6RMK1|A0A2P6RMK1_ROSCH HVA22-like protein OS=Rosa chinensis OX=74649 GN=RchiOBHm_Chr2g0102181 PE=3 SV=1
3725	FvH4_3g16500	chrFvb3	-	0.000660727	0.0320075	0.045	AT3G14410.1 | Nucleotide/sugar transporter family protein | Chr3:4815982-4817852 REVERSE LENGTH=340 | 201606; PREDICTED: probable sugar phosphate/phosphate translocator At3g14410 [Fragaria vesca subsp. vesca]; sp|Q94EI9|PT314_ARATH Probable sugar phosphate/phosphate translocator At3g14410 OS=Arabidopsis thaliana OX=3702 GN=At3g14410 PE=2 SV=1; tr|A0A2P6Q953|A0A2P6Q953_ROSCH Putative sugar phospha…
3739	FvH4_2g16810	chrFvb2	+	1.24013e-06	0.000417265	0.328	AT4G35290.5 | glutamate receptor 2 | Chr4:16790290-16793461 FORWARD LENGTH=912 | 201606; PREDICTED: glutamate receptor 3.2-like [Fragaria vesca subsp. vesca]; sp|Q93YT1|GLR32_ARATH Glutamate receptor 3.2 OS=Arabidopsis thaliana OX=3702 GN=GLR3.2 PE=1 SV=2; tr|A0A2P6PTD6|A0A2P6PTD6_ROSCH Glutamate receptor OS=Rosa chinensis OX=74649 GN=RchiOBHm_Chr6g0280931 PE=3 SV=1
3749	FvH4_1g29510	chrFvb1	-	0.000212244	0.0150344	-0.084	AT2G22610.2 | Di-glucose binding protein with Kinesin motor domain-containing protein | Chr2:9599550-9604626 FORWARD LENGTH=1062 | 201606; kinesin-like protein KIN-14R [Rosa chinensis] &gt;gi|1358146568|gb|PRQ21048.1| putative minus-end-directed kinesin ATPase [Rosa chinensis]; sp|B9FAF3|KN14E_ORYSJ Kinesin-like protein KIN-14E OS=Oryza sativa subsp. japonica OX=39947 GN=KIN14E PE=2 SV=1; tr|A0A2…
3775	FvH4_2g09630	chrFvb2	+	7.82115e-05	0.00789907	-0.114	AT4G39120.1 | inositol monophosphatase family protein | Chr4:18225578-18227901 REVERSE LENGTH=346 | 201606; PREDICTED: bifunctional phosphatase IMPL2, chloroplastic [Fragaria vesca subsp. vesca]; sp|Q6NPM8|HIS7_ARATH Bifunctional phosphatase IMPL2, chloroplastic OS=Arabidopsis thaliana OX=3702 GN=HISN7 PE=1 SV=1; tr|A0A2P6PPI9|A0A2P6PPI9_ROSCH Putative phosphoric monoester hydrolase OS=Rosa chine…
3818	FvH4_6g00970	chrFvb6	+	0.000214085	0.0151302	-0.099	AT2G30390.1 | ferrochelatase 2 | Chr2:12951242-12953985 REVERSE LENGTH=512 | 201606; PREDICTED: ferrochelatase-2, chloroplastic [Fragaria vesca subsp. vesca]; sp|A2Y3Q5|HEMH_ORYSI Ferrochelatase-2, chloroplastic OS=Oryza sativa subsp. indica OX=39946 GN=HEMH PE=2 SV=2; tr|A0A2P6R583|A0A2P6R583_ROSCH Ferrochelatase OS=Rosa chinensis OX=74649 GN=RchiOBHm_Chr3g0448431 PE=3 SV=1
3846	FvH4_1g05240	chrFvb1	-	0.000642143	0.0313526	0.073	AT4G13350.2 | NSP (nuclear shuttle protein)-interacting GTPase | Chr4:7770170-7773321 REVERSE LENGTH=602 | 201606; PREDICTED: probable ADP-ribosylation factor GTPase-activating protein AGD14 isoform X2 [Fragaria vesca subsp. vesca]; sp|Q8K2K6|AGFG1_MOUSE Arf-GAP domain and FG repeat-containing protein 1 OS=Mus musculus OX=10090 GN=Agfg1 PE=1 SV=2; tr|A0A2P6RJM6|A0A2P6RJM6_ROSCH Putative Arf GTPas…
3878	FvH4_5g33760	chrFvb5	+	2.7187e-05	0.00398298	-0.037	AT1G58290.1 | Glutamyl-tRNA reductase family protein | Chr1:21624028-21626051 REVERSE LENGTH=543 | 201606; PREDICTED: glutamyl-tRNA reductase 1, chloroplastic [Fragaria vesca subsp. vesca]; sp|P93111|HEM11_CUCSA Glutamyl-tRNA reductase 1, chloroplastic OS=Cucumis sativus OX=3659 GN=HEMA1 PE=2 SV=1; tr|A0A2P6PG42|A0A2P6PG42_ROSCH Glutamyl-tRNA reductase OS=Rosa chinensis OX=74649 GN=RchiOBHm_Chr7g…
3901	FvH4_3g44840	chrFvb3	-	7.53901e-05	0.00770198	0.244	AT5G51300.3 | splicing factor-like protein | Chr5:20849881-20852295 REVERSE LENGTH=804 | 201606; PREDICTED: splicing factor 1 isoform X1 [Fragaria vesca subsp. vesca]; sp|Q9LU44|SF1_ARATH Splicing factor-like protein 1 OS=Arabidopsis thaliana OX=3702 GN=SF1 PE=1 SV=1; tr|A0A2P6QN27|A0A2P6QN27_ROSCH Putative K domain, splicing factor 1, helix-hairpin domain-containing protein OS=Rosa chinensis OX=…
3916	FvH4_1g11070	chrFvb1	-	2.71862e-06	0.000765045	-0.172	AT5G60040.1 | nuclear RNA polymerase C1 | Chr5:24173590-24183269 FORWARD LENGTH=1376 | 201606; PREDICTED: DNA-directed RNA polymerase II subunit 1 [Fragaria vesca subsp. vesca] &gt;gi|764511805|ref|XP_011461993.1| PREDICTED: DNA-directed RNA polymerase II subunit 1 [Fragaria vesca subsp. vesca]; sp|P35084|RPB1_DICDI DNA-directed RNA polymerase II subunit rpb1 OS=Dictyostelium discoideum OX=44689 …
3929	FvH4_2g25220	chrFvb2	-	1.93135e-07	0.000103078	0.434	AT1G02920.1 | glutathione S-transferase 7 | Chr1:658886-659705 REVERSE LENGTH=209 | 201606; PREDICTED: glutathione S-transferase PARB-like isoform X2 [Fragaria vesca subsp. vesca] &gt;gi|764535503|ref|XP_011458711.1| PREDICTED: glutathione S-transferase PARB-like isoform X2 [Fragaria vesca subsp. vesca]; sp|P30109|GSTF1_TOBAC Glutathione S-transferase PARB OS=Nicotiana tabacum OX=4097 GN=PARB PE=…
3940	FvH4_1g28010	chrFvb1	-	0.000461477	0.0255521	-0.021	AT3G13445.1 | TATA binding protein 1 | Chr3:4380317-4381869 FORWARD LENGTH=200 | 201606; PREDICTED: TATA-box-binding protein 1 isoform X1 [Fragaria vesca subsp. vesca] &gt;gi|764519633|ref|XP_011468725.1| PREDICTED: TATA-box-binding protein 1 isoform X2 [Fragaria vesca subsp. vesca]; sp|P50158|TBP1_MAIZE TATA-box-binding protein 1 OS=Zea mays OX=4577 GN=TBP1 PE=2 SV=1; tr|A0A2P6RHQ5|A0A2P6RHQ5_RO…
3954	FvH4_4g35040	chrFvb4	+	0.00107136	0.0446689	0.101	AT1G59990.1 | DEA(D/H)-box RNA helicase family protein | Chr1:22090369-22092885 REVERSE LENGTH=581 | 201606; PREDICTED: DEAD-box ATP-dependent RNA helicase 22 [Fragaria vesca subsp. vesca] &gt;gi|764577888|ref|XP_011463390.1| PREDICTED: DEAD-box ATP-dependent RNA helicase 22 [Fragaria vesca subsp. vesca]; sp|Q944S1|RH22_ARATH DEAD-box ATP-dependent RNA helicase 22 OS=Arabidopsis thaliana OX=3702 …
4006	FvH4_2g27950	chrFvb2	+	3.36733e-05	0.00449477	0.158	AT1G21580.1 | Zinc finger C-x8-C-x5-C-x3-H type family protein | Chr1:7557822-7565655 REVERSE LENGTH=2166 | 201606; PREDICTED: uncharacterized protein LOC101310670 [Fragaria vesca subsp. vesca]; sp|Q3ED78|C3H7_ARATH Zinc finger CCCH domain-containing protein 7 OS=Arabidopsis thaliana OX=3702 GN=At1g21570 PE=1 SV=1; tr|A0A2P6PXI6|A0A2P6PXI6_ROSCH Putative transcription factor C3H family OS=Rosa ch…
4034	FvH4_2g04490	chrFvb2	+	7.95976e-06	0.00153997	-0.169	AT1G49850.1 | RING/U-box superfamily protein | Chr1:18455326-18456444 REVERSE LENGTH=250 | 201606; PREDICTED: uncharacterized protein LOC101294809 [Fragaria vesca subsp. vesca]; sp|Q852U6|RHY1A_ARATH Probable E3 ubiquitin-protein ligase RHY1A OS=Arabidopsis thaliana OX=3702 GN=RHY1A PE=2 SV=1; tr|A0A2P6PLG7|A0A2P6PLG7_ROSCH Putative transcription factor C2H2 family OS=Rosa chinensis OX=74649 GN=R…
4140	FvH4_2g16620	chrFvb2	+	0.0001698	0.0130103	0.073	AT4G38280.1 | integral membrane hemolysin-III-like protein | Chr4:17942034-17942864 FORWARD LENGTH=170 | 201606; PREDICTED: uncharacterized protein LOC101310088 [Fragaria vesca subsp. vesca]; tr|A0A2P6PTA9|A0A2P6PTA9_ROSCH Uncharacterized protein OS=Rosa chinensis OX=74649 GN=RchiOBHm_Chr6g0280681 PE=4 SV=1
4195	FvH4_6g40110	chrFvb6	+	1.53054e-05	0.00266168	0.181	AT3G22290.2 | Endoplasmic reticulum vesicle transporter protein | Chr3:7882082-7885260 FORWARD LENGTH=354 | 201606; PREDICTED: endoplasmic reticulum-Golgi intermediate compartment protein 3 isoform X2 [Fragaria vesca subsp. vesca]; sp|Q803I2|ERGI3_DANRE Endoplasmic reticulum-Golgi intermediate compartment protein 3 OS=Danio rerio OX=7955 GN=ergic3 PE=2 SV=1; tr|A0A2P6S119|A0A2P6S119_ROSCH Putativ…
4221	FvH4_5g26330	chrFvb5	+	6.74652e-05	0.0071276	0.082	AT1G76520.2 | Auxin efflux carrier family protein | Chr1:28715384-28717289 FORWARD LENGTH=390 | 201606; PREDICTED: uncharacterized transporter YBR287W-like isoform X1 [Fragaria vesca subsp. vesca]; sp|Q9C9K5|PILS3_ARATH Protein PIN-LIKES 3 OS=Arabidopsis thaliana OX=3702 GN=PILS3 PE=2 SV=1; tr|A0A2P6PBX2|A0A2P6PBX2_ROSCH Putative membrane transport protein OS=Rosa chinensis OX=74649 GN=RchiOBHm_C…
4291	FvH4_5g06320	chrFvb5	+	0.00037688	0.0226248	-0.178	AT4G24710.1 | pachytene checkpoint-like protein | Chr4:12745752-12748971 REVERSE LENGTH=467 | 201606; PREDICTED: pachytene checkpoint protein 2 homolog isoform X1 [Fragaria vesca subsp. vesca]; sp|Q8H1F9|PCH2_ARATH Pachytene checkpoint protein 2 homolog OS=Arabidopsis thaliana OX=3702 GN=PCH2 PE=2 SV=1; tr|A0A2P6P5K2|A0A2P6P5K2_ROSCH Putative ClpA/B family, ATPase, AAA-type, P-loop containing nuc…
4295	FvH4_3g06330	chrFvb3	+	2.37632e-05	0.00362359	-0.496	AT2G30933.1 | Carbohydrate-binding X8 domain superfamily protein | Chr2:13164179-13166517 REVERSE LENGTH=227 | 201606; PREDICTED: carbohydrate-binding X8 domain-containing protein-like [Fragaria vesca subsp. vesca]; sp|O65399|E131_ARATH Glucan endo-1,3-beta-glucosidase 1 OS=Arabidopsis thaliana OX=3702 GN=At1g11820 PE=2 SV=3; tr|A0A2P5EHC2|A0A2P5EHC2_TREOI X8 domain containing protein OS=Trema or…
4307	FvH4_3g23000	chrFvb3	-	0.00112237	0.0456489	-0.222	AT3G20475.1 | MUTS-homologue 5 | Chr3:7143546-7150811 FORWARD LENGTH=807 | 201606; PREDICTED: DNA mismatch repair protein MSH5 [Fragaria vesca subsp. vesca]; sp|F4JEP5|MSH5_ARATH DNA mismatch repair protein MSH5 OS=Arabidopsis thaliana OX=3702 GN=MSH5 PE=2 SV=1; tr|A0A2P6QCI6|A0A2P6QCI6_ROSCH Putative P-loop containing nucleoside triphosphate hydrolase OS=Rosa chinensis OX=74649 GN=RchiOBHm_Chr5g…
4347	FvH4_4g07920	chrFvb4	+	0.00102312	0.0430894	-0.338	AT2G18900.1 | Transducin/WD40 repeat-like superfamily protein | Chr2:8188491-8192409 REVERSE LENGTH=804 | 201606; PREDICTED: WD repeat-containing protein 75 [Fragaria vesca subsp. vesca]; sp|Q7ZVR1|WDR75_DANRE WD repeat-containing protein 75 OS=Danio rerio OX=7955 GN=wdr75 PE=2 SV=2; tr|A0A2P6QT58|A0A2P6QT58_ROSCH Putative transcription factor WD40-like family OS=Rosa chinensis OX=74649 GN=RchiOB…
4389	FvH4_1g12151	chrFvb1	-	8.5222e-05	0.0082439	0.101	AT3G51140.1 | DnaJ (DUF3353) | Chr3:18998182-18999437 FORWARD LENGTH=278 | 201606; PREDICTED: uncharacterized protein LOC101306081 [Fragaria vesca subsp. vesca]; sp|Q9FN50|CPP1_ARATH Protein CHAPERONE-LIKE PROTEIN OF POR1, chloroplastic OS=Arabidopsis thaliana OX=3702 GN=CPP1 PE=1 SV=1; tr|A0A2P6RLZ6|A0A2P6RLZ6_ROSCH Uncharacterized protein OS=Rosa chinensis OX=74649 GN=RchiOBHm_Chr2g0099891 PE=4…
4393	FvH4_2g38520	chrFvb2	+	0.0001823	0.0137973	0.132	AT1G75730.2 | hypothetical protein | Chr1:28435991-28438983 REVERSE LENGTH=589 | 201606; PREDICTED: uncharacterized protein LOC101310091 isoform X1 [Fragaria vesca subsp. vesca] &gt;gi|764541130|ref|XP_011459114.1| PREDICTED: uncharacterized protein LOC101310091 isoform X1 [Fragaria vesca subsp. vesca]; tr|A0A2P6PZ57|A0A2P6PZ57_ROSCH Uncharacterized protein OS=Rosa chinensis OX=74649 GN=RchiOBHm_…
4395	FvH4_4g21210	chrFvb4	-	0.000128854	0.0108683	-0.058	AT1G48160.2 | signal recognition particle 19 kDa protein%2C putative / SRP19 | Chr1:17786779-17788286 REVERSE LENGTH=145 | 201606; PREDICTED: signal recognition particle 19 kDa protein [Fragaria vesca subsp. vesca]; sp|P49964|SRP19_ORYSJ Signal recognition particle 19 kDa protein OS=Oryza sativa subsp. japonica OX=39947 GN=SRP19 PE=1 SV=1; tr|A0A2P6QZH3|A0A2P6QZH3_ROSCH Putative signal recognitio…
4396	FvH4_2g04970	chrFvb2	-	0.000205174	0.0147359	-0.139	AT5G27740.1 | ATPase family associated with various cellular activities (AAA) | Chr5:9823831-9826869 FORWARD LENGTH=354 | 201606; PREDICTED: replication factor C subunit 3 [Fragaria vesca subsp. vesca] &gt;gi|764524684|ref|XP_011457813.1| PREDICTED: replication factor C subunit 3 [Fragaria vesca subsp. vesca]; sp|Q8VXX4|RFC3_ARATH Replication factor C subunit 3 OS=Arabidopsis thaliana OX=3702 GN=…
4452	FvH4_5g22990	chrFvb5	+	0.000579655	0.0293623	-0.094	AT5G16560.1 | Homeodomain-like superfamily protein | Chr5:5407365-5411092 REVERSE LENGTH=403 | 201606; PREDICTED: probable transcription factor KAN2 isoform X5 [Fragaria vesca subsp. vesca]; sp|Q93WJ9|KAN1_ARATH Transcription repressor KAN1 OS=Arabidopsis thaliana OX=3702 GN=KAN1 PE=1 SV=1; tr|A0A2P6PAJ9|A0A2P6PAJ9_ROSCH Putative transcription factor MYB-HB-like family OS=Rosa chinensis OX=74649 …
4478	FvH4_2g10180	chrFvb2	-	0.000218228	0.0152489	0.174	AT5G56090.1 | cytochrome c oxidase 15 | Chr5:22714634-22716605 FORWARD LENGTH=457 | 201606; PREDICTED: cytochrome c oxidase assembly protein COX15-like isoform X2 [Fragaria vesca subsp. vesca]; sp|Q9FKT8|COX15_ARATH Cytochrome c oxidase assembly protein COX15 OS=Arabidopsis thaliana OX=3702 GN=COX15 PE=2 SV=1; tr|A0A2P6PPW7|A0A2P6PPW7_ROSCH Putative COX15/CtaA family protein OS=Rosa chinensis OX=…
4479	FvH4_2g10180	chrFvb2	-	6.90752e-06	0.00139753	-0.426	AT5G56090.1 | cytochrome c oxidase 15 | Chr5:22714634-22716605 FORWARD LENGTH=457 | 201606; PREDICTED: cytochrome c oxidase assembly protein COX15-like isoform X2 [Fragaria vesca subsp. vesca]; sp|Q9FKT8|COX15_ARATH Cytochrome c oxidase assembly protein COX15 OS=Arabidopsis thaliana OX=3702 GN=COX15 PE=2 SV=1; tr|A0A2P6PPW7|A0A2P6PPW7_ROSCH Putative COX15/CtaA family protein OS=Rosa chinensis OX=…
4540	FvH4_2g27340	chrFvb2	-	0	0	0.277	AT1G77490.1 | thylakoidal ascorbate peroxidase | Chr1:29117688-29120046 FORWARD LENGTH=426 | 201606; PREDICTED: probable L-ascorbate peroxidase 6, chloroplastic isoform X1 [Fragaria vesca subsp. vesca]; sp|Q42593|APXT_ARATH L-ascorbate peroxidase T, chloroplastic OS=Arabidopsis thaliana OX=3702 GN=APXT PE=2 SV=2; tr|M9QZ26|M9QZ26_FRAAN Chloroplast ascorbate peroxidase (Fragment) OS=Fragaria anana…
4583	FvH4_2g39880	chrFvb2	+	5.25952e-05	0.00614371	0.076	AT4G34480.1 | O-Glycosyl hydrolases family 17 protein | Chr4:16481147-16483988 REVERSE LENGTH=504 | 201606; PREDICTED: glucan endo-1,3-beta-D-glucosidase [Fragaria vesca subsp. vesca]; sp|Q9M069|E137_ARATH Glucan endo-1,3-beta-glucosidase 7 OS=Arabidopsis thaliana OX=3702 GN=At4g34480 PE=1 SV=2; tr|A0A2P6PYK7|A0A2P6PYK7_ROSCH Putative glucan endo-1,3-beta-D-glucosidase OS=Rosa chinensis OX=74649 …
4643	FvH4_1g15160	chrFvb1	+	3.78632e-05	0.00489628	-0.192	AT5G66900.1 | Disease resistance protein (CC-NBS-LRR class) family | Chr5:26714931-26717757 REVERSE LENGTH=809 | 201606; PREDICTED: probable disease resistance protein At5g66900 isoform X4 [Fragaria vesca subsp. vesca]; sp|Q9FKZ1|DRL42_ARATH Probable disease resistance protein At5g66900 OS=Arabidopsis thaliana OX=3702 GN=At5g66900 PE=3 SV=1; tr|A0A2P6RN51|A0A2P6RN51_ROSCH Putative powdery mildew …
4653	FvH4_1g09530	chrFvb1	+	4.1735e-05	0.00523039	-0.121	AT3G14270.2 | phosphatidylinositol-4-phosphate 5-kinase family protein | Chr3:4754624-4761185 FORWARD LENGTH=1791 | 201606; PREDICTED: 1-phosphatidylinositol-3-phosphate 5-kinase FAB1A [Fragaria vesca subsp. vesca]; sp|Q9LUM0|FAB1B_ARATH 1-phosphatidylinositol-3-phosphate 5-kinase FAB1B OS=Arabidopsis thaliana OX=3702 GN=FAB1B PE=2 SV=1; tr|A0A2P6RL29|A0A2P6RL29_ROSCH Putative 1-phosphatidylinosi…
4656	FvH4_3g02510	chrFvb3	+	0.000187514	0.0139867	0.245	AT4G04885.1 | PCF11P-similar protein 4 | Chr4:2472083-2475417 FORWARD LENGTH=808 | 201606; PREDICTED: polyadenylation and cleavage factor homolog 4 [Fragaria vesca subsp. vesca]; sp|Q0WPF2|PCFS4_ARATH Polyadenylation and cleavage factor homolog 4 OS=Arabidopsis thaliana OX=3702 GN=PCFS4 PE=1 SV=1; tr|A0A2P6Q2W2|A0A2P6Q2W2_ROSCH Putative transcription factor C2H2 family OS=Rosa chinensis OX=74649 …
4661	FvH4_6g11530	chrFvb6	-	8.27822e-07	0.000316361	-0.091	AT3G51880.2 | high mobility group B1 | Chr3:19247241-19248491 REVERSE LENGTH=185 | 201606; PREDICTED: high mobility group B protein 1-like [Fragaria vesca subsp. vesca] &gt;gi|764600348|ref|XP_011466474.1| PREDICTED: high mobility group B protein 1-like [Fragaria vesca subsp. vesca]; sp|O49595|HMGB1_ARATH High mobility group B protein 1 OS=Arabidopsis thaliana OX=3702 GN=HMGB1 PE=1 SV=1; tr|A0A2P…
4720	FvH4_1g04960	chrFvb1	-	0.000113497	0.010038	-0.102	AT1G72050.3 | transcription factor IIIA | Chr1:27115037-27117228 FORWARD LENGTH=427 | 201606; PREDICTED: transcription factor IIIA-like isoform X1 [Fragaria vesca subsp. vesca]; sp|Q84MZ4|TF3A_ARATH Transcription factor IIIA OS=Arabidopsis thaliana OX=3702 GN=TFIIIA PE=1 SV=1; tr|A0A2P6RJH4|A0A2P6RJH4_ROSCH Putative transcription factor C2H2 family OS=Rosa chinensis OX=74649 GN=RchiOBHm_Chr2g0090…
4732	FvH4_4g09040	chrFvb4	+	9.42488e-07	0.000349227	-0.147	AT1G76120.2 | Pseudouridine synthase family protein | Chr1:28559224-28560294 REVERSE LENGTH=356 | 201606; PREDICTED: uncharacterized protein LOC101300812 [Fragaria vesca subsp. vesca]; tr|A0A2P6PZG3|A0A2P6PZG3_ROSCH Putative mitochondrial tRNA pseudouridine(27/28) synthase OS=Rosa chinensis OX=74649 GN=RchiOBHm_Chr6g0303831 PE=4 SV=1
4734	FvH4_4g09040	chrFvb4	+	0.00104497	0.0437969	-0.095	AT1G76120.2 | Pseudouridine synthase family protein | Chr1:28559224-28560294 REVERSE LENGTH=356 | 201606; PREDICTED: uncharacterized protein LOC101300812 [Fragaria vesca subsp. vesca]; tr|A0A2P6PZG3|A0A2P6PZG3_ROSCH Putative mitochondrial tRNA pseudouridine(27/28) synthase OS=Rosa chinensis OX=74649 GN=RchiOBHm_Chr6g0303831 PE=4 SV=1
4758	FvH4_1g29991	chrFvb1	-	0.000118634	0.0103422	-0.336	AT5G37530.1 | NAD(P)-binding Rossmann-fold superfamily protein | Chr5:14906505-14909020 FORWARD LENGTH=457 | 201606; PREDICTED: tRNA threonylcarbamoyladenosine dehydratase [Fragaria vesca subsp. vesca]; sp|P36101|TCD2_YEAST tRNA threonylcarbamoyladenosine dehydratase 2 OS=Saccharomyces cerevisiae (strain ATCC 204508 / S288c) OX=559292 GN=TCD2 PE=1 SV=1; tr|A0A2P6RGH4|A0A2P6RGH4_ROSCH Putative tra…
4818	FvH4_1g16340	chrFvb1	-	0.00109054	0.0449787	-0.078	AT2G23360.1 | filament-like protein (DUF869) | Chr2:9949420-9952727 FORWARD LENGTH=898 | 201606; PREDICTED: filament-like plant protein 7 isoform X1 [Fragaria vesca subsp. vesca]; sp|Q9SLN1|FPP7_ARATH Filament-like plant protein 7 OS=Arabidopsis thaliana OX=3702 GN=FPP7 PE=3 SV=2; tr|A0A2P6RNN5|A0A2P6RNN5_ROSCH Putative filament-like plant protein OS=Rosa chinensis OX=74649 GN=RchiOBHm_Chr2g01062…
4836	FvH4_6g38700	chrFvb6	+	8.90993e-06	0.00168861	-0.306	AT3G18990.1 | AP2/B3-like transcriptional factor family protein | Chr3:6549077-6551568 REVERSE LENGTH=341 | 201606; PREDICTED: B3 domain-containing protein LOC_Os12g40080-like isoform X1 [Fragaria vesca subsp. vesca]; sp|Q8L3W1|VRN1_ARATH B3 domain-containing transcription factor VRN1 OS=Arabidopsis thaliana OX=3702 GN=VRN1 PE=1 SV=1; tr|A0A2P6S0D7|A0A2P6S0D7_ROSCH Putative transcription factor B…
4858	FvH4_1g29730	chrFvb1	-	5.84258e-06	0.00127364	-0.083	AT3G03630.1 | cysteine synthase 26 | Chr3:878388-880400 REVERSE LENGTH=404 | 201606; PREDICTED: probable S-sulfocysteine synthase, chloroplastic isoform X1 [Fragaria vesca subsp. vesca]; sp|O22682|CYSK4_ARATH Probable S-sulfocysteine synthase, chloroplastic OS=Arabidopsis thaliana OX=3702 GN=At3g03630 PE=1 SV=1; tr|A0A2P6RHA7|A0A2P6RHA7_ROSCH Cysteine synthase OS=Rosa chinensis OX=74649 GN=RchiOB…
4859	FvH4_1g29730	chrFvb1	-	0.00104247	0.0437851	-0.197	AT3G03630.1 | cysteine synthase 26 | Chr3:878388-880400 REVERSE LENGTH=404 | 201606; PREDICTED: probable S-sulfocysteine synthase, chloroplastic isoform X1 [Fragaria vesca subsp. vesca]; sp|O22682|CYSK4_ARATH Probable S-sulfocysteine synthase, chloroplastic OS=Arabidopsis thaliana OX=3702 GN=At3g03630 PE=1 SV=1; tr|A0A2P6RHA7|A0A2P6RHA7_ROSCH Cysteine synthase OS=Rosa chinensis OX=74649 GN=RchiOB…
4895	FvH4_3g31440	chrFvb3	+	0.000792569	0.0364005	-0.044	PREDICTED: uncharacterized protein LOC101297504 [Fragaria vesca subsp. vesca]
4899	FvH4_1g01540	chrFvb1	-	0.00123793	0.0484451	0.307	AT3G18760.1 | Translation elongation factor EF1B/ribosomal protein S6 family protein | Chr3:6457930-6459558 REVERSE LENGTH=139 | 201606; PREDICTED: serine/threonine-protein phosphatase 4 regulatory subunit 2 [Fragaria vesca subsp. vesca] &gt;gi|470101531|ref|XP_004287224.1| PREDICTED: serine/threonine-protein phosphatase 4 regulatory subunit 2 [Fragaria vesca subsp. vesca]; tr|A0A2P6RIG6|A0A2P6RI…
4906	FvH4_5g24900	chrFvb5	+	0.00118738	0.0474618	0.171	AT4G19390.1 | Uncharacterized protein family (UPF0114) | Chr4:10574903-10576355 REVERSE LENGTH=273 | 201606; PREDICTED: uncharacterized protein LOC101301975 [Fragaria vesca subsp. vesca]; tr|A0A2P6PBG2|A0A2P6PBG2_ROSCH Uncharacterized protein OS=Rosa chinensis OX=74649 GN=RchiOBHm_Chr7g0215231 PE=4 SV=1
4932	FvH4_1g27290	chrFvb1	-	9.8431e-05	0.00908676	0.292	AT1G65900.1 | plant/protein | Chr1:24516023-24518325 REVERSE LENGTH=408 | 201606; PREDICTED: uncharacterized protein LOC101292346 [Fragaria vesca subsp. vesca]; tr|A0A2P6RFX5|A0A2P6RFX5_ROSCH Uncharacterized protein OS=Rosa chinensis OX=74649 GN=RchiOBHm_Chr3g0488721 PE=4 SV=1
4998	FvH4_3g03410	chrFvb3	+	0.000564002	0.0288097	-0.052	AT1G11340.1 | G-type lectin S-receptor-like Serine/Threonine-kinase | Chr1:3814116-3817216 REVERSE LENGTH=833 | 201606; PREDICTED: G-type lectin S-receptor-like serine/threonine-protein kinase At1g11410 [Fragaria vesca subsp. vesca]; sp|Q9ZT07|RKS1_ARATH G-type lectin S-receptor-like serine/threonine-protein kinase RKS1 OS=Arabidopsis thaliana OX=3702 GN=RKS1 PE=3 SV=3; tr|A0A2P6Q390|A0A2P6Q390_R…
5058	FvH4_1g27090	chrFvb1	+	0.00118958	0.0474618	-0.115	AT4G01995.1 | beta-carotene isomerase D27 | Chr4:873075-874619 FORWARD LENGTH=258 | 201606; PREDICTED: beta-carotene isomerase D27, chloroplastic [Fragaria vesca subsp. vesca]; sp|Q7XA78|D27_ARATH Beta-carotene isomerase D27, chloroplastic OS=Arabidopsis thaliana OX=3702 GN=D27 PE=1 SV=1; tr|A0A2P6RFK1|A0A2P6RFK1_ROSCH Putative beta-carotene isomerase OS=Rosa chinensis OX=74649 GN=RchiOBHm_Chr3g0…
5089	FvH4_1g30200	chrFvb1	-	2.43374e-05	0.00367494	-0.326	AT2G26800.5 | Aldolase superfamily protein | Chr2:11429192-11431960 REVERSE LENGTH=388 | 201606; PREDICTED: hydroxymethylglutaryl-CoA lyase, mitochondrial-like [Fragaria vesca subsp. vesca]; sp|O81027|HMGCL_ARATH Hydroxymethylglutaryl-CoA lyase, mitochondrial OS=Arabidopsis thaliana OX=3702 GN=HMGCL PE=1 SV=2; tr|A0A2P6RG86|A0A2P6RG86_ROSCH Putative hydroxymethylglutaryl-CoA lyase OS=Rosa chinens…
5121	FvH4_2g02050	chrFvb2	+	0.000188358	0.0140159	0.387	AT4G12010.1 | Disease resistance protein (TIR-NBS-LRR class) family | Chr4:7197325-7201393 REVERSE LENGTH=1219 | 201606; PREDICTED: TMV resistance protein N-like isoform X2 [Fragaria vesca subsp. vesca]; sp|Q40392|TMVRN_NICGU TMV resistance protein N OS=Nicotiana glutinosa OX=35889 GN=N PE=1 SV=1; tr|A0A2P6PDM2|A0A2P6PDM2_ROSCH Putative toll-like receptor, P-loop containing nucleoside triphosphat…
5134	FvH4_5g05290	chrFvb5	+	0.000852358	0.0382388	0.106	AT5G62810.1 | peroxin 14 | Chr5:25220323-25223571 FORWARD LENGTH=507 | 201606; PREDICTED: peroxisomal membrane protein PEX14 [Fragaria vesca subsp. vesca]; sp|Q9FXT6|PEX14_ARATH Peroxisomal membrane protein PEX14 OS=Arabidopsis thaliana OX=3702 GN=PEX14 PE=1 SV=2; tr|A0A2P6P5U5|A0A2P6P5U5_ROSCH Putative peroxisomal membrane protein OS=Rosa chinensis OX=74649 GN=RchiOBHm_Chr7g0193581 PE=4 SV=1
5138	FvH4_1g04310	chrFvb1	-	0.000218067	0.0152489	0.196	AT1G67300.3 | Major facilitator superfamily protein | Chr1:25193832-25196751 REVERSE LENGTH=493 | 201606; PREDICTED: probable plastidic glucose transporter 2 [Fragaria vesca subsp. vesca] &gt;gi|764508089|ref|XP_011458566.1| PREDICTED: probable plastidic glucose transporter 2 [Fragaria vesca subsp. vesca]; sp|Q9FYG3|PLST2_ARATH Probable plastidic glucose transporter 2 OS=Arabidopsis thaliana OX=3…
5146	FvH4_2g33180	chrFvb2	+	0.000886217	0.0393021	-0.03	AT1G27770.4 | autoinhibited Ca2+-ATPase 1 | Chr1:9671912-9676010 REVERSE LENGTH=1020 | 201606; PREDICTED: calcium-transporting ATPase 1, chloroplastic [Fragaria vesca subsp. vesca] &gt;gi|764537609|ref|XP_011458856.1| PREDICTED: calcium-transporting ATPase 1, chloroplastic [Fragaria vesca subsp. vesca] &gt;gi|764537614|ref|XP_011458857.1| PREDICTED: calcium-transporting ATPase 1, chloroplastic [F…
5163	FvH4_1g16060	chrFvb1	+	0.000440413	0.024783	0.119	AT4G36980.4 | CLK4-associating serine/arginine-rich protein | Chr4:17433861-17437012 REVERSE LENGTH=556 | 201606; PREDICTED: CLK4-associating serine/arginine rich protein isoform X1 [Fragaria vesca subsp. vesca]; sp|Q8N2M8|CLASR_HUMAN CLK4-associating serine/arginine rich protein OS=Homo sapiens OX=9606 GN=CLASRP PE=1 SV=4; tr|A0A2P6RNH4|A0A2P6RNH4_ROSCH Putative suppressor of white apricot domai…
5195	FvH4_3g07810	chrFvb3	-	7.19174e-05	0.00747048	0.063	AT2G42590.1 | general regulatory factor 9 | Chr2:17732118-17733775 REVERSE LENGTH=263 | 201606; PREDICTED: 14-3-3-like protein B [Fragaria vesca subsp. vesca]; sp|Q96453|1433D_SOYBN 14-3-3-like protein D OS=Glycine max OX=3847 GN=GF14D PE=2 SV=1; tr|A0A2P6Q4N8|A0A2P6Q4N8_ROSCH Putative 14-3-3 protein OS=Rosa chinensis OX=74649 GN=RchiOBHm_Chr5g0010761 PE=3 SV=1
5215	FvH4_5g30210	chrFvb5	+	0.000139924	0.0113684	-0.182	AT5G44080.1 | Basic-leucine zipper (bZIP) transcription factor family protein | Chr5:17738787-17739734 REVERSE LENGTH=315 | 201606; PREDICTED: G-box-binding factor 4-like [Fragaria vesca subsp. vesca] &gt;gi|764588370|ref|XP_011464887.1| PREDICTED: G-box-binding factor 4-like [Fragaria vesca subsp. vesca]; sp|Q0JHF1|BZP12_ORYSJ bZIP transcription factor 12 OS=Oryza sativa subsp. japonica OX=39947…
5276	FvH4_7g23790	chrFvb7	-	0.00117862	0.0472592	-0.26	AT2G37975.2 | Yos1-like protein | Chr2:15891900-15892136 REVERSE LENGTH=78 | 201606; PREDICTED: immediate early response 3-interacting protein 1-like [Fragaria vesca subsp. vesca] &gt;gi|764633407|ref|XP_011469877.1| PREDICTED: immediate early response 3-interacting protein 1-like [Fragaria vesca subsp. vesca]; sp|Q3B8G7|IR3IP_XENLA Immediate early response 3-interacting protein 1 OS=Xenopus laev…
5289	FvH4_2g29760	chrFvb2	-	0.00121881	0.0479826	-0.42	AT5G11350.5 | DNAse I-like superfamily protein | Chr5:3622217-3625412 FORWARD LENGTH=594 | 201606; PREDICTED: carbon catabolite repressor protein 4 homolog 6 [Fragaria vesca subsp. vesca]; sp|Q8VYU4|CCR4F_ARATH Carbon catabolite repressor protein 4 homolog 6 OS=Arabidopsis thaliana OX=3702 GN=CCR4-6 PE=2 SV=2; tr|A0A2P6PY18|A0A2P6PY18_ROSCH Putative poly(A)-specific ribonuclease OS=Rosa chinensis…
5292	FvH4_2g19000	chrFvb2	-	1.5182e-05	0.0026552	0.269	AT4G13630.2 | zein-binding protein (Protein of unknown function%2C DUF593) | Chr4:7934093-7936029 REVERSE LENGTH=569 | 201606; PREDICTED: uncharacterized protein LOC101294522 [Fragaria vesca subsp. vesca] &gt;gi|764529274|ref|XP_011458185.1| PREDICTED: uncharacterized protein LOC101294522 [Fragaria vesca subsp. vesca] &gt;gi|764529283|ref|XP_011458186.1| PREDICTED: uncharacterized protein LOC1012…
5303	FvH4_2g17050	chrFvb2	+	0.000962109	0.0417223	-0.087	AT4G38200.2 | SEC7-like guanine nucleotide exchange family protein | Chr4:17916660-17922502 FORWARD LENGTH=1267 | 201606; PREDICTED: brefeldin A-inhibited guanine nucleotide-exchange protein 1 [Fragaria vesca subsp. vesca]; sp|F4JSZ5|BIG1_ARATH Brefeldin A-inhibited guanine nucleotide-exchange protein 1 OS=Arabidopsis thaliana OX=3702 GN=BIG1 PE=2 SV=1; tr|A0A2P6PTI6|A0A2P6PTI6_ROSCH Putative Sec…
5346	FvH4_1g22971	chrFvb1	-	6.5497e-05	0.0070476	0.19	AT2G31580.1 | tRNAHis guanylyltransferase | Chr2:13441137-13445837 REVERSE LENGTH=567 | 201606; PREDICTED: tRNA(His) guanylyltransferase 1-like [Fragaria vesca subsp. vesca]; sp|F4IRQ5|THG1_ARATH tRNA(His) guanylyltransferase 1 OS=Arabidopsis thaliana OX=3702 GN=THG1 PE=1 SV=1; tr|A0A2P6RRM1|A0A2P6RRM1_ROSCH Putative tRNA(His) guanylyltransferase OS=Rosa chinensis OX=74649 GN=RchiOBHm_Chr2g011749…
5363	FvH4_1g23260	chrFvb1	-	0.000489397	0.0265681	-0.236	AT4G39370.1 | ubiquitin-specific protease 27 | Chr4:18306392-18308625 FORWARD LENGTH=494 | 201606; PREDICTED: ubiquitin carboxyl-terminal hydrolase 27 isoform X1 [Fragaria vesca subsp. vesca]; sp|Q9FPS0|UBP27_ARATH Ubiquitin carboxyl-terminal hydrolase 27 OS=Arabidopsis thaliana OX=3702 GN=UBP27 PE=2 SV=1; tr|A0A2P6RRQ9|A0A2P6RRQ9_ROSCH Putative ubiquitinyl hydrolase 1 OS=Rosa chinensis OX=74649 …
5382	FvH4_5g28120	chrFvb5	-	0.000932407	0.0408231	-0.073	AT1G09600.1 | Protein kinase superfamily protein | Chr1:3108617-3111318 FORWARD LENGTH=714 | 201606; PREDICTED: probable serine/threonine-protein kinase At1g09600 isoform X1 [Fragaria vesca subsp. vesca] &gt;gi|764588632|ref|XP_011464922.1| PREDICTED: probable serine/threonine-protein kinase At1g09600 isoform X1 [Fragaria vesca subsp. vesca]; sp|F4I114|Y1960_ARATH Probable serine/threonine-protei…
5390	FvH4_1g11240	chrFvb1	+	0.00120687	0.0478344	-0.103	AT5G66090.1 | cell wall integrity/stress response component | Chr5:26425831-26426955 FORWARD LENGTH=210 | 201606; PREDICTED: uncharacterized protein LOC101315083 [Fragaria vesca subsp. vesca]; tr|A0A2P6RLN4|A0A2P6RLN4_ROSCH Putative rossmann-like alpha/beta/alpha sandwich protein OS=Rosa chinensis OX=74649 GN=RchiOBHm_Chr2g0098651 PE=4 SV=1
5416	FvH4_1g24100	chrFvb1	+	0.000370651	0.022453	-0.137	AT3G18640.3 | Zinc finger C-x8-C-x5-C-x3-H type family protein | Chr3:6413617-6415829 REVERSE LENGTH=676 | 201606; PREDICTED: zinc finger CCCH domain-containing protein 38 isoform X1 [Fragaria vesca subsp. vesca] &gt;gi|764517553|ref|XP_011466805.1| PREDICTED: zinc finger CCCH domain-containing protein 38 isoform X1 [Fragaria vesca subsp. vesca]; sp|Q9LIH5|C3H38_ARATH Zinc finger CCCH domain-cont…
5448	FvH4_1g25980	chrFvb1	+	8.01625e-06	0.00154126	0.556	AT1G33420.2 | RING/FYVE/PHD zinc finger superfamily protein | Chr1:12121063-12122928 REVERSE LENGTH=592 | 201606; PREDICTED: PHD finger protein At1g33420-like [Fragaria vesca subsp. vesca]; sp|Q9C810|Y1342_ARATH PHD finger protein At1g33420 OS=Arabidopsis thaliana OX=3702 GN=At1g33420 PE=1 SV=1; tr|A0A2P6REY0|A0A2P6REY0_ROSCH Putative chromatin regulator PHD family OS=Rosa chinensis OX=74649 GN=R…
5455	FvH4_3g11520	chrFvb3	-	0.00035466	0.0218261	-0.052	AT4G20410.1 | gamma-soluble NSF attachment protein | Chr4:11014099-11016454 REVERSE LENGTH=291 | 201606; PREDICTED: gamma-soluble NSF attachment protein [Fragaria vesca subsp. vesca]; sp|Q9SPE5|SNAG_ARATH Gamma-soluble NSF attachment protein OS=Arabidopsis thaliana OX=3702 GN=GSNAP PE=2 SV=1; tr|A0A2P6Q6S2|A0A2P6Q6S2_ROSCH Putative NSF attachment protein OS=Rosa chinensis OX=74649 GN=RchiOBHm_Chr…
5504	FvH4_1g25540	chrFvb1	+	6.13646e-06	0.00130106	-0.441	AT5G64440.1 | fatty acid amide hydrolase | Chr5:25766229-25770260 FORWARD LENGTH=607 | 201606; PREDICTED: fatty acid amide hydrolase-like isoform X2 [Fragaria vesca subsp. vesca]; sp|Q7XJJ7|FAAH_ARATH Fatty acid amide hydrolase OS=Arabidopsis thaliana OX=3702 GN=FAAH PE=1 SV=1; tr|A0A2P6RT36|A0A2P6RT36_ROSCH Putative hydrolase OS=Rosa chinensis OX=74649 GN=RchiOBHm_Chr2g0123671 PE=4 SV=1
5505	FvH4_3g33632	chrFvb3	+	9.2193e-07	0.000348029	0.18	AT5G60210.6 | ROP interactive partner 5 | Chr5:24243529-24245889 REVERSE LENGTH=564 | 201606; PREDICTED: interactor of constitutive active ROPs 3 [Fragaria vesca subsp. vesca] &gt;gi|764561551|ref|XP_011461347.1| PREDICTED: interactor of constitutive active ROPs 3 [Fragaria vesca subsp. vesca] &gt;gi|764561555|ref|XP_011461348.1| PREDICTED: interactor of constitutive active ROPs 3 [Fragaria vesca…
5543	FvH4_1g26080	chrFvb1	-	7.93237e-05	0.00792085	0.517	AT3G62040.1 | Haloacid dehalogenase-like hydrolase (HAD) superfamily protein | Chr3:22975328-22976208 REVERSE LENGTH=212 | 201606; PREDICTED: uncharacterized protein C24B11.05 [Fragaria vesca subsp. vesca]; sp|Q09893|YAI5_SCHPO Uncharacterized protein C24B11.05 OS=Schizosaccharomyces pombe (strain 972 / ATCC 24843) OX=284812 GN=SPAC24B11.05 PE=3 SV=1; tr|A0A2P6RF16|A0A2P6RF16_ROSCH Putative pyrid…
5560	FvH4_3g31640	chrFvb3	+	0.0001737	0.0132436	0.13	AT2G27990.2 | BEL1-like homeodomain 8 | Chr2:11922462-11923902 REVERSE LENGTH=450 | 201606; PREDICTED: BEL1-like homeodomain protein 8 isoform X1 [Fragaria vesca subsp. vesca] &gt;gi|764544116|ref|XP_011459367.1| PREDICTED: BEL1-like homeodomain protein 8 isoform X1 [Fragaria vesca subsp. vesca] &gt;gi|764544120|ref|XP_011459368.1| PREDICTED: BEL1-like homeodomain protein 8 isoform X1 [Fragaria v…
5593	FvH4_1g27400	chrFvb1	+	0.00010082	0.00923335	-0.172	AT1G73370.3 | sucrose synthase 6 | Chr1:27584533-27588326 REVERSE LENGTH=942 | 201606; PREDICTED: sucrose synthase 7 [Fragaria vesca subsp. vesca]; sp|Q9FX32|SUS6_ARATH Sucrose synthase 6 OS=Arabidopsis thaliana OX=3702 GN=SUS6 PE=1 SV=1; tr|A0A2P6RFT1|A0A2P6RFT1_ROSCH Sucrose synthase OS=Rosa chinensis OX=74649 GN=RchiOBHm_Chr3g0488651 PE=3 SV=1
5691	FvH4_2g34880	chrFvb2	+	6.16516e-05	0.00679155	-0.165	AT2G26540.1 | uroporphyrinogen-III synthase family protein | Chr2:11287666-11290224 REVERSE LENGTH=321 | 201606; PREDICTED: uroporphyrinogen-III synthase, chloroplastic isoform X2 [Fragaria vesca subsp. vesca]; sp|O48721|HEM4_ARATH Uroporphyrinogen-III synthase, chloroplastic OS=Arabidopsis thaliana OX=3702 GN=UROS PE=2 SV=2; tr|A0A2P6Q0D2|A0A2P6Q0D2_ROSCH Putative uroporphyrinogen-III synthase O…
5713	FvH4_4g34900	chrFvb4	+	2.62032e-07	0.000129624	0.19	AT1G24030.2 | Protein kinase superfamily protein | Chr1:8503394-8505195 FORWARD LENGTH=361 | 201606; PREDICTED: serine/threonine-protein kinase PBS1 [Fragaria vesca subsp. vesca]; sp|Q84M95|PBL28_ARATH Probable serine/threonine-protein kinase PBL28 OS=Arabidopsis thaliana OX=3702 GN=PBL28 PE=2 SV=1; tr|M5XKI8|M5XKI8_PRUPE Uncharacterized protein OS=Prunus persica OX=3760 GN=PRUPE_1G258200 PE=3 SV…
5754	FvH4_2g13810	chrFvb2	-	3.0777e-08	2.07109e-05	0.436	AT1G43650.1 | nodulin MtN21 /EamA-like transporter family protein | Chr1:16443861-16446814 REVERSE LENGTH=343 | 201606; PREDICTED: WAT1-related protein At1g43650 [Fragaria vesca subsp. vesca]; sp|Q6NMB7|WTR7_ARATH WAT1-related protein At1g43650 OS=Arabidopsis thaliana OX=3702 GN=At1g43650 PE=2 SV=1; tr|A0A2P6PS21|A0A2P6PS21_ROSCH WAT1-related protein OS=Rosa chinensis OX=74649 GN=RchiOBHm_Chr6g02…
5757	FvH4_2g35301	chrFvb2	-	1.21638e-05	0.00221489	-0.284	AT3G57810.4 | Cysteine proteinases superfamily protein | Chr3:21416336-21417809 FORWARD LENGTH=317 | 201606; PREDICTED: OTU domain-containing protein At3g57810-like isoform X1 [Fragaria vesca subsp. vesca] &gt;gi|764539178|ref|XP_011458974.1| PREDICTED: OTU domain-containing protein At3g57810-like isoform X1 [Fragaria vesca subsp. vesca] &gt;gi|764539183|ref|XP_011458975.1| PREDICTED: OTU domain-…
5864	FvH4_3g06511	chrFvb3	+	0.000716008	0.0339418	0.329	AT1G17020.1 | senescence-related gene 1 | Chr1:5820258-5821741 FORWARD LENGTH=358 | 201606; PREDICTED: protein SRG1-like [Fragaria vesca subsp. vesca] &gt;gi|764553244|ref|XP_011460384.1| PREDICTED: protein SRG1-like [Fragaria vesca subsp. vesca]; sp|Q39224|SRG1_ARATH Protein SRG1 OS=Arabidopsis thaliana OX=3702 GN=SRG1 PE=2 SV=1; tr|A0A2P6Q562|A0A2P6Q562_ROSCH Putative thebaine 6-O-demethylase O…
5865	FvH4_2g01360	chrFvb2	+	0.000511406	0.0272941	-0.41	AT2G42490.1 | Copper amine oxidase family protein | Chr2:17691600-17695526 REVERSE LENGTH=776 | 201606; PREDICTED: copper amine oxidase 1-like [Fragaria vesca subsp. vesca]; sp|Q07121|AMO1_ARTS1 Primary amine oxidase OS=Arthrobacter sp. (strain P1) OX=47915 GN=maoI PE=1 SV=1; tr|A0A096ZNR3|A0A096ZNR3_MALDO Amine oxidase OS=Malus domestica OX=3750 PE=2 SV=1
5884	FvH4_1g19740	chrFvb1	+	0.000161142	0.0125646	-0.148	AT2G22530.1 | Alkaline-phosphatase-like family protein | Chr2:9572971-9577441 REVERSE LENGTH=958 | 201606; PREDICTED: GPI ethanolamine phosphate transferase 2 [Fragaria vesca subsp. vesca]; sp|Q6C7Q6|GPI7_YARLI GPI ethanolamine phosphate transferase 2 OS=Yarrowia lipolytica (strain CLIB 122 / E 150) OX=284591 GN=LAS21 PE=3 SV=1; tr|A0A2P6RQ25|A0A2P6RQ25_ROSCH Putative Type I phosphodiesterase/nuc…
5904	FvH4_2g02560	chrFvb2	-	0.000580512	0.0293623	-0.078	AT4G17000.1 | neurofilament heavy protein | Chr4:9567046-9569913 REVERSE LENGTH=674 | 201606; PREDICTED: uncharacterized protein LOC101313093 isoform X1 [Fragaria vesca subsp. vesca]; tr|A0A2P6PJH5|A0A2P6PJH5_ROSCH Uncharacterized protein OS=Rosa chinensis OX=74649 GN=RchiOBHm_Chr6g0246371 PE=4 SV=1
5919	FvH4_2g22761	chrFvb2	+	2.72781e-05	0.00398298	-0.319	putative RNA-directed DNA polymerase [Rosa chinensis]; sp|P10978|POLX_TOBAC Retrovirus-related Pol polyprotein from transposon TNT 1-94 OS=Nicotiana tabacum OX=4097 PE=2 SV=1; tr|A0A2P6R6L9|A0A2P6R6L9_ROSCH Putative RNA-directed DNA polymerase OS=Rosa chinensis OX=74649 GN=RchiOBHm_Chr3g0453781 PE=4 SV=1
5921	FvH4_1g12110	chrFvb1	+	4.4364e-06	0.00106456	0.186	AT4G38960.6 | B-box type zinc finger family protein | Chr4:18161576-18163045 FORWARD LENGTH=183 | 201606; PREDICTED: B-box zinc finger protein 19-like [Fragaria vesca subsp. vesca]; sp|C0SVM5|BBX19_ARATH B-box zinc finger protein 19 OS=Arabidopsis thaliana OX=3702 GN=BBX19 PE=1 SV=1; tr|A0A2P6RLZ4|A0A2P6RLZ4_ROSCH Putative transcription factor interactor and regulator Znf-B family OS=Rosa chinens…
5923	FvH4_2g19930	chrFvb2	-	0.00052119	0.0275785	0.131	AT5G17780.2 | alpha/beta-Hydrolases superfamily protein | Chr5:5867429-5868976 REVERSE LENGTH=419 | 201606; PREDICTED: uncharacterized protein LOC101312979 isoform X1 [Fragaria vesca subsp. vesca] &gt;gi|764527698|ref|XP_011458061.1| PREDICTED: uncharacterized protein LOC101312979 isoform X1 [Fragaria vesca subsp. vesca]; sp|Q700D5|BDG4_ARATH Probable lysophospholipase BODYGUARD 4 OS=Arabidopsis …
5935	FvH4_2g03550	chrFvb2	+	4.95331e-06	0.00112742	-0.198	AT1G33540.1 | serine carboxypeptidase-like 18 | Chr1:12162349-12164700 REVERSE LENGTH=464 | 201606; PREDICTED: serine carboxypeptidase-like 7 [Fragaria vesca subsp. vesca]; sp|Q9C7Z9|SCP18_ARATH Serine carboxypeptidase-like 18 OS=Arabidopsis thaliana OX=3702 GN=SCPL18 PE=2 SV=2; tr|A0A2P6PK66|A0A2P6PK66_ROSCH Putative peptidase S10, serine carboxypeptidase, alpha/Beta hydrolase OS=Rosa chinensis …
5944	FvH4_7g01810	chrFvb7	-	0.00128148	0.0496473	0.082	AT5G13760.1 | Plasma-membrane choline transporter family protein | Chr5:4442102-4444565 FORWARD LENGTH=569 | 201606; PREDICTED: CTL-like protein DDB_G0274487 [Fragaria vesca subsp. vesca]; sp|Q869R1|CTLHB_DICDI CTL-like protein DDB_G0274487 OS=Dictyostelium discoideum OX=44689 GN=DDB_G0274487 PE=3 SV=1; tr|A0A2P6S859|A0A2P6S859_ROSCH Putative choline transporter OS=Rosa chinensis OX=74649 GN=Rchi…
5962	FvH4_2g28930	chrFvb2	+	1.13391e-05	0.00207693	0.384	AT4G32160.1 | Phox (PX) domain-containing protein | Chr4:15529056-15532892 FORWARD LENGTH=723 | 201606; PREDICTED: uncharacterized protein LOC101307855 isoform X1 [Fragaria vesca subsp. vesca]; sp|F4JTJ2|EREL1_ARATH PX domain-containing protein EREL1 OS=Arabidopsis thaliana OX=3702 GN=EREL1 PE=2 SV=1; tr|A0A2P6PXV6|A0A2P6PXV6_ROSCH Putative Phox domain-containing protein OS=Rosa chinensis OX=7464…
5988	FvH4_4g07270	chrFvb4	+	8.11118e-05	0.00802178	-0.162	AT5G57180.1 | chloroplast import apparatus 2 | Chr5:23168393-23170294 FORWARD LENGTH=424 | 201606; PREDICTED: protein CHLOROPLAST IMPORT APPARATUS 2-like isoform X2 [Fragaria vesca subsp. vesca]; sp|Q9LU68|CIA2_ARATH Protein CHLOROPLAST IMPORT APPARATUS 2 OS=Arabidopsis thaliana OX=3702 GN=CIA2 PE=1 SV=1; tr|A0A2P6QSL8|A0A2P6QSL8_ROSCH Putative transcription factor C2C2-CO-like family OS=Rosa chi…
5993	FvH4_6g30910	chrFvb6	-	0.000135267	0.0110772	-0.397	AT1G80420.5 | BRCT domain-containing DNA repair protein | Chr1:30235444-30237163 REVERSE LENGTH=353 | 201606; PREDICTED: DNA-repair protein XRCC1 [Fragaria vesca subsp. vesca]; sp|Q24JK4|XRCC1_ARATH DNA-repair protein XRCC1 OS=Arabidopsis thaliana OX=3702 GN=XRCC1 PE=1 SV=1; tr|A0A2P6RWL3|A0A2P6RWL3_ROSCH Putative BRCT domain-containing protein OS=Rosa chinensis OX=74649 GN=RchiOBHm_Chr2g0137421 …
6056	FvH4_4g19880	chrFvb4	+	0.000177159	0.0134741	-0.029	AT4G16210.1 | enoyl-CoA hydratase/isomerase A | Chr4:9176864-9177978 REVERSE LENGTH=265 | 201606; PREDICTED: probable enoyl-CoA hydratase, mitochondrial [Fragaria vesca subsp. vesca]; sp|Q6NL24|ECH1P_ARATH Probable enoyl-CoA hydratase 1, peroxisomal OS=Arabidopsis thaliana OX=3702 GN=ECHIA PE=1 SV=1; tr|A0A2P6QZ44|A0A2P6QZ44_ROSCH Putative short-chain-enoyl-CoA hydratase OS=Rosa chinensis OX=7464…
6057	FvH4_1g08061	chrFvb1	+	8.19638e-05	0.00802561	-0.076	PREDICTED: uncharacterized protein LOC105350349 [Fragaria vesca subsp. vesca]; tr|A0A2P6RKF5|A0A2P6RKF5_ROSCH Uncharacterized protein OS=Rosa chinensis OX=74649 GN=RchiOBHm_Chr2g0094121 PE=4 SV=1
6072	FvH4_1g25620	chrFvb1	-	0.00108955	0.0449787	-0.214	AT5G39600.1 | 39S ribosomal protein | Chr5:15854188-15854771 REVERSE LENGTH=127 | 201606; PREDICTED: uncharacterized protein LOC101312095 isoform X1 [Fragaria vesca subsp. vesca]; tr|A0A2P6PZ29|A0A2P6PZ29_ROSCH Putative ribosomal protein L53 OS=Rosa chinensis OX=74649 GN=RchiOBHm_Chr6g0302491 PE=4 SV=1
6085	FvH4_3g13770	chrFvb3	-	0.000327636	0.0206137	-0.094	AT1G54340.1 | isocitrate dehydrogenase | Chr1:20283520-20286506 FORWARD LENGTH=416 | 201606; PREDICTED: isocitrate dehydrogenase [NADP]-like [Fragaria vesca subsp. vesca]; sp|P50218|IDHC_TOBAC Isocitrate dehydrogenase [NADP] OS=Nicotiana tabacum OX=4097 PE=2 SV=1; tr|A0A2P6Q7Y1|A0A2P6Q7Y1_ROSCH Isocitrate dehydrogenase [NADP] OS=Rosa chinensis OX=74649 GN=RchiOBHm_Chr5g0022951 PE=3 SV=1
6099	FvH4_2g07950	chrFvb2	-	0.000868484	0.0387935	0.141	AT1G49380.1 | cytochrome c biogenesis protein family | Chr1:18276794-18279204 FORWARD LENGTH=547 | 201606; PREDICTED: cytochrome c biogenesis protein CCS1, chloroplastic [Fragaria vesca subsp. vesca]; sp|Q9XIA4|CCS1_ARATH Cytochrome c biogenesis protein CCS1, chloroplastic OS=Arabidopsis thaliana OX=3702 GN=CCS1 PE=1 SV=1; tr|A0A2P6PNP1|A0A2P6PNP1_ROSCH Putative ResB-like domain-containing protei…
6112	FvH4_2g11150	chrFvb2	+	2.69451e-13	9.26762e-10	0.098	AT5G65630.1 | global transcription factor group E7 | Chr5:26226311-26228257 REVERSE LENGTH=590 | 201606; PREDICTED: transcription factor GTE7-like [Fragaria vesca subsp. vesca]; sp|Q7Y214|GTE7_ARATH Transcription factor GTE7 OS=Arabidopsis thaliana OX=3702 GN=GTE7 PE=2 SV=1; tr|A0A2P6PQG3|A0A2P6PQG3_ROSCH Putative chromatin remodeler Bromodomain family OS=Rosa chinensis OX=74649 GN=RchiOBHm_Chr6g…
6119	FvH4_2g16520	chrFvb2	-	0.000133173	0.0109583	0.448	AT4G35260.1 | isocitrate dehydrogenase 1 | Chr4:16774494-16776233 REVERSE LENGTH=367 | 201606; PREDICTED: isocitrate dehydrogenase [NAD] regulatory subunit 1, mitochondrial isoform X2 [Fragaria vesca subsp. vesca]; sp|Q8LFC0|IDH1_ARATH Isocitrate dehydrogenase [NAD] regulatory subunit 1, mitochondrial OS=Arabidopsis thaliana OX=3702 GN=IDH1 PE=1 SV=2; tr|A0A2P6PTE2|A0A2P6PTE2_ROSCH Putative isoci…
6139	FvH4_4g25490	chrFvb4	-	5.95507e-05	0.00659067	-0.077	AT2G42490.1 | Copper amine oxidase family protein | Chr2:17691600-17695526 REVERSE LENGTH=776 | 201606; PREDICTED: copper amine oxidase 1-like [Fragaria vesca subsp. vesca]; sp|Q07123|AMO2_ARTS1 Copper methylamine oxidase OS=Arthrobacter sp. (strain P1) OX=47915 GN=maoII PE=1 SV=1; tr|A0A096ZNU5|A0A096ZNU5_MALDO Amine oxidase OS=Malus domestica OX=3750 PE=2 SV=1
6147	FvH4_4g23890	chrFvb4	+	2.23998e-05	0.00346693	0.065	AT3G01910.1 | sulfite oxidase | Chr3:314919-317274 REVERSE LENGTH=393 | 201606; PREDICTED: sulfite oxidase-like isoform X2 [Fragaria vesca subsp. vesca]; sp|Q9S850|SUOX_ARATH Sulfite oxidase OS=Arabidopsis thaliana OX=3702 GN=SOX PE=1 SV=1; tr|A0A314Z921|A0A314Z921_PRUYE Sulfite oxidase-like isoform X1 OS=Prunus yedoensis var. nudiflora OX=2094558 GN=Pyn_37606 PE=4 SV=1
6152	FvH4_6g51050	chrFvb6	+	0.000780226	0.0359939	-0.129	AT5G14580.1 | polyribonucleotide nucleotidyltransferase | Chr5:4697612-4703013 REVERSE LENGTH=991 | 201606; PREDICTED: polyribonucleotide nucleotidyltransferase 2, mitochondrial [Fragaria vesca subsp. vesca]; sp|Q9S7G6|PNP2_ARATH Polyribonucleotide nucleotidyltransferase 2, mitochondrial OS=Arabidopsis thaliana OX=3702 GN=PNP2 PE=2 SV=1; tr|A0A2P6S5P1|A0A2P6S5P1_ROSCH Putative polyribonucleotide …
6168	FvH4_1g16212	chrFvb1	-	0.000129288	0.0108753	-0.129	AT2G23420.1 | nicotinate phosphoribosyltransferase 2 | Chr2:9971819-9974909 FORWARD LENGTH=557 | 201606; PREDICTED: nicotinate phosphoribosyltransferase [Fragaria vesca subsp. vesca]; sp|Q84WV8|NPRT2_ARATH Nicotinate phosphoribosyltransferase 2 OS=Arabidopsis thaliana OX=3702 GN=NAPRT2 PE=2 SV=1; tr|A0A2P6RNJ8|A0A2P6RNJ8_ROSCH Putative nicotinate phosphoribosyltransferase OS=Rosa chinensis OX=746…
6212	FvH4_3g15740	chrFvb3	+	0.000607618	0.0303368	-0.294	AT3G12940.1 | 2-oxoglutarate (2OG) and Fe(II)-dependent oxygenase superfamily protein | Chr3:4130242-4131912 REVERSE LENGTH=474 | 201606; PREDICTED: uncharacterized protein LOC101303785 isoform X1 [Fragaria vesca subsp. vesca]; tr|A0A2P6Q8V4|A0A2P6Q8V4_ROSCH Uncharacterized protein OS=Rosa chinensis OX=74649 GN=RchiOBHm_Chr5g0026521 PE=4 SV=1
6255	FvH4_6g45440	chrFvb6	-	0.000306369	0.0195943	0.092	AT5G38630.1 | cytochrome B561-1 | Chr5:15466141-15467511 FORWARD LENGTH=230 | 201606; PREDICTED: probable transmembrane ascorbate ferrireductase 2 [Fragaria vesca subsp. vesca]; sp|Q9SWS1|ACFR2_ARATH Probable transmembrane ascorbate ferrireductase 2 OS=Arabidopsis thaliana OX=3702 GN=CYB561B PE=1 SV=1; tr|A0A2P6S3A9|A0A2P6S3A9_ROSCH Putative ascorbate ferrireductase (Transmembrane) OS=Rosa chinen…
6305	FvH4_3g18310	chrFvb3	+	9.0688e-05	0.00863621	-0.125	AT3G14910.1 | Rab3 GTPase-activating protein non-catalytic subunit | Chr3:5015432-5017566 FORWARD LENGTH=455 | 201606; PREDICTED: rab3 GTPase-activating protein non-catalytic subunit [Fragaria vesca subsp. vesca]; sp|Q9H2M9|RBGPR_HUMAN Rab3 GTPase-activating protein non-catalytic subunit OS=Homo sapiens OX=9606 GN=RAB3GAP2 PE=1 SV=1; tr|A0A2P6QA28|A0A2P6QA28_ROSCH Putative rab3-GAP regulatory sub…
6307	FvH4_4g29320	chrFvb4	+	1.60143e-10	2.47861e-07	-0.196	AT2G03780.3 | Translin family protein | Chr2:1152716-1154067 REVERSE LENGTH=244 | 201606; PREDICTED: translin-associated protein X [Fragaria vesca subsp. vesca]; sp|Q9JHB5|TSNAX_RAT Translin-associated protein X OS=Rattus norvegicus OX=10116 GN=Tsnax PE=1 SV=1; tr|A0A2P6R298|A0A2P6R298_ROSCH Putative Translin family OS=Rosa chinensis OX=74649 GN=RchiOBHm_Chr4g0437361 PE=4 SV=1
6339	FvH4_5g03040	chrFvb5	+	5.40698e-06	0.00120412	0.573	AT4G23500.1 | Pectin lyase-like superfamily protein | Chr4:12264640-12267074 FORWARD LENGTH=495 | 201606; PREDICTED: probable polygalacturonase isoform X1 [Fragaria vesca subsp. vesca]; sp|A7PZL3|PGLR_VITVI Probable polygalacturonase OS=Vitis vinifera OX=29760 GN=GSVIVT00026920001 PE=1 SV=1; tr|A0A2P6P6R8|A0A2P6P6R8_ROSCH Putative galacturan 1,4-alpha-galacturonidase OS=Rosa chinensis OX=74649 GN…
6342	FvH4_7g09150	chrFvb7	+	0.000107298	0.00962729	-0.148	AT2G44690.1 | RAC-like 9 | Chr2:18429276-18430636 FORWARD LENGTH=209 | 201606; PREDICTED: rac-like GTP-binding protein RAC2 isoform X2 [Fragaria vesca subsp. vesca]; sp|Q6Z7L8|RAC7_ORYSJ Rac-like GTP-binding protein 7 OS=Oryza sativa subsp. japonica OX=39947 GN=RAC7 PE=2 SV=1; tr|A0A2P6SEQ5|A0A2P6SEQ5_ROSCH Putative small GTPase superfamily, P-loop containing nucleoside triphosphate hydrolase OS=…
6351	FvH4_3g19920	chrFvb3	-	4.09523e-06	0.00103908	0.377	AT3G15354.2 | SPA1-related 3 | Chr3:5170175-5172480 REVERSE LENGTH=662 | 201606; PREDICTED: protein SPA1-RELATED 4 [Fragaria vesca subsp. vesca] &gt;gi|764568999|ref|XP_011462385.1| PREDICTED: protein SPA1-RELATED 4 [Fragaria vesca subsp. vesca] &gt;gi|764569003|ref|XP_011462386.1| PREDICTED: protein SPA1-RELATED 4 [Fragaria vesca subsp. vesca] &gt;gi|764569006|ref|XP_011462387.1| PREDICTED: prot…
6401	FvH4_1g07220	chrFvb1	-	9.3759e-05	0.00874189	-0.079	AT4G29590.1 | S-adenosyl-L-methionine-dependent methyltransferases superfamily protein | Chr4:14512736-14514404 REVERSE LENGTH=317 | 201606; PREDICTED: uncharacterized protein LOC101291956 [Fragaria vesca subsp. vesca]; tr|A0A2P6RK56|A0A2P6RK56_ROSCH Putative S-adenosyl-L-methionine-dependent methyltransferase OS=Rosa chinensis OX=74649 GN=RchiOBHm_Chr2g0093121 PE=4 SV=1
6415	FvH4_3g21040	chrFvb3	-	0.00027163	0.0181605	0.043	AT5G54260.1 | DNA repair and meiosis protein (Mre11) | Chr5:22032702-22037749 FORWARD LENGTH=720 | 201606; PREDICTED: double-strand break repair protein MRE11 [Fragaria vesca subsp. vesca] &gt;gi|764560121|ref|XP_011461143.1| PREDICTED: double-strand break repair protein MRE11 [Fragaria vesca subsp. vesca]; sp|Q9XGM2|MRE11_ARATH Double-strand break repair protein MRE11 OS=Arabidopsis thaliana OX=…
6418	FvH4_3g21140	chrFvb3	-	0.000383395	0.0226921	-0.14	AT2G20900.3 | diacylglycerol kinase 5 | Chr2:8989794-8992798 REVERSE LENGTH=491 | 201606; diacylglycerol kinase 5-like isoform X5 [Rosa chinensis]; sp|Q9C5E5|DGK5_ARATH Diacylglycerol kinase 5 OS=Arabidopsis thaliana OX=3702 GN=DGK5 PE=2 SV=1; tr|A0A2P6QBF7|A0A2P6QBF7_ROSCH Diacylglycerol kinase OS=Rosa chinensis OX=74649 GN=RchiOBHm_Chr5g0036201 PE=3 SV=1
6427	FvH4_6g09090	chrFvb6	-	0.000144317	0.0116477	-0.212	AT5G01010.1 | retinal-binding protein | Chr5:1388-4924 REVERSE LENGTH=438 | 201606; PREDICTED: uncharacterized protein LOC101292427 [Fragaria vesca subsp. vesca]; tr|A0A2P6R827|A0A2P6R827_ROSCH Putative GOLD domain-containing protein OS=Rosa chinensis OX=74649 GN=RchiOBHm_Chr3g0459311 PE=4 SV=1
6433	FvH4_3g32570	chrFvb3	+	0.000873343	0.0389544	-0.17	AT5G60540.1 | pyridoxine biosynthesis 2 | Chr5:24336874-24338647 REVERSE LENGTH=255 | 201606; PREDICTED: probable pyridoxal 5'-phosphate synthase subunit PDX2 isoform X2 [Fragaria vesca subsp. vesca]; sp|Q8LAD0|PDX2_ARATH Probable pyridoxal 5'-phosphate synthase subunit PDX2 OS=Arabidopsis thaliana OX=3702 GN=PDX2 PE=1 SV=1; tr|A0A2P6QHH5|A0A2P6QHH5_ROSCH Putative pyridoxal 5'-phosphate synthase …
6445	FvH4_3g21970	chrFvb3	-	0.000185066	0.013879	-0.133	AT4G27100.2 | Ypt/Rab-GAP domain of gyp1p superfamily protein | Chr4:13595845-13598620 FORWARD LENGTH=433 | 201606; PREDICTED: TBC1 domain family member 15-like [Fragaria vesca subsp. vesca]; sp|Q9UUH7|GYP7_SCHPO GTPase-activating protein gyp7 OS=Schizosaccharomyces pombe (strain 972 / ATCC 24843) OX=284812 GN=gyp7 PE=3 SV=1; tr|A0A2P6QBV3|A0A2P6QBV3_ROSCH Putative Rab-GTPase-TBC domain-containin…
6452	FvH4_4g11240	chrFvb4	+	2.52104e-10	3.39299e-07	0.351	AT2G43330.1 | inositol transporter 1 | Chr2:18001135-18003854 FORWARD LENGTH=509 | 201606; PREDICTED: inositol transporter 1 isoform X2 [Fragaria vesca subsp. vesca]; sp|Q8VZR6|INT1_ARATH Inositol transporter 1 OS=Arabidopsis thaliana OX=3702 GN=INT1 PE=1 SV=1; tr|A0A2P6QUK1|A0A2P6QUK1_ROSCH Putative major facilitator, sugar transporter, major facilitator superfamily OS=Rosa chinensis OX=74649 GN…
6455	FvH4_4g27270	chrFvb4	+	0.000729995	0.0344466	-0.208	AT1G77420.1 | alpha/beta-Hydrolases superfamily protein | Chr1:29093641-29095442 FORWARD LENGTH=382 | 201606; PREDICTED: caffeoylshikimate esterase-like [Fragaria vesca subsp. vesca]; sp|Q9C942|CSE_ARATH Caffeoylshikimate esterase OS=Arabidopsis thaliana OX=3702 GN=CSE PE=1 SV=1; tr|A0A2P6R1U7|A0A2P6R1U7_ROSCH Putative 2-acylglycerol O-acyltransferase OS=Rosa chinensis OX=74649 GN=RchiOBHm_Chr4g0…
6456	FvH4_4g27270	chrFvb4	+	0.00010218	0.00933031	0.105	AT1G77420.1 | alpha/beta-Hydrolases superfamily protein | Chr1:29093641-29095442 FORWARD LENGTH=382 | 201606; PREDICTED: caffeoylshikimate esterase-like [Fragaria vesca subsp. vesca]; sp|Q9C942|CSE_ARATH Caffeoylshikimate esterase OS=Arabidopsis thaliana OX=3702 GN=CSE PE=1 SV=1; tr|A0A2P6R1U7|A0A2P6R1U7_ROSCH Putative 2-acylglycerol O-acyltransferase OS=Rosa chinensis OX=74649 GN=RchiOBHm_Chr4g0…
6477	FvH4_3g45550	chrFvb3	+	7.2937e-05	0.00750088	0.387	AT1G55325.4 | RNA polymerase II transcription mediator | Chr1:20637594-20646875 FORWARD LENGTH=1906 | 201606; PREDICTED: mediator of RNA polymerase II transcription subunit 13 isoform X3 [Fragaria vesca subsp. vesca]; sp|F4I096|MED13_ARATH Mediator of RNA polymerase II transcription subunit 13 OS=Arabidopsis thaliana OX=3702 GN=MED13 PE=1 SV=1; tr|A0A2P6QNN1|A0A2P6QNN1_ROSCH Mediator of RNA polym…
6491	FvH4_3g23160	chrFvb3	-	9.48463e-05	0.00881317	0.319	AT5G55100.1 | SWAP (Suppressor-of-White-APricot)/surp domain-containing protein | Chr5:22361281-22364664 REVERSE LENGTH=843 | 201606; PREDICTED: splicing factor, suppressor of white-apricot homolog isoform X2 [Fragaria vesca subsp. vesca]; sp|Q3USH5|SFSWA_MOUSE Splicing factor, suppressor of white-apricot homolog OS=Mus musculus OX=10090 GN=Sfswap PE=1 SV=2; tr|A0A2P6QCL7|A0A2P6QCL7_ROSCH Putativ…
6493	FvH4_3g23160	chrFvb3	-	1.57891e-05	0.00272555	-0.308	AT5G55100.1 | SWAP (Suppressor-of-White-APricot)/surp domain-containing protein | Chr5:22361281-22364664 REVERSE LENGTH=843 | 201606; PREDICTED: splicing factor, suppressor of white-apricot homolog isoform X2 [Fragaria vesca subsp. vesca]; sp|Q3USH5|SFSWA_MOUSE Splicing factor, suppressor of white-apricot homolog OS=Mus musculus OX=10090 GN=Sfswap PE=1 SV=2; tr|A0A2P6QCL7|A0A2P6QCL7_ROSCH Putativ…
6496	FvH4_5g00610	chrFvb5	-	2.88849e-05	0.00412043	-0.105	AT4G12290.1 | Copper amine oxidase family protein | Chr4:7304434-7306973 FORWARD LENGTH=741 | 201606; PREDICTED: primary amine oxidase-like [Fragaria vesca subsp. vesca]; sp|Q8H1H9|AMO_ARATH Primary amine oxidase OS=Arabidopsis thaliana OX=3702 GN=At1g62810 PE=2 SV=1; tr|A0A2P6P7Y5|A0A2P6P7Y5_ROSCH Amine oxidase OS=Rosa chinensis OX=74649 GN=RchiOBHm_Chr7g0201661 PE=3 SV=1
6554	FvH4_3g24760	chrFvb3	+	6.58694e-05	0.0070476	0.142	AT3G44510.2 | alpha/beta-Hydrolases superfamily protein | Chr3:16108251-16111139 REVERSE LENGTH=325 | 201606; PREDICTED: uncharacterized protein LOC101311155 isoform X1 [Fragaria vesca subsp. vesca]; tr|A0A2P6QDJ6|A0A2P6QDJ6_ROSCH Putative alpha/Beta hydrolase OS=Rosa chinensis OX=74649 GN=RchiOBHm_Chr5g0044341 PE=4 SV=1
6586	FvH4_3g25440	chrFvb3	+	2.27634e-05	0.00348833	0.513	AT4G10110.1 | RNA-binding (RRM/RBD/RNP motifs) family protein | Chr4:6309606-6310809 REVERSE LENGTH=173 | 201606; PREDICTED: uncharacterized protein LOC101301935 isoform X1 [Fragaria vesca subsp. vesca]; tr|A0A2P6PKP6|A0A2P6PKP6_ROSCH Putative nucleotide-binding alpha-beta plait domain-containing protein OS=Rosa chinensis OX=74649 GN=RchiOBHm_Chr6g0251031 PE=4 SV=1
6594	FvH4_3g46020	chrFvb3	+	4.23831e-05	0.00524967	-0.168
6672	FvH4_3g27580	chrFvb3	+	2.85107e-05	0.00410488	-0.079	AT5G19500.1 | Tryptophan/tyrosine permease | Chr5:6579019-6581699 FORWARD LENGTH=505 | 201606; PREDICTED: uncharacterized protein LOC101298677 isoform X1 [Fragaria vesca subsp. vesca]; sp|P0AAD5|TYRP_SHIFL Tyrosine-specific transport protein OS=Shigella flexneri OX=623 GN=tyrP PE=3 SV=1; tr|A0A2P6QF11|A0A2P6QF11_ROSCH Putative amino acid/polyamine transporter 2 OS=Rosa chinensis OX=74649 GN=RchiO…
6696	FvH4_2g36130	chrFvb2	-	0.000414612	0.0239446	-0.47	AT5G25630.1 | Tetratricopeptide repeat (TPR)-like superfamily protein | Chr5:8947426-8949424 FORWARD LENGTH=574 | 201606; PREDICTED: pentatricopeptide repeat-containing protein At5g25630 [Fragaria vesca subsp. vesca]; sp|Q8GZ63|PP397_ARATH Pentatricopeptide repeat-containing protein At5g25630 OS=Arabidopsis thaliana OX=3702 GN=At5g25630 PE=2 SV=2; tr|A0A2P6PZW5|A0A2P6PZW5_ROSCH Putative tetratric…
6701	FvH4_3g28160	chrFvb3	-	4.71348e-05	0.00569945	-0.119	AT2G26810.2 | Putative methyltransferase family protein | Chr2:11433900-11436078 REVERSE LENGTH=256 | 201606; PREDICTED: protein N-lysine methyltransferase METTL21A [Fragaria vesca subsp. vesca]; sp|Q8WXB1|MT21A_HUMAN Protein N-lysine methyltransferase METTL21A OS=Homo sapiens OX=9606 GN=METTL21A PE=1 SV=2; tr|A0A251PR66|A0A251PR66_PRUPE Uncharacterized protein OS=Prunus persica OX=3760 GN=PRUPE_…
6717	FvH4_2g29870	chrFvb2	-	0.000559008	0.0286814	0.126	AT4G21410.3 | cysteine-rich RLK (RECEPTOR-like protein kinase) 29 | Chr4:11402463-11405025 REVERSE LENGTH=679 | 201606; PREDICTED: uncharacterized protein LOC101305918 [Fragaria vesca subsp. vesca]; sp|Q8S9L6|CRK29_ARATH Cysteine-rich receptor-like protein kinase 29 OS=Arabidopsis thaliana OX=3702 GN=CRK29 PE=2 SV=1; tr|A0A2P6PY64|A0A2P6PY64_ROSCH Uncharacterized protein OS=Rosa chinensis OX=7464…
6735	FvH4_3g29220	chrFvb3	-	0.000733987	0.0345823	-0.164	AT5G55700.1 | beta-amylase 4 | Chr5:22551873-22554702 FORWARD LENGTH=531 | 201606; PREDICTED: inactive beta-amylase 4, chloroplastic [Fragaria vesca subsp. vesca]; sp|Q9FM68|BAM4_ARATH Inactive beta-amylase 4, chloroplastic OS=Arabidopsis thaliana OX=3702 GN=BAM4 PE=2 SV=1; tr|A0A251PQ86|A0A251PQ86_PRUPE Beta-amylase OS=Prunus persica OX=3760 GN=PRUPE_4G243300 PE=3 SV=1
6785	FvH4_3g30150	chrFvb3	-	3.43593e-07	0.00016115	-0.205	AT3G57050.1 | cystathionine beta-lyase | Chr3:21111939-21114521 REVERSE LENGTH=464 | 201606; PREDICTED: cystathionine beta-lyase, chloroplastic [Fragaria vesca subsp. vesca]; sp|P53780|METC_ARATH Cystathionine beta-lyase, chloroplastic OS=Arabidopsis thaliana OX=3702 GN=At3g57050 PE=1 SV=1; tr|A0A2P6RTI2|A0A2P6RTI2_ROSCH Putative cystathionine beta-lyase OS=Rosa chinensis OX=74649 GN=RchiOBHm_Chr…
6788	FvH4_3g29690	chrFvb3	+	3.29755e-05	0.00445746	0.093	AT1G71210.1 | Pentatricopeptide repeat (PPR) superfamily protein | Chr1:26838850-26841489 REVERSE LENGTH=879 | 201606; PREDICTED: pentatricopeptide repeat-containing protein At1g71210 [Fragaria vesca subsp. vesca]; sp|Q8GZA6|PP113_ARATH Pentatricopeptide repeat-containing protein At1g71210, mitochondrial OS=Arabidopsis thaliana OX=3702 GN=At1g71210 PE=1 SV=1; tr|A0A2P6QGB3|A0A2P6QGB3_ROSCH Putati…
6798	FvH4_3g30520	chrFvb3	+	0.000334715	0.0208473	0.092	AT2G27960.1 | cyclin-dependent kinase-subunit 1 | Chr2:11910903-11911543 REVERSE LENGTH=87 | 201606; PREDICTED: cyclin-dependent kinases regulatory subunit 1 [Fragaria vesca subsp. vesca]; sp|O23249|CKS1_ARATH Cyclin-dependent kinases regulatory subunit 1 OS=Arabidopsis thaliana OX=3702 GN=CKS1 PE=1 SV=1; tr|A0A2P6QGN0|A0A2P6QGN0_ROSCH Cyclin-dependent kinases regulatory subunit OS=Rosa chinensis…
6807	FvH4_3g30920	chrFvb3	+	0.000415538	0.0239534	0.111	AT1G08125.1 | S-adenosyl-L-methionine-dependent methyltransferases superfamily protein | Chr1:2539748-2542230 REVERSE LENGTH=315 | 201606; protein-lysine methyltransferase METTL21D [Rosa chinensis] &gt;gi|1358158945|gb|PRQ33423.1| putative lysine methyltransferase, S-adenosyl-L-methionine-dependent methyltransferase [Rosa chinensis]; sp|Q8C436|MT21D_MOUSE Protein-lysine methyltransferase METTL21D…
6814	FvH4_3g31160	chrFvb3	-	7.85682e-05	0.00789907	-0.142	AT2G31840.2 | Thioredoxin superfamily protein | Chr2:13538003-13539602 REVERSE LENGTH=350 | 201606; sp|Q9SKB6|MRL7L_ARATH Thioredoxin-like fold domain-containing protein MRL7L, chloroplastic OS=Arabidopsis thaliana OX=3702 GN=MRL7L PE=2 SV=1; tr|A0A2P6RHU9|A0A2P6RHU9_ROSCH Uncharacterized protein OS=Rosa chinensis OX=74649 GN=RchiOBHm_Chr2g0084441 PE=4 SV=1
6905	FvH4_3g33920	chrFvb3	+	0.000379404	0.0226727	-0.156	AT5G60170.2 | RNA binding (RRM/RBD/RNP motifs) family protein | Chr5:24228178-24232394 FORWARD LENGTH=987 | 201606; PREDICTED: uncharacterized protein LOC101306895 isoform X2 [Fragaria vesca subsp. vesca]; sp|O95628|CNOT4_HUMAN CCR4-NOT transcription complex subunit 4 OS=Homo sapiens OX=9606 GN=CNOT4 PE=1 SV=3; tr|A0A2P6QHX9|A0A2P6QHX9_ROSCH Putative transcription factor C2H2 family OS=Rosa chine…
6914	FvH4_1g16330	chrFvb1	+	0.00104962	0.0439067	0.071	AT4G34090.1 | cyclin delta-3 | Chr4:16328051-16330110 REVERSE LENGTH=330 | 201606; PREDICTED: uncharacterized protein LOC101313639 [Fragaria vesca subsp. vesca]; sp|Q94JY0|PAB_ARATH Protein IN CHLOROPLAST ATPASE BIOGENESIS, chloroplastic OS=Arabidopsis thaliana OX=3702 GN=PAB PE=1 SV=1; tr|A0A2P6RNL7|A0A2P6RNL7_ROSCH Uncharacterized protein OS=Rosa chinensis OX=74649 GN=RchiOBHm_Chr2g0106191 PE=4…
6930	FvH4_3g34740	chrFvb3	+	0.000830788	0.0376531	0.362	AT4G30480.2 | Tetratricopeptide repeat (TPR)-like superfamily protein | Chr4:14897500-14898937 FORWARD LENGTH=277 | 201606; PREDICTED: tetratricopeptide repeat protein 1-like [Fragaria vesca subsp. vesca] &gt;gi|764561119|ref|XP_011461294.1| PREDICTED: tetratricopeptide repeat protein 1-like [Fragaria vesca subsp. vesca] &gt;gi|764561122|ref|XP_011461295.1| PREDICTED: tetratricopeptide repeat pro…
6935	FvH4_3g35120	chrFvb3	-	3.49128e-06	0.000931661	-0.099	AT4G28010.1 | Tetratricopeptide repeat (TPR)-like superfamily protein | Chr4:13930379-13932493 FORWARD LENGTH=704 | 201606; PREDICTED: pentatricopeptide repeat-containing protein At4g28010-like [Fragaria vesca subsp. vesca] &gt;gi|764560966|ref|XP_011461276.1| PREDICTED: pentatricopeptide repeat-containing protein At4g28010-like [Fragaria vesca subsp. vesca]; sp|Q9SUD8|PP340_ARATH Pentatricopepti…
6945	FvH4_7g07240	chrFvb7	-	0.000483043	0.0263714	-0.071	AT4G37990.1 | cinnamyl alcohol dehydrogenase 8 | Chr4:17855964-17857388 FORWARD LENGTH=359 | 201606; PREDICTED: probable mannitol dehydrogenase [Fragaria vesca subsp. vesca]; sp|Q9ZRF1|MTDH_FRAAN Probable mannitol dehydrogenase OS=Fragaria ananassa OX=3747 GN=CAD PE=2 SV=1; tr|J7IAL0|J7IAL0_FRAAN Cinnamyl alcohol dehydrogenase OS=Fragaria ananassa OX=3747 PE=2 SV=1
6952	FvH4_6g08220	chrFvb6	+	0.000203764	0.0147011	0.23	AT3G07100.1 | Sec23/Sec24 protein transport family protein | Chr3:2245689-2250077 REVERSE LENGTH=1038 | 201606; PREDICTED: protein transport protein Sec24-like At3g07100 isoform X2 [Fragaria vesca subsp. vesca]; sp|Q9SFU0|SC24A_ARATH Protein transport protein Sec24-like At3g07100 OS=Arabidopsis thaliana OX=3702 GN=At3g07100 PE=2 SV=2; tr|A0A2P6R7R9|A0A2P6R7R9_ROSCH Putative von Willebrand factor,…
7019	FvH4_3g37470	chrFvb3	-	8.02862e-05	0.00796557	0.332	PREDICTED: uncharacterized protein LOC101314450 [Fragaria vesca subsp. vesca]; tr|A0A251NL38|A0A251NL38_PRUPE Uncharacterized protein OS=Prunus persica OX=3760 GN=PRUPE_6G064800 PE=4 SV=1
7030	FvH4_6g24440	chrFvb6	+	4.32955e-07	0.000200032	-0.175	AT3G57330.1 | autoinhibited Ca2+-ATPase 11 | Chr3:21211655-21216375 REVERSE LENGTH=1025 | 201606; PREDICTED: putative calcium-transporting ATPase 11, plasma membrane-type [Fragaria vesca subsp. vesca]; sp|Q9M2L4|ACA11_ARATH Putative calcium-transporting ATPase 11, plasma membrane-type OS=Arabidopsis thaliana OX=3702 GN=ACA11 PE=1 SV=1; tr|A0A2P6REG6|A0A2P6REG6_ROSCH Calcium-transporting ATPase OS…
7031	FvH4_6g05750	chrFvb6	-	1.85629e-09	1.79567e-06	-0.119	AT5G27490.1 | Integral membrane Yip1 family protein | Chr5:9703130-9704653 REVERSE LENGTH=282 | 201606; PREDICTED: protein YIPF1 homolog [Fragaria vesca subsp. vesca]; sp|Q54TS4|YIPF1_DICDI Protein YIPF1 homolog OS=Dictyostelium discoideum OX=44689 GN=yipf1 PE=3 SV=1; tr|A0A2P6R6U7|A0A2P6R6U7_ROSCH Protein YIPF OS=Rosa chinensis OX=74649 GN=RchiOBHm_Chr3g0454661 PE=3 SV=1
7042	FvH4_3g38200	chrFvb3	+	0.000682753	0.0328385	0.051	AT2G29630.3 | thiaminC | Chr2:12667395-12669569 FORWARD LENGTH=644 | 201606; PREDICTED: phosphomethylpyrimidine synthase, chloroplastic [Fragaria vesca subsp. vesca] &gt;gi|764558630|ref|XP_011460924.1| PREDICTED: phosphomethylpyrimidine synthase, chloroplastic [Fragaria vesca subsp. vesca]; sp|O82392|THIC_ARATH Phosphomethylpyrimidine synthase, chloroplastic OS=Arabidopsis thaliana OX=3702 GN=TH…
7048	FvH4_2g34930	chrFvb2	+	2.02452e-06	0.00062669	-0.447	AT5G42690.5 | transcription factor%2C putative (Protein of unknown function%2C DUF547) | Chr5:17116630-17119123 REVERSE LENGTH=513 | 201606; PREDICTED: uncharacterized protein LOC101314149 isoform X3 [Fragaria vesca subsp. vesca]; tr|A0A2P6Q095|A0A2P6Q095_ROSCH Putative ternary complex factor MIP1, leucine-zipper OS=Rosa chinensis OX=74649 GN=RchiOBHm_Chr6g0307071 PE=4 SV=1
7066	FvH4_2g06830	chrFvb2	-	0.000159025	0.0124623	-0.196	AT2G15790.1 | peptidyl-prolyl cis-trans isomerase / cyclophilin-40 (CYP40) / rotamase | Chr2:6878144-6880743 REVERSE LENGTH=361 | 201606; PREDICTED: peptidyl-prolyl cis-trans isomerase CYP40 [Fragaria vesca subsp. vesca] &gt;gi|764530899|ref|XP_011458324.1| PREDICTED: peptidyl-prolyl cis-trans isomerase CYP40 [Fragaria vesca subsp. vesca]; sp|Q9C566|CYP40_ARATH Peptidyl-prolyl cis-trans isomerase…
7117	FvH4_3g18330	chrFvb3	+	3.21191e-09	2.84071e-06	0.083	AT3G14930.2 | Uroporphyrinogen decarboxylase | Chr3:5020675-5022577 FORWARD LENGTH=418 | 201606; PREDICTED: uroporphyrinogen decarboxylase 1, chloroplastic isoform X2 [Fragaria vesca subsp. vesca]; sp|Q93ZB6|DCUP1_ARATH Uroporphyrinogen decarboxylase 1, chloroplastic OS=Arabidopsis thaliana OX=3702 GN=HEME1 PE=2 SV=2; tr|A0A2P6QA36|A0A2P6QA36_ROSCH Uroporphyrinogen decarboxylase OS=Rosa chinensis…
7134	FvH4_3g40320	chrFvb3	-	0.00108584	0.0449787	-0.57	AT5G58350.1 | with no lysine (K) kinase 4 | Chr5:23585505-23587681 FORWARD LENGTH=571 | 201606; PREDICTED: probable serine/threonine-protein kinase WNK4 [Fragaria vesca subsp. vesca]; sp|Q9LVL5|WNK4_ARATH Probable serine/threonine-protein kinase WNK4 OS=Arabidopsis thaliana OX=3702 GN=WNK4 PE=1 SV=1; tr|A0A2P6QKR2|A0A2P6QKR2_ROSCH Uncharacterized protein OS=Rosa chinensis OX=74649 GN=RchiOBHm_Chr…
7225	FvH4_6g24630	chrFvb6	+	0.000225697	0.0156647	0.316	AT3G10140.1 | RECA homolog 3 | Chr3:3134984-3137069 FORWARD LENGTH=389 | 201606; PREDICTED: DNA repair protein recA homolog 2, mitochondrial [Fragaria vesca subsp. vesca]; sp|Q8RY99|RECAM_ARATH DNA repair protein recA homolog 2, mitochondrial OS=Arabidopsis thaliana OX=3702 GN=At3g10140 PE=2 SV=1; tr|A0A2P6REL3|A0A2P6REL3_ROSCH Putative ATP diphosphatase OS=Rosa chinensis OX=74649 GN=RchiOBHm_Chr…
7288	FvH4_5g33370	chrFvb5	+	0.000301761	0.0194457	-0.096	AT1G71440.1 | tubulin folding cofactor E / Pfifferling (PFI) | Chr1:26921271-26924373 REVERSE LENGTH=531 | 201606; PREDICTED: tubulin-folding cofactor E [Fragaria vesca subsp. vesca] &gt;gi|764587443|ref|XP_011464782.1| PREDICTED: tubulin-folding cofactor E [Fragaria vesca subsp. vesca]; sp|Q8GRL7|TBCE_ARATH Tubulin-folding cofactor E OS=Arabidopsis thaliana OX=3702 GN=TFCE PE=2 SV=1; tr|A0A2P6PF…
7319	FvH4_3g14760	chrFvb3	-	0.000600032	0.030055	-0.049	AT1G79560.1 | FTSH protease 12 | Chr1:29926976-29932308 FORWARD LENGTH=1008 | 201606; PREDICTED: ATP-dependent zinc metalloprotease FTSH 12, chloroplastic [Fragaria vesca subsp. vesca]; sp|Q9SAJ3|FTSHC_ARATH ATP-dependent zinc metalloprotease FTSH 12, chloroplastic OS=Arabidopsis thaliana OX=3702 GN=FTSH12 PE=2 SV=2; tr|A0A2P6Q8B0|A0A2P6Q8B0_ROSCH Putative peptidase M41, ATPase, AAA-type, core, P…
7400	FvH4_7g20500	chrFvb7	+	0.000440272	0.024783	-0.13	AT3G45740.1 | hydrolase family protein / HAD-superfamily protein | Chr3:16790830-16793280 FORWARD LENGTH=376 | 201606; PREDICTED: uncharacterized protein YKR070W-like isoform X2 [Fragaria vesca subsp. vesca]; sp|P36151|YK50_YEAST Uncharacterized protein YKR070W OS=Saccharomyces cerevisiae (strain ATCC 204508 / S288c) OX=559292 GN=YKR070W PE=1 SV=1; tr|A0A2P6SJQ2|A0A2P6SJQ2_ROSCH Putative HAD-supe…
7459	FvH4_4g06430	chrFvb4	-	2.37227e-08	1.66894e-05	0.639	AT3G10700.1 | galacturonic acid kinase | Chr3:3346789-3350863 REVERSE LENGTH=424 | 201606; PREDICTED: galacturonokinase [Fragaria vesca subsp. vesca]; sp|Q8VYG2|GALAK_ARATH Galacturonokinase OS=Arabidopsis thaliana OX=3702 GN=GALAK PE=1 SV=1; tr|A0A2P6QSA1|A0A2P6QSA1_ROSCH Putative galacturonokinase OS=Rosa chinensis OX=74649 GN=RchiOBHm_Chr4g0398191 PE=4 SV=1
7476	FvH4_4g06980	chrFvb4	-	0.00113766	0.0460342	-0.116
7481	FvH4_4g07070	chrFvb4	-	9.87181e-07	0.000355328	0.358	AT4G26020.3 | 4/1 protein short form protein | Chr4:13202249-13204028 REVERSE LENGTH=247 | 201606; PREDICTED: protein At-4/1 isoform X2 [Fragaria vesca subsp. vesca]; sp|Q1PE49|4ON1_ARATH Protein At-4/1 OS=Arabidopsis thaliana OX=3702 GN=At4g26020 PE=1 SV=1; tr|A0A2P6QSG6|A0A2P6QSG6_ROSCH Uncharacterized protein OS=Rosa chinensis OX=74649 GN=RchiOBHm_Chr4g0399191 PE=4 SV=1
7500	FvH4_4g15641	chrFvb4	-	0.00121234	0.0479315	-0.138	AT5G16780.3 | SART-1 family | Chr5:5517784-5521566 REVERSE LENGTH=820 | 201606; PREDICTED: SART-1 family protein DOT2 [Fragaria vesca subsp. vesca]; sp|Q9LFE0|DOT2_ARATH SART-1 family protein DOT2 OS=Arabidopsis thaliana OX=3702 GN=DOT2 PE=1 SV=1; tr|A0A2P6QWR3|A0A2P6QWR3_ROSCH Putative SNU66/SART1 family protein OS=Rosa chinensis OX=74649 GN=RchiOBHm_Chr4g0416151 PE=4 SV=1
7515	FvH4_4g07440	chrFvb4	+	6.64306e-07	0.000267059	0.157	AT1G14650.3 | SWAP (Suppressor-of-White-APricot)/surp domain-containing protein / ubiquitin family protein | Chr1:5028077-5030520 FORWARD LENGTH=785 | 201606; PREDICTED: probable splicing factor 3A subunit 1 [Fragaria vesca subsp. vesca] &gt;gi|764568781|ref|XP_011462358.1| PREDICTED: probable splicing factor 3A subunit 1 [Fragaria vesca subsp. vesca] &gt;gi|764568785|ref|XP_011462359.1| PREDICTE…
7525	FvH4_4g07730	chrFvb4	+	3.73438e-06	0.00097141	-0.187	AT4G30160.4 | villin 4 | Chr4:14754528-14759511 FORWARD LENGTH=974 | 201606; PREDICTED: villin-4 isoform X2 [Fragaria vesca subsp. vesca]; sp|O65570|VILI4_ARATH Villin-4 OS=Arabidopsis thaliana OX=3702 GN=VLN4 PE=1 SV=1; tr|A0A251QU32|A0A251QU32_PRUPE Uncharacterized protein OS=Prunus persica OX=3760 GN=PRUPE_1G081400 PE=4 SV=1
7529	FvH4_1g30400	chrFvb1	+	0.000333408	0.0208473	-0.126	AT3G12080.1 | GTP-binding family protein | Chr3:3847851-3851980 FORWARD LENGTH=663 | 201606; PREDICTED: uncharacterized protein LOC101310757 isoform X1 [Fragaria vesca subsp. vesca] &gt;gi|764521036|ref|XP_011469717.1| PREDICTED: uncharacterized protein LOC101310757 isoform X1 [Fragaria vesca subsp. vesca]; sp|Q8YZH7|DER_NOSS1 GTPase Der OS=Nostoc sp. (strain PCC 7120 / SAG 25.82 / UTEX 2576) OX=…
7627	FvH4_6g23690	chrFvb6	+	4.67018e-06	0.00108696	-0.112	AT2G41790.1 | Insulinase (Peptidase family M16) family protein | Chr2:17429453-17436110 REVERSE LENGTH=970 | 201606; PREDICTED: zinc-metallopeptidase, peroxisomal [Fragaria vesca subsp. vesca]; sp|O22941|IDE1_ARATH Insulin-degrading enzyme-like 1, peroxisomal OS=Arabidopsis thaliana OX=3702 GN=PXM16 PE=2 SV=1; tr|A0A2P6RE69|A0A2P6RE69_ROSCH Putative insulysin OS=Rosa chinensis OX=74649 GN=RchiOBH…
7644	FvH4_4g10891	chrFvb4	+	6.94445e-05	0.00731175	0.275	AT3G59470.2 | Far-red impaired responsive (FAR1) family protein | Chr3:21979099-21980528 REVERSE LENGTH=263 | 201606; PREDICTED: protein FAR-RED ELONGATED HYPOCOTYL 3 isoform X1 [Fragaria vesca subsp. vesca] &gt;gi|764643501|ref|XP_011457258.1| PREDICTED: protein FAR-RED ELONGATED HYPOCOTYL 3 isoform X1 [Fragaria vesca subsp. vesca] &gt;gi|764643507|ref|XP_011457259.1| PREDICTED: protein FAR-RED …
7646	FvH4_4g10891	chrFvb4	+	0.000567881	0.0289125	0.235	AT3G59470.2 | Far-red impaired responsive (FAR1) family protein | Chr3:21979099-21980528 REVERSE LENGTH=263 | 201606; PREDICTED: protein FAR-RED ELONGATED HYPOCOTYL 3 isoform X1 [Fragaria vesca subsp. vesca] &gt;gi|764643501|ref|XP_011457258.1| PREDICTED: protein FAR-RED ELONGATED HYPOCOTYL 3 isoform X1 [Fragaria vesca subsp. vesca] &gt;gi|764643507|ref|XP_011457259.1| PREDICTED: protein FAR-RED …
7670	FvH4_4g11900	chrFvb4	+	0.000626795	0.0308791	-0.058	AT2G43070.3 | SIGNAL PEPTIDE PEPTIDASE-LIKE 3 | Chr2:17911233-17914953 REVERSE LENGTH=599 | 201606; PREDICTED: signal peptide peptidase-like 3 [Fragaria vesca subsp. vesca]; sp|Q4V3B8|SIPL3_ARATH Signal peptide peptidase-like 3 OS=Arabidopsis thaliana OX=3702 GN=SPPL3 PE=2 SV=1; tr|A0A2P6QV29|A0A2P6QV29_ROSCH Putative mannosyl-oligosaccharide 1,2-alpha-mannosidase OS=Rosa chinensis OX=74649 GN=Rc…
7675	FvH4_4g11950	chrFvb4	-	2.6242e-11	5.8023e-08	-0.275	AT3G04600.3 | Nucleotidylyl transferase superfamily protein | Chr3:1243152-1245958 FORWARD LENGTH=402 | 201606; PREDICTED: tryptophan--tRNA ligase, cytoplasmic [Fragaria vesca subsp. vesca]; sp|Q9SR15|SYWC_ARATH Tryptophan--tRNA ligase, cytoplasmic OS=Arabidopsis thaliana OX=3702 GN=At3g04600 PE=2 SV=1; tr|A0A2P6PDF7|A0A2P6PDF7_ROSCH Putative tryptophan--tRNA ligase OS=Rosa chinensis OX=74649 GN=…
7714	FvH4_4g12940	chrFvb4	-	1.21543e-06	0.000413445	0.154	AT1G55140.1 | Ribonuclease III family protein | Chr1:20572503-20574332 REVERSE LENGTH=237 | 201606; PREDICTED: uncharacterized protein LOC101314843 isoform X3 [Fragaria vesca subsp. vesca]; sp|P74327|MRNC_SYNY3 Mini-ribonuclease 3 OS=Synechocystis sp. (strain PCC 6803 / Kazusa) OX=1111708 GN=mrnC PE=3 SV=1; tr|A0A2P6PPU4|A0A2P6PPU4_ROSCH Putative ribonuclease III OS=Rosa chinensis OX=74649 GN=Rch…
7716	FvH4_4g12940	chrFvb4	-	4.19709e-05	0.00523875	-0.045	AT1G55140.1 | Ribonuclease III family protein | Chr1:20572503-20574332 REVERSE LENGTH=237 | 201606; PREDICTED: uncharacterized protein LOC101314843 isoform X3 [Fragaria vesca subsp. vesca]; sp|P74327|MRNC_SYNY3 Mini-ribonuclease 3 OS=Synechocystis sp. (strain PCC 6803 / Kazusa) OX=1111708 GN=mrnC PE=3 SV=1; tr|A0A2P6PPU4|A0A2P6PPU4_ROSCH Putative ribonuclease III OS=Rosa chinensis OX=74649 GN=Rch…
7736	FvH4_6g01760	chrFvb6	+	4.35124e-06	0.00106057	-0.124	AT5G28910.2 | alpha-(1%2C6)-fucosyltransferase | Chr5:10930633-10932575 REVERSE LENGTH=535 | 201606; PREDICTED: uncharacterized protein LOC101295143 [Fragaria vesca subsp. vesca] &gt;gi|764596228|ref|XP_011466008.1| PREDICTED: uncharacterized protein LOC101295143 [Fragaria vesca subsp. vesca]; tr|A0A2P6R5J1|A0A2P6R5J1_ROSCH Uncharacterized protein OS=Rosa chinensis OX=74649 GN=RchiOBHm_Chr3g04495…
7749	FvH4_4g13700	chrFvb4	+	0.00122752	0.0481594	-0.054	AT5G49010.1 | DNA replication protein-like protein | Chr5:19866464-19868074 FORWARD LENGTH=220 | 201606; PREDICTED: DNA replication complex GINS protein SLD5 [Fragaria vesca subsp. vesca]; sp|Q9BRT9|SLD5_HUMAN DNA replication complex GINS protein SLD5 OS=Homo sapiens OX=9606 GN=GINS4 PE=1 SV=1; tr|A0A2P6QZ68|A0A2P6QZ68_ROSCH DNA replication complex GINS protein SLD5 OS=Rosa chinensis OX=74649 GN=…
7770	FvH4_6g35330	chrFvb6	-	1.10639e-06	0.000384723	-0.131	AT1G54070.1 | Dormancy/auxin associated family protein | Chr1:20182683-20183242 FORWARD LENGTH=123 | 201606; PREDICTED: auxin-repressed 12.5 kDa protein isoform X2 [Fragaria vesca subsp. vesca]; sp|F4HV65|DRMH4_ARATH Dormancy-associated protein homolog 4 OS=Arabidopsis thaliana OX=3702 GN=At1g54070 PE=3 SV=1; tr|A0A2P6RYZ0|A0A2P6RYZ0_ROSCH Putative dormancy/auxin associated protein OS=Rosa chinen…
7829	FvH4_5g12600	chrFvb5	+	0.000633558	0.0309823	-0.096	AT1G73920.1 | alpha/beta-Hydrolases superfamily protein | Chr1:27791194-27794698 FORWARD LENGTH=704 | 201606; PREDICTED: uncharacterized protein LOC101292020 [Fragaria vesca subsp. vesca]; sp|Q5VXJ0|LIPK_HUMAN Lipase member K OS=Homo sapiens OX=9606 GN=LIPK PE=2 SV=2; tr|A0A2P6P3J2|A0A2P6P3J2_ROSCH Putative triacylglycerol lipase OS=Rosa chinensis OX=74649 GN=RchiOBHm_Chr7g0184731 PE=4 SV=1
7837	FvH4_4g30130	chrFvb4	+	0.00111954	0.0455992	0.063	AT1G13820.1 | alpha/beta-Hydrolases superfamily protein | Chr1:4735622-4737617 FORWARD LENGTH=339 | 201606; PREDICTED: monoacylglycerol lipase ABHD6 [Fragaria vesca subsp. vesca]; sp|O05235|YUGF_BACSU Uncharacterized hydrolase YugF OS=Bacillus subtilis (strain 168) OX=224308 GN=yugF PE=3 SV=1; tr|A0A2P6R2J6|A0A2P6R2J6_ROSCH Putative 2-hydroxy-6-oxonona-2,4-dienedioate hydrolase OS=Rosa chinensis …
7847	FvH4_3g44480	chrFvb3	+	0.00121991	0.0479826	-0.079	AT1G15420.2 | WD repeat protein | Chr1:5302253-5303296 REVERSE LENGTH=222 | 201606; PREDICTED: WD repeat-containing protein 43 [Fragaria vesca subsp. vesca]; tr|A0A2P6QMY8|A0A2P6QMY8_ROSCH Putative small-subunit processome, Utp12 protein OS=Rosa chinensis OX=74649 GN=RchiOBHm_Chr5g0081181 PE=4 SV=1
7854	FvH4_5g07030	chrFvb5	+	0.000382957	0.0226921	-0.04	AT5G63200.1 | tetratricopeptide repeat (TPR)-containing protein | Chr5:25349043-25352899 FORWARD LENGTH=649 | 201606; PREDICTED: probable UDP-N-acetylglucosamine--peptide N-acetylglucosaminyltransferase SPINDLY [Fragaria vesca subsp. vesca]; sp|Q6PGP7|TTC37_HUMAN Tetratricopeptide repeat protein 37 OS=Homo sapiens OX=9606 GN=TTC37 PE=1 SV=1; tr|A0A2P6P5A4|A0A2P6P5A4_ROSCH Uncharacterized protein …
7875	FvH4_7g23560	chrFvb7	-	2.43475e-07	0.000123554	-0.251	AT3G55640.3 | Mitochondrial substrate carrier family protein | Chr3:20640048-20641567 FORWARD LENGTH=256 | 201606; PREDICTED: mitochondrial substrate carrier family protein B-like [Fragaria vesca subsp. vesca]; sp|Q54MZ4|MCFB_DICDI Mitochondrial substrate carrier family protein B OS=Dictyostelium discoideum OX=44689 GN=mcfB PE=3 SV=1; tr|M5XD31|M5XD31_PRUPE Uncharacterized protein OS=Prunus persi…
7906	FvH4_4g17530	chrFvb4	-	0.00127021	0.0493712	-0.062	AT2G39090.1 | tetratricopeptide repeat (TPR)-containing protein | Chr2:16312771-16317233 REVERSE LENGTH=558 | 201606; PREDICTED: anaphase-promoting complex subunit 7 [Fragaria vesca subsp. vesca]; sp|Q8VY89|APC7_ARATH Anaphase-promoting complex subunit 7 OS=Arabidopsis thaliana OX=3702 GN=APC7 PE=2 SV=1; tr|A0A2P6QYC6|A0A2P6QYC6_ROSCH Putative tetratricopeptide-like helical domain-containing prot…
8020	FvH4_4g21890	chrFvb4	+	0.000344508	0.0212859	0.165	PREDICTED: uncharacterized protein LOC101300890 isoform X1 [Fragaria vesca subsp. vesca] &gt;gi|764559550|ref|XP_011461052.1| PREDICTED: uncharacterized protein LOC101300890 isoform X1 [Fragaria vesca subsp. vesca] &gt;gi|764559553|ref|XP_004294440.2| PREDICTED: uncharacterized protein LOC101300890 isoform X1 [Fragaria vesca subsp. vesca]; tr|A0A2P6QRT2|A0A2P6QRT2_ROSCH Putative Ulp1 protease fam…
8028	FvH4_4g26720	chrFvb4	+	6.97465e-05	0.00731866	0.08	AT2G01220.2 | Nucleotidylyl transferase superfamily protein | Chr2:123301-126213 FORWARD LENGTH=388 | 201606; PREDICTED: uncharacterized protein LOC101305073 [Fragaria vesca subsp. vesca]; tr|A0A2P6R1J4|A0A2P6R1J4_ROSCH Putative rossmann-like alpha/beta/alpha sandwich protein OS=Rosa chinensis OX=74649 GN=RchiOBHm_Chr4g0434411 PE=4 SV=1
8086	FvH4_4g25091	chrFvb4	+	0.00109504	0.0450653	-0.119	AT3G26100.6 | Regulator of chromosome condensation (RCC1) family protein | Chr3:9538063-9540149 FORWARD LENGTH=532 | 201606; PREDICTED: ultraviolet-B receptor UVR8 [Fragaria vesca subsp. vesca] &gt;gi|764645035|ref|XP_011457427.1| PREDICTED: ultraviolet-B receptor UVR8 [Fragaria vesca subsp. vesca] &gt;gi|764645043|ref|XP_011457428.1| PREDICTED: ultraviolet-B receptor UVR8 [Fragaria vesca subsp. …
8104	FvH4_5g07330	chrFvb5	+	0.00096587	0.0417223	0.056	AT5G63280.1 | C2H2-like zinc finger protein | Chr5:25367085-25368848 FORWARD LENGTH=271 | 201606; PREDICTED: uncharacterized protein LOC101303998 [Fragaria vesca subsp. vesca] &gt;gi|764583033|ref|XP_011464214.1| PREDICTED: uncharacterized protein LOC101303998 [Fragaria vesca subsp. vesca]; tr|A0A2P6P577|A0A2P6P577_ROSCH Putative transcription factor C2H2 family OS=Rosa chinensis OX=74649 GN=Rchi…
8119	FvH4_4g34380	chrFvb4	-	8.94629e-06	0.00168861	-0.281	AT1G10600.4 | associated molecule with the SH3 domain of STAM 2 | Chr1:3503765-3505190 FORWARD LENGTH=223 | 201606; PREDICTED: AMSH-like ubiquitin thioesterase 2 isoform X1 [Fragaria vesca subsp. vesca] &gt;gi|764577626|ref|XP_011463356.1| PREDICTED: AMSH-like ubiquitin thioesterase 2 isoform X1 [Fragaria vesca subsp. vesca]; sp|Q6NKP9|AMSH2_ARATH AMSH-like ubiquitin thioesterase 2 OS=Arabidopsis…
8166	FvH4_3g04410	chrFvb3	-	1.58488e-05	0.00272555	0.598	AT5G04560.3 | HhH-GPD base excision DNA repair family protein | Chr5:1310671-1318091 FORWARD LENGTH=1729 | 201606; PREDICTED: protein ROS1-like [Fragaria vesca subsp. vesca]; sp|Q8LK56|DME_ARATH Transcriptional activator DEMETER OS=Arabidopsis thaliana OX=3702 GN=DME PE=1 SV=2; tr|A0A2P6RBI1|A0A2P6RBI1_ROSCH Putative DNA glycosylase, helix-turn-helix, base-excision DNA repair, demeter OS=Rosa chi…
8206	FvH4_6g42640	chrFvb6	+	0.00103998	0.04374	-0.101	AT3G21630.1 | chitin elicitor receptor kinase 1 | Chr3:7615543-7618530 REVERSE LENGTH=617 | 201606; PREDICTED: chitin elicitor receptor kinase 1-like [Fragaria vesca subsp. vesca]; sp|Q6UD73|LYK3_MEDTR LysM domain receptor-like kinase 3 OS=Medicago truncatula OX=3880 GN=LYK3 PE=1 SV=1; tr|A0A172Q3Z3|A0A172Q3Z3_FRAAN Chitin elicitor receptor kinase 1-like protein OS=Fragaria ananassa OX=3747 PE=2 …
8214	FvH4_3g19060	chrFvb3	+	0.000743504	0.0347661	-0.105	AT1G53200.2 | TAF RNA polymerase I subunit A | Chr1:19840486-19842692 REVERSE LENGTH=474 | 201606; PREDICTED: uncharacterized protein LOC105350432 isoform X1 [Fragaria vesca subsp. vesca]; tr|A0A2P6Q1T5|A0A2P6Q1T5_ROSCH Putative tetratricopeptide-like helical domain-containing protein OS=Rosa chinensis OX=74649 GN=RchiOBHm_Chr6g0312691 PE=4 SV=1
8234	FvH4_6g19080	chrFvb6	-	0.000614169	0.0305443	-0.157	AT5G03910.1 | ABC2 homolog 12 | Chr5:1054313-1057105 REVERSE LENGTH=634 | 201606; PREDICTED: ABC transporter B family member 29, chloroplastic isoform X1 [Fragaria vesca subsp. vesca]; sp|Q9LZB8|AB29B_ARATH ABC transporter B family member 29, chloroplastic OS=Arabidopsis thaliana OX=3702 GN=ABCB29 PE=1 SV=1; tr|A0A2P6RC38|A0A2P6RC38_ROSCH Putative peptide-transporting ATPase OS=Rosa chinensis OX=…
8259	FvH4_5g33320	chrFvb5	+	0.000806659	0.0368835	-0.091	AT3G27350.1 | transcriptional regulator ATRX-like protein | Chr3:10126238-10127600 FORWARD LENGTH=274 | 201606; PREDICTED: uncharacterized protein LOC101310219 [Fragaria vesca subsp. vesca]; sp|Q67Y69|WDL7_ARATH Protein WVD2-like 7 OS=Arabidopsis thaliana OX=3702 GN=WDL7 PE=2 SV=1; tr|A0A2P6PFU7|A0A2P6PFU7_ROSCH Uncharacterized protein OS=Rosa chinensis OX=74649 GN=RchiOBHm_Chr7g0232051 PE=4 SV=1
8494	FvH4_5g05750	chrFvb5	-	0.000377141	0.0226248	-0.064	AT5G63080.1 | 2-oxoglutarate (2OG) and Fe(II)-dependent oxygenase superfamily protein | Chr5:25300026-25302321 REVERSE LENGTH=462 | 201606; PREDICTED: jmjC domain-containing protein 4 [Fragaria vesca subsp. vesca]; sp|Q08BY5|JMJD4_DANRE JmjC domain-containing protein 4 OS=Danio rerio OX=7955 GN=jmjd4 PE=2 SV=1; tr|A0A2P6P5T1|A0A2P6P5T1_ROSCH Putative transcription factor &amp; chromatin remodelin…
8534	FvH4_3g28130	chrFvb3	+	5.17056e-06	0.00116828	0.353	AT3G09150.2 | phytochromobilin:ferredoxin oxidoreductase%2C chloroplast / phytochromobilin synthase (HY2) | Chr3:2803665-2805333 FORWARD LENGTH=329 | 201606; phytochromobilin:ferredoxin oxidoreductase, chloroplastic [Rosa chinensis] &gt;gi|1358158356|gb|PRQ32834.1| putative phytochromobilin:ferredoxin oxidoreductase [Rosa chinensis]; sp|Q9SR43|PFBS_ARATH Phytochromobilin:ferredoxin oxidoreductase…
8549	FvH4_7g28210	chrFvb7	+	6.6025e-05	0.0070476	-0.071	AT5G51660.1 | cleavage and polyadenylation specificity factor 160 | Chr5:20980250-20989268 FORWARD LENGTH=1442 | 201606; PREDICTED: cleavage and polyadenylation specificity factor subunit 1 [Fragaria vesca subsp. vesca]; sp|Q9FGR0|CPSF1_ARATH Cleavage and polyadenylation specificity factor subunit 1 OS=Arabidopsis thaliana OX=3702 GN=CPSF160 PE=1 SV=2; tr|A0A2P6SMK4|A0A2P6SMK4_ROSCH Putative clea…
8595	FvH4_2g15450	chrFvb2	-	3.36871e-05	0.00449477	-0.148	AT2G16900.7 | phospholipase-like protein (PEARLI 4) family protein | Chr2:7323857-7324886 REVERSE LENGTH=293 | 201606; PREDICTED: uncharacterized protein LOC101314427 isoform X1 [Fragaria vesca subsp. vesca]; tr|A0A315AJG7|A0A315AJG7_PRUYE Uncharacterized protein OS=Prunus yedoensis var. nudiflora OX=2094558 GN=Pyn_20065 PE=4 SV=1
8615	FvH4_5g11030	chrFvb5	+	0.000165508	0.0128083	-0.088	AT4G27720.1 | Major facilitator superfamily protein | Chr4:13831203-13833521 FORWARD LENGTH=460 | 201606; PREDICTED: molybdate-anion transporter-like [Fragaria vesca subsp. vesca] &gt;gi|764641824|ref|XP_011470905.1| PREDICTED: molybdate-anion transporter-like [Fragaria vesca subsp. vesca]; sp|Q6N075|MFSD5_HUMAN Molybdate-anion transporter OS=Homo sapiens OX=9606 GN=MFSD5 PE=1 SV=2; tr|A0A2P6P418…
8617	FvH4_5g11060	chrFvb5	-	0.000378754	0.0226727	0.079	AT4G10770.1 | oligopeptide transporter 7 | Chr4:6628646-6632517 REVERSE LENGTH=766 | 201606; PREDICTED: oligopeptide transporter 7 [Fragaria vesca subsp. vesca]; sp|O82485|OPT7_ARATH Oligopeptide transporter 7 OS=Arabidopsis thaliana OX=3702 GN=OPT7 PE=2 SV=1; tr|A0A2P6P425|A0A2P6P425_ROSCH Putative oligopeptide transporter, OPT superfamily OS=Rosa chinensis OX=74649 GN=RchiOBHm_Chr7g0186741 PE=4…
8634	FvH4_7g12090	chrFvb7	-	0.000248538	0.0169088	0.204	AT2G45460.2 | SMAD/FHA domain-containing protein | Chr2:18737054-18741690 REVERSE LENGTH=902 | 201606; PREDICTED: myosin-11 [Fragaria vesca subsp. vesca]; tr|A0A2P6SG97|A0A2P6SG97_ROSCH Putative transcription factor interactor and regulator FHA-SMAD family OS=Rosa chinensis OX=74649 GN=RchiOBHm_Chr1g0350831 PE=4 SV=1
8699	FvH4_5g20400	chrFvb5	-	0.00096894	0.0417223	-0.043	AT4G17050.1 | ureidoglycine aminohydrolase | Chr4:9589662-9592413 FORWARD LENGTH=298 | 201606; PREDICTED: (S)-ureidoglycine aminohydrolase isoform X1 [Fragaria vesca subsp. vesca]; sp|Q8GXV5|UGHY_ARATH (S)-ureidoglycine aminohydrolase OS=Arabidopsis thaliana OX=3702 GN=UGLYAH PE=1 SV=1; tr|A0A2P6P904|A0A2P6P904_ROSCH Putative (S)-ureidoglycine aminohydrolase OS=Rosa chinensis OX=74649 GN=RchiOBHm…
8724	FvH4_5g15510	chrFvb5	-	0.000252669	0.0171146	-0.207	AT1G69850.1 | nitrate transporter 1:2 | Chr1:26296945-26300407 REVERSE LENGTH=585 | 201606; PREDICTED: protein NRT1/ PTR FAMILY 4.6 [Fragaria vesca subsp. vesca]; sp|Q8H157|PTR19_ARATH Protein NRT1/ PTR FAMILY 4.6 OS=Arabidopsis thaliana OX=3702 GN=NPF4.6 PE=1 SV=1; tr|A0A2P6P2F6|A0A2P6P2F6_ROSCH Putative proton-dependent oligopeptide transporter family, major facilitator superfamily OS=Rosa chin…
8761	FvH4_7g33820	chrFvb7	-	0.000169628	0.0130103	0.264	AT1G54130.1 | RELA/SPOT homolog 3 | Chr1:20211177-20213761 FORWARD LENGTH=715 | 201606; PREDICTED: uncharacterized protein LOC101294615 isoform X2 [Fragaria vesca subsp. vesca]; sp|Q9SYH1|RSH3C_ARATH Probable GTP diphosphokinase RSH3, chloroplastic OS=Arabidopsis thaliana OX=3702 GN=RSH3 PE=2 SV=1; tr|A0A2P6SPS7|A0A2P6SPS7_ROSCH Putative GTP diphosphokinase OS=Rosa chinensis OX=74649 GN=RchiOBHm_…
8794	FvH4_7g33110	chrFvb7	+	0.000321747	0.020391	-0.008	AT1G33140.1 | Ribosomal protein L6 family | Chr1:12023360-12024502 FORWARD LENGTH=194 | 201606; PREDICTED: 60S ribosomal protein L9-1 [Fragaria vesca subsp. vesca]; sp|P49209|RL91_ARATH 60S ribosomal protein L9-1 OS=Arabidopsis thaliana OX=3702 GN=RPL9B PE=1 SV=3; tr|A0A2P6SCD6|A0A2P6SCD6_ROSCH Putative ribosomal protein L6 OS=Rosa chinensis OX=74649 GN=RchiOBHm_Chr1g0334541 PE=4 SV=1
8924	FvH4_7g29020	chrFvb7	+	0.00125875	0.0491359	-0.11	AT5G52100.1 | Dihydrodipicolinate reductase%2C bacterial/plant | Chr5:21170203-21172107 FORWARD LENGTH=298 | 201606; PREDICTED: putative 4-hydroxy-tetrahydrodipicolinate reductase 3, chloroplastic isoform X1 [Fragaria vesca subsp. vesca]; sp|Q9FJ82|DAPB3_ARATH Dihydrodipicolinate reductase-like protein CRR1, chloroplastic OS=Arabidopsis thaliana OX=3702 GN=DAPB3 PE=2 SV=1; tr|A0A2P6SMW8|A0A2P6SMW…
8985	FvH4_7g27641	chrFvb7	-	7.21923e-06	0.00144521	0.076	AT3G47450.2 | P-loop containing nucleoside triphosphate hydrolases superfamily protein | Chr3:17483195-17486249 REVERSE LENGTH=561 | 201606; PREDICTED: LOW QUALITY PROTEIN: NO-associated protein 1, chloroplastic/mitochondrial-like [Fragaria vesca subsp. vesca]; sp|Q66GP9|NOA1_ARATH NO-associated protein 1, chloroplastic/mitochondrial OS=Arabidopsis thaliana OX=3702 GN=NOA1 PE=1 SV=1; tr|A0A2P6SM9…
9088	FvH4_7g25602	chrFvb7	+	7.92293e-05	0.00792085	0.111	putative transcription factor interactor and regulator CCHC(Zn) family [Rosa chinensis]; tr|A0A2P6R9J9|A0A2P6R9J9_ROSCH Putative transcription factor interactor and regulator CCHC(Zn) family OS=Rosa chinensis OX=74649 GN=RchiOBHm_Chr3g0464951 PE=4 SV=1
9132	FvH4_7g24210	chrFvb7	+	0.000549507	0.0285402	-0.198	PREDICTED: uncharacterized protein LOC101297485 isoform X1 [Fragaria vesca subsp. vesca]; tr|A0A2P6SL55|A0A2P6SL55_ROSCH Putative WIYLD domain-containing protein OS=Rosa chinensis OX=74649 GN=RchiOBHm_Chr1g0369781 PE=4 SV=1
9152	FvH4_7g23050	chrFvb7	+	0.00094282	0.0411056	0.038	AT5G06060.1 | NAD(P)-binding Rossmann-fold superfamily protein | Chr5:1824066-1825833 REVERSE LENGTH=264 | 201606; PREDICTED: tropinone reductase homolog [Fragaria vesca subsp. vesca]; sp|Q9LHT0|TRNHF_ARATH Tropinone reductase homolog At5g06060 OS=Arabidopsis thaliana OX=3702 GN=At5g06060 PE=2 SV=1; tr|A0A2P6SKQ4|A0A2P6SKQ4_ROSCH Putative oxidoreductase OS=Rosa chinensis OX=74649 GN=RchiOBHm_Chr1…
9162	FvH4_7g22820	chrFvb7	+	0.000778343	0.0359873	-0.054	AT3G55520.3 | FKBP-like peptidyl-prolyl cis-trans isomerase family protein | Chr3:20594177-20595128 FORWARD LENGTH=190 | 201606; PREDICTED: peptidyl-prolyl cis-trans isomerase FKBP20-1 [Fragaria vesca subsp. vesca]; sp|Q9M2S7|FK201_ARATH Peptidyl-prolyl cis-trans isomerase FKBP20-1 OS=Arabidopsis thaliana OX=3702 GN=FKBP20-1 PE=1 SV=1; tr|A0A2P6SKP4|A0A2P6SKP4_ROSCH Peptidylprolyl isomerase OS=Ro…
9173	FvH4_7g22602	chrFvb7	+	0.000157643	0.0123926	-0.13	AT3G55460.1 | SC35-like splicing factor 30 | Chr3:20561024-20563502 FORWARD LENGTH=262 | 201606; PREDICTED: serine/arginine-rich SC35-like splicing factor SCL30 [Fragaria vesca subsp. vesca]; sp|Q8L3X8|SRC30_ARATH Serine/arginine-rich SC35-like splicing factor SCL30 OS=Arabidopsis thaliana OX=3702 GN=SCL30 PE=1 SV=1; tr|A0A2P6SKM7|A0A2P6SKM7_ROSCH Putative nucleotide-binding alpha-beta plait doma…
9317	FvH4_7g18680	chrFvb7	+	0.000820473	0.0372948	0.278	AT5G22950.1 | SNF7 family protein | Chr5:7681380-7682720 FORWARD LENGTH=229 | 201606; PREDICTED: vacuolar protein sorting-associated protein 24 homolog 1-like [Fragaria vesca subsp. vesca]; sp|Q9FFB3|VP241_ARATH Vacuolar protein sorting-associated protein 24 homolog 1 OS=Arabidopsis thaliana OX=3702 GN=VPS24-1 PE=1 SV=1; tr|A0A2P6SJ72|A0A2P6SJ72_ROSCH Putative Snf7 family protein OS=Rosa chinensi…
9321	FvH4_7g18421	chrFvb7	+	1.11856e-06	0.000384723	0.644	AT2G17510.2 | ribonuclease II family protein | Chr2:7609395-7616242 REVERSE LENGTH=1012 | 201606; exosome complex exonuclease rrp44-like protein, partial [Trifolium pratense]; sp|Q9SHL7|RP44A_ARATH Exosome complex exonuclease RRP44 homolog A OS=Arabidopsis thaliana OX=3702 GN=RRP44A PE=2 SV=2; tr|A0A2K3MLF5|A0A2K3MLF5_TRIPR Exosome complex exonuclease rrp44-like protein (Fragment) OS=Trifolium pr…
9362	FvH4_7g17430	chrFvb7	+	0.00075859	0.0352585	0.057	AT1G01140.1 | CBL-interacting protein kinase 9 | Chr1:64398-67512 REVERSE LENGTH=447 | 201606; PREDICTED: CBL-interacting serine/threonine-protein kinase 9 [Fragaria vesca subsp. vesca]; sp|Q9MAM1|CIPK9_ARATH CBL-interacting serine/threonine-protein kinase 9 OS=Arabidopsis thaliana OX=3702 GN=CIPK9 PE=1 SV=2; tr|A0A2P6SIR1|A0A2P6SIR1_ROSCH Non-specific serine/threonine protein kinase OS=Rosa chin…
9413	FvH4_7g15880	chrFvb7	+	0.000287716	0.0189494	0.371	AT2G46320.1 | Mitochondrial substrate carrier family protein | Chr2:19015998-19018020 FORWARD LENGTH=361 | 201606; PREDICTED: mitochondrial carrier protein MTM1 [Fragaria vesca subsp. vesca]; sp|Q944H5|MTM1_ARATH Mitochondrial carrier protein MTM1 OS=Arabidopsis thaliana OX=3702 GN=MTM1 PE=2 SV=1; tr|A0A2P6SI79|A0A2P6SI79_ROSCH Putative mitochondrial carrier protein OS=Rosa chinensis OX=74649 GN=…
9481	FvH4_7g13690	chrFvb7	-	0.000129968	0.0108782	-0.197	AT1G67060.1 | peptidase M50B-like protein | Chr1:25036729-25039123 FORWARD LENGTH=234 | 201606; PREDICTED: uncharacterized protein LOC101309580 isoform X1 [Fragaria vesca subsp. vesca] &gt;gi|764625513|ref|XP_011469043.1| PREDICTED: uncharacterized protein LOC101309580 isoform X1 [Fragaria vesca subsp. vesca]; tr|A0A2P6RTR2|A0A2P6RTR2_ROSCH Uncharacterized protein OS=Rosa chinensis OX=74649 GN=Rc…
9657	FvH4_7g09211	chrFvb7	+	0.000120585	0.0104266	0.352	AT4G17070.1 | peptidyl-prolyl cis-trans isomerase | Chr4:9595523-9598066 REVERSE LENGTH=343 | 201606; PREDICTED: uncharacterized protein LOC101302110 [Fragaria vesca subsp. vesca]; sp|Q5ZLV2|PPIL3_CHICK Peptidyl-prolyl cis-trans isomerase-like 3 OS=Gallus gallus OX=9031 GN=PPIL3 PE=2 SV=1; tr|A0A2P6SER4|A0A2P6SER4_ROSCH Putative peptidylprolyl isomerase OS=Rosa chinensis OX=74649 GN=RchiOBHm_Chr1…
9701	FvH4_7g08010	chrFvb7	-	0.000653397	0.031702	-0.064	AT5G65940.4 | beta-hydroxyisobutyryl-CoA hydrolase 1 | Chr5:26376830-26379161 REVERSE LENGTH=378 | 201606; PREDICTED: 3-hydroxyisobutyryl-CoA hydrolase 1-like isoform X1 [Fragaria vesca subsp. vesca]; sp|Q9LKJ1|HIBC1_ARATH 3-hydroxyisobutyryl-CoA hydrolase 1 OS=Arabidopsis thaliana OX=3702 GN=CHY1 PE=1 SV=1; tr|A0A2P6SDP0|A0A2P6SDP0_ROSCH Putative 3-hydroxyisobutyryl-CoA hydrolase OS=Rosa chinens…
9798	FvH4_7g05530	chrFvb7	+	1.87218e-10	2.63424e-07	-0.233	PREDICTED: L-aminoadipate-semialdehyde dehydrogenase-phosphopantetheinyl transferase-like [Fragaria vesca subsp. vesca] &gt;gi|764628119|ref|XP_011469323.1| PREDICTED: L-aminoadipate-semialdehyde dehydrogenase-phosphopantetheinyl transferase-like [Fragaria vesca subsp. vesca] &gt;gi|764628124|ref|XP_011469324.1| PREDICTED: L-aminoadipate-semialdehyde dehydrogenase-phosphopantetheinyl transferase-…
9826	FvH4_7g05360	chrFvb7	-	0.000292678	0.0191136	-0.113	PREDICTED: uncharacterized protein LOC101311054 isoform X3 [Fragaria vesca subsp. vesca]; tr|A0A2P6SJ68|A0A2P6SJ68_ROSCH Putative shugoshin OS=Rosa chinensis OX=74649 GN=RchiOBHm_Chr1g0362201 PE=4 SV=1
9839	FvH4_7g05100	chrFvb7	-	9.47669e-07	0.000349227	0.315	AT5G04900.1 | NYC1-like protein | Chr5:1434826-1437194 FORWARD LENGTH=348 | 201606; PREDICTED: chlorophyll(ide) b reductase NOL, chloroplastic [Fragaria vesca subsp. vesca]; sp|Q8LEU3|NOL_ARATH Chlorophyll(ide) b reductase NOL, chloroplastic OS=Arabidopsis thaliana OX=3702 GN=NOL PE=1 SV=1; tr|A0A2P6SBL7|A0A2P6SBL7_ROSCH Putative chlorophyll(Ide) b reductase OS=Rosa chinensis OX=74649 GN=RchiOBHm…
9881	FvH4_7g04320	chrFvb7	-	0.00116309	0.0467705	-0.255	AT3G56900.1 | Transducin/WD40 repeat-like superfamily protein | Chr3:21066330-21069343 FORWARD LENGTH=447 | 201606; PREDICTED: aladin [Fragaria vesca subsp. vesca]; sp|Q8GWR1|AAAS_ARATH Aladin OS=Arabidopsis thaliana OX=3702 GN=AAAS PE=1 SV=1; tr|A0A251N5E1|A0A251N5E1_PRUPE Uncharacterized protein OS=Prunus persica OX=3760 GN=PRUPE_7G021600 PE=4 SV=1
9916	FvH4_7g03800	chrFvb7	-	0.000538282	0.0282944	-0.136	AT5G42390.1 | Insulinase (Peptidase family M16) family protein | Chr5:16945308-16952647 FORWARD LENGTH=1265 | 201606; PREDICTED: uncharacterized protein LOC101308217 [Fragaria vesca subsp. vesca]; sp|Q9FIH8|SPP_ARATH Stromal processing peptidase, chloroplastic OS=Arabidopsis thaliana OX=3702 GN=SPP PE=2 SV=1; tr|A0A2P6RG52|A0A2P6RG52_ROSCH Putative processing peptidase OS=Rosa chinensis OX=74649 …
9918	FvH4_7g03800	chrFvb7	-	2.64833e-09	2.41115e-06	-0.664	AT5G42390.1 | Insulinase (Peptidase family M16) family protein | Chr5:16945308-16952647 FORWARD LENGTH=1265 | 201606; PREDICTED: uncharacterized protein LOC101308217 [Fragaria vesca subsp. vesca]; sp|Q9FIH8|SPP_ARATH Stromal processing peptidase, chloroplastic OS=Arabidopsis thaliana OX=3702 GN=SPP PE=2 SV=1; tr|A0A2P6RG52|A0A2P6RG52_ROSCH Putative processing peptidase OS=Rosa chinensis OX=74649 …
9926	FvH4_7g03730	chrFvb7	-	3.83536e-05	0.00489628	0.29	AT1G65700.2 | Small nuclear ribonucleoprotein family protein | Chr1:24434463-24435870 REVERSE LENGTH=98 | 201606; PREDICTED: sm-like protein LSM8 [Fragaria vesca subsp. vesca] &gt;gi|764628414|ref|XP_011469343.1| PREDICTED: sm-like protein LSM8 [Fragaria vesca subsp. vesca] &gt;gi|1365933939|ref|XP_024177354.1| sm-like protein LSM8 [Rosa chinensis] &gt;gi|1365933942|ref|XP_024177362.1| sm-like pr…
10183	FvH4_6g52980	chrFvb6	+	4.57129e-05	0.00554919	0.174	AT5G14260.3 | Rubisco methyltransferase family protein | Chr5:4601139-4603873 FORWARD LENGTH=514 | 201606; PREDICTED: ribulose-1,5 bisphosphate carboxylase/oxygenase large subunit N-methyltransferase, chloroplastic [Fragaria vesca subsp. vesca]; sp|B7ZUF3|SETD3_XENTR Histone-lysine N-methyltransferase setd3 OS=Xenopus tropicalis OX=8364 GN=setd3 PE=2 SV=1; tr|A0A2P6S679|A0A2P6S679_ROSCH Putative …
10404	FvH4_7g20380	chrFvb7	-	0.00080933	0.0369511	0.047	AT2G28550.1 | related to AP2.7 | Chr2:12226168-12228251 REVERSE LENGTH=449 | 201606; PREDICTED: ethylene-responsive transcription factor RAP2-7-like isoform X1 [Fragaria vesca subsp. vesca]; sp|Q9SK03|RAP27_ARATH Ethylene-responsive transcription factor RAP2-7 OS=Arabidopsis thaliana OX=3702 GN=RAP2-7 PE=2 SV=2; tr|A0A2P6SJR1|A0A2P6SJR1_ROSCH Putative transcription factor AP2-EREBP family OS=Rosa…
10481	FvH4_7g05310	chrFvb7	+	3.00263e-05	0.00420933	-0.058	AT5G61450.1 | P-loop containing nucleoside triphosphate hydrolases superfamily protein | Chr5:24710240-24712882 REVERSE LENGTH=447 | 201606; PREDICTED: uncharacterized protein LOC101310447 isoform X1 [Fragaria vesca subsp. vesca]; sp|Q8U4K7|PGK2_PYRFU 2-phosphoglycerate kinase OS=Pyrococcus furiosus (strain ATCC 43587 / DSM 3638 / JCM 8422 / Vc1) OX=186497 GN=pgk2 PE=3 SV=1; tr|A0A2P6SBN7|A0A2P6S…
10510	FvH4_6g45321	chrFvb6	-	6.52649e-06	0.00134685	0.216	AT5G38510.3 | Rhomboid-related intramembrane serine protease family protein | Chr5:15417839-15420002 REVERSE LENGTH=434 | 201606; PREDICTED: uncharacterized protein LOC101293506 [Fragaria vesca subsp. vesca] &gt;gi|764613869|ref|XP_011467821.1| PREDICTED: uncharacterized protein LOC101293506 [Fragaria vesca subsp. vesca] &gt;gi|764613877|ref|XP_011467822.1| PREDICTED: uncharacterized protein LOC1…
10521	FvH4_6g45230	chrFvb6	-	0.000260345	0.0175577	-0.071	AT1G67140.3 | HEAT repeat-containing protein | Chr1:25101016-25117372 REVERSE LENGTH=2222 | 201606; PREDICTED: HEAT repeat-containing protein 5B isoform X1 [Fragaria vesca subsp. vesca]; sp|F4HRS2|SWTIE_ARATH Protein SWEETIE OS=Arabidopsis thaliana OX=3702 GN=SWEETIE PE=1 SV=2; tr|A0A2P6S377|A0A2P6S377_ROSCH Uncharacterized protein OS=Rosa chinensis OX=74649 GN=RchiOBHm_Chr2g0162941 PE=4 SV=1
10612	FvH4_6g41180	chrFvb6	+	8.00563e-05	0.00796557	-0.445	AT5G35750.1 | histidine kinase 2 | Chr5:13911743-13916337 REVERSE LENGTH=1176 | 201606; PREDICTED: histidine kinase 2-like [Fragaria vesca subsp. vesca]; sp|Q9C5U2|AHK2_ARATH Histidine kinase 2 OS=Arabidopsis thaliana OX=3702 GN=AHK2 PE=1 SV=1; tr|A0A2P6S1K5|A0A2P6S1K5_ROSCH Putative histidine kinase response regulator and transcription factor RR-A-type family OS=Rosa chinensis OX=74649 GN=RchiOB…
10646	FvH4_6g40390	chrFvb6	-	0.000171434	0.0131031	0.34	AT5G48240.1 | Rrp15p protein | Chr5:19559301-19561153 FORWARD LENGTH=309 | 201606; PREDICTED: RRP15-like protein [Fragaria vesca subsp. vesca]; sp|Q9Y3B9|RRP15_HUMAN RRP15-like protein OS=Homo sapiens OX=9606 GN=RRP15 PE=1 SV=2; tr|A0A2P6S1B2|A0A2P6S1B2_ROSCH Putative ribosomal RNA-processing protein OS=Rosa chinensis OX=74649 GN=RchiOBHm_Chr2g0155591 PE=4 SV=1
10691	FvH4_6g39511	chrFvb6	-	5.30634e-05	0.00615198	0.172	AT2G32250.6 | FAR1-related sequence 2 | Chr2:13693518-13696783 FORWARD LENGTH=807 | 201606; PREDICTED: protein FAR1-RELATED SEQUENCE 2 isoform X1 [Fragaria vesca subsp. vesca]; sp|Q3EBQ3|FRS2_ARATH Protein FAR1-RELATED SEQUENCE 2 OS=Arabidopsis thaliana OX=3702 GN=FRS2 PE=1 SV=1; tr|A0A2P6S0P9|A0A2P6S0P9_ROSCH Putative transcription factor FAR family OS=Rosa chinensis OX=74649 GN=RchiOBHm_Chr2g01…
10785	FvH4_6g37210	chrFvb6	-	0.000980629	0.0418695	0.089	AT3G21190.1 | O-fucosyltransferase family protein | Chr3:7432579-7434543 REVERSE LENGTH=422 | 201606; PREDICTED: uncharacterized protein LOC101293906 [Fragaria vesca subsp. vesca]; sp|Q9LU40|MSR1_ARATH Protein MANNAN SYNTHESIS-RELATED 1 OS=Arabidopsis thaliana OX=3702 GN=MSR1 PE=2 SV=1; tr|A0A2P6RZR7|A0A2P6RZR7_ROSCH Putative GDP-fucose protein O-fucosyltransferase OS=Rosa chinensis OX=74649 GN=R…
10915	FvH4_6g34590	chrFvb6	+	9.69011e-09	7.31604e-06	-0.52	AT1G72640.1 | NAD(P)-binding Rossmann-fold superfamily protein | Chr1:27346409-27348147 REVERSE LENGTH=312 | 201606; PREDICTED: uncharacterized protein At2g37660, chloroplastic [Fragaria vesca subsp. vesca]; tr|A0A2P6RYI6|A0A2P6RYI6_ROSCH Putative NAD(P)-binding domain-containing protein OS=Rosa chinensis OX=74649 GN=RchiOBHm_Chr2g0145111 PE=4 SV=1
11006	FvH4_6g32880	chrFvb6	+	0.000119171	0.0103422	-0.063	AT1G73020.3 | anoctamin-like protein | Chr1:27469714-27473181 REVERSE LENGTH=665 | 201606; PREDICTED: anoctamin-like protein At1g73020 isoform X1 [Fragaria vesca subsp. vesca]; sp|Q0JJZ6|CACLC_ORYSJ Anoctamin-like protein Os01g0706700 OS=Oryza sativa subsp. japonica OX=39947 GN=Os01g0706700 PE=2 SV=1; tr|A0A2P6RXS7|A0A2P6RXS7_ROSCH Putative anoctamin OS=Rosa chinensis OX=74649 GN=RchiOBHm_Chr2g01…
11017	FvH4_6g32830	chrFvb6	-	1.70804e-05	0.00287351	0.249	AT1G51760.1 | peptidase M20/M25/M40 family protein | Chr1:19199562-19201424 FORWARD LENGTH=440 | 201606; PREDICTED: IAA-amino acid hydrolase ILR1-like 4 [Fragaria vesca subsp. vesca]; sp|O04373|ILL4_ARATH IAA-amino acid hydrolase ILR1-like 4 OS=Arabidopsis thaliana OX=3702 GN=ILL4 PE=1 SV=2; tr|A0A2P6RXT1|A0A2P6RXT1_ROSCH Putative peptidase M20 OS=Rosa chinensis OX=74649 GN=RchiOBHm_Chr2g0142041 …
11108	FvH4_6g31460	chrFvb6	+	5.64184e-05	0.00642071	0.251	AT3G16060.1 | ATP binding microtubule motor family protein | Chr3:5447503-5451196 FORWARD LENGTH=684 | 201606; PREDICTED: kinesin-13A [Fragaria vesca subsp. vesca]; sp|Q940Y8|KN13B_ARATH Kinesin-like protein KIN-13B OS=Arabidopsis thaliana OX=3702 GN=KIN13B PE=1 SV=1; tr|A0A2P6RWV0|A0A2P6RWV0_ROSCH Kinesin-like protein OS=Rosa chinensis OX=74649 GN=RchiOBHm_Chr2g0138271 PE=3 SV=1
11151	FvH4_6g30160	chrFvb6	+	1.08762e-06	0.000382584	0.412	AT1G80160.1 | Lactoylglutathione lyase / glyoxalase I family protein | Chr1:30151101-30151930 FORWARD LENGTH=167 | 201606; PREDICTED: uncharacterized protein LOC101313430 [Fragaria vesca subsp. vesca]; tr|A0A2P4LED0|A0A2P4LED0_QUESU Metallothiol transferase fosb OS=Quercus suber OX=58331 GN=CFP56_54268 PE=4 SV=1
11273	FvH4_6g27920	chrFvb6	+	3.25813e-06	0.000877004	0.331	AT1G16880.1 | uridylyltransferase-like protein | Chr1:5773796-5776125 FORWARD LENGTH=290 | 201606; PREDICTED: ACT domain-containing protein ACR11 [Fragaria vesca subsp. vesca]; sp|Q9FZ47|ACR11_ARATH ACT domain-containing protein ACR11 OS=Arabidopsis thaliana OX=3702 GN=ACR11 PE=1 SV=1; tr|A0A2P6RV28|A0A2P6RV28_ROSCH Putative ACT domain-containing protein OS=Rosa chinensis OX=74649 GN=RchiOBHm_Chr…
11291	FvH4_6g27820	chrFvb6	-	0.000355791	0.0218522	-0.042	AT2G42770.1 | Peroxisomal membrane 22 kDa (Mpv17/PMP22) family protein | Chr2:17798635-17799927 REVERSE LENGTH=232 | 201606; PREDICTED: protein Mpv17 isoform X2 [Fragaria vesca subsp. vesca]; sp|Q4P9K6|SYM1_USTMA Protein SYM1 OS=Ustilago maydis (strain 521 / FGSC 9021) OX=237631 GN=SYM1 PE=3 SV=1; tr|A0A2P6RV03|A0A2P6RV03_ROSCH Uncharacterized protein OS=Rosa chinensis OX=74649 GN=RchiOBHm_Chr2g0…
11412	FvH4_6g25330	chrFvb6	-	1.20899e-09	1.20723e-06	-0.113	AT3G12250.7 | TGACG motif-binding factor 6 | Chr3:3906351-3908583 FORWARD LENGTH=330 | 201606; PREDICTED: transcription factor TGA2-like isoform X6 [Fragaria vesca subsp. vesca]; sp|O24160|TGA21_TOBAC TGACG-sequence-specific DNA-binding protein TGA-2.1 OS=Nicotiana tabacum OX=4097 GN=TGA21 PE=1 SV=1; tr|A0A2P6RTL1|A0A2P6RTL1_ROSCH Putative transcription factor bZIP family OS=Rosa chinensis OX=746…
11414	FvH4_6g25330	chrFvb6	-	0.000300702	0.0194457	0.489	AT3G12250.7 | TGACG motif-binding factor 6 | Chr3:3906351-3908583 FORWARD LENGTH=330 | 201606; PREDICTED: transcription factor TGA2-like isoform X6 [Fragaria vesca subsp. vesca]; sp|O24160|TGA21_TOBAC TGACG-sequence-specific DNA-binding protein TGA-2.1 OS=Nicotiana tabacum OX=4097 GN=TGA21 PE=1 SV=1; tr|A0A2P6RTL1|A0A2P6RTL1_ROSCH Putative transcription factor bZIP family OS=Rosa chinensis OX=746…
11434	FvH4_6g24860	chrFvb6	+	0.000540879	0.0282944	-0.304	AT3G10160.1 | DHFS-FPGS homolog C | Chr3:3139588-3143949 REVERSE LENGTH=625 | 201606; PREDICTED: folylpolyglutamate synthase isoform X1 [Fragaria vesca subsp. vesca] &gt;gi|764608942|ref|XP_011467345.1| PREDICTED: folylpolyglutamate synthase isoform X1 [Fragaria vesca subsp. vesca]; sp|F4J2K2|FPGS2_ARATH Folylpolyglutamate synthase OS=Arabidopsis thaliana OX=3702 GN=FPGS2 PE=1 SV=1; tr|A0A2P6RER8…
11445	FvH4_6g24590	chrFvb6	+	0.000201281	0.0145917	-0.656	AT4G20990.1 | alpha carbonic anhydrase 4 | Chr4:11219772-11221126 FORWARD LENGTH=267 | 201606; PREDICTED: alpha carbonic anhydrase 4-like [Fragaria vesca subsp. vesca]; sp|F4JIK2|ATCA4_ARATH Alpha carbonic anhydrase 4 OS=Arabidopsis thaliana OX=3702 GN=ACA4 PE=3 SV=1; tr|A0A2P6REJ9|A0A2P6REJ9_ROSCH Putative carbonic anhydrase OS=Rosa chinensis OX=74649 GN=RchiOBHm_Chr3g0483901 PE=4 SV=1
11451	FvH4_6g24280	chrFvb6	-	0.00030149	0.0194457	0.219	AT1G71820.1 | SEC6 | Chr1:27010022-27016745 FORWARD LENGTH=752 | 201606; PREDICTED: exocyst complex component SEC6 [Fragaria vesca subsp. vesca]; sp|Q94AI6|SEC6_ARATH Exocyst complex component SEC6 OS=Arabidopsis thaliana OX=3702 GN=SEC6 PE=1 SV=1; tr|A0A2P6REB5|A0A2P6REB5_ROSCH Putative exocyst complex component EXOC3/Sec6 OS=Rosa chinensis OX=74649 GN=RchiOBHm_Chr3g0482841 PE=4 SV=1
11452	FvH4_6g24280	chrFvb6	-	6.39034e-06	0.00134567	0.331	AT1G71820.1 | SEC6 | Chr1:27010022-27016745 FORWARD LENGTH=752 | 201606; PREDICTED: exocyst complex component SEC6 [Fragaria vesca subsp. vesca]; sp|Q94AI6|SEC6_ARATH Exocyst complex component SEC6 OS=Arabidopsis thaliana OX=3702 GN=SEC6 PE=1 SV=1; tr|A0A2P6REB5|A0A2P6REB5_ROSCH Putative exocyst complex component EXOC3/Sec6 OS=Rosa chinensis OX=74649 GN=RchiOBHm_Chr3g0482841 PE=4 SV=1
11506	FvH4_6g23430	chrFvb6	+	1.96278e-06	0.000615952	-0.489	tr|A0A2P6SBQ1|A0A2P6SBQ1_ROSCH Putative transposase, Ptta/En/Spm, plant OS=Rosa chinensis OX=74649 GN=RchiOBHm_Chr1g0332021 PE=4 SV=1; uncharacterized protein LOC112181396 [Rosa chinensis]
11513	FvH4_7g16370	chrFvb7	-	7.29189e-05	0.00750088	0.309	AT3G61740.2 | SET domain protein 14 | Chr3:22851133-22856548 REVERSE LENGTH=982 | 201606; PREDICTED: histone-lysine N-methyltransferase ATX3 [Fragaria vesca subsp. vesca]; sp|Q9M364|ATX3_ARATH Histone-lysine N-methyltransferase ATX3 OS=Arabidopsis thaliana OX=3702 GN=ATX3 PE=2 SV=2; tr|A0A2P6SIE1|A0A2P6SIE1_ROSCH Histone-lysine N-methyltransferase OS=Rosa chinensis OX=74649 GN=RchiOBHm_Chr1g03593…
11552	FvH4_6g33120	chrFvb6	-	0.00116341	0.0467705	0.341	AT3G13700.2 | RNA-binding (RRM/RBD/RNP motifs) family protein | Chr3:4490859-4492632 REVERSE LENGTH=287 | 201606; PREDICTED: protein WHI4 [Fragaria vesca subsp. vesca]; sp|Q9YGP5|RBPS2_XENLA RNA-binding protein with multiple splicing 2 OS=Xenopus laevis OX=8355 GN=rbpms2 PE=2 SV=1; tr|A0A2P6RY16|A0A2P6RY16_ROSCH Putative nucleotide-binding alpha-beta plait domain-containing protein OS=Rosa chinen…
11554	FvH4_6g33120	chrFvb6	-	0.00069091	0.033107	-0.09	AT3G13700.2 | RNA-binding (RRM/RBD/RNP motifs) family protein | Chr3:4490859-4492632 REVERSE LENGTH=287 | 201606; PREDICTED: protein WHI4 [Fragaria vesca subsp. vesca]; sp|Q9YGP5|RBPS2_XENLA RNA-binding protein with multiple splicing 2 OS=Xenopus laevis OX=8355 GN=rbpms2 PE=2 SV=1; tr|A0A2P6RY16|A0A2P6RY16_ROSCH Putative nucleotide-binding alpha-beta plait domain-containing protein OS=Rosa chinen…
11643	FvH4_6g20450	chrFvb6	+	8.29159e-05	0.00807127	0.307	AT5G16280.2 | Tetratricopeptide repeat (TPR)-like superfamily protein | Chr5:5323377-5331345 REVERSE LENGTH=1271 | 201606; PREDICTED: trafficking protein particle complex subunit 8 [Fragaria vesca subsp. vesca]; sp|Q9Y2L5|TPPC8_HUMAN Trafficking protein particle complex subunit 8 OS=Homo sapiens OX=9606 GN=TRAPPC8 PE=1 SV=2; tr|A0A251N966|A0A251N966_PRUPE Uncharacterized protein OS=Prunus persica…
11759	FvH4_6g36960	chrFvb6	+	1.45398e-06	0.000478807	-0.092	1-acyl-sn-glycerol-3-phosphate acyltransferase 2-like isoform X1 [Rosa chinensis] &gt;gi|1358177411|gb|PRQ51886.1| putative 1-acylglycerol-3-phosphate O-acyltransferase [Rosa chinensis]; AT3G57650.1 | lysophosphatidyl acyltransferase 2 | Chr3:21349751-21352839 FORWARD LENGTH=389 | 201606; sp|Q9XFW4|LPAT2_BRANA 1-acyl-sn-glycerol-3-phosphate acyltransferase 2 OS=Brassica napus OX=3708 GN=LPAT2 PE=…
11784	FvH4_6g17810	chrFvb6	-	8.72903e-05	0.00836555	0.338	AT1G64970.1 | gamma-tocopherol methyltransferase | Chr1:24134337-24135993 REVERSE LENGTH=348 | 201606; PREDICTED: tocopherol O-methyltransferase, chloroplastic [Fragaria vesca subsp. vesca]; sp|Q9ZSK1|GTOMC_ARATH Tocopherol O-methyltransferase, chloroplastic OS=Arabidopsis thaliana OX=3702 GN=VTE4 PE=1 SV=2; tr|A0A2P6RBH8|A0A2P6RBH8_ROSCH Putative tocopherol O-methyltransferase OS=Rosa chinensis …
11834	FvH4_6g17010	chrFvb6	+	0.00100476	0.0426425	0.198	AT2G36810.2 | ARM repeat superfamily protein | Chr2:15425739-15439462 REVERSE LENGTH=1703 | 201606; PREDICTED: protein SHOOT GRAVITROPISM 6 isoform X1 [Fragaria vesca subsp. vesca]; sp|F4IP13|SHGR6_ARATH Protein SHOOT GRAVITROPISM 6 OS=Arabidopsis thaliana OX=3702 GN=SGR6 PE=2 SV=1; tr|A0A2P6RB83|A0A2P6RB83_ROSCH Putative condensin complex subunit 1 OS=Rosa chinensis OX=74649 GN=RchiOBHm_Chr3g047…
11876	FvH4_6g16520	chrFvb6	-	0.000561569	0.0287329	-0.034	AT3G53220.1 | Thioredoxin superfamily protein | Chr3:19722032-19722615 FORWARD LENGTH=126 | 201606; PREDICTED: thioredoxin-like 3-3 [Fragaria vesca subsp. vesca]; sp|Q7XSQ7|TRL33_ORYSJ Thioredoxin-like 3-3 OS=Oryza sativa subsp. japonica OX=39947 GN=Os04g0560200 PE=2 SV=2; tr|A0A2P6RB19|A0A2P6RB19_ROSCH Putative monodehydroascorbate reductase (NADH) OS=Rosa chinensis OX=74649 GN=RchiOBHm_Chr3g047…
12025	FvH4_6g13500	chrFvb6	+	0.000131271	0.0109233	0.068	AT2G37660.1 | NAD(P)-binding Rossmann-fold superfamily protein | Chr2:15795481-15796977 REVERSE LENGTH=325 | 201606; PREDICTED: uncharacterized protein At5g02240 [Fragaria vesca subsp. vesca]; sp|O80934|Y2766_ARATH Uncharacterized protein At2g37660, chloroplastic OS=Arabidopsis thaliana OX=3702 GN=At2g37660 PE=1 SV=2; tr|A0A2P6R9Z6|A0A2P6R9Z6_ROSCH Putative NAD(P)-binding domain-containing protei…
12048	FvH4_6g13020	chrFvb6	-	3.6797e-06	0.00097141	-0.077	AT2G37770.2 | NAD(P)-linked oxidoreductase superfamily protein | Chr2:15834888-15836659 FORWARD LENGTH=315 | 201606; PREDICTED: aldo-keto reductase family 4 member C9-like isoform X1 [Fragaria vesca subsp. vesca]; sp|Q0PGJ6|AKRC9_ARATH NADPH-dependent aldo-keto reductase, chloroplastic OS=Arabidopsis thaliana OX=3702 GN=AKR4C9 PE=1 SV=1; tr|A0A2P6R9N3|A0A2P6R9N3_ROSCH Putative oxidoreductase OS=R…
12106	FvH4_6g11280	chrFvb6	-	0.000306111	0.0195943	-0.025	AT3G51840.1 | acyl-CoA oxidase 4 | Chr3:19225653-19229008 REVERSE LENGTH=436 | 201606; PREDICTED: acyl-coenzyme A oxidase 4, peroxisomal [Fragaria vesca subsp. vesca]; sp|Q96329|ACOX4_ARATH Acyl-coenzyme A oxidase 4, peroxisomal OS=Arabidopsis thaliana OX=3702 GN=ACX4 PE=1 SV=1; tr|A0A2P6R911|A0A2P6R911_ROSCH Putative acyl-CoA oxidase OS=Rosa chinensis OX=74649 GN=RchiOBHm_Chr3g0462821 PE=3 SV=1
12140	FvH4_6g10420	chrFvb6	+	5.57959e-06	0.00123369	-0.175	AT5G27970.3 | ARM repeat superfamily protein | Chr5:10004720-10015429 FORWARD LENGTH=1632 | 201606; PREDICTED: protein MON2 homolog [Fragaria vesca subsp. vesca]; sp|Q9VLT1|MON2_DROME Protein MON2 homolog OS=Drosophila melanogaster OX=7227 GN=mon2 PE=2 SV=4; tr|A0A2P6R8N0|A0A2P6R8N0_ROSCH Putative mon2, dimerization and cyclophilin-binding domain, guanine nucleotide exchange factor OS=Rosa chinen…
12160	FvH4_7g31980	chrFvb7	-	0.000484592	0.0264094	-0.11	AT5G53050.3 | alpha/beta-Hydrolases superfamily protein | Chr5:21510534-21513432 REVERSE LENGTH=396 | 201606; PREDICTED: LOW QUALITY PROTEIN: uncharacterized protein LOC101306467 [Fragaria vesca subsp. vesca]; sp|P9WNH1|BPOC_MYCTU Putative non-heme bromoperoxidase BpoC OS=Mycobacterium tuberculosis (strain ATCC 25618 / H37Rv) OX=83332 GN=bpoC PE=1 SV=1; tr|A0A2P6SP66|A0A2P6SP66_ROSCH Putative car…
12209	FvH4_6g08640	chrFvb6	-	0.000503118	0.0270828	-0.024	AT3G05910.1 | Pectinacetylesterase family protein | Chr3:1764509-1767240 REVERSE LENGTH=415 | 201606; PREDICTED: pectin acetylesterase 12-like [Fragaria vesca subsp. vesca]; sp|Q9SFF6|PAE12_ARATH Pectin acetylesterase 12 OS=Arabidopsis thaliana OX=3702 GN=PAE12 PE=2 SV=1; tr|A0A2P6R7Y3|A0A2P6R7Y3_ROSCH Pectin acetylesterase OS=Rosa chinensis OX=74649 GN=RchiOBHm_Chr3g0458761 PE=3 SV=1
12318	FvH4_6g06650	chrFvb6	+	4.01841e-05	0.00506918	-0.259	AT1G09140.3 | SERINE-ARGININE PROTEIN 30 | Chr1:2944156-2945818 REVERSE LENGTH=248 | 201606; PREDICTED: serine/arginine-rich splicing factor SR30-like isoform X2 [Fragaria vesca subsp. vesca]; sp|Q9XFR5|SR30_ARATH Serine/arginine-rich splicing factor SR30 OS=Arabidopsis thaliana OX=3702 GN=SR30 PE=1 SV=1; tr|A0A2P6R759|A0A2P6R759_ROSCH Putative nucleotide-binding alpha-beta plait domain-containin…
12319	FvH4_6g06650	chrFvb6	+	0.00018963	0.014043	-0.226	AT1G09140.3 | SERINE-ARGININE PROTEIN 30 | Chr1:2944156-2945818 REVERSE LENGTH=248 | 201606; PREDICTED: serine/arginine-rich splicing factor SR30-like isoform X2 [Fragaria vesca subsp. vesca]; sp|Q9XFR5|SR30_ARATH Serine/arginine-rich splicing factor SR30 OS=Arabidopsis thaliana OX=3702 GN=SR30 PE=1 SV=1; tr|A0A2P6R759|A0A2P6R759_ROSCH Putative nucleotide-binding alpha-beta plait domain-containin…
12342	FvH4_6g06190	chrFvb6	-	0.000130157	0.0108782	-0.079	AT4G02570.4 | cullin 1 | Chr4:1129315-1133435 FORWARD LENGTH=738 | 201606; PREDICTED: cullin-1-like [Fragaria vesca subsp. vesca]; sp|Q94AH6|CUL1_ARATH Cullin-1 OS=Arabidopsis thaliana OX=3702 GN=CUL1 PE=1 SV=1; tr|A0A2P6R6Z6|A0A2P6R6Z6_ROSCH Putative cullin OS=Rosa chinensis OX=74649 GN=RchiOBHm_Chr3g0455211 PE=4 SV=1
12344	FvH4_6g06190	chrFvb6	-	1.43849e-06	0.0004788	-0.083	AT4G02570.4 | cullin 1 | Chr4:1129315-1133435 FORWARD LENGTH=738 | 201606; PREDICTED: cullin-1-like [Fragaria vesca subsp. vesca]; sp|Q94AH6|CUL1_ARATH Cullin-1 OS=Arabidopsis thaliana OX=3702 GN=CUL1 PE=1 SV=1; tr|A0A2P6R6Z6|A0A2P6R6Z6_ROSCH Putative cullin OS=Rosa chinensis OX=74649 GN=RchiOBHm_Chr3g0455211 PE=4 SV=1
12490	FvH4_6g05090	chrFvb6	+	6.50872e-05	0.0070476	0.368	AT1G08930.2 | Major facilitator superfamily protein | Chr1:2873604-2876979 FORWARD LENGTH=496 | 201606; PREDICTED: sugar transporter ERD6-like 3 [Fragaria vesca subsp. vesca]; sp|O04036|ERD6_ARATH Sugar transporter ERD6 OS=Arabidopsis thaliana OX=3702 GN=ERD6 PE=1 SV=3; tr|A0A2P6R6J7|A0A2P6R6J7_ROSCH Putative major facilitator, sugar transporter, major facilitator superfamily OS=Rosa chinensis OX…
12512	FvH4_6g05051	chrFvb6	+	0.000617695	0.0305443	0.163	AT1G54730.2 | Major facilitator superfamily protein | Chr1:20424471-20429978 FORWARD LENGTH=470 | 201606; sp|Q3ECP7|ERDL5_ARATH Sugar transporter ERD6-like 5 OS=Arabidopsis thaliana OX=3702 GN=At1g54730 PE=2 SV=2; sugar transporter ERD6-like 5 isoform X2 [Rosa chinensis] &gt;gi|1358167589|gb|PRQ42065.1| putative major facilitator, sugar transporter, major facilitator superfamily [Rosa chinensis];…
12540	FvH4_6g05050	chrFvb6	+	1.85027e-06	0.000596615	-0.152	AT5G27360.1 | Major facilitator superfamily protein | Chr5:9657119-9662425 FORWARD LENGTH=478 | 201606; PREDICTED: sugar transporter ERD6-like 3 isoform X2 [Fragaria vesca subsp. vesca]; sp|Q94CI6|EDL18_ARATH Sugar transporter ERD6-like 18 OS=Arabidopsis thaliana OX=3702 GN=SFP2 PE=2 SV=1; tr|A0A2P6R6K1|A0A2P6R6K1_ROSCH Putative major facilitator, sugar transporter, major facilitator superfamily …
12556	FvH4_6g05050	chrFvb6	+	0.000602686	0.0301392	-0.048	AT5G27360.1 | Major facilitator superfamily protein | Chr5:9657119-9662425 FORWARD LENGTH=478 | 201606; PREDICTED: sugar transporter ERD6-like 3 isoform X2 [Fragaria vesca subsp. vesca]; sp|Q94CI6|EDL18_ARATH Sugar transporter ERD6-like 18 OS=Arabidopsis thaliana OX=3702 GN=SFP2 PE=2 SV=1; tr|A0A2P6R6K1|A0A2P6R6K1_ROSCH Putative major facilitator, sugar transporter, major facilitator superfamily …
12590	FvH4_7g15800	chrFvb7	-	1.40383e-05	0.00252649	-0.082	AT4G01130.2 | GDSL-like Lipase/Acylhydrolase superfamily protein | Chr4:485868-487739 FORWARD LENGTH=332 | 201606; PREDICTED: GDSL esterase/lipase At4g01130 isoform X2 [Fragaria vesca subsp. vesca]; sp|Q9M153|GDL61_ARATH GDSL esterase/lipase At4g01130 OS=Arabidopsis thaliana OX=3702 GN=At4g01130 PE=2 SV=1; tr|A0A2P6SI61|A0A2P6SI61_ROSCH Putative alpha-L-fucosidase OS=Rosa chinensis OX=74649 GN=Rc…
12626	FvH4_6g03420	chrFvb6	+	3.23958e-05	0.0043983	-0.045	AT3G04870.4 | zeta-carotene desaturase | Chr3:1342842-1346189 FORWARD LENGTH=558 | 201606; PREDICTED: zeta-carotene desaturase, chloroplastic/chromoplastic [Fragaria vesca subsp. vesca]; sp|Q9FV46|ZDS_TARER Zeta-carotene desaturase, chloroplastic/chromoplastic OS=Tagetes erecta OX=13708 PE=2 SV=1; tr|C7T0M6|C7T0M6_FRAAN Zeta-carotene desaturase OS=Fragaria ananassa OX=3747 GN=zds PE=2 SV=1
12634	FvH4_6g03401	chrFvb6	-	0.000529688	0.0279327	-0.445	AT5G11790.1 | N-MYC downregulated-like 2 | Chr5:3799682-3802496 FORWARD LENGTH=344 | 201606; protein NDL2-like isoform X1 [Rosa chinensis] &gt;gi|1358167435|gb|PRQ41911.1| putative alpha/Beta hydrolase [Rosa chinensis]; sp|Q9ASU8|NDL2_ARATH Protein NDL2 OS=Arabidopsis thaliana OX=3702 GN=NDL2 PE=1 SV=1; tr|A0A2P6R659|A0A2P6R659_ROSCH Putative alpha/Beta hydrolase OS=Rosa chinensis OX=74649 GN=Rch…
12751	FvH4_6g01350	chrFvb6	-	0.000368805	0.022385	0.23	AT3G04260.1 | plastid transcriptionally active 3 | Chr3:1123231-1127515 REVERSE LENGTH=910 | 201606; PREDICTED: uncharacterized protein LOC101300082 [Fragaria vesca subsp. vesca]; sp|Q0WMY5|PP365_ARATH Pentatricopeptide repeat-containing protein At5g04810, chloroplastic OS=Arabidopsis thaliana OX=3702 GN=PPR4 PE=1 SV=1; tr|A0A2P6R5C8|A0A2P6R5C8_ROSCH Putative transcription regulator SAP family OS…
12753	FvH4_6g01330	chrFvb6	-	9.8632e-05	0.00908676	0.158	AT5G18410.2 | transcription activator | Chr5:6097456-6104783 REVERSE LENGTH=1282 | 201606; PREDICTED: protein PIR [Fragaria vesca subsp. vesca]; sp|Q5S2C3|PIR_ARATH Protein PIR OS=Arabidopsis thaliana OX=3702 GN=PIR PE=1 SV=2; tr|A0A251P0C8|A0A251P0C8_PRUPE Uncharacterized protein OS=Prunus persica OX=3760 GN=PRUPE_6G354800 PE=4 SV=1
12776	FvH4_6g01010	chrFvb6	+	0.000571724	0.0290603	-0.134	AT4G19490.2 | VPS54 | Chr4:10616017-10622934 FORWARD LENGTH=1034 | 201606; PREDICTED: vacuolar protein sorting-associated protein 54, chloroplastic [Fragaria vesca subsp. vesca]; sp|F4JT76|VPS54_ARATH Vacuolar protein sorting-associated protein 54, chloroplastic OS=Arabidopsis thaliana OX=3702 GN=VPS54 PE=1 SV=1; tr|A0A2P6R5C9|A0A2P6R5C9_ROSCH Putative vps54-likeVacuolar protein sorting-associate…
12785	FvH4_6g00560	chrFvb6	-	5.16169e-05	0.00607529	-0.061	AT5G36290.2 | Uncharacterized protein family (UPF0016) | Chr5:14302977-14304972 FORWARD LENGTH=293 | 201606; PREDICTED: GDT1-like protein 4 [Fragaria vesca subsp. vesca]; sp|A2YXC7|GDT14_ORYSI GDT1-like protein 4 OS=Oryza sativa subsp. indica OX=39946 GN=OsI_29993 PE=3 SV=1; tr|A0A2P6R532|A0A2P6R532_ROSCH Putative Gdt1 family protein OS=Rosa chinensis OX=74649 GN=RchiOBHm_Chr3g0447951 PE=4 SV=1
12865	FvH4_5g39310	chrFvb5	+	0.000392131	0.0229027	-0.101	AT2G47410.5 | WD40 domain-containing protein | Chr2:19449133-19456991 FORWARD LENGTH=1530 | 201606; PREDICTED: bromodomain and WD repeat-containing protein 3 [Fragaria vesca subsp. vesca]; sp|Q9NSI6|BRWD1_HUMAN Bromodomain and WD repeat-containing protein 1 OS=Homo sapiens OX=9606 GN=BRWD1 PE=1 SV=4; tr|A0A2P6PIA0|A0A2P6PIA0_ROSCH Putative transcription factor WD40-like family OS=Rosa chinensis O…
12902	FvH4_5g39210	chrFvb5	+	0.000444042	0.0248559	-0.379	AT4G02030.1 | Vps51/Vps67 family (components of vesicular transport) protein | Chr4:892262-897175 FORWARD LENGTH=780 | 201606; PREDICTED: vacuolar protein sorting-associated protein 51 homolog isoform X2 [Fragaria vesca subsp. vesca]; sp|Q0WQ75|VPS51_ARATH Vacuolar protein sorting-associated protein 51 homolog OS=Arabidopsis thaliana OX=3702 GN=VPS51 PE=1 SV=1; tr|A0A2P6PI97|A0A2P6PI97_ROSCH Puta…
12908	FvH4_5g39170	chrFvb5	-	0.000728546	0.0344466	0.271	AT2G47390.1 | Prolyl oligopeptidase family protein | Chr2:19442278-19446253 REVERSE LENGTH=961 | 201606; PREDICTED: probable glutamyl endopeptidase, chloroplastic isoform X2 [Fragaria vesca subsp. vesca]; sp|Q8VZF3|CGEP_ARATH Probable glutamyl endopeptidase, chloroplastic OS=Arabidopsis thaliana OX=3702 GN=GEP PE=2 SV=2; tr|A0A2P6PI87|A0A2P6PI87_ROSCH Putative acylaminoacyl-peptidase transcriptio…
12973	FvH4_7g19882	chrFvb7	-	6.65854e-06	0.001365	0.722	AT5G50840.1 | alpha-taxilin-like protein | Chr5:20685903-20688739 FORWARD LENGTH=404 | 201606; PREDICTED: beta-taxilin [Fragaria vesca subsp. vesca] &gt;gi|764631702|ref|XP_011469674.1| PREDICTED: beta-taxilin [Fragaria vesca subsp. vesca]; sp|P40222|TXLNA_HUMAN Alpha-taxilin OS=Homo sapiens OX=9606 GN=TXLNA PE=1 SV=3; tr|A0A2P6SJL0|A0A2P6SJL0_ROSCH Putative Taxilin family OS=Rosa chinensis OX=74…
12991	FvH4_5g36790	chrFvb5	+	5.2967e-05	0.00615198	0.026	AT5G10360.1 | Ribosomal protein S6e | Chr5:3258734-3260142 REVERSE LENGTH=249 | 201606; PREDICTED: 40S ribosomal protein S6 [Fragaria vesca subsp. vesca]; sp|Q9M3V8|RS6_ASPOF 40S ribosomal protein S6 OS=Asparagus officinalis OX=4686 GN=rps6 PE=2 SV=1; tr|A0A2P6PIM4|A0A2P6PIM4_ROSCH 40S ribosomal protein S6 OS=Rosa chinensis OX=74649 GN=RchiOBHm_Chr7g0242901 PE=3 SV=1
12999	FvH4_5g36724	chrFvb5	+	0.00110269	0.0451506	-0.212	AT1G78290.3 | Protein kinase superfamily protein | Chr1:29457457-29458909 REVERSE LENGTH=343 | 201606; PREDICTED: serine/threonine-protein kinase SAPK2-like [Fragaria vesca subsp. vesca]; sp|Q75LR7|SAPK1_ORYSJ Serine/threonine-protein kinase SAPK1 OS=Oryza sativa subsp. japonica OX=39947 GN=SAPK1 PE=1 SV=1; tr|A0A2P6PIK3|A0A2P6PIK3_ROSCH Uncharacterized protein OS=Rosa chinensis OX=74649 GN=RchiO…
13103	FvH4_5g35340	chrFvb5	-	0.000122424	0.0104976	0.049	AT5G60930.3 | P-loop containing nucleoside triphosphate hydrolases superfamily protein | Chr5:24515572-24522511 REVERSE LENGTH=1300 | 201606; PREDICTED: chromosome-associated kinesin KIF4A [Fragaria vesca subsp. vesca]; sp|F4K0J3|KN4C_ARATH Kinesin-like protein KIN-4C OS=Arabidopsis thaliana OX=3702 GN=KIN4C PE=2 SV=2; tr|A0A2P6PGZ8|A0A2P6PGZ8_ROSCH Putative plus-end-directed kinesin ATPase OS=Ro…
13242	FvH4_5g31960	chrFvb5	+	4.15087e-06	0.00104087	0.645	ABC transporter B family member 26, chloroplastic-like isoform X2 [Rosa chinensis]; AT1G70610.2 | transporter associated with antigen processing protein 1 | Chr1:26622763-26626331 FORWARD LENGTH=519 | 201606; sp|Q8RY46|AB26B_ARATH ABC transporter B family member 26, chloroplastic OS=Arabidopsis thaliana OX=3702 GN=ABCB26 PE=1 SV=1; tr|A0A2P6S5R6|A0A2P6S5R6_ROSCH Putative peptide-transporting ATPa…
13280	FvH4_5g31120	chrFvb5	+	2.99953e-05	0.00420933	0.076	AT3G59990.4 | methionine aminopeptidase 2B | Chr3:22155921-22158551 REVERSE LENGTH=439 | 201606; PREDICTED: methionine aminopeptidase 2B-like [Fragaria vesca subsp. vesca] &gt;gi|764644363|ref|XP_011457352.1| PREDICTED: methionine aminopeptidase 2B-like [Fragaria vesca subsp. vesca]; sp|Q56Y85|MAP22_ARATH Methionine aminopeptidase 2B OS=Arabidopsis thaliana OX=3702 GN=MAP2B PE=2 SV=2; tr|M5WZY3|M…
13285	FvH4_5g30890	chrFvb5	+	0.000239228	0.0164116	0.322	AT2G28660.1 | Chloroplast-targeted copper chaperone protein | Chr2:12295419-12296944 FORWARD LENGTH=265 | 201606; PREDICTED: uncharacterized protein LOC101305376 [Fragaria vesca subsp. vesca]; sp|Q8LDS4|NAKR1_ARATH Protein SODIUM POTASSIUM ROOT DEFECTIVE 1 OS=Arabidopsis thaliana OX=3702 GN=NAKR1 PE=1 SV=1; tr|A0A2P6PE99|A0A2P6PE99_ROSCH Putative heavy metal-associated domain, HMA OS=Rosa chinens…
13331	FvH4_5g30340	chrFvb5	-	0.000643766	0.0313823	0.212	AT1G68010.1 | hydroxypyruvate reductase | Chr1:25493418-25495720 FORWARD LENGTH=386 | 201606; PREDICTED: glycerate dehydrogenase [Fragaria vesca subsp. vesca]; sp|P13443|DHGY_CUCSA Glycerate dehydrogenase OS=Cucumis sativus OX=3659 GN=HPR-A PE=2 SV=1; tr|A0A2P6PDW8|A0A2P6PDW8_ROSCH Putative oxidoreductase OS=Rosa chinensis OX=74649 GN=RchiOBHm_Chr7g0224761 PE=3 SV=1
13337	FvH4_5g30300	chrFvb5	+	8.47079e-05	0.00821985	-0.169	AT4G09680.4 | conserved telomere maintenance component 1 | Chr4:6116819-6123017 FORWARD LENGTH=1272 | 201606; PREDICTED: CST complex subunit CTC1 [Fragaria vesca subsp. vesca]; sp|D0EL35|CTC1_ARATH CST complex subunit CTC1 OS=Arabidopsis thaliana OX=3702 GN=CTC1 PE=1 SV=2; tr|A0A2P6PDV9|A0A2P6PDV9_ROSCH Putative CST complex subunit CTC1, plant protein OS=Rosa chinensis OX=74649 GN=RchiOBHm_Chr7g0…
13338	FvH4_5g30300	chrFvb5	+	0.000462257	0.0255521	-0.322	AT4G09680.4 | conserved telomere maintenance component 1 | Chr4:6116819-6123017 FORWARD LENGTH=1272 | 201606; PREDICTED: CST complex subunit CTC1 [Fragaria vesca subsp. vesca]; sp|D0EL35|CTC1_ARATH CST complex subunit CTC1 OS=Arabidopsis thaliana OX=3702 GN=CTC1 PE=1 SV=2; tr|A0A2P6PDV9|A0A2P6PDV9_ROSCH Putative CST complex subunit CTC1, plant protein OS=Rosa chinensis OX=74649 GN=RchiOBHm_Chr7g0…
13527	FvH4_5g28210	chrFvb5	+	6.14108e-09	4.75243e-06	0.887	AT4G18530.1 | lysine ketoglutarate reductase trans-splicing-like protein%2C putative (DUF707) | Chr4:10217749-10220285 FORWARD LENGTH=389 | 201606; PREDICTED: uncharacterized protein LOC101306243 isoform X1 [Fragaria vesca subsp. vesca]; tr|A0A2P6PCS6|A0A2P6PCS6_ROSCH Uncharacterized protein OS=Rosa chinensis OX=74649 GN=RchiOBHm_Chr7g0220251 PE=4 SV=1
13587	FvH4_5g27493	chrFvb5	-	7.74594e-05	0.00786149	0.532	AT2G02500.2 | Nucleotide-diphospho-sugar transferases superfamily protein | Chr2:671054-673124 REVERSE LENGTH=302 | 201606; PREDICTED: 2-C-methyl-D-erythritol 4-phosphate cytidylyltransferase, chloroplastic-like [Fragaria vesca subsp. vesca]; sp|P69834|ISPD_ARATH 2-C-methyl-D-erythritol 4-phosphate cytidylyltransferase, chloroplastic OS=Arabidopsis thaliana OX=3702 GN=ISPD PE=1 SV=1; tr|A0A2P6PCE…
13795	FvH4_5g24180	chrFvb5	+	0.00036637	0.0223248	0.222	AT1G31360.1 | RECQ helicase L2 | Chr1:11232422-11237412 FORWARD LENGTH=705 | 201606; PREDICTED: mediator of RNA polymerase II transcription subunit 34 isoform X4 [Fragaria vesca subsp. vesca]; sp|Q9FT73|MED34_ARATH Mediator of RNA polymerase II transcription subunit 34 OS=Arabidopsis thaliana OX=3702 GN=MED34 PE=1 SV=1; tr|A0A2P6PB48|A0A2P6PB48_ROSCH ATP-dependent DNA helicase OS=Rosa chinensis O…
13848	FvH4_5g23560	chrFvb5	-	0.000201194	0.0145917	0.11	AT1G32090.1 | early-responsive to dehydration stress protein (ERD4) | Chr1:11540244-11544041 REVERSE LENGTH=806 | 201606; PREDICTED: CSC1-like protein At1g32090 [Fragaria vesca subsp. vesca]; sp|Q9FVQ5|CSCL1_ARATH CSC1-like protein At1g32090 OS=Arabidopsis thaliana OX=3702 GN=At1g32090 PE=1 SV=1; tr|A0A2P6PAV0|A0A2P6PAV0_ROSCH Putative calcium-dependent channel, 7TM region phosphate OS=Rosa chine…
13859	FvH4_6g54450	chrFvb6	+	0.000974914	0.0417223	-0.036	AT3G26670.4 | magnesium transporter%2C putative (DUF803) | Chr3:9798236-9800562 REVERSE LENGTH=441 | 201606; PREDICTED: probable magnesium transporter NIPA8 [Fragaria vesca subsp. vesca]; sp|Q8RWF4|NIPA8_ARATH Probable magnesium transporter NIPA8 OS=Arabidopsis thaliana OX=3702 GN=At3g26670 PE=2 SV=1; tr|A0A2P6S6R1|A0A2P6S6R1_ROSCH Probable magnesium transporter OS=Rosa chinensis OX=74649 GN=Rchi…
13869	FvH4_7g33430	chrFvb7	+	2.38742e-12	6.71843e-09	-0.814	AT2G36740.1 | DNA binding protein SWC2 | Chr2:15407066-15409430 REVERSE LENGTH=365 | 201606; PREDICTED: SWR1 complex subunit 2 [Fragaria vesca subsp. vesca] &gt;gi|764635805|ref|XP_011470150.1| PREDICTED: SWR1 complex subunit 2 [Fragaria vesca subsp. vesca] &gt;gi|764635808|ref|XP_011470151.1| PREDICTED: SWR1 complex subunit 2 [Fragaria vesca subsp. vesca]; sp|F4IP06|SWC2_ARATH SWR1 complex subun…
13882	FvH4_5g23250	chrFvb5	-	0.000674223	0.0325087	0.024	AT1G32130.1 | Transcription elongation factor (TFIIS) family protein | Chr1:11559146-11561786 REVERSE LENGTH=502 | 201606; PREDICTED: protein IWS1 homolog [Fragaria vesca subsp. vesca]; sp|F4ICK8|IWS1_ARATH Protein IWS1 homolog 1 OS=Arabidopsis thaliana OX=3702 GN=IWS1 PE=1 SV=1; tr|A0A2P6PAM9|A0A2P6PAM9_ROSCH Putative transcription regulator IWS1 family OS=Rosa chinensis OX=74649 GN=RchiOBHm_Chr…
13923	FvH4_6g16530	chrFvb6	-	0.000322777	0.020391	-0.055	AT5G03430.1 | phosphoadenosine phosphosulfate (PAPS) reductase family protein | Chr5:849237-852867 REVERSE LENGTH=497 | 201606; PREDICTED: FAD synthase [Fragaria vesca subsp. vesca] &gt;gi|764617366|ref|XP_011468137.1| PREDICTED: FAD synthase [Fragaria vesca subsp. vesca] &gt;gi|764617370|ref|XP_011468138.1| PREDICTED: FAD synthase [Fragaria vesca subsp. vesca]; sp|O74841|FAD1_SCHPO Probable FAD …
13959	FvH4_5g34193	chrFvb5	+	4.06043e-06	0.00103876	0.608	AT4G24450.3 | phosphoglucan%2C water dikinase | Chr4:12635761-12642631 FORWARD LENGTH=1278 | 201606; PREDICTED: LOW QUALITY PROTEIN: alpha-glucan water dikinase 2 [Fragaria vesca subsp. vesca]; sp|Q9STV0|GWD2_ARATH Alpha-glucan water dikinase 2 OS=Arabidopsis thaliana OX=3702 GN=GWD2 PE=2 SV=3; tr|A0A314YM16|A0A314YM16_PRUYE Alpha-glucan water dikinase 2 isoform X2 OS=Prunus yedoensis var. nudifl…
13982	FvH4_5g21610	chrFvb5	-	0.00119477	0.0474785	-0.13	AT1G32470.1 | Single hybrid motif superfamily protein | Chr1:11739479-11740246 REVERSE LENGTH=166 | 201606; PREDICTED: glycine cleavage system H protein 3, mitochondrial-like [Fragaria vesca subsp. vesca]; sp|Q39732|GCSH_FLAAN Glycine cleavage system H protein, mitochondrial OS=Flaveria anomala OX=35877 GN=GDCSH PE=2 SV=1; tr|A0A2P6P9X7|A0A2P6P9X7_ROSCH Glycine cleavage system H protein OS=Rosa c…
14002	FvH4_5g20990	chrFvb5	+	1.30579e-05	0.00236379	0.484	AT4G21720.3 | defensin-like protein | Chr4:11543762-11544274 FORWARD LENGTH=107 | 201606; PREDICTED: uncharacterized protein LOC103446425 isoform X1 [Malus domestica]; tr|A0A2P6Q405|A0A2P6Q405_ROSCH Uncharacterized protein OS=Rosa chinensis OX=74649 GN=RchiOBHm_Chr5g0008131 PE=4 SV=1
14023	FvH4_7g34270	chrFvb7	+	0.000203618	0.0147011	0.045	AT5G35980.1 | YAK1-like protein 1 | Chr5:14128551-14135984 FORWARD LENGTH=956 | 201606; PREDICTED: dual specificity tyrosine-phosphorylation-regulated kinase 1A [Fragaria vesca subsp. vesca]; sp|Q8RWH3|YAK1_ARATH Dual specificity protein kinase YAK1 homolog OS=Arabidopsis thaliana OX=3702 GN=YAK1 PE=1 SV=1; tr|A0A2P6SPZ7|A0A2P6SPZ7_ROSCH Uncharacterized protein OS=Rosa chinensis OX=74649 GN=RchiO…
14168	FvH4_6g35560	chrFvb6	-	4.54712e-05	0.00554158	0.107	AT5G09360.1 | laccase 14 | Chr5:2906426-2908658 REVERSE LENGTH=569 | 201606; PREDICTED: laccase-14-like isoform X1 [Fragaria vesca subsp. vesca] &gt;gi|764610025|ref|XP_011467466.1| PREDICTED: laccase-14-like isoform X1 [Fragaria vesca subsp. vesca] &gt;gi|764610029|ref|XP_011467467.1| PREDICTED: laccase-14-like isoform X1 [Fragaria vesca subsp. vesca] &gt;gi|764610033|ref|XP_011467468.1| PREDICT…
14210	FvH4_5g18540	chrFvb5	+	1.29719e-10	2.27036e-07	-0.805	AT1G73390.7 | Endosomal targeting BRO1-like domain-containing protein | Chr1:27591079-27594148 REVERSE LENGTH=419 | 201606; PREDICTED: uncharacterized protein LOC101309446 [Fragaria vesca subsp. vesca] &gt;gi|764584696|ref|XP_011464435.1| PREDICTED: uncharacterized protein LOC101309446 [Fragaria vesca subsp. vesca] &gt;gi|764584699|ref|XP_011464436.1| PREDICTED: uncharacterized protein LOC1013094…
14216	FvH4_5g18430	chrFvb5	-	0.000380399	0.0226884	-0.124	AT5G49220.1 | hypothetical protein (DUF789) | Chr5:19956627-19958453 FORWARD LENGTH=409 | 201606; PREDICTED: uncharacterized protein LOC101306437 [Fragaria vesca subsp. vesca]; tr|A0A2P6P1I3|A0A2P6P1I3_ROSCH Uncharacterized protein OS=Rosa chinensis OX=74649 GN=RchiOBHm_Chr7g0177041 PE=4 SV=1
14330	FvH4_7g15830	chrFvb7	-	0.000470769	0.025838	0.152	AT3G61610.1 | Galactose mutarotase-like superfamily protein | Chr3:22799480-22801029 FORWARD LENGTH=317 | 201606; PREDICTED: putative glucose-6-phosphate 1-epimerase isoform X1 [Fragaria vesca subsp. vesca] &gt;gi|764624451|ref|XP_011468953.1| PREDICTED: putative glucose-6-phosphate 1-epimerase isoform X1 [Fragaria vesca subsp. vesca] &gt;gi|764624455|ref|XP_011468954.1| PREDICTED: putative gluco…
14461	FvH4_2g03560	chrFvb2	+	5.0179e-05	0.00592859	-0.095	AT1G33540.1 | serine carboxypeptidase-like 18 | Chr1:12162349-12164700 REVERSE LENGTH=464 | 201606; PREDICTED: serine carboxypeptidase-like 18 [Fragaria vesca subsp. vesca]; sp|Q9C7Z9|SCP18_ARATH Serine carboxypeptidase-like 18 OS=Arabidopsis thaliana OX=3702 GN=SCPL18 PE=2 SV=2; tr|A0A2P6PK91|A0A2P6PK91_ROSCH Putative peptidase S10, serine carboxypeptidase, alpha/Beta hydrolase OS=Rosa chinensis…
14472	FvH4_2g03560	chrFvb2	+	0.000413674	0.0239351	-0.064	AT1G33540.1 | serine carboxypeptidase-like 18 | Chr1:12162349-12164700 REVERSE LENGTH=464 | 201606; PREDICTED: serine carboxypeptidase-like 18 [Fragaria vesca subsp. vesca]; sp|Q9C7Z9|SCP18_ARATH Serine carboxypeptidase-like 18 OS=Arabidopsis thaliana OX=3702 GN=SCPL18 PE=2 SV=2; tr|A0A2P6PK91|A0A2P6PK91_ROSCH Putative peptidase S10, serine carboxypeptidase, alpha/Beta hydrolase OS=Rosa chinensis…
14507	FvH4_2g04971	chrFvb2	-	0.000375143	0.022622	0.479	AT1G80560.1 | isopropylmalate dehydrogenase 2 | Chr1:30287833-30290126 FORWARD LENGTH=405 | 201606; PREDICTED: 3-isopropylmalate dehydrogenase 2, chloroplastic-like [Fragaria vesca subsp. vesca] &gt;gi|764524703|ref|XP_011457816.1| PREDICTED: 3-isopropylmalate dehydrogenase 2, chloroplastic-like [Fragaria vesca subsp. vesca]; sp|P93832|LEU32_ARATH 3-isopropylmalate dehydrogenase 2, chloroplastic …
14510	FvH4_3g11400	chrFvb3	-	0.00101441	0.0428976	0.034	AT2G34840.1 | Coatomer epsilon subunit | Chr2:14702603-14704165 FORWARD LENGTH=293 | 201606; PREDICTED: coatomer subunit epsilon-1 [Fragaria vesca subsp. vesca]; sp|O64748|COPE2_ARATH Coatomer subunit epsilon-2 OS=Arabidopsis thaliana OX=3702 GN=At2g34840 PE=2 SV=1; tr|A0A2P6Q6P7|A0A2P6Q6P7_ROSCH Coatomer subunit epsilon OS=Rosa chinensis OX=74649 GN=RchiOBHm_Chr5g0018341 PE=3 SV=1
14530	FvH4_3g11220	chrFvb3	+	0.000441137	0.024783	-0.056	AT1G30680.1 | toprim domain-containing protein | Chr1:10881665-10886060 FORWARD LENGTH=709 | 201606; PREDICTED: twinkle homolog protein, chloroplastic/mitochondrial isoform X1 [Fragaria vesca subsp. vesca]; sp|B5X582|TWIH_ARATH Twinkle homolog protein, chloroplastic/mitochondrial OS=Arabidopsis thaliana OX=3702 GN=At1g30680 PE=1 SV=1; tr|A0A2P6Q6P9|A0A2P6Q6P9_ROSCH Putative DNA helicase OS=Rosa c…
14640	FvH4_4g06440	chrFvb4	+	2.15121e-08	1.54862e-05	0.46	AT2G39930.1 | isoamylase 1 | Chr2:16666078-16672183 FORWARD LENGTH=783 | 201606; PREDICTED: isoamylase 1, chloroplastic [Fragaria vesca subsp. vesca]; sp|O04196|ISOA1_ARATH Isoamylase 1, chloroplastic OS=Arabidopsis thaliana OX=3702 GN=ISA1 PE=1 SV=1; tr|A0A2P6QS97|A0A2P6QS97_ROSCH Putative isoamylase OS=Rosa chinensis OX=74649 GN=RchiOBHm_Chr4g0398221 PE=4 SV=1
14677	FvH4_5g19780	chrFvb5	-	0.0011898	0.0474618	-0.255	AT5G47240.1 | nudix hydrolase homolog 8 | Chr5:19183806-19185467 FORWARD LENGTH=369 | 201606; PREDICTED: nudix hydrolase 8 [Fragaria vesca subsp. vesca]; sp|Q8L7W2|NUDT8_ARATH Nudix hydrolase 8 OS=Arabidopsis thaliana OX=3702 GN=NUDT8 PE=2 SV=2; tr|A0A2P6P8Q4|A0A2P6P8Q4_ROSCH Putative hydrolase OS=Rosa chinensis OX=74649 GN=RchiOBHm_Chr7g0204561 PE=4 SV=1
14686	FvH4_5g04660	chrFvb5	+	6.42215e-07	0.000261576	0.299	AT4G23895.4 | Pleckstrin homology (PH) domain-containing protein | Chr4:12422883-12424146 FORWARD LENGTH=247 | 201606; PREDICTED: uncharacterized protein LOC101315338 isoform X4 [Fragaria vesca subsp. vesca]; tr|A0A2P6P656|A0A2P6P656_ROSCH Putative PH domain-containing protein OS=Rosa chinensis OX=74649 GN=RchiOBHm_Chr7g0194721 PE=4 SV=1
14772	FvH4_6g11494	chrFvb6	+	0.000500496	0.0270381	-0.12	AT3G51870.1 | Mitochondrial substrate carrier family protein | Chr3:19243978-19246611 FORWARD LENGTH=381 | 201606; PREDICTED: probable envelope ADP,ATP carrier protein, chloroplastic [Fragaria vesca subsp. vesca]; sp|O65023|EAAC_ARATH Probable envelope ADP,ATP carrier protein, chloroplastic OS=Arabidopsis thaliana OX=3702 GN=EAAC PE=2 SV=2; tr|A0A2P6R954|A0A2P6R954_ROSCH Putative mitochondrial ca…
14851	FvH4_3g27250	chrFvb3	-	2.15982e-05	0.00340435	0.216	AT5G17770.1 | NADH:cytochrome B5 reductase 1 | Chr5:5864543-5866495 REVERSE LENGTH=281 | 201606; PREDICTED: NADH--cytochrome b5 reductase 1-like [Fragaria vesca subsp. vesca]; sp|Q9ZNT1|NB5R1_ARATH NADH--cytochrome b5 reductase 1 OS=Arabidopsis thaliana OX=3702 GN=CBR1 PE=1 SV=1; tr|A0A314UAS9|A0A314UAS9_PRUYE NADH-cytochrome b5 reductase OS=Prunus yedoensis var. nudiflora OX=2094558 GN=Pyn_04895…
14870	FvH4_1g08920	chrFvb1	-	0.000155935	0.0123137	-0.258	AT4G35740.1 | DEAD/DEAH box RNA helicase family protein | Chr4:16936233-16940172 FORWARD LENGTH=713 | 201606; PREDICTED: ATP-dependent DNA helicase Q-like 3 isoform X1 [Fragaria vesca subsp. vesca]; sp|Q9FT72|RQL3_ARATH ATP-dependent DNA helicase Q-like 3 OS=Arabidopsis thaliana OX=3702 GN=RECQL3 PE=1 SV=1; tr|A0A2P6RKS2|A0A2P6RKS2_ROSCH ATP-dependent DNA helicase OS=Rosa chinensis OX=74649 GN=Rc…
14986	FvH4_3g02490	chrFvb3	-	0.00054289	0.0282944	-0.068	AT4G04880.1 | adenosine/AMP deaminase family protein | Chr4:2465055-2467103 REVERSE LENGTH=355 | 201606; PREDICTED: adenosine deaminase-like protein isoform X1 [Fragaria vesca subsp. vesca]; sp|Q6DHV7|ADAL_HUMAN Adenosine deaminase-like protein OS=Homo sapiens OX=9606 GN=ADAL PE=2 SV=2; tr|A0A2P6Q2V0|A0A2P6Q2V0_ROSCH Putative adenosine deaminase OS=Rosa chinensis OX=74649 GN=RchiOBHm_Chr5g0003721…
15089	FvH4_3g00800	chrFvb3	-	0.00115544	0.0465713	-0.053	AT1G53430.1 | Leucine-rich repeat transmembrane protein kinase | Chr1:19935298-19940959 FORWARD LENGTH=1038 | 201606; PREDICTED: probable LRR receptor-like serine/threonine-protein kinase At1g07650 isoform X1 [Fragaria vesca subsp. vesca] &gt;gi|764550406|ref|XP_011460042.1| PREDICTED: probable LRR receptor-like serine/threonine-protein kinase At1g07650 isoform X1 [Fragaria vesca subsp. vesca]; s…
15104	FvH4_2g18050	chrFvb2	+	0.000666343	0.0322291	0.109	AT5G48545.1 | histidine triad nucleotide-binding 3 | Chr5:19676228-19677945 FORWARD LENGTH=197 | 201606; PREDICTED: histidine triad nucleotide-binding protein 2, mitochondrial [Fragaria vesca subsp. vesca]; sp|F4K1R2|HINT3_ARATH Adenylylsulfatase HINT3 OS=Arabidopsis thaliana OX=3702 GN=HINT3 PE=1 SV=1; tr|A0A2P6PU24|A0A2P6PU24_ROSCH Putative adenylylsulfatase OS=Rosa chinensis OX=74649 GN=RchiOB…
15169	FvH4_2g41110	chrFvb2	-	0.000555411	0.0286069	-0.089	AT4G31810.1 | ATP-dependent caseinolytic (Clp) protease/crotonase family protein | Chr4:15387365-15390290 REVERSE LENGTH=409 | 201606; PREDICTED: 3-hydroxyisobutyryl-CoA hydrolase-like protein 2, mitochondrial [Fragaria vesca subsp. vesca]; sp|Q8RXN4|HIBC5_ARATH 3-hydroxyisobutyryl-CoA hydrolase-like protein 2, mitochondrial OS=Arabidopsis thaliana OX=3702 GN=At4g31810 PE=1 SV=1; tr|A0A2P6PY77|A0…
15285	FvH4_3g02650	chrFvb3	-	5.88716e-05	0.00657896	-0.237	AT5G15170.1 | tyrosyl-DNA phosphodiesterase-like protein | Chr5:4926300-4929307 REVERSE LENGTH=605 | 201606; PREDICTED: tyrosyl-DNA phosphodiesterase 1 [Fragaria vesca subsp. vesca]; sp|Q8H1D9|TYDP1_ARATH Tyrosyl-DNA phosphodiesterase 1 OS=Arabidopsis thaliana OX=3702 GN=TDP1 PE=1 SV=1; tr|A0A2P6Q2Y8|A0A2P6Q2Y8_ROSCH Putative phosphodiesterase I OS=Rosa chinensis OX=74649 GN=RchiOBHm_Chr5g0003961…
15406	FvH4_2g38031	chrFvb2	+	0.000747971	0.0349222	0.024	AT1G20220.1 | Alba DNA/RNA-binding protein | Chr1:7005090-7007285 REVERSE LENGTH=315 | 201606; PREDICTED: 5'-3' exoribonuclease 2-like [Fragaria vesca subsp. vesca]; sp|Q99JH1|RP25L_MOUSE Ribonuclease P protein subunit p25-like protein OS=Mus musculus OX=10090 GN=Rpp25l PE=1 SV=1; tr|A0A314ZH12|A0A314ZH12_PRUYE Ribonuclease P protein subunit p25-like protein OS=Prunus yedoensis var. nudiflora OX=…
15424	FvH4_6g45780	chrFvb6	-	4.90607e-05	0.0058511	0.152	AT1G33540.1 | serine carboxypeptidase-like 18 | Chr1:12162349-12164700 REVERSE LENGTH=464 | 201606; PREDICTED: serine carboxypeptidase-like 16 isoform X2 [Fragaria vesca subsp. vesca]; sp|Q9C7Z9|SCP18_ARATH Serine carboxypeptidase-like 18 OS=Arabidopsis thaliana OX=3702 GN=SCPL18 PE=2 SV=2; tr|A0A2P6PL59|A0A2P6PL59_ROSCH Putative peptidase S10, serine carboxypeptidase, alpha/Beta hydrolase OS=Ros…
15432	FvH4_6g45780	chrFvb6	-	7.18455e-05	0.00747048	0.128	AT1G33540.1 | serine carboxypeptidase-like 18 | Chr1:12162349-12164700 REVERSE LENGTH=464 | 201606; PREDICTED: serine carboxypeptidase-like 16 isoform X2 [Fragaria vesca subsp. vesca]; sp|Q9C7Z9|SCP18_ARATH Serine carboxypeptidase-like 18 OS=Arabidopsis thaliana OX=3702 GN=SCPL18 PE=2 SV=2; tr|A0A2P6PL59|A0A2P6PL59_ROSCH Putative peptidase S10, serine carboxypeptidase, alpha/Beta hydrolase OS=Ros…
15485	FvH4_7g12270	chrFvb7	-	0.00112371	0.0456489	0.195	AT2G39450.1 | Cation efflux family protein | Chr2:16471744-16473735 REVERSE LENGTH=394 | 201606; PREDICTED: metal tolerance protein 11 [Fragaria vesca subsp. vesca]; sp|O80632|MTP11_ARATH Metal tolerance protein 11 OS=Arabidopsis thaliana OX=3702 GN=MTP11 PE=2 SV=1; tr|A0A0D2QRK4|A0A0D2QRK4_GOSRA Uncharacterized protein OS=Gossypium raimondii OX=29730 GN=B456_009G317000 PE=4 SV=1
15570	FvH4_5g00440	chrFvb5	-	0.000798122	0.0365653	0.043	AT1G62780.1 | dimethylallyl%2C adenosine tRNA methylthiotransferase | Chr1:23249349-23251066 REVERSE LENGTH=237 | 201606; PREDICTED: uncharacterized protein LOC101294262 [Fragaria vesca subsp. vesca]; tr|A0A2P6P824|A0A2P6P824_ROSCH Uncharacterized protein OS=Rosa chinensis OX=74649 GN=RchiOBHm_Chr7g0202061 PE=4 SV=1
15571	FvH4_5g00440	chrFvb5	-	0.00120278	0.0477335	-0.047	AT1G62780.1 | dimethylallyl%2C adenosine tRNA methylthiotransferase | Chr1:23249349-23251066 REVERSE LENGTH=237 | 201606; PREDICTED: uncharacterized protein LOC101294262 [Fragaria vesca subsp. vesca]; tr|A0A2P6P824|A0A2P6P824_ROSCH Uncharacterized protein OS=Rosa chinensis OX=74649 GN=RchiOBHm_Chr7g0202061 PE=4 SV=1
15650	FvH4_2g35730	chrFvb2	-	2.2873e-07	0.000120006	0.147	AT4G28880.4 | casein kinase I-like 3 | Chr4:14251351-14254048 FORWARD LENGTH=415 | 201606; PREDICTED: casein kinase I-like [Fragaria vesca subsp. vesca] &gt;gi|764539450|ref|XP_011458995.1| PREDICTED: casein kinase I-like [Fragaria vesca subsp. vesca] &gt;gi|764539455|ref|XP_011458996.1| PREDICTED: casein kinase I-like [Fragaria vesca subsp. vesca] &gt;gi|764539460|ref|XP_011458997.1| PREDICTED: …
15696	FvH4_3g00250	chrFvb3	+	1.83218e-08	1.35036e-05	-0.205	AT5G47760.1 | 2-phosphoglycolate phosphatase 2 | Chr5:19343121-19344979 REVERSE LENGTH=301 | 201606; PREDICTED: phosphoglycolate phosphatase 2 isoform X2 [Fragaria vesca subsp. vesca]; sp|Q8GWU0|PGP2_ARATH Phosphoglycolate phosphatase 2 OS=Arabidopsis thaliana OX=3702 GN=PGLP2 PE=1 SV=1; tr|A0A2P6Q1Z3|A0A2P6Q1Z3_ROSCH Phosphoglycolate phosphatase OS=Rosa chinensis OX=74649 GN=RchiOBHm_Chr5g000034…
15802	FvH4_4g09520	chrFvb4	-	5.71379e-08	3.53741e-05	0.056	PREDICTED: uncharacterized protein LOC101294134 isoform X2 [Fragaria vesca subsp. vesca]; tr|A0A2P6RD30|A0A2P6RD30_ROSCH Putative Ulp1 protease family catalytic domain-containing protein OS=Rosa chinensis OX=74649 GN=RchiOBHm_Chr3g0478081 PE=4 SV=1
15981	FvH4_7g34220	chrFvb7	-	0.000614744	0.0305443	0.279	AT5G16680.2 | RING/FYVE/PHD zinc finger superfamily protein | Chr5:5467534-5472956 REVERSE LENGTH=1311 | 201606; PREDICTED: uncharacterized protein LOC101314703 isoform X1 [Fragaria vesca subsp. vesca]; sp|Q8UVR5|BAZ1A_XENLA Bromodomain adjacent to zinc finger domain protein 1A (Fragment) OS=Xenopus laevis OX=8355 GN=baz1a PE=2 SV=1; tr|A0A2P6SPY9|A0A2P6SPY9_ROSCH Putative chromatin regulator PHD…
16058	FvH4_6g09451	chrFvb6	-	4.85773e-06	0.00112217	-0.387	AT5G01950.8 | Leucine-rich repeat protein kinase family protein | Chr5:365040-369532 REVERSE LENGTH=951 | 201606; probable LRR receptor-like serine/threonine-protein kinase At1g06840 [Rosa chinensis] &gt;gi|1358168183|gb|PRQ42659.1| putative protein kinase RLK-Pelle-LRR-VIII-1 family [Rosa chinensis]; sp|C0LGD7|Y1684_ARATH Probable LRR receptor-like serine/threonine-protein kinase At1g06840 OS=Ar…
16102	FvH4_4g09860	chrFvb4	-	2.87121e-06	0.000791509	-0.569	AT5G57490.1 | voltage dependent anion channel 4 | Chr5:23283895-23285335 REVERSE LENGTH=274 | 201606; PREDICTED: mitochondrial outer membrane protein porin 4 [Fragaria vesca subsp. vesca]; sp|Q9FKM2|VDAC4_ARATH Mitochondrial outer membrane protein porin 4 OS=Arabidopsis thaliana OX=3702 GN=VDAC4 PE=1 SV=1; tr|A0A2P6QTC7|A0A2P6QTC7_ROSCH Putative Porin domain-containing protein OS=Rosa chinensis O…
16122	FvH4_2g29420	chrFvb2	-	6.01917e-10	7.16628e-07	0.579	AT4G32410.1 | cellulose synthase 1 | Chr4:15641009-15646388 REVERSE LENGTH=1081 | 201606; PREDICTED: cellulose synthase A catalytic subunit 1 [UDP-forming] isoform X2 [Fragaria vesca subsp. vesca]; sp|O48946|CESA1_ARATH Cellulose synthase A catalytic subunit 1 [UDP-forming] OS=Arabidopsis thaliana OX=3702 GN=CESA1 PE=1 SV=1; tr|A0A2P6PXW8|A0A2P6PXW8_ROSCH Cellulose synthase OS=Rosa chinensis OX=7…
16123	FvH4_2g08146	chrFvb2	-	0.000683185	0.0328385	-0.181	AT2G06510.1 | replication protein A 1A | Chr2:2585215-2587601 FORWARD LENGTH=640 | 201606; PREDICTED: uncharacterized protein LOC105349534 isoform X2 [Fragaria vesca subsp. vesca]; sp|Q01588|RFA1_XENLA Replication protein A 70 kDa DNA-binding subunit OS=Xenopus laevis OX=8355 GN=rpa1 PE=1 SV=1; tr|A0A2P6RZZ0|A0A2P6RZZ0_ROSCH Putative replication protein A, OB OS=Rosa chinensis OX=74649 GN=RchiOBH…
16275	FvH4_6g39210	chrFvb6	-	0.000443189	0.0248531	0.375	AT1G28560.1 | snRNA activating complex family protein | Chr1:10038197-10040382 REVERSE LENGTH=375 | 201606; PREDICTED: snRNA-activating protein complex subunit-like isoform X1 [Fragaria vesca subsp. vesca]; sp|Q8L627|SRD2_ARATH snRNA-activating protein complex subunit OS=Arabidopsis thaliana OX=3702 GN=SRD2 PE=1 SV=1; tr|A0A2P6S0K7|A0A2P6S0K7_ROSCH Putative snRNA-activating protein complex, subun…
16343	FvH4_2g35770	chrFvb2	-	0.00093378	0.0408231	0.058	AT4G32770.1 | tocopherol cyclase%2C chloroplast / vitamin E deficient 1 (VTE1) / sucrose export defective 1 (SXD1) | Chr4:15804981-15807790 FORWARD LENGTH=488 | 201606; PREDICTED: tocopherol cyclase, chloroplastic [Fragaria vesca subsp. vesca]; sp|Q94FY7|TOCC_ARATH Tocopherol cyclase, chloroplastic OS=Arabidopsis thaliana OX=3702 GN=VTE1 PE=1 SV=1; tr|A0A2P6Q008|A0A2P6Q008_ROSCH Putative tocopher…
16414	FvH4_2g36020	chrFvb2	+	0.000464693	0.0255601	0.5	AT5G11520.1 | aspartate aminotransferase 3 | Chr5:3685257-3687721 REVERSE LENGTH=449 | 201606; PREDICTED: aspartate aminotransferase, cytoplasmic-like isoform X2 [Fragaria vesca subsp. vesca]; sp|P46644|AAT3_ARATH Aspartate aminotransferase 3, chloroplastic OS=Arabidopsis thaliana OX=3702 GN=ASP3 PE=1 SV=1; tr|A0A2P6PZZ1|A0A2P6PZZ1_ROSCH Aspartate aminotransferase OS=Rosa chinensis OX=74649 GN=Rc…
16546	FvH4_4g21590	chrFvb4	-	0.000697535	0.0333213	0.245	AT5G48960.1 | HAD-superfamily hydrolase%2C subfamily IG%2C 5'-nucleotidase | Chr5:19849645-19853382 FORWARD LENGTH=642 | 201606; PREDICTED: 5'-nucleotidase domain-containing protein 4 [Fragaria vesca subsp. vesca]; sp|Q54XC1|5NTC_DICDI Cytosolic purine 5'-nucleotidase OS=Dictyostelium discoideum OX=44689 GN=nt5c2 PE=3 SV=1; tr|A0A2P6QZQ4|A0A2P6QZQ4_ROSCH Putative 5'-nucleotidase OS=Rosa chinensis…
16566	FvH4_3g06860	chrFvb3	-	0.000432061	0.0244953	-0.125	AT3G14840.2 | Leucine-rich repeat transmembrane protein kinase | Chr3:4988271-4993891 FORWARD LENGTH=1020 | 201606; probable leucine-rich repeat receptor-like serine/threonine-protein kinase At3g14840 [Rosa chinensis]; sp|C0LGN2|Y3148_ARATH Probable leucine-rich repeat receptor-like serine/threonine-protein kinase At3g14840 OS=Arabidopsis thaliana OX=3702 GN=LRR-RLK PE=1 SV=1; tr|A0A2P6Q560|A0A2P…
16651	FvH4_2g23090	chrFvb2	-	0.000597346	0.0300176	-0.049	AT3G04810.3 | NIMA-related kinase 2 | Chr3:1318096-1321101 FORWARD LENGTH=606 | 201606; PREDICTED: serine/threonine-protein kinase Nek2 [Fragaria vesca subsp. vesca] &gt;gi|764534176|ref|XP_011458588.1| PREDICTED: serine/threonine-protein kinase Nek2 [Fragaria vesca subsp. vesca] &gt;gi|764534183|ref|XP_011458589.1| PREDICTED: serine/threonine-protein kinase Nek2 [Fragaria vesca subsp. vesca]; sp…
16702	FvH4_4g25440	chrFvb4	-	0.000305163	0.0195943	-0.356	AT1G13030.1 | sphere organelles protein-like protein | Chr1:4444284-4447278 REVERSE LENGTH=608 | 201606; PREDICTED: coilin [Fragaria vesca subsp. vesca]; sp|Q8RWK8|COIL_ARATH Coilin OS=Arabidopsis thaliana OX=3702 GN=COIL PE=1 SV=1; tr|A0A2P6R113|A0A2P6R113_ROSCH Putative coilin OS=Rosa chinensis OX=74649 GN=RchiOBHm_Chr4g0432751 PE=4 SV=1
16745	FvH4_4g25800	chrFvb4	+	1.42589e-05	0.00255135	-0.108	AT1G10760.3 | Pyruvate phosphate dikinase%2C PEP/pyruvate binding domain-containing protein | Chr1:3581210-3590043 REVERSE LENGTH=1399 | 201606; PREDICTED: alpha-glucan water dikinase 1, chloroplastic isoform X2 [Fragaria vesca subsp. vesca] &gt;gi|764581783|ref|XP_011464044.1| PREDICTED: alpha-glucan water dikinase 1, chloroplastic isoform X2 [Fragaria vesca subsp. vesca]; sp|Q8LPT9|GWD1_CITRE A…
16763	FvH4_6g11250	chrFvb6	+	0.000868354	0.0387935	0.414	AT3G51830.1 | SAC domain-containing protein 8 | Chr3:19220237-19225092 FORWARD LENGTH=588 | 201606; PREDICTED: phosphoinositide phosphatase SAC8 [Fragaria vesca subsp. vesca]; sp|Q96328|SAC8_ARATH Phosphoinositide phosphatase SAC8 OS=Arabidopsis thaliana OX=3702 GN=SAC8 PE=2 SV=1; tr|A0A2P6R916|A0A2P6R916_ROSCH Putative phosphatidylinositol-3,4-bisphosphate 4-phosphatase OS=Rosa chinensis OX=7464…
16800	FvH4_1g05360	chrFvb1	-	0.000542946	0.0282944	0.164	AT5G19460.1 | nudix hydrolase homolog 20 | Chr5:6563112-6565178 FORWARD LENGTH=374 | 201606; PREDICTED: nudix hydrolase 20, chloroplastic-like [Fragaria vesca subsp. vesca]; sp|Q8VXZ0|NUD20_ARATH Nudix hydrolase 20, chloroplastic OS=Arabidopsis thaliana OX=3702 GN=NUDT20 PE=2 SV=1; tr|A0A2P6RJM1|A0A2P6RJM1_ROSCH Putative thiamine diphosphokinase OS=Rosa chinensis OX=74649 GN=RchiOBHm_Chr2g0091041…
16827	FvH4_1g28580	chrFvb1	+	0.00051944	0.027533	-0.155	AT3G03710.1 | polyribonucleotide nucleotidyltransferase | Chr3:919542-924906 FORWARD LENGTH=922 | 201606; PREDICTED: probable polyribonucleotide nucleotidyltransferase 1, chloroplastic [Fragaria vesca subsp. vesca]; sp|Q69LE7|PNP1_ORYSJ Probable polyribonucleotide nucleotidyltransferase 1, chloroplastic OS=Oryza sativa subsp. japonica OX=39947 GN=PNP1 PE=2 SV=1; tr|A0A2P6RHE3|A0A2P6RHE3_ROSCH Put…
16858	FvH4_2g21360	chrFvb2	-	0.000752003	0.0350049	-0.088	AT2G31140.1 | Peptidase S24/S26A/S26B/S26C family protein | Chr2:13270088-13271619 FORWARD LENGTH=205 | 201606; PREDICTED: uncharacterized protein LOC101313855 [Fragaria vesca subsp. vesca] &gt;gi|764526887|ref|XP_011458008.1| PREDICTED: uncharacterized protein LOC101313855 [Fragaria vesca subsp. vesca]; tr|A0A2P6PV75|A0A2P6PV75_ROSCH Putative peptidase S24/S26A/S26B/S26C, peptidase S24/S26, beta…
16863	FvH4_3g04870	chrFvb3	+	4.24421e-08	2.73708e-05	-0.7	AT2G47960.1 | trafficking protein particle complex subunit-like protein | Chr2:19625631-19628869 FORWARD LENGTH=442 | 201606; PREDICTED: trafficking protein particle complex subunit 13 [Fragaria vesca subsp. vesca]; sp|A5PLN9|TPC13_HUMAN Trafficking protein particle complex subunit 13 OS=Homo sapiens OX=9606 GN=TRAPPC13 PE=1 SV=2; tr|A0A2P6Q3Z6|A0A2P6Q3Z6_ROSCH Uncharacterized protein OS=Rosa chi…
16951	FvH4_5g13650	chrFvb5	+	5.98453e-07	0.000251473	-0.32	AT1G18610.2 | Galactose oxidase/kelch repeat superfamily protein | Chr1:6405779-6408831 FORWARD LENGTH=556 | 201606; PREDICTED: RING finger protein B [Fragaria vesca subsp. vesca]; sp|Q6AXB2|RABEK_XENLA Rab9 effector protein with kelch motifs OS=Xenopus laevis OX=8355 GN=rabepk PE=2 SV=1; tr|A0A2P6P339|A0A2P6P339_ROSCH Putative kelch-type beta propeller OS=Rosa chinensis OX=74649 GN=RchiOBHm_Chr7…
17100	FvH4_4g04310	chrFvb4	+	0.000584809	0.0295314	0.08	AT3G23510.1 | Cyclopropane-fatty-acyl-phospholipid synthase | Chr3:8428071-8433159 FORWARD LENGTH=867 | 201606; PREDICTED: uncharacterized protein LOC101309817 [Fragaria vesca subsp. vesca] &gt;gi|764568097|ref|XP_011462298.1| PREDICTED: uncharacterized protein LOC101309817 [Fragaria vesca subsp. vesca]; sp|O53732|UFAA1_MYCTU Tuberculostearic acid methyltransferase UfaA1 OS=Mycobacterium tubercul…
17141	FvH4_1g19680	chrFvb1	-	0.000126487	0.0107074	0.33	AT5G65470.1 | O-fucosyltransferase family protein | Chr5:26172432-26174904 FORWARD LENGTH=504 | 201606; PREDICTED: uncharacterized protein At1g04910 [Fragaria vesca subsp. vesca]; sp|Q0WUZ5|OFT39_ARATH O-fucosyltransferase 39 OS=Arabidopsis thaliana OX=3702 GN=OFUT39 PE=2 SV=1; tr|A0A2P6RPX5|A0A2P6RPX5_ROSCH Putative GDP-fucose protein O-fucosyltransferase OS=Rosa chinensis OX=74649 GN=RchiOBHm_C…
17165	FvH4_3g20230	chrFvb3	-	0.000914224	0.0403131	-0.114	AT3G14840.2 | Leucine-rich repeat transmembrane protein kinase | Chr3:4988271-4993891 FORWARD LENGTH=1020 | 201606; PREDICTED: probable leucine-rich repeat receptor-like serine/threonine-protein kinase At3g14840 [Fragaria vesca subsp. vesca]; sp|C0LGN2|Y3148_ARATH Probable leucine-rich repeat receptor-like serine/threonine-protein kinase At3g14840 OS=Arabidopsis thaliana OX=3702 GN=LRR-RLK PE=1 S…
17181	FvH4_2g36210	chrFvb2	-	5.86995e-07	0.000251473	0.486	AT3G16080.1 | Zinc-binding ribosomal protein family protein | Chr3:5454892-5455677 FORWARD LENGTH=95 | 201606; PREDICTED: 60S ribosomal protein L37-3-like [Fragaria vesca subsp. vesca]; sp|Q8LEM8|RL373_ARATH 60S ribosomal protein L37-3 OS=Arabidopsis thaliana OX=3702 GN=RPL37C PE=3 SV=1; tr|A0A2P6PZX2|A0A2P6PZX2_ROSCH Ribosomal protein L37 OS=Rosa chinensis OX=74649 GN=RchiOBHm_Chr6g0305681 PE=3 …
17200	FvH4_4g22830	chrFvb4	+	3.50973e-05	0.00464289	0.296	AT1G28100.6 | hypothetical protein | Chr1:9802120-9803981 FORWARD LENGTH=282 | 201606; PREDICTED: uncharacterized protein LOC101313955 [Fragaria vesca subsp. vesca]; sp|K4DEY3|NDX1_SOLLC Protein NEOXANTHIN-DEFICIENT 1 OS=Solanum lycopersicum OX=4081 GN=NXD1 PE=4 SV=1; tr|A0A2P6R031|A0A2P6R031_ROSCH Uncharacterized protein OS=Rosa chinensis OX=74649 GN=RchiOBHm_Chr4g0429061 PE=4 SV=1
17285	FvH4_5g10660	chrFvb5	+	3.15781e-05	0.00432521	0.632	AT3G02280.3 | Flavodoxin family protein | Chr3:453646-457659 FORWARD LENGTH=623 | 201606; PREDICTED: NADPH-dependent diflavin oxidoreductase 1-like isoform X1 [Pyrus x bretschneideri]; sp|Q6NPS8|NDOR1_ARATH NADPH-dependent diflavin oxidoreductase 1 OS=Arabidopsis thaliana OX=3702 GN=ATR3 PE=1 SV=1; tr|A0A371IF33|A0A371IF33_MUCPR Protein SWEETIE (Fragment) OS=Mucuna pruriens OX=157652 GN=SWEETIE P…
17491	FvH4_2g03522	chrFvb2	+	0.000107044	0.00962729	-0.017	AT1G33540.1 | serine carboxypeptidase-like 18 | Chr1:12162349-12164700 REVERSE LENGTH=464 | 201606; PREDICTED: serine carboxypeptidase-like 18 [Fragaria vesca subsp. vesca]; sp|Q9C7Z9|SCP18_ARATH Serine carboxypeptidase-like 18 OS=Arabidopsis thaliana OX=3702 GN=SCPL18 PE=2 SV=2; tr|A0A2P6PK60|A0A2P6PK60_ROSCH Putative peptidase S10, serine carboxypeptidase, alpha/Beta hydrolase OS=Rosa chinensis…
17495	FvH4_2g03522	chrFvb2	+	6.59977e-05	0.0070476	-0.028	AT1G33540.1 | serine carboxypeptidase-like 18 | Chr1:12162349-12164700 REVERSE LENGTH=464 | 201606; PREDICTED: serine carboxypeptidase-like 18 [Fragaria vesca subsp. vesca]; sp|Q9C7Z9|SCP18_ARATH Serine carboxypeptidase-like 18 OS=Arabidopsis thaliana OX=3702 GN=SCPL18 PE=2 SV=2; tr|A0A2P6PK60|A0A2P6PK60_ROSCH Putative peptidase S10, serine carboxypeptidase, alpha/Beta hydrolase OS=Rosa chinensis…
17533	FvH4_3g15830	chrFvb3	-	0.000461758	0.0255521	0.237	AT1G56050.1 | GTP-binding protein-like protein | Chr1:20963793-20966181 FORWARD LENGTH=421 | 201606; PREDICTED: obg-like ATPase 1 isoform X1 [Fragaria vesca subsp. vesca]; sp|P37518|YCHF_BACSU Ribosome-binding ATPase YchF OS=Bacillus subtilis (strain 168) OX=224308 GN=ychF PE=2 SV=1; tr|A0A2P6Q8W4|A0A2P6Q8W4_ROSCH Obg-like ATPase 1 OS=Rosa chinensis OX=74649 GN=RchiOBHm_Chr5g0026631 PE=3 SV=1
17544	FvH4_6g08110	chrFvb6	-	0.000697461	0.0333213	0.052	AT1G09420.1 | glucose-6-phosphate dehydrogenase 4 | Chr1:3038640-3041715 REVERSE LENGTH=625 | 201606; PREDICTED: glucose-6-phosphate 1-dehydrogenase 4, chloroplastic [Fragaria vesca subsp. vesca]; sp|Q93ZW0|G6PD4_ARATH Inactive glucose-6-phosphate 1-dehydrogenase 4, chloroplastic OS=Arabidopsis thaliana OX=3702 GN=G6PD4 PE=1 SV=1; tr|A0A2P6R7Q8|A0A2P6R7Q8_ROSCH Glucose-6-phosphate 1-dehydrogenase…
17558	FvH4_5g20210	chrFvb5	+	0.00113561	0.0460115	-0.094	AT4G16970.1 | Protein kinase superfamily protein | Chr4:9551516-9555766 REVERSE LENGTH=889 | 201606; PREDICTED: uncharacterized protein LOC101298433 [Fragaria vesca subsp. vesca]; sp|O00311|CDC7_HUMAN Cell division cycle 7-related protein kinase OS=Homo sapiens OX=9606 GN=CDC7 PE=1 SV=1; tr|A0A2P6P8W3|A0A2P6P8W3_ROSCH Uncharacterized protein OS=Rosa chinensis OX=74649 GN=RchiOBHm_Chr7g0205281 PE=…
17601	FvH4_2g15650	chrFvb2	+	3.00616e-06	0.000816277	0.506	AT2G16950.2 | transportin 1 | Chr2:7353939-7360637 FORWARD LENGTH=891 | 201606; PREDICTED: transportin-1 [Fragaria vesca subsp. vesca]; sp|Q8H0U4|TNPO1_ARATH Transportin-1 OS=Arabidopsis thaliana OX=3702 GN=TRN1 PE=1 SV=1; tr|A0A2P6PSU7|A0A2P6PSU7_ROSCH Uncharacterized protein OS=Rosa chinensis OX=74649 GN=RchiOBHm_Chr6g0278851 PE=4 SV=1
17623	FvH4_2g15430	chrFvb2	-	5.49531e-05	0.00630028	0.37
17624	FvH4_2g15430	chrFvb2	-	6.04591e-06	0.00129966	0.641
17657	FvH4_4g13200	chrFvb4	-	0.000208727	0.0149001	-0.109	AT4G14000.1 | Putative methyltransferase family protein | Chr4:8090851-8092347 FORWARD LENGTH=290 | 201606; PREDICTED: histidine protein methyltransferase 1 homolog [Fragaria vesca subsp. vesca]; sp|Q9CZ09|MET18_MOUSE Histidine protein methyltransferase 1 homolog OS=Mus musculus OX=10090 GN=Mettl18 PE=2 SV=2; tr|A0A2P6QW11|A0A2P6QW11_ROSCH Uncharacterized protein OS=Rosa chinensis OX=74649 GN=Rch…
17743	FvH4_2g11930	chrFvb2	+	0.00104558	0.0437969	-0.177	AT4G33520.2 | P-type ATP-ase 1 | Chr4:16118993-16125849 FORWARD LENGTH=949 | 201606; PREDICTED: copper-transporting ATPase PAA1, chloroplastic [Fragaria vesca subsp. vesca]; sp|Q9SZC9|HMA6_ARATH Copper-transporting ATPase PAA1, chloroplastic OS=Arabidopsis thaliana OX=3702 GN=PAA1 PE=1 SV=1; tr|A0A251MTY6|A0A251MTY6_PRUPE Uncharacterized protein OS=Prunus persica OX=3760 GN=PRUPE_8G060400 PE=3 SV…
17792	FvH4_2g13700	chrFvb2	-	4.19466e-06	0.00104087	-0.602	PREDICTED: uncharacterized protein LOC101312990 isoform X1 [Fragaria vesca subsp. vesca]; tr|A0A2P6PRZ6|A0A2P6PRZ6_ROSCH Putative transcription factor WD40-like family OS=Rosa chinensis OX=74649 GN=RchiOBHm_Chr6g0275381 PE=4 SV=1
17863	FvH4_5g15930	chrFvb5	+	9.14212e-05	0.00865426	-0.442	AT5G62610.2 | basic helix-loop-helix (bHLH) DNA-binding superfamily protein | Chr5:25133117-25134600 REVERSE LENGTH=281 | 201606; PREDICTED: transcription factor bHLH79 isoform X1 [Fragaria vesca subsp. vesca]; sp|Q9LV17|BH079_ARATH Transcription factor bHLH79 OS=Arabidopsis thaliana OX=3702 GN=BHLH79 PE=1 SV=1; tr|A0A2P5F690|A0A2P5F690_TREOI Basic helix-loop-helix transcription factor OS=Trema o…
17910	FvH4_3g46040	chrFvb3	+	0.000153426	0.0122404	-0.107	AT1G55550.1 | P-loop containing nucleoside triphosphate hydrolases superfamily protein | Chr1:20748915-20752862 FORWARD LENGTH=859 | 201606; PREDICTED: kinesin-like protein KIF21A isoform X2 [Fragaria vesca subsp. vesca]; sp|F4I1T9|KN14T_ARATH Kinesin-like protein KIN-14T OS=Arabidopsis thaliana OX=3702 GN=KIN14T PE=3 SV=1; tr|A0A2P6QNR3|A0A2P6QNR3_ROSCH Putative minus-end-directed kinesin ATPase…
17959	FvH4_6g05092	chrFvb6	+	0.000285319	0.0188317	0.14	AT5G27350.1 | Major facilitator superfamily protein | Chr5:9648958-9654176 FORWARD LENGTH=474 | 201606; sp|Q94CI7|EDL17_ARATH Sugar transporter ERD6-like 17 OS=Arabidopsis thaliana OX=3702 GN=SFP1 PE=2 SV=2; sugar transporter ERD6-like 5 isoform X1 [Rosa chinensis] &gt;gi|1358167588|gb|PRQ42064.1| putative major facilitator, sugar transporter, major facilitator superfamily [Rosa chinensis]; tr|A0…
17971	FvH4_2g12370	chrFvb2	-	0.000553279	0.0285446	0.045	AT5G08380.1 | alpha-galactosidase 1 | Chr5:2694851-2697616 REVERSE LENGTH=410 | 201606; PREDICTED: alpha-galactosidase 1-like isoform X2 [Fragaria vesca subsp. vesca]; sp|Q9FT97|AGAL1_ARATH Alpha-galactosidase 1 OS=Arabidopsis thaliana OX=3702 GN=AGAL1 PE=2 SV=1; tr|A0A2P6PR71|A0A2P6PR71_ROSCH Alpha-galactosidase OS=Rosa chinensis OX=74649 GN=RchiOBHm_Chr6g0272391 PE=3 SV=1
18011	FvH4_6g26520	chrFvb6	-	0.000192315	0.0142079	-0.548	AT2G20635.1 | protein kinase and Mad3-BUB1-I domain-containing protein | Chr2:8900410-8903384 FORWARD LENGTH=525 | 201606; PREDICTED: mitotic checkpoint serine/threonine-protein kinase BUB1 isoform X1 [Fragaria vesca subsp. vesca]; sp|F4IVI0|BUB1_ARATH Mitotic checkpoint serine/threonine-protein kinase BUB1 OS=Arabidopsis thaliana OX=3702 GN=BUB1 PE=1 SV=1; tr|A0A2P6RU51|A0A2P6RU51_ROSCH Uncharac…
18016	FvH4_6g26520	chrFvb6	-	0.00038984	0.0228551	0.243	AT2G20635.1 | protein kinase and Mad3-BUB1-I domain-containing protein | Chr2:8900410-8903384 FORWARD LENGTH=525 | 201606; PREDICTED: mitotic checkpoint serine/threonine-protein kinase BUB1 isoform X1 [Fragaria vesca subsp. vesca]; sp|F4IVI0|BUB1_ARATH Mitotic checkpoint serine/threonine-protein kinase BUB1 OS=Arabidopsis thaliana OX=3702 GN=BUB1 PE=1 SV=1; tr|A0A2P6RU51|A0A2P6RU51_ROSCH Uncharac…
18104	FvH4_6g24821	chrFvb6	-	0.000970859	0.0417223	-0.082	AT3G20650.1 | mRNA capping enzyme family protein | Chr3:7221168-7223939 REVERSE LENGTH=370 | 201606; mRNA cap guanine-N7 methyltransferase 1 [Rosa chinensis] &gt;gi|1366013600|ref|XP_024159660.1| mRNA cap guanine-N7 methyltransferase 1 [Rosa chinensis] &gt;gi|1358157095|gb|PRQ31573.1| putative mRNA (guanine-N(7)-)-methyltransferase [Rosa chinensis]; sp|Q9LHQ7|MCES1_ARATH mRNA cap guanine-N7 methy…
18110	FvH4_2g11540	chrFvb2	+	5.33425e-10	6.60487e-07	0.589	AT3G02530.1 | TCP-1/cpn60 chaperonin family protein | Chr3:528806-532457 REVERSE LENGTH=535 | 201606; Chaperonin Cpn60/TCP-1 [Corchorus olitorius]; sp|Q9M888|TCPZA_ARATH T-complex protein 1 subunit zeta 1 OS=Arabidopsis thaliana OX=3702 GN=CCT6A PE=1 SV=1; tr|A0A1R3JIP9|A0A1R3JIP9_9ROSI Chaperonin Cpn60/TCP-1 OS=Corchorus olitorius OX=93759 GN=COLO4_16182 PE=3 SV=1
18119	FvH4_6g54451	chrFvb6	+	0.000103153	0.00936395	-0.178	AT3G02070.2 | Cysteine proteinases superfamily protein | Chr3:361368-363132 FORWARD LENGTH=219 | 201606; PREDICTED: OTU domain-containing protein DDB_G0284757 isoform X2 [Fragaria vesca subsp. vesca]; sp|Q54P70|Y4757_DICDI OTU domain-containing protein DDB_G0284757 OS=Dictyostelium discoideum OX=44689 GN=DDB_G0284757 PE=4 SV=2; tr|A0A2P6S6Q5|A0A2P6S6Q5_ROSCH Putative ubiquitinyl hydrolase 1 OS=Ro…
18208	FvH4_2g35070	chrFvb2	-	0.000964552	0.0417223	-0.1	AT1G31480.1 | shoot gravitropism 2 (SGR2) | Chr1:11266225-11271527 FORWARD LENGTH=933 | 201606; PREDICTED: phospholipase SGR2 [Fragaria vesca subsp. vesca]; sp|Q8W5R2|SHGR2_ARATH Phospholipase SGR2 OS=Arabidopsis thaliana OX=3702 GN=SGR2 PE=1 SV=1; tr|A0A2P6Q094|A0A2P6Q094_ROSCH Putative DDHD domain, alpha/Beta hydrolase OS=Rosa chinensis OX=74649 GN=RchiOBHm_Chr6g0306901 PE=4 SV=1
18230	FvH4_6g01510	chrFvb6	-	1.77744e-05	0.00294227	-0.347	AT5G38890.1 | Nucleic acid-binding%2C OB-fold-like protein | Chr5:15569507-15570898 FORWARD LENGTH=191 | 201606; PREDICTED: exosome complex component CSL4 isoform X1 [Fragaria vesca subsp. vesca]; sp|Q9Y3B2|EXOS1_HUMAN Exosome complex component CSL4 OS=Homo sapiens OX=9606 GN=EXOSC1 PE=1 SV=1; tr|A0A2P6R5E0|A0A2P6R5E0_ROSCH Putative polyribonucleotide nucleotidyltransferase, exosome complex compo…
18238	FvH4_4g10710	chrFvb4	-	4.26963e-06	0.00104894	0.424	AT4G21090.3 | MITOCHONDRIAL FERREDOXIN 2 | Chr4:11256663-11258269 REVERSE LENGTH=197 | 201606; PREDICTED: adrenodoxin-like protein 2, mitochondrial isoform X2 [Fragaria vesca subsp. vesca]; sp|Q8S904|MFDX2_ARATH Adrenodoxin-like protein 2, mitochondrial OS=Arabidopsis thaliana OX=3702 GN=MFDX2 PE=2 SV=1; tr|A0A2P6QUF5|A0A2P6QUF5_ROSCH Putative biotin synthase OS=Rosa chinensis OX=74649 GN=RchiOBH…
18406	FvH4_1g29630	chrFvb1	+	0.00111558	0.0454976	0.073	AT1G08680.1 | ARF GAP-like zinc finger-containing protein ZIGA4 | Chr1:2762820-2768387 FORWARD LENGTH=649 | 201606; PREDICTED: probable ADP-ribosylation factor GTPase-activating protein AGD14 [Fragaria vesca subsp. vesca]; sp|Q8RXE7|AGD14_ARATH Probable ADP-ribosylation factor GTPase-activating protein AGD14 OS=Arabidopsis thaliana OX=3702 GN=AGD14 PE=1 SV=2; tr|A0A2P6RH99|A0A2P6RH99_ROSCH Putati…
18426	FvH4_1g17030	chrFvb1	+	0.000162862	0.0126668	0.325	AT5G48385.1 | FRIGIDA-like protein | Chr5:19609471-19611712 FORWARD LENGTH=558 | 201606; PREDICTED: FRIGIDA-like protein 3 [Fragaria vesca subsp. vesca]; sp|Q67ZB3|FRL3_ARATH FRIGIDA-like protein 3 OS=Arabidopsis thaliana OX=3702 GN=FRL3 PE=1 SV=1; tr|A0A2P6RNW7|A0A2P6RNW7_ROSCH FRIGIDA-like protein OS=Rosa chinensis OX=74649 GN=RchiOBHm_Chr2g0107191 PE=3 SV=1
18485	FvH4_1g17200	chrFvb1	-	0.00097353	0.0417223	-0.137	AT5G67370.1 | DUF1230 family protein (DUF1230) | Chr5:26877667-26879465 REVERSE LENGTH=327 | 201606; PREDICTED: uncharacterized protein ycf36 [Fragaria vesca subsp. vesca]; sp|Q9FN15|GLD27_ARATH Protein CONSERVED IN THE GREEN LINEAGE AND DIATOMS 27, chloroplastic OS=Arabidopsis thaliana OX=3702 GN=CGLD27 PE=2 SV=1; tr|A0A2P6RNY1|A0A2P6RNY1_ROSCH Uncharacterized protein OS=Rosa chinensis OX=74649 …
18497	FvH4_6g30730	chrFvb6	+	0.000155287	0.0122938	0.303	AT1G15520.1 | pleiotropic drug resistance 12 | Chr1:5331993-5338175 REVERSE LENGTH=1423 | 201606; PREDICTED: pleiotropic drug resistance protein 1 [Fragaria vesca subsp. vesca]; sp|Q76CU2|PDR1_TOBAC Pleiotropic drug resistance protein 1 OS=Nicotiana tabacum OX=4097 GN=PDR1 PE=2 SV=1; tr|A0A2P6RWH8|A0A2P6RWH8_ROSCH Putative iron-chelate-transporting ATPase OS=Rosa chinensis OX=74649 GN=RchiOBHm_Ch…
18505	FvH4_3g27710	chrFvb3	-	1.88958e-05	0.00305303	-0.397	AT5G21160.3 | LA RNA-binding protein | Chr5:7198817-7203879 REVERSE LENGTH=833 | 201606; PREDICTED: la-related protein 1A [Fragaria vesca subsp. vesca]; sp|Q940X9|LRP1A_ARATH La-related protein 1A OS=Arabidopsis thaliana OX=3702 GN=LARP1A PE=1 SV=1; tr|A0A2P6QEZ9|A0A2P6QEZ9_ROSCH Putative winged helix-turn-helix DNA-binding domain-containing protein OS=Rosa chinensis OX=74649 GN=RchiOBHm_Chr5g005…
18518	FvH4_2g32730	chrFvb2	-	3.41532e-09	2.85733e-06	-0.932	AT1G59520.1 | CW7 | Chr1:21861589-21866016 FORWARD LENGTH=388 | 201606; PREDICTED: uncharacterized protein LOC101294908 [Fragaria vesca subsp. vesca]; sp|Q3UE31|K0930_MOUSE Uncharacterized protein KIAA0930 homolog OS=Mus musculus OX=10090 PE=1 SV=2; tr|A0A2P6Q105|A0A2P6Q105_ROSCH Uncharacterized protein OS=Rosa chinensis OX=74649 GN=RchiOBHm_Chr6g0309951 PE=4 SV=1
18519	FvH4_2g32730	chrFvb2	-	0.000478678	0.0261793	-0.033	AT1G59520.1 | CW7 | Chr1:21861589-21866016 FORWARD LENGTH=388 | 201606; PREDICTED: uncharacterized protein LOC101294908 [Fragaria vesca subsp. vesca]; sp|Q3UE31|K0930_MOUSE Uncharacterized protein KIAA0930 homolog OS=Mus musculus OX=10090 PE=1 SV=2; tr|A0A2P6Q105|A0A2P6Q105_ROSCH Uncharacterized protein OS=Rosa chinensis OX=74649 GN=RchiOBHm_Chr6g0309951 PE=4 SV=1
18531	FvH4_2g32730	chrFvb2	-	0.000408074	0.0236553	0.25	AT1G59520.1 | CW7 | Chr1:21861589-21866016 FORWARD LENGTH=388 | 201606; PREDICTED: uncharacterized protein LOC101294908 [Fragaria vesca subsp. vesca]; sp|Q3UE31|K0930_MOUSE Uncharacterized protein KIAA0930 homolog OS=Mus musculus OX=10090 PE=1 SV=2; tr|A0A2P6Q105|A0A2P6Q105_ROSCH Uncharacterized protein OS=Rosa chinensis OX=74649 GN=RchiOBHm_Chr6g0309951 PE=4 SV=1
18603	FvH4_6g14620	chrFvb6	+	4.66488e-06	0.00108696	0.381	AT3G53540.1 | afadin | Chr3:19846805-19850670 REVERSE LENGTH=924 | 201606; PREDICTED: uncharacterized protein LOC101298051 [Fragaria vesca subsp. vesca]; tr|A0A2P6RAC5|A0A2P6RAC5_ROSCH Uncharacterized protein OS=Rosa chinensis OX=74649 GN=RchiOBHm_Chr3g0467721 PE=4 SV=1
18612	FvH4_1g16580	chrFvb1	+	0.000993089	0.0422848	-0.104	AT3G19420.1 | PTEN 2 | Chr3:6731824-6735354 FORWARD LENGTH=611 | 201606; PREDICTED: putative tyrosine-protein phosphatase TPTE [Fragaria vesca subsp. vesca]; sp|Q9LT75|PTN2A_ARATH Phosphatidylinositol 3,4,5-trisphosphate 3-phosphatase and protein-tyrosine-phosphatase PTEN2A OS=Arabidopsis thaliana OX=3702 GN=PTEN2A PE=1 SV=1; tr|A0A2P6RNQ8|A0A2P6RNQ8_ROSCH Putative phosphoric monoester hydrolase …
18614	FvH4_1g16580	chrFvb1	+	6.54748e-05	0.0070476	0.167	AT3G19420.1 | PTEN 2 | Chr3:6731824-6735354 FORWARD LENGTH=611 | 201606; PREDICTED: putative tyrosine-protein phosphatase TPTE [Fragaria vesca subsp. vesca]; sp|Q9LT75|PTN2A_ARATH Phosphatidylinositol 3,4,5-trisphosphate 3-phosphatase and protein-tyrosine-phosphatase PTEN2A OS=Arabidopsis thaliana OX=3702 GN=PTEN2A PE=1 SV=1; tr|A0A2P6RNQ8|A0A2P6RNQ8_ROSCH Putative phosphoric monoester hydrolase …
18620	FvH4_4g14910	chrFvb4	+	0.000346198	0.0213477	-0.069	AT3G06030.1 | NPK1-related protein kinase 3 | Chr3:1818895-1822705 REVERSE LENGTH=651 | 201606; PREDICTED: mitogen-activated protein kinase kinase kinase NPK1 [Fragaria vesca subsp. vesca]; sp|Q40541|NPK1_TOBAC Mitogen-activated protein kinase kinase kinase NPK1 OS=Nicotiana tabacum OX=4097 GN=NPK1 PE=1 SV=1; tr|A0A2P6QX25|A0A2P6QX25_ROSCH Putative mitogen-activated protein kinase kinase kinase S…
18698	FvH4_6g17480	chrFvb6	-	0.000133014	0.0109583	-0.327	AT3G52990.1 | Pyruvate kinase family protein | Chr3:19649046-19652237 FORWARD LENGTH=527 | 201606; PREDICTED: pyruvate kinase, cytosolic isozyme-like [Fragaria vesca subsp. vesca]; sp|Q2RAK2|KPYC1_ORYSJ Pyruvate kinase 1, cytosolic OS=Oryza sativa subsp. japonica OX=39947 GN=Os11g0148500 PE=1 SV=1; tr|A0A2P6RBG3|A0A2P6RBG3_ROSCH Pyruvate kinase OS=Rosa chinensis OX=74649 GN=RchiOBHm_Chr3g0471721 …
18703	FvH4_6g17480	chrFvb6	-	4.3658e-05	0.00536283	0.51	AT3G52990.1 | Pyruvate kinase family protein | Chr3:19649046-19652237 FORWARD LENGTH=527 | 201606; PREDICTED: pyruvate kinase, cytosolic isozyme-like [Fragaria vesca subsp. vesca]; sp|Q2RAK2|KPYC1_ORYSJ Pyruvate kinase 1, cytosolic OS=Oryza sativa subsp. japonica OX=39947 GN=Os11g0148500 PE=1 SV=1; tr|A0A2P6RBG3|A0A2P6RBG3_ROSCH Pyruvate kinase OS=Rosa chinensis OX=74649 GN=RchiOBHm_Chr3g0471721 …
18715	FvH4_1g18930	chrFvb1	-	0.000423794	0.024204	-0.16	AT5G65640.1 | beta HLH protein 93 | Chr5:26237137-26238904 FORWARD LENGTH=351 | 201606; PREDICTED: transcription factor bHLH93-like [Fragaria vesca subsp. vesca]; sp|Q9LSL1|BH093_ARATH Transcription factor bHLH93 OS=Arabidopsis thaliana OX=3702 GN=BHLH93 PE=1 SV=1; tr|A0A2P6RPK1|A0A2P6RPK1_ROSCH Putative transcription factor bHLH family OS=Rosa chinensis OX=74649 GN=RchiOBHm_Chr2g0109941 PE=4 SV=1
18720	FvH4_3g44470	chrFvb3	-	1.46028e-05	0.00259788	0.376	AT1G50480.1 | 10-formyltetrahydrofolate synthetase | Chr1:18702064-18704687 FORWARD LENGTH=634 | 201606; PREDICTED: formate--tetrahydrofolate ligase [Fragaria vesca subsp. vesca]; sp|P28723|FTHS_SPIOL Formate--tetrahydrofolate ligase OS=Spinacia oleracea OX=3562 PE=1 SV=3; tr|A0A2P6QMY2|A0A2P6QMY2_ROSCH Putative formate--tetrahydrofolate ligase OS=Rosa chinensis OX=74649 GN=RchiOBHm_Chr5g0081161 …
18729	FvH4_1g15440	chrFvb1	-	4.91451e-05	0.0058511	-0.425	AT5G66880.2 | sucrose nonfermenting 1(SNF1)-related protein kinase 2.3 | Chr5:26710697-26712732 FORWARD LENGTH=361 | 201606; PREDICTED: serine/threonine-protein kinase SRK2I [Fragaria vesca subsp. vesca]; sp|Q39193|SRK2I_ARATH Serine/threonine-protein kinase SRK2I OS=Arabidopsis thaliana OX=3702 GN=SRK2I PE=1 SV=1; tr|A0A2P6RN81|A0A2P6RN81_ROSCH Uncharacterized protein OS=Rosa chinensis OX=74649 …
18761	FvH4_3g10270	chrFvb3	+	5.96152e-05	0.00659067	0.5	AT5G63890.2 | histidinol dehydrogenase | Chr5:25565600-25568104 REVERSE LENGTH=466 | 201606; PREDICTED: histidinol dehydrogenase, chloroplastic isoform X2 [Fragaria vesca subsp. vesca]; sp|Q9C5U8|HIS8_ARATH Histidinol dehydrogenase, chloroplastic OS=Arabidopsis thaliana OX=3702 GN=HISN8 PE=2 SV=1; tr|A0A2P6PI60|A0A2P6PI60_ROSCH Putative histidinol dehydrogenase OS=Rosa chinensis OX=74649 GN=RchiO…
18767	FvH4_1g00970	chrFvb1	+	6.49419e-06	0.00134685	-0.035	AT1G69770.1 | chromomethylase 3 | Chr1:26248496-26253519 REVERSE LENGTH=839 | 201606; PREDICTED: DNA (cytosine-5)-methyltransferase CMT3-like isoform X1 [Fragaria vesca subsp. vesca]; sp|Q94F88|CMT3_ARATH DNA (cytosine-5)-methyltransferase CMT3 OS=Arabidopsis thaliana OX=3702 GN=CMT3 PE=1 SV=2; tr|A0A2P6RI65|A0A2P6RI65_ROSCH Putative DNA (Cytosine-5-)-methyltransferase OS=Rosa chinensis OX=74649 …
18794	FvH4_2g09820	chrFvb2	+	5.76339e-05	0.00653501	-0.101	AT4G36360.1 | beta-galactosidase 3 | Chr4:17176840-17181143 REVERSE LENGTH=856 | 201606; PREDICTED: beta-galactosidase 3-like [Fragaria vesca subsp. vesca]; sp|Q9SCV9|BGAL3_ARATH Beta-galactosidase 3 OS=Arabidopsis thaliana OX=3702 GN=BGAL3 PE=2 SV=1; tr|A0A2P6PPP1|A0A2P6PPP1_ROSCH Beta-galactosidase OS=Rosa chinensis OX=74649 GN=RchiOBHm_Chr6g0266171 PE=3 SV=1
18822	FvH4_1g14140	chrFvb1	-	0.000835151	0.037726	0.023	AT4G36850.1 | PQ-loop repeat family protein / transmembrane family protein | Chr4:17353415-17355822 REVERSE LENGTH=392 | 201606; PREDICTED: probable vacuolar amino acid transporter YPQ2 isoform X2 [Fragaria vesca subsp. vesca]; sp|P38279|YPQ3_YEAST Probable vacuolar amino acid transporter YPQ3 OS=Saccharomyces cerevisiae (strain ATCC 204508 / S288c) OX=559292 GN=RTC2 PE=1 SV=1; tr|A0A2P6RMQ7|A0A2…
18903	FvH4_2g04930	chrFvb2	+	2.86598e-06	0.000791509	0.302	AT1G33500.3 | tropomyosin | Chr1:12152774-12154685 FORWARD LENGTH=254 | 201606; PREDICTED: uncharacterized protein LOC101299248 isoform X2 [Fragaria vesca subsp. vesca] &gt;gi|764524572|ref|XP_011457803.1| PREDICTED: uncharacterized protein LOC101299248 isoform X2 [Fragaria vesca subsp. vesca]; tr|A0A2P6PKE3|A0A2P6PKE3_ROSCH Uncharacterized protein OS=Rosa chinensis OX=74649 GN=RchiOBHm_Chr6g0249…
18933	FvH4_1g13960	chrFvb1	-	7.46372e-06	0.00147159	-0.018	AT4G26220.1 | S-adenosyl-L-methionine-dependent methyltransferases superfamily protein | Chr4:13284179-13285146 FORWARD LENGTH=232 | 201606; PREDICTED: probable caffeoyl-CoA O-methyltransferase At4g26220 [Fragaria vesca subsp. vesca]; sp|Q9C5D7|CAMT3_ARATH Probable caffeoyl-CoA O-methyltransferase At4g26220 OS=Arabidopsis thaliana OX=3702 GN=At4g26220 PE=2 SV=1; tr|A0A2P6RK35|A0A2P6RK35_ROSCH Put…
18943	FvH4_4g08930	chrFvb4	+	7.03479e-05	0.00735682	0.357	AT2G24765.1 | ADP-ribosylation factor 3 | Chr2:10562822-10564961 FORWARD LENGTH=182 | 201606; PREDICTED: ADP-ribosylation factor 1 isoform X1 [Fragaria vesca subsp. vesca]; sp|Q96361|ARF1_BRARP ADP-ribosylation factor 1 OS=Brassica rapa subsp. pekinensis OX=51351 GN=ARF1 PE=2 SV=3; tr|A0A2P6QTM3|A0A2P6QTM3_ROSCH Putative small GTPase superfamily, ARF/SAR type, P-loop containing nucleoside triphos…
18954	FvH4_7g29060	chrFvb7	+	0.00108283	0.0449787	-0.038	AT4G25520.2 | SEUSS-like 1 | Chr4:13032450-13035803 REVERSE LENGTH=748 | 201606; PREDICTED: probable transcriptional regulator SLK2 [Fragaria vesca subsp. vesca] &gt;gi|764637843|ref|XP_011470397.1| PREDICTED: probable transcriptional regulator SLK2 [Fragaria vesca subsp. vesca] &gt;gi|764637848|ref|XP_011470398.1| PREDICTED: probable transcriptional regulator SLK2 [Fragaria vesca subsp. vesca]; …
18960	FvH4_2g03040	chrFvb2	-	0.000130377	0.0108782	0.167	AT4G33760.2 | tRNA synthetase class II (D%2C K and N) family protein | Chr4:16189285-16192527 REVERSE LENGTH=528 | 201606; PREDICTED: aspartate--tRNA ligase, mitochondrial [Fragaria vesca subsp. vesca]; sp|F4JJT9|SYDM_ARATH Aspartate--tRNA ligase, chloroplastic/mitochondrial OS=Arabidopsis thaliana OX=3702 GN=At4g33760 PE=2 SV=1; tr|A0A2P6PJY1|A0A2P6PJY1_ROSCH Putative aspartate--tRNA ligase OS=R…
19035	FvH4_1g20221	chrFvb1	-	9.22514e-05	0.00865741	-0.13	PREDICTED: uncharacterized protein LOC101298373 [Fragaria vesca subsp. vesca] &gt;gi|764515517|ref|XP_011465267.1| PREDICTED: uncharacterized protein LOC101298373 [Fragaria vesca subsp. vesca] &gt;gi|764515528|ref|XP_011465279.1| PREDICTED: uncharacterized protein LOC101298373 [Fragaria vesca subsp. vesca]; tr|A0A2P6RQ71|A0A2P6RQ71_ROSCH Putative Ulp1 protease family catalytic domain, putative tr…
19077	FvH4_6g39470	chrFvb6	-	0.00021925	0.0152857	0.032	AT2G32260.1 | phosphorylcholine cytidylyltransferase | Chr2:13697645-13700241 FORWARD LENGTH=332 | 201606; PREDICTED: choline-phosphate cytidylyltransferase 2 [Fragaria vesca subsp. vesca]; sp|Q9ZV56|CCT1_ARATH Choline-phosphate cytidylyltransferase 1 OS=Arabidopsis thaliana OX=3702 GN=CCT1 PE=1 SV=1; tr|A0A2P6S0T0|A0A2P6S0T0_ROSCH Putative choline-phosphate cytidylyltransferase OS=Rosa chinensis…
19111	FvH4_5g27020	chrFvb5	+	0.000283221	0.0188043	-0.312	AT1G79600.1 | Protein kinase superfamily protein | Chr1:29950105-29952516 REVERSE LENGTH=711 | 201606; PREDICTED: uncharacterized aarF domain-containing protein kinase At1g79600, chloroplastic [Fragaria vesca subsp. vesca]; sp|Q9MA15|AB1K3_ARATH Protein ACTIVITY OF BC1 COMPLEX KINASE 3, chloroplastic OS=Arabidopsis thaliana OX=3702 GN=ABC1K3 PE=1 SV=1; tr|A0A314UBB6|A0A314UBB6_PRUYE Putative aarF…
19201	FvH4_1g27190	chrFvb1	+	0.000144491	0.0116477	-0.443	AT3G61113.1 | Ubiquitin related modifier 1 | Chr3:22614582-22615415 REVERSE LENGTH=99 | 201606; PREDICTED: ubiquitin-related modifier 1 homolog 2 [Fragaria vesca subsp. vesca] &gt;gi|470104342|ref|XP_004288566.1| PREDICTED: ubiquitin-related modifier 1 homolog 2 [Fragaria vesca subsp. vesca] &gt;gi|764520185|ref|XP_011468996.1| PREDICTED: ubiquitin-related modifier 1 homolog 2 [Fragaria vesca sub…
19210	FvH4_6g32640	chrFvb6	-	0.000163927	0.0127177	-0.024	AT3G16370.1 | GDSL-like Lipase/Acylhydrolase superfamily protein | Chr3:5556928-5558351 FORWARD LENGTH=353 | 201606; PREDICTED: GDSL esterase/lipase APG [Fragaria vesca subsp. vesca]; sp|Q9LU14|APG2_ARATH GDSL esterase/lipase APG OS=Arabidopsis thaliana OX=3702 GN=APG PE=2 SV=1; tr|A0A2P6RXK9|A0A2P6RXK9_ROSCH Putative triacylglycerol lipase OS=Rosa chinensis OX=74649 GN=RchiOBHm_Chr2g0141171 PE=3…
19267	FvH4_6g00970	chrFvb6	+	0.000816799	0.0371824	-0.137	AT2G30390.1 | ferrochelatase 2 | Chr2:12951242-12953985 REVERSE LENGTH=512 | 201606; PREDICTED: ferrochelatase-2, chloroplastic [Fragaria vesca subsp. vesca]; sp|A2Y3Q5|HEMH_ORYSI Ferrochelatase-2, chloroplastic OS=Oryza sativa subsp. indica OX=39946 GN=HEMH PE=2 SV=2; tr|A0A2P6R583|A0A2P6R583_ROSCH Ferrochelatase OS=Rosa chinensis OX=74649 GN=RchiOBHm_Chr3g0448431 PE=3 SV=1
19360	FvH4_3g09950	chrFvb3	-	0.000553105	0.0285446	0.3	AT2G34680.2 | Outer arm dynein light chain 1 protein | Chr2:14616947-14628809 REVERSE LENGTH=1768 | 201606; PREDICTED: 187-kDa microtubule-associated protein AIR9 [Fragaria vesca subsp. vesca] &gt;gi|764556182|ref|XP_011460652.1| PREDICTED: 187-kDa microtubule-associated protein AIR9 [Fragaria vesca subsp. vesca] &gt;gi|764556186|ref|XP_011460653.1| PREDICTED: 187-kDa microtubule-associated prote…
19417	FvH4_1g11490	chrFvb1	+	4.23976e-05	0.00524967	-0.096	AT4G35000.1 | ascorbate peroxidase 3 | Chr4:16665007-16667541 REVERSE LENGTH=287 | 201606; PREDICTED: L-ascorbate peroxidase 3, peroxisomal-like [Fragaria vesca subsp. vesca]; sp|Q42564|APX3_ARATH L-ascorbate peroxidase 3 OS=Arabidopsis thaliana OX=3702 GN=APX3 PE=1 SV=1; tr|A0A2P6RLS3|A0A2P6RLS3_ROSCH Putative L-ascorbate peroxidase OS=Rosa chinensis OX=74649 GN=RchiOBHm_Chr2g0099111 PE=3 SV=1
19440	FvH4_1g11410	chrFvb1	+	0.0010845	0.0449787	-0.032	AT2G17790.1 | vacuolar protein sorting-associated 35A-like protein | Chr2:7733685-7739344 FORWARD LENGTH=787 | 201606; PREDICTED: vacuolar protein sorting-associated protein 35A [Fragaria vesca subsp. vesca]; sp|Q7X659|VP35A_ARATH Vacuolar protein sorting-associated protein 35A OS=Arabidopsis thaliana OX=3702 GN=VPS35A PE=1 SV=1; tr|A0A2P6RLQ7|A0A2P6RLQ7_ROSCH Vacuolar protein sorting-associated …
19450	FvH4_1g24710	chrFvb1	-	2.93344e-07	0.000141882	-0.553	AT5G63920.1 | topoisomerase 3alpha | Chr5:25574533-25581230 FORWARD LENGTH=926 | 201606; PREDICTED: DNA topoisomerase 3-alpha isoform X2 [Fragaria vesca subsp. vesca]; sp|Q9LVP1|TOP3A_ARATH DNA topoisomerase 3-alpha OS=Arabidopsis thaliana OX=3702 GN=TOP3A PE=1 SV=1; tr|A0A2P6RSQ3|A0A2P6RSQ3_ROSCH DNA topoisomerase OS=Rosa chinensis OX=74649 GN=RchiOBHm_Chr2g0122231 PE=3 SV=1
19455	FvH4_1g24710	chrFvb1	-	0.00102059	0.0430414	-0.075	AT5G63920.1 | topoisomerase 3alpha | Chr5:25574533-25581230 FORWARD LENGTH=926 | 201606; PREDICTED: DNA topoisomerase 3-alpha isoform X2 [Fragaria vesca subsp. vesca]; sp|Q9LVP1|TOP3A_ARATH DNA topoisomerase 3-alpha OS=Arabidopsis thaliana OX=3702 GN=TOP3A PE=1 SV=1; tr|A0A2P6RSQ3|A0A2P6RSQ3_ROSCH DNA topoisomerase OS=Rosa chinensis OX=74649 GN=RchiOBHm_Chr2g0122231 PE=3 SV=1
19536	FvH4_3g29420	chrFvb3	+	1.38786e-10	2.27036e-07	0.766	AT3G13170.1 | Spo11/DNA topoisomerase VI%2C subunit A protein | Chr3:4231560-4234192 REVERSE LENGTH=362 | 201606; PREDICTED: meiotic recombination protein SPO11-1 isoform X2 [Fragaria vesca subsp. vesca]; sp|Q9M4A2|SPO11_ARATH Meiotic recombination protein SPO11-1 OS=Arabidopsis thaliana OX=3702 GN=SPO11-1 PE=1 SV=1; tr|A0A2P6QG08|A0A2P6QG08_ROSCH Putative DNA topoisomerase (ATP-hydrolyzing) OS=R…
19553	FvH4_4g00210	chrFvb4	+	8.20192e-05	0.00802561	0.302	AT2G07360.1 | SH3 domain-containing protein | Chr2:3047623-3057099 REVERSE LENGTH=1196 | 201606; PREDICTED: uncharacterized protein LOC101293193 [Fragaria vesca subsp. vesca]; tr|A0A2P6QNV2|A0A2P6QNV2_ROSCH Putative SH3 domain-containing protein OS=Rosa chinensis OX=74649 GN=RchiOBHm_Chr4g0384941 PE=4 SV=1
19595	FvH4_2g00280	chrFvb2	-	6.11779e-06	0.00130106	0.247	AT3G59890.1 | Dihydrodipicolinate reductase%2C bacterial/plant | Chr3:22124497-22126491 REVERSE LENGTH=349 | 201606; PREDICTED: 4-hydroxy-tetrahydrodipicolinate reductase 2, chloroplastic-like isoform X1 [Fragaria vesca subsp. vesca] &gt;gi|764530012|ref|XP_011458252.1| PREDICTED: 4-hydroxy-tetrahydrodipicolinate reductase 2, chloroplastic-like isoform X2 [Fragaria vesca subsp. vesca]; sp|Q8LB01|…
19609	FvH4_7g25624	chrFvb7	+	0.000318427	0.0202817	0.212	AT2G40490.1 | Uroporphyrinogen decarboxylase | Chr2:16912961-16914988 FORWARD LENGTH=394 | 201606; PREDICTED: uroporphyrinogen decarboxylase isoform X1 [Fragaria vesca subsp. vesca]; sp|Q42967|DCUP_TOBAC Uroporphyrinogen decarboxylase, chloroplastic OS=Nicotiana tabacum OX=4097 GN=DCUP PE=1 SV=1; tr|A0A2P6SLN1|A0A2P6SLN1_ROSCH Uroporphyrinogen decarboxylase OS=Rosa chinensis OX=74649 GN=RchiOBHm_…
19688	FvH4_1g18520	chrFvb1	-	0.000215501	0.0151955	-0.552	AT5G65760.1 | Serine carboxypeptidase S28 family protein | Chr5:26308289-26310891 FORWARD LENGTH=515 | 201606; PREDICTED: lysosomal Pro-X carboxypeptidase isoform X1 [Fragaria vesca subsp. vesca]; sp|Q5RBU7|PCP_PONAB Lysosomal Pro-X carboxypeptidase OS=Pongo abelii OX=9601 GN=PRCP PE=2 SV=1; tr|A0A2P6RPI0|A0A2P6RPI0_ROSCH Putative lysosomal Pro-Xaa carboxypeptidase OS=Rosa chinensis OX=74649 GN=R…
19917	FvH4_4g36840	chrFvb4	-	0.000591896	0.0298184	0.064	AT4G23660.5 | polyprenyltransferase 1 | Chr4:12328086-12331359 REVERSE LENGTH=407 | 201606; PREDICTED: 4-hydroxybenzoate polyprenyltransferase, mitochondrial [Fragaria vesca subsp. vesca] &gt;gi|764578437|ref|XP_011463451.1| PREDICTED: 4-hydroxybenzoate polyprenyltransferase, mitochondrial [Fragaria vesca subsp. vesca]; sp|Q93YP7|COQ2_ARATH 4-hydroxybenzoate polyprenyltransferase, mitochondrial O…
19930	FvH4_3g25070	chrFvb3	-	5.86435e-05	0.00657721	-0.052	AT3G18670.1 | Ankyrin repeat family protein | Chr3:6424135-6426471 REVERSE LENGTH=598 | 201606; PREDICTED: ankyrin repeat-containing protein At5g02620-like isoform X1 [Fragaria vesca subsp. vesca]; sp|B6K8A0|RRP36_SCHJY rRNA biogenesis protein rrp36 OS=Schizosaccharomyces japonicus (strain yFS275 / FY16936) OX=402676 GN=rrp36 PE=3 SV=2; tr|A0A2P6QDT5|A0A2P6QDT5_ROSCH Putative ankyrin repeat-conta…
19941	FvH4_1g04210	chrFvb1	-	0.000387826	0.0228207	0.43	AT2G26910.1 | pleiotropic drug resistance 4 | Chr2:11481623-11487874 FORWARD LENGTH=1420 | 201606; PREDICTED: ABC transporter G family member 32 isoform X2 [Fragaria vesca subsp. vesca]; sp|O81016|AB32G_ARATH ABC transporter G family member 32 OS=Arabidopsis thaliana OX=3702 GN=ABCG32 PE=1 SV=1; tr|A0A2P6RJA2|A0A2P6RJA2_ROSCH Putative sulfate-transporting ATPase OS=Rosa chinensis OX=74649 GN=Rchi…
19972	FvH4_4g35940	chrFvb4	+	5.38696e-05	0.00622214	0.136	AT2G02040.1 | peptide transporter 2 | Chr2:487542-489707 FORWARD LENGTH=585 | 201606; PREDICTED: protein NRT1/ PTR FAMILY 8.3-like [Fragaria vesca subsp. vesca] &gt;gi|764578793|ref|XP_011463501.1| PREDICTED: protein NRT1/ PTR FAMILY 8.3-like [Fragaria vesca subsp. vesca] &gt;gi|764578798|ref|XP_011463502.1| PREDICTED: protein NRT1/ PTR FAMILY 8.3-like [Fragaria vesca subsp. vesca] &gt;gi|7645788…
20023	FvH4_2g32870	chrFvb2	-	0.00100418	0.0426425	0.482	AT1G10130.1 | endoplasmic reticulum-type calcium-transporting ATPase 3 | Chr1:3311139-3321941 FORWARD LENGTH=998 | 201606; PREDICTED: calcium-transporting ATPase 3, endoplasmic reticulum-type [Fragaria vesca subsp. vesca]; sp|Q9SY55|ECA3_ARATH Calcium-transporting ATPase 3, endoplasmic reticulum-type OS=Arabidopsis thaliana OX=3702 GN=ECA3 PE=2 SV=3; tr|A0A2P6Q0Z5|A0A2P6Q0Z5_ROSCH Calcium-transpo…
20050	FvH4_5g38080	chrFvb5	+	5.77316e-15	2.97847e-11	0.881	AT1G77990.1 | STAS domain / Sulfate transporter family | Chr1:29317965-29323249 REVERSE LENGTH=677 | 201606; PREDICTED: low affinity sulfate transporter 3-like [Fragaria vesca subsp. vesca]; sp|P53393|SUT3_STYHA Low affinity sulfate transporter 3 OS=Stylosanthes hamata OX=37660 GN=ST3 PE=2 SV=1; tr|A0A2P6PHW4|A0A2P6PHW4_ROSCH Putative SLC26A/SulP transporter OS=Rosa chinensis OX=74649 GN=RchiOBHm…
20069	FvH4_5g29570	chrFvb5	-	9.96629e-05	0.0091545	-0.15	AT1G25290.2 | RHOMBOID-like protein 10 | Chr1:8867157-8868945 FORWARD LENGTH=336 | 201606; PREDICTED: rhomboid-like protease 3 [Fragaria vesca subsp. vesca]; sp|F4ICF4|RBL10_ARATH RHOMBOID-like protein 10, chloroplastic OS=Arabidopsis thaliana OX=3702 GN=RBL10 PE=2 SV=1; tr|A0A2P6PDB0|A0A2P6PDB0_ROSCH Putative rhomboid protease OS=Rosa chinensis OX=74649 GN=RchiOBHm_Chr7g0222531 PE=4 SV=1
20086	FvH4_2g41210	chrFvb2	+	7.21516e-10	8.27204e-07	-0.069	AT2G25080.1 | glutathione peroxidase 1 | Chr2:10668134-10669828 FORWARD LENGTH=236 | 201606; PREDICTED: probable phospholipid hydroperoxide glutathione peroxidase [Fragaria vesca subsp. vesca]; sp|P52032|GPX1_ARATH Phospholipid hydroperoxide glutathione peroxidase 1, chloroplastic OS=Arabidopsis thaliana OX=3702 GN=GPX1 PE=2 SV=2; tr|A0A2P6PY71|A0A2P6PY71_ROSCH Glutathione peroxidase OS=Rosa chin…
20096	FvH4_2g16380	chrFvb2	+	8.63162e-05	0.0083223	-0.387	AT5G60620.1 | glycerol-3-phosphate acyltransferase 9 | Chr5:24367266-24369647 FORWARD LENGTH=376 | 201606; PREDICTED: glycerol-3-phosphate acyltransferase 3 [Fragaria vesca subsp. vesca]; sp|Q8GWG0|GPAT9_ARATH Glycerol-3-phosphate acyltransferase 9 OS=Arabidopsis thaliana OX=3702 GN=GPAT9 PE=1 SV=1; tr|A0A2P6PT56|A0A2P6PT56_ROSCH Putative glycerol-3-phosphate 1-O-acyltransferase OS=Rosa chinensis…
20212	FvH4_3g06810	chrFvb3	-	0.000183106	0.0138245	-0.143	AT1G07650.1 | Leucine-rich repeat transmembrane protein kinase | Chr1:2359817-2366423 REVERSE LENGTH=1014 | 201606; PREDICTED: probable LRR receptor-like serine/threonine-protein kinase At1g07650 isoform X1 [Fragaria vesca subsp. vesca]; sp|C0LGE0|Y1765_ARATH Probable LRR receptor-like serine/threonine-protein kinase At1g07650 OS=Arabidopsis thaliana OX=3702 GN=At1g07650 PE=1 SV=1; tr|A0A2P6Q522|…
20312	FvH4_1g11342	chrFvb1	-	0.000154959	0.0122938	0.175	AT1G20120.1 | GDSL-like Lipase/Acylhydrolase superfamily protein | Chr1:6975504-6977123 FORWARD LENGTH=402 | 201606; PREDICTED: GDSL esterase/lipase At1g20120-like [Fragaria vesca subsp. vesca]; sp|P0DKJ6|GDL4_ARATH GDSL esterase/lipase At1g20120 OS=Arabidopsis thaliana OX=3702 GN=At1g20120 PE=2 SV=1; tr|A0A2P6RLT7|A0A2P6RLT7_ROSCH Putative triacylglycerol lipase OS=Rosa chinensis OX=74649 GN=Rch…
20328	FvH4_7g24400	chrFvb7	+	0.000919261	0.0403627	0.619	AT2G40090.1 | ABC2 homolog 9 | Chr2:16737685-16740303 REVERSE LENGTH=538 | 201606; PREDICTED: putative ABC1 protein At2g40090 [Fragaria vesca subsp. vesca]; sp|O04212|Y2090_ARATH Putative ABC1 protein At2g40090 OS=Arabidopsis thaliana OX=3702 GN=At2g40090 PE=2 SV=2; tr|A0A2P6SL87|A0A2P6SL87_ROSCH Putative cadmium-transporting ATPase OS=Rosa chinensis OX=74649 GN=RchiOBHm_Chr1g0370101 PE=4 SV=1
20336	FvH4_5g20760	chrFvb5	+	2.87373e-05	0.00411835	0.294	AT2G35190.1 | Putative plant snare 11 | Chr2:14831087-14832979 FORWARD LENGTH=265 | 201606; PREDICTED: novel plant SNARE 11 isoform X2 [Fragaria vesca subsp. vesca]; sp|Q944A9|NPS11_ARATH Novel plant SNARE 11 OS=Arabidopsis thaliana OX=3702 GN=NPSN11 PE=1 SV=2; tr|A0A2P6P970|A0A2P6P970_ROSCH Putative target SNARE coiled-coil domain-containing protein OS=Rosa chinensis OX=74649 GN=RchiOBHm_Chr7g02…
20417	FvH4_5g17080	chrFvb5	+	3.13738e-12	8.09313e-09	0.85	AT1G18090.1 | 5'-3' exonuclease family protein | Chr1:6224539-6227715 FORWARD LENGTH=577 | 201606; PREDICTED: exonuclease 1 [Fragaria vesca subsp. vesca]; sp|Q8L6Z7|EXO1_ARATH Exonuclease 1 OS=Arabidopsis thaliana OX=3702 GN=EXO1 PE=2 SV=2; tr|A0A2P6P1X3|A0A2P6P1X3_ROSCH Putative exodeoxyribonuclease I OS=Rosa chinensis OX=74649 GN=RchiOBHm_Chr7g0178771 PE=4 SV=1
20437	FvH4_6g47953	chrFvb6	-	9.92253e-08	5.51297e-05	0.467	AT5G15280.1 | Pentatricopeptide repeat (PPR) superfamily protein | Chr5:4962293-4965976 FORWARD LENGTH=1227 | 201606; PREDICTED: pentatricopeptide repeat-containing protein At5g15280-like [Fragaria vesca subsp. vesca]; sp|Q9LXF4|PP384_ARATH Pentatricopeptide repeat-containing protein At5g15280, mitochondrial OS=Arabidopsis thaliana OX=3702 GN=At5g15280 PE=1 SV=1; tr|A0A251Q5U3|A0A251Q5U3_PRUPE Un…
20447	FvH4_3g06310	chrFvb3	+	0.00119482	0.0474785	-0.122	AT5G46390.2 | Peptidase S41 family protein | Chr5:18816612-18819148 FORWARD LENGTH=489 | 201606; PREDICTED: carboxyl-terminal-processing peptidase 1, chloroplastic [Fragaria vesca subsp. vesca]; sp|F4KHG6|CTPA1_ARATH Carboxyl-terminal-processing peptidase 1, chloroplastic OS=Arabidopsis thaliana OX=3702 GN=CTPA1 PE=1 SV=1; tr|A0A2P6Q597|A0A2P6Q597_ROSCH Putative processing peptidase OS=Rosa chine…
20476	FvH4_3g06410	chrFvb3	+	1.65486e-05	0.00279924	0.508	AT5G46420.1 | 16S rRNA processing protein RimM family | Chr5:18829999-18832893 FORWARD LENGTH=653 | 201606; PREDICTED: uncharacterized protein LOC101308845 [Fragaria vesca subsp. vesca]; sp|A5GI62|RIMM_SYNPW Ribosome maturation factor RimM OS=Synechococcus sp. (strain WH7803) OX=32051 GN=rimM PE=3 SV=1; tr|A0A2P6Q588|A0A2P6Q588_ROSCH Putative 16S rRNA processing protein RimM OS=Rosa chinensis OX=…
20480	FvH4_1g26970	chrFvb1	+	0.000975835	0.0417223	-0.05	AT2G47310.1 | flowering time control protein-related / FCA gamma-like protein | Chr2:19423791-19426846 FORWARD LENGTH=512 | 201606; PREDICTED: flowering time control protein FCA [Fragaria vesca subsp. vesca]; sp|O04425|FCA_ARATH Flowering time control protein FCA OS=Arabidopsis thaliana OX=3702 GN=FCA PE=1 SV=3; tr|A0A2P6RFH4|A0A2P6RFH4_ROSCH Putative flowering time control protein FCA OS=Rosa ch…
20482	FvH4_1g26970	chrFvb1	+	3.39929e-09	2.85733e-06	-0.121	AT2G47310.1 | flowering time control protein-related / FCA gamma-like protein | Chr2:19423791-19426846 FORWARD LENGTH=512 | 201606; PREDICTED: flowering time control protein FCA [Fragaria vesca subsp. vesca]; sp|O04425|FCA_ARATH Flowering time control protein FCA OS=Arabidopsis thaliana OX=3702 GN=FCA PE=1 SV=3; tr|A0A2P6RFH4|A0A2P6RFH4_ROSCH Putative flowering time control protein FCA OS=Rosa ch…
20554	FvH4_2g07030	chrFvb2	-	0.00129275	0.0499587	0.315	AT3G19050.1 | phragmoplast orienting kinesin 2 | Chr3:6578047-6590106 FORWARD LENGTH=2771 | 201606; PREDICTED: phragmoplast orienting kinesin 2 [Fragaria vesca subsp. vesca]; sp|Q27IK6|KN12D_ARATH Kinesin-like protein KIN-12D OS=Arabidopsis thaliana OX=3702 GN=KIN12D PE=2 SV=1; tr|A0A2P6PMU3|A0A2P6PMU3_ROSCH Putative plus-end-directed kinesin ATPase OS=Rosa chinensis OX=74649 GN=RchiOBHm_Chr6g025…
20793	FvH4_6g53050	chrFvb6	-	0.000139842	0.0113684	-0.093	AT5G40840.1 | Rad21/Rec8-like family protein | Chr5:16359611-16363722 REVERSE LENGTH=809 | 201606; PREDICTED: sister chromatid cohesion 1 protein 2-like isoform X1 [Fragaria vesca subsp. vesca]; sp|Q9FQ20|SCC12_ARATH Sister chromatid cohesion 1 protein 2 OS=Arabidopsis thaliana OX=3702 GN=SYN2 PE=2 SV=2; tr|A0A2P6S693|A0A2P6S693_ROSCH Putative rad21/Rec8-like protein OS=Rosa chinensis OX=74649 GN…
20798	FvH4_3g42151	chrFvb3	-	0.000592418	0.0298184	0.035	AT4G26510.4 | uridine kinase-like 4 | Chr4:13384503-13387920 FORWARD LENGTH=469 | 201606; PREDICTED: uridine kinase-like protein 3 [Fragaria vesca subsp. vesca] &gt;gi|764563321|ref|XP_011461595.1| PREDICTED: uridine kinase-like protein 3 [Fragaria vesca subsp. vesca]; sp|O65583|UKL4_ARATH Uridine kinase-like protein 4 OS=Arabidopsis thaliana OX=3702 GN=UKL4 PE=2 SV=2; tr|A0A2P6QLG4|A0A2P6QLG4_RO…
20823	FvH4_1g01170	chrFvb1	-	0.00023431	0.0161179	-0.187	AT5G58030.1 | Transport protein particle (TRAPP) component | Chr5:23487021-23488483 REVERSE LENGTH=195 | 201606; sp|Q54YG5|TPPC5_DICDI Trafficking protein particle complex subunit 5 OS=Dictyostelium discoideum OX=44689 GN=trappc5 PE=3 SV=1; tr|A0A2P6RI89|A0A2P6RI89_ROSCH Trafficking protein particle complex subunit OS=Rosa chinensis OX=74649 GN=RchiOBHm_Chr2g0085961 PE=3 SV=1; trafficking protein…
20845	FvH4_3g40970	chrFvb3	+	0.00121264	0.0479315	-0.04	AT1G56145.3 | Leucine-rich repeat transmembrane protein kinase | Chr1:21008225-21013350 REVERSE LENGTH=909 | 201606; probable LRR receptor-like serine/threonine-protein kinase At1g56130 isoform X1 [Rosa chinensis] &gt;gi|1358160388|gb|PRQ34866.1| putative protein kinase RLK-Pelle-DLSV family [Rosa chinensis]; sp|C0LGH2|Y1561_ARATH Probable LRR receptor-like serine/threonine-protein kinase At1g561…
20929	FvH4_1g07980	chrFvb1	-	0.000836054	0.037726	0.215	AT5G57040.1 | Lactoylglutathione lyase / glyoxalase I family protein | Chr5:23084035-23085116 REVERSE LENGTH=197 | 201606; PREDICTED: uncharacterized protein LOC101305877 [Fragaria vesca subsp. vesca]; sp|P45871|YWKD_BACSU Uncharacterized protein YwkD OS=Bacillus subtilis (strain 168) OX=224308 GN=ywkD PE=4 SV=1; tr|M5VRY2|M5VRY2_PRUPE Uncharacterized protein OS=Prunus persica OX=3760 GN=PRUPE_7G…
21009	FvH4_1g00730	chrFvb1	+	0.000566237	0.0288762	-0.134	AT5G57880.1 | multipolar spindle 1 | Chr5:23443977-23446439 FORWARD LENGTH=377 | 201606; PREDICTED: uncharacterized protein LOC101292161 isoform X2 [Fragaria vesca subsp. vesca]; sp|F4KDF5|MPS1_ARATH Protein MULTIPOLAR SPINDLE 1 OS=Arabidopsis thaliana OX=3702 GN=MPS1 PE=2 SV=2; tr|A0A2P6RI39|A0A2P6RI39_ROSCH Uncharacterized protein OS=Rosa chinensis OX=74649 GN=RchiOBHm_Chr2g0085451 PE=4 SV=1
21052	FvH4_7g23620	chrFvb7	+	2.4251e-11	5.77455e-08	0.7	AT5G05930.1 | guanylyl cyclase 1 | Chr5:1780270-1782659 REVERSE LENGTH=274 | 201606; PREDICTED: protein GUCD1 isoform X2 [Fragaria vesca subsp. vesca]; sp|Q8BZI6|GUCD1_MOUSE Protein GUCD1 OS=Mus musculus OX=10090 GN=Gucd1 PE=2 SV=2; tr|A0A2P6SKV1|A0A2P6SKV1_ROSCH Putative guanylate cyclase OS=Rosa chinensis OX=74649 GN=RchiOBHm_Chr1g0368881 PE=4 SV=1
21080	FvH4_7g05720	chrFvb7	+	0.000110102	0.00980996	-0.138	AT1G60640.3 | stress response protein | Chr1:22337534-22339513 REVERSE LENGTH=339 | 201606; PREDICTED: uncharacterized protein LOC101312574 [Fragaria vesca subsp. vesca]; tr|A0A2P6SBV0|A0A2P6SBV0_ROSCH Putative transcription factor C2H2 family OS=Rosa chinensis OX=74649 GN=RchiOBHm_Chr1g0332591 PE=4 SV=1
21088	FvH4_1g00070	chrFvb1	-	4.33085e-09	3.52793e-06	0.418	AT3G59920.1 | RAB GDP dissociation inhibitor 2 | Chr3:22135157-22138221 FORWARD LENGTH=444 | 201606; PREDICTED: guanosine nucleotide diphosphate dissociation inhibitor 2 isoform X2 [Fragaria vesca subsp. vesca]; sp|O24653|GDI2_ARATH Guanosine nucleotide diphosphate dissociation inhibitor 2 OS=Arabidopsis thaliana OX=3702 GN=GDI2 PE=2 SV=1; tr|A0A2P6RHT5|A0A2P6RHT5_ROSCH Guanosine nucleotide dipho…
21183	FvH4_1g05550	chrFvb1	+	3.17859e-05	0.00433451	0.075	AT4G32360.1 | Pyridine nucleotide-disulfide oxidoreductase family protein | Chr4:15621550-15624711 FORWARD LENGTH=483 | 201606; PREDICTED: NADPH:adrenodoxin oxidoreductase, mitochondrial-like [Fragaria vesca subsp. vesca]; sp|Q8W3L1|MFDR_ARATH NADPH:adrenodoxin oxidoreductase, mitochondrial OS=Arabidopsis thaliana OX=3702 GN=MFDR PE=1 SV=1; tr|A0A2P6RJP1|A0A2P6RJP1_ROSCH NADPH:adrenodoxin oxidore…
21199	FvH4_1g01491	chrFvb1	+	0.000334271	0.0208473	-0.109	AT2G22650.1 | FAD-dependent oxidoreductase family protein | Chr2:9624703-9626931 REVERSE LENGTH=420 | 201606; PREDICTED: uncharacterized protein LOC101291952 [Fragaria vesca subsp. vesca]; tr|A0A2P6RIC8|A0A2P6RIC8_ROSCH Putative FAD/NAD(P)-binding domain-containing protein OS=Rosa chinensis OX=74649 GN=RchiOBHm_Chr2g0086401 PE=4 SV=1
21241	FvH4_5g10990	chrFvb5	+	1.06814e-05	0.00196812	-0.187	AT4G24100.1 | Protein kinase superfamily protein | Chr4:12515223-12519336 FORWARD LENGTH=709 | 201606; PREDICTED: serine/threonine-protein kinase dst1 isoform X1 [Fragaria vesca subsp. vesca]; sp|Q551H4|FRAY2_DICDI Serine/threonine-protein kinase fray2 OS=Dictyostelium discoideum OX=44689 GN=fray2 PE=3 SV=1; tr|A0A2P6P424|A0A2P6P424_ROSCH Uncharacterized protein OS=Rosa chinensis OX=74649 GN=Rchi…
21295	FvH4_3g28460	chrFvb3	-	0.000110285	0.00980996	0.19	AT3G21090.1 | ABC-2 type transporter family protein | Chr3:7391497-7394933 REVERSE LENGTH=691 | 201606; PREDICTED: ABC transporter G family member 12-like [Fragaria vesca subsp. vesca]; sp|Q8RWI9|AB15G_ARATH ABC transporter G family member 15 OS=Arabidopsis thaliana OX=3702 GN=ABCG15 PE=2 SV=2; tr|A0A2P6QFS0|A0A2P6QFS0_ROSCH Putative xenobiotic-transporting ATPase OS=Rosa chinensis OX=74649 GN=Rc…
21490	FvH4_3g36040	chrFvb3	+	0.00123238	0.048289	-0.014	metallothionein-like protein 1B [Rosa chinensis] &gt;gi|1358159569|gb|PRQ34047.1| putative Metallothionein, family 15, plant [Rosa chinensis]; sp|Q39458|MT1_CICAR Metallothionein-like protein 1 OS=Cicer arietinum OX=3827 PE=3 SV=1; tr|A0A2P6QIP0|A0A2P6QIP0_ROSCH Putative Metallothionein, family 15, plant OS=Rosa chinensis OX=74649 GN=RchiOBHm_Chr5g0064491 PE=4 SV=1
21508	FvH4_1g01320	chrFvb1	-	3.81128e-05	0.00489628	0.133	AT5G58200.2 | Calcineurin-like metallo-phosphoesterase superfamily protein | Chr5:23549605-23551972 FORWARD LENGTH=309 | 201606; PREDICTED: uncharacterized protein LOC101305872 isoform X2 [Fragaria vesca subsp. vesca]; tr|A0A2P6RIB8|A0A2P6RIB8_ROSCH Uncharacterized protein OS=Rosa chinensis OX=74649 GN=RchiOBHm_Chr2g0086151 PE=4 SV=1
21514	FvH4_2g05790	chrFvb2	+	2.14547e-06	0.000638587	0.456	AT2G15530.6 | RING/U-box superfamily protein | Chr2:6774150-6777068 FORWARD LENGTH=682 | 201606; PREDICTED: E3 ubiquitin-protein ligase MBR2 [Fragaria vesca subsp. vesca]; sp|Q9ZQF9|MBR1_ARATH E3 ubiquitin-protein ligase MBR1 OS=Arabidopsis thaliana OX=3702 GN=MBR1 PE=1 SV=1; tr|A0A2P6PMK0|A0A2P6PMK0_ROSCH Putative transcription factor C2H2 family OS=Rosa chinensis OX=74649 GN=RchiOBHm_Chr6g02579…
21545	FvH4_3g10720	chrFvb3	+	1.00265e-05	0.00188103	-0.516	AT2G34770.1 | fatty acid hydroxylase 1 | Chr2:14666776-14668061 FORWARD LENGTH=237 | 201606; PREDICTED: fatty acid 2-hydroxylase 1-like [Fragaria vesca subsp. vesca]; sp|O48916|FAH1_ARATH Dihydroceramide fatty acyl 2-hydroxylase FAH1 OS=Arabidopsis thaliana OX=3702 GN=FAH1 PE=1 SV=1; tr|A0A2P6Q6I6|A0A2P6Q6I6_ROSCH Putative fatty acid hydroxylase OS=Rosa chinensis OX=74649 GN=RchiOBHm_Chr5g0017441…
21589	FvH4_4g11370	chrFvb4	-	0.000395814	0.0230309	0.373	AT5G10270.1 | cyclin-dependent kinase C%3B1 | Chr5:3221715-3224674 REVERSE LENGTH=505 | 201606; PREDICTED: cyclin-dependent kinase C-2-like [Fragaria vesca subsp. vesca]; sp|Q9LFT8|CDKC1_ARATH Cyclin-dependent kinase C-1 OS=Arabidopsis thaliana OX=3702 GN=CDKC-1 PE=1 SV=1; tr|A0A2P6QUQ0|A0A2P6QUQ0_ROSCH Uncharacterized protein OS=Rosa chinensis OX=74649 GN=RchiOBHm_Chr4g0407881 PE=4 SV=1
21763	FvH4_7g31430	chrFvb7	+	6.27513e-05	0.0068485	0.192	PREDICTED: uncharacterized protein LOC101292755 isoform X2 [Fragaria vesca subsp. vesca]
21855	FvH4_1g01570	chrFvb1	-	0.000193041	0.0142276	-0.144	AT5G35160.4 | Endomembrane protein 70 protein family | Chr5:13414945-13416921 FORWARD LENGTH=658 | 201606; PREDICTED: adenylate kinase 5, chloroplastic [Fragaria vesca subsp. vesca]; sp|Q9FYQ8|TMN11_ARATH Transmembrane 9 superfamily member 11 OS=Arabidopsis thaliana OX=3702 GN=TMN11 PE=2 SV=1; tr|A0A2P6RID9|A0A2P6RID9_ROSCH Putative adenylate kinase OS=Rosa chinensis OX=74649 GN=RchiOBHm_Chr2g008…
21860	FvH4_1g01570	chrFvb1	-	0.000749197	0.0349268	-0.039	AT5G35160.4 | Endomembrane protein 70 protein family | Chr5:13414945-13416921 FORWARD LENGTH=658 | 201606; PREDICTED: adenylate kinase 5, chloroplastic [Fragaria vesca subsp. vesca]; sp|Q9FYQ8|TMN11_ARATH Transmembrane 9 superfamily member 11 OS=Arabidopsis thaliana OX=3702 GN=TMN11 PE=2 SV=1; tr|A0A2P6RID9|A0A2P6RID9_ROSCH Putative adenylate kinase OS=Rosa chinensis OX=74649 GN=RchiOBHm_Chr2g008…
21936	FvH4_1g27720	chrFvb1	+	3.70491e-06	0.00097141	0.201	AT5G17310.2 | UDP-glucose pyrophosphorylase 2 | Chr5:5696955-5700845 REVERSE LENGTH=470 | 201606; PREDICTED: UTP--glucose-1-phosphate uridylyltransferase [Fragaria vesca subsp. vesca]; sp|O64459|UGPA_PYRPY UTP--glucose-1-phosphate uridylyltransferase OS=Pyrus pyrifolia OX=3767 PE=2 SV=1; tr|A0A2P6RFW3|A0A2P6RFW3_ROSCH UTP--glucose-1-phosphate uridylyltransferase OS=Rosa chinensis OX=74649 GN=Rchi…
22014	FvH4_1g04380	chrFvb1	+	5.85625e-05	0.00657721	0.373	AT5G42030.1 | ABL interactor-like protein 4 | Chr5:16811518-16813087 REVERSE LENGTH=279 | 201606; PREDICTED: probable protein ABIL5 [Fragaria vesca subsp. vesca]; sp|Q5JMF2|ABIL5_ORYSJ Probable protein ABIL5 OS=Oryza sativa subsp. japonica OX=39947 GN=Os01g0760900 PE=2 SV=1; tr|A0A2P6RJF5|A0A2P6RJF5_ROSCH Putative ABI family protein OS=Rosa chinensis OX=74649 GN=RchiOBHm_Chr2g0090031 PE=4 SV=1
22033	FvH4_4g09040	chrFvb4	+	3.8185e-06	0.000985014	-0.208	AT1G76120.2 | Pseudouridine synthase family protein | Chr1:28559224-28560294 REVERSE LENGTH=356 | 201606; PREDICTED: uncharacterized protein LOC101300812 [Fragaria vesca subsp. vesca]; tr|A0A2P6PZG3|A0A2P6PZG3_ROSCH Putative mitochondrial tRNA pseudouridine(27/28) synthase OS=Rosa chinensis OX=74649 GN=RchiOBHm_Chr6g0303831 PE=4 SV=1
22117	FvH4_1g05350	chrFvb1	+	3.13935e-05	0.00431905	-0.035	AT3G24360.2 | ATP-dependent caseinolytic (Clp) protease/crotonase family protein | Chr3:8839832-8842799 REVERSE LENGTH=414 | 201606; PREDICTED: 3-hydroxyisobutyryl-CoA hydrolase-like protein 3, mitochondrial isoform X2 [Fragaria vesca subsp. vesca]; sp|Q9T0K7|HIBC6_ARATH 3-hydroxyisobutyryl-CoA hydrolase-like protein 3, mitochondrial OS=Arabidopsis thaliana OX=3702 GN=At4g13360 PE=1 SV=2; tr|A0A2…
22216	FvH4_4g24200	chrFvb4	-	0.000291777	0.019095	-0.14	AT1G67580.2 | Protein kinase superfamily protein | Chr1:25327727-25330965 REVERSE LENGTH=752 | 201606; PREDICTED: cyclin-dependent kinase G-2 [Fragaria vesca subsp. vesca]; sp|Q7XUF4|CDKG2_ORYSJ Cyclin-dependent kinase G-2 OS=Oryza sativa subsp. japonica OX=39947 GN=CDKG-2 PE=2 SV=2; tr|A0A2P6R0K9|A0A2P6R0K9_ROSCH Uncharacterized protein OS=Rosa chinensis OX=74649 GN=RchiOBHm_Chr4g0431041 PE=4 SV…
22220	FvH4_2g41000	chrFvb2	+	0.000331543	0.0207751	-0.028	AT4G31880.1 | transcriptional regulator | Chr4:15419435-15423939 REVERSE LENGTH=873 | 201606; PREDICTED: probable replication factor C subunit 1 [Fragaria vesca subsp. vesca]; sp|A1L1F4|PDS5A_DANRE Sister chromatid cohesion protein PDS5 homolog A OS=Danio rerio OX=7955 GN=pds5a PE=2 SV=1; tr|A0A2P6PY88|A0A2P6PY88_ROSCH Uncharacterized protein OS=Rosa chinensis OX=74649 GN=RchiOBHm_Chr6g0299571 PE…
22287	FvH4_2g29650	chrFvb2	+	0.000842126	0.0378619	-0.054	AT5G25480.1 | DNA methyltransferase-2 | Chr5:8870069-8872199 REVERSE LENGTH=383 | 201606; PREDICTED: tRNA (cytosine(38)-C(5))-methyltransferase [Fragaria vesca subsp. vesca]; sp|F4JWT7|TRDMT_ARATH tRNA (cytosine(38)-C(5))-methyltransferase 2 OS=Arabidopsis thaliana OX=3702 GN=DNMT2 PE=1 SV=1; tr|A0A2P6PY07|A0A2P6PY07_ROSCH Putative tRNA (Cytosine(38)-C(5))-methyltransferase OS=Rosa chinensis OX=7…
22321	FvH4_1g06110	chrFvb1	-	0.00100562	0.0426425	-0.115	AT2G19880.2 | Nucleotide-diphospho-sugar transferases superfamily protein | Chr2:8581578-8585118 FORWARD LENGTH=520 | 201606; PREDICTED: uncharacterized protein LOC101296224 [Fragaria vesca subsp. vesca]; tr|A0A2P6RJV4|A0A2P6RJV4_ROSCH Putative ceramide glucosyltransferase OS=Rosa chinensis OX=74649 GN=RchiOBHm_Chr2g0091861 PE=4 SV=1
22340	FvH4_4g31620	chrFvb4	+	0.000454277	0.0252916	-0.053	AT2G02860.1 | sucrose transporter 2 | Chr2:828546-832296 REVERSE LENGTH=594 | 201606; PREDICTED: sucrose transport protein SUC3 [Fragaria vesca subsp. vesca]; sp|O80605|SUC3_ARATH Sucrose transport protein SUC3 OS=Arabidopsis thaliana OX=3702 GN=SUC3 PE=1 SV=1; tr|K4HZB9|K4HZB9_FRAAN Sucrose transporter 2 OS=Fragaria ananassa OX=3747 GN=SUT2 PE=2 SV=1
22354	FvH4_1g11930	chrFvb1	-	3.59534e-05	0.00471584	-0.432	AT2G17975.1 | zinc finger (Ran-binding) family protein | Chr2:7822238-7823970 REVERSE LENGTH=268 | 201606; PREDICTED: ranBP2-type zinc finger protein At1g67325 [Fragaria vesca subsp. vesca]; tr|A0A2P6RLX9|A0A2P6RLX9_ROSCH Putative Zinc finger, RanBP2-type OS=Rosa chinensis OX=74649 GN=RchiOBHm_Chr2g0099531 PE=4 SV=1
22417	FvH4_3g31440	chrFvb3	+	9.22935e-05	0.00865741	-0.156	PREDICTED: uncharacterized protein LOC101297504 [Fragaria vesca subsp. vesca]
22492	FvH4_6g31610	chrFvb6	+	0.000124239	0.0106238	-0.089	AT2G25737.2 | Sulfite exporter TauE/SafE family protein | Chr2:10977174-10979095 FORWARD LENGTH=371 | 201606; PREDICTED: uncharacterized protein LOC101294092 isoform X2 [Fragaria vesca subsp. vesca]; sp|Q8L7A0|TAUE3_ARATH Sulfite exporter TauE/SafE family protein 3 OS=Arabidopsis thaliana OX=3702 GN=At2g25737 PE=2 SV=1; tr|A0A2P6RWZ1|A0A2P6RWZ1_ROSCH Putative transmembrane protein TauE OS=Rosa ch…
22565	FvH4_3g32900	chrFvb3	-	0.000429505	0.02444	-0.261	AT3G45300.1 | isovaleryl-CoA-dehydrogenase | Chr3:16621659-16624848 REVERSE LENGTH=409 | 201606; PREDICTED: isovaleryl-CoA dehydrogenase, mitochondrial [Fragaria vesca subsp. vesca]; sp|Q75IM9|IVD_ORYSJ Isovaleryl-CoA dehydrogenase, mitochondrial OS=Oryza sativa subsp. japonica OX=39947 GN=Os05g0125500 PE=2 SV=2; tr|A0A2P6QHJ5|A0A2P6QHJ5_ROSCH Putative isovaleryl-CoA dehydrogenase OS=Rosa chinens…
22661	FvH4_2g31150	chrFvb2	+	5.40068e-06	0.00120412	-0.147	AT5G35530.1 | Ribosomal protein S3 family protein | Chr5:13710355-13712192 REVERSE LENGTH=248 | 201606; PREDICTED: 40S ribosomal protein S3-2-like [Fragaria vesca subsp. vesca]; sp|Q9FJA6|RS33_ARATH 40S ribosomal protein S3-3 OS=Arabidopsis thaliana OX=3702 GN=RPS3C PE=1 SV=1; tr|A0A2P6Q1I6|A0A2P6Q1I6_ROSCH Putative ribosomal protein S3, eukaryotic/archaeal OS=Rosa chinensis OX=74649 GN=RchiOBHm_…
22662	FvH4_2g31150	chrFvb2	+	8.50431e-14	3.76073e-10	-0.336	AT5G35530.1 | Ribosomal protein S3 family protein | Chr5:13710355-13712192 REVERSE LENGTH=248 | 201606; PREDICTED: 40S ribosomal protein S3-2-like [Fragaria vesca subsp. vesca]; sp|Q9FJA6|RS33_ARATH 40S ribosomal protein S3-3 OS=Arabidopsis thaliana OX=3702 GN=RPS3C PE=1 SV=1; tr|A0A2P6Q1I6|A0A2P6Q1I6_ROSCH Putative ribosomal protein S3, eukaryotic/archaeal OS=Rosa chinensis OX=74649 GN=RchiOBHm_…
22677	FvH4_1g20720	chrFvb1	+	2.34521e-06	0.000678466	0.371	AT4G39910.1 | ubiquitin-specific protease 3 | Chr4:18511858-18514139 REVERSE LENGTH=371 | 201606; PREDICTED: ubiquitin carboxyl-terminal hydrolase 4 [Fragaria vesca subsp. vesca]; sp|O24454|UBP3_ARATH Ubiquitin carboxyl-terminal hydrolase 3 OS=Arabidopsis thaliana OX=3702 GN=UBP3 PE=1 SV=1; tr|A0A2P6RQE7|A0A2P6RQE7_ROSCH Putative ubiquitinyl hydrolase 1 OS=Rosa chinensis OX=74649 GN=RchiOBHm_Chr2…
22681	FvH4_1g10991	chrFvb1	-	9.73264e-07	0.00035444	-0.332	AT4G35785.2 | RNA-binding (RRM/RBD/RNP motifs) family protein | Chr4:16953211-16955127 REVERSE LENGTH=239 | 201606; PREDICTED: ankyrin repeat domain-containing protein, chloroplastic [Fragaria vesca subsp. vesca]; sp|Q84TH4|SR45A_ARATH Serine/arginine-rich splicing factor SR45a OS=Arabidopsis thaliana OX=3702 GN=SR45A PE=1 SV=1; tr|G7JYS1|G7JYS1_MEDTR Putative nucleotide-binding alpha-beta plait …
22709	FvH4_3g32550	chrFvb3	-	4.59496e-09	3.6471e-06	-0.667	AT5G60550.1 | geminivirus rep interacting kinase 2 | Chr5:24340135-24342356 FORWARD LENGTH=407 | 201606; PREDICTED: serine/threonine-protein kinase GRIK2 [Fragaria vesca subsp. vesca]; sp|Q5HZ38|GRIK2_ARATH Serine/threonine-protein kinase GRIK2 OS=Arabidopsis thaliana OX=3702 GN=GRIK2 PE=1 SV=1; tr|A0A2P6QHH4|A0A2P6QHH4_ROSCH Uncharacterized protein OS=Rosa chinensis OX=74649 GN=RchiOBHm_Chr5g005…
22717	FvH4_6g51290	chrFvb6	-	2.63812e-07	0.000129624	-0.2	AT5G40440.4 | mitogen-activated protein kinase kinase 3 | Chr5:16182149-16184513 FORWARD LENGTH=520 | 201606; PREDICTED: mitogen-activated protein kinase kinase 3 [Fragaria vesca subsp. vesca]; sp|O80396|M2K3_ARATH Mitogen-activated protein kinase kinase 3 OS=Arabidopsis thaliana OX=3702 GN=MKK3 PE=1 SV=1; tr|A0A2P6S5R1|A0A2P6S5R1_ROSCH Putative mitogen-activated protein kinase kinase STE-STE7 fa…
22724	FvH4_3g36930	chrFvb3	-	0.000279317	0.0186342	0.186	AT5G59250.1 | Major facilitator superfamily protein | Chr5:23903958-23906853 FORWARD LENGTH=558 | 201606; PREDICTED: D-xylose-proton symporter-like 3, chloroplastic [Fragaria vesca subsp. vesca]; sp|Q0WWW9|XYLL3_ARATH D-xylose-proton symporter-like 3, chloroplastic OS=Arabidopsis thaliana OX=3702 GN=At5g59250 PE=1 SV=2; tr|A0A2P6QJ60|A0A2P6QJ60_ROSCH Putative major facilitator, sugar transporter,…
22732	FvH4_4g15640	chrFvb4	+	4.02849e-05	0.00506918	-0.356	AT4G14880.5 | O-acetylserine (thiol) lyase (OAS-TL) isoform A1 | Chr4:8518209-8520050 REVERSE LENGTH=322 | 201606; PREDICTED: cysteine synthase isoform X2 [Fragaria vesca subsp. vesca]; sp|Q43317|CYSK_CITLA Cysteine synthase OS=Citrullus lanatus OX=3654 PE=1 SV=1; tr|A0A2P6QWV4|A0A2P6QWV4_ROSCH Cysteine synthase OS=Rosa chinensis OX=74649 GN=RchiOBHm_Chr4g0416171 PE=3 SV=1
22852	FvH4_1g08690	chrFvb1	-	0.000179378	0.0136095	-0.6	AT2G06005.1 | FRIGIDA interacting protein 1 | Chr2:2332583-2336022 FORWARD LENGTH=355 | 201606; PREDICTED: uncharacterized protein LOC101296510 [Fragaria vesca subsp. vesca]; sp|Q8S8K9|FRIP1_ARATH Protein FIP1 OS=Arabidopsis thaliana OX=3702 GN=FIP1 PE=1 SV=1; tr|A0A314YSE5|A0A314YSE5_PRUYE Uncharacterized protein OS=Prunus yedoensis var. nudiflora OX=2094558 GN=Pyn_08059 PE=4 SV=1
23090	FvH4_3g43720	chrFvb3	-	0.000420236	0.0240953	0.426	AT2G20060.1 | Ribosomal protein L4/L1 family | Chr2:8659384-8661227 FORWARD LENGTH=300 | 201606; PREDICTED: uncharacterized protein LOC101305059 [Fragaria vesca subsp. vesca]; sp|Q2W2J2|RL4_MAGSA 50S ribosomal protein L4 OS=Magnetospirillum magneticum (strain AMB-1 / ATCC 700264) OX=342108 GN=rplD PE=3 SV=1; tr|A0A2P6QM85|A0A2P6QM85_ROSCH Putative ribosomal protein L4/L1e OS=Rosa chinensis OX=746…
23263	FvH4_1g25500	chrFvb1	-	0.000302161	0.0194457	-0.035	AT1G73180.1 | Eukaryotic translation initiation factor eIF2A family protein | Chr1:27518335-27521432 FORWARD LENGTH=513 | 201606; PREDICTED: eukaryotic translation initiation factor 2A [Fragaria vesca subsp. vesca]; sp|O74965|EIF2A_SCHPO Eukaryotic translation initiation factor 2A OS=Schizosaccharomyces pombe (strain 972 / ATCC 24843) OX=284812 GN=SPBC4B4.04 PE=1 SV=1; tr|A0A2P6RT61|A0A2P6RT61_RO…
23267	FvH4_1g25500	chrFvb1	-	1.28155e-10	2.27036e-07	-0.083	AT1G73180.1 | Eukaryotic translation initiation factor eIF2A family protein | Chr1:27518335-27521432 FORWARD LENGTH=513 | 201606; PREDICTED: eukaryotic translation initiation factor 2A [Fragaria vesca subsp. vesca]; sp|O74965|EIF2A_SCHPO Eukaryotic translation initiation factor 2A OS=Schizosaccharomyces pombe (strain 972 / ATCC 24843) OX=284812 GN=SPBC4B4.04 PE=1 SV=1; tr|A0A2P6RT61|A0A2P6RT61_RO…
23311	FvH4_4g00010	chrFvb4	-	0.000646251	0.0314539	0.394	AT3G08960.3 | ARM repeat superfamily protein | Chr3:2730405-2736762 REVERSE LENGTH=1010 | 201606; PREDICTED: importin-11 [Fragaria vesca subsp. vesca]; sp|Q9UI26|IPO11_HUMAN Importin-11 OS=Homo sapiens OX=9606 GN=IPO11 PE=1 SV=1; tr|A0A067ENS5|A0A067ENS5_CITSI Uncharacterized protein OS=Citrus sinensis OX=2711 GN=CISIN_1g001804mg PE=4 SV=1
23348	FvH4_3g05240	chrFvb3	-	8.54232e-08	4.8968e-05	-0.647	AT5G46180.1 | ornithine-delta-aminotransferase | Chr5:18718766-18721271 REVERSE LENGTH=475 | 201606; PREDICTED: ornithine aminotransferase, mitochondrial [Fragaria vesca subsp. vesca]; sp|Q9FNK4|OAT_ARATH Ornithine aminotransferase, mitochondrial OS=Arabidopsis thaliana OX=3702 GN=DELTA-OAT PE=1 SV=1; tr|A0A2P6Q5N7|A0A2P6Q5N7_ROSCH Ornithine aminotransferase OS=Rosa chinensis OX=74649 GN=RchiOBHm…
23365	FvH4_3g31510	chrFvb3	+	3.47042e-05	0.0046106	0.483	AT5G60740.1 | ABC transporter family protein | Chr5:24425824-24430269 REVERSE LENGTH=1109 | 201606; PREDICTED: ABC transporter G family member 28-like isoform X1 [Fragaria vesca subsp. vesca]; sp|Q9FF46|AB28G_ARATH ABC transporter G family member 28 OS=Arabidopsis thaliana OX=3702 GN=ABCG28 PE=3 SV=1; tr|A0A2P6QH32|A0A2P6QH32_ROSCH Putative sulfate-transporting ATPase OS=Rosa chinensis OX=74649 G…
23432	FvH4_1g22740	chrFvb1	+	1.17149e-09	1.20723e-06	-0.558	AT5G64830.3 | programmed cell death 2 C-terminal domain-containing protein | Chr5:25915388-25916512 REVERSE LENGTH=277 | 201606; PREDICTED: programmed cell death protein 2-like [Fragaria vesca subsp. vesca] &gt;gi|764520130|ref|XP_011468959.1| PREDICTED: programmed cell death protein 2-like [Fragaria vesca subsp. vesca]; tr|A0A2P6RRE9|A0A2P6RRE9_ROSCH Putative programmed cell death protein OS=Ros…
23443	FvH4_1g24200	chrFvb1	+	1.61126e-05	0.00275561	0.358	AT5G64600.1 | O-fucosyltransferase family protein | Chr5:25825178-25827931 FORWARD LENGTH=522 | 201606; PREDICTED: uncharacterized protein At1g04910 isoform X1 [Fragaria vesca subsp. vesca]; sp|F4KF16|OFT38_ARATH O-fucosyltransferase 38 OS=Arabidopsis thaliana OX=3702 GN=OFUT38 PE=2 SV=1; tr|A0A2I4F7Y4|A0A2I4F7Y4_JUGRE uncharacterized protein At1g04910 OS=Juglans regia OX=51240 GN=LOC108996359 PE…
23505	FvH4_1g23000	chrFvb1	+	0.00121396	0.0479315	-0.171	AT4G39460.3 | S-adenosylmethionine carrier 1 | Chr4:18356093-18358596 REVERSE LENGTH=325 | 201606; PREDICTED: S-adenosylmethionine carrier 1, chloroplastic/mitochondrial [Fragaria vesca subsp. vesca]; sp|Q94AG6|SAMC1_ARATH S-adenosylmethionine carrier 1, chloroplastic/mitochondrial OS=Arabidopsis thaliana OX=3702 GN=SAMC1 PE=1 SV=1; tr|A0A2P6RRI2|A0A2P6RRI2_ROSCH Putative mitochondrial carrier pr…
23588	FvH4_1g23470	chrFvb1	+	0.000538486	0.0282944	0.422	AT1G08450.1 | calreticulin 3 | Chr1:2668008-2671800 REVERSE LENGTH=424 | 201606; PREDICTED: calreticulin-3-like [Fragaria vesca subsp. vesca]; sp|O04153|CALR3_ARATH Calreticulin-3 OS=Arabidopsis thaliana OX=3702 GN=CRT3 PE=1 SV=2; tr|A0A2P6RRV5|A0A2P6RRV5_ROSCH Putative calreticulin/calnexin, concanavalin A-like lectin/glucanase domain-containing protein OS=Rosa chinensis OX=74649 GN=RchiOBHm_Chr…
23600	FvH4_2g29940	chrFvb2	+	9.85994e-10	1.05246e-06	0.182	AT4G32551.1 | transcriptional corepressor LEUNIG | Chr4:15707863-15713359 FORWARD LENGTH=931 | 201606; PREDICTED: transcriptional corepressor LEUNIG isoform X1 [Fragaria vesca subsp. vesca] &gt;gi|764542486|ref|XP_011459233.1| PREDICTED: transcriptional corepressor LEUNIG isoform X1 [Fragaria vesca subsp. vesca]; sp|Q9FUY2|LEUNG_ARATH Transcriptional corepressor LEUNIG OS=Arabidopsis thaliana OX=…
23756	FvH4_7g33390	chrFvb7	-	0.000766651	0.0355797	-0.051	AT2G35630.1 | ARM repeat superfamily protein | Chr2:14966828-14980361 FORWARD LENGTH=1978 | 201606; PREDICTED: protein MOR1 isoform X2 [Fragaria vesca subsp. vesca]; sp|Q94FN2|MOR1_ARATH Protein MOR1 OS=Arabidopsis thaliana OX=3702 GN=MOR1 PE=1 SV=1; tr|A0A2P6SPM1|A0A2P6SPM1_ROSCH Putative VHS domain, CLASP domain, TOG domain-containing protein OS=Rosa chinensis OX=74649 GN=RchiOBHm_Chr1g0383361 …
23948	FvH4_2g06320	chrFvb2	-	0.000145779	0.0117071	0.754	AT5G42700.2 | AP2/B3-like transcriptional factor family protein | Chr5:17122384-17124177 FORWARD LENGTH=186 | 201606; PREDICTED: B3 domain-containing protein Os06g0194400-like isoform X1 [Fragaria vesca subsp. vesca]; sp|Q69V36|Y6944_ORYSJ B3 domain-containing protein Os06g0194400 OS=Oryza sativa subsp. japonica OX=39947 GN=Os06g0194400 PE=2 SV=1; tr|A0A2P6PMJ3|A0A2P6PMJ3_ROSCH Putative transcrip…
23966	FvH4_1g25540	chrFvb1	+	0.000160796	0.0125646	-0.149	AT5G64440.1 | fatty acid amide hydrolase | Chr5:25766229-25770260 FORWARD LENGTH=607 | 201606; PREDICTED: fatty acid amide hydrolase-like isoform X2 [Fragaria vesca subsp. vesca]; sp|Q7XJJ7|FAAH_ARATH Fatty acid amide hydrolase OS=Arabidopsis thaliana OX=3702 GN=FAAH PE=1 SV=1; tr|A0A2P6RT36|A0A2P6RT36_ROSCH Putative hydrolase OS=Rosa chinensis OX=74649 GN=RchiOBHm_Chr2g0123671 PE=4 SV=1
24029	FvH4_3g44350	chrFvb3	-	4.48006e-07	0.000200986	0.535	AT1G51110.1 | Plastid-lipid associated protein PAP / fibrillin family protein | Chr1:18935380-18937484 FORWARD LENGTH=409 | 201606; PREDICTED: probable plastid-lipid-associated protein 12, chloroplastic isoform X1 [Fragaria vesca subsp. vesca]; sp|Q8LAP6|PAP12_ARATH Probable plastid-lipid-associated protein 12, chloroplastic OS=Arabidopsis thaliana OX=3702 GN=PAP12 PE=1 SV=1; tr|A0A2P6QMU6|A0A2P6…
24057	FvH4_7g24660	chrFvb7	+	0.000513015	0.0273328	-0.047	AT3G11130.1 | Clathrin%2C heavy chain | Chr3:3482575-3491667 REVERSE LENGTH=1705 | 201606; PREDICTED: clathrin heavy chain 1 [Fragaria vesca subsp. vesca]; sp|Q0WNJ6|CLAH1_ARATH Clathrin heavy chain 1 OS=Arabidopsis thaliana OX=3702 GN=CHC1 PE=1 SV=1; tr|A0A2P6SLA2|A0A2P6SLA2_ROSCH Clathrin heavy chain OS=Rosa chinensis OX=74649 GN=RchiOBHm_Chr1g0370491 PE=3 SV=1
24084	FvH4_4g24420	chrFvb4	-	8.71756e-10	9.63758e-07	0.024	AT1G13440.1 | glyceraldehyde-3-phosphate dehydrogenase C2 | Chr1:4608465-4610494 REVERSE LENGTH=338 | 201606; PREDICTED: glyceraldehyde-3-phosphate dehydrogenase GAPC2, cytosolic [Fragaria vesca subsp. vesca]; sp|P34783|G3P_ATRNU Glyceraldehyde-3-phosphate dehydrogenase OS=Atriplex nummularia OX=3553 PE=2 SV=1; tr|G8H5C8|G8H5C8_ROSMU Glyceraldehyde-3-phosphate dehydrogenase OS=Rosa multiflora OX=…
24088	FvH4_1g16730	chrFvb1	-	1.12665e-12	3.48756e-09	0.938	AT1G60810.2 | ATP-citrate lyase A-2 | Chr1:22388691-22390993 REVERSE LENGTH=423 | 201606; ATP-citrate synthase alpha chain protein [Medicago truncatula] &gt;gi|355514534|gb|AES96157.1| ATP-citrate synthase alpha chain protein [Medicago truncatula]; sp|O22718|ACLA2_ARATH ATP-citrate synthase alpha chain protein 2 OS=Arabidopsis thaliana OX=3702 GN=ACLA-2 PE=2 SV=1; tr|G7K076|G7K076_MEDTR ATP-citra…
24107	FvH4_3g14116	chrFvb3	+	0.00019692	0.0144105	-0.116	AT1G79460.1 | Terpenoid cyclases/Protein prenyltransferases superfamily protein | Chr1:29890568-29894436 FORWARD LENGTH=785 | 201606; PREDICTED: LOW QUALITY PROTEIN: ent-kaur-16-ene synthase, chloroplastic [Fragaria vesca subsp. vesca]; sp|Q39548|KSB_CUCMA Ent-kaur-16-ene synthase, chloroplastic OS=Cucurbita maxima OX=3661 PE=1 SV=1; tr|A0A2P6Q831|A0A2P6Q831_ROSCH Putative ent-kaurene synthase OS…
24159	FvH4_4g12850	chrFvb4	+	0.000741524	0.0347661	-0.13	AT3G23660.1 | Sec23/Sec24 protein transport family protein | Chr3:8513666-8517729 REVERSE LENGTH=765 | 201606; PREDICTED: protein transport protein SEC23-like [Fragaria vesca subsp. vesca]; sp|Q4PE39|SEC23_USTMA Protein transport protein SEC23 OS=Ustilago maydis (strain 521 / FGSC 9021) OX=237631 GN=SEC23 PE=3 SV=1; tr|A0A2P6QVT2|A0A2P6QVT2_ROSCH Protein transport protein SEC23 OS=Rosa chinensis …
24168	FvH4_2g26950	chrFvb2	-	0.00128361	0.0496678	-0.068	AT3G26430.1 | GDSL-like Lipase/Acylhydrolase superfamily protein | Chr3:9674419-9675889 FORWARD LENGTH=380 | 201606; PREDICTED: esterase-like [Fragaria vesca subsp. vesca]; sp|Q7Y1X1|EST_HEVBR Esterase OS=Hevea brasiliensis OX=3981 PE=1 SV=1; tr|A0A2P6PXA3|A0A2P6PXA3_ROSCH Putative alpha-L-fucosidase OS=Rosa chinensis OX=74649 GN=RchiOBHm_Chr6g0295811 PE=3 SV=1
24220	FvH4_2g14000	chrFvb2	+	0.000105047	0.00950802	-0.036	AT1G68000.1 | phosphatidylinositol synthase 1 | Chr1:25491346-25492930 FORWARD LENGTH=227 | 201606; PREDICTED: CDP-diacylglycerol--inositol 3-phosphatidyltransferase 1-like [Fragaria vesca subsp. vesca] &gt;gi|764533161|ref|XP_011458516.1| PREDICTED: CDP-diacylglycerol--inositol 3-phosphatidyltransferase 1-like [Fragaria vesca subsp. vesca] &gt;gi|764533172|ref|XP_011458518.1| PREDICTED: CDP-diac…
24309	FvH4_6g42610	chrFvb6	+	6.62589e-05	0.00704826	-0.6	AT2G32640.1 | Lycopene beta/epsilon cyclase protein | Chr2:13847197-13850811 REVERSE LENGTH=585 | 201606; PREDICTED: uncharacterized protein LOC101301060 [Fragaria vesca subsp. vesca]; tr|A0A2P6S1Z6|A0A2P6S1Z6_ROSCH Putative lycopene beta-cyclase OS=Rosa chinensis OX=74649 GN=RchiOBHm_Chr2g0158461 PE=4 SV=1
24323	FvH4_7g02901	chrFvb7	+	2.46031e-05	0.00367917	0.036	AT3G10180.1 | P-loop containing nucleoside triphosphate hydrolases superfamily protein | Chr3:3146393-3154644 REVERSE LENGTH=1273 | 201606; PREDICTED: centromere-associated protein E isoform X2 [Fragaria vesca subsp. vesca]; sp|F4J2K4|KN7O_ARATH Kinesin-like protein KIN-7O OS=Arabidopsis thaliana OX=3702 GN=KIN7O PE=3 SV=1; tr|A0A2P6S9N2|A0A2P6S9N2_ROSCH Putative plus-end-directed kinesin ATPase …
24351	FvH4_1g27813	chrFvb1	-	0.000388128	0.0228207	0.038	AT1G79050.1 | recA DNA recombination family protein | Chr1:29737084-29740140 REVERSE LENGTH=439 | 201606; PREDICTED: DNA repair protein recA homolog 1, chloroplastic isoform X1 [Fragaria vesca subsp. vesca] &gt;gi|764520569|ref|XP_011469338.1| PREDICTED: DNA repair protein recA homolog 1, chloroplastic isoform X1 [Fragaria vesca subsp. vesca]; sp|Q39199|RECAC_ARATH DNA repair protein recA homolog…
24532	FvH4_4g11880	chrFvb4	-	4.84767e-07	0.000211351	0.26	AT2G43080.2 | P4H isoform 1 | Chr2:17915755-17918140 FORWARD LENGTH=191 | 201606; PREDICTED: prolyl 4-hydroxylase 1 [Fragaria vesca subsp. vesca]; sp|Q9ZW86|P4H1_ARATH Prolyl 4-hydroxylase 1 OS=Arabidopsis thaliana OX=3702 GN=P4H1 PE=1 SV=1; tr|A0A2P6QV32|A0A2P6QV32_ROSCH Putative procollagen-proline dioxygenase OS=Rosa chinensis OX=74649 GN=RchiOBHm_Chr4g0409351 PE=4 SV=1
24543	FvH4_2g00030	chrFvb2	-	0.000736968	0.03467	-0.339	AT3G62370.1 | heme binding protein | Chr3:23080789-23083234 FORWARD LENGTH=361 | 201606; PREDICTED: uncharacterized protein LOC101311061 [Fragaria vesca subsp. vesca]; tr|A0A2P6PKB3|A0A2P6PKB3_ROSCH Putative cytochrome c-552/DMSO reductase-like, heme-binding domain-containing protein OS=Rosa chinensis OX=74649 GN=RchiOBHm_Chr6g0249301 PE=4 SV=1
24570	FvH4_2g34880	chrFvb2	+	1.76106e-05	0.00293084	-0.298	AT2G26540.1 | uroporphyrinogen-III synthase family protein | Chr2:11287666-11290224 REVERSE LENGTH=321 | 201606; PREDICTED: uroporphyrinogen-III synthase, chloroplastic isoform X2 [Fragaria vesca subsp. vesca]; sp|O48721|HEM4_ARATH Uroporphyrinogen-III synthase, chloroplastic OS=Arabidopsis thaliana OX=3702 GN=UROS PE=2 SV=2; tr|A0A2P6Q0D2|A0A2P6Q0D2_ROSCH Putative uroporphyrinogen-III synthase O…
24576	FvH4_2g34880	chrFvb2	+	2.81375e-05	0.00408919	-0.215	AT2G26540.1 | uroporphyrinogen-III synthase family protein | Chr2:11287666-11290224 REVERSE LENGTH=321 | 201606; PREDICTED: uroporphyrinogen-III synthase, chloroplastic isoform X2 [Fragaria vesca subsp. vesca]; sp|O48721|HEM4_ARATH Uroporphyrinogen-III synthase, chloroplastic OS=Arabidopsis thaliana OX=3702 GN=UROS PE=2 SV=2; tr|A0A2P6Q0D2|A0A2P6Q0D2_ROSCH Putative uroporphyrinogen-III synthase O…
24618	FvH4_6g37261	chrFvb6	-	3.84363e-05	0.00489628	-0.194	AT4G12790.6 | P-loop containing nucleoside triphosphate hydrolases superfamily protein | Chr4:7517280-7518892 REVERSE LENGTH=271 | 201606; PREDICTED: GPN-loop GTPase 3-like [Fragaria vesca subsp. vesca] &gt;gi|764610911|ref|XP_011467550.1| PREDICTED: GPN-loop GTPase 3-like [Fragaria vesca subsp. vesca] &gt;gi|764610916|ref|XP_011467551.1| PREDICTED: GPN-loop GTPase 3-like [Fragaria vesca subsp. v…
24705	FvH4_3g02320	chrFvb3	-	6.20181e-05	0.00680769	-0.027	AT1G11650.2 | RNA-binding (RRM/RBD/RNP motifs) family protein | Chr1:3914895-3917941 FORWARD LENGTH=405 | 201606; PREDICTED: polyadenylate-binding protein RBP45B [Fragaria vesca subsp. vesca]; sp|Q9SAB3|RB45B_ARATH Polyadenylate-binding protein RBP45B OS=Arabidopsis thaliana OX=3702 GN=RBP45B PE=1 SV=1; tr|A0A2P6Q2U9|A0A2P6Q2U9_ROSCH Putative nucleotide-binding alpha-beta plait domain-containing …
24832	FvH4_1g30190	chrFvb1	+	0.000778114	0.0359873	0.277	AT5G37590.1 | Tetratricopeptide repeat (TPR)-like superfamily protein | Chr5:14927403-14932709 REVERSE LENGTH=555 | 201606; PREDICTED: kinesin light chain 1 isoform X1 [Fragaria vesca subsp. vesca]; sp|Q5R8E2|KLC3_PONAB Kinesin light chain 3 OS=Pongo abelii OX=9601 GN=KLC3 PE=2 SV=1; tr|A0A2P6RG79|A0A2P6RG79_ROSCH Putative 43kDa postsynaptic protein OS=Rosa chinensis OX=74649 GN=RchiOBHm_Chr3g049…
24874	FvH4_1g30530	chrFvb1	+	0.000388515	0.0228207	-0.034	AT1G65930.1 | cytosolic NADP+-dependent isocitrate dehydrogenase | Chr1:24539088-24541861 FORWARD LENGTH=410 | 201606; PREDICTED: isocitrate dehydrogenase [NADP] [Fragaria vesca subsp. vesca]; sp|Q06197|IDHC_SOYBN Isocitrate dehydrogenase [NADP] OS=Glycine max OX=3847 GN=IDH1 PE=1 SV=2; tr|A0A2P6RFZ6|A0A2P6RFZ6_ROSCH Isocitrate dehydrogenase [NADP] OS=Rosa chinensis OX=74649 GN=RchiOBHm_Chr3g0489…
24875	FvH4_2g00020	chrFvb2	+	0.000743056	0.0347661	-0.036	AT5G36890.1 | beta glucosidase 42 | Chr5:14542164-14546090 REVERSE LENGTH=490 | 201606; PREDICTED: beta-glucosidase 42 [Fragaria vesca subsp. vesca]; sp|Q9FIW4|BGL42_ARATH Beta-glucosidase 42 OS=Arabidopsis thaliana OX=3702 GN=BGLU42 PE=2 SV=1; tr|A0A2P6PK84|A0A2P6PK84_ROSCH Beta-glucosidase OS=Rosa chinensis OX=74649 GN=RchiOBHm_Chr6g0249281 PE=3 SV=1
24889	FvH4_2g14420	chrFvb2	-	3.94009e-05	0.00499859	0.202	AT1G21350.5 | Thioredoxin superfamily protein | Chr1:7477376-7479051 REVERSE LENGTH=265 | 201606; PREDICTED: uncharacterized protein LOC101305999 isoform X2 [Fragaria vesca subsp. vesca]; tr|A0A2P6PSD7|A0A2P6PSD7_ROSCH Putative peroxiredoxin OS=Rosa chinensis OX=74649 GN=RchiOBHm_Chr6g0276751 PE=4 SV=1
24930	FvH4_6g06441	chrFvb6	-	0.00115207	0.046496	0.192	AT5G27680.6 | RECQ helicase SIM | Chr5:9794244-9798637 REVERSE LENGTH=831 | 201606; PREDICTED: ATP-dependent DNA helicase Q-like SIM isoform X2 [Fragaria vesca subsp. vesca]; sp|Q9FT69|RQSIM_ARATH ATP-dependent DNA helicase Q-like SIM OS=Arabidopsis thaliana OX=3702 GN=RECQSIM PE=2 SV=1; tr|A0A2P6R728|A0A2P6R728_ROSCH ATP-dependent DNA helicase OS=Rosa chinensis OX=74649 GN=RchiOBHm_Chr3g0455521 …
24945	FvH4_3g14770	chrFvb3	+	0.00110119	0.045149	-0.055	AT4G16340.2 | guanyl-nucleotide exchange factors%3BGTPase binding%3BGTP binding protein | Chr4:9228773-9241060 REVERSE LENGTH=1830 | 201606; PREDICTED: dedicator of cytokinesis protein 6 [Fragaria vesca subsp. vesca]; sp|Q8SAB7|SPK1_ARATH Guanine nucleotide exchange factor SPIKE 1 OS=Arabidopsis thaliana OX=3702 GN=SPK1 PE=1 SV=1; tr|M5X3A7|M5X3A7_PRUPE Uncharacterized protein OS=Prunus persica O…
24953	FvH4_5g39650	chrFvb5	-	0.000222962	0.0155096	-0.155	AT1G77670.1 | Pyridoxal phosphate (PLP)-dependent transferases superfamily protein | Chr1:29189043-29190901 REVERSE LENGTH=440 | 201606; PREDICTED: kynurenine--oxoglutarate transaminase-like [Fragaria vesca subsp. vesca]; sp|Q54KM6|KAT_DICDI Kynurenine--oxoglutarate transaminase OS=Dictyostelium discoideum OX=44689 GN=ccbl PE=3 SV=1; tr|A0A2P6PIC6|A0A2P6PIC6_ROSCH Putative pyridoxal phosphate-dep…
25013	FvH4_6g23620	chrFvb6	+	0.000117945	0.0103422	-0.064	AT2G41830.1 | Uncharacterized protein | Chr2:17450431-17456453 REVERSE LENGTH=1025 | 201606; PREDICTED: uncharacterized protein LOC101298629 [Fragaria vesca subsp. vesca]; sp|Q5SPP5|EFR3B_DANRE Protein EFR3 homolog B OS=Danio rerio OX=7955 GN=efr3b PE=3 SV=2; tr|A0A2P6RE33|A0A2P6RE33_ROSCH Uncharacterized protein OS=Rosa chinensis OX=74649 GN=RchiOBHm_Chr3g0481871 PE=4 SV=1
25053	FvH4_6g40180	chrFvb6	+	4.50197e-05	0.00550825	0.116	AT5G48310.2 | portal protein | Chr5:19574961-19580362 REVERSE LENGTH=1129 | 201606; PREDICTED: uncharacterized protein LOC101301517 [Fragaria vesca subsp. vesca]; tr|A0A2P6S152|A0A2P6S152_ROSCH Uncharacterized protein OS=Rosa chinensis OX=74649 GN=RchiOBHm_Chr2g0155201 PE=4 SV=1
25189	FvH4_4g23910	chrFvb4	+	4.8302e-05	0.0057953	-0.099	AT1G67420.2 | Zn-dependent exopeptidases superfamily protein | Chr1:25255264-25260358 FORWARD LENGTH=922 | 201606; PREDICTED: endoplasmic reticulum metallopeptidase 1 [Fragaria vesca subsp. vesca]; sp|Q0VGW4|ERMP1_XENLA Endoplasmic reticulum metallopeptidase 1 OS=Xenopus laevis OX=8355 GN=ermp1 PE=2 SV=1; tr|A0A2P6R0H1|A0A2P6R0H1_ROSCH Putative peptidase M28 OS=Rosa chinensis OX=74649 GN=RchiOBHm…
25208	FvH4_1g12110	chrFvb1	+	0.000383362	0.0226921	-0.024	AT4G38960.6 | B-box type zinc finger family protein | Chr4:18161576-18163045 FORWARD LENGTH=183 | 201606; PREDICTED: B-box zinc finger protein 19-like [Fragaria vesca subsp. vesca]; sp|C0SVM5|BBX19_ARATH B-box zinc finger protein 19 OS=Arabidopsis thaliana OX=3702 GN=BBX19 PE=1 SV=1; tr|A0A2P6RLZ4|A0A2P6RLZ4_ROSCH Putative transcription factor interactor and regulator Znf-B family OS=Rosa chinens…
25327	FvH4_2g15600	chrFvb2	+	9.9734e-08	5.51297e-05	-0.268	AT3G04870.4 | zeta-carotene desaturase | Chr3:1342842-1346189 FORWARD LENGTH=558 | 201606; PREDICTED: uncharacterized protein LOC101305537 isoform X1 [Fragaria vesca subsp. vesca]; sp|P29273|CRTI_SYNY3 Phytoene dehydrogenase OS=Synechocystis sp. (strain PCC 6803 / Kazusa) OX=1111708 GN=pds PE=3 SV=2; tr|M5VLW0|M5VLW0_PRUPE Uncharacterized protein OS=Prunus persica OX=3760 GN=PRUPE_8G168300 PE=4 S…
25401	FvH4_1g05680	chrFvb1	-	0.000970157	0.0417223	-0.064	AT4G28880.4 | casein kinase I-like 3 | Chr4:14251351-14254048 FORWARD LENGTH=415 | 201606; PREDICTED: casein kinase I-like [Fragaria vesca subsp. vesca]; sp|Q93Z18|CKL3_ARATH Casein kinase 1-like protein 3 OS=Arabidopsis thaliana OX=3702 GN=CKL3 PE=1 SV=1; tr|A0A2P6RJQ9|A0A2P6RJQ9_ROSCH Uncharacterized protein OS=Rosa chinensis OX=74649 GN=RchiOBHm_Chr2g0091351 PE=3 SV=1
25417	FvH4_4g30010	chrFvb4	-	0.000627457	0.0308791	-0.068	AT1G13750.1 | Purple acid phosphatases superfamily protein | Chr1:4715490-4718091 REVERSE LENGTH=613 | 201606; PREDICTED: probable inactive purple acid phosphatase 1 [Fragaria vesca subsp. vesca]; sp|Q9LMX4|PPA1_ARATH Probable inactive purple acid phosphatase 1 OS=Arabidopsis thaliana OX=3702 GN=PAP1 PE=2 SV=1; tr|A0A2P6R2I6|A0A2P6R2I6_ROSCH Purple acid phosphatase OS=Rosa chinensis OX=74649 GN=R…
25529	FvH4_3g11200	chrFvb3	+	4.39764e-06	0.00106351	0.43	AT1G30680.1 | toprim domain-containing protein | Chr1:10881665-10886060 FORWARD LENGTH=709 | 201606; PREDICTED: primase homolog protein [Fragaria vesca subsp. vesca] &gt;gi|764553674|ref|XP_011460419.1| PREDICTED: primase homolog protein [Fragaria vesca subsp. vesca]; sp|B5X582|TWIH_ARATH Twinkle homolog protein, chloroplastic/mitochondrial OS=Arabidopsis thaliana OX=3702 GN=At1g30680 PE=1 SV=1; …
25585	FvH4_1g00880	chrFvb1	-	0.000374787	0.022622	-0.3	AT4G30580.1 | Phospholipid/glycerol acyltransferase family protein | Chr4:14932515-14934489 REVERSE LENGTH=356 | 201606; PREDICTED: 1-acyl-sn-glycerol-3-phosphate acyltransferase 1, chloroplastic-like [Fragaria vesca subsp. vesca]; sp|Q9LLY4|LPAT1_BRANA 1-acyl-sn-glycerol-3-phosphate acyltransferase 1, chloroplastic OS=Brassica napus OX=3708 GN=LPAT1 PE=2 SV=1; tr|A0A2P6RI54|A0A2P6RI54_ROSCH 1-ac…
25656	FvH4_3g27120	chrFvb3	-	1.9636e-05	0.00314938	-0.463	AT5G21060.1 | Glyceraldehyde-3-phosphate dehydrogenase-like family protein | Chr5:7149153-7152745 REVERSE LENGTH=376 | 201606; PREDICTED: bifunctional aspartokinase/homoserine dehydrogenase 2, chloroplastic isoform X2 [Fragaria vesca subsp. vesca]; sp|Q8K9U9|AKH_BUCAP Bifunctional aspartokinase/homoserine dehydrogenase OS=Buchnera aphidicola subsp. Schizaphis graminum (strain Sg) OX=198804 GN=thr…
25704	FvH4_2g16520	chrFvb2	-	0.000647967	0.0314879	-0.255	AT4G35260.1 | isocitrate dehydrogenase 1 | Chr4:16774494-16776233 REVERSE LENGTH=367 | 201606; PREDICTED: isocitrate dehydrogenase [NAD] regulatory subunit 1, mitochondrial isoform X2 [Fragaria vesca subsp. vesca]; sp|Q8LFC0|IDH1_ARATH Isocitrate dehydrogenase [NAD] regulatory subunit 1, mitochondrial OS=Arabidopsis thaliana OX=3702 GN=IDH1 PE=1 SV=2; tr|A0A2P6PTE2|A0A2P6PTE2_ROSCH Putative isoci…
25857	FvH4_2g10131	chrFvb2	+	0.00039486	0.0230186	0.124	AT4G34640.1 | squalene synthase 1 | Chr4:16538489-16541655 FORWARD LENGTH=410 | 201606; PREDICTED: squalene synthase-like isoform X2 [Fragaria vesca subsp. vesca]; sp|P53799|FDFT1_ARATH Squalene synthase 1 OS=Arabidopsis thaliana OX=3702 GN=SQS1 PE=1 SV=1; tr|A0A2P6PPV8|A0A2P6PPV8_ROSCH Putative squalene synthase OS=Rosa chinensis OX=74649 GN=RchiOBHm_Chr6g0267271 PE=4 SV=1
25889	FvH4_3g28350	chrFvb3	+	0.00040624	0.0235932	-0.155	AT1G50450.1 | Saccharopine dehydrogenase | Chr1:18687902-18690348 REVERSE LENGTH=428 | 201606; PREDICTED: uncharacterized protein LOC101315024 isoform X1 [Fragaria vesca subsp. vesca]; tr|A0A2P6QFV8|A0A2P6QFV8_ROSCH Putative NAD(P)-binding domain-containing protein OS=Rosa chinensis OX=74649 GN=RchiOBHm_Chr5g0053381 PE=4 SV=1
26050	FvH4_3g15080	chrFvb3	+	0.000420335	0.0240953	-0.091	AT3G16030.1 | lectin protein kinase family protein | Chr3:5439609-5442802 FORWARD LENGTH=850 | 201606; PREDICTED: uncharacterized protein LOC101302120 [Fragaria vesca subsp. vesca]; sp|Q9LW83|CE101_ARATH G-type lectin S-receptor-like serine/threonine-protein kinase CES101 OS=Arabidopsis thaliana OX=3702 GN=CES101 PE=2 SV=2; tr|A0A2P6Q8G3|A0A2P6Q8G3_ROSCH Uncharacterized protein OS=Rosa chinensis …
26079	FvH4_1g19550	chrFvb1	+	0.000145984	0.0117071	0.151	AT5G65500.1 | U-box domain-containing protein kinase family protein | Chr5:26181093-26183997 REVERSE LENGTH=791 | 201606; PREDICTED: putative U-box domain-containing protein 50 isoform X1 [Fragaria vesca subsp. vesca] &gt;gi|764519568|ref|XP_011468668.1| PREDICTED: putative U-box domain-containing protein 50 isoform X1 [Fragaria vesca subsp. vesca]; sp|Q9FGD7|PUB50_ARATH Putative U-box domain-con…
26112	FvH4_3g15521	chrFvb3	+	5.91696e-06	0.00128084	-0.083	AT5G45190.1 | Cyclin family protein | Chr5:18277808-18280733 REVERSE LENGTH=579 | 201606; PREDICTED: cyclin-T1-3-like [Fragaria vesca subsp. vesca]; sp|Q9FKE6|CCT15_ARATH Cyclin-T1-5 OS=Arabidopsis thaliana OX=3702 GN=CYCT1-5 PE=1 SV=2; tr|A0A2P6Q8T8|A0A2P6Q8T8_ROSCH Putative cyclin OS=Rosa chinensis OX=74649 GN=RchiOBHm_Chr5g0026151 PE=3 SV=1
26164	FvH4_3g16050	chrFvb3	-	1.86013e-05	0.00304658	-0.011	AT1G79040.1 | photosystem II subunit R | Chr1:29736085-29736781 FORWARD LENGTH=140 | 201606; PREDICTED: photosystem II 10 kDa polypeptide, chloroplastic [Fragaria vesca subsp. vesca]; sp|Q40519|PSBR_TOBAC Photosystem II 10 kDa polypeptide, chloroplastic OS=Nicotiana tabacum OX=4097 GN=PSBR PE=2 SV=1; tr|M5WVP2|M5WVP2_PRUPE Uncharacterized protein OS=Prunus persica OX=3760 GN=PRUPE_4G143700 PE=4 S…
26277	FvH4_3g17266	chrFvb3	+	3.71447e-05	0.00485154	0.109	AT3G14690.1 | cytochrome P450%2C family 72%2C subfamily A%2C polypeptide 15 | Chr3:4937410-4939310 FORWARD LENGTH=512 | 201606; PREDICTED: cytochrome P450 CYP72A219-like [Fragaria vesca subsp. vesca]; sp|H2DH21|C7A29_PANGI Cytochrome P450 CYP72A219 OS=Panax ginseng OX=4054 PE=2 SV=1; tr|A0A2P6Q9H9|A0A2P6Q9H9_ROSCH Putative secologanin synthase OS=Rosa chinensis OX=74649 GN=RchiOBHm_Chr5g0028821 P…
26346	FvH4_3g17840	chrFvb3	-	7.85951e-05	0.00789907	0.057	AT3G14840.2 | Leucine-rich repeat transmembrane protein kinase | Chr3:4988271-4993891 FORWARD LENGTH=1020 | 201606; PREDICTED: probable leucine-rich repeat receptor-like serine/threonine-protein kinase At3g14840 [Fragaria vesca subsp. vesca]; sp|C0LGN2|Y3148_ARATH Probable leucine-rich repeat receptor-like serine/threonine-protein kinase At3g14840 OS=Arabidopsis thaliana OX=3702 GN=LRR-RLK PE=1 S…
26369	FvH4_3g17841	chrFvb3	-	8.03268e-07	0.000310815	-0.49	AT3G14840.2 | Leucine-rich repeat transmembrane protein kinase | Chr3:4988271-4993891 FORWARD LENGTH=1020 | 201606; PREDICTED: probable leucine-rich repeat receptor-like serine/threonine-protein kinase At3g14840 isoform X1 [Fragaria vesca subsp. vesca]; sp|C0LGN2|Y3148_ARATH Probable leucine-rich repeat receptor-like serine/threonine-protein kinase At3g14840 OS=Arabidopsis thaliana OX=3702 GN=LRR…
26399	FvH4_3g18010	chrFvb3	-	0.000125415	0.0106709	-0.544	AT1G06630.1 | F-box/RNI-like superfamily protein | Chr1:2028071-2031173 FORWARD LENGTH=477 | 201606; PREDICTED: FBD-associated F-box protein At4g10400-like [Fragaria vesca subsp. vesca] &gt;gi|764546806|ref|XP_011459598.1| PREDICTED: FBD-associated F-box protein At4g10400-like [Fragaria vesca subsp. vesca] &gt;gi|764546810|ref|XP_011459600.1| PREDICTED: FBD-associated F-box protein At4g10400-like…
26499	FvH4_7g13130	chrFvb7	-	1.49557e-05	0.00264545	0.177	AT3G61080.1 | Protein kinase superfamily protein | Chr3:22607152-22608883 FORWARD LENGTH=326 | 201606; PREDICTED: protein-ribulosamine 3-kinase, chloroplastic [Fragaria vesca subsp. vesca]; sp|Q9LEW8|FN3KR_ARATH Protein-ribulosamine 3-kinase, chloroplastic OS=Arabidopsis thaliana OX=3702 GN=At3g61080 PE=1 SV=2; tr|A0A2P6SGJ4|A0A2P6SGJ4_ROSCH Protein-ribulosamine 3-kinase, chloroplastic OS=Rosa ch…
26512	FvH4_3g12000	chrFvb3	-	0.000185621	0.013879	-0.299	AT1G48440.1 | B-cell receptor-associated 31-like protein | Chr1:17907075-17908327 FORWARD LENGTH=129 | 201606
26523	FvH4_5g05550	chrFvb5	+	0.000116306	0.010228	0.083	AT3G48200.1 | transmembrane protein | Chr3:17832949-17837371 REVERSE LENGTH=1088 | 201606; PREDICTED: uncharacterized protein LOC101297256 [Fragaria vesca subsp. vesca]; tr|A0A2P6P5R0|A0A2P6P5R0_ROSCH Uncharacterized protein OS=Rosa chinensis OX=74649 GN=RchiOBHm_Chr7g0193221 PE=4 SV=1
26541	FvH4_3g41980	chrFvb3	-	0.000241482	0.0165013	0.036	AT3G13300.1 | Transducin/WD40 repeat-like superfamily protein | Chr3:4304085-4309949 FORWARD LENGTH=1344 | 201606; PREDICTED: enhancer of mRNA-decapping protein 4-like [Fragaria vesca subsp. vesca]; sp|Q9LTT8|VCS_ARATH Enhancer of mRNA-decapping protein 4 OS=Arabidopsis thaliana OX=3702 GN=VCS PE=1 SV=1; tr|A0A2P6QLE2|A0A2P6QLE2_ROSCH Putative transcription factor WD40-like family OS=Rosa chinens…
26671	FvH4_3g20480	chrFvb3	-	0.000508632	0.0272872	-0.043	AT5G53760.2 | Seven transmembrane MLO family protein | Chr5:21823055-21826289 FORWARD LENGTH=573 | 201606; PREDICTED: MLO-like protein 11 isoform X1 [Fragaria vesca subsp. vesca]; sp|Q9FI00|MLO11_ARATH MLO-like protein 11 OS=Arabidopsis thaliana OX=3702 GN=MLO11 PE=2 SV=1; tr|A0A2P6QAY8|A0A2P6QAY8_ROSCH MLO-like protein OS=Rosa chinensis OX=74649 GN=MLO PE=3 SV=1
26675	FvH4_3g20490	chrFvb3	+	4.9046e-06	0.00112461	-0.627	AT3G15410.1 | Leucine-rich repeat (LRR) family protein | Chr3:5203380-5207279 FORWARD LENGTH=584 | 201606; PREDICTED: plant intracellular Ras-group-related LRR protein 6 isoform X2 [Fragaria vesca subsp. vesca]; sp|Q6K7R2|PIRL6_ORYSJ Plant intracellular Ras-group-related LRR protein 6 OS=Oryza sativa subsp. japonica OX=39947 GN=IRL6 PE=2 SV=1; tr|A0A2P6QAZ0|A0A2P6QAZ0_ROSCH Putative leucine-rich …
26708	FvH4_6g30840	chrFvb6	+	0.000882931	0.0392535	-0.064	AT1G80380.2 | P-loop containing nucleoside triphosphate hydrolases superfamily protein | Chr1:30217332-30219784 FORWARD LENGTH=456 | 201606; PREDICTED: D-glycerate 3-kinase, chloroplastic [Fragaria vesca subsp. vesca]; sp|Q944I4|GLYK_ARATH D-glycerate 3-kinase, chloroplastic OS=Arabidopsis thaliana OX=3702 GN=GLYK PE=1 SV=2; tr|A0A2P6RWK8|A0A2P6RWK8_ROSCH Putative glycerate 3-kinase OS=Rosa chine…
26786	FvH4_2g08250	chrFvb2	-	3.0721e-05	0.00428364	0.579	AT1G47740.3 | PPPDE putative thiol peptidase family protein | Chr1:17567903-17569035 FORWARD LENGTH=279 | 201606; PREDICTED: deSI-like protein At4g17486 [Fragaria vesca subsp. vesca] &gt;gi|764523164|ref|XP_011457690.1| PREDICTED: deSI-like protein At4g17486 [Fragaria vesca subsp. vesca]; sp|Q93VG8|PPDEX_ARATH DeSI-like protein At4g17486 OS=Arabidopsis thaliana OX=3702 GN=At4g17486 PE=2 SV=1; tr|…
26847	FvH4_6g11120	chrFvb6	-	0.00062995	0.0308866	0.027	AT3G51800.3 | metallopeptidase M24 family protein | Chr3:19211261-19213568 REVERSE LENGTH=385 | 201606; PREDICTED: proliferation-associated protein 2G4 [Fragaria vesca subsp. vesca]; sp|M1CZC0|EBP1_SOLTU ERBB-3 BINDING PROTEIN 1 OS=Solanum tuberosum OX=4113 GN=EBP1 PE=2 SV=1; tr|A0A2P6R8Z6|A0A2P6R8Z6_ROSCH Putative methionyl aminopeptidase OS=Rosa chinensis OX=74649 GN=RchiOBHm_Chr3g0462561 PE=4 …
26861	FvH4_4g08140	chrFvb4	-	3.03198e-08	2.07109e-05	-0.058	AT3G02920.1 | Replication protein A%2C subunit RPA32 | Chr3:651844-654189 REVERSE LENGTH=278 | 201606; PREDICTED: replication protein A 32 kDa subunit B-like [Fragaria vesca subsp. vesca]; sp|Q8LFJ8|RFA2B_ARATH Replication protein A 32 kDa subunit B OS=Arabidopsis thaliana OX=3702 GN=RPA2B PE=2 SV=1; tr|A0A2P6QTE5|A0A2P6QTE5_ROSCH Putative replication factor A protein OS=Rosa chinensis OX=74649 G…
26914	FvH4_4g27270	chrFvb4	+	2.09049e-05	0.00333563	0.101	AT1G77420.1 | alpha/beta-Hydrolases superfamily protein | Chr1:29093641-29095442 FORWARD LENGTH=382 | 201606; PREDICTED: caffeoylshikimate esterase-like [Fragaria vesca subsp. vesca]; sp|Q9C942|CSE_ARATH Caffeoylshikimate esterase OS=Arabidopsis thaliana OX=3702 GN=CSE PE=1 SV=1; tr|A0A2P6R1U7|A0A2P6R1U7_ROSCH Putative 2-acylglycerol O-acyltransferase OS=Rosa chinensis OX=74649 GN=RchiOBHm_Chr4g0…
27011	FvH4_3g27550	chrFvb3	+	0.000209058	0.0149001	-0.035	AT3G43740.1 | Leucine-rich repeat (LRR) family protein | Chr3:15644127-15645446 FORWARD LENGTH=218 | 201606; leucine-rich repeat protein 1 [Rosa chinensis] &gt;gi|1358158277|gb|PRQ32755.1| putative transferase [Rosa chinensis]; sp|Q6NQP4|LRR2_ARATH Leucine-rich repeat protein 2 OS=Arabidopsis thaliana OX=3702 GN=LRR2 PE=2 SV=1; tr|A0A2P6QEZ5|A0A2P6QEZ5_ROSCH Putative transferase OS=Rosa chinensis…
27038	FvH4_3g23220	chrFvb3	+	0.00109763	0.0450653	-0.094	AT3G20440.2 | Alpha amylase family protein | Chr3:7123603-7130364 REVERSE LENGTH=899 | 201606; PREDICTED: 1,4-alpha-glucan-branching enzyme 3, chloroplastic/amyloplastic isoform X1 [Fragaria vesca subsp. vesca]; sp|D2WL32|GLGB3_ARATH 1,4-alpha-glucan-branching enzyme 3, chloroplastic/amyloplastic OS=Arabidopsis thaliana OX=3702 GN=SBE3 PE=1 SV=1; tr|A0A251PP82|A0A251PP82_PRUPE Uncharacterized pro…
27096	FvH4_3g39460	chrFvb3	-	1.96993e-06	0.000615952	-0.09	AT5G58490.1 | NAD(P)-binding Rossmann-fold superfamily protein | Chr5:23643068-23644455 FORWARD LENGTH=324 | 201606; PREDICTED: cinnamoyl-CoA reductase 1 [Fragaria vesca subsp. vesca]; sp|Q9S9N9|CCR1_ARATH Cinnamoyl-CoA reductase 1 OS=Arabidopsis thaliana OX=3702 GN=CCR1 PE=1 SV=1; tr|A0A2P6QKC5|A0A2P6QKC5_ROSCH Putative cinnamoyl-CoA reductase OS=Rosa chinensis OX=74649 GN=RchiOBHm_Chr5g0071191 …
27158	FvH4_7g04100	chrFvb7	-	0.00102059	0.0430414	0.046	AT2G38720.1 | microtubule-associated protein 65-5 | Chr2:16188047-16192102 FORWARD LENGTH=550 | 201606; PREDICTED: 65-kDa microtubule-associated protein 5 [Fragaria vesca subsp. vesca]; sp|Q9ZVJ3|MA655_ARATH 65-kDa microtubule-associated protein 5 OS=Arabidopsis thaliana OX=3702 GN=MAP65-5 PE=1 SV=2; tr|A0A2P6SAQ6|A0A2P6SAQ6_ROSCH Putative microtubule-associated protein, MAP65/Ase1/PRC1 OS=Rosa c…
27201	FvH4_3g24730	chrFvb3	+	3.83173e-05	0.00489628	0.07	AT5G22460.3 | alpha/beta-Hydrolases superfamily protein | Chr5:7443659-7445269 REVERSE LENGTH=340 | 201606; PREDICTED: uncharacterized protein LOC101311440 [Fragaria vesca subsp. vesca]; tr|A0A2P6QDL1|A0A2P6QDL1_ROSCH Putative alpha/Beta hydrolase OS=Rosa chinensis OX=74649 GN=RchiOBHm_Chr5g0044331 PE=4 SV=1
27203	FvH4_3g24730	chrFvb3	+	2.0856e-09	1.95636e-06	0.092	AT5G22460.3 | alpha/beta-Hydrolases superfamily protein | Chr5:7443659-7445269 REVERSE LENGTH=340 | 201606; PREDICTED: uncharacterized protein LOC101311440 [Fragaria vesca subsp. vesca]; tr|A0A2P6QDL1|A0A2P6QDL1_ROSCH Putative alpha/Beta hydrolase OS=Rosa chinensis OX=74649 GN=RchiOBHm_Chr5g0044331 PE=4 SV=1
27222	FvH4_3g24900	chrFvb3	+	0.0010977	0.0450653	0.015	AT1G08360.1 | Ribosomal protein L1p/L10e family | Chr1:2636231-2637694 FORWARD LENGTH=216 | 201606; PREDICTED: 60S ribosomal protein L10a-1 [Fragaria vesca subsp. vesca]; sp|B7F845|R10A_ORYSJ 60S ribosomal protein L10a OS=Oryza sativa subsp. japonica OX=39947 GN=RPL10A PE=1 SV=1; tr|A0A2P6QDN8|A0A2P6QDN8_ROSCH Ribosomal protein OS=Rosa chinensis OX=74649 GN=RchiOBHm_Chr5g0044561 PE=3 SV=1
27238	FvH4_3g46100	chrFvb3	+	0.000503947	0.0270828	0.174	AT4G20350.6 | oxidoreductase | Chr4:10988391-10989733 FORWARD LENGTH=241 | 201606; PREDICTED: alpha-ketoglutarate-dependent dioxygenase alkB homolog 6 [Fragaria vesca subsp. vesca]; sp|Q8K2U2|ALKB6_MOUSE Alpha-ketoglutarate-dependent dioxygenase alkB homolog 6 OS=Mus musculus OX=10090 GN=Alkbh6 PE=2 SV=3; tr|A0A2P6QNS1|A0A2P6QNS1_ROSCH Putative alpha-ketoglutarate-dependent dioxygenase AlkB OS=Ro…
27277	FvH4_3g25260	chrFvb3	-	7.62155e-05	0.00776069	0.369	AT4G13650.1 | Pentatricopeptide repeat (PPR) superfamily protein | Chr4:7939611-7942898 REVERSE LENGTH=1064 | 201606; PREDICTED: pentatricopeptide repeat-containing protein At4g13650 [Fragaria vesca subsp. vesca] &gt;gi|764543434|ref|XP_011459313.1| PREDICTED: pentatricopeptide repeat-containing protein At4g13650 [Fragaria vesca subsp. vesca] &gt;gi|764543439|ref|XP_011459314.1| PREDICTED: pentat…
27280	FvH4_7g23490	chrFvb7	+	0.000344491	0.0212859	-0.07	AT5G05980.2 | DHFS-FPGS homolog B | Chr5:1799738-1804177 REVERSE LENGTH=513 | 201606; PREDICTED: folylpolyglutamate synthase [Fragaria vesca subsp. vesca]; sp|F4K2A1|FPGS1_ARATH Folylpolyglutamate synthase OS=Arabidopsis thaliana OX=3702 GN=FPGS1 PE=1 SV=1; tr|A0A2P6SKT3|A0A2P6SKT3_ROSCH Folylpolyglutamate synthase OS=Rosa chinensis OX=74649 GN=RchiOBHm_Chr1g0368621 PE=3 SV=1
27343	FvH4_5g17490	chrFvb5	+	0.000297126	0.019282	0.328	AT1G48540.3 | Outer arm dynein light chain 1 protein | Chr1:17945540-17950196 FORWARD LENGTH=1018 | 201606; PREDICTED: uncharacterized protein LOC101304577 [Fragaria vesca subsp. vesca]; sp|Q6P4K6|S11IP_XENTR Serine/threonine-protein kinase 11-interacting protein OS=Xenopus tropicalis OX=8364 GN=stk11ip PE=2 SV=1; tr|A0A2P6P1S5|A0A2P6P1S5_ROSCH Putative leucine-rich repeat domain, L domain-contai…
27381	FvH4_3g26671	chrFvb3	+	0.00105373	0.044019	-0.058	AT3G44200.2 | serine/threonine-protein kinase NEK5 | Chr3:15906788-15911365 FORWARD LENGTH=956 | 201606; PREDICTED: serine/threonine-protein kinase Nek5 [Fragaria vesca subsp. vesca]; sp|Q0WPH8|NEK5_ARATH Serine/threonine-protein kinase Nek5 OS=Arabidopsis thaliana OX=3702 GN=NEK5 PE=1 SV=1; tr|A0A2P6QEI1|A0A2P6QEI1_ROSCH Uncharacterized protein OS=Rosa chinensis OX=74649 GN=RchiOBHm_Chr5g0048101…
27406	FvH4_7g02550	chrFvb7	+	0.000616555	0.0305443	-0.398	AT1G58080.1 | ATP phosphoribosyl transferase 1 | Chr1:21504562-21507429 REVERSE LENGTH=411 | 201606; PREDICTED: ATP phosphoribosyltransferase 1, chloroplastic-like [Fragaria vesca subsp. vesca]; sp|Q9S762|HIS1A_ARATH ATP phosphoribosyltransferase 1, chloroplastic OS=Arabidopsis thaliana OX=3702 GN=HISN1A PE=1 SV=1; tr|A0A2P6S8Y9|A0A2P6S8Y9_ROSCH Putative ATP phosphoribosyltransferase OS=Rosa chin…
27468	FvH4_3g27580	chrFvb3	+	8.21876e-05	0.00802561	0.131	AT5G19500.1 | Tryptophan/tyrosine permease | Chr5:6579019-6581699 FORWARD LENGTH=505 | 201606; PREDICTED: uncharacterized protein LOC101298677 isoform X1 [Fragaria vesca subsp. vesca]; sp|P0AAD5|TYRP_SHIFL Tyrosine-specific transport protein OS=Shigella flexneri OX=623 GN=tyrP PE=3 SV=1; tr|A0A2P6QF11|A0A2P6QF11_ROSCH Putative amino acid/polyamine transporter 2 OS=Rosa chinensis OX=74649 GN=RchiO…
27472	FvH4_3g27580	chrFvb3	+	5.82039e-05	0.00657556	0.348	AT5G19500.1 | Tryptophan/tyrosine permease | Chr5:6579019-6581699 FORWARD LENGTH=505 | 201606; PREDICTED: uncharacterized protein LOC101298677 isoform X1 [Fragaria vesca subsp. vesca]; sp|P0AAD5|TYRP_SHIFL Tyrosine-specific transport protein OS=Shigella flexneri OX=623 GN=tyrP PE=3 SV=1; tr|A0A2P6QF11|A0A2P6QF11_ROSCH Putative amino acid/polyamine transporter 2 OS=Rosa chinensis OX=74649 GN=RchiO…
27474	FvH4_3g27580	chrFvb3	+	0.000464878	0.0255601	-0.275	AT5G19500.1 | Tryptophan/tyrosine permease | Chr5:6579019-6581699 FORWARD LENGTH=505 | 201606; PREDICTED: uncharacterized protein LOC101298677 isoform X1 [Fragaria vesca subsp. vesca]; sp|P0AAD5|TYRP_SHIFL Tyrosine-specific transport protein OS=Shigella flexneri OX=623 GN=tyrP PE=3 SV=1; tr|A0A2P6QF11|A0A2P6QF11_ROSCH Putative amino acid/polyamine transporter 2 OS=Rosa chinensis OX=74649 GN=RchiO…
27533	FvH4_4g00720	chrFvb4	+	9.33471e-05	0.00872979	-0.227	AT4G14790.2 | ATP-dependent RNA helicase | Chr4:8496351-8499829 REVERSE LENGTH=571 | 201606; PREDICTED: ATP-dependent RNA helicase SUV3, mitochondrial isoform X1 [Fragaria vesca subsp. vesca]; sp|Q9SMX1|SUV3M_ARATH DExH-box ATP-dependent RNA helicase DExH16, mitochondrial OS=Arabidopsis thaliana OX=3702 GN=SUV3 PE=1 SV=1; tr|A0A2P6QP65|A0A2P6QP65_ROSCH Putative RNA helicase OS=Rosa chinensis OX=7…
27604	FvH4_3g32630	chrFvb3	-	0.000152871	0.0122277	0.24	AT2G28470.4 | beta-galactosidase 8 | Chr2:12169047-12173146 REVERSE LENGTH=846 | 201606; PREDICTED: beta-galactosidase 8 [Fragaria vesca subsp. vesca]; sp|Q9SCV4|BGAL8_ARATH Beta-galactosidase 8 OS=Arabidopsis thaliana OX=3702 GN=BGAL8 PE=2 SV=2; tr|Q93X57|Q93X57_FRAAN Beta-galactosidase OS=Fragaria ananassa OX=3747 GN=beta-gal2 PE=2 SV=1
27615	FvH4_2g29870	chrFvb2	-	0.00117046	0.0469932	-0.008	AT4G21410.3 | cysteine-rich RLK (RECEPTOR-like protein kinase) 29 | Chr4:11402463-11405025 REVERSE LENGTH=679 | 201606; PREDICTED: uncharacterized protein LOC101305918 [Fragaria vesca subsp. vesca]; sp|Q8S9L6|CRK29_ARATH Cysteine-rich receptor-like protein kinase 29 OS=Arabidopsis thaliana OX=3702 GN=CRK29 PE=2 SV=1; tr|A0A2P6PY64|A0A2P6PY64_ROSCH Uncharacterized protein OS=Rosa chinensis OX=7464…
27649	FvH4_6g30390	chrFvb6	+	0.00122458	0.0481051	0.017	AT3G15660.2 | glutaredoxin 4 | Chr3:5308134-5309383 REVERSE LENGTH=169 | 201606; PREDICTED: monothiol glutaredoxin-S15, mitochondrial [Fragaria vesca subsp. vesca]; sp|Q8LBK6|GRS15_ARATH Monothiol glutaredoxin-S15, mitochondrial OS=Arabidopsis thaliana OX=3702 GN=GRXS15 PE=1 SV=2; tr|A0A2P6RWE0|A0A2P6RWE0_ROSCH Putative thioredoxin-like, glutaredoxin, PICOT OS=Rosa chinensis OX=74649 GN=RchiOBHm_…
27727	FvH4_3g29931	chrFvb3	+	2.17755e-05	0.00340435	0.19
27747	FvH4_3g29980	chrFvb3	-	1.87052e-05	0.00304748	0.359	AT5G22740.1 | cellulose synthase-like A02 | Chr5:7555379-7559866 REVERSE LENGTH=534 | 201606; PREDICTED: glucomannan 4-beta-mannosyltransferase 2 [Fragaria vesca subsp. vesca]; sp|Q9FNI7|CSLA2_ARATH Glucomannan 4-beta-mannosyltransferase 2 OS=Arabidopsis thaliana OX=3702 GN=CSLA2 PE=1 SV=1; tr|A0A2P6QGD7|A0A2P6QGD7_ROSCH Putative glucomannan 4-beta-mannosyltransferase OS=Rosa chinensis OX=74649 G…
27831	FvH4_3g30430	chrFvb3	+	0.000110119	0.00980996	0.168	AT5G19530.2 | S-adenosyl-L-methionine-dependent methyltransferases superfamily protein | Chr5:6589176-6591070 REVERSE LENGTH=332 | 201606; PREDICTED: thermospermine synthase ACAULIS5-like [Fragaria vesca subsp. vesca]; sp|Q9S7X6|ACL5_ARATH Thermospermine synthase ACAULIS5 OS=Arabidopsis thaliana OX=3702 GN=ACL5 PE=1 SV=1; tr|A0A2P6Q1I5|A0A2P6Q1I5_ROSCH Putative spermidine synthase OS=Rosa chinens…
27872	FvH4_3g12660	chrFvb3	-	4.70522e-07	0.000208072	0.667	AT1G31070.2 | N-acetylglucosamine-1-phosphate uridylyltransferase 1 | Chr1:11084951-11088361 FORWARD LENGTH=505 | 201606; PREDICTED: UDP-N-acetylglucosamine diphosphorylase 1 [Fragaria vesca subsp. vesca]; sp|Q940S3|UAP1_ARATH UDP-N-acetylglucosamine diphosphorylase 1 OS=Arabidopsis thaliana OX=3702 GN=GLCNAC1PUT1 PE=1 SV=1; tr|A0A314UQX0|A0A314UQX0_PRUYE UDP-N-acetylglucosamine diphosphorylase 1…
27910	FvH4_6g08720	chrFvb6	+	5.45751e-05	0.00628019	0.019	PREDICTED: uncharacterized protein LOC101311974 isoform X4 [Fragaria vesca subsp. vesca]; tr|A0A2P6R821|A0A2P6R821_ROSCH Uncharacterized protein OS=Rosa chinensis OX=74649 GN=RchiOBHm_Chr3g0458901 PE=4 SV=1
27923	FvH4_6g08720	chrFvb6	+	3.33067e-16	5.15504e-12	-0.089	PREDICTED: uncharacterized protein LOC101311974 isoform X4 [Fragaria vesca subsp. vesca]; tr|A0A2P6R821|A0A2P6R821_ROSCH Uncharacterized protein OS=Rosa chinensis OX=74649 GN=RchiOBHm_Chr3g0458901 PE=4 SV=1
27948	FvH4_3g31250	chrFvb3	+	0.000209386	0.0149001	-0.186	AT4G02260.4 | RELA/SPOT homolog 1 | Chr4:985451-991178 FORWARD LENGTH=868 | 201606; PREDICTED: putative GTP diphosphokinase RSH1, chloroplastic isoform X1 [Fragaria vesca subsp. vesca]; sp|P0DKG8|RSH1L_ARATH Putative GTP diphosphokinase RSH1, chloroplastic OS=Arabidopsis thaliana OX=3702 GN=RSH1 PE=1 SV=1; tr|W9R132|W9R132_9ROSA GTP pyrophosphokinase OS=Morus notabilis OX=981085 GN=L484_011127 PE…
27955	FvH4_3g45990	chrFvb3	+	0.000490079	0.0265681	-0.608	AT3G13410.1 | 2-C-methyl-D-erythritol 4-phosphate cytidylyltransferase | Chr3:4362149-4364032 REVERSE LENGTH=321 | 201606; PREDICTED: uncharacterized protein LOC101308360 [Fragaria vesca subsp. vesca]; tr|A0A2P6QNQ6|A0A2P6QNQ6_ROSCH Uncharacterized protein OS=Rosa chinensis OX=74649 GN=RchiOBHm_Chr5g0084101 PE=4 SV=1
28046	FvH4_3g32190	chrFvb3	-	0.000125479	0.0106709	0.262	AT5G60690.1 | Homeobox-leucine zipper family protein / lipid-binding START domain-containing protein | Chr5:24397734-24401933 FORWARD LENGTH=842 | 201606; PREDICTED: homeobox-leucine zipper protein REVOLUTA [Fragaria vesca subsp. vesca]; sp|Q9SE43|REV_ARATH Homeobox-leucine zipper protein REVOLUTA OS=Arabidopsis thaliana OX=3702 GN=REV PE=1 SV=2; tr|A0A2P6QH91|A0A2P6QH91_ROSCH Putative transcript…
28088	FvH4_3g32830	chrFvb3	+	0.00110504	0.0451871	0.556	AT3G45290.1 | Seven transmembrane MLO family protein | Chr3:16617586-16621352 FORWARD LENGTH=508 | 201606; PREDICTED: MLO-like protein 3 [Fragaria vesca subsp. vesca]; sp|Q94KB9|MLO3_ARATH MLO-like protein 3 OS=Arabidopsis thaliana OX=3702 GN=MLO3 PE=2 SV=1; tr|A0A2P6QHJ6|A0A2P6QHJ6_ROSCH MLO-like protein OS=Rosa chinensis OX=74649 GN=MLO PE=3 SV=1
28105	FvH4_3g33211	chrFvb3	-	3.73801e-05	0.00486177	-0.271	AT4G18975.2 | Pentatricopeptide repeat (PPR) superfamily protein | Chr4:10392170-10393503 REVERSE LENGTH=260 | 201606; PREDICTED: pentatricopeptide repeat-containing protein At4g18975, chloroplastic-like isoform X2 [Fragaria vesca subsp. vesca]; sp|Q2V3H0|PP322_ARATH Pentatricopeptide repeat-containing protein At4g18975, chloroplastic OS=Arabidopsis thaliana OX=3702 GN=At4g18975 PE=2 SV=2; tr|A0A…
28171	FvH4_3g33910	chrFvb3	-	0.000499139	0.027012	-0.009	AT1G07890.8 | ascorbate peroxidase 1 | Chr1:2438005-2439435 FORWARD LENGTH=250 | 201606; PREDICTED: L-ascorbate peroxidase, cytosolic [Fragaria vesca subsp. vesca] &gt;gi|5257552|gb|AAD41405.1|AF159630_1 cytosolic ascorbate peroxidase [Fragaria x ananassa] &gt;gi|2738949|gb|AAB94574.1| cytosolic ascorbate peroxidase [Fragaria x ananassa]; sp|P48534|APX1_PEA L-ascorbate peroxidase, cytosolic OS=Pi…
28326	FvH4_3g36030	chrFvb3	+	0.000668337	0.0322752	-0.008	AT3G09390.2 | metallothionein 2A | Chr3:2889737-2890188 REVERSE LENGTH=81 | 201606; hypothetical protein POPTR_0019s13150g [Populus trichocarpa]; sp|P43390|MT2_ACTDE Metallothionein-like protein type 2 OS=Actinidia deliciosa OX=3627 GN=pKIWI504 PE=2 SV=1; tr|A0A2P6QIN2|A0A2P6QIN2_ROSCH Putative Metallothionein, family 15, plant OS=Rosa chinensis OX=74649 GN=RchiOBHm_Chr5g0064481 PE=4 SV=1
28364	FvH4_4g30420	chrFvb4	+	0.000284297	0.0188043	-0.04	AT5G61240.1 | Leucine-rich repeat (LRR) family protein | Chr5:24629485-24631958 FORWARD LENGTH=326 | 201606; PREDICTED: probable leucine-rich repeat receptor-like protein kinase At1g35710 [Fragaria vesca subsp. vesca] &gt;gi|764574951|ref|XP_011463033.1| PREDICTED: probable leucine-rich repeat receptor-like protein kinase At1g35710 [Fragaria vesca subsp. vesca]; sp|Q9SRL7|RLP35_ARATH Receptor-lik…
28412	FvH4_7g24220	chrFvb7	+	0.000115944	0.0102252	0.29	AT5G05740.2 | ethylene-dependent gravitropism-deficient and yellow-green-like 2 | Chr5:1724023-1726859 REVERSE LENGTH=527 | 201606; PREDICTED: probable zinc metalloprotease EGY2, chloroplastic [Fragaria vesca subsp. vesca]; sp|Q9FFK3|EGY2_ARATH Probable zinc metalloprotease EGY2, chloroplastic OS=Arabidopsis thaliana OX=3702 GN=EGY2 PE=3 SV=1; tr|A0A2P6SL61|A0A2P6SL61_ROSCH Uncharacterized protei…
28456	FvH4_6g17860	chrFvb6	+	6.68505e-05	0.00708684	-0.033	AT5G04560.3 | HhH-GPD base excision DNA repair family protein | Chr5:1310671-1318091 FORWARD LENGTH=1729 | 201606; PREDICTED: protein ROS1 [Fragaria vesca subsp. vesca] &gt;gi|764603421|ref|XP_011466798.1| PREDICTED: protein ROS1 [Fragaria vesca subsp. vesca]; sp|Q8LK56|DME_ARATH Transcriptional activator DEMETER OS=Arabidopsis thaliana OX=3702 GN=DME PE=1 SV=2; tr|A0A2P6RBI1|A0A2P6RBI1_ROSCH Put…
28490	FvH4_3g37720	chrFvb3	+	0.000705961	0.0335684	0.333	AT5G58970.2 | uncoupling protein 2 | Chr5:23809437-23811018 REVERSE LENGTH=272 | 201606; PREDICTED: mitochondrial uncoupling protein 2 [Fragaria vesca subsp. vesca]; sp|Q9ZWG1|PUMP2_ARATH Mitochondrial uncoupling protein 2 OS=Arabidopsis thaliana OX=3702 GN=PUMP2 PE=2 SV=1; tr|A0A2P6QJL7|A0A2P6QJL7_ROSCH Putative mitochondrial brown fat uncoupling protein OS=Rosa chinensis OX=74649 GN=RchiOBHm_Ch…
28508	FvH4_3g37890	chrFvb3	+	8.96575e-05	0.00856589	-0.192	AT1G07350.1 | RNA-binding (RRM/RBD/RNP motifs) family protein | Chr1:2257732-2260101 REVERSE LENGTH=382 | 201606; PREDICTED: serine/arginine-rich splicing factor SR45a isoform X1 [Fragaria vesca subsp. vesca]; sp|Q84TH4|SR45A_ARATH Serine/arginine-rich splicing factor SR45a OS=Arabidopsis thaliana OX=3702 GN=SR45A PE=1 SV=1; tr|I3T4I1|I3T4I1_MEDTR RNA-binding (RRM/RBD/RNP motif) family protein OS…
28552	FvH4_7g24471	chrFvb7	+	0.000798519	0.0365653	-0.099	AT3G08510.2 | phospholipase C 2 | Chr3:2582626-2585556 REVERSE LENGTH=581 | 201606; PREDICTED: phosphoinositide phospholipase C 2-like isoform X1 [Fragaria vesca subsp. vesca]; sp|Q39033|PLCD2_ARATH Phosphoinositide phospholipase C 2 OS=Arabidopsis thaliana OX=3702 GN=PLC2 PE=1 SV=1; tr|M5X6R8|M5X6R8_PRUPE Phosphoinositide phospholipase C OS=Prunus persica OX=3760 GN=PRUPE_2G250100 PE=4 SV=1
28586	FvH4_3g38560	chrFvb3	+	0.000550653	0.0285446	-0.038	AT5G58720.1 | smr (Small MutS Related) domain-containing protein | Chr5:23719976-23722974 REVERSE LENGTH=519 | 201606; PREDICTED: uncharacterized protein LOC101312705 isoform X2 [Fragaria vesca subsp. vesca]; sp|O65573|Y5872_ARATH SMR domain-containing protein At5g58720 OS=Arabidopsis thaliana OX=3702 GN=PIPC PE=1 SV=1; tr|A0A2P6QJX2|A0A2P6QJX2_ROSCH Putative Smr domain-containing protein OS=Rosa…
28605	FvH4_4g27440	chrFvb4	+	6.18823e-08	3.75601e-05	-0.244	AT2G22540.3 | K-box region and MADS-box transcription factor family protein | Chr2:9580417-9583603 FORWARD LENGTH=240 | 201606; PREDICTED: MADS-box protein SVP-like isoform X2 [Fragaria vesca subsp. vesca]; sp|Q9FVC1|SVP_ARATH MADS-box protein SVP OS=Arabidopsis thaliana OX=3702 GN=SVP PE=1 SV=1; tr|A0A0X8MPC2|A0A0X8MPC2_FRAAN SVP1 OS=Fragaria ananassa OX=3747 PE=2 SV=1
28690	FvH4_3g39690	chrFvb3	-	2.11188e-06	0.000634693	0.6	AT2G30200.2 | EMBRYO DEFECTIVE 3147 | Chr2:12883340-12885482 REVERSE LENGTH=369 | 201606; PREDICTED: malonyl-CoA-acyl carrier protein transacylase, mitochondrial isoform X2 [Fragaria vesca subsp. vesca]; sp|Q8IVS2|FABD_HUMAN Malonyl-CoA-acyl carrier protein transacylase, mitochondrial OS=Homo sapiens OX=9606 GN=MCAT PE=1 SV=2; tr|A0A2P6QKG1|A0A2P6QKG1_ROSCH Putative [Acyl-carrier-protein] S-malon…
28693	FvH4_3g19110	chrFvb3	+	0.00124141	0.0485199	0.028	AT5G46030.3 | transcription elongation factor-like protein | Chr5:18670531-18671138 FORWARD LENGTH=120 | 201606; PREDICTED: transcription elongation factor 1 homolog [Fragaria vesca subsp. vesca]; sp|Q8LHP0|ELOF1_ORYSJ Transcription elongation factor 1 homolog OS=Oryza sativa subsp. japonica OX=39947 GN=Os07g0631100 PE=3 SV=1; tr|A0A2P6QAA8|A0A2P6QAA8_ROSCH Transcription elongation factor 1 homol…
28699	FvH4_3g40050	chrFvb3	+	0.000140301	0.0113691	-0.473	AT2G40435.1 | transcription factor SCREAM-like protein | Chr2:16887048-16888407 FORWARD LENGTH=158 | 201606; tr|A0A2P6QKL8|A0A2P6QKL8_ROSCH Putative transcription factor bHLH family OS=Rosa chinensis OX=74649 GN=RchiOBHm_Chr5g0072201 PE=4 SV=1; transcription factor SCREAM2-like [Rosa chinensis]
28723	FvH4_4g29230	chrFvb4	+	0.00110652	0.0451879	-0.221	AT1G69010.1 | BES1-interacting Myc-like protein 2 | Chr1:25941804-25943599 FORWARD LENGTH=311 | 201606; PREDICTED: transcription factor BIM2 [Fragaria vesca subsp. vesca]; sp|Q9CAA4|BIM2_ARATH Transcription factor BIM2 OS=Arabidopsis thaliana OX=3702 GN=BIM2 PE=1 SV=1; tr|A0A2P6R297|A0A2P6R297_ROSCH Putative transcription factor bHLH family OS=Rosa chinensis OX=74649 GN=RchiOBHm_Chr4g0437281 PE=4…
28909	FvH4_5g10180	chrFvb5	+	1.02362e-05	0.00190881	-0.073	AT1G80670.1 | Transducin/WD40 repeat-like superfamily protein | Chr1:30320809-30323543 REVERSE LENGTH=349 | 201606; PREDICTED: protein RAE1-like [Fragaria vesca subsp. vesca]; sp|Q38942|RAE1_ARATH Protein RAE1 OS=Arabidopsis thaliana OX=3702 GN=RAE1 PE=1 SV=2; tr|A0A2P6P4H1|A0A2P6P4H1_ROSCH Putative transcription factor WD40-like family OS=Rosa chinensis OX=74649 GN=RchiOBHm_Chr7g0188071 PE=4 SV=1
28981	FvH4_3g43050	chrFvb3	-	0.000194752	0.0142856	0.44	AT3G20870.3 | ZIP metal ion transporter family | Chr3:7309499-7312476 REVERSE LENGTH=276 | 201606; PREDICTED: zinc transporter ZTP29 [Fragaria vesca subsp. vesca]; sp|Q940Q3|ZTP29_ARATH Zinc transporter ZTP29 OS=Arabidopsis thaliana OX=3702 GN=ZTP29 PE=2 SV=1; tr|A0A2P6QLW6|A0A2P6QLW6_ROSCH Putative zinc/iron permease OS=Rosa chinensis OX=74649 GN=RchiOBHm_Chr5g0077111 PE=4 SV=1
29000	FvH4_3g43320	chrFvb3	+	0.000157735	0.0123926	-0.11	AT5G12920.6 | Transducin/WD40 repeat-like superfamily protein | Chr5:4077917-4082585 REVERSE LENGTH=524 | 201606; PREDICTED: uncharacterized protein LOC101298408 isoform X1 [Fragaria vesca subsp. vesca]; tr|A0A2P6QLY4|A0A2P6QLY4_ROSCH Putative transcription factor WD40-like family OS=Rosa chinensis OX=74649 GN=RchiOBHm_Chr5g0077431 PE=4 SV=1
29006	FvH4_3g13940	chrFvb3	+	0.000559636	0.0286814	0.22	AT1G79380.1 | Ca(2)-dependent phospholipid-binding protein (Copine) family | Chr1:29860812-29863023 FORWARD LENGTH=401 | 201606; PREDICTED: E3 ubiquitin-protein ligase RGLG2 isoform X1 [Fragaria vesca subsp. vesca]; sp|Q9SAL0|RGLG4_ARATH E3 ubiquitin-protein ligase RGLG4 OS=Arabidopsis thaliana OX=3702 GN=RGLG4 PE=1 SV=1; tr|A0A2P6Q7Z2|A0A2P6Q7Z2_ROSCH Putative transcription factor C2H2 family OS…
29019	FvH4_3g43460	chrFvb3	+	0.000438369	0.0247622	-0.052	AT5G06150.1 | Cyclin family protein | Chr5:1859542-1861570 REVERSE LENGTH=445 | 201606; PREDICTED: G2/mitotic-specific cyclin S13-7-like [Fragaria vesca subsp. vesca]; sp|P34800|CCN1_ANTMA G2/mitotic-specific cyclin-1 OS=Antirrhinum majus OX=4151 PE=2 SV=1; tr|A0A2P6QM35|A0A2P6QM35_ROSCH Putative cyclin OS=Rosa chinensis OX=74649 GN=RchiOBHm_Chr5g0077871 PE=3 SV=1
29044	FvH4_5g04490	chrFvb5	+	9.09515e-05	0.00863621	-0.567	AT1G64390.1 | glycosyl hydrolase 9C2 | Chr1:23911329-23914642 FORWARD LENGTH=620 | 201606; PREDICTED: endoglucanase 6 [Fragaria vesca subsp. vesca]; sp|Q42059|GUN6_ARATH Endoglucanase 6 OS=Arabidopsis thaliana OX=3702 GN=At1g64390 PE=2 SV=2; tr|Q8L6S6|Q8L6S6_FRAAN Endoglucanase OS=Fragaria ananassa OX=3747 GN=faEG3 PE=3 SV=1
29393	FvH4_6g25000	chrFvb6	-	0.000290457	0.0190489	-0.333	AT1G55750.4 | BSD domain (BTF2-like transcription factors%2C Synapse-associated proteins and DOS2-like proteins) | Chr1:20841322-20845135 REVERSE LENGTH=515 | 201606; PREDICTED: probable RNA polymerase II transcription factor B subunit 1-1 [Fragaria vesca subsp. vesca]; sp|Q3ECP0|TFB1A_ARATH General transcription and DNA repair factor IIH subunit TFB1-1 OS=Arabidopsis thaliana OX=3702 GN=TFB1-1 P…
29396	FvH4_6g28470	chrFvb6	+	0.000902083	0.0398914	-0.336	AT4G31860.1 | Protein phosphatase 2C family protein | Chr4:15406685-15408589 REVERSE LENGTH=357 | 201606; PREDICTED: probable protein phosphatase 2C 60 isoform X2 [Fragaria vesca subsp. vesca]; sp|Q9SZ53|P2C60_ARATH Probable protein phosphatase 2C 60 OS=Arabidopsis thaliana OX=3702 GN=At4g31860 PE=2 SV=1; tr|A0A2P6RVF1|A0A2P6RVF1_ROSCH Uncharacterized protein OS=Rosa chinensis OX=74649 GN=RchiOBH…
29415	FvH4_4g12510	chrFvb4	+	0.00119417	0.0474785	0.052	AT5G26570.1 | chloroplastidic phosphoglucan%2C water dikinase (ATGWD3) | Chr5:9261580-9267526 FORWARD LENGTH=1196 | 201606; PREDICTED: phosphoglucan, water dikinase, chloroplastic [Fragaria vesca subsp. vesca]; sp|Q6ZY51|PWD_ARATH Phosphoglucan, water dikinase, chloroplastic OS=Arabidopsis thaliana OX=3702 GN=GWD3 PE=1 SV=1; tr|A0A2P6QVK3|A0A2P6QVK3_ROSCH Putative phosphoglucan, water dikinase OS…
29462	FvH4_1g29710	chrFvb1	+	0.000339247	0.0210449	-0.111	AT1G08810.1 | myb domain protein 60 | Chr1:2819279-2820329 REVERSE LENGTH=280 | 201606; PREDICTED: myb-related protein 306 [Fragaria vesca subsp. vesca]; sp|P81392|MYB06_ANTMA Myb-related protein 306 OS=Antirrhinum majus OX=4151 GN=MYB306 PE=2 SV=1; tr|A0A2P6RHA2|A0A2P6RHA2_ROSCH Putative transcription factor MYB-HB-like family OS=Rosa chinensis OX=74649 GN=RchiOBHm_Chr3g0495721 PE=4 SV=1
29534	FvH4_4g03890	chrFvb4	-	0.000204215	0.0147011	-0.334	AT3G23360.1 | Protein phosphatase 2C family protein | Chr3:8355257-8356381 REVERSE LENGTH=260 | 201606; PREDICTED: putative protein phosphatase 2C-like protein 44 isoform X1 [Fragaria vesca subsp. vesca]; sp|Q9LW60|P2C44_ARATH Putative protein phosphatase 2C-like protein 44 OS=Arabidopsis thaliana OX=3702 GN=At3g23360 PE=5 SV=1; tr|A0A2P6QR35|A0A2P6QR35_ROSCH Uncharacterized protein OS=Rosa chine…
29614	FvH4_4g05030	chrFvb4	-	4.20317e-06	0.00104087	0.373	AT1G48520.1 | GLU-ADT subunit B | Chr1:17940185-17942540 FORWARD LENGTH=550 | 201606; PREDICTED: glutamyl-tRNA(Gln) amidotransferase subunit B, chloroplastic/mitochondrial [Fragaria vesca subsp. vesca]; sp|B9SQR9|GATB_RICCO Glutamyl-tRNA(Gln) amidotransferase subunit B, chloroplastic/mitochondrial OS=Ricinus communis OX=3988 GN=GATB PE=3 SV=1; tr|A0A2P6P8F6|A0A2P6P8F6_ROSCH Glutamyl-tRNA(Gln) ami…
29631	FvH4_4g05250	chrFvb4	+	2.09036e-06	0.000634384	-0.644	AT4G13550.2 | putative triglyceride lipase | Chr4:7871251-7876877 REVERSE LENGTH=854 | 201606; PREDICTED: uncharacterized protein LOC101295618 isoform X1 [Fragaria vesca subsp. vesca]; sp|Q0CBM7|FAEA_ASPTN Probable feruloyl esterase A OS=Aspergillus terreus (strain NIH 2624 / FGSC A1156) OX=341663 GN=faeA PE=3 SV=1; tr|A0A2P6QRP4|A0A2P6QRP4_ROSCH Putative feruloyl esterase OS=Rosa chinensis OX=74…
29703	FvH4_5g24510	chrFvb5	-	5.57362e-05	0.00636647	-0.247	AT4G19420.2 | Pectinacetylesterase family protein | Chr4:10587504-10589807 REVERSE LENGTH=397 | 201606; PREDICTED: pectin acetylesterase 8-like [Fragaria vesca subsp. vesca] &gt;gi|764591693|ref|XP_011465290.1| PREDICTED: pectin acetylesterase 8-like [Fragaria vesca subsp. vesca] &gt;gi|764591697|ref|XP_011465291.1| PREDICTED: pectin acetylesterase 8-like [Fragaria vesca subsp. vesca]; sp|Q6DBP4|…
29717	FvH4_4g05990	chrFvb4	-	0.000811979	0.0370174	0.071	AT2G07050.1 | cycloartenol synthase 1 | Chr2:2924629-2930295 FORWARD LENGTH=759 | 201606; PREDICTED: cycloartenol synthase 2 [Fragaria vesca subsp. vesca]; sp|Q9SXV6|CAS1_GLYGL Cycloartenol synthase OS=Glycyrrhiza glabra OX=49827 GN=GgCAS1 PE=1 SV=1; tr|A0A2P6QRY8|A0A2P6QRY8_ROSCH Terpene cyclase/mutase family member OS=Rosa chinensis OX=74649 GN=RchiOBHm_Chr4g0397221 PE=3 SV=1
29737	FvH4_1g12280	chrFvb1	+	0.000578934	0.0293623	-0.036	AT4G36250.1 | aldehyde dehydrogenase 3F1 | Chr4:17151029-17153381 FORWARD LENGTH=484 | 201606; PREDICTED: aldehyde dehydrogenase family 3 member F1 [Fragaria vesca subsp. vesca]; sp|Q70E96|AL3F1_ARATH Aldehyde dehydrogenase family 3 member F1 OS=Arabidopsis thaliana OX=3702 GN=ALDH3F1 PE=2 SV=2; tr|A0A2P6RM11|A0A2P6RM11_ROSCH Aldehyde dehydrogenase OS=Rosa chinensis OX=74649 GN=RchiOBHm_Chr2g0100…
29835	FvH4_3g10170	chrFvb3	-	0.000194134	0.0142742	0.292	AT2G34730.1 | myosin heavy chain-like protein | Chr2:14654611-14657443 FORWARD LENGTH=825 | 201606; PREDICTED: WPP domain-associated protein [Fragaria vesca subsp. vesca]; sp|Q5BQN5|WAP_SOLLC WPP domain-associated protein (Fragment) OS=Solanum lycopersicum OX=4081 GN=WAP PE=1 SV=1; tr|A0A2P6Q652|A0A2P6Q652_ROSCH Uncharacterized protein OS=Rosa chinensis OX=74649 GN=RchiOBHm_Chr5g0016081 PE=4 SV=1
29853	FvH4_4g07450	chrFvb4	-	0.000861383	0.0385877	0.447	AT4G30060.2 | Core-2/I-branching beta-1%2C6-N-acetylglucosaminyltransferase family protein | Chr4:14689420-14691519 REVERSE LENGTH=401 | 201606; PREDICTED: uncharacterized protein LOC101315136 [Fragaria vesca subsp. vesca]; sp|Q65XS5|BC10_ORYSJ Glycosyltransferase BC10 OS=Oryza sativa subsp. japonica OX=39947 GN=BC10 PE=1 SV=1; tr|A0A2P6QSQ6|A0A2P6QSQ6_ROSCH Putative glycosyl transferase, family …
29867	FvH4_6g05890	chrFvb6	-	0.000284091	0.0188043	0.478	AT4G04180.1 | P-loop containing nucleoside triphosphate hydrolases superfamily protein | Chr4:2020471-2023673 FORWARD LENGTH=600 | 201606; PREDICTED: vacuolar protein sorting-associated protein 4B-like [Fragaria vesca subsp. vesca]; sp|Q8TX03|PAN_METKA Proteasome-activating nucleotidase OS=Methanopyrus kandleri (strain AV19 / DSM 6324 / JCM 9639 / NBRC 100938) OX=190192 GN=pan PE=3 SV=1; tr|A0A2P…
29925	FvH4_1g25340	chrFvb1	+	0.00020816	0.0149001	-0.047	AT5G63610.1 | cyclin-dependent kinase E%3B1 | Chr5:25463645-25465057 REVERSE LENGTH=470 | 201606; PREDICTED: cyclin-dependent kinase E-1 [Fragaria vesca subsp. vesca]; sp|Q84TI6|CDKE1_ARATH Cyclin-dependent kinase E-1 OS=Arabidopsis thaliana OX=3702 GN=CDKE-1 PE=1 SV=2; tr|A0A2P6RT09|A0A2P6RT09_ROSCH Uncharacterized protein OS=Rosa chinensis OX=74649 GN=RchiOBHm_Chr2g0123381 PE=3 SV=1
29944	FvH4_4g08350	chrFvb4	+	7.69682e-07	0.000301589	0.536	AT2G18710.1 | SECY homolog 1 | Chr2:8112231-8114452 REVERSE LENGTH=551 | 201606; PREDICTED: preprotein translocase subunit SCY1, chloroplastic [Fragaria vesca subsp. vesca]; sp|Q38885|SCY1_ARATH Preprotein translocase subunit SCY1, chloroplastic OS=Arabidopsis thaliana OX=3702 GN=SCY1 PE=1 SV=2; tr|A0A2P6QTW7|A0A2P6QTW7_ROSCH Putative SecY/SEC61-alpha family protein OS=Rosa chinensis OX=74649 GN=…
29952	FvH4_4g08400	chrFvb4	+	0.00126408	0.0492814	0.018	AT4G30340.1 | diacylglycerol kinase 7 | Chr4:14838465-14840941 REVERSE LENGTH=492 | 201606; PREDICTED: diacylglycerol kinase 4-like [Fragaria vesca subsp. vesca]; sp|F4JQ95|DGK7_ARATH Diacylglycerol kinase 7 OS=Arabidopsis thaliana OX=3702 GN=DGK7 PE=1 SV=1; tr|A0A2P6QTR0|A0A2P6QTR0_ROSCH Diacylglycerol kinase OS=Rosa chinensis OX=74649 GN=RchiOBHm_Chr4g0404101 PE=3 SV=1
29960	FvH4_7g15660	chrFvb7	+	1.62679e-05	0.00276688	0.387	AT4G01210.1 | glycosyl transferase family 1 protein | Chr4:507738-512362 REVERSE LENGTH=1031 | 201606; PREDICTED: uncharacterized protein LOC101302584 [Fragaria vesca subsp. vesca]; tr|A0A2P6SI58|A0A2P6SI58_ROSCH Putative glycosyl transferase, family 1 OS=Rosa chinensis OX=74649 GN=RchiOBHm_Chr1g0358361 PE=4 SV=1
30021	FvH4_7g27650	chrFvb7	+	0.00097299	0.0417223	-0.237
30052	FvH4_7g26710	chrFvb7	-	0.000218016	0.0152489	0.389	AT4G25120.1 | P-loop containing nucleoside triphosphate hydrolases superfamily protein | Chr4:12890694-12898309 FORWARD LENGTH=1147 | 201606; PREDICTED: ATP-dependent DNA helicase SRS2-like protein At4g25120 [Fragaria vesca subsp. vesca]; sp|D1KF50|SRS2L_ARATH ATP-dependent DNA helicase SRS2-like protein At4g25120 OS=Arabidopsis thaliana OX=3702 GN=SRS2 PE=1 SV=1; tr|A0A2P6SM31|A0A2P6SM31_ROSCH P…
30101	FvH4_2g18620	chrFvb2	-	0.000889251	0.0393802	-0.047	AT5G48655.6 | RING/U-box superfamily protein | Chr5:19731575-19732486 REVERSE LENGTH=203 | 201606; PREDICTED: E3 ubiquitin-protein ligase RNF4 isoform X2 [Fragaria vesca subsp. vesca] &gt;gi|764529059|ref|XP_011458167.1| PREDICTED: E3 ubiquitin-protein ligase RNF4 isoform X2 [Fragaria vesca subsp. vesca]; sp|Q9QZS2|RNF4_MOUSE E3 ubiquitin-protein ligase RNF4 OS=Mus musculus OX=10090 GN=Rnf4 PE=1 …
30147	FvH4_4g22590	chrFvb4	+	0.000625004	0.0308564	0.051	AT1G01630.1 | Sec14p-like phosphatidylinositol transfer family protein | Chr1:229206-230675 FORWARD LENGTH=255 | 201606; PREDICTED: random slug protein 5 [Fragaria vesca subsp. vesca]; sp|Q55CU8|PITC_DICDI Phosphatidylinositol transfer protein 3 OS=Dictyostelium discoideum OX=44689 GN=pitC PE=2 SV=1; tr|M5XM97|M5XM97_PRUPE Uncharacterized protein OS=Prunus persica OX=3760 GN=PRUPE_1G214400 PE=4 S…
30148	FvH4_4g10892	chrFvb4	+	0.000834763	0.037726	-0.145	AT2G43280.1 | Far-red impaired responsive (FAR1) family protein | Chr2:17989739-17990861 FORWARD LENGTH=206 | 201606; PREDICTED: protein FAR1-RELATED SEQUENCE 5 isoform X1 [Fragaria vesca subsp. vesca] &gt;gi|764643482|ref|XP_011457256.1| PREDICTED: protein FAR1-RELATED SEQUENCE 5 isoform X1 [Fragaria vesca subsp. vesca] &gt;gi|764643487|ref|XP_011457257.1| PREDICTED: protein FAR1-RELATED SEQUENC…
30167	FvH4_6g21220	chrFvb6	-	0.000121686	0.0104633	-0.043	AT5G06600.2 | ubiquitin-specific protease 12 | Chr5:2019545-2027834 REVERSE LENGTH=1115 | 201606; PREDICTED: ubiquitin carboxyl-terminal hydrolase 13 isoform X1 [Fragaria vesca subsp. vesca]; sp|Q9FPT1|UBP12_ARATH Ubiquitin carboxyl-terminal hydrolase 12 OS=Arabidopsis thaliana OX=3702 GN=UBP12 PE=1 SV=2; tr|A0A2P6RCY7|A0A2P6RCY7_ROSCH Putative ubiquitinyl hydrolase 1 OS=Rosa chinensis OX=74649 G…
30453	FvH4_4g01120	chrFvb4	+	1.55431e-15	1.20284e-11	-0.393	AT4G14720.1 | TIFY domain/Divergent CCT motif family protein | Chr4:8432452-8434934 REVERSE LENGTH=315 | 201606; PREDICTED: protein TIFY 4B-like isoform X1 [Fragaria vesca subsp. vesca]; sp|Q8GY55|TIF4B_ARATH Protein TIFY 4B OS=Arabidopsis thaliana OX=3702 GN=TIFY4B PE=1 SV=1; tr|A0A2P6QPM9|A0A2P6QPM9_ROSCH Putative transcription factor TIFY family OS=Rosa chinensis OX=74649 GN=RchiOBHm_Chr4g0387…
30513	FvH4_4g14310	chrFvb4	-	0.000557963	0.0286814	-0.154	AT4G33950.2 | Protein kinase superfamily protein | Chr4:16272364-16274516 FORWARD LENGTH=345 | 201606; serine/threonine-protein kinase SAPK2-like isoform X2 [Rosa chinensis]; sp|A9TF79|SRK2A_PHYPA Serine/threonine-protein kinase SRK2A OS=Physcomitrella patens subsp. patens OX=3218 GN=SRK2A PE=1 SV=1; tr|A0A075WKA0|A0A075WKA0_FRAAN Sucrose nonfermenting 1-related protein kinase 2.9 OS=Fragaria ana…
30548	FvH4_3g14590	chrFvb3	+	0.000841411	0.0378619	0.219	AT3G12760.1 | defective in cullin neddylation protein | Chr3:4054963-4056826 FORWARD LENGTH=250 | 201606; PREDICTED: DCN1-like protein 1 [Fragaria vesca subsp. vesca]; sp|Q96GG9|DCNL1_HUMAN DCN1-like protein 1 OS=Homo sapiens OX=9606 GN=DCUN1D1 PE=1 SV=1; tr|A0A2P6Q883|A0A2P6Q883_ROSCH Defective in cullin neddylation protein OS=Rosa chinensis OX=74649 GN=RchiOBHm_Chr5g0024051 PE=4 SV=1
30592	FvH4_7g22570	chrFvb7	+	0.000102804	0.00935966	-0.455	AT2G28930.2 | protein kinase 1B | Chr2:12424551-12426565 FORWARD LENGTH=412 | 201606; PREDICTED: protein kinase APK1B, chloroplastic-like [Fragaria vesca subsp. vesca]; sp|Q65XV8|RK176_ORYSJ Receptor-like cytoplasmic kinase 176 OS=Oryza sativa subsp. japonica OX=39947 GN=RLCK176 PE=1 SV=1; tr|A0A2P6SKH6|A0A2P6SKH6_ROSCH Putative transferase, protein kinase RLK-Pelle-RLCK-VIIa-2 family OS=Rosa chi…
30610	FvH4_2g40920	chrFvb2	-	7.85531e-06	0.00152932	0.534	AT2G25170.3 | chromatin remodeling factor CHD3 (PICKLE) | Chr2:10714065-10723763 FORWARD LENGTH=1410 | 201606; PREDICTED: CHD3-type chromatin-remodeling factor PICKLE [Fragaria vesca subsp. vesca]; sp|Q9S775|PKL_ARATH CHD3-type chromatin-remodeling factor PICKLE OS=Arabidopsis thaliana OX=3702 GN=PKL PE=1 SV=1; tr|A0A2P6PYC2|A0A2P6PYC2_ROSCH Putative DNA helicase chromatin regulator PHD family OS…
30645	FvH4_4g28240	chrFvb4	-	0.00118291	0.04737	-0.027	AT1G26110.1 | decapping 5 | Chr1:9024616-9027556 REVERSE LENGTH=611 | 201606; PREDICTED: protein decapping 5 [Fragaria vesca subsp. vesca]; sp|Q9C658|DCP5_ARATH Protein decapping 5 OS=Arabidopsis thaliana OX=3702 GN=DCP5 PE=1 SV=1; tr|A0A2P6R1X8|A0A2P6R1X8_ROSCH Putative LSM domain, FDF domain, DFDF domain-containing protein OS=Rosa chinensis OX=74649 GN=RchiOBHm_Chr4g0436041 PE=4 SV=1
30690	FvH4_4g15330	chrFvb4	+	2.28794e-06	0.000674505	-0.055	AT3G61620.2 | 3'-5'-exoribonuclease family protein | Chr3:22801382-22802910 REVERSE LENGTH=241 | 201606; PREDICTED: exosome complex component RRP41-like [Fragaria vesca subsp. vesca]; sp|Q9SP08|RRP41_ARATH Exosome complex component RRP41 homolog OS=Arabidopsis thaliana OX=3702 GN=RRP41 PE=1 SV=1; tr|A0A2P6PQ66|A0A2P6PQ66_ROSCH Putative polyribonucleotide nucleotidyltransferase, PNPase/RNase PH do…
30808	FvH4_1g08970	chrFvb1	+	0.000169068	0.0130103	0.202	AT1G23070.1 | organic solute transporter ostalpha protein (DUF300) | Chr1:8174011-8175758 REVERSE LENGTH=403 | 201606; PREDICTED: transmembrane protein 184C isoform X1 [Fragaria vesca subsp. vesca] &gt;gi|764510577|ref|XP_011460880.1| PREDICTED: transmembrane protein 184C isoform X2 [Fragaria vesca subsp. vesca]; sp|Q5BPZ5|LAZH2_ARATH Protein LAZ1 homolog 2 OS=Arabidopsis thaliana OX=3702 GN=At1g…
30810	FvH4_5g07030	chrFvb5	+	7.34584e-06	0.00145763	-0.333	AT5G63200.1 | tetratricopeptide repeat (TPR)-containing protein | Chr5:25349043-25352899 FORWARD LENGTH=649 | 201606; PREDICTED: probable UDP-N-acetylglucosamine--peptide N-acetylglucosaminyltransferase SPINDLY [Fragaria vesca subsp. vesca]; sp|Q6PGP7|TTC37_HUMAN Tetratricopeptide repeat protein 37 OS=Homo sapiens OX=9606 GN=TTC37 PE=1 SV=1; tr|A0A2P6P5A4|A0A2P6P5A4_ROSCH Uncharacterized protein …
30915	FvH4_4g23580	chrFvb4	-	2.41842e-05	0.00366972	-0.203	AT1G27970.1 | nuclear transport factor 2B | Chr1:9746921-9747787 FORWARD LENGTH=126 | 201606; PREDICTED: nuclear transport factor 2 [Fragaria vesca subsp. vesca]; sp|Q9C7F5|NTF2B_ARATH Nuclear transport factor 2B OS=Arabidopsis thaliana OX=3702 GN=NTF2B PE=1 SV=1; tr|A0A314ZQP1|A0A314ZQP1_PRUYE Nuclear transport factor 2 OS=Prunus yedoensis var. nudiflora OX=2094558 GN=Pyn_31874 PE=4 SV=1
30958	FvH4_4g18760	chrFvb4	+	2.88937e-06	0.000791509	0.215	AT3G06790.2 | plastid developmental protein DAG | Chr3:2144564-2145743 REVERSE LENGTH=244 | 201606; PREDICTED: uncharacterized protein At3g15000, mitochondrial [Fragaria vesca subsp. vesca]; sp|Q84JZ6|MORF3_ARATH Multiple organellar RNA editing factor 3, mitochondrial OS=Arabidopsis thaliana OX=3702 GN=MORF3 PE=1 SV=1; tr|A0A2P6QYN9|A0A2P6QYN9_ROSCH Uncharacterized protein OS=Rosa chinensis OX=74…
30966	FvH4_4g02230	chrFvb4	+	3.1013e-05	0.004293	-0.048	AT5G43745.1 | ion channel POLLUX-like protein%2C putative (DUF1012) | Chr5:17569435-17574954 REVERSE LENGTH=817 | 201606; PREDICTED: putative ion channel POLLUX-like 2 [Fragaria vesca subsp. vesca]; sp|Q940Y9|POLL2_ARATH Putative ion channel POLLUX-like 2 OS=Arabidopsis thaliana OX=3702 GN=At5g43745 PE=2 SV=1; tr|A0A2P6QQ36|A0A2P6QQ36_ROSCH Putative CASTOR/POLLUX/SYM8 ion channel OS=Rosa chinensi…
30985	FvH4_6g40570	chrFvb6	-	0.00059844	0.0300239	-0.055	AT3G07700.4 | Protein kinase superfamily protein | Chr3:2459696-2463241 REVERSE LENGTH=695 | 201606; PREDICTED: uncharacterized aarF domain-containing protein kinase At1g79600, chloroplastic [Fragaria vesca subsp. vesca]; sp|B9DGY1|AB1K7_ARATH Protein ACTIVITY OF BC1 COMPLEX KINASE 7, chloroplastic OS=Arabidopsis thaliana OX=3702 GN=ABC1K7 PE=1 SV=1; tr|A0A2P6S1B4|A0A2P6S1B4_ROSCH Putative cadmiu…
31013	FvH4_5g25870	chrFvb5	+	0.000418816	0.0240953	0.61	AT1G29940.1 | nuclear RNA polymerase A2 | Chr1:10479322-10486670 REVERSE LENGTH=1178 | 201606; PREDICTED: DNA-directed RNA polymerase I subunit RPA2-like isoform X1 [Fragaria vesca subsp. vesca]; sp|F4I366|NRPA2_ARATH DNA-directed RNA polymerase I subunit 2 OS=Arabidopsis thaliana OX=3702 GN=NRPA2 PE=2 SV=1; tr|A0A2P6SD93|A0A2P6SD93_ROSCH DNA-directed RNA polymerase subunit beta OS=Rosa chinensis…
31048	FvH4_4g19730	chrFvb4	+	0.000111014	0.00984651	0.502	PREDICTED: uncharacterized protein LOC101307188 [Fragaria vesca subsp. vesca]; tr|A0A2P6QZ18|A0A2P6QZ18_ROSCH Putative iron-sulfur binding protein LdpA OS=Rosa chinensis OX=74649 GN=RchiOBHm_Chr4g0425231 PE=4 SV=1
31056	FvH4_4g19872	chrFvb4	+	9.50928e-05	0.00881317	-0.116	AT2G23540.1 | GDSL-like Lipase/Acylhydrolase superfamily protein | Chr2:10024366-10026058 FORWARD LENGTH=387 | 201606; PREDICTED: GDSL esterase/lipase At4g16230-like [Fragaria vesca subsp. vesca]; sp|O23470|GDL64_ARATH GDSL esterase/lipase At4g16230 OS=Arabidopsis thaliana OX=3702 GN=At4g16230 PE=3 SV=2; tr|A0A2P6QZ59|A0A2P6QZ59_ROSCH Putative triacylglycerol lipase OS=Rosa chinensis OX=74649 GN=…
31163	FvH4_2g37030	chrFvb2	+	2.11286e-05	0.00335403	-0.6	AT2G38440.1 | SCAR homolog 2 | Chr2:16095550-16100851 FORWARD LENGTH=1399 | 201606; PREDICTED: protein SCAR2-like [Fragaria vesca subsp. vesca]; sp|Q5XPJ9|SCAR2_ARATH Protein SCAR2 OS=Arabidopsis thaliana OX=3702 GN=SCAR2 PE=1 SV=1; tr|A0A2P6REQ5|A0A2P6REQ5_ROSCH Putative transcription factor C2H2 family OS=Rosa chinensis OX=74649 GN=RchiOBHm_Chr3g0484371 PE=4 SV=1
31192	FvH4_7g10280	chrFvb7	+	4.44034e-07	0.000200986	-0.02	AT4G17520.1 | Hyaluronan / mRNA binding family | Chr4:9771496-9773313 FORWARD LENGTH=360 | 201606; PREDICTED: circumsporozoite protein-like [Fragaria vesca subsp. vesca]; sp|O23593|RGGB_ARATH RGG repeats nuclear RNA binding protein B OS=Arabidopsis thaliana OX=3702 GN=RGGB PE=1 SV=1; tr|A0A2P6SFF8|A0A2P6SFF8_ROSCH Putative hyaluronan/mRNA-binding protein OS=Rosa chinensis OX=74649 GN=RchiOBHm_Chr…
31207	FvH4_4g21890	chrFvb4	+	4.68665e-10	6.0448e-07	0.433	PREDICTED: uncharacterized protein LOC101300890 isoform X1 [Fragaria vesca subsp. vesca] &gt;gi|764559550|ref|XP_011461052.1| PREDICTED: uncharacterized protein LOC101300890 isoform X1 [Fragaria vesca subsp. vesca] &gt;gi|764559553|ref|XP_004294440.2| PREDICTED: uncharacterized protein LOC101300890 isoform X1 [Fragaria vesca subsp. vesca]; tr|A0A2P6QRT2|A0A2P6QRT2_ROSCH Putative Ulp1 protease fam…
31533	FvH4_4g34380	chrFvb4	-	0.000247778	0.0168942	-0.191	AT1G10600.4 | associated molecule with the SH3 domain of STAM 2 | Chr1:3503765-3505190 FORWARD LENGTH=223 | 201606; PREDICTED: AMSH-like ubiquitin thioesterase 2 isoform X1 [Fragaria vesca subsp. vesca] &gt;gi|764577626|ref|XP_011463356.1| PREDICTED: AMSH-like ubiquitin thioesterase 2 isoform X1 [Fragaria vesca subsp. vesca]; sp|Q6NKP9|AMSH2_ARATH AMSH-like ubiquitin thioesterase 2 OS=Arabidopsis…
31631	FvH4_4g27840	chrFvb4	-	0.000280776	0.0186912	-0.075	PREDICTED: uncharacterized protein LOC101311666 isoform X1 [Fragaria vesca subsp. vesca]; tr|A0A2P6SBK0|A0A2P6SBK0_ROSCH Uncharacterized protein OS=Rosa chinensis OX=74649 GN=RchiOBHm_Chr1g0331431 PE=4 SV=1
31762	FvH4_1g08370	chrFvb1	+	4.35916e-05	0.00536283	0.116	AT3G13540.1 | myb domain protein 5 | Chr3:4420239-4421443 FORWARD LENGTH=249 | 201606; PREDICTED: transcription factor WER-like [Fragaria vesca subsp. vesca]; sp|P10290|MYBC_MAIZE Anthocyanin regulatory C1 protein OS=Zea mays OX=4577 GN=C1 PE=2 SV=1; tr|A0A2P6RKI5|A0A2P6RKI5_ROSCH Putative transcription factor MYB-HB-like family OS=Rosa chinensis OX=74649 GN=RchiOBHm_Chr2g0094451 PE=4 SV=1
31801	FvH4_4g31970	chrFvb4	+	0.000551872	0.0285446	-0.079	AT2G02710.2 | PAS/LOV protein B | Chr2:758812-760608 REVERSE LENGTH=397 | 201606; PREDICTED: protein TWIN LOV 1 isoform X3 [Fragaria vesca subsp. vesca]; sp|O64511|TLOV1_ARATH Protein TWIN LOV 1 OS=Arabidopsis thaliana OX=3702 GN=TLP1 PE=1 SV=2; tr|A0A126WZ81|A0A126WZ81_9ROSA Putative LOV domain-containing protein OS=Rosa palustris OX=267247 PE=2 SV=1
31825	FvH4_4g32200	chrFvb4	-	0.00108954	0.0449787	-0.067	AT2G01320.2 | ABC-2 type transporter family protein | Chr2:154487-158063 REVERSE LENGTH=727 | 201606; PREDICTED: LOW QUALITY PROTEIN: ABC transporter G family member 7 [Fragaria vesca subsp. vesca]; sp|Q9ZU35|AB7G_ARATH ABC transporter G family member 7 OS=Arabidopsis thaliana OX=3702 GN=ABCG7 PE=2 SV=1; tr|A0A2P6R386|A0A2P6R386_ROSCH Putative sulfate-transporting ATPase OS=Rosa chinensis OX=7464…
31844	FvH4_4g32501	chrFvb4	-	0.000630256	0.0308866	0.064	AT1G73670.1 | MAP kinase 15 | Chr1:27700212-27703168 FORWARD LENGTH=576 | 201606; PREDICTED: mitogen-activated protein kinase 9 isoform X1 [Fragaria vesca subsp. vesca]; sp|Q5Z9J0|MPK12_ORYSJ Mitogen-activated protein kinase 12 OS=Oryza sativa subsp. japonica OX=39947 GN=MPK12 PE=1 SV=2; tr|A0A2P6R3A5|A0A2P6R3A5_ROSCH Mitogen-activated protein kinase OS=Rosa chinensis OX=74649 GN=RchiOBHm_Chr4g04…
31949	FvH4_1g18540	chrFvb1	+	0.000485961	0.0264375	0.336	AT5G65740.2 | zinc ion binding protein | Chr5:26301702-26303422 REVERSE LENGTH=300 | 201606; PREDICTED: E3 ubiquitin-protein ligase FANCL isoform X1 [Fragaria vesca subsp. vesca]; sp|Q9NW38|FANCL_HUMAN E3 ubiquitin-protein ligase FANCL OS=Homo sapiens OX=9606 GN=FANCL PE=1 SV=2; tr|A0A2P6RPG6|A0A2P6RPG6_ROSCH Putative chromatin regulator PHD family OS=Rosa chinensis OX=74649 GN=RchiOBHm_Chr2g0109…
31965	FvH4_4g33860	chrFvb4	-	0.000293341	0.0191142	0.176	AT1G23230.3 | mediator of RNA polymerase II transcription subunit | Chr1:8244481-8251741 FORWARD LENGTH=1596 | 201606; PREDICTED: mediator of RNA polymerase II transcription subunit 23 [Fragaria vesca subsp. vesca]; sp|F4I4P3|MED23_ARATH Mediator of RNA polymerase II transcription subunit 23 OS=Arabidopsis thaliana OX=3702 GN=MED23 PE=1 SV=1; tr|A0A2P6R3T8|A0A2P6R3T8_ROSCH Putative mediator compl…
32057	FvH4_2g15540	chrFvb2	-	0.000973677	0.0417223	0.245	AT2G16940.1 | Splicing factor%2C CC1-like protein | Chr2:7342869-7347052 REVERSE LENGTH=561 | 201606; PREDICTED: RNA-binding protein 39 [Fragaria vesca subsp. vesca] &gt;gi|764535248|ref|XP_011458688.1| PREDICTED: RNA-binding protein 39 [Fragaria vesca subsp. vesca]; sp|Q5RC80|RBM39_PONAB RNA-binding protein 39 OS=Pongo abelii OX=9601 GN=RBM39 PE=2 SV=1; tr|A0A2P6PSU5|A0A2P6PSU5_ROSCH Putative RN…
32086	FvH4_4g35220	chrFvb4	-	0.000431835	0.0244953	-0.311	AT1G70150.1 | zinc ion binding protein | Chr1:26416898-26419521 FORWARD LENGTH=374 | 201606; PREDICTED: zinc finger MYND domain-containing protein 15 isoform X1 [Fragaria vesca subsp. vesca]; sp|Q8C0R7|ZMY15_MOUSE Zinc finger MYND domain-containing protein 15 OS=Mus musculus OX=10090 GN=Zmynd15 PE=1 SV=1; tr|A0A2P6R472|A0A2P6R472_ROSCH Putative Zinc finger, MYND-type OS=Rosa chinensis OX=74649 GN…
32185	FvH4_2g03523	chrFvb2	+	0.000529204	0.0279327	-0.085	AT1G33540.2 | serine carboxypeptidase-like 18 | Chr1:12162349-12164492 REVERSE LENGTH=421 | 201606; PREDICTED: serine carboxypeptidase-like 18 [Fragaria vesca subsp. vesca]; sp|Q9C7Z9|SCP18_ARATH Serine carboxypeptidase-like 18 OS=Arabidopsis thaliana OX=3702 GN=SCPL18 PE=2 SV=2; tr|A0A2P6PK67|A0A2P6PK67_ROSCH Putative peptidase S10, serine carboxypeptidase, alpha/Beta hydrolase OS=Rosa chinensis…
32237	FvH4_1g12391	chrFvb1	+	0.000791863	0.0364005	0.339	AT4G36280.1 | Histidine kinase-%2C DNA gyrase B-%2C and HSP90-like ATPase family protein | Chr4:17165513-17169277 REVERSE LENGTH=626 | 201606; PREDICTED: MORC family CW-type zinc finger protein 4-like [Fragaria vesca subsp. vesca]; sp|Q5FV35|MORC2_ARATH Protein MICRORCHIDIA 2 OS=Arabidopsis thaliana OX=3702 GN=MORC2 PE=1 SV=1; tr|A0A2P6RM28|A0A2P6RM28_ROSCH Putative histidine kinase-like ATPase d…
32280	FvH4_3g40900	chrFvb3	-	0.000270408	0.0181179	-0.574
32310	FvH4_6g28720	chrFvb6	-	0.00127116	0.0493712	-0.197	AT4G31880.2 | transcriptional regulator | Chr4:15419435-15423939 REVERSE LENGTH=872 | 201606; PREDICTED: uncharacterized protein LOC101302469 isoform X3 [Fragaria vesca subsp. vesca]; sp|Q5U241|PD5BB_XENLA Sister chromatid cohesion protein PDS5 homolog B-B OS=Xenopus laevis OX=8355 GN=pds5b-b PE=2 SV=2; tr|A0A2P6RVH9|A0A2P6RVH9_ROSCH Putative AT hook, DNA-binding protein OS=Rosa chinensis OX=7464…
32467	FvH4_5g31110	chrFvb5	+	0.000540354	0.0282944	0.048	AT3G59990.4 | methionine aminopeptidase 2B | Chr3:22155921-22158551 REVERSE LENGTH=439 | 201606; PREDICTED: methionine aminopeptidase 2B-like [Fragaria vesca subsp. vesca] &gt;gi|764644371|ref|XP_011457353.1| PREDICTED: methionine aminopeptidase 2B-like [Fragaria vesca subsp. vesca]; sp|Q56Y85|MAP22_ARATH Methionine aminopeptidase 2B OS=Arabidopsis thaliana OX=3702 GN=MAP2B PE=2 SV=2; tr|M5WZY3|M…
32492	FvH4_c6g00040	chrcontig_6	+	0.000876907	0.0390571	0.092	AT1G02970.1 | WEE1-like kinase | Chr1:673408-676127 FORWARD LENGTH=500 | 201606; PREDICTED: wee1-like protein kinase [Fragaria vesca subsp. vesca]; sp|Q8L4H0|WEE1_ARATH Wee1-like protein kinase OS=Arabidopsis thaliana OX=3702 GN=WEE1 PE=1 SV=1; tr|A0A2P6PWM2|A0A2P6PWM2_ROSCH Putative non-specific protein-tyrosine kinase WEE family OS=Rosa chinensis OX=74649 GN=RchiOBHm_Chr6g0293261 PE=3 SV=1
32544	FvH4_5g12230	chrFvb5	+	0.000545161	0.0283621	0.073	AT1G73875.1 | DNAse I-like superfamily protein | Chr1:27781112-27784571 FORWARD LENGTH=454 | 201606; PREDICTED: carbon catabolite repressor protein 4 homolog 5 [Fragaria vesca subsp. vesca]; sp|Q0WKY2|CCR4E_ARATH Carbon catabolite repressor protein 4 homolog 5 OS=Arabidopsis thaliana OX=3702 GN=CCR4-5 PE=2 SV=2; tr|A0A2P6P3M8|A0A2P6P3M8_ROSCH Putative poly(A)-specific ribonuclease OS=Rosa chinens…
32604	FvH4_3g12361	chrFvb3	-	0.0001266	0.0107074	-0.22	AT1G16470.2 | proteasome subunit PAB1 | Chr1:5623122-5625439 FORWARD LENGTH=235 | 201606; PREDICTED: proteasome subunit alpha type-2-A [Fragaria vesca subsp. vesca]; sp|O23708|PSA2A_ARATH Proteasome subunit alpha type-2-A OS=Arabidopsis thaliana OX=3702 GN=PAB1 PE=1 SV=1; tr|M5WHF6|M5WHF6_PRUPE Proteasome subunit alpha type OS=Prunus persica OX=3760 GN=PRUPE_4G112500 PE=3 SV=1
32644	FvH4_5g05220	chrFvb5	+	0.00107217	0.0446689	0.296	AT1G27510.1 | UvrB/UvrC domain protein (DUF3506) | Chr1:9554945-9558293 REVERSE LENGTH=651 | 201606; PREDICTED: protein EXECUTER 2, chloroplastic [Fragaria vesca subsp. vesca]; sp|Q94AT5|EXEC2_ARATH Protein EXECUTER 2, chloroplastic OS=Arabidopsis thaliana OX=3702 GN=EX2 PE=2 SV=1; tr|A0A2P6P5V5|A0A2P6P5V5_ROSCH Putative EF-Hand 1, calcium-binding protein OS=Rosa chinensis OX=74649 GN=RchiOBHm_Ch…
32764	FvH4_7g04260	chrFvb7	+	0.00011842	0.0103422	0.541	PREDICTED: uncharacterized protein LOC101305115 [Fragaria vesca subsp. vesca]; sp|P50846|ALKH_BACSU KHG/KDPG aldolase OS=Bacillus subtilis (strain 168) OX=224308 GN=kdgA PE=2 SV=1; tr|A0A2P6SAU6|A0A2P6SAU6_ROSCH Putative 4-hydroxy-2-oxoglutarate aldolase OS=Rosa chinensis OX=74649 GN=RchiOBHm_Chr1g0328821 PE=4 SV=1
32847	FvH4_5g09150	chrFvb5	+	0.00015527	0.0122938	-0.082	AT5G23690.1 | Polynucleotide adenylyltransferase family protein | Chr5:7987664-7990466 FORWARD LENGTH=527 | 201606; PREDICTED: uncharacterized protein LOC101314744 [Fragaria vesca subsp. vesca]; sp|P0ABF1|PCNB_ECOLI Poly(A) polymerase I OS=Escherichia coli (strain K12) OX=83333 GN=pcnB PE=1 SV=2; tr|A0A2P6P4M3|A0A2P6P4M3_ROSCH Putative polynucleotide adenylyltransferase OS=Rosa chinensis OX=74649…
33049	FvH4_4g18050	chrFvb4	+	6.28323e-05	0.0068485	-0.02	AT5G49020.1 | protein arginine methyltransferase 4A | Chr5:19871341-19874683 FORWARD LENGTH=528 | 201606; PREDICTED: probable histone-arginine methyltransferase 1.3 isoform X2 [Fragaria vesca subsp. vesca]; sp|A3KPF2|ANM14_ARATH Probable histone-arginine methyltransferase 1.4 OS=Arabidopsis thaliana OX=3702 GN=PRMT14 PE=1 SV=1; tr|A0A2P6QYG9|A0A2P6QYG9_ROSCH Putative methyltransferase OS=Rosa chi…

## Sheet: ICE2
Sheet name	Sheet2
Description	Genes with RI in Asexual reproduction of ICE2
Table showing geneID, chromosome, strand, P valuem, FDR, inclusive level difference, and annotation of Genes with RI event.
ID	GeneID	chr	strand	PValue	FDR	IncLevelDifference	Annotation
79	FvH4_7g28540	chrFvb7	+	6.23982e-05	0.00918751	0.308	AT5G17680.2 | disease resistance protein (TIR-NBS-LRR class) | Chr5:5822999-5827153 FORWARD LENGTH=1295 | 201606; PREDICTED: TMV resistance protein N-like [Fragaria vesca subsp. vesca]; sp|Q40392|TMVRN_NICGU TMV resistance protein N OS=Nicotiana glutinosa OX=35889 GN=N PE=1 SV=1; tr|A0A2P6SMR3|A0A2P6SMR3_ROSCH Putative TIR domain, winged helix-turn-helix DNA-binding domain-containing protein OS=R…
80	FvH4_7g28450	chrFvb7	+	0.00065572	0.0411719	0.067	AT2G44890.1 | cytochrome P450%2C family 704%2C subfamily A%2C polypeptide 1 | Chr2:18508392-18510308 REVERSE LENGTH=511 | 201606; PREDICTED: cytochrome P450 704C1-like [Fragaria vesca subsp. vesca]; sp|Q50EK3|C04C1_PINTA Cytochrome P450 704C1 OS=Pinus taeda OX=3352 GN=CYP704C1 PE=2 SV=1; tr|A0A2P6SMM1|A0A2P6SMM1_ROSCH Putative abieta-7,13-dien-18-ol hydroxylase OS=Rosa chinensis OX=74649 GN=RchiO…
88	FvH4_7g27480	chrFvb7	-	3.03069e-05	0.00567491	0.167	AT5G51410.5 | LUC7 N terminus domain-containing protein | Chr5:20881821-20883577 REVERSE LENGTH=334 | 201606; PREDICTED: luc7-like protein 3 [Fragaria vesca subsp. vesca] &gt;gi|764635175|ref|XP_011470069.1| PREDICTED: luc7-like protein 3 [Fragaria vesca subsp. vesca] &gt;gi|764635179|ref|XP_011470070.1| PREDICTED: luc7-like protein 3 [Fragaria vesca subsp. vesca] &gt;gi|764635184|ref|XP_01147007…
173	FvH4_7g18690	chrFvb7	+	0.000782543	0.0461351	-0.127	AT5G53130.1 | cyclic nucleotide gated channel 1 | Chr5:21537830-21540490 REVERSE LENGTH=716 | 201606; PREDICTED: cyclic nucleotide-gated ion channel 1-like isoform X1 [Fragaria vesca subsp. vesca]; sp|O65717|CNGC1_ARATH Cyclic nucleotide-gated ion channel 1 OS=Arabidopsis thaliana OX=3702 GN=CNGC1 PE=1 SV=1; tr|A0A2P6SJ62|A0A2P6SJ62_ROSCH Putative potassium channel, voltage-dependent, ERG OS=Rosa…
225	FvH4_7g13280	chrFvb7	+	5.98336e-05	0.00894407	-0.162	AT5G53130.1 | cyclic nucleotide gated channel 1 | Chr5:21537830-21540490 REVERSE LENGTH=716 | 201606; PREDICTED: cyclic nucleotide-gated ion channel 1-like [Fragaria vesca subsp. vesca] &gt;gi|764625757|ref|XP_011469068.1| PREDICTED: cyclic nucleotide-gated ion channel 1-like [Fragaria vesca subsp. vesca]; sp|O65717|CNGC1_ARATH Cyclic nucleotide-gated ion channel 1 OS=Arabidopsis thaliana OX=3702…
296	FvH4_7g08970	chrFvb7	-	0.000678032	0.0421238	-0.082	AT1G02170.1 | metacaspase 1 | Chr1:411883-413426 FORWARD LENGTH=367 | 201606; PREDICTED: metacaspase-1-like [Fragaria vesca subsp. vesca]; sp|Q7XJE6|MCA1_ARATH Metacaspase-1 OS=Arabidopsis thaliana OX=3702 GN=AMC1 PE=1 SV=1; tr|A0A2P6SEI4|A0A2P6SEI4_ROSCH Putative transcription factor Znf-LSD family OS=Rosa chinensis OX=74649 GN=RchiOBHm_Chr1g0344461 PE=4 SV=1
310	FvH4_7g08080	chrFvb7	-	0.000328484	0.0264295	0.142	AT3G03560.1 | hypothetical protein | Chr3:853153-856486 REVERSE LENGTH=521 | 201606; PREDICTED: uncharacterized protein LOC101293522 [Fragaria vesca subsp. vesca] &gt;gi|764630806|ref|XP_011469576.1| PREDICTED: uncharacterized protein LOC101293522 [Fragaria vesca subsp. vesca]; tr|A0A2P6SDP9|A0A2P6SDP9_ROSCH Uncharacterized protein OS=Rosa chinensis OX=74649 GN=RchiOBHm_Chr1g0341241 PE=4 SV=1
324	FvH4_7g07700	chrFvb7	-	0.00055652	0.0371619	-0.138	AT5G39840.1 | ATP-dependent RNA helicase | Chr5:15946769-15949186 FORWARD LENGTH=776 | 201606; PREDICTED: ATP-dependent RNA helicase SUV3L, mitochondrial-like [Fragaria vesca subsp. vesca] &gt;gi|764629583|ref|XP_011469452.1| PREDICTED: ATP-dependent RNA helicase SUV3L, mitochondrial-like [Fragaria vesca subsp. vesca]; sp|F4KFV7|SUV3L_ARATH DExH-box ATP-dependent RNA helicase DExH18, mitochondria…
388	FvH4_7g03730	chrFvb7	-	0.000311331	0.0259719	0.206	AT1G65700.2 | Small nuclear ribonucleoprotein family protein | Chr1:24434463-24435870 REVERSE LENGTH=98 | 201606; PREDICTED: sm-like protein LSM8 [Fragaria vesca subsp. vesca] &gt;gi|764628414|ref|XP_011469343.1| PREDICTED: sm-like protein LSM8 [Fragaria vesca subsp. vesca] &gt;gi|1365933939|ref|XP_024177354.1| sm-like protein LSM8 [Rosa chinensis] &gt;gi|1365933942|ref|XP_024177362.1| sm-like pr…
409	FvH4_7g01950	chrFvb7	+	0.000763739	0.0455708	0.285	AT3G14470.2 | NB-ARC domain-containing disease resistance protein | Chr3:4857940-4861104 FORWARD LENGTH=1054 | 201606; PREDICTED: putative disease resistance RPP13-like protein 1 isoform X1 [Fragaria vesca subsp. vesca]; sp|Q9LRR4|R13L1_ARATH Putative disease resistance RPP13-like protein 1 OS=Arabidopsis thaliana OX=3702 GN=RPPL1 PE=3 SV=1; tr|A0A2P6S8D2|A0A2P6S8D2_ROSCH Putative P-loop containi…
585	FvH4_6g46710	chrFvb6	+	7.63571e-05	0.0103145	0.329	AT1G74160.1 | LONGIFOLIA protein | Chr1:27887164-27891151 FORWARD LENGTH=1025 | 201606; PREDICTED: protein LONGIFOLIA 1 [Fragaria vesca subsp. vesca]; sp|Q9LF24|LNG1_ARATH Protein LONGIFOLIA 1 OS=Arabidopsis thaliana OX=3702 GN=LNG1 PE=1 SV=1; tr|A0A2P6S3U5|A0A2P6S3U5_ROSCH Uncharacterized protein OS=Rosa chinensis OX=74649 GN=RchiOBHm_Chr2g0165601 PE=4 SV=1
603	FvH4_6g45660	chrFvb6	-	0.000584892	0.0381425	0.335	AT1G67180.6 | zinc finger (C3HC4-type RING finger) family protein / BRCT domain-containing protein | Chr1:25130099-25131926 FORWARD LENGTH=400 | 201606; PREDICTED: uncharacterized protein LOC101311214 isoform X1 [Fragaria vesca subsp. vesca]; sp|O04251|Y4211_ARATH BRCT domain-containing protein At4g02110 OS=Arabidopsis thaliana OX=3702 GN=At4g02110 PE=4 SV=3; tr|A0A2P6S3D1|A0A2P6S3D1_ROSCH Putati…
612	FvH4_6g45330	chrFvb6	+	2.5182e-07	0.000137326	0.269	AT5G38690.2 | Zinc-finger domain of monoamine-oxidase A repressor R1 protein | Chr5:15479424-15482992 REVERSE LENGTH=572 | 201606; PREDICTED: uncharacterized protein LOC101307718 [Fragaria vesca subsp. vesca]; sp|Q96GN5|CDA7L_HUMAN Cell division cycle-associated 7-like protein OS=Homo sapiens OX=9606 GN=CDCA7L PE=1 SV=2; tr|A0A2P6S387|A0A2P6S387_ROSCH Putative transcription factor C2H2 family OS=…
617	FvH4_6g45220	chrFvb6	-	0.000326547	0.0263456	0.094	AT3G02280.3 | Flavodoxin family protein | Chr3:453646-457659 FORWARD LENGTH=623 | 201606; PREDICTED: NADPH-dependent diflavin oxidoreductase 1 [Fragaria vesca subsp. vesca]; sp|Q6NPS8|NDOR1_ARATH NADPH-dependent diflavin oxidoreductase 1 OS=Arabidopsis thaliana OX=3702 GN=ATR3 PE=1 SV=1; tr|A0A2P6S352|A0A2P6S352_ROSCH NADPH-dependent diflavin oxidoreductase 1 OS=Rosa chinensis OX=74649 GN=RchiOBH…
810	FvH4_6g33720	chrFvb6	-	0.000562572	0.0373542	0.274	AT5G63870.2 | serine/threonine phosphatase 7 | Chr5:25561336-25562908 REVERSE LENGTH=413 | 201606; PREDICTED: serine/threonine-protein phosphatase 7 inactive homolog isoform X1 [Fragaria vesca subsp. vesca]; sp|Q9FN02|PPP7_ARATH Serine/threonine-protein phosphatase 7 OS=Arabidopsis thaliana OX=3702 GN=PP7 PE=1 SV=1; tr|A0A2P6RY76|A0A2P6RY76_ROSCH Serine/threonine-protein phosphatase OS=Rosa chine…
823	FvH4_6g33370	chrFvb6	-	8.97791e-11	3.30477e-07	-0.113	AT5G56890.1 | Protein kinase superfamily protein | Chr5:23010801-23015559 REVERSE LENGTH=1113 | 201606; PREDICTED: receptor-like serine/threonine-protein kinase ALE2 isoform X1 [Fragaria vesca subsp. vesca] &gt;gi|764577327|ref|XP_011463321.1| PREDICTED: receptor-like serine/threonine-protein kinase ALE2 isoform X1 [Fragaria vesca subsp. vesca]; sp|Q8RWW0|ALE2_ARATH Receptor-like serine/threonine…
978	FvH4_6g38440	chrFvb6	-	6.10578e-09	7.19212e-06	0.243	PREDICTED: uncharacterized protein LOC101309564 isoform X1 [Fragaria vesca subsp. vesca] &gt;gi|764611331|ref|XP_011467580.1| PREDICTED: uncharacterized protein LOC101309564 isoform X1 [Fragaria vesca subsp. vesca]; tr|A0A2P6RJU2|A0A2P6RJU2_ROSCH Uncharacterized protein OS=Rosa chinensis OX=74649 GN=RchiOBHm_Chr2g0091701 PE=4 SV=1
1003	FvH4_6g23810	chrFvb6	-	7.35958e-06	0.00205978	-0.714	AT1G60080.1 | 3'-5'-exoribonuclease family protein | Chr1:22152605-22154339 REVERSE LENGTH=302 | 201606; PREDICTED: exosome complex component RRP43 [Fragaria vesca subsp. vesca] &gt;gi|764616232|ref|XP_011468038.1| PREDICTED: exosome complex component RRP43 [Fragaria vesca subsp. vesca]; sp|Q96B26|EXOS8_HUMAN Exosome complex component RRP43 OS=Homo sapiens OX=9606 GN=EXOSC8 PE=1 SV=1; tr|A0A2P6RE…
1058	FvH4_6g20800	chrFvb6	+	9.70347e-06	0.00246334	-0.469	AT1G11340.1 | G-type lectin S-receptor-like Serine/Threonine-kinase | Chr1:3814116-3817216 REVERSE LENGTH=833 | 201606; PREDICTED: G-type lectin S-receptor-like serine/threonine-protein kinase At1g11410 [Fragaria vesca subsp. vesca]; sp|Q9ZT07|RKS1_ARATH G-type lectin S-receptor-like serine/threonine-protein kinase RKS1 OS=Arabidopsis thaliana OX=3702 GN=RKS1 PE=3 SV=3; tr|A0A2P6RCR1|A0A2P6RCR1_R…
1067	FvH4_6g20350	chrFvb6	+	0.000349566	0.0275979	-0.171	AT2G35940.3 | BEL1-like homeodomain 1 | Chr2:15089171-15091699 REVERSE LENGTH=680 | 201606; PREDICTED: BEL1-like homeodomain protein 1 [Fragaria vesca subsp. vesca]; sp|Q9SJ56|BLH1_ARATH BEL1-like homeodomain protein 1 OS=Arabidopsis thaliana OX=3702 GN=BLH1 PE=1 SV=1; tr|A0A2P6RCJ7|A0A2P6RCJ7_ROSCH Putative transcription factor Homobox-WOX family OS=Rosa chinensis OX=74649 GN=RchiOBHm_Chr3g04759…
1088	FvH4_6g32340	chrFvb6	+	0.000854084	0.0478957	-0.093	AT3G16350.1 | Homeodomain-like superfamily protein | Chr3:5547828-5549397 FORWARD LENGTH=387 | 201606; PREDICTED: transcription factor MYB1R1 [Fragaria vesca subsp. vesca]; sp|Q7XC57|MYBS3_ORYSJ Transcription factor MYBS3 OS=Oryza sativa subsp. japonica OX=39947 GN=MYBS3 PE=2 SV=1; tr|A0A2P6RXC1|A0A2P6RXC1_ROSCH Putative transcription factor MYB-HB-like family OS=Rosa chinensis OX=74649 GN=RchiOB…
1096	FvH4_6g19470	chrFvb6	+	0.000460401	0.0333118	-0.048	AT3G11540.1 | Tetratricopeptide repeat (TPR)-like superfamily protein | Chr3:3632842-3637547 FORWARD LENGTH=914 | 201606; PREDICTED: probable UDP-N-acetylglucosamine--peptide N-acetylglucosaminyltransferase SPINDLY [Fragaria vesca subsp. vesca] &gt;gi|764608108|ref|XP_011467265.1| PREDICTED: probable UDP-N-acetylglucosamine--peptide N-acetylglucosaminyltransferase SPINDLY [Fragaria vesca subsp. v…
1169	FvH4_7g18180	chrFvb7	-	3.05564e-05	0.00567491	-0.091	AT5G63140.1 | purple acid phosphatase 29 | Chr5:25328237-25329616 FORWARD LENGTH=389 | 201606; PREDICTED: probable inactive purple acid phosphatase 29 isoform X3 [Fragaria vesca subsp. vesca]; sp|Q9FMK9|PPA29_ARATH Probable inactive purple acid phosphatase 29 OS=Arabidopsis thaliana OX=3702 GN=PAP29 PE=2 SV=1; tr|A0A2P6SJ15|A0A2P6SJ15_ROSCH Putative phosphoesterase metallo-dependent phosphatase O…
1205	FvH4_6g14550	chrFvb6	+	8.13664e-06	0.00218702	-0.541	AT3G20140.1 | cytochrome P450%2C family 705%2C subfamily A%2C polypeptide 23 | Chr3:7029175-7030787 FORWARD LENGTH=510 | 201606; PREDICTED: licodione synthase-like isoform X2 [Fragaria vesca subsp. vesca] &gt;gi|764601715|ref|XP_011466602.1| PREDICTED: licodione synthase-like isoform X2 [Fragaria vesca subsp. vesca] &gt;gi|764601720|ref|XP_011466603.1| PREDICTED: licodione synthase-like isoform X…
1206	FvH4_6g14550	chrFvb6	+	0.000514248	0.0352997	-0.17	AT3G20140.1 | cytochrome P450%2C family 705%2C subfamily A%2C polypeptide 23 | Chr3:7029175-7030787 FORWARD LENGTH=510 | 201606; PREDICTED: licodione synthase-like isoform X2 [Fragaria vesca subsp. vesca] &gt;gi|764601715|ref|XP_011466602.1| PREDICTED: licodione synthase-like isoform X2 [Fragaria vesca subsp. vesca] &gt;gi|764601720|ref|XP_011466603.1| PREDICTED: licodione synthase-like isoform X…
1220	FvH4_6g13660	chrFvb6	+	3.84957e-07	0.000192139	0.252	AT5G02310.3 | proteolysis 6 | Chr5:474279-482552 FORWARD LENGTH=2006 | 201606; PREDICTED: E3 ubiquitin-protein ligase PRT6 [Fragaria vesca subsp. vesca]; sp|F4KCC2|PRT6_ARATH E3 ubiquitin-protein ligase PRT6 OS=Arabidopsis thaliana OX=3702 GN=PRT6 PE=2 SV=1; tr|A0A2P6RA00|A0A2P6RA00_ROSCH Putative carboxypeptidase U transcription factor interactor and regulator Znf-B family OS=Rosa chinensis OX=7…
1223	FvH4_6g13550	chrFvb6	-	0.000155855	0.0168118	-0.386	AT5G02100.1 | Oxysterol-binding family protein | Chr5:413639-416016 FORWARD LENGTH=453 | 201606; PREDICTED: oxysterol-binding protein-related protein 3B [Fragaria vesca subsp. vesca]; sp|Q9LZM1|ORP3A_ARATH Oxysterol-binding protein-related protein 3A OS=Arabidopsis thaliana OX=3702 GN=ORP3A PE=1 SV=1; tr|A0A2P6R9Z0|A0A2P6R9Z0_ROSCH Putative oxysterol-binding protein OS=Rosa chinensis OX=74649 GN=…
1271	FvH4_6g09740	chrFvb6	+	2.855e-05	0.00542413	0.269	AT3G56400.1 | WRKY DNA-binding protein 70 | Chr3:20909082-20910409 REVERSE LENGTH=294 | 201606; PREDICTED: probable WRKY transcription factor 70 [Fragaria vesca subsp. vesca]; sp|K4BIZ9|WRK70_SOLLC WRKY DNA-binding transcription factor 70 OS=Solanum lycopersicum OX=4081 GN=WRKY70 PE=2 SV=1; tr|A0A2P6R8D5|A0A2P6R8D5_ROSCH Putative transcription factor WRKY family OS=Rosa chinensis OX=74649 GN=Rchi…
1379	FvH4_6g05310	chrFvb6	-	0.000305571	0.0257506	-0.058	AT5G27390.1 | tagatose-6-phosphate ketose/aldose isomerase%2C putative (Mog1/PsbP/DUF1795-like photosystem II reaction center PsbP family protein) | Chr5:9674634-9676118 REVERSE LENGTH=241 | 201606; PREDICTED: uncharacterized protein LOC101305085 [Fragaria vesca subsp. vesca]; tr|A0A2P6R6P4|A0A2P6R6P4_ROSCH Putative PsbP family protein OS=Rosa chinensis OX=74649 GN=RchiOBHm_Chr3g0454051 PE=4 SV=1
1423	FvH4_6g02501	chrFvb6	+	3.20786e-05	0.00590406	0.188	AT1G06740.1 | MuDR family transposase | Chr1:2071194-2073374 FORWARD LENGTH=726 | 201606; PREDICTED: uncharacterized protein LOC101309265 [Fragaria vesca subsp. vesca] &gt;gi|764596022|ref|XP_004302067.2| PREDICTED: uncharacterized protein LOC101309265 [Fragaria vesca subsp. vesca]; tr|A0A2P6R5T1|A0A2P6R5T1_ROSCH Putative transcription factor interactor and regulator CCHC(Zn) family OS=Rosa chine…
1473	FvH4_5g39660	chrFvb5	+	0.000459418	0.0333118	-0.068	AT4G13030.2 | P-loop containing nucleoside triphosphate hydrolases superfamily protein | Chr4:7607400-7609656 FORWARD LENGTH=479 | 201606; PREDICTED: uncharacterized protein LOC101306923 [Fragaria vesca subsp. vesca]; tr|A0A2P6PIC3|A0A2P6PIC3_ROSCH Putative P-loop containing nucleoside triphosphate hydrolase OS=Rosa chinensis OX=74649 GN=RchiOBHm_Chr7g0241971 PE=4 SV=1
1524	FvH4_5g37860	chrFvb5	+	0.000549941	0.0369741	-0.325	AT4G30100.2 | P-loop containing nucleoside triphosphate hydrolases superfamily protein | Chr4:14714191-14719335 FORWARD LENGTH=1311 | 201606; PREDICTED: uncharacterized ATP-dependent helicase C29A10.10c isoform X2 [Fragaria vesca subsp. vesca]; sp|O94387|YGSA_SCHPO Uncharacterized ATP-dependent helicase C29A10.10c OS=Schizosaccharomyces pombe (strain 972 / ATCC 24843) OX=284812 GN=SPBC29A10.10c P…
1554	FvH4_5g37070	chrFvb5	+	1.86378e-05	0.00403563	-0.032	AT1G78240.2 | S-adenosyl-L-methionine-dependent methyltransferases superfamily protein | Chr1:29433173-29435815 REVERSE LENGTH=684 | 201606; PREDICTED: probable pectin methyltransferase QUA2 [Fragaria vesca subsp. vesca] &gt;gi|764593863|ref|XP_011465516.1| PREDICTED: probable pectin methyltransferase QUA2 [Fragaria vesca subsp. vesca] &gt;gi|764593866|ref|XP_011465517.1| PREDICTED: probable pect…
1560	FvH4_5g36800	chrFvb5	-	0.000679604	0.0421326	-0.056	AT1G78280.1 | transferases%2C transferring glycosyl groups | Chr1:29452823-29457118 FORWARD LENGTH=943 | 201606; PREDICTED: F-box protein At1g78280 [Fragaria vesca subsp. vesca]; sp|Q9M9E8|FB92_ARATH F-box protein At1g78280 OS=Arabidopsis thaliana OX=3702 GN=At1g78280 PE=2 SV=3; tr|A0A2P6PIP6|A0A2P6PIP6_ROSCH Putative transcription factor &amp; chromatin remodeling &amp;Metalloenzymes JmjC family…
1584	FvH4_5g36240	chrFvb5	+	8.96513e-06	0.00234621	-0.304	AT1G72210.1 | basic helix-loop-helix (bHLH) DNA-binding superfamily protein | Chr1:27180066-27182268 FORWARD LENGTH=320 | 201606; PREDICTED: transcription factor bHLH96 [Fragaria vesca subsp. vesca]; sp|Q9C7T4|BH096_ARATH Transcription factor bHLH96 OS=Arabidopsis thaliana OX=3702 GN=BHLH96 PE=1 SV=1; tr|A0A2P6PHD2|A0A2P6PHD2_ROSCH Putative transcription factor bHLH family OS=Rosa chinensis OX=74…
1621	FvH4_5g35240	chrFvb5	-	0.000211115	0.0205178	-0.468	AT5G33300.1 | chromosome-associated kinesin-like protein | Chr5:12562649-12565675 REVERSE LENGTH=439 | 201606; PREDICTED: chromosome-associated kinesin KIF4 [Fragaria vesca subsp. vesca]; sp|B9F2Y7|KN4C_ORYSJ Kinesin-like protein KIN-4C OS=Oryza sativa subsp. japonica OX=39947 GN=KIN4C PE=2 SV=1; tr|A0A2P6PGX4|A0A2P6PGX4_ROSCH Uncharacterized protein OS=Rosa chinensis OX=74649 GN=RchiOBHm_Chr7g02…
1646	FvH4_5g32890	chrFvb5	+	3.99321e-10	9.79935e-07	0.267	AT1G71691.2 | GDSL-like Lipase/Acylhydrolase superfamily protein | Chr1:26949395-26951480 REVERSE LENGTH=384 | 201606; PREDICTED: GDSL esterase/lipase At1g71691 [Fragaria vesca subsp. vesca]; sp|Q9SF78|GDL29_ARATH GDSL esterase/lipase At1g71691 OS=Arabidopsis thaliana OX=3702 GN=At1g71691 PE=2 SV=1; tr|A0A2P6PFH7|A0A2P6PFH7_ROSCH Putative triacylglycerol lipase OS=Rosa chinensis OX=74649 GN=RchiO…
1652	FvH4_5g32090	chrFvb5	+	2.35506e-06	0.000797146	-0.586	AT3G09360.2 | Cyclin/Brf1-like TBP-binding protein | Chr3:2873796-2878114 FORWARD LENGTH=527 | 201606; sp|P46070|TF3B_KLULA Transcription factor IIIB 70 kDa subunit OS=Kluyveromyces lactis (strain ATCC 8585 / CBS 2359 / DSM 70799 / NBRC 1267 / NRRL Y-1140 / WM37) OX=284590 GN=TDS4 PE=3 SV=2; tr|A0A2P6PEU4|A0A2P6PEU4_ROSCH Putative transcription factor TFIIB, brf1, TBP-binding domain-containing pr…
1657	FvH4_5g31930	chrFvb5	-	0.000784898	0.0461351	0.087	AT1G61390.1 | S-locus lectin protein kinase family protein | Chr1:22650338-22653639 REVERSE LENGTH=831 | 201606; PREDICTED: G-type lectin S-receptor-like serine/threonine-protein kinase At1g61370 [Fragaria vesca subsp. vesca]; sp|O64781|Y1639_ARATH G-type lectin S-receptor-like serine/threonine-protein kinase At1g61390 OS=Arabidopsis thaliana OX=3702 GN=At1g61390 PE=3 SV=1; tr|A0A2P6PD75|A0A2P6PD…
1711	FvH4_5g29810	chrFvb5	-	6.28766e-05	0.0092119	-0.126	AT1G15200.2 | protein-protein interaction regulator family protein | Chr1:5228477-5231017 REVERSE LENGTH=428 | 201606; PREDICTED: pinin [Fragaria vesca subsp. vesca]; tr|A0A2P6PDI8|A0A2P6PDI8_ROSCH Putative pinin/SDK/MemA protein OS=Rosa chinensis OX=74649 GN=RchiOBHm_Chr7g0223331 PE=4 SV=1
1796	FvH4_5g29820	chrFvb5	-	0.000456421	0.0332691	-0.336	AT1G68150.1 | WRKY DNA-binding protein 9 | Chr1:25543970-25545615 FORWARD LENGTH=374 | 201606; PREDICTED: probable WRKY transcription factor 9 isoform X1 [Fragaria vesca subsp. vesca]; sp|Q9C9F0|WRKY9_ARATH Probable WRKY transcription factor 9 OS=Arabidopsis thaliana OX=3702 GN=WRKY9 PE=2 SV=1; tr|A0A2P6PDJ3|A0A2P6PDJ3_ROSCH Putative transcription factor WRKY family OS=Rosa chinensis OX=74649 GN=…
1823	FvH4_5g26100	chrFvb5	-	8.1694e-06	0.00218702	-0.035	AT1G76450.1 | Photosystem II reaction center PsbP family protein | Chr1:28684618-28686109 FORWARD LENGTH=247 | 201606; PREDICTED: psbP domain-containing protein 3, chloroplastic [Fragaria vesca subsp. vesca]; sp|Q9S720|PPD3_ARATH PsbP domain-containing protein 3, chloroplastic OS=Arabidopsis thaliana OX=3702 GN=PPD3 PE=1 SV=2; tr|A0A2P6PBT4|A0A2P6PBT4_ROSCH Putative photosystem II OS=Rosa chinens…
1849	FvH4_5g25240	chrFvb5	-	2.10091e-05	0.0044509	-0.061	AT2G35610.1 | xyloglucanase 113 | Chr2:14947617-14951106 REVERSE LENGTH=644 | 201606; PREDICTED: uncharacterized protein LOC101298609 [Fragaria vesca subsp. vesca]; sp|Q8VXZ5|XG113_ARATH Arabinosyltransferase XEG113 OS=Arabidopsis thaliana OX=3702 GN=XEG113 PE=2 SV=1; tr|A0A2P6PBG8|A0A2P6PBG8_ROSCH Putative nucleotide-diphospho-sugar transferase OS=Rosa chinensis OX=74649 GN=RchiOBHm_Chr7g0215361…
1980	FvH4_6g35560	chrFvb6	-	0.000512983	0.0352952	-0.129	AT5G09360.1 | laccase 14 | Chr5:2906426-2908658 REVERSE LENGTH=569 | 201606; PREDICTED: laccase-14-like isoform X1 [Fragaria vesca subsp. vesca] &gt;gi|764610025|ref|XP_011467466.1| PREDICTED: laccase-14-like isoform X1 [Fragaria vesca subsp. vesca] &gt;gi|764610029|ref|XP_011467467.1| PREDICTED: laccase-14-like isoform X1 [Fragaria vesca subsp. vesca] &gt;gi|764610033|ref|XP_011467468.1| PREDICT…
2000	FvH4_5g18430	chrFvb5	-	0.000113381	0.0136838	-0.181	AT5G49220.1 | hypothetical protein (DUF789) | Chr5:19956627-19958453 FORWARD LENGTH=409 | 201606; PREDICTED: uncharacterized protein LOC101306437 [Fragaria vesca subsp. vesca]; tr|A0A2P6P1I3|A0A2P6P1I3_ROSCH Uncharacterized protein OS=Rosa chinensis OX=74649 GN=RchiOBHm_Chr7g0177041 PE=4 SV=1
2007	FvH4_5g18080	chrFvb5	+	0.000448504	0.0331126	-0.104	AT3G17700.1 | cyclic nucleotide-binding transporter 1 | Chr3:6049074-6052449 FORWARD LENGTH=764 | 201606; PREDICTED: probable cyclic nucleotide-gated ion channel 20, chloroplastic [Fragaria vesca subsp. vesca]; sp|Q9LD37|CNG20_ARATH Probable cyclic nucleotide-gated ion channel 20, chloroplastic OS=Arabidopsis thaliana OX=3702 GN=CNGC20 PE=2 SV=1; tr|A0A2P6P1L0|A0A2P6P1L0_ROSCH Putative potassium …
2095	FvH4_3g12940	chrFvb3	+	1.3234e-05	0.00316842	-0.139	AT1G30970.1 | zinc finger (C2H2 type) family protein | Chr1:11040613-11043593 REVERSE LENGTH=367 | 201606; PREDICTED: protein SUPPRESSOR OF FRI 4 [Fragaria vesca subsp. vesca]; sp|Q9C5G0|SUF4_ARATH Protein SUPPRESSOR OF FRI 4 OS=Arabidopsis thaliana OX=3702 GN=SUF4 PE=1 SV=1; tr|A0A2P6Q7G7|A0A2P6Q7G7_ROSCH Putative transcription factor interactor and regulator LIM family OS=Rosa chinensis OX=7464…
2180	FvH4_5g04660	chrFvb5	+	0.000568663	0.0376314	-0.075	AT4G23895.4 | Pleckstrin homology (PH) domain-containing protein | Chr4:12422883-12424146 FORWARD LENGTH=247 | 201606; PREDICTED: uncharacterized protein LOC101315338 isoform X4 [Fragaria vesca subsp. vesca]; tr|A0A2P6P656|A0A2P6P656_ROSCH Putative PH domain-containing protein OS=Rosa chinensis OX=74649 GN=RchiOBHm_Chr7g0194721 PE=4 SV=1
2227	FvH4_3g04800	chrFvb3	-	6.83551e-06	0.00195429	0.087	AT1G11060.1 | WAPL (Wings apart-like protein regulation of heterochromatin) protein | Chr1:3684568-3689537 FORWARD LENGTH=930 | 201606; PREDICTED: uncharacterized protein LOC101307966 [Fragaria vesca subsp. vesca]; tr|A0A2P6Q3X6|A0A2P6Q3X6_ROSCH Putative wing apart-like protein OS=Rosa chinensis OX=74649 GN=RchiOBHm_Chr5g0007891 PE=4 SV=1
2244	FvH4_6g45610	chrFvb6	+	6.0862e-06	0.00177452	-0.159	AT5G15880.1 | golgin family A protein | Chr5:5185788-5187461 FORWARD LENGTH=348 | 201606; PREDICTED: putative leucine-rich repeat-containing protein DDB_G0290503 [Fragaria vesca subsp. vesca]; tr|A0A2P6S3C7|A0A2P6S3C7_ROSCH Uncharacterized protein OS=Rosa chinensis OX=74649 GN=RchiOBHm_Chr2g0163761 PE=4 SV=1
2284	FvH4_4g24950	chrFvb4	+	0.00036081	0.0281686	0.176	AT1G24460.1 | TGN-related%2C localized SYP41 interacting protein | Chr1:8666072-8672338 FORWARD LENGTH=1807 | 201606; PREDICTED: golgin subfamily A member 4 [Fragaria vesca subsp. vesca]; tr|A0A2P6R0V1|A0A2P6R0V1_ROSCH Uncharacterized protein OS=Rosa chinensis OX=74649 GN=RchiOBHm_Chr4g0431991 PE=4 SV=1
2293	FvH4_6g32800	chrFvb6	-	9.78127e-05	0.012257	-0.088	AT3G21300.1 | RNA methyltransferase family protein | Chr3:7493654-7496257 REVERSE LENGTH=554 | 201606; PREDICTED: tRNA (uracil-5-)-methyltransferase homolog A [Fragaria vesca subsp. vesca] &gt;gi|764577565|ref|XP_011463348.1| PREDICTED: tRNA (uracil-5-)-methyltransferase homolog A [Fragaria vesca subsp. vesca]; sp|Q8KGF9|Y009_CHLTE Uncharacterized RNA methyltransferase CT0009 OS=Chlorobaculum tep…
2378	FvH4_4g16110	chrFvb4	+	9.00304e-06	0.00234621	0.181	AT3G22600.1 | Bifunctional inhibitor/lipid-transfer protein/seed storage 2S albumin superfamily protein | Chr3:8006711-8007397 REVERSE LENGTH=170 | 201606; PREDICTED: non-specific lipid transfer protein GPI-anchored 2 [Fragaria vesca subsp. vesca]; sp|Q9LZH5|LTPG2_ARATH Non-specific lipid transfer protein GPI-anchored 2 OS=Arabidopsis thaliana OX=3702 GN=LTPG2 PE=2 SV=1; tr|A0A314Z0M6|A0A314Z0M6_…
2391	FvH4_2g39870	chrFvb2	+	0.000217752	0.0210241	-0.141	AT5G42710.1 | hypothetical protein | Chr5:17125578-17128696 FORWARD LENGTH=807 | 201606; PREDICTED: uncharacterized protein LOC101301072 [Fragaria vesca subsp. vesca]; tr|A0A2P6QFM4|A0A2P6QFM4_ROSCH Uncharacterized protein OS=Rosa chinensis OX=74649 GN=RchiOBHm_Chr5g0052261 PE=4 SV=1
2446	FvH4_2g36980	chrFvb2	+	0.000144269	0.0161034	-0.234	AT2G45700.1 | sterile alpha motif (SAM) domain-containing protein | Chr2:18827216-18830505 REVERSE LENGTH=723 | 201606; PREDICTED: DNA cross-link repair protein SNM1 isoform X1 [Fragaria vesca subsp. vesca]; sp|Q38961|SNM1_ARATH DNA cross-link repair protein SNM1 OS=Arabidopsis thaliana OX=3702 GN=SNM1 PE=2 SV=1; tr|A0A2P6PZL7|A0A2P6PZL7_ROSCH Putative metallo-beta-lactamase, sterile alpha motif/…
2496	FvH4_3g00250	chrFvb3	+	0.000444397	0.0331126	-0.134	AT5G47760.1 | 2-phosphoglycolate phosphatase 2 | Chr5:19343121-19344979 REVERSE LENGTH=301 | 201606; PREDICTED: phosphoglycolate phosphatase 2 isoform X2 [Fragaria vesca subsp. vesca]; sp|Q8GWU0|PGP2_ARATH Phosphoglycolate phosphatase 2 OS=Arabidopsis thaliana OX=3702 GN=PGLP2 PE=1 SV=1; tr|A0A2P6Q1Z3|A0A2P6Q1Z3_ROSCH Phosphoglycolate phosphatase OS=Rosa chinensis OX=74649 GN=RchiOBHm_Chr5g000034…
2519	FvH4_2g34540	chrFvb2	-	0.000471062	0.0338268	0.251	AT5G42870.1 | phosphatidic acid phosphohydrolase 2 | Chr5:17185719-17189681 REVERSE LENGTH=930 | 201606; PREDICTED: phosphatidate phosphatase PAH2-like [Fragaria vesca subsp. vesca] &gt;gi|764538727|ref|XP_011458936.1| PREDICTED: phosphatidate phosphatase PAH2-like [Fragaria vesca subsp. vesca] &gt;gi|764538732|ref|XP_011458937.1| PREDICTED: phosphatidate phosphatase PAH2-like [Fragaria vesca sub…
2567	FvH4_6g21260	chrFvb6	-	0.000477775	0.0339843	0.077	AT3G58460.1 | RHOMBOID-like protein 15 | Chr3:21623374-21626348 REVERSE LENGTH=403 | 201606; PREDICTED: uncharacterized protein At3g58460 isoform X2 [Fragaria vesca subsp. vesca]; sp|Q8LB17|RBL15_ARATH Rhomboid-like protein 15 OS=Arabidopsis thaliana OX=3702 GN=RBL15 PE=1 SV=2; tr|A0A2P6RD04|A0A2P6RD04_ROSCH Putative serine endopeptidase OS=Rosa chinensis OX=74649 GN=RchiOBHm_Chr3g0477721 PE=4 SV…
2576	FvH4_7g17850	chrFvb7	+	0	0	-0.249	AT1G01060.6 | Homeodomain-like superfamily protein | Chr1:33992-36836 REVERSE LENGTH=643 | 201606; PREDICTED: protein LHY-like [Fragaria vesca subsp. vesca] &gt;gi|764623609|ref|XP_011468882.1| PREDICTED: protein LHY-like [Fragaria vesca subsp. vesca] &gt;gi|764623616|ref|XP_011468883.1| PREDICTED: protein LHY-like [Fragaria vesca subsp. vesca] &gt;gi|764623620|ref|XP_011468884.1| PREDICTED: prot…
2578	FvH4_7g17850	chrFvb7	+	9.64671e-06	0.00246334	-0.272	AT1G01060.6 | Homeodomain-like superfamily protein | Chr1:33992-36836 REVERSE LENGTH=643 | 201606; PREDICTED: protein LHY-like [Fragaria vesca subsp. vesca] &gt;gi|764623609|ref|XP_011468882.1| PREDICTED: protein LHY-like [Fragaria vesca subsp. vesca] &gt;gi|764623616|ref|XP_011468883.1| PREDICTED: protein LHY-like [Fragaria vesca subsp. vesca] &gt;gi|764623620|ref|XP_011468884.1| PREDICTED: prot…
2720	FvH4_2g26770	chrFvb2	+	1.3516e-07	9.47667e-05	0.624	AT1G77620.1 | P-loop containing nucleoside triphosphate hydrolases superfamily protein | Chr1:29167934-29172867 REVERSE LENGTH=1151 | 201606; PREDICTED: uncharacterized protein LOC101299354 isoform X2 [Fragaria vesca subsp. vesca]; sp|Q4QY64|ATAD5_MOUSE ATPase family AAA domain-containing protein 5 OS=Mus musculus OX=10090 GN=Atad5 PE=1 SV=1; tr|A0A2P6PX74|A0A2P6PX74_ROSCH Putative checkpoint pro…
2941	FvH4_2g21270	chrFvb2	+	3.95562e-05	0.00673324	-0.252	AT2G20495.1 | Serine/Threonine-kinase | Chr2:8833180-8835034 FORWARD LENGTH=282 | 201606; PREDICTED: uncharacterized protein LOC101290823 isoform X3 [Fragaria vesca subsp. vesca]; sp|P49842|STK19_HUMAN Serine/threonine-protein kinase 19 OS=Homo sapiens OX=9606 GN=STK19 PE=1 SV=2; tr|A0A2P6PV67|A0A2P6PV67_ROSCH Putative non-specific serine/threonine protein kinase OS=Rosa chinensis OX=74649 GN=Rch…
2945	FvH4_2g24180	chrFvb2	+	0.000591443	0.0382787	0.155	AT2G48060.2 | piezo-type mechanosensitive ion channel component | Chr2:19651560-19662386 REVERSE LENGTH=2485 | 201606; PREDICTED: piezo-type mechanosensitive ion channel homolog isoform X1 [Fragaria vesca subsp. vesca]; sp|F4IN58|PIEZO_ARATH Piezo-type mechanosensitive ion channel homolog OS=Arabidopsis thaliana OX=3702 GN=At2g48060/At2g48040/At2g48050 PE=2 SV=1; tr|A0A2P6PW94|A0A2P6PW94_ROSCH Pu…
2999	FvH4_4g10960	chrFvb4	+	0.000442288	0.0331126	-0.098	AT2G43400.1 | electron-transfer flavoprotein:ubiquinone oxidoreductase | Chr2:18021304-18025041 FORWARD LENGTH=633 | 201606; PREDICTED: electron transfer flavoprotein-ubiquinone oxidoreductase, mitochondrial isoform X3 [Fragaria vesca subsp. vesca]; sp|O22854|ETFQO_ARATH Electron transfer flavoprotein-ubiquinone oxidoreductase, mitochondrial OS=Arabidopsis thaliana OX=3702 GN=ETFQO PE=2 SV=1; tr|…
3156	FvH4_2g32710	chrFvb2	-	6.07822e-05	0.00902096	0.214	AT1G59540.1 | P-loop containing nucleoside triphosphate hydrolases superfamily protein | Chr1:21874083-21879382 FORWARD LENGTH=823 | 201606; PREDICTED: kinesin-related protein 11 isoform X1 [Fragaria vesca subsp. vesca]; sp|Q9S7P3|KN7N_ARATH Kinesin-like protein KIN-7N OS=Arabidopsis thaliana OX=3702 GN=KIN7N PE=2 SV=1; tr|A0A2P6Q122|A0A2P6Q122_ROSCH Kinesin-like protein OS=Rosa chinensis OX=7464…
3202	FvH4_2g15280	chrFvb2	-	0.000279152	0.0242492	-0.031	AT1G12770.2 | P-loop containing nucleoside triphosphate hydrolases superfamily protein | Chr1:4351888-4353543 FORWARD LENGTH=551 | 201606; PREDICTED: DEAD-box ATP-dependent RNA helicase 47B [Fragaria vesca subsp. vesca]; sp|Q10PV9|RH47B_ORYSJ DEAD-box ATP-dependent RNA helicase 47B OS=Oryza sativa subsp. japonica OX=39947 GN=Os03g0219700 PE=2 SV=1; tr|A0A2P6PSP9|A0A2P6PSP9_ROSCH Putative RNA heli…
3218	FvH4_6g46230	chrFvb6	-	0.000241149	0.0221918	0.404	PREDICTED: uncharacterized protein LOC101308007 [Fragaria vesca subsp. vesca]; tr|A0A0F9DIR5|A0A0F9DIR5_9ZZZZ Uncharacterized protein (Fragment) OS=marine sediment metagenome OX=412755 GN=LCGC14_2194310 PE=4 SV=1
3263	FvH4_1g17390	chrFvb1	+	2.28768e-07	0.000129351	-0.188	AT4G37560.1 | Acetamidase/Formamidase family protein | Chr4:17646489-17648457 FORWARD LENGTH=452 | 201606; PREDICTED: putative formamidase C869.04 isoform X2 [Fragaria vesca subsp. vesca]; sp|Q50228|FMDA_METME Formamidase OS=Methylophilus methylotrophus OX=17 GN=fmdA PE=1 SV=1; tr|A0A251NU16|A0A251NU16_PRUPE Uncharacterized protein OS=Prunus persica OX=3760 GN=PRUPE_6G223000 PE=4 SV=1
3266	FvH4_1g17390	chrFvb1	+	0.000209247	0.0204037	0.135	AT4G37560.1 | Acetamidase/Formamidase family protein | Chr4:17646489-17648457 FORWARD LENGTH=452 | 201606; PREDICTED: putative formamidase C869.04 isoform X2 [Fragaria vesca subsp. vesca]; sp|Q50228|FMDA_METME Formamidase OS=Methylophilus methylotrophus OX=17 GN=fmdA PE=1 SV=1; tr|A0A251NU16|A0A251NU16_PRUPE Uncharacterized protein OS=Prunus persica OX=3760 GN=PRUPE_6G223000 PE=4 SV=1
3272	FvH4_3g08700	chrFvb3	-	6.1447e-07	0.000284964	-0.411	AT2G33847.2 | hypothetical protein | Chr2:14320168-14320522 REVERSE LENGTH=89 | 201606; PREDICTED: protein NUCLEAR FUSION DEFECTIVE 6, chloroplastic/mitochondrial isoform X4 [Fragaria vesca subsp. vesca]; sp|Q93ZJ3|NFD6_ARATH Protein NUCLEAR FUSION DEFECTIVE 6, chloroplastic/mitochondrial OS=Arabidopsis thaliana OX=3702 GN=NFD6 PE=3 SV=1; tr|A0A2P6Q497|A0A2P6Q497_ROSCH Uncharacterized protein OS=…
3284	FvH4_4g00960	chrFvb4	+	8.25895e-13	6.08024e-09	0.29	PREDICTED: uncharacterized protein LOC101302446 isoform X1 [Fragaria vesca subsp. vesca]
3288	FvH4_2g26720	chrFvb2	-	6.19318e-07	0.000284964	0.212	AT1G18340.1 | basal transcription factor complex subunit-like protein | Chr1:6311612-6313734 REVERSE LENGTH=301 | 201606; PREDICTED: general transcription factor IIH subunit 3 isoform X1 [Fragaria vesca subsp. vesca]; sp|Q8LF41|TFB4_ARATH General transcription and DNA repair factor IIH subunit TFB4 OS=Arabidopsis thaliana OX=3702 GN=TFB4 PE=2 SV=1; tr|A0A2P6PX67|A0A2P6PX67_ROSCH Putative TFIIH su…
3302	FvH4_2g13010	chrFvb2	+	0.000753855	0.0453051	0.063	AT1G34060.1 | Pyridoxal phosphate (PLP)-dependent transferases superfamily protein | Chr1:12396561-12398299 REVERSE LENGTH=463 | 201606; PREDICTED: tryptophan aminotransferase-related protein 4 [Fragaria vesca subsp. vesca]; sp|Q93Z38|TAR4_ARATH Tryptophan aminotransferase-related protein 4 OS=Arabidopsis thaliana OX=3702 GN=TAR4 PE=2 SV=2; tr|A0A2P6PRN9|A0A2P6PRN9_ROSCH Putative alliin lyase OS=…
3326	FvH4_2g12232	chrFvb2	+	0.000829386	0.0474248	0.395	AT1G34355.3 | forkhead-associated (FHA) domain-containing protein | Chr1:12536497-12541730 FORWARD LENGTH=1318 | 201606; PREDICTED: uncharacterized protein LOC101300793 [Fragaria vesca subsp. vesca]; sp|B7SY83|PS1_ARATH FHA domain-containing protein PS1 OS=Arabidopsis thaliana OX=3702 GN=PS1 PE=2 SV=1; tr|A0A2P6PR85|A0A2P6PR85_ROSCH Putative transcription factor interactor and regulator FHA-SMAD …
3411	FvH4_2g27500	chrFvb2	+	0.000294288	0.0250468	0.094	AT1G21700.1 | SWITCH/sucrose nonfermenting 3C | Chr1:7620156-7623978 REVERSE LENGTH=807 | 201606; PREDICTED: SWI/SNF complex subunit SWI3C [Fragaria vesca subsp. vesca]; sp|Q9XI07|SWI3C_ARATH SWI/SNF complex subunit SWI3C OS=Arabidopsis thaliana OX=3702 GN=SWI3C PE=1 SV=1; tr|A0A2P6PXE9|A0A2P6PXE9_ROSCH Putative transcription factor MYB/SANT family OS=Rosa chinensis OX=74649 GN=RchiOBHm_Chr6g0296…
3464	FvH4_6g23770	chrFvb6	+	0.000273929	0.0239736	0.192	AT3G55610.2 | delta 1-pyrroline-5-carboxylate synthase 2 | Chr3:20625005-20628989 REVERSE LENGTH=622 | 201606; PREDICTED: delta-1-pyrroline-5-carboxylate synthase-like isoform X3 [Fragaria vesca subsp. vesca]; sp|O65361|P5CS_MESCR Delta-1-pyrroline-5-carboxylate synthase OS=Mesembryanthemum crystallinum OX=3544 GN=P5CS PE=2 SV=1; tr|A0A2P6R9M5|A0A2P6R9M5_ROSCH Delta-1-pyrroline-5-carboxylate synt…
3513	FvH4_1g17200	chrFvb1	-	0.0008774	0.0488425	-0.106	AT5G67370.1 | DUF1230 family protein (DUF1230) | Chr5:26877667-26879465 REVERSE LENGTH=327 | 201606; PREDICTED: uncharacterized protein ycf36 [Fragaria vesca subsp. vesca]; sp|Q9FN15|GLD27_ARATH Protein CONSERVED IN THE GREEN LINEAGE AND DIATOMS 27, chloroplastic OS=Arabidopsis thaliana OX=3702 GN=CGLD27 PE=2 SV=1; tr|A0A2P6RNY1|A0A2P6RNY1_ROSCH Uncharacterized protein OS=Rosa chinensis OX=74649 …
3552	FvH4_1g16090	chrFvb1	+	2.18601e-05	0.00456551	-0.101	AT1G45207.3 | Remorin family protein | Chr1:17130703-17133548 REVERSE LENGTH=549 | 201606; PREDICTED: uncharacterized protein LOC101293717 [Fragaria vesca subsp. vesca]; sp|Q7XII4|REM41_ORYSJ Remorin 4.1 OS=Oryza sativa subsp. japonica OX=39947 GN=REM4.1 PE=1 SV=1; tr|A0A2P6RNH8|A0A2P6RNH8_ROSCH Putative remorin OS=Rosa chinensis OX=74649 GN=RchiOBHm_Chr2g0105711 PE=4 SV=1
3559	FvH4_1g16580	chrFvb1	+	7.01078e-05	0.00983111	-0.099	AT3G19420.1 | PTEN 2 | Chr3:6731824-6735354 FORWARD LENGTH=611 | 201606; PREDICTED: putative tyrosine-protein phosphatase TPTE [Fragaria vesca subsp. vesca]; sp|Q9LT75|PTN2A_ARATH Phosphatidylinositol 3,4,5-trisphosphate 3-phosphatase and protein-tyrosine-phosphatase PTEN2A OS=Arabidopsis thaliana OX=3702 GN=PTEN2A PE=1 SV=1; tr|A0A2P6RNQ8|A0A2P6RNQ8_ROSCH Putative phosphoric monoester hydrolase …
3625	FvH4_1g15390	chrFvb1	+	0.00025434	0.0227073	0.14	AT5G66900.1 | Disease resistance protein (CC-NBS-LRR class) family | Chr5:26714931-26717757 REVERSE LENGTH=809 | 201606; PREDICTED: probable disease resistance protein At5g66900 [Fragaria vesca subsp. vesca]; sp|Q9FKZ1|DRL42_ARATH Probable disease resistance protein At5g66900 OS=Arabidopsis thaliana OX=3702 GN=At5g66900 PE=3 SV=1; tr|M5VVQ2|M5VVQ2_PRUPE Uncharacterized protein OS=Prunus persica O…
3645	FvH4_6g08610	chrFvb6	+	1.56852e-05	0.00360857	-0.311	AT1G09530.6 | phytochrome interacting factor 3 | Chr1:3077216-3079367 FORWARD LENGTH=524 | 201606; PREDICTED: transcription factor PIF3 isoform X1 [Fragaria vesca subsp. vesca] &gt;gi|764597776|ref|XP_011466209.1| PREDICTED: transcription factor PIF3 isoform X1 [Fragaria vesca subsp. vesca]; sp|O80536|PIF3_ARATH Transcription factor PIF3 OS=Arabidopsis thaliana OX=3702 GN=PIF3 PE=1 SV=1; tr|A0A2P…
3674	FvH4_7g18020	chrFvb7	-	0.00015969	0.0171626	0.667	AT4G35580.1 | NAC transcription factor-like 9 | Chr4:16888581-16890744 REVERSE LENGTH=512 | 201606; PREDICTED: protein ATAF2-like [Fragaria vesca subsp. vesca] &gt;gi|764623561|ref|XP_011468878.1| PREDICTED: protein ATAF2-like [Fragaria vesca subsp. vesca]; sp|F4JN35|NTL9_ARATH Protein NTM1-like 9 OS=Arabidopsis thaliana OX=3702 GN=NTL9 PE=1 SV=1; tr|A0A2P6S9W8|A0A2P6S9W8_ROSCH Putative transcrip…
3690	FvH4_1g05730	chrFvb1	-	2.70186e-05	0.00523451	0.18	AT1G67280.1 | Glyoxalase/Bleomycin resistance protein/Dioxygenase superfamily protein | Chr1:25188563-25190547 REVERSE LENGTH=350 | 201606; PREDICTED: probable lactoylglutathione lyase, chloroplast [Fragaria vesca subsp. vesca]; sp|Q8W593|LGUC_ARATH Probable lactoylglutathione lyase, chloroplastic OS=Arabidopsis thaliana OX=3702 GN=At1g67280 PE=1 SV=1; tr|A0A2P6RJR0|A0A2P6RJR0_ROSCH Lactoylglutat…
3707	FvH4_3g07940	chrFvb3	+	0.000227043	0.0214294	-0.244	AT2G34090.1 | maternal effect embryo arrest 18 | Chr2:14396283-14399170 REVERSE LENGTH=445 | 201606; putative LPPG:FO 2-phospho-L-lactate transferase CofD/UPF0052 [Rosa chinensis]; sp|P53980|YNB1_YEAST Uncharacterized protein YNL011C OS=Saccharomyces cerevisiae (strain ATCC 204508 / S288c) OX=559292 GN=YNL011C PE=1 SV=1; tr|A0A2P6Q4P3|A0A2P6Q4P3_ROSCH Putative LPPG:FO 2-phospho-L-lactate transfer…
3751	FvH4_6g04940	chrFvb6	-	0.000184874	0.0187999	0.138	AT5G27290.2 | stress regulated protein | Chr5:9618787-9620473 REVERSE LENGTH=262 | 201606; PREDICTED: uncharacterized protein LOC101309267 [Fragaria vesca subsp. vesca]; tr|A0A2P6R6K0|A0A2P6R6K0_ROSCH Uncharacterized protein OS=Rosa chinensis OX=74649 GN=RchiOBHm_Chr3g0453431 PE=4 SV=1
3819	FvH4_6g00970	chrFvb6	+	0.000498864	0.0346475	-0.04	AT2G30390.1 | ferrochelatase 2 | Chr2:12951242-12953985 REVERSE LENGTH=512 | 201606; PREDICTED: ferrochelatase-2, chloroplastic [Fragaria vesca subsp. vesca]; sp|A2Y3Q5|HEMH_ORYSI Ferrochelatase-2, chloroplastic OS=Oryza sativa subsp. indica OX=39946 GN=HEMH PE=2 SV=2; tr|A0A2P6R583|A0A2P6R583_ROSCH Ferrochelatase OS=Rosa chinensis OX=74649 GN=RchiOBHm_Chr3g0448431 PE=3 SV=1
3845	FvH4_1g05240	chrFvb1	-	1.09019e-08	1.10703e-05	0.121	AT4G13350.2 | NSP (nuclear shuttle protein)-interacting GTPase | Chr4:7770170-7773321 REVERSE LENGTH=602 | 201606; PREDICTED: probable ADP-ribosylation factor GTPase-activating protein AGD14 isoform X2 [Fragaria vesca subsp. vesca]; sp|Q8K2K6|AGFG1_MOUSE Arf-GAP domain and FG repeat-containing protein 1 OS=Mus musculus OX=10090 GN=Agfg1 PE=1 SV=2; tr|A0A2P6RJM6|A0A2P6RJM6_ROSCH Putative Arf GTPas…
3857	FvH4_4g25170	chrFvb4	-	1.55941e-05	0.00360857	0.226	AT1G13190.1 | RNA-binding (RRM/RBD/RNP motifs) family protein | Chr1:4499633-4501354 FORWARD LENGTH=573 | 201606; PREDICTED: cleavage and polyadenylation specificity factor subunit CG7185 [Fragaria vesca subsp. vesca]; sp|Q5BGA9|MRD1_EMENI Multiple RNA-binding domain-containing protein 1 OS=Emericella nidulans (strain FGSC A4 / ATCC 38163 / CBS 112.46 / NRRL 194 / M139) OX=227321 GN=mrd1 PE=3 SV=…
3861	FvH4_7g28550	chrFvb7	+	3.82294e-12	1.8763e-08	1	AT4G12010.1 | Disease resistance protein (TIR-NBS-LRR class) family | Chr4:7197325-7201393 REVERSE LENGTH=1219 | 201606; PREDICTED: TMV resistance protein N-like [Fragaria vesca subsp. vesca] &gt;gi|764638072|ref|XP_011470425.1| PREDICTED: TMV resistance protein N-like [Fragaria vesca subsp. vesca] &gt;gi|764638076|ref|XP_011470426.1| PREDICTED: TMV resistance protein N-like [Fragaria vesca subsp…
3864	FvH4_7g28550	chrFvb7	+	0.000297207	0.0252223	-0.7	AT4G12010.1 | Disease resistance protein (TIR-NBS-LRR class) family | Chr4:7197325-7201393 REVERSE LENGTH=1219 | 201606; PREDICTED: TMV resistance protein N-like [Fragaria vesca subsp. vesca] &gt;gi|764638072|ref|XP_011470425.1| PREDICTED: TMV resistance protein N-like [Fragaria vesca subsp. vesca] &gt;gi|764638076|ref|XP_011470426.1| PREDICTED: TMV resistance protein N-like [Fragaria vesca subsp…
3877	FvH4_5g33760	chrFvb5	+	0.000223736	0.0212752	-0.027	AT1G58290.1 | Glutamyl-tRNA reductase family protein | Chr1:21624028-21626051 REVERSE LENGTH=543 | 201606; PREDICTED: glutamyl-tRNA reductase 1, chloroplastic [Fragaria vesca subsp. vesca]; sp|P93111|HEM11_CUCSA Glutamyl-tRNA reductase 1, chloroplastic OS=Cucumis sativus OX=3659 GN=HEMA1 PE=2 SV=1; tr|A0A2P6PG42|A0A2P6PG42_ROSCH Glutamyl-tRNA reductase OS=Rosa chinensis OX=74649 GN=RchiOBHm_Chr7g…
3915	FvH4_1g11070	chrFvb1	-	7.28847e-05	0.0100766	-0.156	AT5G60040.1 | nuclear RNA polymerase C1 | Chr5:24173590-24183269 FORWARD LENGTH=1376 | 201606; PREDICTED: DNA-directed RNA polymerase II subunit 1 [Fragaria vesca subsp. vesca] &gt;gi|764511805|ref|XP_011461993.1| PREDICTED: DNA-directed RNA polymerase II subunit 1 [Fragaria vesca subsp. vesca]; sp|P35084|RPB1_DICDI DNA-directed RNA polymerase II subunit rpb1 OS=Dictyostelium discoideum OX=44689 …
3950	FvH4_1g10290	chrFvb1	-	5.468e-10	1.23863e-06	-0.809	AT2G17550.1 | RB1-inducible coiled-coil protein | Chr2:7634495-7637212 REVERSE LENGTH=779 | 201606; PREDICTED: uncharacterized protein LOC101305113 isoform X2 [Fragaria vesca subsp. vesca]; tr|A0A2P6RLC5|A0A2P6RLC5_ROSCH Uncharacterized protein OS=Rosa chinensis OX=74649 GN=RchiOBHm_Chr2g0097131 PE=4 SV=1
3968	FvH4_1g22730	chrFvb1	-	8.598e-05	0.0114567	-0.072	AT5G67100.2 | DNA-directed DNA polymerase | Chr5:26776994-26785104 FORWARD LENGTH=1524 | 201606; PREDICTED: DNA polymerase alpha catalytic subunit [Fragaria vesca subsp. vesca]; sp|O48653|DPOLA_ORYSJ DNA polymerase alpha catalytic subunit OS=Oryza sativa subsp. japonica OX=39947 GN=Os01g0868300 PE=2 SV=2; tr|A0A2P6RRD8|A0A2P6RRD8_ROSCH DNA polymerase OS=Rosa chinensis OX=74649 GN=RchiOBHm_Chr2g01…
4012	FvH4_3g03200	chrFvb3	+	2.0421e-06	0.000715902	0.417	AT3G20640.4 | basic helix-loop-helix (bHLH) DNA-binding superfamily protein | Chr3:7210654-7212917 REVERSE LENGTH=392 | 201606; PREDICTED: transcription factor bHLH112 isoform X3 [Fragaria vesca subsp. vesca]; sp|Q8GXT3|BH123_ARATH Transcription factor bHLH123 OS=Arabidopsis thaliana OX=3702 GN=BHLH123 PE=1 SV=1; tr|A0A2P6Q371|A0A2P6Q371_ROSCH Putative transcription factor bHLH family OS=Rosa chi…
4159	FvH4_5g17080	chrFvb5	+	0.000205509	0.0201058	-0.091	AT1G18090.1 | 5'-3' exonuclease family protein | Chr1:6224539-6227715 FORWARD LENGTH=577 | 201606; PREDICTED: exonuclease 1 [Fragaria vesca subsp. vesca]; sp|Q8L6Z7|EXO1_ARATH Exonuclease 1 OS=Arabidopsis thaliana OX=3702 GN=EXO1 PE=2 SV=2; tr|A0A2P6P1X3|A0A2P6P1X3_ROSCH Putative exodeoxyribonuclease I OS=Rosa chinensis OX=74649 GN=RchiOBHm_Chr7g0178771 PE=4 SV=1
4170	FvH4_6g06510	chrFvb6	+	0.00028852	0.0248133	-0.113	AT3G05480.1 | cell cycle checkpoint control protein family | Chr3:1585383-1588238 FORWARD LENGTH=439 | 201606; PREDICTED: cell cycle checkpoint control protein RAD9A [Fragaria vesca subsp. vesca]; sp|Q9Z0F6|RAD9A_MOUSE Cell cycle checkpoint control protein RAD9A OS=Mus musculus OX=10090 GN=Rad9a PE=1 SV=1; tr|A0A2P6R747|A0A2P6R747_ROSCH Putative exodeoxyribonuclease III OS=Rosa chinensis OX=74649…
[truncated: 437 more rows]

## Sheet: IT4
Sheet name	Sheet3
Description	Genes with RI in Asexual reproduction of IT4
Table showing geneID, chromosome, strand, P valuem, FDR, inclusive level difference, and annotation of Genes with RI event.
[truncated: 630 more rows]

## Sheet: NOR2
Sheet name	Sheet4
[truncated: 675 more rows]
