# Supplementary material for: Major transcriptomic differences are induced by warmer temperature conditions experienced during asexual and sexual reproduction in Fragaria vesca ecotypes
Source: Front Plant Sci. 2023 Jul 14;14:1213311. doi: 10.3389/fpls.2023.1213311 (PMC10379642; doi:10.3389/fpls.2023.1213311)
Supplement: Supplementary file 1 [file DataSheet_1.zip › DATASHEET1/Table S14.xlsx]

## Sheet: Description
Table S14: RI events in sexual reproduction
Table showing genes RI events of sexual reproduction
Sheet name	Sheet1
Description	Genes with RI events in sexual reproduction of ES12
Column A	ID
Column B	GeneID
Column C	chr
Column D	strand
Column E	PValue
Column F	FDR
Column G	IncLevelDifference
Column H	Annotation
Sheet name	Sheet2
Description	Genes with RI events in sexual reproduction of ICE2
Column A	ID
Column B	GeneID
Column C	chr
Column D	strand
Column E	PValue
Column F	FDR
Column G	IncLevelDifference
Column H	Annotation
Sheet name	Sheet3
Description	Genes with RI events in sexual reproduction of IT4
Column A	ID
Column B	GeneID
Column C	chr
Column D	strand
Column E	PValue
Column F	FDR
Column G	IncLevelDifference
Column H	Annotation
Sheet name	Sheet4
Description	Genes with RI events in sexual reproduction of NOR2
Column A	ID
Column B	GeneID
Column C	chr
Column D	strand
Column E	PValue
Column F	FDR
Column G	IncLevelDifference
Column H	Annotation

## Sheet: Sheet1
Sheet name	Sheet1
Description	Genes with RI in sexual reproduction of ES12
Table showing geneID, chromosome, strand, P valuem, FDR, inclusive level difference, and annotation of Genes with RI event.
ID	GeneID	chr	strand	PValue	FDR	IncLevelDifference	Annotation
66	FvH4_7g34030	chrFvb7	-	5.77611e-06	0.00765035	-0.638	AT5G16880.4 | Target of Myb protein 1 | Chr5:5549658-5551274 FORWARD LENGTH=407 | 201606; PREDICTED: target of Myb protein 1 [Fragaria vesca subsp. vesca] &gt;gi|764635635|ref|XP_011470127.1| PREDICTED: target of Myb protein 1 [Fragaria vesca subsp. vesca]; sp|Q9LFL3|TOL1_ARATH TOM1-like protein 1 OS=Arabidopsis thaliana OX=3702 GN=TOL1 PE=1 SV=1; tr|A0A2P6SPY2|A0A2P6SPY2_ROSCH Putative target of…
141	FvH4_7g21970	chrFvb7	-	0.0001855	0.0498853	-0.112	AT3G12590.1 | hypothetical protein | Chr3:3996473-4003657 REVERSE LENGTH=1184 | 201606; PREDICTED: uncharacterized protein LOC101291377 [Fragaria vesca subsp. vesca]; tr|A0A2P6SK86|A0A2P6SK86_ROSCH Uncharacterized protein OS=Rosa chinensis OX=74649 GN=RchiOBHm_Chr1g0366301 PE=4 SV=1
429	FvH4_7g01380	chrFvb7	-	0.000182854	0.0497244	0.134	AT5G49940.1 | NIFU-like protein 2 | Chr5:20315464-20317228 FORWARD LENGTH=235 | 201606; PREDICTED: nifU-like protein 2, chloroplastic [Fragaria vesca subsp. vesca] &gt;gi|764630034|ref|XP_011469499.1| PREDICTED: nifU-like protein 2, chloroplastic [Fragaria vesca subsp. vesca] &gt;gi|764630047|ref|XP_011469500.1| PREDICTED: nifU-like protein 2, chloroplastic [Fragaria vesca subsp. vesca] &gt;gi|76…
604	FvH4_6g45660	chrFvb6	-	2.52221e-05	0.0173674	0.271	AT1G67180.6 | zinc finger (C3HC4-type RING finger) family protein / BRCT domain-containing protein | Chr1:25130099-25131926 FORWARD LENGTH=400 | 201606; PREDICTED: uncharacterized protein LOC101311214 isoform X1 [Fragaria vesca subsp. vesca]; sp|O04251|Y4211_ARATH BRCT domain-containing protein At4g02110 OS=Arabidopsis thaliana OX=3702 GN=At4g02110 PE=4 SV=3; tr|A0A2P6S3D1|A0A2P6S3D1_ROSCH Putati…
676	FvH4_6g41340	chrFvb6	+	0.000128577	0.0409849	0.277	AT2G04842.2 | threonyl-tRNA synthetase%2C putative / threonine-tRNA ligase | Chr2:1698466-1701271 REVERSE LENGTH=650 | 201606; PREDICTED: probable threonine--tRNA ligase, cytoplasmic [Fragaria vesca subsp. vesca]; sp|F4IFC5|SYTM2_ARATH Threonine--tRNA ligase, chloroplastic/mitochondrial 2 OS=Arabidopsis thaliana OX=3702 GN=EMB2761 PE=2 SV=1; tr|A0A2P6S1M0|A0A2P6S1M0_ROSCH Putative threonine--tRNA…
801	FvH4_6g34000	chrFvb6	+	4.19523e-07	0.00131623	0.74	AT1G17500.2 | ATPase E1-E2 type family protein / haloacid dehalogenase-like hydrolase family protein | Chr1:6018757-6023201 FORWARD LENGTH=1216 | 201606; PREDICTED: putative phospholipid-transporting ATPase 4 [Fragaria vesca subsp. vesca]; sp|Q9LNQ4|ALA4_ARATH Probable phospholipid-transporting ATPase 4 OS=Arabidopsis thaliana OX=3702 GN=ALA4 PE=3 SV=2; tr|A0A2P6RY98|A0A2P6RY98_ROSCH Phospholipid…
1581	FvH4_5g36240	chrFvb5	+	6.60995e-06	0.00765035	-0.683	AT1G72210.1 | basic helix-loop-helix (bHLH) DNA-binding superfamily protein | Chr1:27180066-27182268 FORWARD LENGTH=320 | 201606; PREDICTED: transcription factor bHLH96 [Fragaria vesca subsp. vesca]; sp|Q9C7T4|BH096_ARATH Transcription factor bHLH96 OS=Arabidopsis thaliana OX=3702 GN=BHLH96 PE=1 SV=1; tr|A0A2P6PHD2|A0A2P6PHD2_ROSCH Putative transcription factor bHLH family OS=Rosa chinensis OX=74…
1928	FvH4_5g21280	chrFvb5	+	4.02584e-05	0.0222897	0.257	AT4G18020.9 | CheY-like two-component responsive regulator family protein | Chr4:10003738-10006682 REVERSE LENGTH=535 | 201606; PREDICTED: two-component response regulator-like APRR2 isoform X1 [Fragaria vesca subsp. vesca] &gt;gi|764590747|ref|XP_011465179.1| PREDICTED: two-component response regulator-like APRR2 isoform X1 [Fragaria vesca subsp. vesca] &gt;gi|764590751|ref|XP_011465180.1| PREDI…
2249	FvH4_6g40323	chrFvb6	-	6.4204e-06	0.00765035	0.49	AT1G72680.1 | cinnamyl-alcohol dehydrogenase | Chr1:27359346-27360876 REVERSE LENGTH=355 | 201606; PREDICTED: probable cinnamyl alcohol dehydrogenase 1 isoform X1 [Fragaria vesca subsp. vesca]; sp|Q9CAI3|CADH1_ARATH Probable cinnamyl alcohol dehydrogenase 1 OS=Arabidopsis thaliana OX=3702 GN=CAD1 PE=2 SV=1; tr|A0A2P6RY05|A0A2P6RY05_ROSCH Putative cinnamyl-alcohol dehydrogenase OS=Rosa chinensis O…
3348	FvH4_4g06930	chrFvb4	+	6.16507e-05	0.028414	-0.357	AT4G29890.1 | choline monooxygenase%2C putative (CMO-like) | Chr4:14608868-14610905 FORWARD LENGTH=422 | 201606; PREDICTED: choline monooxygenase, chloroplastic isoform X2 [Fragaria vesca subsp. vesca]; sp|Q9SZR0|CHMO_ARATH Choline monooxygenase, chloroplastic OS=Arabidopsis thaliana OX=3702 GN=At4g29890 PE=2 SV=2; tr|A0A2P6QSD8|A0A2P6QSD8_ROSCH Putative choline monooxygenase OS=Rosa chinensis OX…
3887	FvH4_3g44840	chrFvb3	-	0.000101389	0.0362351	0.243	AT5G51300.3 | splicing factor-like protein | Chr5:20849881-20852295 REVERSE LENGTH=804 | 201606; PREDICTED: splicing factor 1 isoform X1 [Fragaria vesca subsp. vesca]; sp|Q9LU44|SF1_ARATH Splicing factor-like protein 1 OS=Arabidopsis thaliana OX=3702 GN=SF1 PE=1 SV=1; tr|A0A2P6QN27|A0A2P6QN27_ROSCH Putative K domain, splicing factor 1, helix-hairpin domain-containing protein OS=Rosa chinensis OX=…
4304	FvH4_2g08147	chrFvb2	+	9.33444e-06	0.0096583	0.651	tr|A0A2K3K961|A0A2K3K961_TRIPR Putative LRR receptor-like protein kinase (Fragment) OS=Trifolium pratense OX=57577 GN=L195_g053189 PE=4 SV=1; uncharacterized protein LOC111472679 [Cucurbita maxima]
4766	FvH4_1g21630	chrFvb1	+	1.42082e-06	0.00308614	0.211	AT4G39710.3 | FK506-binding protein 16-2 | Chr4:18427249-18428325 REVERSE LENGTH=217 | 201606; PREDICTED: photosynthetic NDH subunit of lumenal location 4, chloroplastic [Fragaria vesca subsp. vesca]; sp|Q9SCY3|PNSL4_ARATH Photosynthetic NDH subunit of lumenal location 4, chloroplastic OS=Arabidopsis thaliana OX=3702 GN=PNSL4 PE=1 SV=1; tr|A0A2P6RR03|A0A2P6RR03_ROSCH Peptidylprolyl isomerase OS=R…
4820	FvH4_6g05340	chrFvb6	-	2.52545e-05	0.0173674	0.532	AT3G63480.2 | ATP binding microtubule motor family protein | Chr3:23441065-23443809 REVERSE LENGTH=465 | 201606; PREDICTED: kinesin-1-like protein PSS1 [Fragaria vesca subsp. vesca]; sp|Q8GW44|KN1_ARATH Kinesin-like protein KIN-1 OS=Arabidopsis thaliana OX=3702 GN=KIN1 PE=1 SV=1; tr|A0A2P6R6Q1|A0A2P6R6Q1_ROSCH Kinesin-like protein OS=Rosa chinensis OX=74649 GN=RchiOBHm_Chr3g0454101 PE=3 SV=1
4986	FvH4_3g03410	chrFvb3	+	6.52368e-05	0.0284575	-0.169	AT1G11340.1 | G-type lectin S-receptor-like Serine/Threonine-kinase | Chr1:3814116-3817216 REVERSE LENGTH=833 | 201606; PREDICTED: G-type lectin S-receptor-like serine/threonine-protein kinase At1g11410 [Fragaria vesca subsp. vesca]; sp|Q9ZT07|RKS1_ARATH G-type lectin S-receptor-like serine/threonine-protein kinase RKS1 OS=Arabidopsis thaliana OX=3702 GN=RKS1 PE=3 SV=3; tr|A0A2P6Q390|A0A2P6Q390_R…
5097	FvH4_3g18910	chrFvb3	+	0.00011095	0.0372964	-0.289	AT4G12560.3 | F-box and associated interaction domains-containing protein | Chr4:7441815-7443157 FORWARD LENGTH=413 | 201606; PREDICTED: F-box/kelch-repeat protein At3g23880-like [Fragaria vesca subsp. vesca] &gt;gi|764562850|ref|XP_011461521.1| PREDICTED: F-box/kelch-repeat protein At3g23880-like [Fragaria vesca subsp. vesca]; sp|Q9SU30|CPR1_ARATH F-box protein CPR1 OS=Arabidopsis thaliana OX=37…
5233	FvH4_1g22100	chrFvb1	-	9.6397e-05	0.0348969	-0.416	AT4G29540.2 | bacterial transferase hexapeptide repeat-containing protein | Chr4:14497775-14499765 FORWARD LENGTH=336 | 201606; PREDICTED: probable acyl-[acyl-carrier-protein]--UDP-N-acetylglucosamine O-acyltransferase, mitochondrial [Fragaria vesca subsp. vesca]; sp|Q9SU91|LPXA_ARATH Probable acyl-[acyl-carrier-protein]--UDP-N-acetylglucosamine O-acyltransferase, mitochondrial OS=Arabidopsis tha…
5261	FvH4_7g23790	chrFvb7	-	8.3648e-08	0.000337424	0.406	AT2G37975.2 | Yos1-like protein | Chr2:15891900-15892136 REVERSE LENGTH=78 | 201606; PREDICTED: immediate early response 3-interacting protein 1-like [Fragaria vesca subsp. vesca] &gt;gi|764633407|ref|XP_011469877.1| PREDICTED: immediate early response 3-interacting protein 1-like [Fragaria vesca subsp. vesca]; sp|Q3B8G7|IR3IP_XENLA Immediate early response 3-interacting protein 1 OS=Xenopus laev…
5457	FvH4_3g06840	chrFvb3	-	8.45816e-05	0.0318444	0.123	AT1G07650.1 | Leucine-rich repeat transmembrane protein kinase | Chr1:2359817-2366423 REVERSE LENGTH=1014 | 201606; PREDICTED: probable LRR receptor-like serine/threonine-protein kinase At1g07650 [Fragaria vesca subsp. vesca]; sp|C0LGE0|Y1765_ARATH Probable LRR receptor-like serine/threonine-protein kinase At1g07650 OS=Arabidopsis thaliana OX=3702 GN=At1g07650 PE=1 SV=1; tr|A0A2P6Q525|A0A2P6Q525_…
5499	FvH4_1g24900	chrFvb1	+	1.56348e-06	0.00315343	-0.482	AT5G37850.4 | pfkB-like carbohydrate kinase family protein | Chr5:15065621-15068783 FORWARD LENGTH=309 | 201606; PREDICTED: pyridoxal kinase isoform X2 [Fragaria vesca subsp. vesca]; sp|Q8W1X2|PDXK_ARATH Pyridoxal kinase OS=Arabidopsis thaliana OX=3702 GN=PK PE=1 SV=2; tr|A0A2P6RSV5|A0A2P6RSV5_ROSCH Putative pyridoxal kinase OS=Rosa chinensis OX=74649 GN=RchiOBHm_Chr2g0122561 PE=4 SV=1
5912	FvH4_3g31760	chrFvb3	+	7.47124e-05	0.0301241	0.556	AT2G28250.6 | Protein kinase superfamily protein | Chr2:12044004-12046339 FORWARD LENGTH=565 | 201606; PREDICTED: receptor-like serine/threonine-protein kinase NCRK [Fragaria vesca subsp. vesca]; sp|Q8VYY5|NCRK_ARATH Receptor-like serine/threonine-protein kinase NCRK OS=Arabidopsis thaliana OX=3702 GN=NCRK PE=1 SV=1; tr|A0A2P6QH60|A0A2P6QH60_ROSCH Uncharacterized protein OS=Rosa chinensis OX=7464…
5967	FvH4_1g15670	chrFvb1	+	4.66421e-05	0.0250068	-0.238	AT5G66840.2 | SAP domain-containing protein | Chr5:26692922-26695296 REVERSE LENGTH=551 | 201606; PREDICTED: zinc finger CCCH domain-containing protein 62 isoform X3 [Fragaria vesca subsp. vesca]; sp|Q338N2|C3H62_ORYSJ Zinc finger CCCH domain-containing protein 62 OS=Oryza sativa subsp. japonica OX=39947 GN=Os10g0391300 PE=4 SV=2; tr|A0A2P6RNB3|A0A2P6RNB3_ROSCH Putative transcription regulator SA…
6370	FvH4_3g20590	chrFvb3	+	7.5745e-05	0.0301241	-0.122	AT1G52920.1 | G protein coupled receptor | Chr1:19709360-19711048 REVERSE LENGTH=410 | 201606; PREDICTED: lanC-like protein GCR2 [Fragaria vesca subsp. vesca]; sp|F4IEM5|GCR2_ARATH LanC-like protein GCR2 OS=Arabidopsis thaliana OX=3702 GN=GCR2 PE=1 SV=1; tr|A0A2P6QAZ3|A0A2P6QAZ3_ROSCH Putative lanthionine synthetase C OS=Rosa chinensis OX=74649 GN=RchiOBHm_Chr5g0034611 PE=4 SV=1
6573	FvH4_3g25440	chrFvb3	+	1.90006e-05	0.0145592	-0.527	AT4G10110.1 | RNA-binding (RRM/RBD/RNP motifs) family protein | Chr4:6309606-6310809 REVERSE LENGTH=173 | 201606; PREDICTED: uncharacterized protein LOC101301935 isoform X1 [Fragaria vesca subsp. vesca]; tr|A0A2P6PKP6|A0A2P6PKP6_ROSCH Putative nucleotide-binding alpha-beta plait domain-containing protein OS=Rosa chinensis OX=74649 GN=RchiOBHm_Chr6g0251031 PE=4 SV=1
6716	FvH4_5g04072	chrFvb5	+	3.34465e-05	0.020531	-0.263	AT5G41790.2 | COP1-interactive protein 1 | Chr5:16727530-16732391 FORWARD LENGTH=1586 | 201606; COP1-interactive protein 1 isoform X1 [Rosa chinensis] &gt;gi|1366039193|ref|XP_024170597.1| COP1-interactive protein 1 isoform X1 [Rosa chinensis] &gt;gi|1366039196|ref|XP_024170599.1| COP1-interactive protein 1 isoform X1 [Rosa chinensis]; sp|F4JZY1|CIP1_ARATH COP1-interactive protein 1 OS=Arabidopsi…
7288	FvH4_1g15220	chrFvb1	+	3.92393e-05	0.02216	-0.295	AT5G66900.2 | Disease resistance protein (CC-NBS-LRR class) family | Chr5:26714931-26717901 REVERSE LENGTH=857 | 201606; PREDICTED: probable disease resistance protein At5g66900 [Fragaria vesca subsp. vesca]; sp|Q9FKZ1|DRL42_ARATH Probable disease resistance protein At5g66900 OS=Arabidopsis thaliana OX=3702 GN=At5g66900 PE=3 SV=1; tr|A0A2P6RN51|A0A2P6RN51_ROSCH Putative powdery mildew resistance …
7362	FvH4_3g09390	chrFvb3	-	9.93864e-06	0.0096583	-0.216	AT1G65070.2 | DNA mismatch repair protein MutS%2C type 2 | Chr1:24173047-24176244 REVERSE LENGTH=876 | 201606; PREDICTED: uncharacterized protein LOC101304953 [Fragaria vesca subsp. vesca]; sp|P73625|MUTS2_SYNY3 Endonuclease MutS2 OS=Synechocystis sp. (strain PCC 6803 / Kazusa) OX=1111708 GN=mutS2 PE=3 SV=1; tr|A0A2P6Q401|A0A2P6Q401_ROSCH Putative endonuclease MutS2, P-loop containing nucleoside …
7383	FvH4_5g19060	chrFvb5	-	6.58952e-05	0.0284575	-0.278	AT4G17310.9 | hypothetical protein | Chr4:9686466-9686848 REVERSE LENGTH=99 | 201606; PREDICTED: protein NUCLEAR FUSION DEFECTIVE 6, chloroplastic/mitochondrial-like isoform X4 [Fragaria vesca subsp. vesca]; tr|A0A2P6P8G3|A0A2P6P8G3_ROSCH Uncharacterized protein OS=Rosa chinensis OX=74649 GN=RchiOBHm_Chr7g0203511 PE=4 SV=1
7569	FvH4_6g31810	chrFvb6	+	6.76798e-05	0.0284575	-0.28	AT5G11240.1 | transducin family protein / WD-40 repeat family protein | Chr5:3582949-3586782 FORWARD LENGTH=615 | 201606; PREDICTED: WD repeat-containing protein 43 [Fragaria vesca subsp. vesca]; sp|Q6ZQL4|WDR43_MOUSE WD repeat-containing protein 43 OS=Mus musculus OX=10090 GN=Wdr43 PE=2 SV=2; tr|A0A2P6QYU4|A0A2P6QYU4_ROSCH Putative transcription factor WD40-like family OS=Rosa chinensis OX=74649…
8082	FvH4_4g25710	chrFvb4	-	1.2734e-06	0.00299641	0.412	AT1G67850.7 | lysine ketoglutarate reductase trans-splicing protein (DUF707) | Chr1:25439204-25441904 FORWARD LENGTH=404 | 201606; PREDICTED: uncharacterized protein LOC101313310 isoform X1 [Fragaria vesca subsp. vesca]; tr|A0A2P6R157|A0A2P6R157_ROSCH Uncharacterized protein OS=Rosa chinensis OX=74649 GN=RchiOBHm_Chr4g0433141 PE=4 SV=1
8272	FvH4_4g34870	chrFvb4	+	5.42894e-05	0.0268942	0.223	AT5G40240.3 | nodulin MtN21 /EamA-like transporter family protein | Chr5:16082325-16084466 REVERSE LENGTH=368 | 201606; PREDICTED: WAT1-related protein At5g40240-like [Fragaria vesca subsp. vesca] &gt;gi|764577833|ref|XP_011463384.1| PREDICTED: WAT1-related protein At5g40240-like [Fragaria vesca subsp. vesca]; sp|Q9FL08|WTR42_ARATH WAT1-related protein At5g40240 OS=Arabidopsis thaliana OX=3702 GN…
8284	FvH4_2g12780	chrFvb2	-	1.90775e-05	0.0145592	0.241	AT1G34150.1 | Pseudouridine synthase family protein | Chr1:12436086-12439237 FORWARD LENGTH=446 | 201606; PREDICTED: LOW QUALITY PROTEIN: tRNA pseudouridine(38/39) synthase [Fragaria vesca subsp. vesca]; sp|Q9BZE2|PUS3_HUMAN tRNA pseudouridine(38/39) synthase OS=Homo sapiens OX=9606 GN=PUS3 PE=1 SV=3; tr|A0A2P6PRI2|A0A2P6PRI2_ROSCH tRNA pseudouridine synthase OS=Rosa chinensis OX=74649 GN=RchiOBH…
8421	FvH4_2g30330	chrFvb2	-	2.27951e-09	3.21833e-05	-0.722	AT2G25730.3 | zinc finger FYVE domain protein | Chr2:10956751-10972729 REVERSE LENGTH=2487 | 201606; PREDICTED: uncharacterized protein LOC101291736 isoform X1 [Fragaria vesca subsp. vesca]; sp|Q551A3|Y6689_DICDI Protein DDB_G0276689 OS=Dictyostelium discoideum OX=44689 GN=DDB_G0276689 PE=4 SV=2; tr|A0A2P6Q1P8|A0A2P6Q1P8_ROSCH Uncharacterized protein OS=Rosa chinensis OX=74649 GN=RchiOBHm_Chr6g03…
8747	FvH4_7g33820	chrFvb7	-	1.03706e-05	0.0096583	-0.363	AT1G54130.1 | RELA/SPOT homolog 3 | Chr1:20211177-20213761 FORWARD LENGTH=715 | 201606; PREDICTED: uncharacterized protein LOC101294615 isoform X2 [Fragaria vesca subsp. vesca]; sp|Q9SYH1|RSH3C_ARATH Probable GTP diphosphokinase RSH3, chloroplastic OS=Arabidopsis thaliana OX=3702 GN=RSH3 PE=2 SV=1; tr|A0A2P6SPS7|A0A2P6SPS7_ROSCH Putative GTP diphosphokinase OS=Rosa chinensis OX=74649 GN=RchiOBHm_…
8898	FvH4_7g30430	chrFvb7	+	4.89022e-05	0.0251064	0.023	AT4G21190.1 | Pentatricopeptide repeat (PPR) superfamily protein | Chr4:11292493-11293763 REVERSE LENGTH=307 | 201606; PREDICTED: pentatricopeptide repeat-containing protein At4g21190 [Fragaria vesca subsp. vesca]; sp|Q8LG95|PP332_ARATH Pentatricopeptide repeat-containing protein At4g21190 OS=Arabidopsis thaliana OX=3702 GN=EMB1417 PE=2 SV=1; tr|A0A2P6SNC5|A0A2P6SNC5_ROSCH Putative pentatricopept…
9411	FvH4_7g13280	chrFvb7	+	0.0001685	0.0495617	0.147	AT5G53130.1 | cyclic nucleotide gated channel 1 | Chr5:21537830-21540490 REVERSE LENGTH=716 | 201606; PREDICTED: cyclic nucleotide-gated ion channel 1-like [Fragaria vesca subsp. vesca] &gt;gi|764625757|ref|XP_011469068.1| PREDICTED: cyclic nucleotide-gated ion channel 1-like [Fragaria vesca subsp. vesca]; sp|O65717|CNGC1_ARATH Cyclic nucleotide-gated ion channel 1 OS=Arabidopsis thaliana OX=3702…
9499	FvH4_7g10610	chrFvb7	-	7.25719e-05	0.0296987	-0.211	AT3G60510.1 | ATP-dependent caseinolytic (Clp) protease/crotonase family protein | Chr3:22357141-22360003 REVERSE LENGTH=401 | 201606; PREDICTED: 3-hydroxyisobutyryl-CoA hydrolase-like protein 1, mitochondrial isoform X2 [Fragaria vesca subsp. vesca]; sp|Q5XF59|HIBC4_ARATH 3-hydroxyisobutyryl-CoA hydrolase-like protein 1, mitochondrial OS=Arabidopsis thaliana OX=3702 GN=At3g60510 PE=1 SV=1; tr|A0…
9778	FvH4_7g04320	chrFvb7	-	3.55472e-06	0.00528195	0.477	AT3G56900.1 | Transducin/WD40 repeat-like superfamily protein | Chr3:21066330-21069343 FORWARD LENGTH=447 | 201606; PREDICTED: aladin [Fragaria vesca subsp. vesca]; sp|Q8GWR1|AAAS_ARATH Aladin OS=Arabidopsis thaliana OX=3702 GN=AAAS PE=1 SV=1; tr|A0A251N5E1|A0A251N5E1_PRUPE Uncharacterized protein OS=Prunus persica OX=3760 GN=PRUPE_7G021600 PE=4 SV=1
10833	FvH4_6g32240	chrFvb6	+	0.000182874	0.0497244	0.378	AT1G52150.1 | Homeobox-leucine zipper family protein / lipid-binding START domain-containing protein | Chr1:19409913-19413961 REVERSE LENGTH=836 | 201606; PREDICTED: homeobox-leucine zipper protein ATHB-15 [Fragaria vesca subsp. vesca]; sp|Q9ZU11|ATB15_ARATH Homeobox-leucine zipper protein ATHB-15 OS=Arabidopsis thaliana OX=3702 GN=ATHB-15 PE=1 SV=1; tr|A0A2P6RXA7|A0A2P6RXA7_ROSCH Putative transc…
10926	FvH4_6g30230	chrFvb6	+	6.81194e-06	0.00765035	-0.606	AT1G80190.6 | partner of SLD five 1 | Chr1:30159476-30161115 FORWARD LENGTH=201 | 201606; PREDICTED: DNA replication complex GINS protein PSF1 [Fragaria vesca subsp. vesca]; sp|Q14691|PSF1_HUMAN DNA replication complex GINS protein PSF1 OS=Homo sapiens OX=9606 GN=GINS1 PE=1 SV=1; tr|A0A2P6RWD6|A0A2P6RWD6_ROSCH Putative GINS complex, subunit Psf1, GINS subunit, domain A protein OS=Rosa chinensis O…
11364	FvH4_6g45190	chrFvb6	-	0.000178359	0.0497244	0.166	AT3G02540.1 | Rad23 UV excision repair protein family | Chr3:533095-536151 REVERSE LENGTH=419 | 201606; PREDICTED: ubiquitin receptor RAD23d-like [Fragaria vesca subsp. vesca]; sp|Q84L31|RD23C_ARATH Ubiquitin receptor RAD23c OS=Arabidopsis thaliana OX=3702 GN=RAD23C PE=1 SV=2; tr|M5WSP8|M5WSP8_PRUPE Uncharacterized protein OS=Prunus persica OX=3760 GN=PRUPE_3G238000 PE=4 SV=1
11386	FvH4_6g20080	chrFvb6	+	0.000167048	0.0495617	0.478	AT3G28430.1 | CLEC16A-like protein | Chr3:10657441-10662404 REVERSE LENGTH=837 | 201606; PREDICTED: uncharacterized protein LOC101311395 isoform X1 [Fragaria vesca subsp. vesca]; sp|Q8W4P9|TT9_ARATH Protein TRANSPARENT TESTA 9 OS=Arabidopsis thaliana OX=3702 GN=TT9 PE=2 SV=1; tr|A0A2P6RCE7|A0A2P6RCE7_ROSCH Uncharacterized protein OS=Rosa chinensis OX=74649 GN=RchiOBHm_Chr3g0475531 PE=4 SV=1
11434	FvH4_6g19140	chrFvb6	-	0.00010955	0.0372695	-0.353	AT3G11470.1 | 4'-phosphopantetheinyl transferase superfamily | Chr3:3610261-3612094 REVERSE LENGTH=300 | 201606; PREDICTED: L-aminoadipate-semialdehyde dehydrogenase-phosphopantetheinyl transferase [Fragaria vesca subsp. vesca]; sp|P39135|SFP_BACSU 4'-phosphopantetheinyl transferase Sfp OS=Bacillus subtilis (strain 168) OX=224308 GN=sfp PE=1 SV=2; tr|A0A2P6RC25|A0A2P6RC25_ROSCH Putative holo-[acy…
11821	FvH4_6g10700	chrFvb6	-	0.000107423	0.0372375	-0.097	AT2G38330.1 | MATE efflux family protein | Chr2:16064571-16067318 FORWARD LENGTH=521 | 201606; PREDICTED: MATE efflux family protein 2, chloroplastic [Fragaria vesca subsp. vesca]; sp|Q84K71|DTX44_ARATH Protein DETOXIFICATION 44, chloroplastic OS=Arabidopsis thaliana OX=3702 GN=DTX44 PE=2 SV=1; tr|A0A2P6R8S4|A0A2P6R8S4_ROSCH Protein DETOXIFICATION OS=Rosa chinensis OX=74649 GN=RchiOBHm_Chr3g04617…
11963	FvH4_7g24300	chrFvb7	+	0.000108137	0.0372375	0.065	AT5G38280.1 | PR5-like receptor kinase | Chr5:15293325-15295838 REVERSE LENGTH=665 | 201606; PREDICTED: probable LRR receptor-like serine/threonine-protein kinase At4g29180 isoform X3 [Fragaria vesca subsp. vesca]; sp|Q9FF29|PR5K_ARATH PR5-like receptor kinase OS=Arabidopsis thaliana OX=3702 GN=PR5K PE=1 SV=1; tr|A0A251PVV7|A0A251PVV7_PRUPE Uncharacterized protein OS=Prunus persica OX=3760 GN=PRU…
12135	FvH4_6g05061	chrFvb6	+	5.08705e-05	0.0256506	-0.512	AT3G05165.5 | Major facilitator superfamily protein | Chr3:1457598-1462737 REVERSE LENGTH=467 | 201606; PREDICTED: sugar transporter ERD6-like 5, partial [Fragaria vesca subsp. vesca]; sp|Q94AF9|EDL11_ARATH Sugar transporter ERD6-like 11 OS=Arabidopsis thaliana OX=3702 GN=At3g05165 PE=2 SV=2; tr|A0A2P6R6M1|A0A2P6R6M1_ROSCH Putative major facilitator superfamily domain-containing protein OS=Rosa c…
12340	FvH4_6g01620	chrFvb6	+	9.14185e-05	0.0335245	-0.561	AT3G04380.1 | SET-domain containing protein lysine methyltransferase family protein | Chr3:1161602-1164539 FORWARD LENGTH=492 | 201606; PREDICTED: histone-lysine N-methyltransferase SUVR4 [Fragaria vesca subsp. vesca] &gt;gi|764596278|ref|XP_011466017.1| PREDICTED: histone-lysine N-methyltransferase SUVR4 [Fragaria vesca subsp. vesca] &gt;gi|764596281|ref|XP_011466018.1| PREDICTED: histone-lysine…
12873	FvH4_6g04100	chrFvb6	+	6.3395e-05	0.028414	0.257	AT1G54610.3 | Protein kinase superfamily protein | Chr1:20393962-20396902 REVERSE LENGTH=572 | 201606; PREDICTED: probable serine/threonine-protein kinase At1g54610 [Fragaria vesca subsp. vesca] &gt;gi|764523054|ref|XP_011457676.1| PREDICTED: probable serine/threonine-protein kinase At1g54610 [Fragaria vesca subsp. vesca] &gt;gi|764523062|ref|XP_011457677.1| PREDICTED: probable serine/threonine-p…
13034	FvH4_5g28561	chrFvb5	-	0.000164066	0.0492844	-0.321	AT1G03780.2 | targeting protein for XKLP2 | Chr1:947785-951696 REVERSE LENGTH=758 | 201606; PREDICTED: protein TPX2 isoform X2 [Fragaria vesca subsp. vesca]; sp|F4I2H7|TPX2_ARATH Protein TPX2 OS=Arabidopsis thaliana OX=3702 GN=TPX2 PE=1 SV=1; tr|A0A2P6RU48|A0A2P6RU48_ROSCH Putative TPX2 central domain-containing protein OS=Rosa chinensis OX=74649 GN=RchiOBHm_Chr2g0127601 PE=4 SV=1
13065	FvH4_5g28210	chrFvb5	+	7.84659e-05	0.0307728	0.095	AT4G18530.1 | lysine ketoglutarate reductase trans-splicing-like protein%2C putative (DUF707) | Chr4:10217749-10220285 FORWARD LENGTH=389 | 201606; PREDICTED: uncharacterized protein LOC101306243 isoform X1 [Fragaria vesca subsp. vesca]; tr|A0A2P6PCS6|A0A2P6PCS6_ROSCH Uncharacterized protein OS=Rosa chinensis OX=74649 GN=RchiOBHm_Chr7g0220251 PE=4 SV=1
13201	FvH4_5g26690	chrFvb5	+	0.000174058	0.0497244	-0.333	AT1G76630.2 | Tetratricopeptide repeat (TPR)-like superfamily protein | Chr1:28759699-28765042 FORWARD LENGTH=1168 | 201606; PREDICTED: tetratricopeptide repeat protein 37 [Fragaria vesca subsp. vesca]; sp|F4I3Z5|SKI3_ARATH Tetratricopeptide repeat protein SKI3 OS=Arabidopsis thaliana OX=3702 GN=SKI3 PE=1 SV=1; tr|A0A2P6PC30|A0A2P6PC30_ROSCH Putative 43kDa postsynaptic protein OS=Rosa chinensis O…
13366	FvH4_5g23750	chrFvb5	-	0.00010266	0.0362351	-0.367	AT2G21270.5 | ubiquitin fusion degradation 1 | Chr2:9108126-9110012 FORWARD LENGTH=319 | 201606; PREDICTED: ubiquitin fusion degradation protein 1 homolog [Fragaria vesca subsp. vesca] &gt;gi|764589881|ref|XP_011465063.1| PREDICTED: ubiquitin fusion degradation protein 1 homolog [Fragaria vesca subsp. vesca]; sp|Q9ES53|UFD1_RAT Ubiquitin recognition factor in ER-associated degradation protein 1 O…
13648	FvH4_5g19140	chrFvb5	+	2.58325e-05	0.0173674	0.303
13888	FvH4_3g12940	chrFvb3	+	6.8531e-05	0.0284575	-0.473	AT1G30970.1 | zinc finger (C2H2 type) family protein | Chr1:11040613-11043593 REVERSE LENGTH=367 | 201606; PREDICTED: protein SUPPRESSOR OF FRI 4 [Fragaria vesca subsp. vesca]; sp|Q9C5G0|SUF4_ARATH Protein SUPPRESSOR OF FRI 4 OS=Arabidopsis thaliana OX=3702 GN=SUF4 PE=1 SV=1; tr|A0A2P6Q7G7|A0A2P6Q7G7_ROSCH Putative transcription factor interactor and regulator LIM family OS=Rosa chinensis OX=7464…
14206	FvH4_6g40250	chrFvb6	-	1.21752e-05	0.0101115	0.628	AT4G12680.1 | transmembrane protein | Chr4:7475104-7478174 FORWARD LENGTH=575 | 201606; PREDICTED: uncharacterized membrane protein At3g27390 [Fragaria vesca subsp. vesca]; sp|Q8GUM4|Y3739_ARATH Uncharacterized membrane protein At3g27390 OS=Arabidopsis thaliana OX=3702 GN=At3g27390 PE=1 SV=2; tr|A0A2P6S166|A0A2P6S166_ROSCH Uncharacterized protein OS=Rosa chinensis OX=74649 GN=RchiOBHm_Chr2g015527…
15466	FvH4_2g10050	chrFvb2	-	0.000182949	0.0497244	0.467	AT2G21385.1 | hypothetical protein | Chr2:9149726-9151752 FORWARD LENGTH=330 | 201606; PREDICTED: uncharacterized protein LOC101295094 [Fragaria vesca subsp. vesca]; tr|A0A2P6PPW9|A0A2P6PPW9_ROSCH Uncharacterized protein OS=Rosa chinensis OX=74649 GN=RchiOBHm_Chr6g0266981 PE=4 SV=1
15542	FvH4_3g23360	chrFvb3	+	0.000130071	0.0409849	-0.369	AT5G55130.1 | co-factor for nitrate%2C reductase and xanthine dehydrogenase 5 | Chr5:22373374-22376028 REVERSE LENGTH=464 | 201606; PREDICTED: adenylyltransferase and sulfurtransferase MOCS3 [Fragaria vesca subsp. vesca]; sp|Q9ZNW0|MOCS3_ARATH Adenylyltransferase and sulfurtransferase MOCS3 OS=Arabidopsis thaliana OX=3702 GN=MOCS3 PE=2 SV=1; tr|A0A2P6QCQ0|A0A2P6QCQ0_ROSCH Adenylyltransferase and …
16294	FvH4_6g24390	chrFvb6	-	3.12545e-05	0.0196118	0.371	AT2G41620.1 | Nucleoporin interacting component (Nup93/Nic96-like) family protein | Chr2:17350419-17354997 REVERSE LENGTH=861 | 201606; PREDICTED: nuclear pore complex protein NUP93A-like [Fragaria vesca subsp. vesca]; sp|O22224|NP93A_ARATH Nuclear pore complex protein NUP93A OS=Arabidopsis thaliana OX=3702 GN=NUP93A PE=1 SV=2; tr|A0A2P6REF1|A0A2P6REF1_ROSCH Nuclear pore protein OS=Rosa chinensis…
17149	FvH4_6g05060	chrFvb6	+	1.18085e-05	0.0101041	-0.076	AT1G08930.2 | Major facilitator superfamily protein | Chr1:2873604-2876979 FORWARD LENGTH=496 | 201606; PREDICTED: sugar transporter ERD6-like 3 [Fragaria vesca subsp. vesca]; sp|O04036|ERD6_ARATH Sugar transporter ERD6 OS=Arabidopsis thaliana OX=3702 GN=ERD6 PE=1 SV=3; tr|A0A2P6R6J7|A0A2P6R6J7_ROSCH Putative major facilitator, sugar transporter, major facilitator superfamily OS=Rosa chinensis OX…
17423	FvH4_2g35890	chrFvb2	+	2.80059e-05	0.0181047	0.539	AT4G29000.1 | Tesmin/TSO1-like CXC domain-containing protein | Chr4:14293957-14296602 FORWARD LENGTH=603 | 201606; PREDICTED: protein tesmin/TSO1-like CXC 6 [Fragaria vesca subsp. vesca]; sp|Q9SZD1|TCX5_ARATH Protein tesmin/TSO1-like CXC 5 OS=Arabidopsis thaliana OX=3702 GN=TCX5 PE=1 SV=1; tr|A0A2P6PZZ2|A0A2P6PZZ2_ROSCH Putative transcription factor Tesmin family OS=Rosa chinensis OX=74649 GN=Rch…
17558	FvH4_4g31940	chrFvb4	+	8.231e-05	0.0314506	-0.354	AT1G07040.1 | plant/protein | Chr1:2161225-2163035 REVERSE LENGTH=371 | 201606; PREDICTED: uncharacterized protein LOC101315139 [Fragaria vesca subsp. vesca]; tr|A0A2P6R361|A0A2P6R361_ROSCH Uncharacterized protein OS=Rosa chinensis OX=74649 GN=RchiOBHm_Chr4g0440591 PE=4 SV=1
17847	FvH4_1g03320	chrFvb1	-	6.55701e-09	6.17168e-05	-0.606	AT5G51200.2 | nuclear pore complex protein (DUF3414) | Chr5:20804926-20819408 FORWARD LENGTH=1863 | 201606; PREDICTED: nuclear pore complex protein NUP205 [Fragaria vesca subsp. vesca]; sp|F4KBW6|NU205_ARATH Nuclear pore complex protein NUP205 OS=Arabidopsis thaliana OX=3702 GN=NUP205 PE=1 SV=1; tr|A0A2P6RIY2|A0A2P6RIY2_ROSCH Putative nucleoporin Nup186/Nup192/Nup205 OS=Rosa chinensis OX=74649 GN…
18058	FvH4_6g39470	chrFvb6	-	2.06439e-05	0.0153401	0.038	AT2G32260.1 | phosphorylcholine cytidylyltransferase | Chr2:13697645-13700241 FORWARD LENGTH=332 | 201606; PREDICTED: choline-phosphate cytidylyltransferase 2 [Fragaria vesca subsp. vesca]; sp|Q9ZV56|CCT1_ARATH Choline-phosphate cytidylyltransferase 1 OS=Arabidopsis thaliana OX=3702 GN=CCT1 PE=1 SV=1; tr|A0A2P6S0T0|A0A2P6S0T0_ROSCH Putative choline-phosphate cytidylyltransferase OS=Rosa chinensis…
18075	FvH4_1g29510	chrFvb1	-	0.000134538	0.0417466	0.075	AT2G22610.2 | Di-glucose binding protein with Kinesin motor domain-containing protein | Chr2:9599550-9604626 FORWARD LENGTH=1062 | 201606; kinesin-like protein KIN-14R [Rosa chinensis] &gt;gi|1358146568|gb|PRQ21048.1| putative minus-end-directed kinesin ATPase [Rosa chinensis]; sp|B9FAF3|KN14E_ORYSJ Kinesin-like protein KIN-14E OS=Oryza sativa subsp. japonica OX=39947 GN=KIN14E PE=2 SV=1; tr|A0A2…
18425	FvH4_4g04821	chrFvb4	+	0.000182879	0.0497244	-0.378	AT1G34550.2 | transmembrane protein (DUF616) | Chr1:12647088-12650832 REVERSE LENGTH=641 | 201606; PREDICTED: uncharacterized protein LOC101312505 isoform X1 [Fragaria vesca subsp. vesca]; tr|A0A2P6PR30|A0A2P6PR30_ROSCH Uncharacterized protein OS=Rosa chinensis OX=74649 GN=RchiOBHm_Chr6g0272041 PE=4 SV=1
18893	FvH4_1g01120	chrFvb1	-	1.32291e-08	8.51441e-05	-0.39	AT1G15930.2 | Ribosomal protein L7Ae/L30e/S12e/Gadd45 family protein | Chr1:5471702-5472741 FORWARD LENGTH=144 | 201606; PREDICTED: 40S ribosomal protein S12-like [Fragaria vesca subsp. vesca]; sp|Q9XHS0|RS12_HORVU 40S ribosomal protein S12 OS=Hordeum vulgare OX=4513 GN=RPS12 PE=2 SV=1; tr|A0A2P6RI98|A0A2P6RI98_ROSCH 40S ribosomal protein S12 OS=Rosa chinensis OX=74649 GN=RchiOBHm_Chr2g0085931 PE…
19102	FvH4_3g44371	chrFvb3	-	0.000117465	0.0385683	-0.123
19463	FvH4_6g13090	chrFvb6	+	1.07789e-05	0.0096583	0.394	AT2G27230.2 | transcription factor-like protein | Chr2:11650895-11653840 FORWARD LENGTH=650 | 201606; PREDICTED: transcription factor bHLH157-like [Fragaria vesca subsp. vesca]; sp|Q9XIN0|LHW_ARATH Transcription factor LHW OS=Arabidopsis thaliana OX=3702 GN=LHW PE=1 SV=1; tr|A0A2P6R9P6|A0A2P6R9P6_ROSCH Putative transcription factor bHLH family OS=Rosa chinensis OX=74649 GN=RchiOBHm_Chr3g0465361 P…
20048	FvH4_3g10210	chrFvb3	+	0.000171747	0.0497244	-0.302	AT4G20940.1 | Leucine-rich receptor-like protein kinase family protein | Chr4:11202728-11206038 FORWARD LENGTH=1037 | 201606; PREDICTED: probable LRR receptor-like serine/threonine-protein kinase At4g20940 isoform X1 [Fragaria vesca subsp. vesca]; sp|C0LGQ9|Y4294_ARATH Probable LRR receptor-like serine/threonine-protein kinase At4g20940 OS=Arabidopsis thaliana OX=3702 GN=At4g20940 PE=1 SV=1; tr|A…
20290	FvH4_2g31511	chrFvb2	+	6.61512e-06	0.00765035	0.667	AT2G26200.1 | S-adenosyl-L-methionine-dependent methyltransferases superfamily protein | Chr2:11152875-11156330 FORWARD LENGTH=565 | 201606; PREDICTED: uncharacterized protein LOC101309650 isoform X2 [Fragaria vesca subsp. vesca]; sp|Q6AXU8|METL6_RAT Methyltransferase-like protein 6 OS=Rattus norvegicus OX=10116 GN=Mettl6 PE=2 SV=1; tr|A0A2P6Q1C3|A0A2P6Q1C3_ROSCH Putative tRNA(Thr) (Cytosine(32)-…
20385	FvH4_2g34330	chrFvb2	-	0.00013956	0.0428342	0.154	AT1G45249.1 | abscisic acid responsive elements-binding factor 2 | Chr1:17165420-17167415 REVERSE LENGTH=416 | 201606; PREDICTED: ABSCISIC ACID-INSENSITIVE 5-like protein 5 [Fragaria vesca subsp. vesca] &gt;gi|764538607|ref|XP_011458927.1| PREDICTED: ABSCISIC ACID-INSENSITIVE 5-like protein 5 [Fragaria vesca subsp. vesca]; sp|Q9M7Q4|AI5L5_ARATH ABSCISIC ACID-INSENSITIVE 5-like protein 5 OS=Arabid…
20617	FvH4_2g02670	chrFvb2	+	0.000183141	0.0497244	-0.315	AT3G57570.1 | ARM repeat superfamily protein | Chr3:21312598-21320105 FORWARD LENGTH=1092 | 201606; PREDICTED: uncharacterized protein LOC101315407 [Fragaria vesca subsp. vesca]; tr|A0A2P6P1J3|A0A2P6P1J3_ROSCH Uncharacterized protein OS=Rosa chinensis OX=74649 GN=RchiOBHm_Chr7g0177161 PE=4 SV=1
21582	FvH4_5g02300	chrFvb5	-	3.41303e-07	0.00120467	0.536	AT3G52905.1 | Polynucleotidyl transferase%2C ribonuclease H-like superfamily protein | Chr3:19614142-19615471 REVERSE LENGTH=170 | 201606; PREDICTED: uncharacterized protein LOC101303221 isoform X2 [Fragaria vesca subsp. vesca]; sp|B2IEC1|YQGF_BEII9 Putative pre-16S rRNA nuclease OS=Beijerinckia indica subsp. indica (strain ATCC 9039 / DSM 1715 / NCIB 8712) OX=395963 GN=Bind_1895 PE=3 SV=1; tr|A0…
22083	FvH4_1g23920	chrFvb1	-	6.76356e-05	0.0284575	0.548	AT5G09880.1 | Splicing factor%2C CC1-like protein | Chr5:3081646-3085179 REVERSE LENGTH=527 | 201606; PREDICTED: RNA-binding protein 39 [Fragaria vesca subsp. vesca]; sp|O13845|RSD1_SCHPO RNA-binding protein rsd1 OS=Schizosaccharomyces pombe (strain 972 / ATCC 24843) OX=284812 GN=rsd1 PE=1 SV=2; tr|A0A2P6RS60|A0A2P6RS60_ROSCH Putative splicing factor, RBM39, splicing factor RBM39, linker OS=Rosa …
22443	FvH4_6g46400	chrFvb6	+	0.000127799	0.0409849	0.6	AT3G02300.2 | Regulator of chromosome condensation (RCC1) family protein | Chr3:461518-463929 FORWARD LENGTH=482 | 201606; PREDICTED: ultraviolet-B receptor UVR8 [Fragaria vesca subsp. vesca]; sp|Q9FN03|UVR8_ARATH Ultraviolet-B receptor UVR8 OS=Arabidopsis thaliana OX=3702 GN=UVR8 PE=1 SV=1; tr|A0A2P6S3P7|A0A2P6S3P7_ROSCH Putative regulator of chromosome condensation 1/beta-lactamase-inhibitor pr…
22501	FvH4_4g12850	chrFvb4	+	6.30025e-05	0.028414	0.145	AT3G23660.1 | Sec23/Sec24 protein transport family protein | Chr3:8513666-8517729 REVERSE LENGTH=765 | 201606; PREDICTED: protein transport protein SEC23-like [Fragaria vesca subsp. vesca]; sp|Q4PE39|SEC23_USTMA Protein transport protein SEC23 OS=Ustilago maydis (strain 521 / FGSC 9021) OX=237631 GN=SEC23 PE=3 SV=1; tr|A0A2P6QVT2|A0A2P6QVT2_ROSCH Protein transport protein SEC23 OS=Rosa chinensis …
22828	FvH4_4g11880	chrFvb4	-	3.42745e-05	0.0205917	0.23	AT2G43080.2 | P4H isoform 1 | Chr2:17915755-17918140 FORWARD LENGTH=191 | 201606; PREDICTED: prolyl 4-hydroxylase 1 [Fragaria vesca subsp. vesca]; sp|Q9ZW86|P4H1_ARATH Prolyl 4-hydroxylase 1 OS=Arabidopsis thaliana OX=3702 GN=P4H1 PE=1 SV=1; tr|A0A2P6QV32|A0A2P6QV32_ROSCH Putative procollagen-proline dioxygenase OS=Rosa chinensis OX=74649 GN=RchiOBHm_Chr4g0409351 PE=4 SV=1
22844	FvH4_2g00030	chrFvb2	-	0.000116813	0.0385683	0.36	AT3G62370.1 | heme binding protein | Chr3:23080789-23083234 FORWARD LENGTH=361 | 201606; PREDICTED: uncharacterized protein LOC101311061 [Fragaria vesca subsp. vesca]; tr|A0A2P6PKB3|A0A2P6PKB3_ROSCH Putative cytochrome c-552/DMSO reductase-like, heme-binding domain-containing protein OS=Rosa chinensis OX=74649 GN=RchiOBHm_Chr6g0249301 PE=4 SV=1
23223	FvH4_2g02240	chrFvb2	+	8.24217e-05	0.0314506	-0.284	AT4G34830.1 | Pentatricopeptide repeat (PPR) superfamily protein | Chr4:16599976-16605994 REVERSE LENGTH=1089 | 201606; PREDICTED: pentatricopeptide repeat-containing protein MRL1, chloroplastic [Fragaria vesca subsp. vesca]; sp|Q0WLC6|PP349_ARATH Pentatricopeptide repeat-containing protein MRL1, chloroplastic OS=Arabidopsis thaliana OX=3702 GN=MRL1 PE=1 SV=2; tr|A0A2P6PJE6|A0A2P6PJE6_ROSCH Putat…
23233	FvH4_2g11520	chrFvb2	-	1.09454e-05	0.0096583	-0.5	AT3G21175.2 | ZIM-like 1 | Chr3:7422832-7424598 FORWARD LENGTH=295 | 201606; PREDICTED: GATA transcription factor 24-like isoform X1 [Fragaria vesca subsp. vesca]; sp|Q8GXL7|GAT24_ARATH GATA transcription factor 24 OS=Arabidopsis thaliana OX=3702 GN=GATA24 PE=1 SV=2; tr|A0A2P6PQT3|A0A2P6PQT3_ROSCH Putative transcription factor TIFY family OS=Rosa chinensis OX=74649 GN=RchiOBHm_Chr6g0270541 PE=4 S…
23651	FvH4_7g24200	chrFvb7	+	2.8806e-06	0.00505094	0.159	AT2G38120.1 | Transmembrane amino acid transporter family protein | Chr2:15973493-15976792 FORWARD LENGTH=485 | 201606; PREDICTED: auxin transporter-like protein 2 [Fragaria vesca subsp. vesca] &gt;gi|764633601|ref|XP_011469899.1| PREDICTED: auxin transporter-like protein 2 [Fragaria vesca subsp. vesca]; sp|Q9FEL7|LAX2_MEDTR Auxin transporter-like protein 2 OS=Medicago truncatula OX=3880 GN=LAX2 …
23803	FvH4_5g10480	chrFvb5	-	3.49238e-08	0.000164357	0.586	AT4G10550.1 | Subtilase family protein | Chr4:6516613-6519767 REVERSE LENGTH=778 | 201606; PREDICTED: uncharacterized protein LOC101314621 [Fragaria vesca subsp. vesca]; sp|Q8L7I2|SBT36_ARATH Subtilisin-like protease SBT3.6 OS=Arabidopsis thaliana OX=3702 GN=SBT3.6 PE=2 SV=1; tr|A0A2P6P490|A0A2P6P490_ROSCH Putative tripeptidyl-peptidase II OS=Rosa chinensis OX=74649 GN=RchiOBHm_Chr7g0187701 PE=4 …
24114	FvH4_2g29080	chrFvb2	+	2.51133e-06	0.00472749	-0.45	AT4G32320.1 | ascorbate peroxidase 6 | Chr4:15602777-15605234 FORWARD LENGTH=329 | 201606; PREDICTED: putative L-ascorbate peroxidase 6 [Fragaria vesca subsp. vesca]; sp|Q8GY91|APX6_ARATH Putative L-ascorbate peroxidase 6 OS=Arabidopsis thaliana OX=3702 GN=APX6 PE=2 SV=1; tr|A0A2P6PXU2|A0A2P6PXU2_ROSCH Putative L-ascorbate peroxidase OS=Rosa chinensis OX=74649 GN=RchiOBHm_Chr6g0297961 PE=3 SV=1
24367	FvH4_3g16570	chrFvb3	+	1.04542e-05	0.0096583	-0.068	AT1G16570.1 | UDP-Glycosyltransferase superfamily protein | Chr1:5670763-5673423 REVERSE LENGTH=465 | 201606; PREDICTED: chitobiosyldiphosphodolichol beta-mannosyltransferase [Fragaria vesca subsp. vesca]; sp|Q8L7M0|TUN_ARATH UDP-glycosyltransferase TURAN OS=Arabidopsis thaliana OX=3702 GN=TUN PE=2 SV=1; tr|A0A2P6Q961|A0A2P6Q961_ROSCH Putative chitobiosyldiphosphodolichol beta-mannosyltransferase…
24924	FvH4_3g43860	chrFvb3	-	7.27846e-07	0.00205522	0.607	AT4G27190.1 | NB-ARC domain-containing disease resistance protein | Chr4:13620977-13623934 REVERSE LENGTH=985 | 201606; PREDICTED: probable disease resistance protein At4g27220 [Fragaria vesca subsp. vesca]; sp|Q9T048|DRL27_ARATH Disease resistance protein At4g27190 OS=Arabidopsis thaliana OX=3702 GN=At4g27190 PE=2 SV=1; tr|A0A2P6QMJ0|A0A2P6QMJ0_ROSCH Putative toll-like receptor, P-loop containin…
25134	FvH4_6g10790	chrFvb6	-	1.50767e-08	8.51441e-05	0.476	AT5G01590.1 | histone-lysine N-methyltransferase ATXR3-like protein | Chr5:224249-226620 FORWARD LENGTH=527 | 201606; PREDICTED: LOW QUALITY PROTEIN: protein TIC 56, chloroplastic [Fragaria vesca subsp. vesca]; sp|Q7Y1W1|TIC56_ARATH Protein TIC 56, chloroplastic OS=Arabidopsis thaliana OX=3702 GN=TIC56 PE=1 SV=1; tr|A0A2P6R8R1|A0A2P6R8R1_ROSCH Uncharacterized protein OS=Rosa chinensis OX=74649 GN…
25317	FvH4_3g26810	chrFvb3	-	3.56741e-05	0.020986	0.615	AT1G43770.3 | RING/FYVE/PHD zinc finger superfamily protein | Chr1:16548509-16550257 FORWARD LENGTH=431 | 201606; PREDICTED: uncharacterized protein LOC101308361 isoform X3 [Fragaria vesca subsp. vesca]; tr|A0A2P6PSC6|A0A2P6PSC6_ROSCH Putative chromatin regulator PHD family OS=Rosa chinensis OX=74649 GN=RchiOBHm_Chr6g0276691 PE=4 SV=1
25847	FvH4_4g14750	chrFvb4	+	6.15167e-05	0.028414	-0.444	AT1G08970.4 | nuclear factor Y%2C subunit C9 | Chr1:2883144-2883839 FORWARD LENGTH=231 | 201606; PREDICTED: nuclear transcription factor Y subunit C-9-like [Fragaria vesca subsp. vesca] &gt;gi|470121771|ref|XP_004296934.1| PREDICTED: nuclear transcription factor Y subunit C-9-like [Fragaria vesca subsp. vesca] &gt;gi|470121773|ref|XP_004296935.1| PREDICTED: nuclear transcription factor Y subunit …
25910	FvH4_3g32830	chrFvb3	+	6.10076e-10	1.72267e-05	0.822	AT3G45290.1 | Seven transmembrane MLO family protein | Chr3:16617586-16621352 FORWARD LENGTH=508 | 201606; PREDICTED: MLO-like protein 3 [Fragaria vesca subsp. vesca]; sp|Q94KB9|MLO3_ARATH MLO-like protein 3 OS=Arabidopsis thaliana OX=3702 GN=MLO3 PE=2 SV=1; tr|A0A2P6QHJ6|A0A2P6QHJ6_ROSCH MLO-like protein OS=Rosa chinensis OX=74649 GN=MLO PE=3 SV=1
26324	FvH4_3g38450	chrFvb3	+	6.12444e-05	0.028414	-0.438	AT2G29890.5 | villin-like 1 | Chr2:12744597-12749474 FORWARD LENGTH=909 | 201606; PREDICTED: villin-1 isoform X1 [Fragaria vesca subsp. vesca]; sp|O81643|VILI1_ARATH Villin-1 OS=Arabidopsis thaliana OX=3702 GN=VLN1 PE=2 SV=2; tr|A0A2P6QJV6|A0A2P6QJV6_ROSCH Putative villin/Gelsolin, ADF-H/Gelsolin-like domain-containing protein OS=Rosa chinensis OX=74649 GN=RchiOBHm_Chr5g0069141 PE=4 SV=1
26550	FvH4_5g00720	chrFvb5	-	3.74116e-06	0.00528195	-0.667	AT4G22740.2 | glycine-rich protein | Chr4:11944050-11945565 REVERSE LENGTH=356 | 201606; PREDICTED: uncharacterized protein LOC101300440 [Fragaria vesca subsp. vesca]; tr|A0A2P6P7X9|A0A2P6P7X9_ROSCH Putative myeloid leukemia factor OS=Rosa chinensis OX=74649 GN=RchiOBHm_Chr7g0201491 PE=4 SV=1
26754	FvH4_7g19970	chrFvb7	-	7.04428e-06	0.00765035	0.333	AT5G60410.5 | DNA-binding protein with MIZ/SP-RING zinc finger%2C PHD-finger and SAP domain-containing protein | Chr5:24295226-24300792 FORWARD LENGTH=885 | 201606; PREDICTED: E3 SUMO-protein ligase SIZ1-like [Fragaria vesca subsp. vesca] &gt;gi|764631721|ref|XP_011469676.1| PREDICTED: E3 SUMO-protein ligase SIZ1-like [Fragaria vesca subsp. vesca]; sp|Q680Q4|SIZ1_ARATH E3 SUMO-protein ligase SIZ1…
26824	FvH4_6g06560	chrFvb6	+	4.83328e-05	0.0251064	0.421	AT5G27710.1 | T-box protein | Chr5:9813069-9815018 FORWARD LENGTH=335 | 201606; PREDICTED: uncharacterized protein LOC101309846 [Fragaria vesca subsp. vesca] &gt;gi|764598388|ref|XP_011466275.1| PREDICTED: uncharacterized protein LOC101309846 [Fragaria vesca subsp. vesca]; tr|A0A2P6R753|A0A2P6R753_ROSCH Uncharacterized protein OS=Rosa chinensis OX=74649 GN=RchiOBHm_Chr3g0455711 PE=4 SV=1
26860	FvH4_3g45860	chrFvb3	+	8.5745e-05	0.0318576	-0.307	AT1G55510.1 | branched-chain alpha-keto acid decarboxylase E1 beta subunit | Chr1:20723482-20725505 FORWARD LENGTH=352 | 201606; PREDICTED: 2-oxoisovalerate dehydrogenase subunit beta 1, mitochondrial [Fragaria vesca subsp. vesca]; sp|Q9SAV3|ODBB1_ARATH 2-oxoisovalerate dehydrogenase subunit beta 1, mitochondrial OS=Arabidopsis thaliana OX=3702 GN=BCDH BETA1 PE=2 SV=1; tr|A0A2P6QNQ3|A0A2P6QNQ3_RO…
26915	FvH4_6g44380	chrFvb6	+	3.64742e-05	0.0210188	0.284	AT4G05120.2 | Major facilitator superfamily protein | Chr4:2632886-2634824 REVERSE LENGTH=418 | 201606; PREDICTED: equilibrative nucleotide transporter 3-like [Fragaria vesca subsp. vesca] &gt;gi|764551212|ref|XP_011460122.1| PREDICTED: equilibrative nucleotide transporter 3-like [Fragaria vesca subsp. vesca] &gt;gi|764551217|ref|XP_011460123.1| PREDICTED: equilibrative nucleotide transporter 3-l…
27073	FvH4_2g11670	chrFvb2	+	5.91498e-05	0.028414	-0.667	AT3G48190.2 | Serine/Threonine-kinase ATM-like protein | Chr3:17801421-17828361 FORWARD LENGTH=3013 | 201606; PREDICTED: serine/threonine-protein kinase ATM [Fragaria vesca subsp. vesca]; sp|Q9M3G7|ATM_ARATH Serine/threonine-protein kinase ATM OS=Arabidopsis thaliana OX=3702 GN=ATM PE=1 SV=1; tr|A0A2P6PQX9|A0A2P6PQX9_ROSCH Putative non-specific serine/threonine protein kinase OS=Rosa chinensis OX…
27364	FvH4_4g06750	chrFvb4	-	4.6937e-05	0.0250068	-0.556	AT5G08320.1 | E2F-associated phosphoprotein | Chr5:2677153-2678603 FORWARD LENGTH=150 | 201606; PREDICTED: E2F-associated phosphoprotein [Fragaria vesca subsp. vesca]; sp|Q5BU09|EAPP_MOUSE E2F-associated phosphoprotein OS=Mus musculus OX=10090 GN=Eapp PE=1 SV=2; tr|A0A2P6QSC8|A0A2P6QSC8_ROSCH Putative E2F-associated phosphoprotein OS=Rosa chinensis OX=74649 GN=RchiOBHm_Chr4g0398681 PE=4 SV=1
27367	FvH4_2g35710	chrFvb2	+	1.128e-06	0.00289557	0.542	AT1G67280.1 | Glyoxalase/Bleomycin resistance protein/Dioxygenase superfamily protein | Chr1:25188563-25190547 REVERSE LENGTH=350 | 201606; PREDICTED: probable lactoylglutathione lyase, chloroplast [Fragaria vesca subsp. vesca]; sp|Q8W593|LGUC_ARATH Probable lactoylglutathione lyase, chloroplastic OS=Arabidopsis thaliana OX=3702 GN=At1g67280 PE=1 SV=1; tr|A0A2P6Q042|A0A2P6Q042_ROSCH Lactoylglutat…
28594	FvH4_7g23940	chrFvb7	-	1.36755e-05	0.011033	-0.43	AT2G39920.2 | HAD superfamily%2C subfamily IIIB acid phosphatase | Chr2:16663201-16664305 REVERSE LENGTH=282 | 201606; PREDICTED: uncharacterized protein At2g39920 [Fragaria vesca subsp. vesca] &gt;gi|764633477|ref|XP_011469889.1| PREDICTED: uncharacterized protein At2g39920 [Fragaria vesca subsp. vesca]; sp|O04195|Y2992_ARATH Uncharacterized protein At2g39920 OS=Arabidopsis thaliana OX=3702 GN=A…
28800	FvH4_5g33600	chrFvb5	-	3.0409e-06	0.00505094	0.433	AT5G49650.2 | xylulose kinase-2 | Chr5:20152898-20155093 FORWARD LENGTH=426 | 201606; tr|A0A2P6PFY0|A0A2P6PFY0_ROSCH Putative xylulokinase OS=Rosa chinensis OX=74649 GN=RchiOBHm_Chr7g0232401 PE=4 SV=1; xylulose kinase 2-like [Rosa chinensis]
29176	FvH4_6g01740	chrFvb6	+	3.25784e-06	0.00511064	-0.368	AT3G04460.1 | peroxin-12 | Chr3:1186641-1189094 FORWARD LENGTH=393 | 201606; PREDICTED: peroxisome biogenesis protein 12 [Fragaria vesca subsp. vesca]; sp|Q9M841|PEX12_ARATH Peroxisome biogenesis protein 12 OS=Arabidopsis thaliana OX=3702 GN=PEX12 PE=1 SV=2; tr|A0A2P6R5H8|A0A2P6R5H8_ROSCH Peroxisome biogenesis protein 12 OS=Rosa chinensis OX=74649 GN=RchiOBHm_Chr3g0449481 PE=3 SV=1
29188	FvH4_4g30300	chrFvb4	-	2.82114e-05	0.0181047	-0.489	AT1G26520.1 | Cobalamin biosynthesis CobW-like protein | Chr1:9163448-9165594 REVERSE LENGTH=374 | 201606; PREDICTED: COBW domain-containing protein 1 [Fragaria vesca subsp. vesca]; sp|Q9BRT8|CBWD1_HUMAN COBW domain-containing protein 1 OS=Homo sapiens OX=9606 GN=CBWD1 PE=2 SV=1; tr|A0A2P6R2M0|A0A2P6R2M0_ROSCH Putative cobalamin (Vitamin B12) biosynthesis CobW-like protein OS=Rosa chinensis OX=74…
29434	FvH4_7g18280	chrFvb7	+	0.000146184	0.044385	0.49	AT3G10540.1 | 3-phosphoinositide-dependent protein kinase | Chr3:3289916-3292429 FORWARD LENGTH=486 | 201606; PREDICTED: 3-phosphoinositide-dependent protein kinase 2 [Fragaria vesca subsp. vesca]; sp|Q4V3C8|PDPK2_ARATH 3-phosphoinositide-dependent protein kinase 2 OS=Arabidopsis thaliana OX=3702 GN=PDPK2 PE=1 SV=1; tr|A0A2P6SJ01|A0A2P6SJ01_ROSCH Uncharacterized protein OS=Rosa chinensis OX=74649…
29679	FvH4_5g01140	chrFvb5	-	0.000130632	0.0409849	-0.136	AT4G11970.5 | YTH family protein | Chr4:7181223-7183420 FORWARD LENGTH=382 | 201606; PREDICTED: YTH domain-containing protein 1 isoform X1 [Fragaria vesca subsp. vesca]; sp|Q0DA50|C3H45_ORYSJ Zinc finger CCCH domain-containing protein 45 OS=Oryza sativa subsp. japonica OX=39947 GN=Os06g0677700 PE=4 SV=1; tr|A0A2P6P7J8|A0A2P6P7J8_ROSCH Putative YTH domain-containing protein OS=Rosa chinensis OX=74…
30255	FvH4_5g12360	chrFvb5	+	2.36817e-05	0.0171461	-0.177	AT1G49040.1 | stomatal cytokinesis defective / SCD1 protein (SCD1) | Chr1:18139419-18148826 REVERSE LENGTH=1187 | 201606; PREDICTED: DENN domain and WD repeat-containing protein SCD1-like [Fragaria vesca subsp. vesca]; sp|Q8RXA7|SCD1_ARATH DENN domain and WD repeat-containing protein SCD1 OS=Arabidopsis thaliana OX=3702 GN=SCD1 PE=1 SV=1; tr|A0A2P6P3L2|A0A2P6P3L2_ROSCH Putative transcription fact…

## Sheet: Sheet2
Sheet name	Sheet2
Description	Genes with RI in sexual reproduction of ICE2
Table showing geneID, chromosome, strand, P valuem, FDR, inclusive level difference, and annotation of Genes with RI event.
ID	GeneID	chr	strand	PValue	FDR	IncLevelDifference	Annotation
609	FvH4_6g45660	chrFvb6	-	0.000103546	0.0276236	0.499	AT1G67180.6 | zinc finger (C3HC4-type RING finger) family protein / BRCT domain-containing protein | Chr1:25130099-25131926 FORWARD LENGTH=400 | 201606; PREDICTED: uncharacterized protein LOC101311214 isoform X1 [Fragaria vesca subsp. vesca]; sp|O04251|Y4211_ARATH BRCT domain-containing protein At4g02110 OS=Arabidopsis thaliana OX=3702 GN=At4g02110 PE=4 SV=3; tr|A0A2P6S3D1|A0A2P6S3D1_ROSCH Putati…
814	FvH4_6g33720	chrFvb6	-	3.08984e-05	0.0146724	-0.401	AT5G63870.2 | serine/threonine phosphatase 7 | Chr5:25561336-25562908 REVERSE LENGTH=413 | 201606; PREDICTED: serine/threonine-protein phosphatase 7 inactive homolog isoform X1 [Fragaria vesca subsp. vesca]; sp|Q9FN02|PPP7_ARATH Serine/threonine-protein phosphatase 7 OS=Arabidopsis thaliana OX=3702 GN=PP7 PE=1 SV=1; tr|A0A2P6RY76|A0A2P6RY76_ROSCH Serine/threonine-protein phosphatase OS=Rosa chine…
1082	FvH4_6g20230	chrFvb6	-	9.39496e-05	0.027203	0.301	AT5G52340.1 | exocyst subunit exo70 family protein A2 | Chr5:21250802-21253939 FORWARD LENGTH=631 | 201606; PREDICTED: exocyst complex component EXO70A1 [Fragaria vesca subsp. vesca]; sp|Q9LZD3|E70A1_ARATH Exocyst complex component EXO70A1 OS=Arabidopsis thaliana OX=3702 GN=EXO70A1 PE=1 SV=1; tr|A0A2P6RCH0|A0A2P6RCH0_ROSCH Exocyst subunit Exo70 family protein OS=Rosa chinensis OX=74649 GN=RchiOBH…
1228	FvH4_6g13550	chrFvb6	-	0.000222223	0.0488541	-0.534	AT5G02100.1 | Oxysterol-binding family protein | Chr5:413639-416016 FORWARD LENGTH=453 | 201606; PREDICTED: oxysterol-binding protein-related protein 3B [Fragaria vesca subsp. vesca]; sp|Q9LZM1|ORP3A_ARATH Oxysterol-binding protein-related protein 3A OS=Arabidopsis thaliana OX=3702 GN=ORP3A PE=1 SV=1; tr|A0A2P6R9Z0|A0A2P6R9Z0_ROSCH Putative oxysterol-binding protein OS=Rosa chinensis OX=74649 GN=…
1478	FvH4_5g39730	chrFvb5	-	3.69212e-05	0.01654	0.075
1698	FvH4_5g30750	chrFvb5	+	0.000172517	0.0405553	0.091	AT1G03760.1 | Prefoldin chaperone subunit family protein | Chr1:941211-943320 REVERSE LENGTH=391 | 201606; PREDICTED: RNA polymerase II subunit 5-mediating protein homolog isoform X2 [Fragaria vesca subsp. vesca]; sp|Q54HG4|RMP_DICDI RNA polymerase II subunit 5-mediating protein homolog OS=Dictyostelium discoideum OX=44689 GN=rmp PE=3 SV=2; tr|A0A2P6QVE7|A0A2P6QVE7_ROSCH Putative prefoldin OS=Ros…
1717	FvH4_5g29810	chrFvb5	-	0.000201752	0.0456209	0.075	AT1G15200.2 | protein-protein interaction regulator family protein | Chr1:5228477-5231017 REVERSE LENGTH=428 | 201606; PREDICTED: pinin [Fragaria vesca subsp. vesca]; tr|A0A2P6PDI8|A0A2P6PDI8_ROSCH Putative pinin/SDK/MemA protein OS=Rosa chinensis OX=74649 GN=RchiOBHm_Chr7g0223331 PE=4 SV=1
1738	FvH4_5g29250	chrFvb5	+	2.11973e-06	0.00328423	0.099	AT1G71190.1 | senescence associated gene 18 | Chr1:26833597-26834982 REVERSE LENGTH=281 | 201606; PREDICTED: uncharacterized protein LOC101309638 [Fragaria vesca subsp. vesca]; tr|A0A2P6PD64|A0A2P6PD64_ROSCH Putative ceramidase OS=Rosa chinensis OX=74649 GN=RchiOBHm_Chr7g0222011 PE=4 SV=1
2132	FvH4_5g23970	chrFvb5	-	5.64875e-06	0.00536473	0.369	AT1G08400.1 | RINT-1 / TIP-1 family | Chr1:2643348-2646005 REVERSE LENGTH=804 | 201606; PREDICTED: RINT1-like protein MAG2L [Fragaria vesca subsp. vesca]; sp|Q8GXP1|MAG2L_ARATH RINT1-like protein MAG2L OS=Arabidopsis thaliana OX=3702 GN=MAG2L PE=2 SV=1; tr|A0A2P6PB03|A0A2P6PB03_ROSCH Uncharacterized protein OS=Rosa chinensis OX=74649 GN=RchiOBHm_Chr7g0213411 PE=4 SV=1
2345	FvH4_1g08450	chrFvb1	-	6.11324e-05	0.0207192	0.082	AT5G35560.1 | DENN (AEX-3) domain-containing protein | Chr5:13742458-13747464 REVERSE LENGTH=765 | 201606; PREDICTED: uncharacterized protein LOC101291858 isoform X2 [Fragaria vesca subsp. vesca]; sp|Q6NXD8|DEN5B_DANRE DENN domain-containing protein 5B OS=Danio rerio OX=7955 GN=dennd5b PE=2 SV=2; tr|A0A2P6RKK9|A0A2P6RKK9_ROSCH Putative DENN domain-containing protein OS=Rosa chinensis OX=74649 GN=…
3561	FvH4_4g21020	chrFvb4	-	4.76234e-05	0.0177918	-0.38	AT3G62270.1 | HCO3- transporter family | Chr3:23042528-23045633 REVERSE LENGTH=703 | 201606; PREDICTED: probable boron transporter 2 [Fragaria vesca subsp. vesca] &gt;gi|764573717|ref|XP_011462894.1| PREDICTED: probable boron transporter 2 [Fragaria vesca subsp. vesca] &gt;gi|764573720|ref|XP_011462895.1| PREDICTED: probable boron transporter 2 [Fragaria vesca subsp. vesca]; sp|Q9M1P7|BOR2_ARATH …
3632	FvH4_6g08610	chrFvb6	+	4.98636e-09	2.95978e-05	0.582	AT1G09530.6 | phytochrome interacting factor 3 | Chr1:3077216-3079367 FORWARD LENGTH=524 | 201606; PREDICTED: transcription factor PIF3 isoform X1 [Fragaria vesca subsp. vesca] &gt;gi|764597776|ref|XP_011466209.1| PREDICTED: transcription factor PIF3 isoform X1 [Fragaria vesca subsp. vesca]; sp|O80536|PIF3_ARATH Transcription factor PIF3 OS=Arabidopsis thaliana OX=3702 GN=PIF3 PE=1 SV=1; tr|A0A2P…
4009	FvH4_4g36840	chrFvb4	-	5.60364e-05	0.0195658	-0.101	AT4G23660.5 | polyprenyltransferase 1 | Chr4:12328086-12331359 REVERSE LENGTH=407 | 201606; PREDICTED: 4-hydroxybenzoate polyprenyltransferase, mitochondrial [Fragaria vesca subsp. vesca] &gt;gi|764578437|ref|XP_011463451.1| PREDICTED: 4-hydroxybenzoate polyprenyltransferase, mitochondrial [Fragaria vesca subsp. vesca]; sp|Q93YP7|COQ2_ARATH 4-hydroxybenzoate polyprenyltransferase, mitochondrial O…
4046	FvH4_1g21670	chrFvb1	-	0.000211725	0.0469812	-0.048	AT4G39690.1 | MICOS complex subunit | Chr4:18417755-18421633 FORWARD LENGTH=650 | 201606; PREDICTED: MICOS complex subunit MIC60 [Fragaria vesca subsp. vesca]; sp|A5DSD2|MIC60_LODEL MICOS complex subunit MIC60 OS=Lodderomyces elongisporus (strain ATCC 11503 / CBS 2605 / JCM 1781 / NBRC 1676 / NRRL YB-4239) OX=379508 GN=MIC60 PE=3 SV=1; tr|A0A2P6RR21|A0A2P6RR21_ROSCH Putative mitochondrial inner m…
4505	FvH4_1g00540	chrFvb1	+	5.45645e-05	0.0195348	0.35	AT3G59780.1 | Rhodanese/Cell cycle control phosphatase superfamily protein | Chr3:22086906-22090324 FORWARD LENGTH=686 | 201606; PREDICTED: uncharacterized protein LOC101295445 [Fragaria vesca subsp. vesca]; sp|Q9FN48|CAS_ARATH Calcium sensing receptor, chloroplastic OS=Arabidopsis thaliana OX=3702 GN=CAS PE=1 SV=1; tr|A0A2P6RI21|A0A2P6RI21_ROSCH Putative Rhodanese-like domain-containing protein …
4745	FvH4_1g05350	chrFvb1	+	4.08419e-05	0.0176311	0.385	AT3G24360.2 | ATP-dependent caseinolytic (Clp) protease/crotonase family protein | Chr3:8839832-8842799 REVERSE LENGTH=414 | 201606; PREDICTED: 3-hydroxyisobutyryl-CoA hydrolase-like protein 3, mitochondrial isoform X2 [Fragaria vesca subsp. vesca]; sp|Q9T0K7|HIBC6_ARATH 3-hydroxyisobutyryl-CoA hydrolase-like protein 3, mitochondrial OS=Arabidopsis thaliana OX=3702 GN=At4g13360 PE=1 SV=2; tr|A0A2…
4884	FvH4_5g10502	chrFvb5	-	6.06259e-07	0.00146029	0.221	AT1G32960.1 | Subtilase family protein | Chr1:11945351-11948429 FORWARD LENGTH=777 | 201606; PREDICTED: subtilisin-like protease SBT3.3 [Fragaria vesca subsp. vesca]; sp|Q9MAP5|SBT33_ARATH Subtilisin-like protease SBT3.3 OS=Arabidopsis thaliana OX=3702 GN=SBT3.3 PE=2 SV=1; tr|A0A2P6P495|A0A2P6P495_ROSCH Putative tripeptidyl-peptidase II OS=Rosa chinensis OX=74649 GN=RchiOBHm_Chr7g0187621 PE=4 SV=1
4995	FvH4_3g22980	chrFvb3	-	9.00365e-05	0.0263918	0.097	AT5G55040.2 | DNA-binding bromodomain-containing protein | Chr5:22327727-22331703 REVERSE LENGTH=916 | 201606; PREDICTED: uncharacterized protein LOC101311740 [Fragaria vesca subsp. vesca]; sp|Q9ULD4|BRPF3_HUMAN Bromodomain and PHD finger-containing protein 3 OS=Homo sapiens OX=9606 GN=BRPF3 PE=1 SV=2; tr|A0A2P6QCI0|A0A2P6QCI0_ROSCH Putative chromatin remodeler Bromodomain family OS=Rosa chinensi…
5465	FvH4_1g25260	chrFvb1	+	0.000136174	0.0336788	0.172	AT5G08750.9 | RING/FYVE/PHD zinc finger superfamily protein | Chr5:2853066-2854343 FORWARD LENGTH=363 | 201606; PREDICTED: uncharacterized protein LOC101312194 [Fragaria vesca subsp. vesca] &gt;gi|764519054|ref|XP_011468176.1| PREDICTED: uncharacterized protein LOC101312194 [Fragaria vesca subsp. vesca] &gt;gi|764519058|ref|XP_011468181.1| PREDICTED: uncharacterized protein LOC101312194 [Fragaria…
5475	FvH4_2g06320	chrFvb2	-	7.36046e-07	0.00146029	0.729	AT5G42700.2 | AP2/B3-like transcriptional factor family protein | Chr5:17122384-17124177 FORWARD LENGTH=186 | 201606; PREDICTED: B3 domain-containing protein Os06g0194400-like isoform X1 [Fragaria vesca subsp. vesca]; sp|Q69V36|Y6944_ORYSJ B3 domain-containing protein Os06g0194400 OS=Oryza sativa subsp. japonica OX=39947 GN=Os06g0194400 PE=2 SV=1; tr|A0A2P6PMJ3|A0A2P6PMJ3_ROSCH Putative transcrip…
5476	FvH4_2g06320	chrFvb2	-	4.62839e-05	0.0177918	0.316	AT5G42700.2 | AP2/B3-like transcriptional factor family protein | Chr5:17122384-17124177 FORWARD LENGTH=186 | 201606; PREDICTED: B3 domain-containing protein Os06g0194400-like isoform X1 [Fragaria vesca subsp. vesca]; sp|Q69V36|Y6944_ORYSJ B3 domain-containing protein Os06g0194400 OS=Oryza sativa subsp. japonica OX=39947 GN=Os06g0194400 PE=2 SV=1; tr|A0A2P6PMJ3|A0A2P6PMJ3_ROSCH Putative transcrip…
5496	FvH4_2g37960	chrFvb2	+	1.19614e-06	0.00202857	-0.542	AT1G76065.1 | LYR family of Fe/S cluster biogenesis protein | Chr1:28544899-28545306 REVERSE LENGTH=80 | 201606; PREDICTED: uncharacterized protein LOC101297027 [Fragaria vesca subsp. vesca] &gt;gi|764540813|ref|XP_011459093.1| PREDICTED: uncharacterized protein LOC101297027 [Fragaria vesca subsp. vesca]; tr|A0A2P6PZE3|A0A2P6PZE3_ROSCH Putative complex 1 LYR protein OS=Rosa chinensis OX=74649 GN=…
5671	FvH4_3g01260	chrFvb3	+	5.49319e-05	0.0195348	0.264	AT2G32950.1 | Transducin/WD40 repeat-like superfamily protein | Chr2:13978000-13983282 FORWARD LENGTH=675 | 201606; PREDICTED: E3 ubiquitin-protein ligase COP1-like isoform X1 [Fragaria vesca subsp. vesca]; sp|P43254|COP1_ARATH E3 ubiquitin-protein ligase COP1 OS=Arabidopsis thaliana OX=3702 GN=COP1 PE=1 SV=2; tr|A0A2P6Q2A0|A0A2P6Q2A0_ROSCH Putative transcription factor WD40-like family OS=Rosa c…
5674	FvH4_2g34880	chrFvb2	+	0.000150021	0.0359794	-0.157	AT2G26540.1 | uroporphyrinogen-III synthase family protein | Chr2:11287666-11290224 REVERSE LENGTH=321 | 201606; PREDICTED: uroporphyrinogen-III synthase, chloroplastic isoform X2 [Fragaria vesca subsp. vesca]; sp|O48721|HEM4_ARATH Uroporphyrinogen-III synthase, chloroplastic OS=Arabidopsis thaliana OX=3702 GN=UROS PE=2 SV=2; tr|A0A2P6Q0D2|A0A2P6Q0D2_ROSCH Putative uroporphyrinogen-III synthase O…
5743	FvH4_1g29870	chrFvb1	+	2.54966e-05	0.013006	-0.5	AT3G04440.2 | Plasma-membrane choline transporter family protein | Chr3:1179073-1180537 FORWARD LENGTH=459 | 201606; protein PNS1 isoform X3 [Rosa chinensis] &gt;gi|1365980314|ref|XP_024188957.1| protein PNS1 isoform X3 [Rosa chinensis] &gt;gi|1358171360|gb|PRQ45836.1| putative choline transporter [Rosa chinensis]; sp|Q4I8E9|PNS1_GIBZE Protein PNS1 OS=Gibberella zeae (strain PH-1 / ATCC MYA-4620 …
6209	FvH4_2g03770	chrFvb2	+	2.05707e-05	0.0113584	-0.538	AT2G14680.3 | myosin heavy chain-like protein | Chr2:6278256-6283766 FORWARD LENGTH=629 | 201606; PREDICTED: LOW QUALITY PROTEIN: myosin-2 heavy chain [Fragaria vesca subsp. vesca]; tr|A0A2P6PL52|A0A2P6PL52_ROSCH Uncharacterized protein OS=Rosa chinensis OX=74649 GN=RchiOBHm_Chr6g0252731 PE=4 SV=1
6269	FvH4_3g18102	chrFvb3	+	5.25275e-06	0.00536473	-0.146	AT1G78680.2 | gamma-glutamyl hydrolase 2 | Chr1:29593933-29595968 FORWARD LENGTH=333 | 201606; PREDICTED: gamma-glutamyl hydrolase 2 isoform X1 [Fragaria vesca subsp. vesca]; sp|O65355|GGH2_ARATH Gamma-glutamyl hydrolase 2 OS=Arabidopsis thaliana OX=3702 GN=GGH2 PE=1 SV=2; tr|A0A2P6Q9U3|A0A2P6Q9U3_ROSCH Putative gamma-glutamyl hydrolase OS=Rosa chinensis OX=74649 GN=RchiOBHm_Chr5g0030171 PE=4 SV=1
6315	FvH4_5g31640	chrFvb5	-	1.23286e-05	0.00887026	0.118	AT5G11640.1 | Thioredoxin superfamily protein | Chr5:3742008-3743703 FORWARD LENGTH=253 | 201606; PREDICTED: uncharacterized protein LOC101296291 [Fragaria vesca subsp. vesca]; tr|F6H3C9|F6H3C9_VITVI Uncharacterized protein OS=Vitis vinifera OX=29760 GN=VIT_04s0008g03260 PE=4 SV=1
6409	FvH4_6g09090	chrFvb6	-	0.000143618	0.0347951	0.396	AT5G01010.1 | retinal-binding protein | Chr5:1388-4924 REVERSE LENGTH=438 | 201606; PREDICTED: uncharacterized protein LOC101292427 [Fragaria vesca subsp. vesca]; tr|A0A2P6R827|A0A2P6R827_ROSCH Putative GOLD domain-containing protein OS=Rosa chinensis OX=74649 GN=RchiOBHm_Chr3g0459311 PE=4 SV=1
6891	FvH4_3g33990	chrFvb3	-	0.000131322	0.0328209	-0.31	AT2G28560.6 | DNA repair (Rad51) family protein | Chr2:12236876-12239086 REVERSE LENGTH=370 | 201606; PREDICTED: DNA repair protein RAD51 homolog 2 isoform X2 [Fragaria vesca subsp. vesca]; sp|Q9SK02|RA51B_ARATH DNA repair protein RAD51 homolog 2 OS=Arabidopsis thaliana OX=3702 GN=RAD51B PE=2 SV=2; tr|A0A2P6QHZ0|A0A2P6QHZ0_ROSCH Putative ATP diphosphatase OS=Rosa chinensis OX=74649 GN=RchiOBHm_Ch…
6920	FvH4_5g19100	chrFvb5	-	4.42516e-05	0.0177918	0.137	AT5G47380.4 | electron transporter%2C putative (Protein of unknown function%2C DUF547) | Chr5:19221608-19224471 REVERSE LENGTH=598 | 201606; tr|A0A2P6P8I1|A0A2P6P8I1_ROSCH Putative ternary complex factor MIP1, leucine-zipper OS=Rosa chinensis OX=74649 GN=RchiOBHm_Chr7g0203571 PE=4 SV=1; uncharacterized protein LOC112176851 isoform X1 [Rosa chinensis] &gt;gi|1358143742|gb|PRQ18222.1| putative tern…
6921	FvH4_5g19100	chrFvb5	-	7.33588e-07	0.00146029	0.593	AT5G47380.4 | electron transporter%2C putative (Protein of unknown function%2C DUF547) | Chr5:19221608-19224471 REVERSE LENGTH=598 | 201606; tr|A0A2P6P8I1|A0A2P6P8I1_ROSCH Putative ternary complex factor MIP1, leucine-zipper OS=Rosa chinensis OX=74649 GN=RchiOBHm_Chr7g0203571 PE=4 SV=1; uncharacterized protein LOC112176851 isoform X1 [Rosa chinensis] &gt;gi|1358143742|gb|PRQ18222.1| putative tern…
7142	FvH4_3g41130	chrFvb3	-	2.21318e-06	0.00328423	0.129	AT5G51340.1 | Tetratricopeptide repeat (TPR)-like superfamily protein | Chr5:20863594-20867171 FORWARD LENGTH=726 | 201606; PREDICTED: uncharacterized protein LOC101308449 [Fragaria vesca subsp. vesca]; sp|Q9FGN7|SCC4_ARATH Sister chromatid cohesion protein SCC4 OS=Arabidopsis thaliana OX=3702 GN=SCC4 PE=1 SV=1; tr|A0A2P6QL14|A0A2P6QL14_ROSCH Putative tetratricopeptide-like helical domain, chroma…
7219	FvH4_4g06530	chrFvb4	+	4.68835e-06	0.0050598	0.562	PREDICTED: uncharacterized protein LOC101300921 [Fragaria vesca subsp. vesca]; sp|Q8CFC1|RIOX2_RAT Ribosomal oxygenase 2 OS=Rattus norvegicus OX=10116 GN=Riox2 PE=2 SV=1; tr|A0A2P6QSA2|A0A2P6QSA2_ROSCH Putative [histone H3]-lysine-36 demethylase OS=Rosa chinensis OX=74649 GN=RchiOBHm_Chr4g0398451 PE=4 SV=1
7265	FvH4_5g01740	chrFvb5	+	4.79584e-05	0.0177918	-0.245	AT4G11680.1 | Zinc finger%2C C3HC4 type (RING finger) family protein | Chr4:7053737-7055516 REVERSE LENGTH=390 | 201606; PREDICTED: E3 ubiquitin-protein ligase At1g63170 isoform X2 [Fragaria vesca subsp. vesca]; sp|Q93Z92|RING4_ARATH E3 ubiquitin-protein ligase At4g11680 OS=Arabidopsis thaliana OX=3702 GN=At4g11680 PE=2 SV=1; tr|A0A2P6P798|A0A2P6P798_ROSCH Putative transcription factor C2H2 famil…
7274	FvH4_5g33370	chrFvb5	+	8.13546e-06	0.0066607	-0.365	AT1G71440.1 | tubulin folding cofactor E / Pfifferling (PFI) | Chr1:26921271-26924373 REVERSE LENGTH=531 | 201606; PREDICTED: tubulin-folding cofactor E [Fragaria vesca subsp. vesca] &gt;gi|764587443|ref|XP_011464782.1| PREDICTED: tubulin-folding cofactor E [Fragaria vesca subsp. vesca]; sp|Q8GRL7|TBCE_ARATH Tubulin-folding cofactor E OS=Arabidopsis thaliana OX=3702 GN=TFCE PE=2 SV=1; tr|A0A2P6PF…
7321	FvH4_2g12310	chrFvb2	-	6.44765e-05	0.0209708	0.08	AT5G63700.1 | zinc ion binding / DNA binding protein | Chr5:25493934-25497632 REVERSE LENGTH=602 | 201606; PREDICTED: uncharacterized protein At5g08430-like [Fragaria vesca subsp. vesca]; sp|Q9FT92|Y5843_ARATH Uncharacterized protein At5g08430 OS=Arabidopsis thaliana OX=3702 GN=At5g08430 PE=1 SV=2; tr|A0A2P6PR77|A0A2P6PR77_ROSCH Putative chromatin regulator PHD family OS=Rosa chinensis OX=74649 G…
7774	FvH4_4g14870	chrFvb4	+	8.24502e-05	0.0250976	0.049	AT5G19210.2 | P-loop containing nucleoside triphosphate hydrolases superfamily protein | Chr5:6461444-6463687 FORWARD LENGTH=472 | 201606; PREDICTED: DEAD-box ATP-dependent RNA helicase 58, chloroplastic isoform X2 [Fragaria vesca subsp. vesca]; sp|Q3E9C3|RH58_ARATH DEAD-box ATP-dependent RNA helicase 58, chloroplastic OS=Arabidopsis thaliana OX=3702 GN=RH58 PE=2 SV=1; tr|A0A2P6QX31|A0A2P6QX31_RO…
8023	FvH4_6g53380	chrFvb6	-	0.000103275	0.0276236	0.213	AT1G65260.1 | plastid transcriptionally active 4 | Chr1:24236329-24240428 FORWARD LENGTH=330 | 201606; PREDICTED: membrane-associated 30 kDa protein, chloroplastic-like isoform X1 [Fragaria vesca subsp. vesca]; sp|Q03943|IM30_PEA Membrane-associated 30 kDa protein, chloroplastic OS=Pisum sativum OX=3888 GN=IM30 PE=2 SV=1; tr|A0A2P6PUL7|A0A2P6PUL7_ROSCH Uncharacterized protein OS=Rosa chinensis OX…
8390	FvH4_4g13400	chrFvb4	+	0.000127023	0.0324291	-0.079	keratin, type II cytoskeletal 1-like [Rosa chinensis] &gt;gi|1358163949|gb|PRQ38426.1| hypothetical protein RchiOBHm_Chr4g0413771 [Rosa chinensis]; tr|A0A2P6QW84|A0A2P6QW84_ROSCH Uncharacterized protein OS=Rosa chinensis OX=74649 GN=RchiOBHm_Chr4g0413771 PE=4 SV=1
8748	FvH4_7g33060	chrFvb7	-	4.14932e-06	0.0047515	0.502	AT5G24580.4 | Heavy metal transport/detoxification superfamily protein | Chr5:8410394-8412087 REVERSE LENGTH=319 | 201606; PREDICTED: neurofilament medium polypeptide [Fragaria vesca subsp. vesca]; sp|Q9FLU5|HIP9_ARATH Heavy metal-associated isoprenylated plant protein 9 OS=Arabidopsis thaliana OX=3702 GN=HIPP09 PE=2 SV=1; tr|A0A2P6SPJ6|A0A2P6SPJ6_ROSCH Putative heavy metal-associated domain, HMA…
8767	FvH4_7g32220	chrFvb7	-	3.92373e-06	0.0047515	0.456	AT4G27740.1 | Yippee family putative zinc-binding protein | Chr4:13839148-13839616 FORWARD LENGTH=105 | 201606; putative peptide methionine sulfoxide reductase MrsB [Rosa chinensis]; sp|Q2V3E2|YIPL5_ARATH Protein yippee-like At4g27740 OS=Arabidopsis thaliana OX=3702 GN=At4g27740 PE=3 SV=1; tr|A0A2P6SP97|A0A2P6SP97_ROSCH Protein yippee-like OS=Rosa chinensis OX=74649 GN=RchiOBHm_Chr1g0381851 PE=3 …
8925	FvH4_7g25602	chrFvb7	+	7.74518e-05	0.0241966	-0.39	putative transcription factor interactor and regulator CCHC(Zn) family [Rosa chinensis]; tr|A0A2P6R9J9|A0A2P6R9J9_ROSCH Putative transcription factor interactor and regulator CCHC(Zn) family OS=Rosa chinensis OX=74649 GN=RchiOBHm_Chr3g0464951 PE=4 SV=1
9073	FvH4_7g20590	chrFvb7	-	7.64019e-06	0.00647861	-0.328	AT3G55020.1 | Ypt/Rab-GAP domain of gyp1p superfamily protein | Chr3:20389178-20394713 REVERSE LENGTH=819 | 201606; PREDICTED: TBC1 domain family member 8B [Fragaria vesca subsp. vesca]; sp|Q0IIM8|TBC8B_HUMAN TBC1 domain family member 8B OS=Homo sapiens OX=9606 GN=TBC1D8B PE=1 SV=2; tr|A0A2P6SJS4|A0A2P6SJS4_ROSCH Putative Rab-GTPase-TBC domain-containing protein OS=Rosa chinensis OX=74649 GN=Rchi…
9421	FvH4_7g06440	chrFvb7	-	2.75215e-06	0.00363024	-0.244	AT3G51270.4 | protein serine/threonine kinase | Chr3:19033851-19036772 FORWARD LENGTH=461 | 201606; PREDICTED: serine/threonine-protein kinase rio2-like [Fragaria vesca subsp. vesca] &gt;gi|764627652|ref|XP_011469278.1| PREDICTED: serine/threonine-protein kinase rio2-like [Fragaria vesca subsp. vesca]; sp|Q54T05|RIO2_DICDI Serine/threonine-protein kinase rio2 OS=Dictyostelium discoideum OX=44689 …
10006	FvH4_6g42050	chrFvb6	-	7.88658e-05	0.0243183	0.175	AT2G32940.1 | Argonaute family protein | Chr2:13972218-13976856 REVERSE LENGTH=878 | 201606; protein argonaute 16-like, partial [Herrania umbratica]; sp|Q6YSJ5|AGO16_ORYSJ Protein argonaute 16 OS=Oryza sativa subsp. japonica OX=39947 GN=AGO16 PE=2 SV=2; tr|A0A314Z7W7|A0A314Z7W7_PRUYE Protein argonaute 16 OS=Prunus yedoensis var. nudiflora OX=2094558 GN=Pyn_35681 PE=4 SV=1
10400	FvH4_7g29640	chrFvb7	-	2.69922e-05	0.0133516	-0.148	AT5G23870.3 | Pectinacetylesterase family protein | Chr5:8046060-8049999 REVERSE LENGTH=451 | 201606; PREDICTED: pectin acetylesterase 9 [Fragaria vesca subsp. vesca] &gt;gi|764637508|ref|XP_011470354.1| PREDICTED: pectin acetylesterase 9 [Fragaria vesca subsp. vesca]; sp|B9DFR3|PAE9_ARATH Pectin acetylesterase 9 OS=Arabidopsis thaliana OX=3702 GN=PAE9 PE=2 SV=1; tr|A0A2P6SN76|A0A2P6SN76_ROSCH Pe…
10409	FvH4_6g53860	chrFvb6	-	3.24616e-05	0.0151125	0.186	AT3G62870.1 | Ribosomal protein L7Ae/L30e/S12e/Gadd45 family protein | Chr3:23242862-23244273 REVERSE LENGTH=256 | 201606; PREDICTED: 60S ribosomal protein L7a-2 [Fragaria vesca subsp. vesca]; sp|P0DKK7|RL7A2_ORYSJ 60S ribosomal protein L7a-2 OS=Oryza sativa subsp. japonica OX=39947 GN=RPL7A-2 PE=2 SV=1; tr|A0A2P6S6P3|A0A2P6S6P3_ROSCH Putative 50S ribosomal protein L30e OS=Rosa chinensis OX=74649…
10847	FvH4_6g36960	chrFvb6	+	1.91286e-05	0.0110773	0.373	1-acyl-sn-glycerol-3-phosphate acyltransferase 2-like isoform X1 [Rosa chinensis] &gt;gi|1358177411|gb|PRQ51886.1| putative 1-acylglycerol-3-phosphate O-acyltransferase [Rosa chinensis]; AT3G57650.1 | lysophosphatidyl acyltransferase 2 | Chr3:21349751-21352839 FORWARD LENGTH=389 | 201606; sp|Q9XFW4|LPAT2_BRANA 1-acyl-sn-glycerol-3-phosphate acyltransferase 2 OS=Brassica napus OX=3708 GN=LPAT2 PE=…
11138	FvH4_6g10700	chrFvb6	-	0.000125678	0.0324291	0.222	AT2G38330.1 | MATE efflux family protein | Chr2:16064571-16067318 FORWARD LENGTH=521 | 201606; PREDICTED: MATE efflux family protein 2, chloroplastic [Fragaria vesca subsp. vesca]; sp|Q84K71|DTX44_ARATH Protein DETOXIFICATION 44, chloroplastic OS=Arabidopsis thaliana OX=3702 GN=DTX44 PE=2 SV=1; tr|A0A2P6R8S4|A0A2P6R8S4_ROSCH Protein DETOXIFICATION OS=Rosa chinensis OX=74649 GN=RchiOBHm_Chr3g04617…
12198	FvH4_6g52400	chrFvb6	-	5.9751e-05	0.0205604	0.036	AT3G27350.1 | transcriptional regulator ATRX-like protein | Chr3:10126238-10127600 FORWARD LENGTH=274 | 201606; PREDICTED: 104 kDa microneme/rhoptry antigen isoform X2 [Fragaria vesca subsp. vesca]; sp|Q67Y69|WDL7_ARATH Protein WVD2-like 7 OS=Arabidopsis thaliana OX=3702 GN=WDL7 PE=2 SV=1; tr|A0A2P6S611|A0A2P6S611_ROSCH Uncharacterized protein OS=Rosa chinensis OX=74649 GN=RchiOBHm_Chr2g0174031 P…
12688	FvH4_5g16350	chrFvb5	-	4.64286e-05	0.0177918	0.039	AT1G74920.1 | aldehyde dehydrogenase 10A8 | Chr1:28139175-28142573 REVERSE LENGTH=501 | 201606; PREDICTED: betaine aldehyde dehydrogenase 1, chloroplastic-like [Fragaria vesca subsp. vesca]; sp|Q9S795|BADH1_ARATH Betaine aldehyde dehydrogenase 1, chloroplastic OS=Arabidopsis thaliana OX=3702 GN=ALDH10A8 PE=2 SV=1; tr|A0A2P6P263|A0A2P6P263_ROSCH Putative oxidoreductase OS=Rosa chinensis OX=74649 G…
13140	FvH4_1g07950	chrFvb1	+	6.19576e-05	0.0207192	0.239	AT5G57030.1 | Lycopene beta/epsilon cyclase protein | Chr5:23077398-23079818 FORWARD LENGTH=524 | 201606; PREDICTED: lycopene epsilon cyclase, chloroplastic [Fragaria vesca subsp. vesca]; sp|Q38932|LCYE_ARATH Lycopene epsilon cyclase, chloroplastic OS=Arabidopsis thaliana OX=3702 GN=LUT2 PE=1 SV=2; tr|R4ILB8|R4ILB8_FRAAN Lycopene epsilon cyclase OS=Fragaria ananassa OX=3747 PE=2 SV=1
13245	FvH4_2g09803	chrFvb2	+	3.13322e-07	0.000929901	0.525	AT1G69800.3 | Cystathionine beta-synthase (CBS) protein | Chr1:26274719-26276105 REVERSE LENGTH=373 | 201606; PREDICTED: SNF1-related protein kinase regulatory subunit gamma-1-like isoform X2 [Fragaria vesca subsp. vesca] &gt;gi|764575497|ref|XP_011463087.1| PREDICTED: SNF1-related protein kinase regulatory subunit gamma-1-like isoform X2 [Fragaria vesca subsp. vesca] &gt;gi|764575505|ref|XP_0114…
13495	FvH4_2g38350	chrFvb2	-	0.000138878	0.0339935	0.305	AT2G37630.1 | myb-like HTH transcriptional regulator family protein | Chr2:15781798-15782901 REVERSE LENGTH=367 | 201606; PREDICTED: transcription factor AS1-like [Fragaria vesca subsp. vesca] &gt;gi|764541047|ref|XP_011459109.1| PREDICTED: transcription factor AS1-like [Fragaria vesca subsp. vesca]; sp|O80931|AS1_ARATH Transcription factor AS1 OS=Arabidopsis thaliana OX=3702 GN=AS1 PE=1 SV=1; tr…
14066	FvH4_1g28520	chrFvb1	-	1.31382e-05	0.00891316	-0.416	AT5G35220.1 | Peptidase M50 family protein | Chr5:13484606-13487546 REVERSE LENGTH=548 | 201606; PREDICTED: probable zinc metalloprotease EGY1, chloroplastic [Fragaria vesca subsp. vesca]; sp|Q949Y5|EGY1_ARATH Probable zinc metalloprotease EGY1, chloroplastic OS=Arabidopsis thaliana OX=3702 GN=EGY1 PE=2 SV=1; tr|A0A2P6RHG4|A0A2P6RHG4_ROSCH Putative peptidase M50 OS=Rosa chinensis OX=74649 GN=Rchi…
14673	FvH4_2g37770	chrFvb2	+	4.20101e-10	4.98722e-06	0.806	AT5G42220.2 | Ubiquitin-like superfamily protein | Chr5:16872962-16877455 FORWARD LENGTH=879 | 201606; PREDICTED: large proline-rich protein BAG6 [Fragaria vesca subsp. vesca]; sp|D5LXJ0|CIP73_LOTJA Ubiquitin-like domain-containing protein CIP73 OS=Lotus japonicus OX=34305 GN=CIP73 PE=1 SV=1; tr|A0A2P6PZD7|A0A2P6PZD7_ROSCH Putative ubiquitin OS=Rosa chinensis OX=74649 GN=RchiOBHm_Chr6g0303971 PE=…
14953	FvH4_3g43190	chrFvb3	-	1.73739e-05	0.0105771	-0.341	AT3G13180.1 | NOL1/NOP2/sun family protein / antitermination NusB domain-containing protein | Chr3:4236326-4239966 REVERSE LENGTH=523 | 201606; PREDICTED: probable 28S rRNA (cytosine-C(5))-methyltransferase isoform X1 [Fragaria vesca subsp. vesca] &gt;gi|764565865|ref|XP_011461881.1| PREDICTED: probable 28S rRNA (cytosine-C(5))-methyltransferase isoform X1 [Fragaria vesca subsp. vesca]; sp|A9R925…
14981	FvH4_2g17130	chrFvb2	-	1.31391e-05	0.00891316	-0.096	AT2G17410.2 | ARID/BRIGHT DNA-binding domain-containing protein | Chr2:7559869-7563474 FORWARD LENGTH=780 | 201606; PREDICTED: AT-rich interactive domain-containing protein 3-like isoform X1 [Fragaria vesca subsp. vesca]; sp|Q940Y3|ARID3_ARATH AT-rich interactive domain-containing protein 3 OS=Arabidopsis thaliana OX=3702 GN=ARID3 PE=1 SV=1; tr|A0A2P6PTJ4|A0A2P6PTJ4_ROSCH Putative transcription f…
15092	FvH4_5g32510	chrFvb5	-	5.58462e-06	0.00536473	0.206	AT1G33980.1 | Smg-4/UPF3 family protein | Chr1:12351719-12354401 FORWARD LENGTH=482 | 201606; PREDICTED: regulator of nonsense transcripts UPF3 isoform X1 [Fragaria vesca subsp. vesca] &gt;gi|764560298|ref|XP_011461170.1| PREDICTED: regulator of nonsense transcripts UPF3 isoform X1 [Fragaria vesca subsp. vesca] &gt;gi|764560301|ref|XP_011461171.1| PREDICTED: regulator of nonsense transcripts UPF3…
15677	FvH4_3g41630	chrFvb3	-	4.35714e-05	0.0177918	0.037	AT3G13340.3 | Transducin/WD40 repeat-like superfamily protein | Chr3:4332370-4334603 FORWARD LENGTH=447 | 201606; PREDICTED: uncharacterized WD repeat-containing protein C2A9.03-like [Fragaria vesca subsp. vesca] &gt;gi|764563072|ref|XP_011461548.1| PREDICTED: uncharacterized WD repeat-containing protein C2A9.03-like [Fragaria vesca subsp. vesca]; sp|Q9Y7K5|YGI3_SCHPO Uncharacterized WD repeat-co…
15792	FvH4_6g00030	chrFvb6	-	1.79309e-05	0.0106433	0.481	AT1G65580.1 | Endonuclease/exonuclease/phosphatase family protein | Chr1:24377598-24383940 REVERSE LENGTH=1101 | 201606; PREDICTED: type II inositol 1,4,5-trisphosphate 5-phosphatase FRA3 [Fragaria vesca subsp. vesca]; sp|Q84W55|IP5PF_ARATH Type II inositol polyphosphate 5-phosphatase 15 OS=Arabidopsis thaliana OX=3702 GN=IP5P15 PE=1 SV=2; tr|A0A2P6R4X0|A0A2P6R4X0_ROSCH Putative phosphoinositide …
16519	FvH4_1g03180	chrFvb1	-	1.12498e-07	0.000514265	0.446	AT4G13730.1 | Ypt/Rab-GAP domain of gyp1p superfamily protein | Chr4:7970299-7974055 FORWARD LENGTH=449 | 201606; PREDICTED: TBC1 domain family member 13-like [Fragaria vesca subsp. vesca]; sp|Q8R3D1|TBC13_MOUSE TBC1 domain family member 13 OS=Mus musculus OX=10090 GN=Tbc1d13 PE=1 SV=1; tr|A0A2P6RIY4|A0A2P6RIY4_ROSCH Putative Rab-GTPase-TBC domain-containing protein OS=Rosa chinensis OX=74649 GN=…
16554	FvH4_1g27662	chrFvb1	+	4.76537e-05	0.0177918	0.245	AT4G00630.1 | K+ efflux antiporter 2 | Chr4:261655-267789 REVERSE LENGTH=1174 | 201606; PREDICTED: K(+) efflux antiporter 2, chloroplastic-like isoform X2 [Ziziphus jujuba]; sp|O65272|KEA2_ARATH K(+) efflux antiporter 2, chloroplastic OS=Arabidopsis thaliana OX=3702 GN=KEA2 PE=1 SV=2; tr|A0A1S2YW14|A0A1S2YW14_CICAR K(+) efflux antiporter 2, chloroplastic-like OS=Cicer arietinum OX=3827 GN=LOC1014…
16643	FvH4_1g00890	chrFvb1	-	2.0203e-05	0.0113584	-0.298	AT2G24170.1 | Endomembrane protein 70 protein family | Chr2:10274307-10276894 REVERSE LENGTH=637 | 201606; PREDICTED: transmembrane 9 superfamily member 10-like [Fragaria vesca subsp. vesca]; sp|Q8RWW1|TMN10_ARATH Transmembrane 9 superfamily member 10 OS=Arabidopsis thaliana OX=3702 GN=TMN10 PE=2 SV=1; tr|A0A2P6RI58|A0A2P6RI58_ROSCH Transmembrane 9 superfamily member OS=Rosa chinensis OX=74649 GN…
16655	FvH4_5g01250	chrFvb5	+	7.77253e-10	6.15144e-06	-0.739	AT4G11860.1 | FAM63A-like protein (DUF544) | Chr4:7134237-7138361 REVERSE LENGTH=682 | 201606; PREDICTED: uncharacterized protein LOC101309929 [Fragaria vesca subsp. vesca]; sp|Q76LS9|MINY1_MOUSE Ubiquitin carboxyl-terminal hydrolase MINDY-1 OS=Mus musculus OX=10090 GN=Mindy1 PE=1 SV=1; tr|A0A2P6P7H4|A0A2P6P7H4_ROSCH Putative ubiquitin interacting, MINDY deubiquitinase OS=Rosa chinensis OX=74649 …
16768	FvH4_1g04210	chrFvb1	-	0.000101543	0.0276236	-0.355	AT2G26910.1 | pleiotropic drug resistance 4 | Chr2:11481623-11487874 FORWARD LENGTH=1420 | 201606; PREDICTED: ABC transporter G family member 32 isoform X2 [Fragaria vesca subsp. vesca]; sp|O81016|AB32G_ARATH ABC transporter G family member 32 OS=Arabidopsis thaliana OX=3702 GN=ABCG32 PE=1 SV=1; tr|A0A2P6RJA2|A0A2P6RJA2_ROSCH Putative sulfate-transporting ATPase OS=Rosa chinensis OX=74649 GN=Rchi…
17101	FvH4_2g07180	chrFvb2	+	1.56265e-05	0.00976367	0.545	AT2G15900.1 | phox domain-containing protein | Chr2:6927390-6932535 FORWARD LENGTH=994 | 201606; PREDICTED: uncharacterized protein LOC101300409 [Fragaria vesca subsp. vesca]; sp|Q6PHS6|SNX13_MOUSE Sorting nexin-13 OS=Mus musculus OX=10090 GN=Snx13 PE=2 SV=1; tr|A0A2P6PMY0|A0A2P6PMY0_ROSCH Putative Phox domain, sorting nexin OS=Rosa chinensis OX=74649 GN=RchiOBHm_Chr6g0259621 PE=4 SV=1
17238	FvH4_1g09716	chrFvb1	+	0.000103204	0.0276236	-0.273	AT5G62790.1 | 1-deoxy-D-xylulose 5-phosphate reductoisomerase | Chr5:25214358-25217292 REVERSE LENGTH=477 | 201606; PREDICTED: 1-deoxy-D-xylulose 5-phosphate reductoisomerase, chloroplastic [Fragaria vesca subsp. vesca]; sp|Q8W250|DXR_ORYSJ 1-deoxy-D-xylulose 5-phosphate reductoisomerase, chloroplastic OS=Oryza sativa subsp. japonica OX=39947 GN=DXR PE=2 SV=2; tr|A0A075BNV9|A0A075BNV9_ROSDA 1-deo…
17513	FvH4_2g14770	chrFvb2	-	9.9095e-05	0.0276236	0.038	AT4G08350.1 | global transcription factor group A2 | Chr4:5286351-5292072 FORWARD LENGTH=1041 | 201606; PREDICTED: putative transcription elongation factor SPT5 homolog 1 [Fragaria vesca subsp. vesca]; sp|Q9STN3|SPT51_ARATH Putative transcription elongation factor SPT5 homolog 1 OS=Arabidopsis thaliana OX=3702 GN=At4g08350 PE=1 SV=2; tr|A0A2P6PSF7|A0A2P6PSF7_ROSCH Transcription elongation factor …
17633	FvH4_1g05550	chrFvb1	+	0.000103419	0.0276236	0.217	AT4G32360.1 | Pyridine nucleotide-disulfide oxidoreductase family protein | Chr4:15621550-15624711 FORWARD LENGTH=483 | 201606; PREDICTED: NADPH:adrenodoxin oxidoreductase, mitochondrial-like [Fragaria vesca subsp. vesca]; sp|Q8W3L1|MFDR_ARATH NADPH:adrenodoxin oxidoreductase, mitochondrial OS=Arabidopsis thaliana OX=3702 GN=MFDR PE=1 SV=1; tr|A0A2P6RJP1|A0A2P6RJP1_ROSCH NADPH:adrenodoxin oxidore…
17749	FvH4_3g27830	chrFvb3	-	4.40097e-05	0.0177918	-0.248	AT5G19390.2 | Rho GTPase activation protein (RhoGAP) with PH domain-containing protein | Chr5:6531906-6538206 FORWARD LENGTH=870 | 201606; PREDICTED: rho GTPase-activating protein 7 [Fragaria vesca subsp. vesca]; sp|Q8RWQ4|RGAP7_ARATH Rho GTPase-activating protein 7 OS=Arabidopsis thaliana OX=3702 GN=ROPGAP7 PE=2 SV=1; tr|A0A2P6QF62|A0A2P6QF62_ROSCH Putative Rho GTPase activation protein OS=Rosa …
17769	FvH4_1g00540	chrFvb1	+	2.57458e-05	0.013006	-0.104	AT3G59780.1 | Rhodanese/Cell cycle control phosphatase superfamily protein | Chr3:22086906-22090324 FORWARD LENGTH=686 | 201606; PREDICTED: uncharacterized protein LOC101295445 [Fragaria vesca subsp. vesca]; sp|Q9FN48|CAS_ARATH Calcium sensing receptor, chloroplastic OS=Arabidopsis thaliana OX=3702 GN=CAS PE=1 SV=1; tr|A0A2P6RI21|A0A2P6RI21_ROSCH Putative Rhodanese-like domain-containing protein …
17778	FvH4_7g31120	chrFvb7	+	2.49918e-05	0.013006	-0.408	AT5G53180.1 | polypyrimidine tract-binding protein 2 | Chr5:21568393-21571537 REVERSE LENGTH=429 | 201606; PREDICTED: polypyrimidine tract-binding protein homolog 2 [Fragaria vesca subsp. vesca]; sp|Q9FGL9|PTBP2_ARATH Polypyrimidine tract-binding protein homolog 2 OS=Arabidopsis thaliana OX=3702 GN=At5g53180 PE=1 SV=1; tr|A0A2P6SNS7|A0A2P6SNS7_ROSCH Putative nucleotide-binding alpha-beta plait do…
17876	FvH4_3g10720	chrFvb3	+	7.42267e-06	0.00647861	0.477	AT2G34770.1 | fatty acid hydroxylase 1 | Chr2:14666776-14668061 FORWARD LENGTH=237 | 201606; PREDICTED: fatty acid 2-hydroxylase 1-like [Fragaria vesca subsp. vesca]; sp|O48916|FAH1_ARATH Dihydroceramide fatty acyl 2-hydroxylase FAH1 OS=Arabidopsis thaliana OX=3702 GN=FAH1 PE=1 SV=1; tr|A0A2P6Q6I6|A0A2P6Q6I6_ROSCH Putative fatty acid hydroxylase OS=Rosa chinensis OX=74649 GN=RchiOBHm_Chr5g0017441…
18182	FvH4_7g26330	chrFvb7	-	0.000130502	0.0328209	-0.251	AT1G20670.1 | DNA-binding bromodomain-containing protein | Chr1:7164537-7167933 REVERSE LENGTH=652 | 201606; PREDICTED: uncharacterized protein LOC101293831 isoform X2 [Fragaria vesca subsp. vesca] &gt;gi|764634698|ref|XP_011470011.1| PREDICTED: uncharacterized protein LOC101293831 isoform X2 [Fragaria vesca subsp. vesca] &gt;gi|764634701|ref|XP_011470012.1| PREDICTED: uncharacterized protein LOC…
18355	FvH4_1g18350	chrFvb1	+	9.64405e-05	0.0275878	0.224	AT3G49725.1 | GTP-binding protein%2C HflX | Chr3:18442448-18445397 REVERSE LENGTH=620 | 201606; PREDICTED: GTP-binding protein At3g49725, chloroplastic [Fragaria vesca subsp. vesca] &gt;gi|764517014|ref|XP_011466358.1| PREDICTED: GTP-binding protein At3g49725, chloroplastic [Fragaria vesca subsp. vesca]; sp|Q0WTB4|Y3725_ARATH GTP-binding protein At3g49725, chloroplastic OS=Arabidopsis thaliana OX…
19276	FvH4_1g23140	chrFvb1	-	0.00018508	0.0426637	-0.04	AT4G09810.1 | Nucleotide-sugar transporter family protein | Chr4:6175415-6176892 REVERSE LENGTH=335 | 201606; PREDICTED: UDP-galactose transporter 2 [Fragaria vesca subsp. vesca]; sp|Q9SZ96|URGT5_ARATH UDP-rhamnose/UDP-galactose transporter 5 OS=Arabidopsis thaliana OX=3702 GN=URGT5 PE=1 SV=1; tr|A0A2P6RRL2|A0A2P6RRL2_ROSCH Putative sugar phosphate transporter domain-containing protein OS=Rosa ch…
19561	FvH4_6g26590	chrFvb6	-	1.05236e-05	0.00806006	0.465	AT3G62800.3 | double-stranded-RNA-binding protein 4 | Chr3:23225749-23227163 REVERSE LENGTH=329 | 201606; PREDICTED: double-stranded RNA-binding protein 3-like [Fragaria vesca subsp. vesca]; sp|Q5N8Z0|DRB1_ORYSJ Double-stranded RNA-binding protein 1 OS=Oryza sativa subsp. japonica OX=39947 GN=DRB1 PE=2 SV=1; tr|A0A2P6RU53|A0A2P6RU53_ROSCH Putative double-stranded RNA-binding domain-containing pro…
19698	FvH4_3g05060	chrFvb3	+	7.67393e-05	0.0241966	0.206	AT1G30280.1 | Chaperone DnaJ-domain superfamily protein | Chr1:10662851-10664570 REVERSE LENGTH=455 | 201606; PREDICTED: uncharacterized protein LOC101293957 [Fragaria vesca subsp. vesca]; sp|Q0WQ57|AUXI2_ARATH Auxilin-related protein 2 OS=Arabidopsis thaliana OX=3702 GN=At4g12770 PE=1 SV=1; tr|A0A2P6Q5U0|A0A2P6Q5U0_ROSCH Putative DnaJ domain-containing protein OS=Rosa chinensis OX=74649 GN=RchiO…
19914	FvH4_1g27770	chrFvb1	-	0.000177713	0.041367	-0.467	AT4G00630.2 | K+ efflux antiporter 2 | Chr4:261655-267789 REVERSE LENGTH=1185 | 201606; PREDICTED: K(+) efflux antiporter 1, chloroplastic-like [Fragaria vesca subsp. vesca]; sp|Q9ZTZ7|KEA1_ARATH K(+) efflux antiporter 1, chloroplastic OS=Arabidopsis thaliana OX=3702 GN=KEA1 PE=1 SV=2; tr|A0A2K3MEA3|A0A2K3MEA3_TRIPR K(+) efflux antiporter chloroplastic-like (Fragment) OS=Trifolium pratense OX=575…
20114	FvH4_1g29592	chrFvb1	-	6.4287e-05	0.0209708	0.778
20618	FvH4_1g27810	chrFvb1	+	1.43542e-05	0.00921115	-0.429	AT2G38680.1 | 5'-nucleotidase / magnesium ion binding protein | Chr2:16174174-16176080 REVERSE LENGTH=344 | 201606; PREDICTED: cytosolic 5'-nucleotidase 3 isoform X2 [Fragaria vesca subsp. vesca]; sp|Q7SYN4|5NT3_DANRE Cytosolic 5'-nucleotidase 3 OS=Danio rerio OX=7955 GN=nt5c3 PE=2 SV=2; tr|A0A2P6SBQ0|A0A2P6SBQ0_ROSCH Putative phosphoric monoester hydrolase OS=Rosa chinensis OX=74649 GN=RchiOBHm_…
20679	FvH4_3g05290	chrFvb3	-	1.29958e-07	0.000514265	-0.695	AT4G18370.1 | DEGP protease 5 | Chr4:10149235-10151051 FORWARD LENGTH=323 | 201606; PREDICTED: protease Do-like 5, chloroplastic isoform X2 [Fragaria vesca subsp. vesca]; sp|Q9SEL7|DEGP5_ARATH Protease Do-like 5, chloroplastic OS=Arabidopsis thaliana OX=3702 GN=DEGP5 PE=1 SV=3; tr|A0A2P6Q5M6|A0A2P6Q5M6_ROSCH Putative htrA2 peptidase OS=Rosa chinensis OX=74649 GN=RchiOBHm_Chr5g0014431 PE=4 SV=1
20773	FvH4_2g15730	chrFvb2	+	6.97445e-05	0.0223776	0.131	AT5G42210.1 | Major facilitator superfamily protein | Chr5:16866088-16870568 FORWARD LENGTH=438 | 201606; PREDICTED: uncharacterized protein LOC101295772 isoform X1 [Fragaria vesca subsp. vesca]; sp|P02982|TCR1_ECOLX Tetracycline resistance protein, class A OS=Escherichia coli OX=562 GN=tetA PE=3 SV=2; tr|A0A314ZBG8|A0A314ZBG8_PRUYE Hippocampus abundant transcript-like protein 1 isoform X1 OS=Pru…
20860	FvH4_7g05280	chrFvb7	+	2.42727e-06	0.00339005	0.593	AT1G76850.1 | exocyst complex component sec5 | Chr1:28848013-28854282 FORWARD LENGTH=1090 | 201606; PREDICTED: exocyst complex component SEC5A-like [Fragaria vesca subsp. vesca]; sp|Q8S3U9|SEC5A_ARATH Exocyst complex component SEC5A OS=Arabidopsis thaliana OX=3702 GN=SEC5A PE=1 SV=1; tr|A0A2P6SBP8|A0A2P6SBP8_ROSCH Exocyst complex component SEC5 OS=Rosa chinensis OX=74649 GN=RchiOBHm_Chr1g0332001 …
21101	FvH4_2g30900	chrFvb2	-	0.000109406	0.0288624	0.038	AT4G33200.4 | myosin | Chr4:16002768-16014792 REVERSE LENGTH=1523 | 201606; PREDICTED: myosin-15 [Fragaria vesca subsp. vesca]; sp|Q0WPU1|MYO15_ARATH Myosin-15 OS=Arabidopsis thaliana OX=3702 GN=XI-I PE=1 SV=1; tr|A0A2P6Q1L6|A0A2P6Q1L6_ROSCH Putative myosin ATPase OS=Rosa chinensis OX=74649 GN=RchiOBHm_Chr6g0311941 PE=3 SV=1
21428	FvH4_7g22001	chrFvb7	+	8.35085e-05	0.025098	0.53	AT3G12590.1 | hypothetical protein | Chr3:3996473-4003657 REVERSE LENGTH=1184 | 201606; PREDICTED: uncharacterized protein LOC101291377 [Fragaria vesca subsp. vesca]; tr|A0A2P6SK86|A0A2P6SK86_ROSCH Uncharacterized protein OS=Rosa chinensis OX=74649 GN=RchiOBHm_Chr1g0366301 PE=4 SV=1
21699	FvH4_3g22750	chrFvb3	+	4.20256e-06	0.0047515	-0.524	AT3G23325.1 | Splicing factor 3B subunit 5/RDS3 complex subunit 10 | Chr3:8345808-8346856 FORWARD LENGTH=87 | 201606; PREDICTED: uncharacterized protein At4g14342 [Fragaria vesca subsp. vesca] &gt;gi|470142737|ref|XP_004307055.1| PREDICTED: uncharacterized protein At4g14342 [Fragaria vesca subsp. vesca]; sp|Q9LW64|SF3BA_ARATH Uncharacterized protein At3g23325 OS=Arabidopsis thaliana OX=3702 GN=At…
21807	FvH4_5g00990	chrFvb5	+	9.84883e-07	0.00179877	-0.309	AT4G22860.1 | Cell cycle regulated microtubule associated protein | Chr4:11997735-12001281 FORWARD LENGTH=509 | 201606; PREDICTED: protein TPX2-like isoform X2 [Fragaria vesca subsp. vesca]; sp|F4I2H7|TPX2_ARATH Protein TPX2 OS=Arabidopsis thaliana OX=3702 GN=TPX2 PE=1 SV=1; tr|A0A2P6P7M9|A0A2P6P7M9_ROSCH Putative TPX2 central domain-containing protein OS=Rosa chinensis OX=74649 GN=RchiOBHm_Chr7g…
21833	FvH4_3g24050	chrFvb3	-	9.49821e-06	0.0075172	0.127	AT5G55570.1 | transmembrane protein | Chr5:22514587-22515260 REVERSE LENGTH=143 | 201606; PREDICTED: uncharacterized protein LOC101308266 [Fragaria vesca subsp. vesca]; tr|A0A2P6QD50|A0A2P6QD50_ROSCH Uncharacterized protein OS=Rosa chinensis OX=74649 GN=RchiOBHm_Chr5g0042631 PE=4 SV=1
22021	FvH4_3g27060	chrFvb3	-	2.96553e-05	0.0143695	0.287	5-methyltetrahydropteroyltriglutamate--homocysteine methyltransferase-like isoform X1 [Rosa chinensis] &gt;gi|1358158249|gb|PRQ32727.1| putative 5-methyltetrahydropteroyltriglutamate--homocysteine S-methyltransferase [Rosa chinensis]; AT5G17920.2 | Cobalamin-independent synthase family protein | Chr5:5935771-5939195 FORWARD LENGTH=765 | 201606; sp|Q42699|METE_CATRO 5-methyltetrahydropteroyltriglu…
22418	FvH4_3g31960	chrFvb3	+	4.50927e-05	0.0177918	-0.422	AT1G08030.2 | tyrosylprotein sulfotransferase | Chr1:2489575-2492741 REVERSE LENGTH=500 | 201606; PREDICTED: protein-tyrosine sulfotransferase isoform X1 [Fragaria vesca subsp. vesca] &gt;gi|764544798|ref|XP_011459438.1| PREDICTED: protein-tyrosine sulfotransferase isoform X1 [Fragaria vesca subsp. vesca]; sp|Q3EDG5|TPST_ARATH Protein-tyrosine sulfotransferase OS=Arabidopsis thaliana OX=3702 GN=T…
22525	FvH4_4g08360	chrFvb4	+	8.58946e-05	0.0254924	-0.07	AT4G28020.4 | tRNA-thr(GGU) m(6)t(6)A37 methyltransferase | Chr4:13933684-13935249 REVERSE LENGTH=276 | 201606; PREDICTED: uncharacterized protein LOC101313506 [Fragaria vesca subsp. vesca]; sp|Q562D6|TRMO_MOUSE tRNA (adenine(37)-N6)-methyltransferase OS=Mus musculus OX=10090 GN=Trmo PE=2 SV=2; tr|A0A2P6QTS0|A0A2P6QTS0_ROSCH Putative TsaA-like domain-containing protein OS=Rosa chinensis OX=74649 …
22843	FvH4_4g27440	chrFvb4	+	0.00015646	0.0371484	0.066	AT2G22540.3 | K-box region and MADS-box transcription factor family protein | Chr2:9580417-9583603 FORWARD LENGTH=240 | 201606; PREDICTED: MADS-box protein SVP-like isoform X2 [Fragaria vesca subsp. vesca]; sp|Q9FVC1|SVP_ARATH MADS-box protein SVP OS=Arabidopsis thaliana OX=3702 GN=SVP PE=1 SV=1; tr|A0A0X8MPC2|A0A0X8MPC2_FRAAN SVP1 OS=Fragaria ananassa OX=3747 PE=2 SV=1
23191	FvH4_1g22230	chrFvb1	+	5.8928e-06	0.00538126	0.689	AT5G64860.1 | disproportionating enzyme | Chr5:25925373-25928788 REVERSE LENGTH=576 | 201606; PREDICTED: 4-alpha-glucanotransferase, chloroplastic/amyloplastic [Fragaria vesca subsp. vesca]; sp|Q06801|DPEP_SOLTU 4-alpha-glucanotransferase, chloroplastic/amyloplastic OS=Solanum tuberosum OX=4113 GN=DPEP PE=1 SV=1; tr|A0A2P6RR79|A0A2P6RR79_ROSCH 4-alpha-glucanotransferase OS=Rosa chinensis OX=74649…
23331	FvH4_4g00200	chrFvb4	-	0.000194448	0.0443921	0.078	AT4G18240.1 | starch synthase 4 | Chr4:10082221-10087044 FORWARD LENGTH=1040 | 201606; PREDICTED: probable starch synthase 4, chloroplastic/amyloplastic [Fragaria vesca subsp. vesca]; sp|Q0WVX5|SSY4_ARATH Probable starch synthase 4, chloroplastic/amyloplastic OS=Arabidopsis thaliana OX=3702 GN=SS4 PE=1 SV=1; tr|A0A2P6QNT0|A0A2P6QNT0_ROSCH Starch synthase, chloroplastic/amyloplastic OS=Rosa chinen…
23869	FvH4_2g41020	chrFvb2	-	5.51249e-05	0.0195348	0.306	AT5G25150.1 | TBP-associated factor 5 | Chr5:8677117-8682058 FORWARD LENGTH=669 | 201606; PREDICTED: transcription initiation factor TFIID subunit 5 isoform X2 [Fragaria vesca subsp. vesca]; sp|Q6S7B0|TAF5_ARATH Transcription initiation factor TFIID subunit 5 OS=Arabidopsis thaliana OX=3702 GN=TAF5 PE=1 SV=1; tr|A0A2P6PY87|A0A2P6PY87_ROSCH Putative transcription factor WD40-like family OS=Rosa ch…
24118	FvH4_4g12570	chrFvb4	-	7.38046e-07	0.00146029	0.467	AT5G15220.2 | Ribosomal protein L27 family protein | Chr5:4941466-4942133 REVERSE LENGTH=154 | 201606; PREDICTED: 50S ribosomal protein L27, chloroplastic-like [Fragaria vesca subsp. vesca] &gt;gi|470122023|ref|XP_004297055.1| PREDICTED: 50S ribosomal protein L27, chloroplastic-like [Fragaria vesca subsp. vesca]; sp|Q87SU3|RL27_VIBPA 50S ribosomal protein L27 OS=Vibrio parahaemolyticus serotype O…
24210	FvH4_4g36970	chrFvb4	+	1.37728e-05	0.00908357	0.109	AT1G17330.1 | Metal-dependent phosphohydrolase | Chr1:5929966-5931595 FORWARD LENGTH=222 | 201606; PREDICTED: uncharacterized protein LOC101315230 [Fragaria vesca subsp. vesca] &gt;gi|764578345|ref|XP_011463439.1| PREDICTED: uncharacterized protein LOC101315230 [Fragaria vesca subsp. vesca]; sp|P54168|YPGQ_BACSU Uncharacterized protein YpgQ OS=Bacillus subtilis (strain 168) OX=224308 GN=ypgQ PE=4…
24654	FvH4_3g42241	chrFvb3	+	2.56599e-05	0.013006	0.154	AT3G13225.2 | WW domain-containing protein | Chr3:4258928-4262853 REVERSE LENGTH=892 | 201606; PREDICTED: formin-binding protein 4 isoform X1 [Fragaria vesca subsp. vesca]; tr|A0A2P6QLI7|A0A2P6QLI7_ROSCH Putative WW domain-containing protein OS=Rosa chinensis OX=74649 GN=RchiOBHm_Chr5g0075571 PE=4 SV=1
24660	FvH4_2g32320	chrFvb2	-	3.76647e-05	0.0165606	-0.224	AT5G11710.3 | ENTH/VHS family protein | Chr5:3772981-3776316 FORWARD LENGTH=560 | 201606; PREDICTED: clathrin interactor EPSIN 1 isoform X1 [Fragaria vesca subsp. vesca]; sp|Q8VY07|EPN1_ARATH Clathrin interactor EPSIN 1 OS=Arabidopsis thaliana OX=3702 GN=EPSIN1 PE=1 SV=1; tr|A0A2P6Q144|A0A2P6Q144_ROSCH Putative clathrin interactor EPSIN 1 OS=Rosa chinensis OX=74649 GN=RchiOBHm_Chr6g0310371 PE=4 S…
24762	FvH4_3g17330	chrFvb3	-	3.63555e-05	0.01654	0.105	AT1G17050.1 | solanesyl diphosphate synthase 2 | Chr1:5829289-5831215 FORWARD LENGTH=417 | 201606; PREDICTED: probable solanesyl-diphosphate synthase 3, chloroplastic [Fragaria vesca subsp. vesca]; sp|Q76FS5|SPS2_ARATH Solanesyl diphosphate synthase 2, chloroplastic OS=Arabidopsis thaliana OX=3702 GN=SPS2 PE=1 SV=1; tr|A0A2P6Q9H0|A0A2P6Q9H0_ROSCH Putative transferase OS=Rosa chinensis OX=74649 GN…
25083	FvH4_4g28290	chrFvb4	+	1.20703e-05	0.00887026	0.69	AT3G50100.2 | small RNA degrading nuclease 1 | Chr3:18578969-18580594 FORWARD LENGTH=312 | 201606; PREDICTED: small RNA degrading nuclease 1 [Fragaria vesca subsp. vesca]; sp|A3KPE8|SDN1_ARATH Small RNA degrading nuclease 1 OS=Arabidopsis thaliana OX=3702 GN=SDN1 PE=1 SV=1; tr|A0A2P6RNP5|A0A2P6RNP5_ROSCH Putative exoribonuclease II OS=Rosa chinensis OX=74649 GN=RchiOBHm_Chr2g0106501 PE=4 SV=1
25254	FvH4_6g09240	chrFvb6	-	0.00012594	0.0324291	0.333	AT3G54190.1 | Transducin/WD40 repeat-like superfamily protein | Chr3:20061759-20063880 REVERSE LENGTH=467 | 201606; PREDICTED: uncharacterized protein LOC101294958 [Fragaria vesca subsp. vesca]; tr|A0A2P6R872|A0A2P6R872_ROSCH Putative transcription factor WD40-like family OS=Rosa chinensis OX=74649 GN=RchiOBHm_Chr3g0459581 PE=4 SV=1
25338	FvH4_4g34490	chrFvb4	+	0.000204902	0.0458961	0.35	AT1G69410.1 | eukaryotic elongation factor 5A-3 | Chr1:26089301-26090194 FORWARD LENGTH=158 | 201606; PREDICTED: eukaryotic translation initiation factor 5A-2 [Fragaria vesca subsp. vesca]; sp|P56336|IF5A4_SOLTU Eukaryotic translation initiation factor 5A-4 OS=Solanum tuberosum OX=4113 GN=EIF5A4 PE=2 SV=1; tr|A0A2P6RI97|A0A2P6RI97_ROSCH Eukaryotic translation initiation factor 5A OS=Rosa chinensi…
25408	FvH4_4g35710	chrFvb4	+	2.87941e-07	0.000929901	-0.822	AT1G09290.1 | hypothetical protein | Chr1:3001682-3003715 REVERSE LENGTH=348 | 201606; PREDICTED: uncharacterized protein LOC101314559 isoform X2 [Fragaria vesca subsp. vesca]; tr|A0A2P6R4F5|A0A2P6R4F5_ROSCH Uncharacterized protein OS=Rosa chinensis OX=74649 GN=RchiOBHm_Chr4g0445621 PE=4 SV=1
25731	FvH4_5g11860	chrFvb5	+	4.68969e-11	1.11347e-06	-0.833	AT3G18290.1 | zinc finger protein-like protein | Chr3:6274308-6280174 FORWARD LENGTH=1254 | 201606; PREDICTED: uncharacterized protein LOC101292707 [Fragaria vesca subsp. vesca]; sp|Q8LPQ5|BTS_ARATH Zinc finger protein BRUTUS OS=Arabidopsis thaliana OX=3702 GN=BTS PE=1 SV=1; tr|A0A2P6P3R5|A0A2P6P3R5_ROSCH Putative aminoacyltransferase, E1 ubiquitin-activating enzyme OS=Rosa chinensis OX=74649 GN=…

## Sheet: Sheet3
Sheet name	Sheet3
Description	Genes with RI in sexual reproduction of IT4
Table showing geneID, chromosome, strand, P valuem, FDR, inclusive level difference, and annotation of Genes with RI event.
ID	GeneID	chr	strand	PValue	FDR	IncLevelDifference	Annotation
61	FvH4_7g30220	chrFvb7	-	0.000158267	0.0353248	-0.038	AT4G25700.1 | beta-hydroxylase 1 | Chr4:13094142-13095866 REVERSE LENGTH=310 | 201606; PREDICTED: beta-carotene hydroxylase 2, chloroplastic-like [Fragaria vesca subsp. vesca]; sp|B3SGL0|BCH_GENLU Beta-carotene 3-hydroxylase, chloroplastic OS=Gentiana lutea OX=38851 GN=BHY PE=2 SV=1; tr|S5FGQ9|S5FGQ9_FRAAN Beta-carotene hydroxylase OS=Fragaria ananassa OX=3747 PE=2 SV=1
187	FvH4_7g17790	chrFvb7	+	0.000270793	0.0483526	0.308	AT3G61950.1 | basic helix-loop-helix (bHLH) DNA-binding superfamily protein | Chr3:22939661-22941332 FORWARD LENGTH=358 | 201606; PREDICTED: transcription factor bHLH57-like [Fragaria vesca subsp. vesca]; sp|Q700E4|BH067_ARATH Transcription factor bHLH67 OS=Arabidopsis thaliana OX=3702 GN=BHLH67 PE=2 SV=1; tr|A0A2P6SIV4|A0A2P6SIV4_ROSCH Putative transcription factor bHLH family OS=Rosa chinensis …
619	FvH4_6g45170	chrFvb6	+	0.000144763	0.0337156	0.398	AT5G15270.3 | RNA-binding KH domain-containing protein | Chr5:4958738-4960737 FORWARD LENGTH=533 | 201606; PREDICTED: KH domain-containing protein At4g18375-like [Fragaria vesca subsp. vesca] &gt;gi|764613759|ref|XP_011467805.1| PREDICTED: KH domain-containing protein At4g18375-like [Fragaria vesca subsp. vesca] &gt;gi|764613768|ref|XP_011467806.1| PREDICTED: KH domain-containing protein At4g1837…
836	FvH4_6g32960	chrFvb6	-	3.2232e-05	0.0156962	0.123	AT1G51720.3 | Amino acid dehydrogenase family protein | Chr1:19181741-19186297 FORWARD LENGTH=637 | 201606; PREDICTED: NADP-specific glutamate dehydrogenase [Fragaria vesca subsp. vesca]; sp|P28724|DHE4_GIAIN NADP-specific glutamate dehydrogenase OS=Giardia intestinalis OX=5741 PE=2 SV=1; tr|A0A2P6RXW7|A0A2P6RXW7_ROSCH Putative glutamate dehydrogenase (NADP(+)) OS=Rosa chinensis OX=74649 GN=RchiO…
872	FvH4_6g31370	chrFvb6	+	2.19401e-08	6.71585e-05	0.676	AT3G16030.1 | lectin protein kinase family protein | Chr3:5439609-5442802 FORWARD LENGTH=850 | 201606; PREDICTED: G-type lectin S-receptor-like serine/threonine-protein kinase CES101 [Fragaria vesca subsp. vesca]; sp|Q9LW83|CE101_ARATH G-type lectin S-receptor-like serine/threonine-protein kinase CES101 OS=Arabidopsis thaliana OX=3702 GN=CES101 PE=2 SV=2; tr|A0A2P6RWS3|A0A2P6RWS3_ROSCH Uncharacte…
900	FvH4_7g09470	chrFvb7	+	0.000254762	0.0474677	0.395	AT1G02060.1 | Tetratricopeptide repeat (TPR)-like superfamily protein | Chr1:360918-363050 REVERSE LENGTH=710 | 201606; PREDICTED: pentatricopeptide repeat-containing protein At1g02060, chloroplastic [Fragaria vesca subsp. vesca]; sp|O81908|PPR2_ARATH Pentatricopeptide repeat-containing protein At1g02060, chloroplastic OS=Arabidopsis thaliana OX=3702 GN=At1g02060 PE=2 SV=2; tr|A0A2P6SEZ9|A0A2P6SE…
2064	FvH4_5g15671	chrFvb5	+	0.000103718	0.0277796	-0.07	AT5G62680.1 | Major facilitator superfamily protein | Chr5:25165430-25167822 REVERSE LENGTH=616 | 201606; protein NRT1/ PTR FAMILY 2.11-like [Rosa chinensis] &gt;gi|1358141609|gb|PRQ16089.1| putative proton-dependent oligopeptide transporter family, major facilitator superfamily [Rosa chinensis]; sp|Q9LV10|PTR53_ARATH Protein NRT1/ PTR FAMILY 2.11 OS=Arabidopsis thaliana OX=3702 GN=NPF2.11 PE=1 S…
2065	FvH4_6g42450	chrFvb6	+	0.000263619	0.0478692	0.043	AT3G21670.1 | Major facilitator superfamily protein | Chr3:7626942-7628954 REVERSE LENGTH=590 | 201606; PREDICTED: protein NRT1/ PTR FAMILY 6.4 [Fragaria vesca subsp. vesca]; sp|Q9LVE0|PTR33_ARATH Protein NRT1/ PTR FAMILY 6.4 OS=Arabidopsis thaliana OX=3702 GN=NPF6.4 PE=1 SV=1; tr|A0A2P6S1Y4|A0A2P6S1Y4_ROSCH Putative nitrate-transporting ATPase OS=Rosa chinensis OX=74649 GN=RchiOBHm_Chr2g0158351 …
2100	FvH4_2g03560	chrFvb2	+	2.66103e-05	0.0135757	-0.204	AT1G33540.1 | serine carboxypeptidase-like 18 | Chr1:12162349-12164700 REVERSE LENGTH=464 | 201606; PREDICTED: serine carboxypeptidase-like 18 [Fragaria vesca subsp. vesca]; sp|Q9C7Z9|SCP18_ARATH Serine carboxypeptidase-like 18 OS=Arabidopsis thaliana OX=3702 GN=SCPL18 PE=2 SV=2; tr|A0A2P6PK91|A0A2P6PK91_ROSCH Putative peptidase S10, serine carboxypeptidase, alpha/Beta hydrolase OS=Rosa chinensis…
2556	FvH4_3g20780	chrFvb3	+	4.13688e-05	0.0179499	0.471	AT5G54380.1 | protein kinase family protein | Chr5:22077313-22079880 REVERSE LENGTH=855 | 201606; PREDICTED: receptor-like protein kinase THESEUS 1 [Fragaria vesca subsp. vesca]; sp|Q9LK35|THE1_ARATH Receptor-like protein kinase THESEUS 1 OS=Arabidopsis thaliana OX=3702 GN=THE1 PE=1 SV=1; tr|A0A2P6PTI2|A0A2P6PTI2_ROSCH Uncharacterized protein OS=Rosa chinensis OX=74649 GN=RchiOBHm_Chr6g0280941 PE…
2640	FvH4_2g30170	chrFvb2	+	7.78719e-05	0.0256702	-0.052	AT5G11450.1 | PsbP domain protein (Mog1/PsbP/DUF1795-like photosystem II reaction center PsbP family protein) | Chr5:3654475-3656357 FORWARD LENGTH=297 | 201606; PREDICTED: psbP domain-containing protein 5, chloroplastic [Fragaria vesca subsp. vesca]; sp|P82715|PPD5_ARATH PsbP domain-containing protein 5, chloroplastic OS=Arabidopsis thaliana OX=3702 GN=PPD5 PE=1 SV=3; tr|A0A2P6Q1T4|A0A2P6Q1T4_RO…
3092	FvH4_1g08950	chrFvb1	+	2.37845e-05	0.01243	-0.555	AT5G20680.5 | TRICHOME BIREFRINGENCE-LIKE 16 | Chr5:6998946-7001596 FORWARD LENGTH=551 | 201606; PREDICTED: protein trichome birefringence-like 16 [Fragaria vesca subsp. vesca]; sp|F4K5L5|TBL16_ARATH Protein trichome birefringence-like 16 OS=Arabidopsis thaliana OX=3702 GN=TBL16 PE=2 SV=1; tr|A0A2P6RKS3|A0A2P6RKS3_ROSCH Putative PMR5 domain, PC-Esterase OS=Rosa chinensis OX=74649 GN=RchiOBHm_Chr2…
3179	FvH4_2g16140	chrFvb2	-	0.000271374	0.0483526	-0.667
3249	FvH4_1g17390	chrFvb1	+	0.000176199	0.0366546	0.333	AT4G37560.1 | Acetamidase/Formamidase family protein | Chr4:17646489-17648457 FORWARD LENGTH=452 | 201606; PREDICTED: putative formamidase C869.04 isoform X2 [Fragaria vesca subsp. vesca]; sp|Q50228|FMDA_METME Formamidase OS=Methylophilus methylotrophus OX=17 GN=fmdA PE=1 SV=1; tr|A0A251NU16|A0A251NU16_PRUPE Uncharacterized protein OS=Prunus persica OX=3760 GN=PRUPE_6G223000 PE=4 SV=1
3278	FvH4_7g04420	chrFvb7	-	6.79884e-05	0.0238818	0.321	AT4G10180.1 | light-mediated development protein 1 / deetiolated1 (DET1) | Chr4:6346543-6349146 FORWARD LENGTH=543 | 201606; PREDICTED: light-mediated development protein DET1 isoform X4 [Fragaria vesca subsp. vesca]; sp|Q9ZNU6|DET1_SOLLC Light-mediated development protein DET1 OS=Solanum lycopersicum OX=4081 GN=DET1 PE=1 SV=1; tr|A0A2P6SB33|A0A2P6SB33_ROSCH Putative de-etiolated protein 1, Det1 …
3361	FvH4_2g38890	chrFvb2	-	0.00024925	0.0472626	-0.073	AT2G27190.1 | purple acid phosphatase 12 | Chr2:11621400-11623438 REVERSE LENGTH=469 | 201606; PREDICTED: purple acid phosphatase 2 [Fragaria vesca subsp. vesca]; sp|Q9SDZ9|PPAF2_IPOBA Purple acid phosphatase 2 OS=Ipomoea batatas OX=4120 GN=PAP2 PE=1 SV=1; tr|A0A2P6PYZ2|A0A2P6PYZ2_ROSCH Purple acid phosphatase OS=Rosa chinensis OX=74649 GN=RchiOBHm_Chr6g0301991 PE=3 SV=1
3717	FvH4_1g13680	chrFvb1	-	8.60429e-05	0.0267194	-0.482	AT4G36690.1 | U2 snRNP auxilliary factor%2C large subunit%2C splicing factor | Chr4:17294139-17297609 REVERSE LENGTH=573 | 201606; PREDICTED: splicing factor U2af large subunit A isoform X3 [Fragaria vesca subsp. vesca]; sp|O23212|U2A2A_ARATH Splicing factor U2af large subunit A OS=Arabidopsis thaliana OX=3702 GN=U2AF65A PE=1 SV=2; tr|A0A2P6RMJ0|A0A2P6RMJ0_ROSCH U2 snRNP auxiliary factor large su…
3723	FvH4_1g29510	chrFvb1	-	0.000172242	0.0366546	0.231	AT2G22610.2 | Di-glucose binding protein with Kinesin motor domain-containing protein | Chr2:9599550-9604626 FORWARD LENGTH=1062 | 201606; kinesin-like protein KIN-14R [Rosa chinensis] &gt;gi|1358146568|gb|PRQ21048.1| putative minus-end-directed kinesin ATPase [Rosa chinensis]; sp|B9FAF3|KN14E_ORYSJ Kinesin-like protein KIN-14E OS=Oryza sativa subsp. japonica OX=39947 GN=KIN14E PE=2 SV=1; tr|A0A2…
3746	FvH4_1g12901	chrFvb1	-	1.22126e-05	0.00818142	-0.131	AT4G36520.1 | Chaperone DnaJ-domain superfamily protein | Chr4:17230589-17235435 REVERSE LENGTH=1422 | 201606; PREDICTED: auxilin-like protein 1 [Fragaria vesca subsp. vesca]; sp|Q9FWS1|AUL1_ARATH Auxilin-like protein 1 OS=Arabidopsis thaliana OX=3702 GN=AUL1 PE=2 SV=2; tr|A0A2P6RME1|A0A2P6RME1_ROSCH Putative DnaJ domain-containing protein OS=Rosa chinensis OX=74649 GN=RchiOBHm_Chr2g0100991 PE=4 …
4042	FvH4_1g01120	chrFvb1	-	0.000163843	0.035823	-0.603	AT1G15930.2 | Ribosomal protein L7Ae/L30e/S12e/Gadd45 family protein | Chr1:5471702-5472741 FORWARD LENGTH=144 | 201606; PREDICTED: 40S ribosomal protein S12-like [Fragaria vesca subsp. vesca]; sp|Q9XHS0|RS12_HORVU 40S ribosomal protein S12 OS=Hordeum vulgare OX=4513 GN=RPS12 PE=2 SV=1; tr|A0A2P6RI98|A0A2P6RI98_ROSCH 40S ribosomal protein S12 OS=Rosa chinensis OX=74649 GN=RchiOBHm_Chr2g0085931 PE…
4612	FvH4_3g12410	chrFvb3	+	0.000252453	0.0474501	-0.058	AT2G35110.2 | transcription activator | Chr2:14795970-14803525 REVERSE LENGTH=1396 | 201606; PREDICTED: protein NAP1 isoform X1 [Fragaria vesca subsp. vesca]; sp|Q5S2C4|NCKP1_ARATH Protein NAP1 OS=Arabidopsis thaliana OX=3702 GN=NAP1 PE=1 SV=2; tr|A0A2P6Q786|A0A2P6Q786_ROSCH Putative nck-associated protein OS=Rosa chinensis OX=74649 GN=RchiOBHm_Chr5g0020301 PE=4 SV=1
4679	FvH4_6g00170	chrFvb6	-	0.000205462	0.0416454	-0.039	AT3G03310.1 | lecithin:cholesterol acyltransferase 3 | Chr3:778767-781488 REVERSE LENGTH=447 | 201606; PREDICTED: phospholipase A(1) LCAT3 [Fragaria vesca subsp. vesca]; sp|Q93V61|LCAT3_ARATH Phospholipase A(1) LCAT3 OS=Arabidopsis thaliana OX=3702 GN=LCAT3 PE=1 SV=1; tr|A0A2P6R4Z3|A0A2P6R4Z3_ROSCH Putative phospholipase A(1) OS=Rosa chinensis OX=74649 GN=RchiOBHm_Chr3g0447541 PE=4 SV=1
4806	FvH4_6g05340	chrFvb6	-	1.59024e-08	6.71585e-05	-0.716	AT3G63480.2 | ATP binding microtubule motor family protein | Chr3:23441065-23443809 REVERSE LENGTH=465 | 201606; PREDICTED: kinesin-1-like protein PSS1 [Fragaria vesca subsp. vesca]; sp|Q8GW44|KN1_ARATH Kinesin-like protein KIN-1 OS=Arabidopsis thaliana OX=3702 GN=KIN1 PE=1 SV=1; tr|A0A2P6R6Q1|A0A2P6R6Q1_ROSCH Kinesin-like protein OS=Rosa chinensis OX=74649 GN=RchiOBHm_Chr3g0454101 PE=3 SV=1
4905	FvH4_1g27290	chrFvb1	-	0.000169022	0.0365822	-0.46	AT1G65900.1 | plant/protein | Chr1:24516023-24518325 REVERSE LENGTH=408 | 201606; PREDICTED: uncharacterized protein LOC101292346 [Fragaria vesca subsp. vesca]; tr|A0A2P6RFX5|A0A2P6RFX5_ROSCH Uncharacterized protein OS=Rosa chinensis OX=74649 GN=RchiOBHm_Chr3g0488721 PE=4 SV=1
5292	FvH4_2g22860	chrFvb2	-	0.000110533	0.0286069	0.131	AT3G63400.2 | Cyclophilin-like peptidyl-prolyl cis-trans isomerase family protein | Chr3:23412449-23415435 FORWARD LENGTH=387 | 201606; PREDICTED: LOW QUALITY PROTEIN: peptidyl-prolyl cis-trans isomerase CYP63 [Fragaria vesca subsp. vesca]; sp|Q9LY75|CYP63_ARATH Peptidyl-prolyl cis-trans isomerase CYP63 OS=Arabidopsis thaliana OX=3702 GN=CYP63 PE=1 SV=1; tr|A0A2P6PVQ0|A0A2P6PVQ0_ROSCH Putative pe…
5303	FvH4_1g28380	chrFvb1	-	0.000135758	0.0320672	0.3	AT5G32450.1 | RNA binding (RRM/RBD/RNP motifs) family protein | Chr5:12079707-12081317 FORWARD LENGTH=267 | 201606; PREDICTED: uncharacterized protein LOC101310061 isoform X2 [Fragaria vesca subsp. vesca]; sp|Q9LFD5|BPA1_ARATH Binding partner of ACD11 1 OS=Arabidopsis thaliana OX=3702 GN=BPA1 PE=1 SV=1; tr|A0A2P6RHJ5|A0A2P6RHJ5_ROSCH Putative nucleotide-binding alpha-beta plait domain-containing …
5389	FvH4_1g24100	chrFvb1	+	6.61843e-06	0.00567253	0.093	AT3G18640.3 | Zinc finger C-x8-C-x5-C-x3-H type family protein | Chr3:6413617-6415829 REVERSE LENGTH=676 | 201606; PREDICTED: zinc finger CCCH domain-containing protein 38 isoform X1 [Fragaria vesca subsp. vesca] &gt;gi|764517553|ref|XP_011466805.1| PREDICTED: zinc finger CCCH domain-containing protein 38 isoform X1 [Fragaria vesca subsp. vesca]; sp|Q9LIH5|C3H38_ARATH Zinc finger CCCH domain-cont…
5449	FvH4_4g19930	chrFvb4	+	0.000154035	0.0347423	0.114	AT4G16180.2 | transmembrane protein | Chr4:9165365-9170323 REVERSE LENGTH=820 | 201606; PREDICTED: uncharacterized protein LOC101303979 [Fragaria vesca subsp. vesca]; tr|A0A2P6QZ60|A0A2P6QZ60_ROSCH Uncharacterized protein OS=Rosa chinensis OX=74649 GN=RchiOBHm_Chr4g0425571 PE=4 SV=1
5664	FvH4_3g01260	chrFvb3	+	7.64906e-05	0.0256088	-0.284	AT2G32950.1 | Transducin/WD40 repeat-like superfamily protein | Chr2:13978000-13983282 FORWARD LENGTH=675 | 201606; PREDICTED: E3 ubiquitin-protein ligase COP1-like isoform X1 [Fragaria vesca subsp. vesca]; sp|P43254|COP1_ARATH E3 ubiquitin-protein ligase COP1 OS=Arabidopsis thaliana OX=3702 GN=COP1 PE=1 SV=2; tr|A0A2P6Q2A0|A0A2P6Q2A0_ROSCH Putative transcription factor WD40-like family OS=Rosa c…
5874	FvH4_1g12070	chrFvb1	-	6.68712e-05	0.0238818	-0.132	AT5G66310.3 | ATP binding microtubule motor family protein | Chr5:26485786-26490304 REVERSE LENGTH=1063 | 201606; PREDICTED: kinesin-like protein NACK2 [Fragaria vesca subsp. vesca] &gt;gi|764512263|ref|XP_011462410.1| PREDICTED: kinesin-like protein NACK2 [Fragaria vesca subsp. vesca]; sp|Q7X7H4|KN7F_ORYSJ Kinesin-like protein KIN-7F OS=Oryza sativa subsp. japonica OX=39947 GN=KIN7F PE=1 SV=2; t…
5886	FvH4_3g19620	chrFvb3	+	9.31483e-05	0.0274355	-0.201	AT5G53900.3 | Serine/threonine-protein kinase WNK (With No Lysine)-like protein | Chr5:21881375-21882430 REVERSE LENGTH=265 | 201606; PREDICTED: uncharacterized protein LOC101302521 [Fragaria vesca subsp. vesca]; sp|K4PW38|RSS3_ORYSJ Protein RICE SALT SENSITIVE 3 OS=Oryza sativa subsp. japonica OX=39947 GN=RSS3 PE=1 SV=1; tr|A0A2P6QAI7|A0A2P6QAI7_ROSCH Putative transcription factor MYC/MYB OS=Ros…
5992	FvH4_1g18910	chrFvb1	+	1.22185e-05	0.00818142	0.288	AT5G65660.1 | hydroxyproline-rich glycoprotein family protein | Chr5:26245444-26246245 REVERSE LENGTH=136 | 201606; PREDICTED: uncharacterized protein At5g65660 [Fragaria vesca subsp. vesca]; sp|Q9LSK9|Y5566_ARATH Uncharacterized protein At5g65660 OS=Arabidopsis thaliana OX=3702 GN=At5g65660 PE=2 SV=1; tr|M5WPE1|M5WPE1_PRUPE Uncharacterized protein OS=Prunus persica OX=3760 GN=PRUPE_6G210400 PE=4…
6005	FvH4_3g39070	chrFvb3	+	0.000147429	0.0339674	-0.105	AT1G07120.1 | CHUP1-like protein | Chr1:2184874-2186580 REVERSE LENGTH=392 | 201606; PREDICTED: protein CHUP1, chloroplastic isoform X1 [Fragaria vesca subsp. vesca]; sp|Q9LI74|CHUP1_ARATH Protein CHUP1, chloroplastic OS=Arabidopsis thaliana OX=3702 GN=CHUP1 PE=1 SV=1; tr|A0A2P6QK63|A0A2P6QK63_ROSCH Uncharacterized protein OS=Rosa chinensis OX=74649 GN=RchiOBHm_Chr5g0070381 PE=4 SV=1
6275	FvH4_3g18260	chrFvb3	-	0.000210876	0.0418374	0.252	AT1G78810.1 | hypothetical protein | Chr1:29628538-29630510 REVERSE LENGTH=481 | 201606; PREDICTED: uncharacterized protein LOC105350458 [Fragaria vesca subsp. vesca]; tr|A0A2P6QA26|A0A2P6QA26_ROSCH Uncharacterized protein OS=Rosa chinensis OX=74649 GN=RchiOBHm_Chr5g0030881 PE=4 SV=1
6335	FvH4_3g19940	chrFvb3	+	3.12534e-06	0.0034849	0.081	AT1G53040.6 | tRNA (met) cytidine acetyltransferase%2C putative (DUF616) | Chr1:19764567-19766870 REVERSE LENGTH=540 | 201606; PREDICTED: uncharacterized protein LOC101306424 [Fragaria vesca subsp. vesca]; tr|A0A2P6QAS3|A0A2P6QAS3_ROSCH Uncharacterized protein OS=Rosa chinensis OX=74649 GN=RchiOBHm_Chr5g0033621 PE=4 SV=1
6446	FvH4_7g25830	chrFvb7	+	2.84725e-05	0.0141879	0.49	AT2G40540.5 | potassium transporter 2 | Chr2:16931445-16934516 FORWARD LENGTH=794 | 201606; PREDICTED: potassium transporter 2 [Fragaria vesca subsp. vesca] &gt;gi|764634455|ref|XP_011469989.1| PREDICTED: potassium transporter 2 [Fragaria vesca subsp. vesca] &gt;gi|764634460|ref|XP_011469990.1| PREDICTED: potassium transporter 2 [Fragaria vesca subsp. vesca] &gt;gi|764634465|ref|XP_011469991.1| P…
6647	FvH4_3g27610	chrFvb3	-	0.000127481	0.031397	-0.051	AT2G26980.4 | CBL-interacting protein kinase 3 | Chr2:11515234-11518426 REVERSE LENGTH=451 | 201606; PREDICTED: CBL-interacting serine/threonine-protein kinase 3 isoform X1 [Fragaria vesca subsp. vesca] &gt;gi|764544891|ref|XP_011459449.1| PREDICTED: CBL-interacting serine/threonine-protein kinase 3 isoform X1 [Fragaria vesca subsp. vesca]; sp|Q2V452|CIPK3_ARATH CBL-interacting serine/threonine-p…
6649	FvH4_3g27610	chrFvb3	-	3.16181e-10	6.7748e-06	0.667	AT2G26980.4 | CBL-interacting protein kinase 3 | Chr2:11515234-11518426 REVERSE LENGTH=451 | 201606; PREDICTED: CBL-interacting serine/threonine-protein kinase 3 isoform X1 [Fragaria vesca subsp. vesca] &gt;gi|764544891|ref|XP_011459449.1| PREDICTED: CBL-interacting serine/threonine-protein kinase 3 isoform X1 [Fragaria vesca subsp. vesca]; sp|Q2V452|CIPK3_ARATH CBL-interacting serine/threonine-p…
6708	FvH4_3g41660	chrFvb3	+	0.000161954	0.0357751	0.178	AT5G56180.1 | actin-related protein 8 | Chr5:22737539-22740986 REVERSE LENGTH=471 | 201606; PREDICTED: actin-related protein 8 [Fragaria vesca subsp. vesca]; sp|Q9FKT0|ARP8_ARATH Actin-related protein 8 OS=Arabidopsis thaliana OX=3702 GN=ARP8 PE=2 SV=1; tr|A0A251NLD5|A0A251NLD5_PRUPE Uncharacterized protein OS=Prunus persica OX=3760 GN=PRUPE_6G034100 PE=3 SV=1
6788	FvH4_3g31160	chrFvb3	-	6.40601e-05	0.0238818	-0.323	AT2G31840.2 | Thioredoxin superfamily protein | Chr2:13538003-13539602 REVERSE LENGTH=350 | 201606; sp|Q9SKB6|MRL7L_ARATH Thioredoxin-like fold domain-containing protein MRL7L, chloroplastic OS=Arabidopsis thaliana OX=3702 GN=MRL7L PE=2 SV=1; tr|A0A2P6RHU9|A0A2P6RHU9_ROSCH Uncharacterized protein OS=Rosa chinensis OX=74649 GN=RchiOBHm_Chr2g0084441 PE=4 SV=1
7262	FvH4_5g33370	chrFvb5	+	0.000173129	0.0366546	0.344	AT1G71440.1 | tubulin folding cofactor E / Pfifferling (PFI) | Chr1:26921271-26924373 REVERSE LENGTH=531 | 201606; PREDICTED: tubulin-folding cofactor E [Fragaria vesca subsp. vesca] &gt;gi|764587443|ref|XP_011464782.1| PREDICTED: tubulin-folding cofactor E [Fragaria vesca subsp. vesca]; sp|Q8GRL7|TBCE_ARATH Tubulin-folding cofactor E OS=Arabidopsis thaliana OX=3702 GN=TFCE PE=2 SV=1; tr|A0A2P6PF…
7481	FvH4_4g07440	chrFvb4	+	8.36324e-05	0.0263528	-0.43	AT1G14650.3 | SWAP (Suppressor-of-White-APricot)/surp domain-containing protein / ubiquitin family protein | Chr1:5028077-5030520 FORWARD LENGTH=785 | 201606; PREDICTED: probable splicing factor 3A subunit 1 [Fragaria vesca subsp. vesca] &gt;gi|764568781|ref|XP_011462358.1| PREDICTED: probable splicing factor 3A subunit 1 [Fragaria vesca subsp. vesca] &gt;gi|764568785|ref|XP_011462359.1| PREDICTE…
7532	FvH4_4g08631	chrFvb4	+	0.000109815	0.0286069	0.267
7658	FvH4_4g12480	chrFvb4	-	2.5028e-06	0.00335172	0.343	AT2G18390.1 | ADP-ribosylation factor family protein | Chr2:7988335-7989374 FORWARD LENGTH=185 | 201606; PREDICTED: ADP-ribosylation factor-like protein 2 [Fragaria vesca subsp. vesca]; sp|Q9ZPX1|ARF5_ARATH ADP-ribosylation factor-like protein 2 OS=Arabidopsis thaliana OX=3702 GN=ARL2 PE=2 SV=1; tr|A0A2P6PID2|A0A2P6PID2_ROSCH Putative small GTPase superfamily, ARF/SAR type, P-loop containing nucl…
7897	FvH4_5g15570	chrFvb5	-	0.000216579	0.0425746	-0.05	AT5G62710.1 | Leucine-rich repeat protein kinase family protein | Chr5:25187438-25190325 FORWARD LENGTH=604 | 201606; PREDICTED: LRR receptor-like serine/threonine-protein kinase FEI 2 [Fragaria vesca subsp. vesca]; sp|C0LGF4|FEI1_ARATH LRR receptor-like serine/threonine-protein kinase FEI 1 OS=Arabidopsis thaliana OX=3702 GN=FEI1 PE=1 SV=1; tr|A0A2P6P2E2|A0A2P6P2E2_ROSCH Uncharacterized protein …
7957	FvH4_7g23940	chrFvb7	-	2.02968e-05	0.0111513	0.191	AT2G39920.2 | HAD superfamily%2C subfamily IIIB acid phosphatase | Chr2:16663201-16664305 REVERSE LENGTH=282 | 201606; PREDICTED: uncharacterized protein At2g39920 [Fragaria vesca subsp. vesca] &gt;gi|764633477|ref|XP_011469889.1| PREDICTED: uncharacterized protein At2g39920 [Fragaria vesca subsp. vesca]; sp|O04195|Y2992_ARATH Uncharacterized protein At2g39920 OS=Arabidopsis thaliana OX=3702 GN=A…
8179	FvH4_2g24150	chrFvb2	-	0.000262822	0.0478692	-0.51	AT4G02980.1 | endoplasmic reticulum auxin binding protein 1 | Chr4:1319902-1321449 REVERSE LENGTH=198 | 201606; PREDICTED: auxin-binding protein T85 [Fragaria vesca subsp. vesca]; sp|P33491|ABP2_TOBAC Auxin-binding protein T92 OS=Nicotiana tabacum OX=4097 GN=T92 PE=3 SV=1; tr|Q43431|Q43431_FRAAN Auxin-binding protein OS=Fragaria ananassa OX=3747 GN=ABP1 PE=4 SV=1
8201	FvH4_6g19080	chrFvb6	-	3.59093e-05	0.0168958	-0.667	AT5G03910.1 | ABC2 homolog 12 | Chr5:1054313-1057105 REVERSE LENGTH=634 | 201606; PREDICTED: ABC transporter B family member 29, chloroplastic isoform X1 [Fragaria vesca subsp. vesca]; sp|Q9LZB8|AB29B_ARATH ABC transporter B family member 29, chloroplastic OS=Arabidopsis thaliana OX=3702 GN=ABCB29 PE=1 SV=1; tr|A0A2P6RC38|A0A2P6RC38_ROSCH Putative peptide-transporting ATPase OS=Rosa chinensis OX=…
8419	FvH4_7g24630	chrFvb7	-	5.88073e-05	0.0229103	0.15	AT5G05560.2 | E3 ubiquitin ligase | Chr5:1641452-1654685 FORWARD LENGTH=1807 | 201606; PREDICTED: anaphase-promoting complex subunit 1 isoform X1 [Fragaria vesca subsp. vesca] &gt;gi|764633865|ref|XP_011469927.1| PREDICTED: anaphase-promoting complex subunit 1 isoform X1 [Fragaria vesca subsp. vesca]; sp|Q9FFF9|APC1_ARATH Anaphase-promoting complex subunit 1 OS=Arabidopsis thaliana OX=3702 GN=APC…
8538	FvH4_5g08810	chrFvb5	+	0.000101753	0.0275982	-0.172	AT5G50780.2 | Histidine kinase-%2C DNA gyrase B-%2C and HSP90-like ATPase family protein | Chr5:20650269-20654948 FORWARD LENGTH=804 | 201606; PREDICTED: uncharacterized protein LOC101292116 [Fragaria vesca subsp. vesca]; sp|F4KAF2|MORC4_ARATH Protein MICRORCHIDIA 4 OS=Arabidopsis thaliana OX=3702 GN=MORC4 PE=1 SV=2; tr|A0A2P6P4S0|A0A2P6P4S0_ROSCH Putative histidine kinase-like ATPase domain-cont…
8646	FvH4_5g13040	chrFvb5	-	1.91611e-05	0.0110963	0.431	AT1G73980.3 | Phosphoribulokinase / Uridine kinase family | Chr1:27820292-27823527 REVERSE LENGTH=643 | 201606; PREDICTED: uridine-cytidine kinase C isoform X2 [Fragaria vesca subsp. vesca]; sp|Q9C9B9|TTM1_ARATH Inorganic pyrophosphatase TTM1 OS=Arabidopsis thaliana OX=3702 GN=TTM1 PE=1 SV=1; tr|A0A2P6P3E0|A0A2P6P3E0_ROSCH Putative uridine kinase OS=Rosa chinensis OX=74649 GN=RchiOBHm_Chr7g018409…
8650	FvH4_4g31230	chrFvb4	+	0.000126726	0.031397	-0.346	AT1G69580.1 | Homeodomain-like superfamily protein | Chr1:26172127-26173612 FORWARD LENGTH=336 | 201606; PREDICTED: uncharacterized protein LOC101303116 isoform X1 [Fragaria vesca subsp. vesca]; sp|F4I274|PHL8_ARATH Myb family transcription factor PHL8 OS=Arabidopsis thaliana OX=3702 GN=PHL8 PE=2 SV=1; tr|A0A2P6R2W1|A0A2P6R2W1_ROSCH Putative sterol 14-alpha-demethylase transcription factor MYB-HB…
8745	FvH4_7g32850	chrFvb7	+	0.000136189	0.0320672	0.446	AT3G49430.2 | SER/ARG-rich protein 34A | Chr3:18332668-18334617 FORWARD LENGTH=297 | 201606; PREDICTED: serine/arginine-rich splicing factor SR34A [Fragaria vesca subsp. vesca] &gt;gi|764635972|ref|XP_011470175.1| PREDICTED: serine/arginine-rich splicing factor SR34A [Fragaria vesca subsp. vesca] &gt;gi|764635975|ref|XP_011470176.1| PREDICTED: serine/arginine-rich splicing factor SR34A [Fragaria …
8776	FvH4_7g31770	chrFvb7	+	7.88482e-07	0.00153589	0.69	AT5G53460.3 | NADH-dependent glutamate synthase 1 | Chr5:21700518-21709629 FORWARD LENGTH=2208 | 201606; PREDICTED: glutamate synthase 1 [NADH], chloroplastic isoform X1 [Fragaria vesca subsp. vesca]; sp|Q03460|GLSN_MEDSA Glutamate synthase [NADH], amyloplastic OS=Medicago sativa OX=3879 PE=1 SV=1; tr|A0A2P6SNZ7|A0A2P6SNZ7_ROSCH Putative glutamate synthase (NADH) OS=Rosa chinensis OX=74649 GN=Rch…
8993	FvH4_7g22593	chrFvb7	+	6.47242e-05	0.0238818	-0.219	AT1G07570.5 | Protein kinase superfamily protein | Chr1:2331369-2333210 REVERSE LENGTH=410 | 201606; PREDICTED: probable serine/threonine-protein kinase NAK [Fragaria vesca subsp. vesca] &gt;gi|764632476|ref|XP_011469762.1| PREDICTED: probable serine/threonine-protein kinase NAK [Fragaria vesca subsp. vesca]; sp|Q65XV8|RK176_ORYSJ Receptor-like cytoplasmic kinase 176 OS=Oryza sativa subsp. japoni…
9017	FvH4_7g21240	chrFvb7	+	6.67644e-05	0.0238818	0.503	AT3G55260.1 | beta-hexosaminidase 1 | Chr3:20489317-20492858 FORWARD LENGTH=541 | 201606; PREDICTED: beta-hexosaminidase 1 [Fragaria vesca subsp. vesca]; sp|A7WM73|HEXO1_ARATH Beta-hexosaminidase 1 OS=Arabidopsis thaliana OX=3702 GN=HEXO1 PE=1 SV=1; tr|A0A2P6SK26|A0A2P6SK26_ROSCH Beta-hexosaminidase OS=Rosa chinensis OX=74649 GN=RchiOBHm_Chr1g0365681 PE=3 SV=1
9561	FvH4_7g13820	chrFvb7	-	3.75312e-05	0.0171102	0.142	AT2G38040.2 | acetyl Co-enzyme a carboxylase carboxyltransferase alpha subunit | Chr2:15917612-15920749 FORWARD LENGTH=769 | 201606; PREDICTED: acetyl-coenzyme A carboxylase carboxyl transferase subunit alpha, chloroplastic-like [Fragaria vesca subsp. vesca]; sp|Q9LD43|ACCA_ARATH Acetyl-coenzyme A carboxylase carboxyl transferase subunit alpha, chloroplastic OS=Arabidopsis thaliana OX=3702 GN=CAC…
9586	FvH4_6g54030	chrFvb6	+	1.57244e-09	1.12309e-05	-0.776	AT3G26900.3 | shikimate kinase like 1 | Chr3:9912314-9914424 REVERSE LENGTH=280 | 201606; PREDICTED: probable inactive shikimate kinase like 1, chloroplastic [Fragaria vesca subsp. vesca]; sp|Q9LW20|SKL1_ARATH Probable inactive shikimate kinase like 1, chloroplastic OS=Arabidopsis thaliana OX=3702 GN=SKL1 PE=2 SV=1; tr|A0A2P6S6L3|A0A2P6S6L3_ROSCH Putative P-loop containing nucleoside triphosphate…
9644	FvH4_6g51430	chrFvb6	+	2.02518e-06	0.00309955	-0.111	AT5G40480.1 | embryo defective 3012 | Chr5:16213361-16223982 FORWARD LENGTH=1923 | 201606; PREDICTED: nuclear pore complex protein GP210 [Fragaria vesca subsp. vesca]; sp|F4KHD8|GP210_ARATH Nuclear pore complex protein GP210 OS=Arabidopsis thaliana OX=3702 GN=GB210 PE=1 SV=1; tr|A0A2P6S5T7|A0A2P6S5T7_ROSCH Putative invasin/intimin cell-adhesion OS=Rosa chinensis OX=74649 GN=RchiOBHm_Chr2g0173101 …
10083	FvH4_6g37760	chrFvb6	-	9.21393e-05	0.0274355	-0.167	AT2G30920.2 | coenzyme Q 3 | Chr2:13157409-13159824 REVERSE LENGTH=322 | 201606; PREDICTED: hexaprenyldihydroxybenzoate methyltransferase, mitochondrial [Fragaria vesca subsp. vesca]; sp|O49354|COQ3_ARATH Ubiquinone biosynthesis O-methyltransferase, mitochondrial OS=Arabidopsis thaliana OX=3702 GN=COQ3 PE=1 SV=2; tr|A0A2P6RZZ4|A0A2P6RZZ4_ROSCH Ubiquinone biosynthesis O-methyltransferase, mitochon…
10531	FvH4_6g21010	chrFvb6	-	8.91472e-05	0.027288	0.533	AT5G06530.2 | ABC-2 type transporter family protein | Chr5:1990060-1994605 REVERSE LENGTH=751 | 201606; PREDICTED: ABC transporter G family member 22 isoform X1 [Fragaria vesca subsp. vesca]; sp|Q93YS4|AB22G_ARATH ABC transporter G family member 22 OS=Arabidopsis thaliana OX=3702 GN=ABCG22 PE=1 SV=1; tr|A0A251N8V3|A0A251N8V3_PRUPE Uncharacterized protein OS=Prunus persica OX=3760 GN=PRUPE_7G08950…
10678	FvH4_6g16560	chrFvb6	-	9.58034e-05	0.0274355	-0.217	AT5G03450.1 | Transducin/WD40 repeat-like superfamily protein | Chr5:858954-862238 REVERSE LENGTH=630 | 201606; PREDICTED: E3 ubiquitin-protein ligase RFWD3 [Fragaria vesca subsp. vesca]; sp|D2HWM5|RFWD3_AILME E3 ubiquitin-protein ligase RFWD3 OS=Ailuropoda melanoleuca OX=9646 GN=RFWD3 PE=3 SV=1; tr|A0A2P6RB25|A0A2P6RB25_ROSCH Putative transcription factor WD40-like family OS=Rosa chinensis OX=74…
10794	FvH4_6g15050	chrFvb6	-	9.8127e-06	0.00725023	0.607	AT2G37260.1 | WRKY family transcription factor family protein | Chr2:15645277-15646792 FORWARD LENGTH=429 | 201606; PREDICTED: WRKY transcription factor 44 [Fragaria vesca subsp. vesca] &gt;gi|764601973|ref|XP_011466633.1| PREDICTED: WRKY transcription factor 44 [Fragaria vesca subsp. vesca] &gt;gi|764601976|ref|XP_011466634.1| PREDICTED: WRKY transcription factor 44 [Fragaria vesca subsp. vesca]…
11539	FvH4_5g31250	chrFvb5	-	1.32581e-05	0.00822085	-0.046	AT5G40160.1 | Ankyrin repeat family protein | Chr5:16062726-16064301 REVERSE LENGTH=315 | 201606; PREDICTED: ankyrin repeat domain-containing protein EMB506, chloroplastic [Fragaria vesca subsp. vesca] &gt;gi|764644306|ref|XP_011457346.1| PREDICTED: ankyrin repeat domain-containing protein EMB506, chloroplastic [Fragaria vesca subsp. vesca]; sp|Q9SQK3|EM506_ARATH Ankyrin repeat domain-containing …
11644	FvH4_5g28690	chrFvb5	+	0.000207965	0.0416454	-0.187	AT1G71900.1 | magnesium transporter%2C putative (DUF803) | Chr1:27061754-27064053 FORWARD LENGTH=343 | 201606; PREDICTED: probable magnesium transporter NIPA4 [Fragaria vesca subsp. vesca]; sp|Q94AH3|NIPA4_ARATH Probable magnesium transporter NIPA4 OS=Arabidopsis thaliana OX=3702 GN=At1g71900 PE=2 SV=1; tr|A0A2P6PCX6|A0A2P6PCX6_ROSCH Probable magnesium transporter OS=Rosa chinensis OX=74649 GN=Rc…
11693	FvH4_5g27890	chrFvb5	+	7.82556e-06	0.00598851	-0.41	AT3G03380.2 | DegP protease 7 | Chr3:799720-808319 FORWARD LENGTH=1064 | 201606; PREDICTED: protease Do-like 7 isoform X2 [Fragaria vesca subsp. vesca]; sp|Q8RY22|DEGP7_ARATH Protease Do-like 7 OS=Arabidopsis thaliana OX=3702 GN=DEGP7 PE=2 SV=1; tr|A0A2P6PCQ1|A0A2P6PCQ1_ROSCH Putative htrA2 peptidase OS=Rosa chinensis OX=74649 GN=RchiOBHm_Chr7g0220101 PE=4 SV=1
11697	FvH4_5g27740	chrFvb5	-	0.000230975	0.0449919	0.556	AT5G49840.3 | ATP-dependent Clp protease | Chr5:20255243-20259035 FORWARD LENGTH=608 | 201606; PREDICTED: ATP-dependent Clp protease ATP-binding subunit clpX-like, mitochondrial isoform X1 [Fragaria vesca subsp. vesca] &gt;gi|764588973|ref|XP_011464943.1| PREDICTED: ATP-dependent Clp protease ATP-binding subunit clpX-like, mitochondrial isoform X2 [Fragaria vesca subsp. vesca]; sp|F4K7F6|CLPX2_AR…
11770	FvH4_5g26350	chrFvb5	+	3.42146e-06	0.00349103	0.457	AT4G37660.1 | Ribosomal protein L12/ ATP-dependent Clp protease adaptor protein ClpS family protein | Chr4:17695543-17696046 FORWARD LENGTH=167 | 201606; PREDICTED: 50S ribosomal protein L12, chloroplastic-like [Fragaria vesca subsp. vesca] &gt;gi|764589484|ref|XP_011465003.1| PREDICTED: 50S ribosomal protein L12, chloroplastic-like [Fragaria vesca subsp. vesca] &gt;gi|764589487|ref|XP_011465004.…
11821	FvH4_5g25250	chrFvb5	+	2.75732e-06	0.00343234	-0.667	AT4G38280.1 | integral membrane hemolysin-III-like protein | Chr4:17942034-17942864 FORWARD LENGTH=170 | 201606; PREDICTED: uncharacterized protein LOC105351797 isoform X2 [Fragaria vesca subsp. vesca]; tr|A0A2P6PBH0|A0A2P6PBH0_ROSCH Uncharacterized protein OS=Rosa chinensis OX=74649 GN=RchiOBHm_Chr7g0215391 PE=4 SV=1
12121	FvH4_6g35560	chrFvb6	-	1.40531e-05	0.0083643	-0.489	AT5G09360.1 | laccase 14 | Chr5:2906426-2908658 REVERSE LENGTH=569 | 201606; PREDICTED: laccase-14-like isoform X1 [Fragaria vesca subsp. vesca] &gt;gi|764610025|ref|XP_011467466.1| PREDICTED: laccase-14-like isoform X1 [Fragaria vesca subsp. vesca] &gt;gi|764610029|ref|XP_011467467.1| PREDICTED: laccase-14-like isoform X1 [Fragaria vesca subsp. vesca] &gt;gi|764610033|ref|XP_011467468.1| PREDICT…
12181	FvH4_5g17770	chrFvb5	-	7.18629e-05	0.0245568	0.121	AT3G17790.1 | purple acid phosphatase 17 | Chr3:6089779-6090988 FORWARD LENGTH=338 | 201606; PREDICTED: purple acid phosphatase 17 isoform X1 [Fragaria vesca subsp. vesca]; sp|Q9SCX8|PPA17_ARATH Purple acid phosphatase 17 OS=Arabidopsis thaliana OX=3702 GN=PAP17 PE=2 SV=1; tr|A0A2P6P1N9|A0A2P6P1N9_ROSCH Purple acid phosphatase OS=Rosa chinensis OX=74649 GN=RchiOBHm_Chr7g0177841 PE=4 SV=1
12454	FvH4_2g30520	chrFvb2	-	0.00012958	0.0315513	-0.198	AT3G61620.2 | 3'-5'-exoribonuclease family protein | Chr3:22801382-22802910 REVERSE LENGTH=241 | 201606; putative exosome complex component Rrp41, PNPase/RNase PH domain-containing protein [Rosa chinensis]; sp|Q9SP08|RRP41_ARATH Exosome complex component RRP41 homolog OS=Arabidopsis thaliana OX=3702 GN=RRP41 PE=1 SV=1; tr|A0A2P6QWX0|A0A2P6QWX0_ROSCH Putative exosome complex component Rrp41, PNPas…
12513	FvH4_4g22010	chrFvb4	-	9.60701e-05	0.0274355	-0.128	AT3G26618.1 | eukaryotic release factor 1-3 | Chr3:9788854-9790161 FORWARD LENGTH=435 | 201606; PREDICTED: eukaryotic peptide chain release factor subunit 1-3 [Fragaria vesca subsp. vesca]; sp|P35614|ERF1Z_ARATH Eukaryotic peptide chain release factor subunit 1-3 OS=Arabidopsis thaliana OX=3702 GN=ERF1-3 PE=1 SV=1; tr|A0A2P6QZV3|A0A2P6QZV3_ROSCH Putative 50S ribosomal protein L30e OS=Rosa chinens…
12552	FvH4_3g03720	chrFvb3	-	1.89418e-08	6.71585e-05	-0.055	AT4G03270.1 | Cyclin D6%3B1 | Chr4:1432375-1433691 REVERSE LENGTH=302 | 201606; PREDICTED: putative cyclin-D6-1 [Fragaria vesca subsp. vesca]; sp|Q9ZR04|CCD61_ARATH Putative cyclin-D6-1 OS=Arabidopsis thaliana OX=3702 GN=CYCD6-1 PE=3 SV=1; tr|A0A2P6Q3E6|A0A2P6Q3E6_ROSCH Putative cyclin OS=Rosa chinensis OX=74649 GN=RchiOBHm_Chr5g0005771 PE=3 SV=1
12662	FvH4_3g00800	chrFvb3	-	9.85922e-05	0.0274355	0.47	AT1G53430.1 | Leucine-rich repeat transmembrane protein kinase | Chr1:19935298-19940959 FORWARD LENGTH=1038 | 201606; PREDICTED: probable LRR receptor-like serine/threonine-protein kinase At1g07650 isoform X1 [Fragaria vesca subsp. vesca] &gt;gi|764550406|ref|XP_011460042.1| PREDICTED: probable LRR receptor-like serine/threonine-protein kinase At1g07650 isoform X1 [Fragaria vesca subsp. vesca]; s…
12756	FvH4_1g23040	chrFvb1	-	0.000273051	0.0483526	-0.41	AT3G55010.2 | phosphoribosylformylglycinamidine cyclo-ligase%2C chloroplast / phosphoribosyl-aminoimidazole synthetase / AIR synthase (PUR5) | Chr3:20386818-20388549 FORWARD LENGTH=389 | 201606; PREDICTED: phosphoribosylformylglycinamidine cyclo-ligase, chloroplastic/mitochondrial [Fragaria vesca subsp. vesca]; sp|P52424|PUR5_VIGUN Phosphoribosylformylglycinamidine cyclo-ligase, chloroplastic/mit…
12815	FvH4_5g13070	chrFvb5	-	6.41751e-09	3.4377e-05	-0.711	AT1G13580.3 | LAG1 longevity assurance-like protein | Chr1:4645006-4646765 REVERSE LENGTH=308 | 201606; PREDICTED: LAG1 longevity assurance homolog 3-like [Fragaria vesca subsp. vesca] &gt;gi|764583435|ref|XP_011464267.1| PREDICTED: LAG1 longevity assurance homolog 3-like [Fragaria vesca subsp. vesca] &gt;gi|764583438|ref|XP_011464268.1| PREDICTED: LAG1 longevity assurance homolog 3-like [Fragari…
12857	FvH4_1g28140	chrFvb1	-	1.96959e-05	0.0111059	0.333
13324	FvH4_3g07044	chrFvb3	-	0.000122771	0.0313169	0.153	AT1G29750.2 | receptor-like kinase in flowers 1 | Chr1:10414071-10420469 REVERSE LENGTH=1021 | 201606; sp|Q9FXF2|RKF1_ARATH Probable LRR receptor-like serine/threonine-protein kinase RFK1 OS=Arabidopsis thaliana OX=3702 GN=RKF1 PE=1 SV=1; tr|A0A1R3IUX4|A0A1R3IUX4_COCAP Reverse transcriptase OS=Corchorus capsularis OX=210143 GN=CCACVL1_09612 PE=4 SV=1; uncharacterized protein LOC112203048 [Rosa ch…
13348	FvH4_2g10050	chrFvb2	-	1.32311e-05	0.00822085	0.337	AT2G21385.1 | hypothetical protein | Chr2:9149726-9151752 FORWARD LENGTH=330 | 201606; PREDICTED: uncharacterized protein LOC101295094 [Fragaria vesca subsp. vesca]; tr|A0A2P6PPW9|A0A2P6PPW9_ROSCH Uncharacterized protein OS=Rosa chinensis OX=74649 GN=RchiOBHm_Chr6g0266981 PE=4 SV=1
13594	FvH4_1g11620	chrFvb1	-	3.25281e-06	0.0034849	-0.454	AT4G38630.1 | regulatory particle non-ATPase 10 | Chr4:18057357-18059459 REVERSE LENGTH=386 | 201606; PREDICTED: 26S proteasome non-ATPase regulatory subunit 4 homolog [Fragaria vesca subsp. vesca] &gt;gi|764512045|ref|XP_011462246.1| PREDICTED: 26S proteasome non-ATPase regulatory subunit 4 homolog [Fragaria vesca subsp. vesca] &gt;gi|764512050|ref|XP_011462251.1| PREDICTED: 26S proteasome non-A…
13986	FvH4_4g04310	chrFvb4	+	8.1131e-05	0.0259462	0.124	AT3G23510.1 | Cyclopropane-fatty-acyl-phospholipid synthase | Chr3:8428071-8433159 FORWARD LENGTH=867 | 201606; PREDICTED: uncharacterized protein LOC101309817 [Fragaria vesca subsp. vesca] &gt;gi|764568097|ref|XP_011462298.1| PREDICTED: uncharacterized protein LOC101309817 [Fragaria vesca subsp. vesca]; sp|O53732|UFAA1_MYCTU Tuberculostearic acid methyltransferase UfaA1 OS=Mycobacterium tubercul…
14079	FvH4_2g34600	chrFvb2	-	4.40459e-07	0.000943772	0.475	AT5G44250.1 | peptidase%2C S9A/B/C family%2C catalytic domain protein (Protein of unknown function DUF829%2C transmembrane 53) | Chr5:17823876-17825620 REVERSE LENGTH=403 | 201606; PREDICTED: uncharacterized protein LOC101308247 [Fragaria vesca subsp. vesca]; tr|A0A2P6Q0F3|A0A2P6Q0F3_ROSCH Putative alpha/Beta hydrolase OS=Rosa chinensis OX=74649 GN=RchiOBHm_Chr6g0307701 PE=4 SV=1
14164	FvH4_3g43190	chrFvb3	-	0.000245667	0.0469991	0.247	AT3G13180.1 | NOL1/NOP2/sun family protein / antitermination NusB domain-containing protein | Chr3:4236326-4239966 REVERSE LENGTH=523 | 201606; PREDICTED: probable 28S rRNA (cytosine-C(5))-methyltransferase isoform X1 [Fragaria vesca subsp. vesca] &gt;gi|764565865|ref|XP_011461881.1| PREDICTED: probable 28S rRNA (cytosine-C(5))-methyltransferase isoform X1 [Fragaria vesca subsp. vesca]; sp|A9R925…
14763	FvH4_6g23770	chrFvb6	+	1.34284e-05	0.00822085	0.503	AT3G55610.2 | delta 1-pyrroline-5-carboxylate synthase 2 | Chr3:20625005-20628989 REVERSE LENGTH=622 | 201606; PREDICTED: delta-1-pyrroline-5-carboxylate synthase-like isoform X3 [Fragaria vesca subsp. vesca]; sp|O65361|P5CS_MESCR Delta-1-pyrroline-5-carboxylate synthase OS=Mesembryanthemum crystallinum OX=3544 GN=P5CS PE=2 SV=1; tr|A0A2P6R9M5|A0A2P6R9M5_ROSCH Delta-1-pyrroline-5-carboxylate synt…
14790	FvH4_5g10900	chrFvb5	-	5.29055e-05	0.0218001	0.418	AT3G50790.2 | esterase/lipase/thioesterase family protein | Chr3:18880074-18881940 REVERSE LENGTH=408 | 201606; PREDICTED: embryogenesis-associated protein EMB8 [Fragaria vesca subsp. vesca]; sp|Q40863|EMB8_PICGL Embryogenesis-associated protein EMB8 OS=Picea glauca OX=3330 GN=EMB8 PE=2 SV=1; tr|A0A2P6P419|A0A2P6P419_ROSCH Putative alcohol O-acetyltransferase OS=Rosa chinensis OX=74649 GN=RchiOBH…
15087	FvH4_7g08600	chrFvb7	-	7.11327e-06	0.00586215	-0.722	AT1G50120.1 | immunoglobulin | Chr1:18562302-18566015 FORWARD LENGTH=532 | 201606; PREDICTED: uncharacterized protein LOC101311705 isoform X2 [Fragaria vesca subsp. vesca]; tr|A0A2P6SE99|A0A2P6SE99_ROSCH Putative reduced growth phenotype protein OS=Rosa chinensis OX=74649 GN=RchiOBHm_Chr1g0343571 PE=4 SV=1
15279	FvH4_1g27190	chrFvb1	+	0.000244512	0.0469991	0.473	AT3G61113.1 | Ubiquitin related modifier 1 | Chr3:22614582-22615415 REVERSE LENGTH=99 | 201606; PREDICTED: ubiquitin-related modifier 1 homolog 2 [Fragaria vesca subsp. vesca] &gt;gi|470104342|ref|XP_004288566.1| PREDICTED: ubiquitin-related modifier 1 homolog 2 [Fragaria vesca subsp. vesca] &gt;gi|764520185|ref|XP_011468996.1| PREDICTED: ubiquitin-related modifier 1 homolog 2 [Fragaria vesca sub…
15494	FvH4_7g07801	chrFvb7	+	4.18861e-05	0.0179499	-0.422	AT1G75400.1 | RING/U-box superfamily protein | Chr1:28297609-28299464 FORWARD LENGTH=455 | 201606; PREDICTED: uncharacterized protein LOC101306670 [Fragaria vesca subsp. vesca]; tr|A0A2P6QDU3|A0A2P6QDU3_ROSCH Putative transcription factor C2H2 family OS=Rosa chinensis OX=74649 GN=RchiOBHm_Chr5g0045191 PE=4 SV=1
15845	FvH4_4g27961	chrFvb4	-	3.28481e-08	8.79794e-05	-0.756	AT1G25540.1 | phytochrome and flowering time regulatory protein (PFT1) | Chr1:8969392-8974446 REVERSE LENGTH=836 | 201606; PREDICTED: mediator of RNA polymerase II transcription subunit 25 isoform X1 [Fragaria vesca subsp. vesca]; sp|Q7XYY2|MED25_ARATH Mediator of RNA polymerase II transcription subunit 25 OS=Arabidopsis thaliana OX=3702 GN=MED25 PE=1 SV=1; tr|A0A2P6R207|A0A2P6R207_ROSCH Putative…
16048	FvH4_3g19600	chrFvb3	-	4.18404e-05	0.0179499	-0.255	AT3G15220.1 | Protein kinase superfamily protein | Chr3:5126899-5131752 REVERSE LENGTH=690 | 201606; PREDICTED: LOW QUALITY PROTEIN: serine/threonine-protein kinase nak1 [Fragaria vesca subsp. vesca]; sp|O61122|SVKA_DICDI Serine/threonine-protein kinase svkA OS=Dictyostelium discoideum OX=44689 GN=svkA PE=1 SV=1; tr|A0A2P6QAL1|A0A2P6QAL1_ROSCH Uncharacterized protein OS=Rosa chinensis OX=74649 GN…
16700	FvH4_1g00540	chrFvb1	+	0.000124944	0.031397	-0.094	AT3G59780.1 | Rhodanese/Cell cycle control phosphatase superfamily protein | Chr3:22086906-22090324 FORWARD LENGTH=686 | 201606; PREDICTED: uncharacterized protein LOC101295445 [Fragaria vesca subsp. vesca]; sp|Q9FN48|CAS_ARATH Calcium sensing receptor, chloroplastic OS=Arabidopsis thaliana OX=3702 GN=CAS PE=1 SV=1; tr|A0A2P6RI21|A0A2P6RI21_ROSCH Putative Rhodanese-like domain-containing protein …
16789	FvH4_1g28300	chrFvb1	-	3.72304e-06	0.00362607	-0.049	AT5G19820.1 | ARM repeat superfamily protein | Chr5:6695731-6701247 REVERSE LENGTH=1116 | 201606; PREDICTED: importin-5-like [Fragaria vesca subsp. vesca]; sp|Q8BKC5|IPO5_MOUSE Importin-5 OS=Mus musculus OX=10090 GN=Ipo5 PE=1 SV=3; tr|A0A2P6RHL5|A0A2P6RHL5_ROSCH Putative TOG domain-containing protein OS=Rosa chinensis OX=74649 GN=RchiOBHm_Chr3g0496831 PE=4 SV=1
17306	FvH4_5g39640	chrFvb5	-	0.0001349	0.0320672	0.065	AT5G47900.9 | heparan-alpha-glucosaminide N-acetyltransferase-like protein (DUF1624) | Chr5:19392408-19394963 FORWARD LENGTH=440 | 201606; PREDICTED: heparan-alpha-glucosaminide N-acetyltransferase-like isoform X1 [Fragaria vesca subsp. vesca]; sp|Q3UDW8|HGNAT_MOUSE Heparan-alpha-glucosaminide N-acetyltransferase OS=Mus musculus OX=10090 GN=Hgsnat PE=1 SV=2; tr|A0A2P6PIE0|A0A2P6PIE0_ROSCH Putativ…
17445	FvH4_3g14050	chrFvb3	-	5.49986e-05	0.022235	0.404	AT1G79430.2 | Homeodomain-like superfamily protein | Chr1:29877521-29879135 REVERSE LENGTH=358 | 201606; PREDICTED: myb family transcription factor APL isoform X2 [Fragaria vesca subsp. vesca]; sp|Q9SAK5|APL_ARATH Myb family transcription factor APL OS=Arabidopsis thaliana OX=3702 GN=APL PE=1 SV=2; tr|A0A2P6Q820|A0A2P6Q820_ROSCH Putative transcription factor MYB-HB-like family OS=Rosa chinensis O…
17482	FvH4_2g16900	chrFvb2	-	0.000100493	0.0275982	0.182	AT4G38225.1 | glycerol kinase | Chr4:17927230-17928613 FORWARD LENGTH=363 | 201606; PREDICTED: uncharacterized protein LOC101304925 [Fragaria vesca subsp. vesca]; tr|A0A2P6PTE5|A0A2P6PTE5_ROSCH Putative acetyl-ornithine/Acetyl-lysine deacetylase OS=Rosa chinensis OX=74649 GN=RchiOBHm_Chr6g0281021 PE=4 SV=1
17669	FvH4_4g11340	chrFvb4	-	2.88338e-06	0.00343234	0.483	AT2G43235.1 | phosphoribosylformylglycinamidine synthase | Chr2:17968910-17970822 REVERSE LENGTH=437 | 201606; PREDICTED: uncharacterized protein LOC101297340 [Fragaria vesca subsp. vesca]; tr|A0A2P6QUP4|A0A2P6QUP4_ROSCH Uncharacterized protein OS=Rosa chinensis OX=74649 GN=RchiOBHm_Chr4g0407651 PE=4 SV=1
18213	FvH4_2g36440	chrFvb2	-	1.11764e-06	0.00199564	0.488	AT2G24395.1 | chaperone protein dnaJ-like protein | Chr2:10375497-10376081 FORWARD LENGTH=132 | 201606; PREDICTED: uncharacterized protein LOC101315200 [Fragaria vesca subsp. vesca]; tr|A0A2P6PZV0|A0A2P6PZV0_ROSCH Putative Heat shock protein DnaJ, cysteine-rich OS=Rosa chinensis OX=74649 GN=RchiOBHm_Chr6g0305461 PE=4 SV=1
18407	FvH4_3g45331	chrFvb3	-	1.09174e-07	0.00025992	-0.676	AT3G13570.1 | SC35-like splicing factor 30A | Chr3:4429564-4431602 REVERSE LENGTH=262 | 201606; PREDICTED: serine/arginine-rich SC35-like splicing factor SCL30A [Fragaria vesca subsp. vesca]; sp|Q9LHP2|SL30A_ARATH Serine/arginine-rich SC35-like splicing factor SCL30A OS=Arabidopsis thaliana OX=3702 GN=SCL30A PE=1 SV=1; tr|A0A2P6QNJ1|A0A2P6QNJ1_ROSCH Putative nucleotide-binding alpha-beta plait do…
18566	FvH4_5g16340	chrFvb5	-	0.000175606	0.0366546	0.217	AT1G74910.2 | ADP-glucose pyrophosphorylase family protein | Chr1:28135770-28138456 REVERSE LENGTH=415 | 201606; PREDICTED: mannose-1-phosphate guanyltransferase alpha isoform X2 [Fragaria vesca subsp. vesca]; sp|Q86HG0|GMPPA_DICDI Mannose-1-phosphate guanyltransferase alpha OS=Dictyostelium discoideum OX=44689 GN=gmppA PE=2 SV=1; tr|A0A314YQ48|A0A314YQ48_PRUYE Mannose-1-phosphate guanyltransfera…
18670	FvH4_2g10111	chrFvb2	-	1.62413e-06	0.00267695	0.548	AT2G21340.1 | MATE efflux family protein | Chr2:9132629-9136236 FORWARD LENGTH=559 | 201606; PREDICTED: MATE efflux family protein 4, chloroplastic-like [Fragaria vesca subsp. vesca]; sp|Q8W4G3|DTX46_ARATH Protein DETOXIFICATION 46, chloroplastic OS=Arabidopsis thaliana OX=3702 GN=DTX46 PE=2 SV=1; tr|A0A2P6PPT9|A0A2P6PPT9_ROSCH Protein DETOXIFICATION OS=Rosa chinensis OX=74649 GN=RchiOBHm_Chr6g02…
18738	FvH4_1g29592	chrFvb1	-	3.62723e-05	0.0168958	-0.722
18973	FvH4_2g39320	chrFvb2	+	4.30277e-05	0.0180775	0.237	AT1G19690.1 | NAD(P)-binding Rossmann-fold superfamily protein | Chr1:6807925-6809562 REVERSE LENGTH=352 | 201606; PREDICTED: uncharacterized protein LOC101313573 [Fragaria vesca subsp. vesca]; sp|P0AD12|YEEZ_ECOLI Protein YeeZ OS=Escherichia coli (strain K12) OX=83333 GN=yeeZ PE=1 SV=1; tr|A0A2P6PYW0|A0A2P6PYW0_ROSCH Putative NAD(P)-binding domain-containing protein OS=Rosa chinensis OX=74649 GN…
18981	FvH4_6g01310	chrFvb6	-	6.73674e-05	0.0238818	0.482	AT3G04240.1 | Tetratricopeptide repeat (TPR)-like superfamily protein | Chr3:1114187-1120722 REVERSE LENGTH=977 | 201606; PREDICTED: probable UDP-N-acetylglucosamine--peptide N-acetylglucosaminyltransferase SEC [Fragaria vesca subsp. vesca]; sp|Q9M8Y0|SEC_ARATH Probable UDP-N-acetylglucosamine--peptide N-acetylglucosaminyltransferase SEC OS=Arabidopsis thaliana OX=3702 GN=SEC PE=1 SV=1; tr|A0A2P6…
19147	FvH4_2g14201	chrFvb2	+	0.000110812	0.0286069	0.467	AT3G62940.4 | Cysteine proteinases superfamily protein | Chr3:23263106-23264245 REVERSE LENGTH=332 | 201606; PREDICTED: OTU domain-containing protein 6B isoform X1 [Fragaria vesca subsp. vesca]; sp|Q7ZV00|OTU6B_DANRE Deubiquitinase OTUD6B OS=Danio rerio OX=7955 GN=otud6b PE=2 SV=1; tr|A0A2P6PWH4|A0A2P6PWH4_ROSCH Putative ubiquitinyl hydrolase 1 OS=Rosa chinensis OX=74649 GN=RchiOBHm_Chr6g0292881 …
19237	FvH4_3g15800	chrFvb3	-	1.07451e-05	0.00767453	0.428	AT5G45030.2 | Trypsin family protein | Chr5:18172981-18175238 FORWARD LENGTH=607 | 201606; PREDICTED: uncharacterized protein LOC101301759 isoform X2 [Fragaria vesca subsp. vesca]; sp|B4XT64|NAL1_ORYSJ Protein NARROW LEAF 1 OS=Oryza sativa subsp. japonica OX=39947 GN=NAL1 PE=1 SV=1; tr|A0A2P6Q8Y1|A0A2P6Q8Y1_ROSCH Putative peptidase S1, PA clan OS=Rosa chinensis OX=74649 GN=RchiOBHm_Chr5g0026591 P…
19478	FvH4_2g09480	chrFvb2	-	2.4569e-06	0.00335172	-0.307
19735	FvH4_3g18550	chrFvb3	-	0.000257237	0.0475157	0.316	AT1G53290.1 | Galactosyltransferase family protein | Chr1:19871353-19873251 FORWARD LENGTH=345 | 201606; PREDICTED: probable beta-1,3-galactosyltransferase 14 [Fragaria vesca subsp. vesca]; sp|Q8L7M1|B3GTE_ARATH Probable beta-1,3-galactosyltransferase 14 OS=Arabidopsis thaliana OX=3702 GN=B3GALT14 PE=2 SV=1; tr|A0A2P6QA68|A0A2P6QA68_ROSCH Hexosyltransferase OS=Rosa chinensis OX=74649 GN=RchiOBHm_…
19989	FvH4_3g27650	chrFvb3	-	0.000206039	0.0416454	0.312	AT2G26930.1 | 4-(cytidine 5'-phospho)-2-C-methyl-D-erithritol kinase | Chr2:11491829-11494229 REVERSE LENGTH=383 | 201606; PREDICTED: 4-diphosphocytidyl-2-C-methyl-D-erythritol kinase, chloroplastic/chromoplastic isoform X2 [Fragaria vesca subsp. vesca]; sp|P93841|ISPE_SOLLC 4-diphosphocytidyl-2-C-methyl-D-erythritol kinase, chloroplastic/chromoplastic (Fragment) OS=Solanum lycopersicum OX=4081 G…
20275	FvH4_3g39460	chrFvb3	-	7.22024e-05	0.0245568	-0.328	AT5G58490.1 | NAD(P)-binding Rossmann-fold superfamily protein | Chr5:23643068-23644455 FORWARD LENGTH=324 | 201606; PREDICTED: cinnamoyl-CoA reductase 1 [Fragaria vesca subsp. vesca]; sp|Q9S9N9|CCR1_ARATH Cinnamoyl-CoA reductase 1 OS=Arabidopsis thaliana OX=3702 GN=CCR1 PE=1 SV=1; tr|A0A2P6QKC5|A0A2P6QKC5_ROSCH Putative cinnamoyl-CoA reductase OS=Rosa chinensis OX=74649 GN=RchiOBHm_Chr5g0071191 …
20292	FvH4_5g00990	chrFvb5	+	0.000201453	0.0415052	0.145	AT4G22860.1 | Cell cycle regulated microtubule associated protein | Chr4:11997735-12001281 FORWARD LENGTH=509 | 201606; PREDICTED: protein TPX2-like isoform X2 [Fragaria vesca subsp. vesca]; sp|F4I2H7|TPX2_ARATH Protein TPX2 OS=Arabidopsis thaliana OX=3702 GN=TPX2 PE=1 SV=1; tr|A0A2P6P7M9|A0A2P6P7M9_ROSCH Putative TPX2 central domain-containing protein OS=Rosa chinensis OX=74649 GN=RchiOBHm_Chr7g…
20475	FvH4_3g27060	chrFvb3	-	5.75519e-05	0.0228364	-0.067	5-methyltetrahydropteroyltriglutamate--homocysteine methyltransferase-like isoform X1 [Rosa chinensis] &gt;gi|1358158249|gb|PRQ32727.1| putative 5-methyltetrahydropteroyltriglutamate--homocysteine S-methyltransferase [Rosa chinensis]; AT5G17920.2 | Cobalamin-independent synthase family protein | Chr5:5935771-5939195 FORWARD LENGTH=765 | 201606; sp|Q42699|METE_CATRO 5-methyltetrahydropteroyltriglu…
20775	FvH4_3g31250	chrFvb3	+	8.10705e-05	0.0259462	0.289	AT4G02260.4 | RELA/SPOT homolog 1 | Chr4:985451-991178 FORWARD LENGTH=868 | 201606; PREDICTED: putative GTP diphosphokinase RSH1, chloroplastic isoform X1 [Fragaria vesca subsp. vesca]; sp|P0DKG8|RSH1L_ARATH Putative GTP diphosphokinase RSH1, chloroplastic OS=Arabidopsis thaliana OX=3702 GN=RSH1 PE=1 SV=1; tr|W9R132|W9R132_9ROSA GTP pyrophosphokinase OS=Morus notabilis OX=981085 GN=L484_011127 PE…
21628	FvH4_6g16030	chrFvb6	-	4.42899e-06	0.00395416	-0.243	AT2G37220.1 | RNA-binding (RRM/RBD/RNP motifs) family protein | Chr2:15634980-15636331 REVERSE LENGTH=289 | 201606; PREDICTED: 29 kDa ribonucleoprotein A, chloroplastic [Fragaria vesca subsp. vesca]; sp|Q08935|ROC1_NICSY 29 kDa ribonucleoprotein A, chloroplastic OS=Nicotiana sylvestris OX=4096 PE=2 SV=1; tr|A0A2P6RAX7|A0A2P6RAX7_ROSCH Putative nucleotide-binding alpha-beta plait domain-containing…
21871	FvH4_6g00250	chrFvb6	+	4.15204e-06	0.00386807	-0.667	AT3G03340.2 | LUC7 related protein | Chr3:786205-789762 FORWARD LENGTH=480 | 201606; PREDICTED: putative RNA-binding protein Luc7-like 2 isoform X1 [Fragaria vesca subsp. vesca]; sp|Q54XQ8|LUC7L_DICDI Luc7-like protein OS=Dictyostelium discoideum OX=44689 GN=crop PE=3 SV=1; tr|A0A2P6R515|A0A2P6R515_ROSCH Uncharacterized protein OS=Rosa chinensis OX=74649 GN=RchiOBHm_Chr3g0447621 PE=4 SV=1
22174	FvH4_4g10720	chrFvb4	-	7.70295e-06	0.00598851	0.184	AT1G05910.1 | cell division cycle protein 48-related / CDC48-like protein | Chr1:1790796-1796503 FORWARD LENGTH=1210 | 201606; PREDICTED: ATPase family AAA domain-containing protein At1g05910 [Fragaria vesca subsp. vesca]; sp|F4IAE9|Y1591_ARATH ATPase family AAA domain-containing protein At1g05910 OS=Arabidopsis thaliana OX=3702 GN=At1g05910 PE=2 SV=1; tr|A0A2P6QUI8|A0A2P6QUI8_ROSCH Putative chro…
22422	FvH4_4g14310	chrFvb4	-	9.34096e-10	1.00074e-05	0.341	AT4G33950.2 | Protein kinase superfamily protein | Chr4:16272364-16274516 FORWARD LENGTH=345 | 201606; serine/threonine-protein kinase SAPK2-like isoform X2 [Rosa chinensis]; sp|A9TF79|SRK2A_PHYPA Serine/threonine-protein kinase SRK2A OS=Physcomitrella patens subsp. patens OX=3218 GN=SRK2A PE=1 SV=1; tr|A0A075WKA0|A0A075WKA0_FRAAN Sucrose nonfermenting 1-related protein kinase 2.9 OS=Fragaria ana…
22773	FvH4_7g23940	chrFvb7	-	2.2625e-05	0.0121196	0.449	AT2G39920.2 | HAD superfamily%2C subfamily IIIB acid phosphatase | Chr2:16663201-16664305 REVERSE LENGTH=282 | 201606; PREDICTED: uncharacterized protein At2g39920 [Fragaria vesca subsp. vesca] &gt;gi|764633477|ref|XP_011469889.1| PREDICTED: uncharacterized protein At2g39920 [Fragaria vesca subsp. vesca]; sp|O04195|Y2992_ARATH Uncharacterized protein At2g39920 OS=Arabidopsis thaliana OX=3702 GN=A…
22843	FvH4_1g12970	chrFvb1	-	9.79574e-05	0.0274355	0.33	AT3G53620.1 | pyrophosphorylase 4 | Chr3:19881491-19883308 FORWARD LENGTH=216 | 201606; PREDICTED: soluble inorganic pyrophosphatase [Fragaria vesca subsp. vesca]; sp|Q0DYB1|IPYR_ORYSJ Soluble inorganic pyrophosphatase OS=Oryza sativa subsp. japonica OX=39947 GN=IPP PE=2 SV=1; tr|A0A2P6RMB0|A0A2P6RMB0_ROSCH Putative inorganic diphosphatase OS=Rosa chinensis OX=74649 GN=RchiOBHm_Chr2g0101021 PE=3 …
22976	FvH4_2g22580	chrFvb2	+	0.000153864	0.0347423	0.101	AT3G54620.1 | basic leucine zipper 25 | Chr3:20218085-20220341 REVERSE LENGTH=403 | 201606; PREDICTED: light-inducible protein CPRF2 isoform X2 [Fragaria vesca subsp. vesca]; sp|Q99090|CPRF2_PETCR Light-inducible protein CPRF2 OS=Petroselinum crispum OX=4043 GN=CPRF2 PE=2 SV=2; tr|A0A2P6PVM5|A0A2P6PVM5_ROSCH Putative transcription factor bZIP family OS=Rosa chinensis OX=74649 GN=RchiOBHm_Chr6g028…
23726	FvH4_3g12361	chrFvb3	-	9.54413e-05	0.0274355	0.201	AT1G16470.2 | proteasome subunit PAB1 | Chr1:5623122-5625439 FORWARD LENGTH=235 | 201606; PREDICTED: proteasome subunit alpha type-2-A [Fragaria vesca subsp. vesca]; sp|O23708|PSA2A_ARATH Proteasome subunit alpha type-2-A OS=Arabidopsis thaliana OX=3702 GN=PAB1 PE=1 SV=1; tr|M5WHF6|M5WHF6_PRUPE Proteasome subunit alpha type OS=Prunus persica OX=3760 GN=PRUPE_4G112500 PE=3 SV=1

## Sheet: Sheet4
Sheet name	Sheet4
Description	Genes with RI in sexual reproduction of NOR2
Table showing geneID, chromosome, strand, P valuem, FDR, inclusive level difference, and annotation of Genes with RI event.
ID	GeneID	chr	strand	PValue	FDR	IncLevelDifference	Annotation
625	FvH4_6g45170	chrFvb6	+	2.40574e-05	0.0189504	-0.531	AT5G15270.3 | RNA-binding KH domain-containing protein | Chr5:4958738-4960737 FORWARD LENGTH=533 | 201606; PREDICTED: KH domain-containing protein At4g18375-like [Fragaria vesca subsp. vesca] &gt;gi|764613759|ref|XP_011467805.1| PREDICTED: KH domain-containing protein At4g18375-like [Fragaria vesca subsp. vesca] &gt;gi|764613768|ref|XP_011467806.1| PREDICTED: KH domain-containing protein At4g1837…
648	FvH4_6g43560	chrFvb6	-	0.000184742	0.0472924	0.03	AT5G35730.1 | EXS (ERD1/XPR1/SYG1) family protein | Chr5:13893941-13896821 FORWARD LENGTH=457 | 201606; PREDICTED: SPX and EXS domain-containing protein 1 isoform X1 [Fragaria vesca subsp. vesca] &gt;gi|764513035|ref|XP_011463106.1| PREDICTED: SPX and EXS domain-containing protein 1 isoform X1 [Fragaria vesca subsp. vesca] &gt;gi|764513040|ref|XP_011463112.1| PREDICTED: SPX and EXS domain-contain…
854	FvH4_6g32471	chrFvb6	-	6.8673e-05	0.0275391	0.163	AT4G32850.9 | nuclear poly(a) polymerase | Chr4:15850134-15854351 FORWARD LENGTH=745 | 201606; PREDICTED: LOW QUALITY PROTEIN: nuclear poly(A) polymerase 4-like [Fragaria vesca subsp. vesca]; sp|Q8VYW1|PAPS4_ARATH Nuclear poly(A) polymerase 4 OS=Arabidopsis thaliana OX=3702 GN=PAPS4 PE=1 SV=1; tr|A0A2P6RXF1|A0A2P6RXF1_ROSCH Putative polynucleotide adenylyltransferase OS=Rosa chinensis OX=74649 GN…
1006	FvH4_6g23810	chrFvb6	-	2.89387e-05	0.0194896	0.657	AT1G60080.1 | 3'-5'-exoribonuclease family protein | Chr1:22152605-22154339 REVERSE LENGTH=302 | 201606; PREDICTED: exosome complex component RRP43 [Fragaria vesca subsp. vesca] &gt;gi|764616232|ref|XP_011468038.1| PREDICTED: exosome complex component RRP43 [Fragaria vesca subsp. vesca]; sp|Q96B26|EXOS8_HUMAN Exosome complex component RRP43 OS=Homo sapiens OX=9606 GN=EXOSC8 PE=1 SV=1; tr|A0A2P6RE…
1046	FvH4_6g21780	chrFvb6	+	1.07072e-05	0.0112456	0.121	AT3G12020.4 | P-loop containing nucleoside triphosphate hydrolases superfamily protein | Chr3:3827016-3834146 FORWARD LENGTH=965 | 201606; PREDICTED: kinesin-related protein 4 [Fragaria vesca subsp. vesca]; sp|F4J8L3|KN7K_ARATH Kinesin-like protein KIN-7K, chloroplastic OS=Arabidopsis thaliana OX=3702 GN=KIN7K PE=2 SV=1; tr|A0A2P6RDC9|A0A2P6RDC9_ROSCH Putative plus-end-directed kinesin ATPase OS=…
1076	FvH4_6g20290	chrFvb6	+	4.12451e-05	0.0221913	-0.267	AT3G09180.3 | mediator of RNA polymerase II transcription subunit | Chr3:2819278-2821096 FORWARD LENGTH=402 | 201606; PREDICTED: mediator of RNA polymerase II transcription subunit 27 [Fragaria vesca subsp. vesca]; sp|Q8RWM3|MED27_ARATH Mediator of RNA polymerase II transcription subunit 27 OS=Arabidopsis thaliana OX=3702 GN=MED27 PE=1 SV=1; tr|A0A2P6RCH8|A0A2P6RCH8_ROSCH Putative mediator comple…
1658	FvH4_5g31930	chrFvb5	-	4.7563e-06	0.00874208	0.159	AT1G61390.1 | S-locus lectin protein kinase family protein | Chr1:22650338-22653639 REVERSE LENGTH=831 | 201606; PREDICTED: G-type lectin S-receptor-like serine/threonine-protein kinase At1g61370 [Fragaria vesca subsp. vesca]; sp|O64781|Y1639_ARATH G-type lectin S-receptor-like serine/threonine-protein kinase At1g61390 OS=Arabidopsis thaliana OX=3702 GN=At1g61390 PE=3 SV=1; tr|A0A2P6PD75|A0A2P6PD…
1793	FvH4_5g29820	chrFvb5	-	0.000106344	0.0347064	-0.389	AT1G68150.1 | WRKY DNA-binding protein 9 | Chr1:25543970-25545615 FORWARD LENGTH=374 | 201606; PREDICTED: probable WRKY transcription factor 9 isoform X1 [Fragaria vesca subsp. vesca]; sp|Q9C9F0|WRKY9_ARATH Probable WRKY transcription factor 9 OS=Arabidopsis thaliana OX=3702 GN=WRKY9 PE=2 SV=1; tr|A0A2P6PDJ3|A0A2P6PDJ3_ROSCH Putative transcription factor WRKY family OS=Rosa chinensis OX=74649 GN=…
2074	FvH4_2g02710	chrFvb2	+	0.000202191	0.0479518	0.374	AT4G33690.1 | G patch domain protein | Chr4:16175198-16176137 FORWARD LENGTH=246 | 201606; PREDICTED: uncharacterized protein LOC101314326 [Fragaria vesca subsp. vesca] &gt;gi|764524119|ref|XP_011457782.1| PREDICTED: uncharacterized protein LOC101314326 [Fragaria vesca subsp. vesca] &gt;gi|764524128|ref|XP_011457783.1| PREDICTED: uncharacterized protein LOC101314326 [Fragaria vesca subsp. vesca];…
2649	FvH4_2g28290	chrFvb2	+	0.000189312	0.0472924	-0.211	AT5G11040.1 | TRS120 | Chr5:3495332-3500610 FORWARD LENGTH=1186 | 201606; PREDICTED: trafficking protein particle complex II-specific subunit 120 homolog isoform X2 [Fragaria vesca subsp. vesca]; sp|Q9FY61|TR120_ARATH Trafficking protein particle complex II-specific subunit 120 homolog OS=Arabidopsis thaliana OX=3702 GN=TRS120 PE=1 SV=1; tr|A0A2P6PXM3|A0A2P6PXM3_ROSCH Putative TRAPP II complex, T…
2794	FvH4_4g00330	chrFvb4	+	6.81191e-05	0.0275391	0.353	AT1G04730.1 | P-loop containing nucleoside triphosphate hydrolases superfamily protein | Chr1:1325385-1331086 REVERSE LENGTH=943 | 201606; PREDICTED: chromosome transmission fidelity protein 18 homolog isoform X2 [Fragaria vesca subsp. vesca]; sp|Q6NU40|CTF18_XENLA Chromosome transmission fidelity protein 18 homolog OS=Xenopus laevis OX=8355 GN=chtf18 PE=2 SV=1; tr|A0A2P6QNW1|A0A2P6QNW1_ROSCH Put…
2900	FvH4_3g41530	chrFvb3	+	2.62253e-05	0.01919	-0.224	AT5G56240.1 | hapless protein | Chr5:22760088-22763539 REVERSE LENGTH=986 | 201606; PREDICTED: uncharacterized protein LOC101314170 [Fragaria vesca subsp. vesca] &gt;gi|764563032|ref|XP_011461542.1| PREDICTED: uncharacterized protein LOC101314170 [Fragaria vesca subsp. vesca] &gt;gi|764563035|ref|XP_011461543.1| PREDICTED: uncharacterized protein LOC101314170 [Fragaria vesca subsp. vesca] &gt;gi|…
3221	FvH4_6g07930	chrFvb6	+	0.000154066	0.043565	-0.076	AT1G56600.1 | galactinol synthase 2 | Chr1:21207620-21209291 FORWARD LENGTH=335 | 201606; PREDICTED: galactinol synthase 2-like [Fragaria vesca subsp. vesca]; sp|C7G304|GOLS2_SOLLC Galactinol synthase 2 OS=Solanum lycopersicum OX=4081 GN=GOLS2 PE=2 SV=1; tr|A0A2P6R7M6|A0A2P6R7M6_ROSCH Hexosyltransferase OS=Rosa chinensis OX=74649 GN=RchiOBHm_Chr3g0457631 PE=3 SV=1
3266	FvH4_2g01510	chrFvb2	+	1.2616e-05	0.0126481	0.633	AT4G38650.1 | Glycosyl hydrolase family 10 protein | Chr4:18063377-18065769 FORWARD LENGTH=562 | 201606; PREDICTED: uncharacterized protein LOC101305915 isoform X1 [Fragaria vesca subsp. vesca]; sp|A0A1P8B8F8|XYN5_ARATH Endo-1,4-beta-xylanase 5 OS=Arabidopsis thaliana OX=3702 GN=XYN5 PE=3 SV=1; tr|A0A2P6PIY8|A0A2P6PIY8_ROSCH Putative endo-1,4-beta-xylanase OS=Rosa chinensis OX=74649 GN=RchiOBHm_C…
3738	FvH4_7g24860	chrFvb7	+	8.30551e-05	0.030819	0.085	PREDICTED: uncharacterized protein LOC101310353 [Fragaria vesca subsp. vesca]; tr|A0A2P6SLB6|A0A2P6SLB6_ROSCH Uncharacterized protein OS=Rosa chinensis OX=74649 GN=RchiOBHm_Chr1g0370741 PE=4 SV=1
3858	FvH4_5g33760	chrFvb5	+	3.51399e-05	0.0221442	0.048	AT1G58290.1 | Glutamyl-tRNA reductase family protein | Chr1:21624028-21626051 REVERSE LENGTH=543 | 201606; PREDICTED: glutamyl-tRNA reductase 1, chloroplastic [Fragaria vesca subsp. vesca]; sp|P93111|HEM11_CUCSA Glutamyl-tRNA reductase 1, chloroplastic OS=Cucumis sativus OX=3659 GN=HEMA1 PE=2 SV=1; tr|A0A2P6PG42|A0A2P6PG42_ROSCH Glutamyl-tRNA reductase OS=Rosa chinensis OX=74649 GN=RchiOBHm_Chr7g…
3902	FvH4_4g00210	chrFvb4	+	0.000156469	0.0436844	-0.041	AT2G07360.1 | SH3 domain-containing protein | Chr2:3047623-3057099 REVERSE LENGTH=1196 | 201606; PREDICTED: uncharacterized protein LOC101293193 [Fragaria vesca subsp. vesca]; tr|A0A2P6QNV2|A0A2P6QNV2_ROSCH Putative SH3 domain-containing protein OS=Rosa chinensis OX=74649 GN=RchiOBHm_Chr4g0384941 PE=4 SV=1
4005	FvH4_5g18210	chrFvb5	-	7.32671e-06	0.00950576	-0.231	AT1G17850.2 | Rhodanese/Cell cycle control phosphatase superfamily protein | Chr1:6146470-6148820 REVERSE LENGTH=448 | 201606; PREDICTED: rhodanese-like domain-containing protein 8, chloroplastic [Fragaria vesca subsp. vesca]; sp|F4I933|STR8_ARATH Rhodanese-like domain-containing protein 8, chloroplastic OS=Arabidopsis thaliana OX=3702 GN=STR8 PE=4 SV=1; tr|A0A2P6P1K9|A0A2P6P1K9_ROSCH Putative Rh…
4431	FvH4_5g22990	chrFvb5	+	7.60391e-05	0.0294231	0.519	AT5G16560.1 | Homeodomain-like superfamily protein | Chr5:5407365-5411092 REVERSE LENGTH=403 | 201606; PREDICTED: probable transcription factor KAN2 isoform X5 [Fragaria vesca subsp. vesca]; sp|Q93WJ9|KAN1_ARATH Transcription repressor KAN1 OS=Arabidopsis thaliana OX=3702 GN=KAN1 PE=1 SV=1; tr|A0A2P6PAJ9|A0A2P6PAJ9_ROSCH Putative transcription factor MYB-HB-like family OS=Rosa chinensis OX=74649 …
4459	FvH4_2g10180	chrFvb2	-	8.22582e-05	0.030819	0.556	AT5G56090.1 | cytochrome c oxidase 15 | Chr5:22714634-22716605 FORWARD LENGTH=457 | 201606; PREDICTED: cytochrome c oxidase assembly protein COX15-like isoform X2 [Fragaria vesca subsp. vesca]; sp|Q9FKT8|COX15_ARATH Cytochrome c oxidase assembly protein COX15 OS=Arabidopsis thaliana OX=3702 GN=COX15 PE=2 SV=1; tr|A0A2P6PPW7|A0A2P6PPW7_ROSCH Putative COX15/CtaA family protein OS=Rosa chinensis OX=…
4787	FvH4_1g23570	chrFvb1	-	2.10277e-05	0.0180714	0.137	AT5G09820.2 | Plastid-lipid associated protein PAP / fibrillin family protein | Chr5:3056090-3057380 REVERSE LENGTH=273 | 201606; PREDICTED: probable plastid-lipid-associated protein 7, chloroplastic isoform X2 [Fragaria vesca subsp. vesca]; sp|Q5M755|PAP7_ARATH Probable plastid-lipid-associated protein 7, chloroplastic OS=Arabidopsis thaliana OX=3702 GN=PAP7 PE=2 SV=1; tr|A0A2P6RRZ2|A0A2P6RRZ2_R…
4882	FvH4_1g27280	chrFvb1	+	9.52381e-05	0.0328214	0.054	AT1G16360.2 | LEM3 (ligand-effect modulator 3) family protein / CDC50 family protein | Chr1:5593493-5595793 REVERSE LENGTH=350 | 201606; PREDICTED: ALA-interacting subunit 3-like [Fragaria vesca subsp. vesca] &gt;gi|764520255|ref|XP_011469051.1| PREDICTED: ALA-interacting subunit 3-like [Fragaria vesca subsp. vesca]; sp|Q8L8W0|ALIS5_ARATH ALA-interacting subunit 5 OS=Arabidopsis thaliana OX=3702 …
4942	FvH4_1g07180	chrFvb1	-	9.03266e-05	0.0316229	-0.227	AT2G19600.1 | K+ efflux antiporter 4 | Chr2:8479275-8483482 FORWARD LENGTH=592 | 201606; PREDICTED: K(+) efflux antiporter 4-like [Fragaria vesca subsp. vesca]; sp|Q9ZUN3|KEA4_ARATH K(+) efflux antiporter 4 OS=Arabidopsis thaliana OX=3702 GN=KEA4 PE=2 SV=2; tr|A0A2P6RK65|A0A2P6RK65_ROSCH Putative cation/H+ exchanger OS=Rosa chinensis OX=74649 GN=RchiOBHm_Chr2g0093081 PE=4 SV=1
5398	FvH4_4g25820	chrFvb4	+	8.38385e-05	0.030819	0.146	AT1G23340.2 | carboxyl-terminal proteinase%2C putative (DUF239) | Chr1:8284158-8286528 REVERSE LENGTH=409 | 201606; PREDICTED: uncharacterized protein LOC101315236 [Fragaria vesca subsp. vesca]; tr|A0A2P6R1D1|A0A2P6R1D1_ROSCH Putative neprosin OS=Rosa chinensis OX=74649 GN=RchiOBHm_Chr4g0433271 PE=4 SV=1
5481	FvH4_1g25540	chrFvb1	+	2.13028e-05	0.0180714	0.229	AT5G64440.1 | fatty acid amide hydrolase | Chr5:25766229-25770260 FORWARD LENGTH=607 | 201606; PREDICTED: fatty acid amide hydrolase-like isoform X2 [Fragaria vesca subsp. vesca]; sp|Q7XJJ7|FAAH_ARATH Fatty acid amide hydrolase OS=Arabidopsis thaliana OX=3702 GN=FAAH PE=1 SV=1; tr|A0A2P6RT36|A0A2P6RT36_ROSCH Putative hydrolase OS=Rosa chinensis OX=74649 GN=RchiOBHm_Chr2g0123671 PE=4 SV=1
5844	FvH4_4g11732	chrFvb4	+	0.000185396	0.0472924	0.058	AT1G05805.1 | basic helix-loop-helix (bHLH) DNA-binding superfamily protein | Chr1:1744843-1747427 FORWARD LENGTH=362 | 201606; PREDICTED: transcription factor bHLH128 isoform X1 [Fragaria vesca subsp. vesca]; sp|Q8H102|BH128_ARATH Transcription factor bHLH128 OS=Arabidopsis thaliana OX=3702 GN=BHLH128 PE=1 SV=1; tr|A0A314UI41|A0A314UI41_PRUYE Transcription factor bHLH128 OS=Prunus yedoensis var.…
5898	FvH4_2g19930	chrFvb2	-	1.53877e-08	9.24512e-05	0.321	AT5G17780.2 | alpha/beta-Hydrolases superfamily protein | Chr5:5867429-5868976 REVERSE LENGTH=419 | 201606; PREDICTED: uncharacterized protein LOC101312979 isoform X1 [Fragaria vesca subsp. vesca] &gt;gi|764527698|ref|XP_011458061.1| PREDICTED: uncharacterized protein LOC101312979 isoform X1 [Fragaria vesca subsp. vesca]; sp|Q700D5|BDG4_ARATH Probable lysophospholipase BODYGUARD 4 OS=Arabidopsis …
5957	FvH4_1g15670	chrFvb1	+	7.0743e-05	0.0278626	0.508	AT5G66840.2 | SAP domain-containing protein | Chr5:26692922-26695296 REVERSE LENGTH=551 | 201606; PREDICTED: zinc finger CCCH domain-containing protein 62 isoform X3 [Fragaria vesca subsp. vesca]; sp|Q338N2|C3H62_ORYSJ Zinc finger CCCH domain-containing protein 62 OS=Oryza sativa subsp. japonica OX=39947 GN=Os10g0391300 PE=4 SV=2; tr|A0A2P6RNB3|A0A2P6RNB3_ROSCH Putative transcription regulator SA…
5991	FvH4_1g18910	chrFvb1	+	5.08221e-05	0.0243681	-0.266	AT5G65660.1 | hydroxyproline-rich glycoprotein family protein | Chr5:26245444-26246245 REVERSE LENGTH=136 | 201606; PREDICTED: uncharacterized protein At5g65660 [Fragaria vesca subsp. vesca]; sp|Q9LSK9|Y5566_ARATH Uncharacterized protein At5g65660 OS=Arabidopsis thaliana OX=3702 GN=At5g65660 PE=2 SV=1; tr|M5WPE1|M5WPE1_PRUPE Uncharacterized protein OS=Prunus persica OX=3760 GN=PRUPE_6G210400 PE=4…
6279	FvH4_4g29320	chrFvb4	+	0.000177149	0.0470746	-0.122	AT2G03780.3 | Translin family protein | Chr2:1152716-1154067 REVERSE LENGTH=244 | 201606; PREDICTED: translin-associated protein X [Fragaria vesca subsp. vesca]; sp|Q9JHB5|TSNAX_RAT Translin-associated protein X OS=Rattus norvegicus OX=10116 GN=Tsnax PE=1 SV=1; tr|A0A2P6R298|A0A2P6R298_ROSCH Putative Translin family OS=Rosa chinensis OX=74649 GN=RchiOBHm_Chr4g0437361 PE=4 SV=1
6350	FvH4_3g20430	chrFvb3	-	6.30445e-05	0.026236	0.238	AT3G15390.1 | silencing defective 5 | Chr3:5196689-5199531 REVERSE LENGTH=490 | 201606; PREDICTED: uncharacterized protein LOC101293853 [Fragaria vesca subsp. vesca]; sp|Q9LUQ3|SDE5_ARATH Putative nuclear RNA export factor SDE5 OS=Arabidopsis thaliana OX=3702 GN=SDE5 PE=4 SV=1; tr|A0A2P6QAZ2|A0A2P6QAZ2_ROSCH Uncharacterized protein OS=Rosa chinensis OX=74649 GN=RchiOBHm_Chr5g0034321 PE=4 SV=1
6398	FvH4_6g09090	chrFvb6	-	5.7857e-06	0.00911496	0.446	AT5G01010.1 | retinal-binding protein | Chr5:1388-4924 REVERSE LENGTH=438 | 201606; PREDICTED: uncharacterized protein LOC101292427 [Fragaria vesca subsp. vesca]; tr|A0A2P6R827|A0A2P6R827_ROSCH Putative GOLD domain-containing protein OS=Rosa chinensis OX=74649 GN=RchiOBHm_Chr3g0459311 PE=4 SV=1
6646	FvH4_3g27610	chrFvb3	-	3.95839e-05	0.0221913	-0.333	AT2G26980.4 | CBL-interacting protein kinase 3 | Chr2:11515234-11518426 REVERSE LENGTH=451 | 201606; PREDICTED: CBL-interacting serine/threonine-protein kinase 3 isoform X1 [Fragaria vesca subsp. vesca] &gt;gi|764544891|ref|XP_011459449.1| PREDICTED: CBL-interacting serine/threonine-protein kinase 3 isoform X1 [Fragaria vesca subsp. vesca]; sp|Q2V452|CIPK3_ARATH CBL-interacting serine/threonine-p…
6669	FvH4_3g28120	chrFvb3	+	6.29592e-05	0.026236	0.111	AT3G23070.1 | CRM family member 3A | Chr3:8203548-8207243 FORWARD LENGTH=881 | 201606; PREDICTED: chloroplastic group IIA intron splicing facilitator CRS1, chloroplastic-like [Fragaria vesca subsp. vesca]; sp|F4J2U9|CFM3A_ARATH CRM-domain containing factor CFM3A, chloroplastic/mitochondrial OS=Arabidopsis thaliana OX=3702 GN=CFM3A PE=2 SV=1; tr|A0A2P6QF70|A0A2P6QF70_ROSCH Putative RNA-binding, CR…
6927	FvH4_3g36011	chrFvb3	+	8.88289e-13	1.95921e-08	0.066	AT1G07615.1 | GTP-binding protein Obg/CgtA | Chr1:2342277-2344200 REVERSE LENGTH=493 | 201606; PREDICTED: probable GTP-binding protein OBGM, mitochondrial [Fragaria vesca subsp. vesca] &gt;gi|470116661|ref|XP_004294496.1| PREDICTED: probable GTP-binding protein OBGM, mitochondrial [Fragaria vesca subsp. vesca]; sp|F4HSD4|OBGM_ARATH Probable GTP-binding protein OBGM, mitochondrial OS=Arabidopsis t…
6998	FvH4_3g37720	chrFvb3	+	0.000113914	0.0364128	0.107	AT5G58970.2 | uncoupling protein 2 | Chr5:23809437-23811018 REVERSE LENGTH=272 | 201606; PREDICTED: mitochondrial uncoupling protein 2 [Fragaria vesca subsp. vesca]; sp|Q9ZWG1|PUMP2_ARATH Mitochondrial uncoupling protein 2 OS=Arabidopsis thaliana OX=3702 GN=PUMP2 PE=2 SV=1; tr|A0A2P6QJL7|A0A2P6QJL7_ROSCH Putative mitochondrial brown fat uncoupling protein OS=Rosa chinensis OX=74649 GN=RchiOBHm_Ch…
7472	FvH4_4g07370	chrFvb4	+	9.96729e-06	0.0112456	0.329	AT4G30020.4 | PA-domain containing subtilase family protein | Chr4:14678251-14681762 FORWARD LENGTH=816 | 201606; PREDICTED: subtilisin-like protease isoform X1 [Fragaria vesca subsp. vesca] &gt;gi|764568830|ref|XP_011462368.1| PREDICTED: subtilisin-like protease isoform X1 [Fragaria vesca subsp. vesca]; sp|Q9SZV5|SBT26_ARATH Subtilisin-like protease SBT2.6 OS=Arabidopsis thaliana OX=3702 GN=SBT2…
7585	FvH4_5g36390	chrFvb5	+	0.00016818	0.045596	-0.06	AT4G09040.1 | RNA-binding (RRM/RBD/RNP motifs) family protein | Chr4:5795075-5797315 REVERSE LENGTH=304 | 201606; PREDICTED: 28 kDa ribonucleoprotein, chloroplastic [Fragaria vesca subsp. vesca]; sp|Q39061|CP33_ARATH RNA-binding protein CP33, chloroplastic OS=Arabidopsis thaliana OX=3702 GN=CP33 PE=2 SV=1; tr|A0A2P6PHF9|A0A2P6PHF9_ROSCH Putative RNA recognition motif domain, nucleotide-binding al…
7698	FvH4_6g01760	chrFvb6	+	0.000127873	0.0402909	0.085	AT5G28910.2 | alpha-(1%2C6)-fucosyltransferase | Chr5:10930633-10932575 REVERSE LENGTH=535 | 201606; PREDICTED: uncharacterized protein LOC101295143 [Fragaria vesca subsp. vesca] &gt;gi|764596228|ref|XP_011466008.1| PREDICTED: uncharacterized protein LOC101295143 [Fragaria vesca subsp. vesca]; tr|A0A2P6R5J1|A0A2P6R5J1_ROSCH Uncharacterized protein OS=Rosa chinensis OX=74649 GN=RchiOBHm_Chr3g04495…
7773	FvH4_4g15320	chrFvb4	-	1.89132e-05	0.0180714	0.144	AT5G19530.1 | S-adenosyl-L-methionine-dependent methyltransferases superfamily protein | Chr5:6589176-6591091 REVERSE LENGTH=339 | 201606; PREDICTED: thermospermine synthase ACAULIS5-like [Fragaria vesca subsp. vesca]; sp|Q9S7X6|ACL5_ARATH Thermospermine synthase ACAULIS5 OS=Arabidopsis thaliana OX=3702 GN=ACL5 PE=1 SV=1; tr|A0A2P6QWU9|A0A2P6QWU9_ROSCH Putative transferase OS=Rosa chinensis OX=74…
7943	FvH4_5g11892	chrFvb5	+	0.000183197	0.0472924	0.058	AT1G67060.1 | peptidase M50B-like protein | Chr1:25036729-25039123 FORWARD LENGTH=234 | 201606; PREDICTED: uncharacterized protein LOC101293594 [Fragaria vesca subsp. vesca] &gt;gi|764592623|ref|XP_011465384.1| PREDICTED: uncharacterized protein LOC101293594 [Fragaria vesca subsp. vesca] &gt;gi|764592629|ref|XP_011465385.1| PREDICTED: uncharacterized protein LOC101293594 [Fragaria vesca subsp. ve…
8341	FvH4_5g01780	chrFvb5	-	3.64847e-05	0.0221913	0.029	AT1G63180.1 | UDP-D-glucose/UDP-D-galactose 4-epimerase 3 | Chr1:23427559-23429384 REVERSE LENGTH=351 | 201606; PREDICTED: bifunctional UDP-glucose 4-epimerase and UDP-xylose 4-epimerase 1 [Fragaria vesca subsp. vesca]; sp|B0M3E8|UGE1_PEA Bifunctional UDP-glucose 4-epimerase and UDP-xylose 4-epimerase 1 OS=Pisum sativum OX=3888 GN=UGE1 PE=1 SV=2; tr|A0A2P6P794|A0A2P6P794_ROSCH Putative isomerase …
8481	FvH4_5g06621	chrFvb5	+	8.35773e-06	0.010241	-0.545	AT1G14430.1 | glyoxal oxidase-related protein | Chr1:4934359-4936053 FORWARD LENGTH=564 | 201606; PREDICTED: uncharacterized protein LOC101293298 isoform X3 [Fragaria vesca subsp. vesca]; sp|Q3HRQ2|GLOX_VITPS Aldehyde oxidase GLOX OS=Vitis pseudoreticulata OX=231512 GN=GLOX PE=2 SV=1; tr|A0A2P6P5J4|A0A2P6P5J4_ROSCH Putative galactose oxidase OS=Rosa chinensis OX=74649 GN=RchiOBHm_Chr7g0192071 PE=…
8568	FvH4_5g10390	chrFvb5	+	7.19692e-06	0.00950576	0.335	AT3G49490.1 | hypothetical protein | Chr3:18344926-18348648 REVERSE LENGTH=953 | 201606; PREDICTED: uncharacterized protein LOC101295876 isoform X1 [Fragaria vesca subsp. vesca]; tr|A0A2P6P4A7|A0A2P6P4A7_ROSCH Uncharacterized protein OS=Rosa chinensis OX=74649 GN=RchiOBHm_Chr7g0187831 PE=4 SV=1
8645	FvH4_4g16520	chrFvb4	-	8.75906e-05	0.0316229	0.292	AT3G07130.1 | purple acid phosphatase 15 | Chr3:2255763-2257981 REVERSE LENGTH=532 | 201606; PREDICTED: purple acid phosphatase 15-like [Fragaria vesca subsp. vesca]; sp|Q9SFU3|PPA15_ARATH Purple acid phosphatase 15 OS=Arabidopsis thaliana OX=3702 GN=PAP15 PE=1 SV=1; tr|A0A2P6QWG6|A0A2P6QWG6_ROSCH Purple acid phosphatase OS=Rosa chinensis OX=74649 GN=RchiOBHm_Chr4g0415071 PE=3 SV=1
8732	FvH4_7g33260	chrFvb7	+	5.30321e-05	0.0248867	0.104	AT5G54090.1 | DNA mismatch repair protein MutS%2C type 2 | Chr5:21948283-21952550 REVERSE LENGTH=796 | 201606; PREDICTED: DNA mismatch repair protein MSH2 [Fragaria vesca subsp. vesca]; sp|P73625|MUTS2_SYNY3 Endonuclease MutS2 OS=Synechocystis sp. (strain PCC 6803 / Kazusa) OX=1111708 GN=mutS2 PE=3 SV=1; tr|A0A2P6SPK3|A0A2P6SPK3_ROSCH Putative endonuclease MutS2, P-loop containing nucleoside trip…
9035	FvH4_7g20610	chrFvb7	-	3.25467e-05	0.0211132	-0.254	AT3G55040.1 | glutathione transferase lambda 2 | Chr3:20398718-20400305 REVERSE LENGTH=292 | 201606; PREDICTED: protein IN2-1 homolog B-like [Fragaria vesca subsp. vesca]; sp|Q9M2W2|GSTL2_ARATH Glutathione S-transferase L2, chloroplastic OS=Arabidopsis thaliana OX=3702 GN=GSTL2 PE=2 SV=1; tr|A0A2P6SJU8|A0A2P6SJU8_ROSCH Putative S-crystallin OS=Rosa chinensis OX=74649 GN=RchiOBHm_Chr1g0364651 PE=3…
9066	FvH4_7g18530	chrFvb7	-	5.91219e-05	0.0260798	0.063	AT3G10420.2 | P-loop containing nucleoside triphosphate hydrolases superfamily protein | Chr3:3239307-3242274 FORWARD LENGTH=684 | 201606; PREDICTED: uncharacterized protein ycf45 [Fragaria vesca subsp. vesca]; sp|P51281|YCF45_PORPU Uncharacterized protein ycf45 OS=Porphyra purpurea OX=2787 GN=ycf45 PE=3 SV=1; tr|A0A2P6SJ63|A0A2P6SJ63_ROSCH Putative AAA domain-containing protein, R3H OS=Rosa chin…
9410	FvH4_7g04760	chrFvb7	-	0.000169517	0.045596	-0.31	AT3G11910.3 | ubiquitin-specific protease 13 | Chr3:3761758-3770290 REVERSE LENGTH=1115 | 201606; PREDICTED: uncharacterized protein LOC101296030 isoform X2 [Fragaria vesca subsp. vesca]; sp|Q84WU2|UBP13_ARATH Ubiquitin carboxyl-terminal hydrolase 13 OS=Arabidopsis thaliana OX=3702 GN=UBP13 PE=1 SV=1; tr|A0A2P6SB67|A0A2P6SB67_ROSCH Putative ubiquitinyl hydrolase 1 OS=Rosa chinensis OX=74649 GN=Rc…
10101	FvH4_6g35190	chrFvb6	-	4.12515e-05	0.0221913	0.198	AT3G14130.3 | Aldolase-type TIM barrel family protein | Chr3:4685844-4687852 REVERSE LENGTH=363 | 201606; PREDICTED: peroxisomal (S)-2-hydroxy-acid oxidase GLO4-like [Fragaria vesca subsp. vesca]; sp|Q9LJH5|GLO4_ARATH Peroxisomal (S)-2-hydroxy-acid oxidase GLO4 OS=Arabidopsis thaliana OX=3702 GN=GLO4 PE=2 SV=1; tr|A0A2P6RYW4|A0A2P6RYW4_ROSCH Putative (S)-2-hydroxy-acid oxidase OS=Rosa chinensis O…
10673	FvH4_6g17100	chrFvb6	-	0.000134337	0.0405881	0.104	AT2G36720.2 | Acyl-CoA N-acyltransferase with RING/FYVE/PHD-type zinc finger domain-containing protein | Chr2:15393447-15399189 FORWARD LENGTH=1007 | 201606; PREDICTED: uncharacterized protein LOC101309477 [Fragaria vesca subsp. vesca]; sp|F4IXE7|IDM1_ARATH Increased DNA methylation 1 OS=Arabidopsis thaliana OX=3702 GN=IDM1 PE=1 SV=1; tr|A0A2P6RB79|A0A2P6RB79_ROSCH Putative histone acetyltransfer…
11034	FvH4_6g07180	chrFvb6	+	4.98767e-05	0.0243681	0.117	PREDICTED: uncharacterized protein LOC101292514 [Fragaria vesca subsp. vesca]; tr|A0A2P6PQ40|A0A2P6PQ40_ROSCH Putative Ulp1 peptidase OS=Rosa chinensis OX=74649 GN=RchiOBHm_Chr6g0268131 PE=4 SV=1
11204	FvH4_6g03830	chrFvb6	+	2.69718e-05	0.01919	0.041	AT3G04940.2 | cysteine synthase D1 | Chr3:1365681-1367508 FORWARD LENGTH=324 | 201606; PREDICTED: cysteine synthase [Fragaria vesca subsp. vesca]; sp|Q9S6Z7|CYSD1_ARATH Bifunctional L-3-cyanoalanine synthase/cysteine synthase D1 OS=Arabidopsis thaliana OX=3702 GN=CYSD1 PE=1 SV=1; tr|A0A2P6R690|A0A2P6R690_ROSCH Cysteine synthase OS=Rosa chinensis OX=74649 GN=RchiOBHm_Chr3g0452361 PE=3 SV=1
11239	FvH4_7g00210	chrFvb7	-	0.000145756	0.0422999	-0.138	AT2G32850.2 | Protein kinase superfamily protein | Chr2:13935448-13937977 REVERSE LENGTH=670 | 201606; PREDICTED: AP2-associated protein kinase 1 isoform X1 [Fragaria vesca subsp. vesca] &gt;gi|764622657|ref|XP_011468798.1| PREDICTED: AP2-associated protein kinase 1 isoform X1 [Fragaria vesca subsp. vesca]; sp|Q86HW6|Y6461_DICDI Probable serine/threonine-protein kinase DDB_G0276461 OS=Dictyosteli…
11908	FvH4_5g26100	chrFvb5	-	0.000195156	0.0478262	0.24	AT1G76450.1 | Photosystem II reaction center PsbP family protein | Chr1:28684618-28686109 FORWARD LENGTH=247 | 201606; PREDICTED: psbP domain-containing protein 3, chloroplastic [Fragaria vesca subsp. vesca]; sp|Q9S720|PPD3_ARATH PsbP domain-containing protein 3, chloroplastic OS=Arabidopsis thaliana OX=3702 GN=PPD3 PE=1 SV=2; tr|A0A2P6PBT4|A0A2P6PBT4_ROSCH Putative photosystem II OS=Rosa chinens…
12124	FvH4_6g25150	chrFvb6	-	2.04778e-06	0.00451658	0.286	AT5G14800.1 | pyrroline-5- carboxylate (P5C) reductase | Chr5:4786190-4787618 REVERSE LENGTH=276 | 201606; PREDICTED: pyrroline-5-carboxylate reductase [Fragaria vesca subsp. vesca]; sp|Q04708|P5CR_PEA Pyrroline-5-carboxylate reductase OS=Pisum sativum OX=3888 GN=PROC PE=2 SV=1; tr|A0A2P6SC79|A0A2P6SC79_ROSCH Pyrroline-5-carboxylate reductase OS=Rosa chinensis OX=74649 GN=RchiOBHm_Chr1g0334171 PE…
12468	FvH4_2g25540	chrFvb2	-	0.000188656	0.0472924	-0.483	AT4G02450.2 | HSP20-like chaperones superfamily protein | Chr4:1073987-1075765 REVERSE LENGTH=240 | 201606; PREDICTED: uncharacterized protein Os08g0359500 isoform X3 [Fragaria vesca subsp. vesca]; sp|Q6YYB0|Y8359_ORYSJ Uncharacterized protein Os08g0359500 OS=Oryza sativa subsp. japonica OX=39947 GN=Os08g0359500 PE=2 SV=1; tr|A0A2P6PWQ8|A0A2P6PWQ8_ROSCH Putative HSP20-like chaperone OS=Rosa chine…
12817	FvH4_3g04200	chrFvb3	+	5.90752e-05	0.0260798	-0.473	AT1G09020.1 | sucrose nonfermenting-like protein | Chr1:2900149-2904212 REVERSE LENGTH=487 | 201606; PREDICTED: sucrose nonfermenting 4-like protein [Fragaria vesca subsp. vesca]; sp|Q944A6|SNF4_ARATH Sucrose nonfermenting 4-like protein OS=Arabidopsis thaliana OX=3702 GN=SNF4 PE=1 SV=1; tr|A0A2P6R6Z8|A0A2P6R6Z8_ROSCH Putative CBS domain, immunoglobulin E-set OS=Rosa chinensis OX=74649 GN=RchiOBH…
12911	FvH4_3g21780	chrFvb3	+	5.48378e-05	0.025198	-0.296	AT3G20720.2 | amino-terminal region of chorein | Chr3:7240098-7246754 FORWARD LENGTH=1199 | 201606; PREDICTED: uncharacterized protein LOC101295784 isoform X1 [Fragaria vesca subsp. vesca]; sp|A2RSJ4|UH1BL_MOUSE UHRF1-binding protein 1-like OS=Mus musculus OX=10090 GN=Uhrf1bp1l PE=1 SV=2; tr|A0A2P6QBQ4|A0A2P6QBQ4_ROSCH Putative UHRF1-binding protein OS=Rosa chinensis OX=74649 GN=RchiOBHm_Chr5g003…
13095	FvH4_6g45780	chrFvb6	-	3.87025e-05	0.0221913	0.316	AT1G33540.1 | serine carboxypeptidase-like 18 | Chr1:12162349-12164700 REVERSE LENGTH=464 | 201606; PREDICTED: serine carboxypeptidase-like 16 isoform X2 [Fragaria vesca subsp. vesca]; sp|Q9C7Z9|SCP18_ARATH Serine carboxypeptidase-like 18 OS=Arabidopsis thaliana OX=3702 GN=SCPL18 PE=2 SV=2; tr|A0A2P6PL59|A0A2P6PL59_ROSCH Putative peptidase S10, serine carboxypeptidase, alpha/Beta hydrolase OS=Ros…
13623	FvH4_3g23360	chrFvb3	+	0.000200056	0.0479518	0.527	AT5G55130.1 | co-factor for nitrate%2C reductase and xanthine dehydrogenase 5 | Chr5:22373374-22376028 REVERSE LENGTH=464 | 201606; PREDICTED: adenylyltransferase and sulfurtransferase MOCS3 [Fragaria vesca subsp. vesca]; sp|Q9ZNW0|MOCS3_ARATH Adenylyltransferase and sulfurtransferase MOCS3 OS=Arabidopsis thaliana OX=3702 GN=MOCS3 PE=2 SV=1; tr|A0A2P6QCQ0|A0A2P6QCQ0_ROSCH Adenylyltransferase and …
13804	FvH4_6g06301	chrFvb6	+	0.000149598	0.042851	0.63	AT3G05420.2 | acyl-CoA binding protein 4 | Chr3:1561880-1567047 FORWARD LENGTH=669 | 201606; PREDICTED: acyl-CoA-binding domain-containing protein 4 [Fragaria vesca subsp. vesca]; sp|Q9MA55|ACBP4_ARATH Acyl-CoA-binding domain-containing protein 4 OS=Arabidopsis thaliana OX=3702 GN=ACBP4 PE=1 SV=1; tr|A0A2P6R714|A0A2P6R714_ROSCH Putative FERM/acyl-CoA-binding protein, 3-helical bundle OS=Rosa chin…
14050	FvH4_1g05360	chrFvb1	-	1.44035e-09	1.58842e-05	0.638	AT5G19460.1 | nudix hydrolase homolog 20 | Chr5:6563112-6565178 FORWARD LENGTH=374 | 201606; PREDICTED: nudix hydrolase 20, chloroplastic-like [Fragaria vesca subsp. vesca]; sp|Q8VXZ0|NUD20_ARATH Nudix hydrolase 20, chloroplastic OS=Arabidopsis thaliana OX=3702 GN=NUDT20 PE=2 SV=1; tr|A0A2P6RJM1|A0A2P6RJM1_ROSCH Putative thiamine diphosphokinase OS=Rosa chinensis OX=74649 GN=RchiOBHm_Chr2g0091041…
14133	FvH4_5g13650	chrFvb5	+	0.000107002	0.0347064	-0.367	AT1G18610.2 | Galactose oxidase/kelch repeat superfamily protein | Chr1:6405779-6408831 FORWARD LENGTH=556 | 201606; PREDICTED: RING finger protein B [Fragaria vesca subsp. vesca]; sp|Q6AXB2|RABEK_XENLA Rab9 effector protein with kelch motifs OS=Xenopus laevis OX=8355 GN=rabepk PE=2 SV=1; tr|A0A2P6P339|A0A2P6P339_ROSCH Putative kelch-type beta propeller OS=Rosa chinensis OX=74649 GN=RchiOBHm_Chr7…
14613	FvH4_6g46230	chrFvb6	-	4.38789e-05	0.0225068	-0.455	PREDICTED: uncharacterized protein LOC101308007 [Fragaria vesca subsp. vesca]; tr|A0A0F9DIR5|A0A0F9DIR5_9ZZZZ Uncharacterized protein (Fragment) OS=marine sediment metagenome OX=412755 GN=LCGC14_2194310 PE=4 SV=1
14937	FvH4_1g17530	chrFvb1	+	7.38681e-07	0.00232748	0.689	AT4G37630.1 | cyclin d5%3B1 | Chr4:17679497-17680788 FORWARD LENGTH=323 | 201606; PREDICTED: cyclin-D5-1 [Fragaria vesca subsp. vesca]; sp|Q2V3B2|CCD51_ARATH Cyclin-D5-1 OS=Arabidopsis thaliana OX=3702 GN=CYCD5-1 PE=2 SV=2; tr|A0A2P6RP37|A0A2P6RP37_ROSCH Putative cyclin OS=Rosa chinensis OX=74649 GN=RchiOBHm_Chr2g0107771 PE=3 SV=1
15390	FvH4_2g09030	chrFvb2	+	0.000133419	0.0405881	0.046	AT4G34530.1 | cryptochrome-interacting basic-helix-loop-helix 1 | Chr4:16498466-16499946 FORWARD LENGTH=335 | 201606; PREDICTED: transcription factor bHLH63 [Fragaria vesca subsp. vesca]; sp|Q8GY61|BH063_ARATH Transcription factor bHLH63 OS=Arabidopsis thaliana OX=3702 GN=BHLH63 PE=1 SV=1; tr|A0A2P6PP85|A0A2P6PP85_ROSCH Putative transcription factor bHLH family OS=Rosa chinensis OX=74649 GN=RchiO…
15411	FvH4_2g03040	chrFvb2	-	0.000138146	0.0411751	0.418	AT4G33760.2 | tRNA synthetase class II (D%2C K and N) family protein | Chr4:16189285-16192527 REVERSE LENGTH=528 | 201606; PREDICTED: aspartate--tRNA ligase, mitochondrial [Fragaria vesca subsp. vesca]; sp|F4JJT9|SYDM_ARATH Aspartate--tRNA ligase, chloroplastic/mitochondrial OS=Arabidopsis thaliana OX=3702 GN=At4g33760 PE=2 SV=1; tr|A0A2P6PJY1|A0A2P6PJY1_ROSCH Putative aspartate--tRNA ligase OS=R…
16647	FvH4_1g01170	chrFvb1	-	4.30181e-05	0.0225068	0.057	AT5G58030.1 | Transport protein particle (TRAPP) component | Chr5:23487021-23488483 REVERSE LENGTH=195 | 201606; sp|Q54YG5|TPPC5_DICDI Trafficking protein particle complex subunit 5 OS=Dictyostelium discoideum OX=44689 GN=trappc5 PE=3 SV=1; tr|A0A2P6RI89|A0A2P6RI89_ROSCH Trafficking protein particle complex subunit OS=Rosa chinensis OX=74649 GN=RchiOBHm_Chr2g0085961 PE=3 SV=1; trafficking protein…
17051	FvH4_1g00540	chrFvb1	+	5.61683e-07	0.00232748	-0.452	AT3G59780.1 | Rhodanese/Cell cycle control phosphatase superfamily protein | Chr3:22086906-22090324 FORWARD LENGTH=686 | 201606; PREDICTED: uncharacterized protein LOC101295445 [Fragaria vesca subsp. vesca]; sp|Q9FN48|CAS_ARATH Calcium sensing receptor, chloroplastic OS=Arabidopsis thaliana OX=3702 GN=CAS PE=1 SV=1; tr|A0A2P6RI21|A0A2P6RI21_ROSCH Putative Rhodanese-like domain-containing protein …
17153	FvH4_2g30250	chrFvb2	+	9.97355e-05	0.0333298	0.044	AT5G25560.6 | CHY-type/CTCHY-type/RING-type Zinc finger protein | Chr5:8899486-8901391 FORWARD LENGTH=308 | 201606; PREDICTED: RING finger and CHY zinc finger domain-containing protein 1 [Fragaria vesca subsp. vesca] &gt;gi|764541566|ref|XP_011459138.1| PREDICTED: RING finger and CHY zinc finger domain-containing protein 1 [Fragaria vesca subsp. vesca] &gt;gi|764541571|ref|XP_011459139.1| PREDICT…
17433	FvH4_2g24450	chrFvb2	+	9.93132e-05	0.0333298	-0.191	AT1G04420.1 | NAD(P)-linked oxidoreductase superfamily protein | Chr1:1191634-1193699 FORWARD LENGTH=412 | 201606; PREDICTED: aldo-keto reductase-like [Fragaria vesca subsp. vesca]; sp|P0A9T5|TAS_SHIFL Protein tas OS=Shigella flexneri OX=623 GN=tas PE=3 SV=1; tr|A0A2P6PWE2|A0A2P6PWE2_ROSCH Putative NADP-dependent oxidoreductase domain-containing protein OS=Rosa chinensis OX=74649 GN=RchiOBHm_Chr6…
17451	FvH4_1g16380	chrFvb1	-	6.04155e-05	0.0261279	0.649	AT2G42240.1 | RNA-binding (RRM/RBD/RNP motifs) family protein | Chr2:17596844-17598972 FORWARD LENGTH=292 | 201606; PREDICTED: U1 small nuclear ribonucleoprotein A isoform X2 [Fragaria vesca subsp. vesca]; sp|Q8VC52|RBPS2_MOUSE RNA-binding protein with multiple splicing 2 OS=Mus musculus OX=10090 GN=Rbpms2 PE=1 SV=1; tr|A0A2P6RNM8|A0A2P6RNM8_ROSCH Putative nucleotide-binding alpha-beta plait doma…
17740	FvH4_3g38190	chrFvb3	+	4.01804e-05	0.0221913	0.082	AT5G58870.1 | FTSH protease 9 | Chr5:23770080-23773719 REVERSE LENGTH=806 | 201606; PREDICTED: ATP-dependent zinc metalloprotease FTSH 9, chloroplastic [Fragaria vesca subsp. vesca]; sp|Q9FIM2|FTSH9_ARATH ATP-dependent zinc metalloprotease FTSH 9, chloroplastic OS=Arabidopsis thaliana OX=3702 GN=FTSH9 PE=2 SV=1; tr|A0A2P6QJQ4|A0A2P6QJQ4_ROSCH Putative ATPase, AAA-type, core, peptidase, FtsH, pept…
18017	FvH4_1g10750	chrFvb1	-	0.000190833	0.0472924	-0.344	AT5G56670.1 | Ribosomal protein S30 family protein | Chr5:22935413-22935981 REVERSE LENGTH=62 | 201606; hypothetical protein AQUCO_00100184v1, partial [Aquilegia coerulea]; sp|P49689|RS30_ARATH 40S ribosomal protein S30 OS=Arabidopsis thaliana OX=3702 GN=RPS30A PE=3 SV=3; tr|A0A2G5F957|A0A2G5F957_AQUCA 40S ribosomal protein S30 (Fragment) OS=Aquilegia coerulea OX=218851 GN=AQUCO_00100184v1 PE=3 S…
18499	FvH4_2g10900	chrFvb2	-	1.95136e-06	0.00451658	-0.686	AT2G14255.1 | Ankyrin repeat family protein with DHHC zinc finger domain-containing protein | Chr2:6036974-6040892 FORWARD LENGTH=536 | 201606; PREDICTED: probable protein S-acyltransferase 23 [Fragaria vesca subsp. vesca]; sp|Q3EC11|ZDHC2_ARATH Probable protein S-acyltransferase 23 OS=Arabidopsis thaliana OX=3702 GN=PAT23 PE=2 SV=2; tr|A0A2P6PQC8|A0A2P6PQC8_ROSCH S-acyltransferase OS=Rosa chinen…
18638	FvH4_4g28400	chrFvb4	-	2.04332e-05	0.0180714	-0.075	AT1G26120.1 | alpha/beta-Hydrolases superfamily protein | Chr1:9028656-9031402 REVERSE LENGTH=476 | 201606; PREDICTED: probable isoprenylcysteine alpha-carbonyl methylesterase ICMEL1 [Fragaria vesca subsp. vesca]; sp|Q8VYP9|ICML1_ARATH Probable isoprenylcysteine alpha-carbonyl methylesterase ICMEL1 OS=Arabidopsis thaliana OX=3702 GN=ICMEL1 PE=2 SV=1; tr|A0A2P6R212|A0A2P6R212_ROSCH Putative alpha/…
19063	FvH4_4g11880	chrFvb4	-	2.36218e-05	0.0189504	0.363	AT2G43080.2 | P4H isoform 1 | Chr2:17915755-17918140 FORWARD LENGTH=191 | 201606; PREDICTED: prolyl 4-hydroxylase 1 [Fragaria vesca subsp. vesca]; sp|Q9ZW86|P4H1_ARATH Prolyl 4-hydroxylase 1 OS=Arabidopsis thaliana OX=3702 GN=P4H1 PE=1 SV=1; tr|A0A2P6QV32|A0A2P6QV32_ROSCH Putative procollagen-proline dioxygenase OS=Rosa chinensis OX=74649 GN=RchiOBHm_Chr4g0409351 PE=4 SV=1
19414	FvH4_4g23430	chrFvb4	-	1.67666e-08	9.24512e-05	0.762	AT4G14240.3 | CBS domain protein with a domain protein (DUF21) | Chr4:8204712-8206876 REVERSE LENGTH=390 | 201606; DUF21 domain-containing protein [Glycine soja]; sp|Q67XQ0|Y4424_ARATH DUF21 domain-containing protein At4g14240 OS=Arabidopsis thaliana OX=3702 GN=CBSDUF1 PE=1 SV=1; tr|A0A2P5Y892|A0A2P5Y892_GOSBA Uncharacterized protein OS=Gossypium barbadense OX=3634 GN=GOBAR_AA08847 PE=4 SV=1
20684	FvH4_3g23480	chrFvb3	+	0.000199601	0.0479518	0.044	AT3G20290.3 | EPS15 homology domain 1 | Chr3:7075057-7078655 REVERSE LENGTH=545 | 201606; PREDICTED: EH domain-containing protein 1 isoform X2 [Fragaria vesca subsp. vesca]; sp|Q94CF0|EHD1_ARATH EH domain-containing protein 1 OS=Arabidopsis thaliana OX=3702 GN=EHD1 PE=1 SV=1; tr|A0A2P6QCS4|A0A2P6QCS4_ROSCH Putative EH domain-containing protein OS=Rosa chinensis OX=74649 GN=RchiOBHm_Chr5g0041321 P…
21061	FvH4_1g12950	chrFvb1	-	5.21251e-06	0.00884363	-0.391	AT1G19580.1 | gamma carbonic anhydrase 1 | Chr1:6774937-6777092 FORWARD LENGTH=275 | 201606; PREDICTED: gamma carbonic anhydrase 1, mitochondrial [Fragaria vesca subsp. vesca]; sp|Q9FWR5|GCA1_ARATH Gamma carbonic anhydrase 1, mitochondrial OS=Arabidopsis thaliana OX=3702 GN=GAMMACA1 PE=1 SV=1; tr|A0A2P6RMA6|A0A2P6RMA6_ROSCH Putative NADH:ubiquinone reductase (H(+)-translocating) OS=Rosa chinensis…
21160	FvH4_5g19650	chrFvb5	-	2.29082e-06	0.0045933	0.082	AT3G60340.2 | alpha/beta-Hydrolases superfamily protein | Chr3:22304395-22306389 FORWARD LENGTH=338 | 201606; PREDICTED: palmitoyl-protein thioesterase 1-like [Fragaria vesca subsp. vesca]; sp|Q20390|PPT1_CAEEL Palmitoyl-protein thioesterase 1 OS=Caenorhabditis elegans OX=6239 GN=ppt-1 PE=2 SV=2; tr|A0A2P6P8N5|A0A2P6P8N5_ROSCH Putative palmitoyl-protein hydrolase OS=Rosa chinensis OX=74649 GN=Rch…
21169	FvH4_3g35320	chrFvb3	-	1.02631e-05	0.0112456	-0.547	AT5G59865.1 | glycine-rich RNA-binding-like protein | Chr5:24114599-24115318 REVERSE LENGTH=113 | 201606; PREDICTED: glycine-rich RNA-binding protein 4, mitochondrial-like [Fragaria vesca subsp. vesca] &gt;gi|764560864|ref|XP_011461258.1| PREDICTED: glycine-rich RNA-binding protein 4, mitochondrial-like [Fragaria vesca subsp. vesca]; sp|Q9LIS2|RBG4_ARATH Glycine-rich RNA-binding protein 4, mitoch…
21521	FvH4_3g36011	chrFvb3	+	1.00969e-06	0.00278371	0.032	AT1G07615.1 | GTP-binding protein Obg/CgtA | Chr1:2342277-2344200 REVERSE LENGTH=493 | 201606; PREDICTED: probable GTP-binding protein OBGM, mitochondrial [Fragaria vesca subsp. vesca] &gt;gi|470116661|ref|XP_004294496.1| PREDICTED: probable GTP-binding protein OBGM, mitochondrial [Fragaria vesca subsp. vesca]; sp|F4HSD4|OBGM_ARATH Probable GTP-binding protein OBGM, mitochondrial OS=Arabidopsis t…
21797	FvH4_3g39690	chrFvb3	-	0.000143423	0.0421778	-0.509	AT2G30200.2 | EMBRYO DEFECTIVE 3147 | Chr2:12883340-12885482 REVERSE LENGTH=369 | 201606; PREDICTED: malonyl-CoA-acyl carrier protein transacylase, mitochondrial isoform X2 [Fragaria vesca subsp. vesca]; sp|Q8IVS2|FABD_HUMAN Malonyl-CoA-acyl carrier protein transacylase, mitochondrial OS=Homo sapiens OX=9606 GN=MCAT PE=1 SV=2; tr|A0A2P6QKG1|A0A2P6QKG1_ROSCH Putative [Acyl-carrier-protein] S-malon…
21974	FvH4_4g10770	chrFvb4	+	2.91602e-05	0.0194896	0.178	AT3G59390.2 | glycosyltransferase family protein | Chr3:21946160-21948166 FORWARD LENGTH=273 | 201606; PREDICTED: uncharacterized protein LOC101312310 isoform X3 [Fragaria vesca subsp. vesca]; sp|Q6GNT2|CL049_XENLA UPF0454 protein C12orf49 homolog OS=Xenopus laevis OX=8355 PE=2 SV=1; tr|A0A2P6QUA7|A0A2P6QUA7_ROSCH Uncharacterized protein OS=Rosa chinensis OX=74649 GN=RchiOBHm_Chr4g0406391 PE=4 SV…
22703	FvH4_2g32550	chrFvb2	+	0.000133422	0.0405881	-0.134	AT3G30390.3 | Transmembrane amino acid transporter family protein | Chr3:11977112-11978827 REVERSE LENGTH=460 | 201606; PREDICTED: putative sodium-coupled neutral amino acid transporter 11 [Fragaria vesca subsp. vesca]; sp|Q9LI61|AVT6A_ARATH Amino acid transporter AVT6A OS=Arabidopsis thaliana OX=3702 GN=AVT6A PE=2 SV=1; tr|A0A2P6Q118|A0A2P6Q118_ROSCH Putative amino acid transporter, transmembran…
23117	FvH4_2g37530	chrFvb2	-	8.90171e-05	0.0316229	0.34	AT1G42430.1 | inactive purple acid phosphatase-like protein | Chr1:15891512-15894322 FORWARD LENGTH=426 | 201606; PREDICTED: uncharacterized protein LOC101299355 isoform X2 [Fragaria vesca subsp. vesca]; tr|A0A2P6PZG8|A0A2P6PZG8_ROSCH Uncharacterized protein OS=Rosa chinensis OX=74649 GN=RchiOBHm_Chr6g0304201 PE=4 SV=1
23555	FvH4_4g22340	chrFvb4	-	2.49726e-05	0.018993	0.145	AT3G61110.1 | ribosomal protein S27 | Chr3:22611710-22612632 FORWARD LENGTH=86 | 201606; PREDICTED: 40S ribosomal protein S27-2-like [Fragaria vesca subsp. vesca]; sp|Q9M2F1|RS272_ARATH 40S ribosomal protein S27-2 OS=Arabidopsis thaliana OX=3702 GN=RPS27B PE=2 SV=2; tr|A0A2P6QZY1|A0A2P6QZY1_ROSCH 40S ribosomal protein S27 OS=Rosa chinensis OX=74649 GN=RchiOBHm_Chr3g0487351 PE=3 SV=1
23897	FvH4_1g18540	chrFvb1	+	7.17601e-06	0.00950576	0.534	AT5G65740.2 | zinc ion binding protein | Chr5:26301702-26303422 REVERSE LENGTH=300 | 201606; PREDICTED: E3 ubiquitin-protein ligase FANCL isoform X1 [Fragaria vesca subsp. vesca]; sp|Q9NW38|FANCL_HUMAN E3 ubiquitin-protein ligase FANCL OS=Homo sapiens OX=9606 GN=FANCL PE=1 SV=2; tr|A0A2P6RPG6|A0A2P6RPG6_ROSCH Putative chromatin regulator PHD family OS=Rosa chinensis OX=74649 GN=RchiOBHm_Chr2g0109…
24038	FvH4_2g03523	chrFvb2	+	7.06216e-07	0.00232748	-0.731	AT1G33540.2 | serine carboxypeptidase-like 18 | Chr1:12162349-12164492 REVERSE LENGTH=421 | 201606; PREDICTED: serine carboxypeptidase-like 18 [Fragaria vesca subsp. vesca]; sp|Q9C7Z9|SCP18_ARATH Serine carboxypeptidase-like 18 OS=Arabidopsis thaliana OX=3702 GN=SCPL18 PE=2 SV=2; tr|A0A2P6PK67|A0A2P6PK67_ROSCH Putative peptidase S10, serine carboxypeptidase, alpha/Beta hydrolase OS=Rosa chinensis…
24247	FvH4_5g03500	chrFvb5	+	0.000159139	0.0438746	0.178	AT4G11220.1 | VIRB2-interacting protein 2 | Chr4:6838176-6839578 REVERSE LENGTH=271 | 201606; PREDICTED: reticulon-like protein B2 [Fragaria vesca subsp. vesca]; sp|Q9SUT9|RTNLB_ARATH Reticulon-like protein B2 OS=Arabidopsis thaliana OX=3702 GN=RTNLB2 PE=1 SV=1; tr|A0A2P6P6I2|A0A2P6P6I2_ROSCH Reticulon-like protein OS=Rosa chinensis OX=74649 GN=RchiOBHm_Chr7g0196181 PE=4 SV=1
24490	FvH4_5g10200	chrFvb5	+	4.6369e-05	0.0232435	0.398	AT1G72680.1 | cinnamyl-alcohol dehydrogenase | Chr1:27359346-27360876 REVERSE LENGTH=355 | 201606; PREDICTED: probable cinnamyl alcohol dehydrogenase 1 [Fragaria vesca subsp. vesca] &gt;gi|764641430|ref|XP_011470861.1| PREDICTED: probable cinnamyl alcohol dehydrogenase 1 [Fragaria vesca subsp. vesca]; sp|Q9CAI3|CADH1_ARATH Probable cinnamyl alcohol dehydrogenase 1 OS=Arabidopsis thaliana OX=3702 …
