# Supplementary material for: Major transcriptomic differences are induced by warmer temperature conditions experienced during asexual and sexual reproduction in Fragaria vesca ecotypes
Source: Front Plant Sci. 2023 Jul 14;14:1213311. doi: 10.3389/fpls.2023.1213311 (PMC10379642; doi:10.3389/fpls.2023.1213311)
Supplement: Supplementary file 1 [file DataSheet_1.zip › DATASHEET1/Table S15.xlsx]

## Sheet: Descriptions
Table S15: SE events in asexual reproduction
Table showing genes SE events of asexual reproduction
Sheet name	Sheet1
Description	Genes with SE events in Asexual reproduction of ES12
Column A	ID
Column B	GeneID
Column C	chr
Column D	strand
Column E	PValue
Column F	FDR
Column G	IncLevelDifference
Column H	Annotation
Sheet name	Sheet2
Description	Genes with SE events in Asexual reproduction of ICE2
Column A	ID
Column B	GeneID
Column C	chr
Column D	strand
Column E	PValue
Column F	FDR
Column G	IncLevelDifference
Column H	Annotation
Sheet name	Sheet3
Description	Genes with SE events in Asexual reproduction of IT4
Column A	ID
Column B	GeneID
Column C	chr
Column D	strand
Column E	PValue
Column F	FDR
Column G	IncLevelDifference
Column H	Annotation
Sheet name	Sheet4
Description	Genes with SE events in Asexual reproduction of NOR2
Column A	ID
Column B	GeneID
Column C	chr
Column D	strand
Column E	PValue
Column F	FDR
Column G	IncLevelDifference
Column H	Annotation

## Sheet: Sheet1
Sheet name	Sheet1
Description	Genes with SE in Asexual reproduction of ES12
Table showing geneID, chromosome, strand, P valuem, FDR, inclusive level difference, and annotation of Genes with SE event.
ID	GeneID	chr	strand	PValue	FDR	IncLevelDifference
9	FvH4_7g12540	chrFvb7	+	8.12891e-05	0.0029246	-0.193	AT2G45620.1 | Nucleotidyltransferase family protein | Chr2:18792943-18795750 FORWARD LENGTH=764 | 201606; sp|O64642|URT1_ARATH UTP:RNA uridylyltransferase 1 OS=Arabidopsis thaliana OX=3702 GN=URT1 PE=1 SV=2; tr|A0A2P6SGB9|A0A2P6SGB9_ROSCH Putative polynucleotide adenylyltransferase OS=Rosa chinensis OX=74649 GN=RchiOBHm_Chr1g0351451 PE=4 SV=1; UTP:RNA uridylyltransferase 1 [Rosa chinensis] &gt;gi…
39	FvH4_6g40140	chrFvb6	-	2.95786e-06	0.000176754	0.213	AT3G22330.1 | putative mitochondrial RNA helicase 2 | Chr3:7892641-7895145 FORWARD LENGTH=616 | 201606; PREDICTED: DEAD-box ATP-dependent RNA helicase 53-like [Fragaria vesca subsp. vesca]; sp|Q9LUW5|RH53_ARATH DEAD-box ATP-dependent RNA helicase 53, mitochondrial OS=Arabidopsis thaliana OX=3702 GN=RH53 PE=1 SV=1; tr|A0A2P6S110|A0A2P6S110_ROSCH Putative RNA helicase OS=Rosa chinensis OX=74649 GN=…
45	FvH4_6g29230	chrFvb6	+	0.000757115	0.0184325	-0.23	AT2G20900.4 | diacylglycerol kinase 5 | Chr2:8989412-8992798 REVERSE LENGTH=509 | 201606; PREDICTED: uncharacterized protein LOC101310623 isoform X5 [Fragaria vesca subsp. vesca]; sp|Q9C5E5|DGK5_ARATH Diacylglycerol kinase 5 OS=Arabidopsis thaliana OX=3702 GN=DGK5 PE=2 SV=1; tr|A0A314YEQ1|A0A314YEQ1_PRUYE Uncharacterized protein OS=Prunus yedoensis var. nudiflora OX=2094558 GN=Pyn_39994 PE=4 SV=1
111	FvH4_4g34660	chrFvb4	-	6.39553e-07	6.99164e-05	0.135	AT1G23800.1 | aldehyde dehydrogenase 2B7 | Chr1:8412238-8414804 REVERSE LENGTH=534 | 201606; PREDICTED: aldehyde dehydrogenase family 2 member B7, mitochondrial-like [Fragaria vesca subsp. vesca]; sp|Q8S528|AL2B7_ARATH Aldehyde dehydrogenase family 2 member B7, mitochondrial OS=Arabidopsis thaliana OX=3702 GN=ALDH2B7 PE=1 SV=2; tr|A0A2P6R409|A0A2P6R409_ROSCH Putative oxidoreductase OS=Rosa chinen…
112	FvH4_4g34660	chrFvb4	-	1.83482e-10	7.31082e-08	0.066	AT1G23800.1 | aldehyde dehydrogenase 2B7 | Chr1:8412238-8414804 REVERSE LENGTH=534 | 201606; PREDICTED: aldehyde dehydrogenase family 2 member B7, mitochondrial-like [Fragaria vesca subsp. vesca]; sp|Q8S528|AL2B7_ARATH Aldehyde dehydrogenase family 2 member B7, mitochondrial OS=Arabidopsis thaliana OX=3702 GN=ALDH2B7 PE=1 SV=2; tr|A0A2P6R409|A0A2P6R409_ROSCH Putative oxidoreductase OS=Rosa chinen…
113	FvH4_4g34660	chrFvb4	-	0.00162028	0.0339914	0.03	AT1G23800.1 | aldehyde dehydrogenase 2B7 | Chr1:8412238-8414804 REVERSE LENGTH=534 | 201606; PREDICTED: aldehyde dehydrogenase family 2 member B7, mitochondrial-like [Fragaria vesca subsp. vesca]; sp|Q8S528|AL2B7_ARATH Aldehyde dehydrogenase family 2 member B7, mitochondrial OS=Arabidopsis thaliana OX=3702 GN=ALDH2B7 PE=1 SV=2; tr|A0A2P6R409|A0A2P6R409_ROSCH Putative oxidoreductase OS=Rosa chinen…
114	FvH4_4g34660	chrFvb4	-	7.09091e-07	6.99164e-05	0.11	AT1G23800.1 | aldehyde dehydrogenase 2B7 | Chr1:8412238-8414804 REVERSE LENGTH=534 | 201606; PREDICTED: aldehyde dehydrogenase family 2 member B7, mitochondrial-like [Fragaria vesca subsp. vesca]; sp|Q8S528|AL2B7_ARATH Aldehyde dehydrogenase family 2 member B7, mitochondrial OS=Arabidopsis thaliana OX=3702 GN=ALDH2B7 PE=1 SV=2; tr|A0A2P6R409|A0A2P6R409_ROSCH Putative oxidoreductase OS=Rosa chinen…
115	FvH4_4g34660	chrFvb4	-	2.52664e-06	0.000155704	0.128	AT1G23800.1 | aldehyde dehydrogenase 2B7 | Chr1:8412238-8414804 REVERSE LENGTH=534 | 201606; PREDICTED: aldehyde dehydrogenase family 2 member B7, mitochondrial-like [Fragaria vesca subsp. vesca]; sp|Q8S528|AL2B7_ARATH Aldehyde dehydrogenase family 2 member B7, mitochondrial OS=Arabidopsis thaliana OX=3702 GN=ALDH2B7 PE=1 SV=2; tr|A0A2P6R409|A0A2P6R409_ROSCH Putative oxidoreductase OS=Rosa chinen…
117	FvH4_4g34660	chrFvb4	-	2.43854e-05	0.00109291	0.158	AT1G23800.1 | aldehyde dehydrogenase 2B7 | Chr1:8412238-8414804 REVERSE LENGTH=534 | 201606; PREDICTED: aldehyde dehydrogenase family 2 member B7, mitochondrial-like [Fragaria vesca subsp. vesca]; sp|Q8S528|AL2B7_ARATH Aldehyde dehydrogenase family 2 member B7, mitochondrial OS=Arabidopsis thaliana OX=3702 GN=ALDH2B7 PE=1 SV=2; tr|A0A2P6R409|A0A2P6R409_ROSCH Putative oxidoreductase OS=Rosa chinen…
121	FvH4_3g03720	chrFvb3	-	0.00212187	0.0406544	-0.078	AT4G03270.1 | Cyclin D6%3B1 | Chr4:1432375-1433691 REVERSE LENGTH=302 | 201606; PREDICTED: putative cyclin-D6-1 [Fragaria vesca subsp. vesca]; sp|Q9ZR04|CCD61_ARATH Putative cyclin-D6-1 OS=Arabidopsis thaliana OX=3702 GN=CYCD6-1 PE=3 SV=1; tr|A0A2P6Q3E6|A0A2P6Q3E6_ROSCH Putative cyclin OS=Rosa chinensis OX=74649 GN=RchiOBHm_Chr5g0005771 PE=3 SV=1
128	FvH4_4g16290	chrFvb4	+	0.00282835	0.0493057	-0.168	AT1G05430.1 | hypothetical protein | Chr1:1594227-1595731 REVERSE LENGTH=269 | 201606; PREDICTED: uncharacterized protein LOC101305455 [Fragaria vesca subsp. vesca]; tr|A0A2P6QWP5|A0A2P6QWP5_ROSCH Uncharacterized protein OS=Rosa chinensis OX=74649 GN=RchiOBHm_Chr4g0415951 PE=4 SV=1
165	FvH4_3g41070	chrFvb3	-	0.0018602	0.03632	-0.383	AT5G12190.1 | RNA-binding (RRM/RBD/RNP motifs) family protein | Chr5:3940731-3941105 REVERSE LENGTH=124 | 201606; PREDICTED: serine/arginine-rich splicing factor RS31-like [Fragaria vesca subsp. vesca]; sp|Q9FMP4|SF3B6_ARATH Splicing factor 3B subunit 6-like protein OS=Arabidopsis thaliana OX=3702 GN=At5g12190 PE=2 SV=1
194	FvH4_4g33290	chrFvb4	+	0.000309879	0.00872973	-0.141	AT3G07090.2 | PPPDE putative thiol peptidase family protein | Chr3:2243153-2244476 REVERSE LENGTH=265 | 201606; PREDICTED: desumoylating isopeptidase 1-like [Fragaria vesca subsp. vesca] &gt;gi|470122780|ref|XP_004297416.1| PREDICTED: desumoylating isopeptidase 1-like [Fragaria vesca subsp. vesca] &gt;gi|470122782|ref|XP_004297417.1| PREDICTED: desumoylating isopeptidase 1-like [Fragaria vesca su…
203	FvH4_3g20963	chrFvb3	-	0.000750728	0.0184325	-0.232	AT2G30470.1 | B3 domain-containing transcription repressor VAL1 | Chr2:12980904-12984724 REVERSE LENGTH=790 | 201606; PREDICTED: enolase-phosphatase E1-like isoform X2 [Fragaria vesca subsp. vesca]; sp|Q0D5G4|Y7633_ORYSJ B3 domain-containing protein Os07g0563300 OS=Oryza sativa subsp. japonica OX=39947 GN=Os07g0563300 PE=3 SV=2; tr|A0A2P6QBC4|A0A2P6QBC4_ROSCH Uncharacterized protein OS=Rosa chine…
217	FvH4_1g05350	chrFvb1	+	0.00123902	0.02685	-0.052	AT3G24360.2 | ATP-dependent caseinolytic (Clp) protease/crotonase family protein | Chr3:8839832-8842799 REVERSE LENGTH=414 | 201606; PREDICTED: 3-hydroxyisobutyryl-CoA hydrolase-like protein 3, mitochondrial isoform X2 [Fragaria vesca subsp. vesca]; sp|Q9T0K7|HIBC6_ARATH 3-hydroxyisobutyryl-CoA hydrolase-like protein 3, mitochondrial OS=Arabidopsis thaliana OX=3702 GN=At4g13360 PE=1 SV=2; tr|A0A2…
218	FvH4_2g41000	chrFvb2	+	0.00237562	0.0441955	-0.1	AT4G31880.1 | transcriptional regulator | Chr4:15419435-15423939 REVERSE LENGTH=873 | 201606; PREDICTED: probable replication factor C subunit 1 [Fragaria vesca subsp. vesca]; sp|A1L1F4|PDS5A_DANRE Sister chromatid cohesion protein PDS5 homolog A OS=Danio rerio OX=7955 GN=pds5a PE=2 SV=1; tr|A0A2P6PY88|A0A2P6PY88_ROSCH Uncharacterized protein OS=Rosa chinensis OX=74649 GN=RchiOBHm_Chr6g0299571 PE…
229	FvH4_6g31900	chrFvb6	-	1.10061e-06	9.43654e-05	0.353	AT4G29100.1 | basic helix-loop-helix (bHLH) DNA-binding superfamily protein | Chr4:14341140-14344575 FORWARD LENGTH=407 | 201606; sp|Q8S3D1|BH068_ARATH Transcription factor bHLH68 OS=Arabidopsis thaliana OX=3702 GN=BHLH68 PE=1 SV=2; tr|A0A2P6RX59|A0A2P6RX59_ROSCH Putative transcription factor bHLH family OS=Rosa chinensis OX=74649 GN=RchiOBHm_Chr2g0139261 PE=4 SV=1; transcription factor bHLH68-li…
287	FvH4_3g17310	chrFvb3	-	0.000907853	0.0210622	-0.141	AT1G53530.1 | Peptidase S24/S26A/S26B/S26C family protein | Chr1:19978249-19979778 FORWARD LENGTH=168 | 201606; PREDICTED: mitochondrial inner membrane protease subunit 1-like [Fragaria vesca subsp. vesca]; sp|Q9CQU8|IMP1L_MOUSE Mitochondrial inner membrane protease subunit 1 OS=Mus musculus OX=10090 GN=Immp1l PE=1 SV=1; tr|A0A2P6Q9G5|A0A2P6Q9G5_ROSCH Putative signal peptidase I OS=Rosa chinensis…
311	FvH4_3g29650	chrFvb3	-	0.000340118	0.00931544	-0.229	AT2G27760.1 | tRNAisopentenyltransferase 2 | Chr2:11824860-11827432 FORWARD LENGTH=466 | 201606; PREDICTED: tRNA dimethylallyltransferase 2 isoform X1 [Fragaria vesca subsp. vesca]; sp|Q9ZUX7|IPT2_ARATH tRNA dimethylallyltransferase 2 OS=Arabidopsis thaliana OX=3702 GN=IPT2 PE=1 SV=2; tr|A0A2P6QGA3|A0A2P6QGA3_ROSCH Putative transferase OS=Rosa chinensis OX=74649 GN=RchiOBHm_Chr5g0055011 PE=3 SV=1
312	FvH4_3g29650	chrFvb3	-	0.000169413	0.00513972	0.105	AT2G27760.1 | tRNAisopentenyltransferase 2 | Chr2:11824860-11827432 FORWARD LENGTH=466 | 201606; PREDICTED: tRNA dimethylallyltransferase 2 isoform X1 [Fragaria vesca subsp. vesca]; sp|Q9ZUX7|IPT2_ARATH tRNA dimethylallyltransferase 2 OS=Arabidopsis thaliana OX=3702 GN=IPT2 PE=1 SV=2; tr|A0A2P6QGA3|A0A2P6QGA3_ROSCH Putative transferase OS=Rosa chinensis OX=74649 GN=RchiOBHm_Chr5g0055011 PE=3 SV=1
313	FvH4_3g29650	chrFvb3	-	8.84519e-05	0.00300736	0.216	AT2G27760.1 | tRNAisopentenyltransferase 2 | Chr2:11824860-11827432 FORWARD LENGTH=466 | 201606; PREDICTED: tRNA dimethylallyltransferase 2 isoform X1 [Fragaria vesca subsp. vesca]; sp|Q9ZUX7|IPT2_ARATH tRNA dimethylallyltransferase 2 OS=Arabidopsis thaliana OX=3702 GN=IPT2 PE=1 SV=2; tr|A0A2P6QGA3|A0A2P6QGA3_ROSCH Putative transferase OS=Rosa chinensis OX=74649 GN=RchiOBHm_Chr5g0055011 PE=3 SV=1
319	FvH4_3g34740	chrFvb3	+	3.53994e-06	0.000204114	0.162	AT4G30480.2 | Tetratricopeptide repeat (TPR)-like superfamily protein | Chr4:14897500-14898937 FORWARD LENGTH=277 | 201606; PREDICTED: tetratricopeptide repeat protein 1-like [Fragaria vesca subsp. vesca] &gt;gi|764561119|ref|XP_011461294.1| PREDICTED: tetratricopeptide repeat protein 1-like [Fragaria vesca subsp. vesca] &gt;gi|764561122|ref|XP_011461295.1| PREDICTED: tetratricopeptide repeat pro…
320	FvH4_5g17090	chrFvb5	-	1.59617e-12	1.57382e-09	-0.044	AT3G18080.1 | B-S glucosidase 44 | Chr3:6191586-6194124 FORWARD LENGTH=512 | 201606; PREDICTED: beta-glucosidase 44-like [Fragaria vesca subsp. vesca]; sp|Q9LV33|BGL44_ARATH Beta-glucosidase 44 OS=Arabidopsis thaliana OX=3702 GN=BGLU44 PE=2 SV=1; tr|A0A2P6P1X2|A0A2P6P1X2_ROSCH Putative beta-glucosidase OS=Rosa chinensis OX=74649 GN=RchiOBHm_Chr7g0178731 PE=3 SV=1
367	FvH4_6g17980	chrFvb6	+	9.21485e-15	1.81717e-11	-0.194	AT3G52930.1 | Aldolase superfamily protein | Chr3:19627383-19628874 REVERSE LENGTH=358 | 201606; PREDICTED: fructose-bisphosphate aldolase cytoplasmic isozyme-like isoform X1 [Fragaria vesca subsp. vesca]; sp|P17784|ALFC1_ORYSJ Fructose-bisphosphate aldolase 1, cytoplasmic OS=Oryza sativa subsp. japonica OX=39947 GN=FBA1 PE=1 SV=2; tr|Q9FUG7|Q9FUG7_FRAAN Fructose-bisphosphate aldolase OS=Fragaria…
370	FvH4_2g12780	chrFvb2	-	7.91543e-05	0.0029246	0.31	AT1G34150.1 | Pseudouridine synthase family protein | Chr1:12436086-12439237 FORWARD LENGTH=446 | 201606; PREDICTED: LOW QUALITY PROTEIN: tRNA pseudouridine(38/39) synthase [Fragaria vesca subsp. vesca]; sp|Q9BZE2|PUS3_HUMAN tRNA pseudouridine(38/39) synthase OS=Homo sapiens OX=9606 GN=PUS3 PE=1 SV=3; tr|A0A2P6PRI2|A0A2P6PRI2_ROSCH tRNA pseudouridine synthase OS=Rosa chinensis OX=74649 GN=RchiOBH…
379	FvH4_5g10190	chrFvb5	-	0.00285033	0.0493057	-0.082	AT5G09810.1 | actin 7 | Chr5:3052809-3054220 FORWARD LENGTH=377 | 201606; PREDICTED: actin-7-like [Fragaria vesca subsp. vesca] &gt;gi|764641398|ref|XP_011470856.1| PREDICTED: actin-7-like [Fragaria vesca subsp. vesca] &gt;gi|764641403|ref|XP_011470857.1| PREDICTED: actin-7-like [Fragaria vesca subsp. vesca] &gt;gi|764641407|ref|XP_011470858.1| PREDICTED: actin-7-like [Fragaria vesca subsp. vesca…
419	FvH4_7g27620	chrFvb7	+	0.00284075	0.0493057	0.356	AT5G51460.4 | Haloacid dehalogenase-like hydrolase (HAD) superfamily protein | Chr5:20902266-20904292 FORWARD LENGTH=384 | 201606; PREDICTED: trehalose-phosphate phosphatase A [Fragaria vesca subsp. vesca] &gt;gi|764635264|ref|XP_011470083.1| PREDICTED: trehalose-phosphate phosphatase A [Fragaria vesca subsp. vesca] &gt;gi|764635268|ref|XP_011470084.1| PREDICTED: trehalose-phosphate phosphatase A…
420	FvH4_7g27620	chrFvb7	+	0.00234879	0.0441124	0.435	AT5G51460.4 | Haloacid dehalogenase-like hydrolase (HAD) superfamily protein | Chr5:20902266-20904292 FORWARD LENGTH=384 | 201606; PREDICTED: trehalose-phosphate phosphatase A [Fragaria vesca subsp. vesca] &gt;gi|764635264|ref|XP_011470083.1| PREDICTED: trehalose-phosphate phosphatase A [Fragaria vesca subsp. vesca] &gt;gi|764635268|ref|XP_011470084.1| PREDICTED: trehalose-phosphate phosphatase A…
437	FvH4_7g15280	chrFvb7	+	0.000449643	0.0115155	0.102
438	FvH4_7g15280	chrFvb7	+	7.17046e-08	1.28547e-05	0.53
440	FvH4_7g15280	chrFvb7	+	6.8632e-07	6.99164e-05	0.485
441	FvH4_7g15280	chrFvb7	+	1.71795e-06	0.000112926	0.452
462	FvH4_7g12320	chrFvb7	+	6.45068e-05	0.00254415	-0.413	AT2G45510.1 | cytochrome P450%2C family 704%2C subfamily A%2C polypeptide 2 | Chr2:18753085-18754944 FORWARD LENGTH=511 | 201606; cytochrome P450 704C1-like [Rosa chinensis] &gt;gi|1358183217|gb|PRQ57691.1| putative abieta-7,13-dien-18-ol hydroxylase [Rosa chinensis]; sp|Q50EK3|C04C1_PINTA Cytochrome P450 704C1 OS=Pinus taeda OX=3352 GN=CYP704C1 PE=2 SV=1; tr|A0A2P6SG86|A0A2P6SG86_ROSCH Putative …
502	FvH4_6g46240	chrFvb6	+	0.000319424	0.0088719	-0.156	AT1G15680.1 | F-box family protein | Chr1:5393407-5394639 FORWARD LENGTH=410 | 201606; PREDICTED: uncharacterized protein LOC101308302 [Fragaria vesca subsp. vesca] &gt;gi|764614290|ref|XP_011467857.1| PREDICTED: uncharacterized protein LOC101308302 [Fragaria vesca subsp. vesca] &gt;gi|764614294|ref|XP_011467858.1| PREDICTED: uncharacterized protein LOC101308302 [Fragaria vesca subsp. vesca] &gt;…
551	FvH4_6g24280	chrFvb6	-	0.00141388	0.0299803	0.223	AT1G71820.1 | SEC6 | Chr1:27010022-27016745 FORWARD LENGTH=752 | 201606; PREDICTED: exocyst complex component SEC6 [Fragaria vesca subsp. vesca]; sp|Q94AI6|SEC6_ARATH Exocyst complex component SEC6 OS=Arabidopsis thaliana OX=3702 GN=SEC6 PE=1 SV=1; tr|A0A2P6REB5|A0A2P6REB5_ROSCH Putative exocyst complex component EXOC3/Sec6 OS=Rosa chinensis OX=74649 GN=RchiOBHm_Chr3g0482841 PE=4 SV=1
599	FvH4_6g15650	chrFvb6	-	1.57355e-05	0.000795653	-0.778	AT2G37150.9 | RING/U-box superfamily protein | Chr2:15603748-15605988 REVERSE LENGTH=546 | 201606; PREDICTED: E3 ubiquitin-protein ligase MBR2 [Fragaria vesca subsp. vesca] &gt;gi|764616945|ref|XP_011468095.1| PREDICTED: E3 ubiquitin-protein ligase MBR2 [Fragaria vesca subsp. vesca] &gt;gi|764616951|ref|XP_011468096.1| PREDICTED: E3 ubiquitin-protein ligase MBR2 [Fragaria vesca subsp. vesca] &gt;…
600	FvH4_6g15650	chrFvb6	-	0.00022561	0.0065427	-0.667	AT2G37150.9 | RING/U-box superfamily protein | Chr2:15603748-15605988 REVERSE LENGTH=546 | 201606; PREDICTED: E3 ubiquitin-protein ligase MBR2 [Fragaria vesca subsp. vesca] &gt;gi|764616945|ref|XP_011468095.1| PREDICTED: E3 ubiquitin-protein ligase MBR2 [Fragaria vesca subsp. vesca] &gt;gi|764616951|ref|XP_011468096.1| PREDICTED: E3 ubiquitin-protein ligase MBR2 [Fragaria vesca subsp. vesca] &gt;…
618	FvH4_6g09050	chrFvb6	+	3.96995e-08	7.82874e-06	0.176	AT5G54860.1 | Major facilitator superfamily protein | Chr5:22284721-22287025 FORWARD LENGTH=491 | 201606; PREDICTED: uncharacterized protein LOC101290966 [Fragaria vesca subsp. vesca]; sp|Q8RWQ5|FBT4_ARATH Probable folate-biopterin transporter 4 OS=Arabidopsis thaliana OX=3702 GN=At5g54860 PE=2 SV=1; tr|A0A2P6QC50|A0A2P6QC50_ROSCH Putative folate-biopterin transporter, major facilitator superfami…
619	FvH4_6g09050	chrFvb6	+	1.53001e-08	3.35241e-06	0.184	AT5G54860.1 | Major facilitator superfamily protein | Chr5:22284721-22287025 FORWARD LENGTH=491 | 201606; PREDICTED: uncharacterized protein LOC101290966 [Fragaria vesca subsp. vesca]; sp|Q8RWQ5|FBT4_ARATH Probable folate-biopterin transporter 4 OS=Arabidopsis thaliana OX=3702 GN=At5g54860 PE=2 SV=1; tr|A0A2P6QC50|A0A2P6QC50_ROSCH Putative folate-biopterin transporter, major facilitator superfami…
620	FvH4_6g09050	chrFvb6	+	1.23636e-06	9.77227e-05	0.263	AT5G54860.1 | Major facilitator superfamily protein | Chr5:22284721-22287025 FORWARD LENGTH=491 | 201606; PREDICTED: uncharacterized protein LOC101290966 [Fragaria vesca subsp. vesca]; sp|Q8RWQ5|FBT4_ARATH Probable folate-biopterin transporter 4 OS=Arabidopsis thaliana OX=3702 GN=At5g54860 PE=2 SV=1; tr|A0A2P6QC50|A0A2P6QC50_ROSCH Putative folate-biopterin transporter, major facilitator superfami…
648	FvH4_7g09680	chrFvb7	-	0.000443944	0.0115155	0.31	AT3G60480.1 | StAR lipid transfer-like protein | Chr3:22347680-22348208 REVERSE LENGTH=111 | 201606; PREDICTED: uncharacterized protein LOC101294885 [Fragaria vesca subsp. vesca]; tr|A0A2P6SF32|A0A2P6SF32_ROSCH Uncharacterized protein OS=Rosa chinensis OX=74649 GN=RchiOBHm_Chr1g0346581 PE=4 SV=1
656	FvH4_6g32520	chrFvb6	-	1.23888e-06	9.77227e-05	0.238	PREDICTED: uncharacterized protein LOC101301697 isoform X1 [Fragaria vesca subsp. vesca]
657	FvH4_6g32520	chrFvb6	-	1.02048e-07	1.54799e-05	0.25	PREDICTED: uncharacterized protein LOC101301697 isoform X1 [Fragaria vesca subsp. vesca]
658	FvH4_6g32520	chrFvb6	-	1.19722e-07	1.68637e-05	0.244	PREDICTED: uncharacterized protein LOC101301697 isoform X1 [Fragaria vesca subsp. vesca]
663	FvH4_6g32520	chrFvb6	-	0.000138675	0.00441077	0.689	PREDICTED: uncharacterized protein LOC101301697 isoform X1 [Fragaria vesca subsp. vesca]
735	FvH4_3g05880	chrFvb3	+	3.89866e-05	0.00163578	0.667	AT2G34450.4 | HMG-box (high mobility group) DNA-binding family protein | Chr2:14527918-14529448 REVERSE LENGTH=151 | 201606; PREDICTED: high mobility group B protein 14 [Fragaria vesca subsp. vesca]; sp|O64702|HMG14_ARATH High mobility group B protein 14 OS=Arabidopsis thaliana OX=3702 GN=HMGB14 PE=2 SV=2; tr|A0A2P6Q5E7|A0A2P6Q5E7_ROSCH Putative chromatin remodeling &amp; transcriptional activati…
737	FvH4_3g05880	chrFvb3	+	3.62271e-06	0.000204114	0.739	AT2G34450.4 | HMG-box (high mobility group) DNA-binding family protein | Chr2:14527918-14529448 REVERSE LENGTH=151 | 201606; PREDICTED: high mobility group B protein 14 [Fragaria vesca subsp. vesca]; sp|O64702|HMG14_ARATH High mobility group B protein 14 OS=Arabidopsis thaliana OX=3702 GN=HMGB14 PE=2 SV=2; tr|A0A2P6Q5E7|A0A2P6Q5E7_ROSCH Putative chromatin remodeling &amp; transcriptional activati…
744	FvH4_4g23960	chrFvb4	-	8.58029e-05	0.00300736	-0.284	AT1G67490.1 | glucosidase 1 | Chr1:25280633-25286581 REVERSE LENGTH=852 | 201606; PREDICTED: mannosyl-oligosaccharide glucosidase GCS1 [Fragaria vesca subsp. vesca]; sp|F4HTM3|GCS1_ARATH Mannosyl-oligosaccharide glucosidase GCS1 OS=Arabidopsis thaliana OX=3702 GN=GCS1 PE=1 SV=1; tr|A0A2P6R0F9|A0A2P6R0F9_ROSCH Putative glycosidase OS=Rosa chinensis OX=74649 GN=RchiOBHm_Chr4g0430631 PE=4 SV=1
838	FvH4_3g00250	chrFvb3	+	0.00113	0.0252656	0.22	AT5G47760.1 | 2-phosphoglycolate phosphatase 2 | Chr5:19343121-19344979 REVERSE LENGTH=301 | 201606; PREDICTED: phosphoglycolate phosphatase 2 isoform X2 [Fragaria vesca subsp. vesca]; sp|Q8GWU0|PGP2_ARATH Phosphoglycolate phosphatase 2 OS=Arabidopsis thaliana OX=3702 GN=PGLP2 PE=1 SV=1; tr|A0A2P6Q1Z3|A0A2P6Q1Z3_ROSCH Phosphoglycolate phosphatase OS=Rosa chinensis OX=74649 GN=RchiOBHm_Chr5g000034…
918	FvH4_6g52960	chrFvb6	-	7.87124e-08	1.29351e-05	-0.756	AT3G27250.2 | hypothetical protein | Chr3:10061633-10062481 FORWARD LENGTH=282 | 201606; PREDICTED: uncharacterized protein LOC105349248 [Fragaria vesca subsp. vesca]; tr|A0A2P6S682|A0A2P6S682_ROSCH Uncharacterized protein OS=Rosa chinensis OX=74649 GN=RchiOBHm_Chr2g0174671 PE=4 SV=1
922	FvH4_2g35070	chrFvb2	-	0.00252761	0.0453132	-0.04	AT1G31480.1 | shoot gravitropism 2 (SGR2) | Chr1:11266225-11271527 FORWARD LENGTH=933 | 201606; PREDICTED: phospholipase SGR2 [Fragaria vesca subsp. vesca]; sp|Q8W5R2|SHGR2_ARATH Phospholipase SGR2 OS=Arabidopsis thaliana OX=3702 GN=SGR2 PE=1 SV=1; tr|A0A2P6Q094|A0A2P6Q094_ROSCH Putative DDHD domain, alpha/Beta hydrolase OS=Rosa chinensis OX=74649 GN=RchiOBHm_Chr6g0306901 PE=4 SV=1
979	FvH4_2g00280	chrFvb2	-	0.00122988	0.02685	0.13	AT3G59890.1 | Dihydrodipicolinate reductase%2C bacterial/plant | Chr3:22124497-22126491 REVERSE LENGTH=349 | 201606; PREDICTED: 4-hydroxy-tetrahydrodipicolinate reductase 2, chloroplastic-like isoform X1 [Fragaria vesca subsp. vesca] &gt;gi|764530012|ref|XP_011458252.1| PREDICTED: 4-hydroxy-tetrahydrodipicolinate reductase 2, chloroplastic-like isoform X2 [Fragaria vesca subsp. vesca]; sp|Q8LB01|…
1049	FvH4_4g33290	chrFvb4	+	0.000275105	0.00786241	-0.146	AT3G07090.2 | PPPDE putative thiol peptidase family protein | Chr3:2243153-2244476 REVERSE LENGTH=265 | 201606; PREDICTED: desumoylating isopeptidase 1-like [Fragaria vesca subsp. vesca] &gt;gi|470122780|ref|XP_004297416.1| PREDICTED: desumoylating isopeptidase 1-like [Fragaria vesca subsp. vesca] &gt;gi|470122782|ref|XP_004297417.1| PREDICTED: desumoylating isopeptidase 1-like [Fragaria vesca su…
1050	FvH4_4g33290	chrFvb4	+	0.000132464	0.00428228	-0.156	AT3G07090.2 | PPPDE putative thiol peptidase family protein | Chr3:2243153-2244476 REVERSE LENGTH=265 | 201606; PREDICTED: desumoylating isopeptidase 1-like [Fragaria vesca subsp. vesca] &gt;gi|470122780|ref|XP_004297416.1| PREDICTED: desumoylating isopeptidase 1-like [Fragaria vesca subsp. vesca] &gt;gi|470122782|ref|XP_004297417.1| PREDICTED: desumoylating isopeptidase 1-like [Fragaria vesca su…
1073	FvH4_1g01320	chrFvb1	-	0.00089701	0.0210584	0.308	AT5G58200.2 | Calcineurin-like metallo-phosphoesterase superfamily protein | Chr5:23549605-23551972 FORWARD LENGTH=309 | 201606; PREDICTED: uncharacterized protein LOC101305872 isoform X2 [Fragaria vesca subsp. vesca]; tr|A0A2P6RIB8|A0A2P6RIB8_ROSCH Uncharacterized protein OS=Rosa chinensis OX=74649 GN=RchiOBHm_Chr2g0086151 PE=4 SV=1
1115	FvH4_4g09040	chrFvb4	+	0.00214423	0.0406579	-0.063	AT1G76120.2 | Pseudouridine synthase family protein | Chr1:28559224-28560294 REVERSE LENGTH=356 | 201606; PREDICTED: uncharacterized protein LOC101300812 [Fragaria vesca subsp. vesca]; tr|A0A2P6PZG3|A0A2P6PZG3_ROSCH Putative mitochondrial tRNA pseudouridine(27/28) synthase OS=Rosa chinensis OX=74649 GN=RchiOBHm_Chr6g0303831 PE=4 SV=1
1117	FvH4_4g09040	chrFvb4	+	0.00249703	0.0453132	-0.159	AT1G76120.2 | Pseudouridine synthase family protein | Chr1:28559224-28560294 REVERSE LENGTH=356 | 201606; PREDICTED: uncharacterized protein LOC101300812 [Fragaria vesca subsp. vesca]; tr|A0A2P6PZG3|A0A2P6PZG3_ROSCH Putative mitochondrial tRNA pseudouridine(27/28) synthase OS=Rosa chinensis OX=74649 GN=RchiOBHm_Chr6g0303831 PE=4 SV=1
1175	FvH4_4g36940	chrFvb4	-	0.000680431	0.0169849	-0.125	AT2G28620.3 | P-loop containing nucleoside triphosphate hydrolases superfamily protein | Chr2:12265167-12270020 REVERSE LENGTH=1042 | 201606; sp|F4IIS5|KN5A_ARATH Kinesin-like protein KIN-5A OS=Arabidopsis thaliana OX=3702 GN=KIN5A PE=1 SV=1; tr|A0A2P5A868|A0A2P5A868_PARAD Kinesin-like protein OS=Parasponia andersonii OX=3476 GN=PanWU01x14_358950 PE=3 SV=1
1183	FvH4_3g13130	chrFvb3	-	0.00241407	0.0444912	-0.089	AT4G20130.1 | plastid transcriptionally active 14 | Chr4:10878914-10881697 FORWARD LENGTH=483 | 201606; PREDICTED: ribulose-1,5 bisphosphate carboxylase/oxygenase large subunit N-methyltransferase, chloroplastic isoform X3 [Fragaria vesca subsp. vesca]; sp|Q84JF5|PTA14_ARATH Protein PLASTID TRANSCRIPTIONALLY ACTIVE 14 OS=Arabidopsis thaliana OX=3702 GN=PTAC14 PE=1 SV=1; tr|A0A2P6Q7K8|A0A2P6Q7K8_R…
1185	FvH4_1g08690	chrFvb1	-	0.000829149	0.0196998	-0.117	AT2G06005.1 | FRIGIDA interacting protein 1 | Chr2:2332583-2336022 FORWARD LENGTH=355 | 201606; PREDICTED: uncharacterized protein LOC101296510 [Fragaria vesca subsp. vesca]; sp|Q8S8K9|FRIP1_ARATH Protein FIP1 OS=Arabidopsis thaliana OX=3702 GN=FIP1 PE=1 SV=1; tr|A0A314YSE5|A0A314YSE5_PRUYE Uncharacterized protein OS=Prunus yedoensis var. nudiflora OX=2094558 GN=Pyn_08059 PE=4 SV=1
1203	FvH4_3g07120	chrFvb3	+	1.24875e-05	0.000665547	-0.058	AT5G08080.4 | syntaxin of plants 132 | Chr5:2588532-2591106 FORWARD LENGTH=304 | 201606; PREDICTED: syntaxin-132-like [Fragaria vesca subsp. vesca]; sp|Q8VZU2|SY132_ARATH Syntaxin-132 OS=Arabidopsis thaliana OX=3702 GN=SYP132 PE=1 SV=1; tr|A0A2P6S2B6|A0A2P6S2B6_ROSCH Uncharacterized protein OS=Rosa chinensis OX=74649 GN=RchiOBHm_Chr2g0159801 PE=4 SV=1
1204	FvH4_3g07120	chrFvb3	+	5.24668e-05	0.00215551	-0.152	AT5G08080.4 | syntaxin of plants 132 | Chr5:2588532-2591106 FORWARD LENGTH=304 | 201606; PREDICTED: syntaxin-132-like [Fragaria vesca subsp. vesca]; sp|Q8VZU2|SY132_ARATH Syntaxin-132 OS=Arabidopsis thaliana OX=3702 GN=SYP132 PE=1 SV=1; tr|A0A2P6S2B6|A0A2P6S2B6_ROSCH Uncharacterized protein OS=Rosa chinensis OX=74649 GN=RchiOBHm_Chr2g0159801 PE=4 SV=1
1211	FvH4_1g28890	chrFvb1	+	0.000790008	0.0189987	-0.028	AT1G66430.1 | pfkB-like carbohydrate kinase family protein | Chr1:24778400-24780393 FORWARD LENGTH=384 | 201606; PREDICTED: probable fructokinase-6, chloroplastic, partial [Fragaria vesca subsp. vesca]; sp|Q9C524|SCRK6_ARATH Probable fructokinase-6, chloroplastic OS=Arabidopsis thaliana OX=3702 GN=At1g66430 PE=2 SV=1; tr|A0A2P6RGR7|A0A2P6RGR7_ROSCH Putative fructokinase OS=Rosa chinensis OX=74649…
1213	FvH4_1g22590	chrFvb1	-	0.00212343	0.0406544	-0.566	AT5G09960.1 | sorbin/SH3 domain protein | Chr5:3106503-3107658 FORWARD LENGTH=112 | 201606; PREDICTED: uncharacterized protein LOC101298253 [Fragaria vesca subsp. vesca]; tr|A0A2P6RRA7|A0A2P6RRA7_ROSCH Uncharacterized protein OS=Rosa chinensis OX=74649 GN=RchiOBHm_Chr2g0116611 PE=4 SV=1
1244	FvH4_2g10600	chrFvb2	+	0.00251637	0.0453132	-0.026	AT2G44050.1 | 6%2C7-dimethyl-8-ribityllumazine synthase / DMRL synthase / lumazine synthase / riboflavin synthase | Chr2:18224304-18225917 FORWARD LENGTH=227 | 201606; PREDICTED: 6,7-dimethyl-8-ribityllumazine synthase, chloroplastic-like [Fragaria vesca subsp. vesca]; sp|O80575|RISB_ARATH 6,7-dimethyl-8-ribityllumazine synthase, chloroplastic OS=Arabidopsis thaliana OX=3702 GN=At2g44050 PE=2 SV=…
1329	FvH4_6g06441	chrFvb6	-	0.00137471	0.0294666	-0.12	AT5G27680.6 | RECQ helicase SIM | Chr5:9794244-9798637 REVERSE LENGTH=831 | 201606; PREDICTED: ATP-dependent DNA helicase Q-like SIM isoform X2 [Fragaria vesca subsp. vesca]; sp|Q9FT69|RQSIM_ARATH ATP-dependent DNA helicase Q-like SIM OS=Arabidopsis thaliana OX=3702 GN=RECQSIM PE=2 SV=1; tr|A0A2P6R728|A0A2P6R728_ROSCH ATP-dependent DNA helicase OS=Rosa chinensis OX=74649 GN=RchiOBHm_Chr3g0455521 …
1333	FvH4_6g06441	chrFvb6	-	0.00114028	0.0252656	-0.133	AT5G27680.6 | RECQ helicase SIM | Chr5:9794244-9798637 REVERSE LENGTH=831 | 201606; PREDICTED: ATP-dependent DNA helicase Q-like SIM isoform X2 [Fragaria vesca subsp. vesca]; sp|Q9FT69|RQSIM_ARATH ATP-dependent DNA helicase Q-like SIM OS=Arabidopsis thaliana OX=3702 GN=RECQSIM PE=2 SV=1; tr|A0A2P6R728|A0A2P6R728_ROSCH ATP-dependent DNA helicase OS=Rosa chinensis OX=74649 GN=RchiOBHm_Chr3g0455521 …
1341	FvH4_6g06441	chrFvb6	-	0.0001265	0.00415764	-0.356	AT5G27680.6 | RECQ helicase SIM | Chr5:9794244-9798637 REVERSE LENGTH=831 | 201606; PREDICTED: ATP-dependent DNA helicase Q-like SIM isoform X2 [Fragaria vesca subsp. vesca]; sp|Q9FT69|RQSIM_ARATH ATP-dependent DNA helicase Q-like SIM OS=Arabidopsis thaliana OX=3702 GN=RECQSIM PE=2 SV=1; tr|A0A2P6R728|A0A2P6R728_ROSCH ATP-dependent DNA helicase OS=Rosa chinensis OX=74649 GN=RchiOBHm_Chr3g0455521 …
1345	FvH4_6g06441	chrFvb6	-	8.15684e-05	0.0029246	-0.396	AT5G27680.6 | RECQ helicase SIM | Chr5:9794244-9798637 REVERSE LENGTH=831 | 201606; PREDICTED: ATP-dependent DNA helicase Q-like SIM isoform X2 [Fragaria vesca subsp. vesca]; sp|Q9FT69|RQSIM_ARATH ATP-dependent DNA helicase Q-like SIM OS=Arabidopsis thaliana OX=3702 GN=RECQSIM PE=2 SV=1; tr|A0A2P6R728|A0A2P6R728_ROSCH ATP-dependent DNA helicase OS=Rosa chinensis OX=74649 GN=RchiOBHm_Chr3g0455521 …
1380	FvH4_6g20020	chrFvb6	+	2.5004e-05	0.00109573	0.375	AT5G06290.1 | 2-cysteine peroxiredoxin B | Chr5:1919380-1921211 FORWARD LENGTH=273 | 201606; PREDICTED: 2-Cys peroxiredoxin BAS1, chloroplastic [Fragaria vesca subsp. vesca]; sp|Q9C5R8|BAS1B_ARATH 2-Cys peroxiredoxin BAS1-like, chloroplastic OS=Arabidopsis thaliana OX=3702 GN=At5g06290 PE=2 SV=3; tr|A0A2P6RCD9|A0A2P6RCD9_ROSCH Putative peroxiredoxin OS=Rosa chinensis OX=74649 GN=RchiOBHm_Chr3g047…
1381	FvH4_6g20020	chrFvb6	+	0.000205803	0.00605737	0.214	AT5G06290.1 | 2-cysteine peroxiredoxin B | Chr5:1919380-1921211 FORWARD LENGTH=273 | 201606; PREDICTED: 2-Cys peroxiredoxin BAS1, chloroplastic [Fragaria vesca subsp. vesca]; sp|Q9C5R8|BAS1B_ARATH 2-Cys peroxiredoxin BAS1-like, chloroplastic OS=Arabidopsis thaliana OX=3702 GN=At5g06290 PE=2 SV=3; tr|A0A2P6RCD9|A0A2P6RCD9_ROSCH Putative peroxiredoxin OS=Rosa chinensis OX=74649 GN=RchiOBHm_Chr3g047…
1382	FvH4_6g20020	chrFvb6	+	0.000373097	0.00994254	0.411	AT5G06290.1 | 2-cysteine peroxiredoxin B | Chr5:1919380-1921211 FORWARD LENGTH=273 | 201606; PREDICTED: 2-Cys peroxiredoxin BAS1, chloroplastic [Fragaria vesca subsp. vesca]; sp|Q9C5R8|BAS1B_ARATH 2-Cys peroxiredoxin BAS1-like, chloroplastic OS=Arabidopsis thaliana OX=3702 GN=At5g06290 PE=2 SV=3; tr|A0A2P6RCD9|A0A2P6RCD9_ROSCH Putative peroxiredoxin OS=Rosa chinensis OX=74649 GN=RchiOBHm_Chr3g047…
1383	FvH4_6g20020	chrFvb6	+	0.000404998	0.0106487	0.246	AT5G06290.1 | 2-cysteine peroxiredoxin B | Chr5:1919380-1921211 FORWARD LENGTH=273 | 201606; PREDICTED: 2-Cys peroxiredoxin BAS1, chloroplastic [Fragaria vesca subsp. vesca]; sp|Q9C5R8|BAS1B_ARATH 2-Cys peroxiredoxin BAS1-like, chloroplastic OS=Arabidopsis thaliana OX=3702 GN=At5g06290 PE=2 SV=3; tr|A0A2P6RCD9|A0A2P6RCD9_ROSCH Putative peroxiredoxin OS=Rosa chinensis OX=74649 GN=RchiOBHm_Chr3g047…
1384	FvH4_6g20020	chrFvb6	+	5.08922e-09	1.43371e-06	0.476	AT5G06290.1 | 2-cysteine peroxiredoxin B | Chr5:1919380-1921211 FORWARD LENGTH=273 | 201606; PREDICTED: 2-Cys peroxiredoxin BAS1, chloroplastic [Fragaria vesca subsp. vesca]; sp|Q9C5R8|BAS1B_ARATH 2-Cys peroxiredoxin BAS1-like, chloroplastic OS=Arabidopsis thaliana OX=3702 GN=At5g06290 PE=2 SV=3; tr|A0A2P6RCD9|A0A2P6RCD9_ROSCH Putative peroxiredoxin OS=Rosa chinensis OX=74649 GN=RchiOBHm_Chr3g047…
1385	FvH4_6g20020	chrFvb6	+	8.4957e-07	7.97787e-05	0.284	AT5G06290.1 | 2-cysteine peroxiredoxin B | Chr5:1919380-1921211 FORWARD LENGTH=273 | 201606; PREDICTED: 2-Cys peroxiredoxin BAS1, chloroplastic [Fragaria vesca subsp. vesca]; sp|Q9C5R8|BAS1B_ARATH 2-Cys peroxiredoxin BAS1-like, chloroplastic OS=Arabidopsis thaliana OX=3702 GN=At5g06290 PE=2 SV=3; tr|A0A2P6RCD9|A0A2P6RCD9_ROSCH Putative peroxiredoxin OS=Rosa chinensis OX=74649 GN=RchiOBHm_Chr3g047…
1386	FvH4_6g20020	chrFvb6	+	1.1004e-08	2.71247e-06	0.611	AT5G06290.1 | 2-cysteine peroxiredoxin B | Chr5:1919380-1921211 FORWARD LENGTH=273 | 201606; PREDICTED: 2-Cys peroxiredoxin BAS1, chloroplastic [Fragaria vesca subsp. vesca]; sp|Q9C5R8|BAS1B_ARATH 2-Cys peroxiredoxin BAS1-like, chloroplastic OS=Arabidopsis thaliana OX=3702 GN=At5g06290 PE=2 SV=3; tr|A0A2P6RCD9|A0A2P6RCD9_ROSCH Putative peroxiredoxin OS=Rosa chinensis OX=74649 GN=RchiOBHm_Chr3g047…
1387	FvH4_6g20020	chrFvb6	+	1.02241e-06	9.16448e-05	0.33	AT5G06290.1 | 2-cysteine peroxiredoxin B | Chr5:1919380-1921211 FORWARD LENGTH=273 | 201606; PREDICTED: 2-Cys peroxiredoxin BAS1, chloroplastic [Fragaria vesca subsp. vesca]; sp|Q9C5R8|BAS1B_ARATH 2-Cys peroxiredoxin BAS1-like, chloroplastic OS=Arabidopsis thaliana OX=3702 GN=At5g06290 PE=2 SV=3; tr|A0A2P6RCD9|A0A2P6RCD9_ROSCH Putative peroxiredoxin OS=Rosa chinensis OX=74649 GN=RchiOBHm_Chr3g047…
1391	FvH4_6g13640	chrFvb6	+	0.00272593	0.0484282	0.362	AT2G37630.1 | myb-like HTH transcriptional regulator family protein | Chr2:15781798-15782901 REVERSE LENGTH=367 | 201606; PREDICTED: transcription factor AS1-like [Fragaria vesca subsp. vesca]; sp|O80931|AS1_ARATH Transcription factor AS1 OS=Arabidopsis thaliana OX=3702 GN=AS1 PE=1 SV=1; tr|A0A2P6RA07|A0A2P6RA07_ROSCH Putative transcription factor MYB-HB-like family OS=Rosa chinensis OX=74649 GN=…
1392	FvH4_6g13640	chrFvb6	+	3.74355e-05	0.00160484	0.727	AT2G37630.1 | myb-like HTH transcriptional regulator family protein | Chr2:15781798-15782901 REVERSE LENGTH=367 | 201606; PREDICTED: transcription factor AS1-like [Fragaria vesca subsp. vesca]; sp|O80931|AS1_ARATH Transcription factor AS1 OS=Arabidopsis thaliana OX=3702 GN=AS1 PE=1 SV=1; tr|A0A2P6RA07|A0A2P6RA07_ROSCH Putative transcription factor MYB-HB-like family OS=Rosa chinensis OX=74649 GN=…
1397	FvH4_6g13640	chrFvb6	+	0.00289144	0.0495819	0.324	AT2G37630.1 | myb-like HTH transcriptional regulator family protein | Chr2:15781798-15782901 REVERSE LENGTH=367 | 201606; PREDICTED: transcription factor AS1-like [Fragaria vesca subsp. vesca]; sp|O80931|AS1_ARATH Transcription factor AS1 OS=Arabidopsis thaliana OX=3702 GN=AS1 PE=1 SV=1; tr|A0A2P6RA07|A0A2P6RA07_ROSCH Putative transcription factor MYB-HB-like family OS=Rosa chinensis OX=74649 GN=…
1413	FvH4_3g26951	chrFvb3	-	0.000949686	0.0215262	0.048	AT1G10890.4 | arginine/glutamate-rich 1 protein | Chr1:3628081-3630545 FORWARD LENGTH=280 | 201606; PREDICTED: uncharacterized protein At1g10890 isoform X1 [Fragaria vesca subsp. vesca]; sp|P0CB26|Y1089_ARATH Uncharacterized protein At1g10890 OS=Arabidopsis thaliana OX=3702 GN=At1g10890 PE=4 SV=1; tr|A0A2P6QEW1|A0A2P6QEW1_ROSCH Putative arginine and glutamate-rich protein OS=Rosa chinensis OX=746…
1467	FvH4_3g46100	chrFvb3	+	9.19665e-06	0.000503772	0.343	AT4G20350.6 | oxidoreductase | Chr4:10988391-10989733 FORWARD LENGTH=241 | 201606; PREDICTED: alpha-ketoglutarate-dependent dioxygenase alkB homolog 6 [Fragaria vesca subsp. vesca]; sp|Q8K2U2|ALKB6_MOUSE Alpha-ketoglutarate-dependent dioxygenase alkB homolog 6 OS=Mus musculus OX=10090 GN=Alkbh6 PE=2 SV=3; tr|A0A2P6QNS1|A0A2P6QNS1_ROSCH Putative alpha-ketoglutarate-dependent dioxygenase AlkB OS=Ro…
1470	FvH4_3g46100	chrFvb3	+	1.29964e-05	0.000674445	0.328	AT4G20350.6 | oxidoreductase | Chr4:10988391-10989733 FORWARD LENGTH=241 | 201606; PREDICTED: alpha-ketoglutarate-dependent dioxygenase alkB homolog 6 [Fragaria vesca subsp. vesca]; sp|Q8K2U2|ALKB6_MOUSE Alpha-ketoglutarate-dependent dioxygenase alkB homolog 6 OS=Mus musculus OX=10090 GN=Alkbh6 PE=2 SV=3; tr|A0A2P6QNS1|A0A2P6QNS1_ROSCH Putative alpha-ketoglutarate-dependent dioxygenase AlkB OS=Ro…
1472	FvH4_3g46100	chrFvb3	+	1.89967e-05	0.000871197	0.314	AT4G20350.6 | oxidoreductase | Chr4:10988391-10989733 FORWARD LENGTH=241 | 201606; PREDICTED: alpha-ketoglutarate-dependent dioxygenase alkB homolog 6 [Fragaria vesca subsp. vesca]; sp|Q8K2U2|ALKB6_MOUSE Alpha-ketoglutarate-dependent dioxygenase alkB homolog 6 OS=Mus musculus OX=10090 GN=Alkbh6 PE=2 SV=3; tr|A0A2P6QNS1|A0A2P6QNS1_ROSCH Putative alpha-ketoglutarate-dependent dioxygenase AlkB OS=Ro…
1757	FvH4_6g08720	chrFvb6	+	0.000357638	0.00966112	-0.03	PREDICTED: uncharacterized protein LOC101311974 isoform X4 [Fragaria vesca subsp. vesca]; tr|A0A2P6R821|A0A2P6R821_ROSCH Uncharacterized protein OS=Rosa chinensis OX=74649 GN=RchiOBHm_Chr3g0458901 PE=4 SV=1
1758	FvH4_6g08720	chrFvb6	+	0.00185805	0.03632	-0.022	PREDICTED: uncharacterized protein LOC101311974 isoform X4 [Fragaria vesca subsp. vesca]; tr|A0A2P6R821|A0A2P6R821_ROSCH Uncharacterized protein OS=Rosa chinensis OX=74649 GN=RchiOBHm_Chr3g0458901 PE=4 SV=1
1759	FvH4_6g08720	chrFvb6	+	0.00184954	0.03632	-0.022	PREDICTED: uncharacterized protein LOC101311974 isoform X4 [Fragaria vesca subsp. vesca]; tr|A0A2P6R821|A0A2P6R821_ROSCH Uncharacterized protein OS=Rosa chinensis OX=74649 GN=RchiOBHm_Chr3g0458901 PE=4 SV=1
1760	FvH4_6g08720	chrFvb6	+	0.00182046	0.03632	-0.022	PREDICTED: uncharacterized protein LOC101311974 isoform X4 [Fragaria vesca subsp. vesca]; tr|A0A2P6R821|A0A2P6R821_ROSCH Uncharacterized protein OS=Rosa chinensis OX=74649 GN=RchiOBHm_Chr3g0458901 PE=4 SV=1
1790	FvH4_6g08720	chrFvb6	+	1.83601e-06	0.000116794	-0.042	PREDICTED: uncharacterized protein LOC101311974 isoform X4 [Fragaria vesca subsp. vesca]; tr|A0A2P6R821|A0A2P6R821_ROSCH Uncharacterized protein OS=Rosa chinensis OX=74649 GN=RchiOBHm_Chr3g0458901 PE=4 SV=1
1791	FvH4_6g08720	chrFvb6	+	1.87689e-05	0.000871197	-0.032	PREDICTED: uncharacterized protein LOC101311974 isoform X4 [Fragaria vesca subsp. vesca]; tr|A0A2P6R821|A0A2P6R821_ROSCH Uncharacterized protein OS=Rosa chinensis OX=74649 GN=RchiOBHm_Chr3g0458901 PE=4 SV=1
1792	FvH4_6g08720	chrFvb6	+	1.86431e-05	0.000871197	-0.032	PREDICTED: uncharacterized protein LOC101311974 isoform X4 [Fragaria vesca subsp. vesca]; tr|A0A2P6R821|A0A2P6R821_ROSCH Uncharacterized protein OS=Rosa chinensis OX=74649 GN=RchiOBHm_Chr3g0458901 PE=4 SV=1
1793	FvH4_6g08720	chrFvb6	+	1.82047e-05	0.000871197	-0.033	PREDICTED: uncharacterized protein LOC101311974 isoform X4 [Fragaria vesca subsp. vesca]; tr|A0A2P6R821|A0A2P6R821_ROSCH Uncharacterized protein OS=Rosa chinensis OX=74649 GN=RchiOBHm_Chr3g0458901 PE=4 SV=1
1873	FvH4_6g08720	chrFvb6	+	0.00181386	0.03632	-0.263	PREDICTED: uncharacterized protein LOC101311974 isoform X4 [Fragaria vesca subsp. vesca]; tr|A0A2P6R821|A0A2P6R821_ROSCH Uncharacterized protein OS=Rosa chinensis OX=74649 GN=RchiOBHm_Chr3g0458901 PE=4 SV=1
1874	FvH4_6g08720	chrFvb6	+	0.00173352	0.0359842	-0.26	PREDICTED: uncharacterized protein LOC101311974 isoform X4 [Fragaria vesca subsp. vesca]; tr|A0A2P6R821|A0A2P6R821_ROSCH Uncharacterized protein OS=Rosa chinensis OX=74649 GN=RchiOBHm_Chr3g0458901 PE=4 SV=1
1875	FvH4_6g08720	chrFvb6	+	0.000938551	0.0215212	-0.277	PREDICTED: uncharacterized protein LOC101311974 isoform X4 [Fragaria vesca subsp. vesca]; tr|A0A2P6R821|A0A2P6R821_ROSCH Uncharacterized protein OS=Rosa chinensis OX=74649 GN=RchiOBHm_Chr3g0458901 PE=4 SV=1
1889	FvH4_6g08720	chrFvb6	+	0.000161695	0.00498221	-0.272	PREDICTED: uncharacterized protein LOC101311974 isoform X4 [Fragaria vesca subsp. vesca]; tr|A0A2P6R821|A0A2P6R821_ROSCH Uncharacterized protein OS=Rosa chinensis OX=74649 GN=RchiOBHm_Chr3g0458901 PE=4 SV=1
1890	FvH4_6g08720	chrFvb6	+	0.000142519	0.00446109	-0.265	PREDICTED: uncharacterized protein LOC101311974 isoform X4 [Fragaria vesca subsp. vesca]; tr|A0A2P6R821|A0A2P6R821_ROSCH Uncharacterized protein OS=Rosa chinensis OX=74649 GN=RchiOBHm_Chr3g0458901 PE=4 SV=1
1891	FvH4_6g08720	chrFvb6	+	6.95593e-05	0.00268857	-0.285	PREDICTED: uncharacterized protein LOC101311974 isoform X4 [Fragaria vesca subsp. vesca]; tr|A0A2P6R821|A0A2P6R821_ROSCH Uncharacterized protein OS=Rosa chinensis OX=74649 GN=RchiOBHm_Chr3g0458901 PE=4 SV=1
1933	FvH4_6g08720	chrFvb6	+	2.19562e-10	7.31082e-08	0.081	PREDICTED: uncharacterized protein LOC101311974 isoform X4 [Fragaria vesca subsp. vesca]; tr|A0A2P6R821|A0A2P6R821_ROSCH Uncharacterized protein OS=Rosa chinensis OX=74649 GN=RchiOBHm_Chr3g0458901 PE=4 SV=1
1934	FvH4_6g08720	chrFvb6	+	2.2143e-10	7.31082e-08	0.081	PREDICTED: uncharacterized protein LOC101311974 isoform X4 [Fragaria vesca subsp. vesca]; tr|A0A2P6R821|A0A2P6R821_ROSCH Uncharacterized protein OS=Rosa chinensis OX=74649 GN=RchiOBHm_Chr3g0458901 PE=4 SV=1
1935	FvH4_6g08720	chrFvb6	+	2.22439e-10	7.31082e-08	0.081	PREDICTED: uncharacterized protein LOC101311974 isoform X4 [Fragaria vesca subsp. vesca]; tr|A0A2P6R821|A0A2P6R821_ROSCH Uncharacterized protein OS=Rosa chinensis OX=74649 GN=RchiOBHm_Chr3g0458901 PE=4 SV=1
1936	FvH4_6g08720	chrFvb6	+	4.02058e-07	4.95536e-05	0.015	PREDICTED: uncharacterized protein LOC101311974 isoform X4 [Fragaria vesca subsp. vesca]; tr|A0A2P6R821|A0A2P6R821_ROSCH Uncharacterized protein OS=Rosa chinensis OX=74649 GN=RchiOBHm_Chr3g0458901 PE=4 SV=1
1940	FvH4_6g08720	chrFvb6	+	1.50191e-06	0.000102623	0.017	PREDICTED: uncharacterized protein LOC101311974 isoform X4 [Fragaria vesca subsp. vesca]; tr|A0A2P6R821|A0A2P6R821_ROSCH Uncharacterized protein OS=Rosa chinensis OX=74649 GN=RchiOBHm_Chr3g0458901 PE=4 SV=1
1944	FvH4_6g08720	chrFvb6	+	1.5039e-06	0.000102623	0.017	PREDICTED: uncharacterized protein LOC101311974 isoform X4 [Fragaria vesca subsp. vesca]; tr|A0A2P6R821|A0A2P6R821_ROSCH Uncharacterized protein OS=Rosa chinensis OX=74649 GN=RchiOBHm_Chr3g0458901 PE=4 SV=1
1948	FvH4_6g08720	chrFvb6	+	1.50916e-06	0.000102623	0.017	PREDICTED: uncharacterized protein LOC101311974 isoform X4 [Fragaria vesca subsp. vesca]; tr|A0A2P6R821|A0A2P6R821_ROSCH Uncharacterized protein OS=Rosa chinensis OX=74649 GN=RchiOBHm_Chr3g0458901 PE=4 SV=1
1951	FvH4_3g31250	chrFvb3	+	0.000537577	0.0135911	0.116	AT4G02260.4 | RELA/SPOT homolog 1 | Chr4:985451-991178 FORWARD LENGTH=868 | 201606; PREDICTED: putative GTP diphosphokinase RSH1, chloroplastic isoform X1 [Fragaria vesca subsp. vesca]; sp|P0DKG8|RSH1L_ARATH Putative GTP diphosphokinase RSH1, chloroplastic OS=Arabidopsis thaliana OX=3702 GN=RSH1 PE=1 SV=1; tr|W9R132|W9R132_9ROSA GTP pyrophosphokinase OS=Morus notabilis OX=981085 GN=L484_011127 PE…
1953	FvH4_3g31250	chrFvb3	+	0.000177255	0.00529615	0.128	AT4G02260.4 | RELA/SPOT homolog 1 | Chr4:985451-991178 FORWARD LENGTH=868 | 201606; PREDICTED: putative GTP diphosphokinase RSH1, chloroplastic isoform X1 [Fragaria vesca subsp. vesca]; sp|P0DKG8|RSH1L_ARATH Putative GTP diphosphokinase RSH1, chloroplastic OS=Arabidopsis thaliana OX=3702 GN=RSH1 PE=1 SV=1; tr|W9R132|W9R132_9ROSA GTP pyrophosphokinase OS=Morus notabilis OX=981085 GN=L484_011127 PE…
1954	FvH4_3g31250	chrFvb3	+	0.00179326	0.03632	0.115	AT4G02260.4 | RELA/SPOT homolog 1 | Chr4:985451-991178 FORWARD LENGTH=868 | 201606; PREDICTED: putative GTP diphosphokinase RSH1, chloroplastic isoform X1 [Fragaria vesca subsp. vesca]; sp|P0DKG8|RSH1L_ARATH Putative GTP diphosphokinase RSH1, chloroplastic OS=Arabidopsis thaliana OX=3702 GN=RSH1 PE=1 SV=1; tr|W9R132|W9R132_9ROSA GTP pyrophosphokinase OS=Morus notabilis OX=981085 GN=L484_011127 PE…
1963	FvH4_4g14750	chrFvb4	+	1.39026e-06	0.000102623	-0.419	AT1G08970.4 | nuclear factor Y%2C subunit C9 | Chr1:2883144-2883839 FORWARD LENGTH=231 | 201606; PREDICTED: nuclear transcription factor Y subunit C-9-like [Fragaria vesca subsp. vesca] &gt;gi|470121771|ref|XP_004296934.1| PREDICTED: nuclear transcription factor Y subunit C-9-like [Fragaria vesca subsp. vesca] &gt;gi|470121773|ref|XP_004296935.1| PREDICTED: nuclear transcription factor Y subunit …
2014	FvH4_6g42171	chrFvb6	+	3.81527e-07	4.95536e-05	-0.091	AT3G15850.1 | fatty acid desaturase 5 | Chr3:5359087-5360998 FORWARD LENGTH=371 | 201606; PREDICTED: palmitoyl-monogalactosyldiacylglycerol delta-7 desaturase, chloroplastic-like isoform X3 [Fragaria vesca subsp. vesca]; sp|Q949X0|ADS3_ARATH Palmitoyl-monogalactosyldiacylglycerol delta-7 desaturase, chloroplastic OS=Arabidopsis thaliana OX=3702 GN=ADS3 PE=1 SV=2; tr|A0A2P6S1R3|A0A2P6S1R3_ROSCH Pu…
2016	FvH4_6g42171	chrFvb6	+	8.73208e-05	0.00300736	-0.108	AT3G15850.1 | fatty acid desaturase 5 | Chr3:5359087-5360998 FORWARD LENGTH=371 | 201606; PREDICTED: palmitoyl-monogalactosyldiacylglycerol delta-7 desaturase, chloroplastic-like isoform X3 [Fragaria vesca subsp. vesca]; sp|Q949X0|ADS3_ARATH Palmitoyl-monogalactosyldiacylglycerol delta-7 desaturase, chloroplastic OS=Arabidopsis thaliana OX=3702 GN=ADS3 PE=1 SV=2; tr|A0A2P6S1R3|A0A2P6S1R3_ROSCH Pu…
2018	FvH4_6g42171	chrFvb6	+	9.45928e-05	0.00316164	-0.109	AT3G15850.1 | fatty acid desaturase 5 | Chr3:5359087-5360998 FORWARD LENGTH=371 | 201606; PREDICTED: palmitoyl-monogalactosyldiacylglycerol delta-7 desaturase, chloroplastic-like isoform X3 [Fragaria vesca subsp. vesca]; sp|Q949X0|ADS3_ARATH Palmitoyl-monogalactosyldiacylglycerol delta-7 desaturase, chloroplastic OS=Arabidopsis thaliana OX=3702 GN=ADS3 PE=1 SV=2; tr|A0A2P6S1R3|A0A2P6S1R3_ROSCH Pu…
2020	FvH4_6g42171	chrFvb6	+	7.08953e-05	0.00268857	-0.109	AT3G15850.1 | fatty acid desaturase 5 | Chr3:5359087-5360998 FORWARD LENGTH=371 | 201606; PREDICTED: palmitoyl-monogalactosyldiacylglycerol delta-7 desaturase, chloroplastic-like isoform X3 [Fragaria vesca subsp. vesca]; sp|Q949X0|ADS3_ARATH Palmitoyl-monogalactosyldiacylglycerol delta-7 desaturase, chloroplastic OS=Arabidopsis thaliana OX=3702 GN=ADS3 PE=1 SV=2; tr|A0A2P6S1R3|A0A2P6S1R3_ROSCH Pu…
2054	FvH4_4g09810	chrFvb4	+	6.2128e-07	6.99164e-05	0.661	AT5G57700.3 | BNR/Asp-box repeat family protein | Chr5:23375257-23376943 FORWARD LENGTH=358 | 201606; PREDICTED: uncharacterized protein LOC101290849 isoform X2 [Fragaria vesca subsp. vesca]; tr|A0A2P6QTV8|A0A2P6QTV8_ROSCH Putative transcription factor WD40-like family OS=Rosa chinensis OX=74649 GN=RchiOBHm_Chr4g0404611 PE=4 SV=1
2105	FvH4_2g12780	chrFvb2	-	5.85361e-05	0.00235578	0.387	AT1G34150.1 | Pseudouridine synthase family protein | Chr1:12436086-12439237 FORWARD LENGTH=446 | 201606; PREDICTED: LOW QUALITY PROTEIN: tRNA pseudouridine(38/39) synthase [Fragaria vesca subsp. vesca]; sp|Q9BZE2|PUS3_HUMAN tRNA pseudouridine(38/39) synthase OS=Homo sapiens OX=9606 GN=PUS3 PE=1 SV=3; tr|A0A2P6PRI2|A0A2P6PRI2_ROSCH tRNA pseudouridine synthase OS=Rosa chinensis OX=74649 GN=RchiOBH…

## Sheet: Sheet2
Sheet name	Sheet2
Description	Genes with SE in Asexual reproduction of ICE2
Table showing geneID, chromosome, strand, P valuem, FDR, inclusive level difference, and annotation of Genes with SE event.
ID	GeneID	chr	strand	PValue	FDR	IncLevelDifference
0	FvH4_7g31140	chrFvb7	-	0.000387211	0.0110975	0.289	AT4G27190.1 | NB-ARC domain-containing disease resistance protein | Chr4:13620977-13623934 REVERSE LENGTH=985 | 201606; PREDICTED: uncharacterized protein LOC101297685 [Fragaria vesca subsp. vesca]; sp|Q9T048|DRL27_ARATH Disease resistance protein At4g27190 OS=Arabidopsis thaliana OX=3702 GN=At4g27190 PE=2 SV=1; tr|A0A2P6QS64|A0A2P6QS64_ROSCH Putative P-loop containing nucleoside triphosphate hyd…
24	FvH4_6g40140	chrFvb6	-	0.000218315	0.00891085	0.171	AT3G22330.1 | putative mitochondrial RNA helicase 2 | Chr3:7892641-7895145 FORWARD LENGTH=616 | 201606; PREDICTED: DEAD-box ATP-dependent RNA helicase 53-like [Fragaria vesca subsp. vesca]; sp|Q9LUW5|RH53_ARATH DEAD-box ATP-dependent RNA helicase 53, mitochondrial OS=Arabidopsis thaliana OX=3702 GN=RH53 PE=1 SV=1; tr|A0A2P6S110|A0A2P6S110_ROSCH Putative RNA helicase OS=Rosa chinensis OX=74649 GN=…
30	FvH4_6g27490	chrFvb6	-	0.000210423	0.00891085	0.4	AT3G58640.2 | Mitogen activated protein kinase kinase kinase-like protein | Chr3:21687153-21692675 REVERSE LENGTH=809 | 201606; PREDICTED: serine/threonine-protein kinase EDR1 isoform X1 [Fragaria vesca subsp. vesca] &gt;gi|764605269|ref|XP_011466959.1| PREDICTED: serine/threonine-protein kinase EDR1 isoform X1 [Fragaria vesca subsp. vesca] &gt;gi|764605273|ref|XP_011466960.1| PREDICTED: serine/t…
31	FvH4_6g27490	chrFvb6	-	0.000259371	0.00891085	0.392	AT3G58640.2 | Mitogen activated protein kinase kinase kinase-like protein | Chr3:21687153-21692675 REVERSE LENGTH=809 | 201606; PREDICTED: serine/threonine-protein kinase EDR1 isoform X1 [Fragaria vesca subsp. vesca] &gt;gi|764605269|ref|XP_011466959.1| PREDICTED: serine/threonine-protein kinase EDR1 isoform X1 [Fragaria vesca subsp. vesca] &gt;gi|764605273|ref|XP_011466960.1| PREDICTED: serine/t…
81	FvH4_4g34660	chrFvb4	-	3.64379e-06	0.000745936	0.121	AT1G23800.1 | aldehyde dehydrogenase 2B7 | Chr1:8412238-8414804 REVERSE LENGTH=534 | 201606; PREDICTED: aldehyde dehydrogenase family 2 member B7, mitochondrial-like [Fragaria vesca subsp. vesca]; sp|Q8S528|AL2B7_ARATH Aldehyde dehydrogenase family 2 member B7, mitochondrial OS=Arabidopsis thaliana OX=3702 GN=ALDH2B7 PE=1 SV=2; tr|A0A2P6R409|A0A2P6R409_ROSCH Putative oxidoreductase OS=Rosa chinen…
82	FvH4_4g34660	chrFvb4	-	1.09091e-08	3.12654e-06	0.128	AT1G23800.1 | aldehyde dehydrogenase 2B7 | Chr1:8412238-8414804 REVERSE LENGTH=534 | 201606; PREDICTED: aldehyde dehydrogenase family 2 member B7, mitochondrial-like [Fragaria vesca subsp. vesca]; sp|Q8S528|AL2B7_ARATH Aldehyde dehydrogenase family 2 member B7, mitochondrial OS=Arabidopsis thaliana OX=3702 GN=ALDH2B7 PE=1 SV=2; tr|A0A2P6R409|A0A2P6R409_ROSCH Putative oxidoreductase OS=Rosa chinen…
85	FvH4_4g34660	chrFvb4	-	1.4141e-05	0.0020264	0.165	AT1G23800.1 | aldehyde dehydrogenase 2B7 | Chr1:8412238-8414804 REVERSE LENGTH=534 | 201606; PREDICTED: aldehyde dehydrogenase family 2 member B7, mitochondrial-like [Fragaria vesca subsp. vesca]; sp|Q8S528|AL2B7_ARATH Aldehyde dehydrogenase family 2 member B7, mitochondrial OS=Arabidopsis thaliana OX=3702 GN=ALDH2B7 PE=1 SV=2; tr|A0A2P6R409|A0A2P6R409_ROSCH Putative oxidoreductase OS=Rosa chinen…
87	FvH4_4g34660	chrFvb4	-	3.40095e-05	0.00286015	0.226	AT1G23800.1 | aldehyde dehydrogenase 2B7 | Chr1:8412238-8414804 REVERSE LENGTH=534 | 201606; PREDICTED: aldehyde dehydrogenase family 2 member B7, mitochondrial-like [Fragaria vesca subsp. vesca]; sp|Q8S528|AL2B7_ARATH Aldehyde dehydrogenase family 2 member B7, mitochondrial OS=Arabidopsis thaliana OX=3702 GN=ALDH2B7 PE=1 SV=2; tr|A0A2P6R409|A0A2P6R409_ROSCH Putative oxidoreductase OS=Rosa chinen…
128	FvH4_7g04420	chrFvb7	-	0.00212288	0.0395076	-0.148	AT4G10180.1 | light-mediated development protein 1 / deetiolated1 (DET1) | Chr4:6346543-6349146 FORWARD LENGTH=543 | 201606; PREDICTED: light-mediated development protein DET1 isoform X4 [Fragaria vesca subsp. vesca]; sp|Q9ZNU6|DET1_SOLLC Light-mediated development protein DET1 OS=Solanum lycopersicum OX=4081 GN=DET1 PE=1 SV=1; tr|A0A2P6SB33|A0A2P6SB33_ROSCH Putative de-etiolated protein 1, Det1 …
131	FvH4_2g13010	chrFvb2	+	0.00104331	0.0246937	0.055	AT1G34060.1 | Pyridoxal phosphate (PLP)-dependent transferases superfamily protein | Chr1:12396561-12398299 REVERSE LENGTH=463 | 201606; PREDICTED: tryptophan aminotransferase-related protein 4 [Fragaria vesca subsp. vesca]; sp|Q93Z38|TAR4_ARATH Tryptophan aminotransferase-related protein 4 OS=Arabidopsis thaliana OX=3702 GN=TAR4 PE=2 SV=2; tr|A0A2P6PRN9|A0A2P6PRN9_ROSCH Putative alliin lyase OS=…
159	FvH4_1g05080	chrFvb1	+	0.00282686	0.0489805	-0.361	AT3G24503.1 | aldehyde dehydrogenase 2C4 | Chr3:8919732-8923029 REVERSE LENGTH=501 | 201606; PREDICTED: aldehyde dehydrogenase family 2 member C4-like [Fragaria vesca subsp. vesca]; sp|Q56YU0|AL2C4_ARATH Aldehyde dehydrogenase family 2 member C4 OS=Arabidopsis thaliana OX=3702 GN=ALDH2C4 PE=1 SV=2; tr|A0A2P6RJI2|A0A2P6RJI2_ROSCH Putative oxidoreductase OS=Rosa chinensis OX=74649 GN=RchiOBHm_Chr2g…
165	FvH4_4g33290	chrFvb4	+	0.00131181	0.0285577	-0.134	AT3G07090.2 | PPPDE putative thiol peptidase family protein | Chr3:2243153-2244476 REVERSE LENGTH=265 | 201606; PREDICTED: desumoylating isopeptidase 1-like [Fragaria vesca subsp. vesca] &gt;gi|470122780|ref|XP_004297416.1| PREDICTED: desumoylating isopeptidase 1-like [Fragaria vesca subsp. vesca] &gt;gi|470122782|ref|XP_004297417.1| PREDICTED: desumoylating isopeptidase 1-like [Fragaria vesca su…
223	FvH4_6g50350	chrFvb6	+	0.00135136	0.0285577	0.363	AT5G40200.1 | DegP protease 9 | Chr5:16070402-16073101 FORWARD LENGTH=592 | 201606; PREDICTED: protease Do-like 9 [Fragaria vesca subsp. vesca]; sp|Q9FL12|DEGP9_ARATH Protease Do-like 9 OS=Arabidopsis thaliana OX=3702 GN=DEGP9 PE=1 SV=1; tr|A0A2P6S557|A0A2P6S557_ROSCH Putative peptidase Do OS=Rosa chinensis OX=74649 GN=RchiOBHm_Chr2g0170661 PE=4 SV=1
224	FvH4_6g50350	chrFvb6	+	2.39817e-06	0.000572764	0.469	AT5G40200.1 | DegP protease 9 | Chr5:16070402-16073101 FORWARD LENGTH=592 | 201606; PREDICTED: protease Do-like 9 [Fragaria vesca subsp. vesca]; sp|Q9FL12|DEGP9_ARATH Protease Do-like 9 OS=Arabidopsis thaliana OX=3702 GN=DEGP9 PE=1 SV=1; tr|A0A2P6S557|A0A2P6S557_ROSCH Putative peptidase Do OS=Rosa chinensis OX=74649 GN=RchiOBHm_Chr2g0170661 PE=4 SV=1
243	FvH4_2g06030	chrFvb2	+	0.00166057	0.0335155	0.174	AT4G25000.1 | alpha-amylase-like protein | Chr4:12852109-12853825 REVERSE LENGTH=423 | 201606; PREDICTED: LOW QUALITY PROTEIN: alpha-amylase-like [Fragaria vesca subsp. vesca]; sp|P17859|AMYA_VIGMU Alpha-amylase OS=Vigna mungo OX=3915 GN=AMY1.1 PE=2 SV=1; tr|A0A2P6PMB7|A0A2P6PMB7_ROSCH Alpha-amylase OS=Rosa chinensis OX=74649 GN=RchiOBHm_Chr6g0257251 PE=3 SV=1
288	FvH4_5g17090	chrFvb5	-	0.000234535	0.00891085	-0.025	AT3G18080.1 | B-S glucosidase 44 | Chr3:6191586-6194124 FORWARD LENGTH=512 | 201606; PREDICTED: beta-glucosidase 44-like [Fragaria vesca subsp. vesca]; sp|Q9LV33|BGL44_ARATH Beta-glucosidase 44 OS=Arabidopsis thaliana OX=3702 GN=BGLU44 PE=2 SV=1; tr|A0A2P6P1X2|A0A2P6P1X2_ROSCH Putative beta-glucosidase OS=Rosa chinensis OX=74649 GN=RchiOBHm_Chr7g0178731 PE=3 SV=1
322	FvH4_6g17980	chrFvb6	+	0.000843147	0.021197	-0.086	AT3G52930.1 | Aldolase superfamily protein | Chr3:19627383-19628874 REVERSE LENGTH=358 | 201606; PREDICTED: fructose-bisphosphate aldolase cytoplasmic isozyme-like isoform X1 [Fragaria vesca subsp. vesca]; sp|P17784|ALFC1_ORYSJ Fructose-bisphosphate aldolase 1, cytoplasmic OS=Oryza sativa subsp. japonica OX=39947 GN=FBA1 PE=1 SV=2; tr|Q9FUG7|Q9FUG7_FRAAN Fructose-bisphosphate aldolase OS=Fragaria…
342	FvH4_7g27620	chrFvb7	+	0.00283697	0.0489805	0.247	AT5G51460.4 | Haloacid dehalogenase-like hydrolase (HAD) superfamily protein | Chr5:20902266-20904292 FORWARD LENGTH=384 | 201606; PREDICTED: trehalose-phosphate phosphatase A [Fragaria vesca subsp. vesca] &gt;gi|764635264|ref|XP_011470083.1| PREDICTED: trehalose-phosphate phosphatase A [Fragaria vesca subsp. vesca] &gt;gi|764635268|ref|XP_011470084.1| PREDICTED: trehalose-phosphate phosphatase A…
404	FvH4_6g47460	chrFvb6	-	0.000111024	0.00611912	-0.459	AT3G57930.2 | rho GTPase-activating gacO-like protein | Chr3:21447250-21447675 REVERSE LENGTH=141 | 201606; PREDICTED: uncharacterized protein LOC101301705 [Fragaria vesca subsp. vesca]; tr|A0A2P6RDL9|A0A2P6RDL9_ROSCH Uncharacterized protein OS=Rosa chinensis OX=74649 GN=RchiOBHm_Chr3g0480181 PE=4 SV=1
422	FvH4_6g39510	chrFvb6	+	0.00174762	0.034306	-0.035	AT4G15110.1 | cytochrome P450%2C family 97%2C subfamily B%2C polypeptide 3 | Chr4:8629922-8632993 REVERSE LENGTH=580 | 201606; PREDICTED: cytochrome P450 97B2, chloroplastic [Fragaria vesca subsp. vesca] &gt;gi|764612305|ref|XP_011467680.1| PREDICTED: cytochrome P450 97B2, chloroplastic [Fragaria vesca subsp. vesca]; sp|O48921|C97B2_SOYBN Cytochrome P450 97B2, chloroplastic OS=Glycine max OX=3847…
423	FvH4_6g39370	chrFvb6	+	6.75073e-05	0.00403075	-0.131
447	FvH4_6g27910	chrFvb6	+	0	0	0.383	AT2G30900.1 | TRICHOME BIREFRINGENCE-LIKE 43 | Chr2:13150481-13152417 FORWARD LENGTH=368 | 201606; PREDICTED: protein trichome birefringence-like 43 [Fragaria vesca subsp. vesca]; sp|Q6DR10|TBL43_ARATH Protein trichome birefringence-like 43 OS=Arabidopsis thaliana OX=3702 GN=TBL43 PE=2 SV=1; tr|A0A251PZN5|A0A251PZN5_PRUPE Uncharacterized protein OS=Prunus persica OX=3760 GN=PRUPE_3G107900 PE=4 SV…
449	FvH4_6g27910	chrFvb6	+	0	0	0.382	AT2G30900.1 | TRICHOME BIREFRINGENCE-LIKE 43 | Chr2:13150481-13152417 FORWARD LENGTH=368 | 201606; PREDICTED: protein trichome birefringence-like 43 [Fragaria vesca subsp. vesca]; sp|Q6DR10|TBL43_ARATH Protein trichome birefringence-like 43 OS=Arabidopsis thaliana OX=3702 GN=TBL43 PE=2 SV=1; tr|A0A251PZN5|A0A251PZN5_PRUPE Uncharacterized protein OS=Prunus persica OX=3760 GN=PRUPE_3G107900 PE=4 SV…
451	FvH4_6g27910	chrFvb6	+	0	0	0.384	AT2G30900.1 | TRICHOME BIREFRINGENCE-LIKE 43 | Chr2:13150481-13152417 FORWARD LENGTH=368 | 201606; PREDICTED: protein trichome birefringence-like 43 [Fragaria vesca subsp. vesca]; sp|Q6DR10|TBL43_ARATH Protein trichome birefringence-like 43 OS=Arabidopsis thaliana OX=3702 GN=TBL43 PE=2 SV=1; tr|A0A251PZN5|A0A251PZN5_PRUPE Uncharacterized protein OS=Prunus persica OX=3760 GN=PRUPE_3G107900 PE=4 SV…
500	FvH4_6g19850	chrFvb6	+	0.00287624	0.0490673	-0.339	AT2G36060.1 | MMS ZWEI homologue 3 | Chr2:15143012-15143998 REVERSE LENGTH=145 | 201606; PREDICTED: ubiquitin-conjugating enzyme E2 variant 1C [Fragaria vesca subsp. vesca]; sp|Q9SJ44|UEV1C_ARATH Ubiquitin-conjugating enzyme E2 variant 1C OS=Arabidopsis thaliana OX=3702 GN=UEV1C PE=1 SV=1; tr|A0A2P6RCD6|A0A2P6RCD6_ROSCH Putative aminoacyltransferase, E1 ubiquitin-activating enzyme OS=Rosa chinens…
514	FvH4_6g15650	chrFvb6	-	0.000122904	0.00652303	0.266	AT2G37150.9 | RING/U-box superfamily protein | Chr2:15603748-15605988 REVERSE LENGTH=546 | 201606; PREDICTED: E3 ubiquitin-protein ligase MBR2 [Fragaria vesca subsp. vesca] &gt;gi|764616945|ref|XP_011468095.1| PREDICTED: E3 ubiquitin-protein ligase MBR2 [Fragaria vesca subsp. vesca] &gt;gi|764616951|ref|XP_011468096.1| PREDICTED: E3 ubiquitin-protein ligase MBR2 [Fragaria vesca subsp. vesca] &gt;…
517	FvH4_6g15650	chrFvb6	-	1.57473e-05	0.00205144	0.39	AT2G37150.9 | RING/U-box superfamily protein | Chr2:15603748-15605988 REVERSE LENGTH=546 | 201606; PREDICTED: E3 ubiquitin-protein ligase MBR2 [Fragaria vesca subsp. vesca] &gt;gi|764616945|ref|XP_011468095.1| PREDICTED: E3 ubiquitin-protein ligase MBR2 [Fragaria vesca subsp. vesca] &gt;gi|764616951|ref|XP_011468096.1| PREDICTED: E3 ubiquitin-protein ligase MBR2 [Fragaria vesca subsp. vesca] &gt;…
518	FvH4_6g15650	chrFvb6	-	8.23167e-05	0.00471839	0.244	AT2G37150.9 | RING/U-box superfamily protein | Chr2:15603748-15605988 REVERSE LENGTH=546 | 201606; PREDICTED: E3 ubiquitin-protein ligase MBR2 [Fragaria vesca subsp. vesca] &gt;gi|764616945|ref|XP_011468095.1| PREDICTED: E3 ubiquitin-protein ligase MBR2 [Fragaria vesca subsp. vesca] &gt;gi|764616951|ref|XP_011468096.1| PREDICTED: E3 ubiquitin-protein ligase MBR2 [Fragaria vesca subsp. vesca] &gt;…
519	FvH4_6g15650	chrFvb6	-	0.000340079	0.0101528	0.169	AT2G37150.9 | RING/U-box superfamily protein | Chr2:15603748-15605988 REVERSE LENGTH=546 | 201606; PREDICTED: E3 ubiquitin-protein ligase MBR2 [Fragaria vesca subsp. vesca] &gt;gi|764616945|ref|XP_011468095.1| PREDICTED: E3 ubiquitin-protein ligase MBR2 [Fragaria vesca subsp. vesca] &gt;gi|764616951|ref|XP_011468096.1| PREDICTED: E3 ubiquitin-protein ligase MBR2 [Fragaria vesca subsp. vesca] &gt;…
520	FvH4_6g15650	chrFvb6	-	3.79225e-05	0.00286015	0.317	AT2G37150.9 | RING/U-box superfamily protein | Chr2:15603748-15605988 REVERSE LENGTH=546 | 201606; PREDICTED: E3 ubiquitin-protein ligase MBR2 [Fragaria vesca subsp. vesca] &gt;gi|764616945|ref|XP_011468095.1| PREDICTED: E3 ubiquitin-protein ligase MBR2 [Fragaria vesca subsp. vesca] &gt;gi|764616951|ref|XP_011468096.1| PREDICTED: E3 ubiquitin-protein ligase MBR2 [Fragaria vesca subsp. vesca] &gt;…
521	FvH4_6g15650	chrFvb6	-	2.06655e-05	0.0021835	0.401	AT2G37150.9 | RING/U-box superfamily protein | Chr2:15603748-15605988 REVERSE LENGTH=546 | 201606; PREDICTED: E3 ubiquitin-protein ligase MBR2 [Fragaria vesca subsp. vesca] &gt;gi|764616945|ref|XP_011468095.1| PREDICTED: E3 ubiquitin-protein ligase MBR2 [Fragaria vesca subsp. vesca] &gt;gi|764616951|ref|XP_011468096.1| PREDICTED: E3 ubiquitin-protein ligase MBR2 [Fragaria vesca subsp. vesca] &gt;…
522	FvH4_6g15650	chrFvb6	-	2.80271e-05	0.00251018	0.253	AT2G37150.9 | RING/U-box superfamily protein | Chr2:15603748-15605988 REVERSE LENGTH=546 | 201606; PREDICTED: E3 ubiquitin-protein ligase MBR2 [Fragaria vesca subsp. vesca] &gt;gi|764616945|ref|XP_011468095.1| PREDICTED: E3 ubiquitin-protein ligase MBR2 [Fragaria vesca subsp. vesca] &gt;gi|764616951|ref|XP_011468096.1| PREDICTED: E3 ubiquitin-protein ligase MBR2 [Fragaria vesca subsp. vesca] &gt;…
523	FvH4_6g15650	chrFvb6	-	5.1005e-05	0.00348048	0.176	AT2G37150.9 | RING/U-box superfamily protein | Chr2:15603748-15605988 REVERSE LENGTH=546 | 201606; PREDICTED: E3 ubiquitin-protein ligase MBR2 [Fragaria vesca subsp. vesca] &gt;gi|764616945|ref|XP_011468095.1| PREDICTED: E3 ubiquitin-protein ligase MBR2 [Fragaria vesca subsp. vesca] &gt;gi|764616951|ref|XP_011468096.1| PREDICTED: E3 ubiquitin-protein ligase MBR2 [Fragaria vesca subsp. vesca] &gt;…
524	FvH4_6g15650	chrFvb6	-	2.28559e-05	0.0021835	0.326	AT2G37150.9 | RING/U-box superfamily protein | Chr2:15603748-15605988 REVERSE LENGTH=546 | 201606; PREDICTED: E3 ubiquitin-protein ligase MBR2 [Fragaria vesca subsp. vesca] &gt;gi|764616945|ref|XP_011468095.1| PREDICTED: E3 ubiquitin-protein ligase MBR2 [Fragaria vesca subsp. vesca] &gt;gi|764616951|ref|XP_011468096.1| PREDICTED: E3 ubiquitin-protein ligase MBR2 [Fragaria vesca subsp. vesca] &gt;…
581	FvH4_6g23310	chrFvb6	-	0.000946218	0.0229819	0.061
582	FvH4_6g23310	chrFvb6	-	0.00135959	0.0285577	0.064
600	FvH4_5g35940	chrFvb5	-	2.14264e-10	7.67601e-08	-0.949	AT5G49970.1 | pyridoxin (pyrodoxamine) 5'-phosphate oxidase | Chr5:20329213-20332900 FORWARD LENGTH=530 | 201606; PREDICTED: pyridoxine/pyridoxamine 5'-phosphate oxidase 1, chloroplastic [Fragaria vesca subsp. vesca]; sp|Q9LTX3|PPOX1_ARATH Pyridoxine/pyridoxamine 5'-phosphate oxidase 1, chloroplastic OS=Arabidopsis thaliana OX=3702 GN=PPOX1 PE=1 SV=1; tr|A0A2P6PH91|A0A2P6PH91_ROSCH NAD(P)H-hydrat…
601	FvH4_6g08120	chrFvb6	+	0.00188972	0.0356311	0.572	AT1G56700.4 | Peptidase C15%2C pyroglutamyl peptidase I-like protein | Chr1:21256743-21257640 FORWARD LENGTH=219 | 201606; PREDICTED: pyroglutamyl-peptidase 1-like protein [Fragaria vesca subsp. vesca] &gt;gi|764597683|ref|XP_011466198.1| PREDICTED: pyroglutamyl-peptidase 1-like protein [Fragaria vesca subsp. vesca] &gt;gi|764597687|ref|XP_011466199.1| PREDICTED: pyroglutamyl-peptidase 1-like pro…
602	FvH4_5g31200	chrFvb5	-	9.7494e-06	0.00174636	-0.329	AT2G38440.1 | SCAR homolog 2 | Chr2:16095550-16100851 FORWARD LENGTH=1399 | 201606; PREDICTED: uncharacterized protein LOC101303666 [Fragaria vesca subsp. vesca]; sp|Q5XPJ9|SCAR2_ARATH Protein SCAR2 OS=Arabidopsis thaliana OX=3702 GN=SCAR2 PE=1 SV=1; tr|A0A2P6R8L5|A0A2P6R8L5_ROSCH Putative SCAR/WAVE family protein OS=Rosa chinensis OX=74649 GN=RchiOBHm_Chr3g0461041 PE=4 SV=1
606	FvH4_5g29300	chrFvb5	-	0.000566021	0.0150205	-0.232	AT1G73790.1 | mitotic-spindle organizing 1B-like protein (DUF3743) | Chr1:27745019-27745222 FORWARD LENGTH=67 | 201606; PREDICTED: mitotic-spindle organizing protein 1A-like [Fragaria vesca subsp. vesca] &gt;gi|764588022|ref|XP_011464849.1| PREDICTED: mitotic-spindle organizing protein 1A-like [Fragaria vesca subsp. vesca]; sp|Q9C9T3|MZT1A_ARATH Mitotic-spindle organizing protein 1A OS=Arabidopsi…
607	FvH4_5g29300	chrFvb5	-	0.000837168	0.021197	-0.185	AT1G73790.1 | mitotic-spindle organizing 1B-like protein (DUF3743) | Chr1:27745019-27745222 FORWARD LENGTH=67 | 201606; PREDICTED: mitotic-spindle organizing protein 1A-like [Fragaria vesca subsp. vesca] &gt;gi|764588022|ref|XP_011464849.1| PREDICTED: mitotic-spindle organizing protein 1A-like [Fragaria vesca subsp. vesca]; sp|Q9C9T3|MZT1A_ARATH Mitotic-spindle organizing protein 1A OS=Arabidopsi…
662	FvH4_3g10220	chrFvb3	+	0.0022623	0.0415624	0.079	AT4G20930.1 | 6-phosphogluconate dehydrogenase family protein | Chr4:11198627-11201036 REVERSE LENGTH=347 | 201606; PREDICTED: probable 3-hydroxyisobutyrate dehydrogenase, mitochondrial isoform X2 [Fragaria vesca subsp. vesca]; sp|Q9SUC0|3HIDH_ARATH Probable 3-hydroxyisobutyrate dehydrogenase, mitochondrial OS=Arabidopsis thaliana OX=3702 GN=At4g20930 PE=2 SV=3; tr|A0A2P6Q665|A0A2P6Q665_ROSCH 3-h…
724	FvH4_7g03740	chrFvb7	+	0.000301247	0.00959303	-0.534	AT4G31460.1 | Ribosomal L28 family | Chr4:15259773-15260847 REVERSE LENGTH=212 | 201606; PREDICTED: 54S ribosomal protein L24, mitochondrial-like [Fragaria vesca subsp. vesca]; sp|P36525|RM24_YEAST 54S ribosomal protein L24, mitochondrial OS=Saccharomyces cerevisiae (strain ATCC 204508 / S288c) OX=559292 GN=MRPL24 PE=1 SV=2; tr|A0A2P6PZT2|A0A2P6PZT2_ROSCH Putative ribosomal protein L28/L24 OS=Ros…
743	FvH4_7g03740	chrFvb7	+	0.000350615	0.0102537	-0.195	AT4G31460.1 | Ribosomal L28 family | Chr4:15259773-15260847 REVERSE LENGTH=212 | 201606; PREDICTED: 54S ribosomal protein L24, mitochondrial-like [Fragaria vesca subsp. vesca]; sp|P36525|RM24_YEAST 54S ribosomal protein L24, mitochondrial OS=Saccharomyces cerevisiae (strain ATCC 204508 / S288c) OX=559292 GN=MRPL24 PE=1 SV=2; tr|A0A2P6PZT2|A0A2P6PZT2_ROSCH Putative ribosomal protein L28/L24 OS=Ros…
744	FvH4_7g03740	chrFvb7	+	0.000323562	0.0100797	-0.205	AT4G31460.1 | Ribosomal L28 family | Chr4:15259773-15260847 REVERSE LENGTH=212 | 201606; PREDICTED: 54S ribosomal protein L24, mitochondrial-like [Fragaria vesca subsp. vesca]; sp|P36525|RM24_YEAST 54S ribosomal protein L24, mitochondrial OS=Saccharomyces cerevisiae (strain ATCC 204508 / S288c) OX=559292 GN=MRPL24 PE=1 SV=2; tr|A0A2P6PZT2|A0A2P6PZT2_ROSCH Putative ribosomal protein L28/L24 OS=Ros…
745	FvH4_7g03740	chrFvb7	+	0.00025275	0.00891085	-0.227	AT4G31460.1 | Ribosomal L28 family | Chr4:15259773-15260847 REVERSE LENGTH=212 | 201606; PREDICTED: 54S ribosomal protein L24, mitochondrial-like [Fragaria vesca subsp. vesca]; sp|P36525|RM24_YEAST 54S ribosomal protein L24, mitochondrial OS=Saccharomyces cerevisiae (strain ATCC 204508 / S288c) OX=559292 GN=MRPL24 PE=1 SV=2; tr|A0A2P6PZT2|A0A2P6PZT2_ROSCH Putative ribosomal protein L28/L24 OS=Ros…
849	FvH4_2g14101	chrFvb2	-	4.10374e-05	0.00294033	-0.138	AT5G60230.1 | splicing endonuclease 2 | Chr5:24250185-24250937 REVERSE LENGTH=250 | 201606; PREDICTED: uncharacterized protein LOC101291404 isoform X1 [Fragaria vesca subsp. vesca]; sp|Q9LSS3|SEN22_ARATH tRNA-splicing endonuclease subunit Sen2-2 OS=Arabidopsis thaliana OX=3702 GN=SEN2 PE=2 SV=1; tr|A0A2P6PS62|A0A2P6PS62_ROSCH tRNA-splicing endonuclease subunit Sen2 OS=Rosa chinensis OX=74649 GN=R…
857	FvH4_7g04420	chrFvb7	-	1.21039e-05	0.00192721	-0.147	AT4G10180.1 | light-mediated development protein 1 / deetiolated1 (DET1) | Chr4:6346543-6349146 FORWARD LENGTH=543 | 201606; PREDICTED: light-mediated development protein DET1 isoform X4 [Fragaria vesca subsp. vesca]; sp|Q9ZNU6|DET1_SOLLC Light-mediated development protein DET1 OS=Solanum lycopersicum OX=4081 GN=DET1 PE=1 SV=1; tr|A0A2P6SB33|A0A2P6SB33_ROSCH Putative de-etiolated protein 1, Det1 …
860	FvH4_7g04420	chrFvb7	-	2.23465e-05	0.0021835	-0.205	AT4G10180.1 | light-mediated development protein 1 / deetiolated1 (DET1) | Chr4:6346543-6349146 FORWARD LENGTH=543 | 201606; PREDICTED: light-mediated development protein DET1 isoform X4 [Fragaria vesca subsp. vesca]; sp|Q9ZNU6|DET1_SOLLC Light-mediated development protein DET1 OS=Solanum lycopersicum OX=4081 GN=DET1 PE=1 SV=1; tr|A0A2P6SB33|A0A2P6SB33_ROSCH Putative de-etiolated protein 1, Det1 …
864	FvH4_7g04420	chrFvb7	-	0.000682387	0.0177793	-0.243	AT4G10180.1 | light-mediated development protein 1 / deetiolated1 (DET1) | Chr4:6346543-6349146 FORWARD LENGTH=543 | 201606; PREDICTED: light-mediated development protein DET1 isoform X4 [Fragaria vesca subsp. vesca]; sp|Q9ZNU6|DET1_SOLLC Light-mediated development protein DET1 OS=Solanum lycopersicum OX=4081 GN=DET1 PE=1 SV=1; tr|A0A2P6SB33|A0A2P6SB33_ROSCH Putative de-etiolated protein 1, Det1 …
865	FvH4_7g04420	chrFvb7	-	6.13133e-05	0.00382008	-0.57	AT4G10180.1 | light-mediated development protein 1 / deetiolated1 (DET1) | Chr4:6346543-6349146 FORWARD LENGTH=543 | 201606; PREDICTED: light-mediated development protein DET1 isoform X4 [Fragaria vesca subsp. vesca]; sp|Q9ZNU6|DET1_SOLLC Light-mediated development protein DET1 OS=Solanum lycopersicum OX=4081 GN=DET1 PE=1 SV=1; tr|A0A2P6SB33|A0A2P6SB33_ROSCH Putative de-etiolated protein 1, Det1 …
874	FvH4_2g12830	chrFvb2	-	0.000163605	0.00781485	-0.334	AT5G09360.1 | laccase 14 | Chr5:2906426-2908658 REVERSE LENGTH=569 | 201606; PREDICTED: laccase-14-like isoform X2 [Fragaria vesca subsp. vesca] &gt;gi|764532563|ref|XP_011458459.1| PREDICTED: laccase-14-like isoform X2 [Fragaria vesca subsp. vesca]; sp|Q6Z8L2|LAC9_ORYSJ Putative laccase-9 OS=Oryza sativa subsp. japonica OX=39947 GN=LAC9 PE=3 SV=1; tr|A0A2P6PRJ9|A0A2P6PRJ9_ROSCH Laccase OS=Rosa c…
877	FvH4_2g12830	chrFvb2	-	0.000901208	0.022266	-0.289	AT5G09360.1 | laccase 14 | Chr5:2906426-2908658 REVERSE LENGTH=569 | 201606; PREDICTED: laccase-14-like isoform X2 [Fragaria vesca subsp. vesca] &gt;gi|764532563|ref|XP_011458459.1| PREDICTED: laccase-14-like isoform X2 [Fragaria vesca subsp. vesca]; sp|Q6Z8L2|LAC9_ORYSJ Putative laccase-9 OS=Oryza sativa subsp. japonica OX=39947 GN=LAC9 PE=3 SV=1; tr|A0A2P6PRJ9|A0A2P6PRJ9_ROSCH Laccase OS=Rosa c…
878	FvH4_2g12830	chrFvb2	-	0.000142881	0.00731243	-0.458	AT5G09360.1 | laccase 14 | Chr5:2906426-2908658 REVERSE LENGTH=569 | 201606; PREDICTED: laccase-14-like isoform X2 [Fragaria vesca subsp. vesca] &gt;gi|764532563|ref|XP_011458459.1| PREDICTED: laccase-14-like isoform X2 [Fragaria vesca subsp. vesca]; sp|Q6Z8L2|LAC9_ORYSJ Putative laccase-9 OS=Oryza sativa subsp. japonica OX=39947 GN=LAC9 PE=3 SV=1; tr|A0A2P6PRJ9|A0A2P6PRJ9_ROSCH Laccase OS=Rosa c…
942	FvH4_4g06912	chrFvb4	+	0.000409696	0.0115117	0.119	AT5G57110.3 | autoinhibited Ca2+ -ATPase%2C isoform 8 | Chr5:23109729-23116857 REVERSE LENGTH=1074 | 201606; PREDICTED: calcium-transporting ATPase 10, plasma membrane-type-like isoform X7 [Fragaria vesca subsp. vesca] &gt;gi|764587137|ref|XP_011464739.1| PREDICTED: calcium-transporting ATPase 10, plasma membrane-type-like isoform X7 [Fragaria vesca subsp. vesca]; sp|Q9LF79|ACA8_ARATH Calcium-tra…
958	FvH4_3g06440	chrFvb3	-	0.000333232	0.0101528	0.39	AT1G29530.1 | hypothetical protein | Chr1:10325553-10326651 REVERSE LENGTH=236 | 201606; PREDICTED: protein SPT2 homolog [Fragaria vesca subsp. vesca] &gt;gi|764553310|ref|XP_011460388.1| PREDICTED: protein SPT2 homolog [Fragaria vesca subsp. vesca] &gt;gi|764553318|ref|XP_011460389.1| PREDICTED: protein SPT2 homolog [Fragaria vesca subsp. vesca]; tr|A0A2P6Q592|A0A2P6Q592_ROSCH Uncharacterized pr…
959	FvH4_3g06440	chrFvb3	-	0.00131787	0.0285577	0.239	AT1G29530.1 | hypothetical protein | Chr1:10325553-10326651 REVERSE LENGTH=236 | 201606; PREDICTED: protein SPT2 homolog [Fragaria vesca subsp. vesca] &gt;gi|764553310|ref|XP_011460388.1| PREDICTED: protein SPT2 homolog [Fragaria vesca subsp. vesca] &gt;gi|764553318|ref|XP_011460389.1| PREDICTED: protein SPT2 homolog [Fragaria vesca subsp. vesca]; tr|A0A2P6Q592|A0A2P6Q592_ROSCH Uncharacterized pr…
963	FvH4_1g11342	chrFvb1	-	0.00255939	0.0458451	0.171	AT1G20120.1 | GDSL-like Lipase/Acylhydrolase superfamily protein | Chr1:6975504-6977123 FORWARD LENGTH=402 | 201606; PREDICTED: GDSL esterase/lipase At1g20120-like [Fragaria vesca subsp. vesca]; sp|P0DKJ6|GDL4_ARATH GDSL esterase/lipase At1g20120 OS=Arabidopsis thaliana OX=3702 GN=At1g20120 PE=2 SV=1; tr|A0A2P6RLT7|A0A2P6RLT7_ROSCH Putative triacylglycerol lipase OS=Rosa chinensis OX=74649 GN=Rch…
1044	FvH4_1g01320	chrFvb1	-	0.00131284	0.0285577	0.304	AT5G58200.2 | Calcineurin-like metallo-phosphoesterase superfamily protein | Chr5:23549605-23551972 FORWARD LENGTH=309 | 201606; PREDICTED: uncharacterized protein LOC101305872 isoform X2 [Fragaria vesca subsp. vesca]; tr|A0A2P6RIB8|A0A2P6RIB8_ROSCH Uncharacterized protein OS=Rosa chinensis OX=74649 GN=RchiOBHm_Chr2g0086151 PE=4 SV=1
1074	FvH4_4g09040	chrFvb4	+	0.000502443	0.0135849	-0.21	AT1G76120.2 | Pseudouridine synthase family protein | Chr1:28559224-28560294 REVERSE LENGTH=356 | 201606; PREDICTED: uncharacterized protein LOC101300812 [Fragaria vesca subsp. vesca]; tr|A0A2P6PZG3|A0A2P6PZG3_ROSCH Putative mitochondrial tRNA pseudouridine(27/28) synthase OS=Rosa chinensis OX=74649 GN=RchiOBHm_Chr6g0303831 PE=4 SV=1
1105	FvH4_2g15020	chrFvb2	+	0.00130858	0.0285577	-0.311	AT5G25800.1 | Polynucleotidyl transferase%2C ribonuclease H-like superfamily protein | Chr5:8979761-8982724 REVERSE LENGTH=567 | 201606; PREDICTED: small RNA degrading nuclease 5 [Fragaria vesca subsp. vesca]; sp|Q8L7M4|SDN5_ARATH Small RNA degrading nuclease 5 OS=Arabidopsis thaliana OX=3702 GN=SDN5 PE=2 SV=2; tr|A0A2P6PSJ7|A0A2P6PSJ7_ROSCH Putative exoribonuclease II OS=Rosa chinensis OX=74649 …
1139	FvH4_1g23920	chrFvb1	-	0.00105116	0.0246937	0.15	AT5G09880.1 | Splicing factor%2C CC1-like protein | Chr5:3081646-3085179 REVERSE LENGTH=527 | 201606; PREDICTED: RNA-binding protein 39 [Fragaria vesca subsp. vesca]; sp|O13845|RSD1_SCHPO RNA-binding protein rsd1 OS=Schizosaccharomyces pombe (strain 972 / ATCC 24843) OX=284812 GN=rsd1 PE=1 SV=2; tr|A0A2P6RS60|A0A2P6RS60_ROSCH Putative splicing factor, RBM39, splicing factor RBM39, linker OS=Rosa …
1189	FvH4_6g06441	chrFvb6	-	5.8264e-05	0.00379511	-0.667	AT5G27680.6 | RECQ helicase SIM | Chr5:9794244-9798637 REVERSE LENGTH=831 | 201606; PREDICTED: ATP-dependent DNA helicase Q-like SIM isoform X2 [Fragaria vesca subsp. vesca]; sp|Q9FT69|RQSIM_ARATH ATP-dependent DNA helicase Q-like SIM OS=Arabidopsis thaliana OX=3702 GN=RECQSIM PE=2 SV=1; tr|A0A2P6R728|A0A2P6R728_ROSCH ATP-dependent DNA helicase OS=Rosa chinensis OX=74649 GN=RchiOBHm_Chr3g0455521 …
1238	FvH4_2g05731	chrFvb2	+	0.000236946	0.00891085	0.673	AT3G19370.3 | filament-like protein (DUF869) | Chr3:6711046-6713494 FORWARD LENGTH=704 | 201606; PREDICTED: filament-like plant protein 7 [Fragaria vesca subsp. vesca] &gt;gi|764533847|ref|XP_011458563.1| PREDICTED: filament-like plant protein 7 [Fragaria vesca subsp. vesca] &gt;gi|764533852|ref|XP_011458564.1| PREDICTED: filament-like plant protein 7 [Fragaria vesca subsp. vesca]; sp|Q9SLN1|FPP7…
1239	FvH4_2g05731	chrFvb2	+	0.000169842	0.0078511	0.584	AT3G19370.3 | filament-like protein (DUF869) | Chr3:6711046-6713494 FORWARD LENGTH=704 | 201606; PREDICTED: filament-like plant protein 7 [Fragaria vesca subsp. vesca] &gt;gi|764533847|ref|XP_011458563.1| PREDICTED: filament-like plant protein 7 [Fragaria vesca subsp. vesca] &gt;gi|764533852|ref|XP_011458564.1| PREDICTED: filament-like plant protein 7 [Fragaria vesca subsp. vesca]; sp|Q9SLN1|FPP7…
1274	FvH4_4g08140	chrFvb4	-	0.000424563	0.0117	0.107	AT3G02920.1 | Replication protein A%2C subunit RPA32 | Chr3:651844-654189 REVERSE LENGTH=278 | 201606; PREDICTED: replication protein A 32 kDa subunit B-like [Fragaria vesca subsp. vesca]; sp|Q8LFJ8|RFA2B_ARATH Replication protein A 32 kDa subunit B OS=Arabidopsis thaliana OX=3702 GN=RPA2B PE=2 SV=1; tr|A0A2P6QTE5|A0A2P6QTE5_ROSCH Putative replication factor A protein OS=Rosa chinensis OX=74649 G…
1284	FvH4_3g46100	chrFvb3	+	0.000249316	0.00891085	0.255	AT4G20350.6 | oxidoreductase | Chr4:10988391-10989733 FORWARD LENGTH=241 | 201606; PREDICTED: alpha-ketoglutarate-dependent dioxygenase alkB homolog 6 [Fragaria vesca subsp. vesca]; sp|Q8K2U2|ALKB6_MOUSE Alpha-ketoglutarate-dependent dioxygenase alkB homolog 6 OS=Mus musculus OX=10090 GN=Alkbh6 PE=2 SV=3; tr|A0A2P6QNS1|A0A2P6QNS1_ROSCH Putative alpha-ketoglutarate-dependent dioxygenase AlkB OS=Ro…
1287	FvH4_3g46100	chrFvb3	+	0.000229803	0.00891085	0.229	AT4G20350.6 | oxidoreductase | Chr4:10988391-10989733 FORWARD LENGTH=241 | 201606; PREDICTED: alpha-ketoglutarate-dependent dioxygenase alkB homolog 6 [Fragaria vesca subsp. vesca]; sp|Q8K2U2|ALKB6_MOUSE Alpha-ketoglutarate-dependent dioxygenase alkB homolog 6 OS=Mus musculus OX=10090 GN=Alkbh6 PE=2 SV=3; tr|A0A2P6QNS1|A0A2P6QNS1_ROSCH Putative alpha-ketoglutarate-dependent dioxygenase AlkB OS=Ro…
1290	FvH4_3g46100	chrFvb3	+	0.000228693	0.00891085	0.245	AT4G20350.6 | oxidoreductase | Chr4:10988391-10989733 FORWARD LENGTH=241 | 201606; PREDICTED: alpha-ketoglutarate-dependent dioxygenase alkB homolog 6 [Fragaria vesca subsp. vesca]; sp|Q8K2U2|ALKB6_MOUSE Alpha-ketoglutarate-dependent dioxygenase alkB homolog 6 OS=Mus musculus OX=10090 GN=Alkbh6 PE=2 SV=3; tr|A0A2P6QNS1|A0A2P6QNS1_ROSCH Putative alpha-ketoglutarate-dependent dioxygenase AlkB OS=Ro…
1292	FvH4_3g46100	chrFvb3	+	0.000261169	0.00891085	0.24	AT4G20350.6 | oxidoreductase | Chr4:10988391-10989733 FORWARD LENGTH=241 | 201606; PREDICTED: alpha-ketoglutarate-dependent dioxygenase alkB homolog 6 [Fragaria vesca subsp. vesca]; sp|Q8K2U2|ALKB6_MOUSE Alpha-ketoglutarate-dependent dioxygenase alkB homolog 6 OS=Mus musculus OX=10090 GN=Alkbh6 PE=2 SV=3; tr|A0A2P6QNS1|A0A2P6QNS1_ROSCH Putative alpha-ketoglutarate-dependent dioxygenase AlkB OS=Ro…
1320	FvH4_3g27630	chrFvb3	-	0.00136204	0.0285577	-0.667
1321	FvH4_3g27630	chrFvb3	-	0.00280966	0.0489805	-0.543
1325	FvH4_4g10500	chrFvb4	-	0.000210638	0.00891085	0.117	AT2G30695.3 | bacterial trigger factor | Chr2:13079269-13081095 REVERSE LENGTH=199 | 201606; PREDICTED: uncharacterized protein LOC101297502 [Fragaria vesca subsp. vesca]; sp|Q8DLI3|TIG_THEEB Trigger factor OS=Thermosynechococcus elongatus (strain BP-1) OX=197221 GN=tig PE=3 SV=1; tr|A0A2P6QUD4|A0A2P6QUD4_ROSCH Putative trigger factor OS=Rosa chinensis OX=74649 GN=RchiOBHm_Chr4g0406061 PE=4 SV=1
1337	FvH4_3g29931	chrFvb3	+	2.16185e-05	0.0021835	0.236
1348	FvH4_6g08720	chrFvb6	+	0.0018186	0.0347474	-0.418	PREDICTED: uncharacterized protein LOC101311974 isoform X4 [Fragaria vesca subsp. vesca]; tr|A0A2P6R821|A0A2P6R821_ROSCH Uncharacterized protein OS=Rosa chinensis OX=74649 GN=RchiOBHm_Chr3g0458901 PE=4 SV=1
1368	FvH4_6g08720	chrFvb6	+	0.00243317	0.0441359	-0.583	PREDICTED: uncharacterized protein LOC101311974 isoform X4 [Fragaria vesca subsp. vesca]; tr|A0A2P6R821|A0A2P6R821_ROSCH Uncharacterized protein OS=Rosa chinensis OX=74649 GN=RchiOBHm_Chr3g0458901 PE=4 SV=1
1433	FvH4_4g14750	chrFvb4	+	0.00137745	0.0285577	-0.248	AT1G08970.4 | nuclear factor Y%2C subunit C9 | Chr1:2883144-2883839 FORWARD LENGTH=231 | 201606; PREDICTED: nuclear transcription factor Y subunit C-9-like [Fragaria vesca subsp. vesca] &gt;gi|470121771|ref|XP_004296934.1| PREDICTED: nuclear transcription factor Y subunit C-9-like [Fragaria vesca subsp. vesca] &gt;gi|470121773|ref|XP_004296935.1| PREDICTED: nuclear transcription factor Y subunit …
1465	FvH4_3g40413	chrFvb3	+	0.001395	0.0285577	-0.467	AT1G06900.1 | Insulinase (Peptidase family M16) family protein | Chr1:2115155-2120635 REVERSE LENGTH=1024 | 201606; PREDICTED: insulin-degrading enzyme-like [Fragaria vesca subsp. vesca]; sp|F4HNU6|NRDC_ARATH Nardilysin-like OS=Arabidopsis thaliana OX=3702 GN=At1g06900 PE=2 SV=1; tr|A0A2P6QKU3|A0A2P6QKU3_ROSCH Putative insulysin OS=Rosa chinensis OX=74649 GN=RchiOBHm_Chr5g0073041 PE=3 SV=1
1497	FvH4_6g42171	chrFvb6	+	0.000301173	0.00959303	-0.123	AT3G15850.1 | fatty acid desaturase 5 | Chr3:5359087-5360998 FORWARD LENGTH=371 | 201606; PREDICTED: palmitoyl-monogalactosyldiacylglycerol delta-7 desaturase, chloroplastic-like isoform X3 [Fragaria vesca subsp. vesca]; sp|Q949X0|ADS3_ARATH Palmitoyl-monogalactosyldiacylglycerol delta-7 desaturase, chloroplastic OS=Arabidopsis thaliana OX=3702 GN=ADS3 PE=1 SV=2; tr|A0A2P6S1R3|A0A2P6S1R3_ROSCH Pu…
1498	FvH4_6g42171	chrFvb6	+	0.000152785	0.00754968	-0.129	AT3G15850.1 | fatty acid desaturase 5 | Chr3:5359087-5360998 FORWARD LENGTH=371 | 201606; PREDICTED: palmitoyl-monogalactosyldiacylglycerol delta-7 desaturase, chloroplastic-like isoform X3 [Fragaria vesca subsp. vesca]; sp|Q949X0|ADS3_ARATH Palmitoyl-monogalactosyldiacylglycerol delta-7 desaturase, chloroplastic OS=Arabidopsis thaliana OX=3702 GN=ADS3 PE=1 SV=2; tr|A0A2P6S1R3|A0A2P6S1R3_ROSCH Pu…
1511	FvH4_7g27650	chrFvb7	+	0.00181331	0.0347474	0.254
1573	FvH4_2g12780	chrFvb2	-	0.000282792	0.0094242	0.142	AT1G34150.1 | Pseudouridine synthase family protein | Chr1:12436086-12439237 FORWARD LENGTH=446 | 201606; PREDICTED: LOW QUALITY PROTEIN: tRNA pseudouridine(38/39) synthase [Fragaria vesca subsp. vesca]; sp|Q9BZE2|PUS3_HUMAN tRNA pseudouridine(38/39) synthase OS=Homo sapiens OX=9606 GN=PUS3 PE=1 SV=3; tr|A0A2P6PRI2|A0A2P6PRI2_ROSCH tRNA pseudouridine synthase OS=Rosa chinensis OX=74649 GN=RchiOBH…
1576	FvH4_5g15780	chrFvb5	-	0.0017189	0.0342109	-0.118	AT1G74770.1 | zinc ion binding protein | Chr1:28089695-28094834 REVERSE LENGTH=1259 | 201606; PREDICTED: uncharacterized protein LOC101310711 [Fragaria vesca subsp. vesca]; sp|F4HVS0|BTSL2_ARATH Zinc finger protein BRUTUS-like At1g74770 OS=Arabidopsis thaliana OX=3702 GN=At1g74770 PE=2 SV=1; tr|A0A2P6P2C7|A0A2P6P2C7_ROSCH Putative aminoacyltransferase, E1 ubiquitin-activating enzyme OS=Rosa chine…
1584	FvH4_5g00320	chrFvb5	-	3.59566e-05	0.00286015	-0.604	AT2G45190.1 | Plant-specific transcription factor YABBY family protein | Chr2:18628450-18630552 REVERSE LENGTH=229 | 201606; PREDICTED: protein YABBY 4-like [Fragaria vesca subsp. vesca]; sp|O22152|YAB1_ARATH Axial regulator YABBY 1 OS=Arabidopsis thaliana OX=3702 GN=YAB1 PE=1 SV=1; tr|A0A2P6P848|A0A2P6P848_ROSCH Putative transcription factor C2C2-YABBY family OS=Rosa chinensis OX=74649 GN=RchiOB…

## Sheet: Sheet3
Sheet name	Sheet3
Description	Genes with SE in Asexual reproduction of IT4
Table showing geneID, chromosome, strand, P valuem, FDR, inclusive level difference, and annotation of Genes with SE event.
ID	GeneID	chr	strand	PValue	FDR	IncLevelDifference
1	FvH4_7g30801	chrFvb7	+	0.00116185	0.0237374	0.123	AT1G48900.2 | Signal recognition particle%2C SRP54 subunit protein | Chr1:18085031-18087743 REVERSE LENGTH=431 | 201606; PREDICTED: proteasome subunit beta type-5-like [Fragaria vesca subsp. vesca]; sp|P49972|SR542_SOLLC Signal recognition particle 54 kDa protein 2 OS=Solanum lycopersicum OX=4081 PE=2 SV=1; tr|A0A2P6Q0U4|A0A2P6Q0U4_ROSCH Signal recognition particle 54 kDa protein OS=Rosa chinensi…
31	FvH4_6g40890	chrFvb6	+	0.000205689	0.00700396	-0.103	AT2G04900.1 | hypothetical protein | Chr2:1722500-1723606 FORWARD LENGTH=128 | 201606; PREDICTED: transmembrane protein 256 homolog [Fragaria vesca subsp. vesca]; sp|A4K526|TM256_BUFGR Transmembrane protein 256 homolog OS=Bufo gargarizans OX=30331 PE=3 SV=1; tr|A0A2P6S1F8|A0A2P6S1F8_ROSCH Uncharacterized protein OS=Rosa chinensis OX=74649 GN=RchiOBHm_Chr2g0156461 PE=4 SV=1
34	FvH4_6g40140	chrFvb6	-	4.33686e-08	9.59892e-06	0.281	AT3G22330.1 | putative mitochondrial RNA helicase 2 | Chr3:7892641-7895145 FORWARD LENGTH=616 | 201606; PREDICTED: DEAD-box ATP-dependent RNA helicase 53-like [Fragaria vesca subsp. vesca]; sp|Q9LUW5|RH53_ARATH DEAD-box ATP-dependent RNA helicase 53, mitochondrial OS=Arabidopsis thaliana OX=3702 GN=RH53 PE=1 SV=1; tr|A0A2P6S110|A0A2P6S110_ROSCH Putative RNA helicase OS=Rosa chinensis OX=74649 GN=…
42	FvH4_6g27490	chrFvb6	-	0.00214435	0.0351568	0.12	AT3G58640.2 | Mitogen activated protein kinase kinase kinase-like protein | Chr3:21687153-21692675 REVERSE LENGTH=809 | 201606; PREDICTED: serine/threonine-protein kinase EDR1 isoform X1 [Fragaria vesca subsp. vesca] &gt;gi|764605269|ref|XP_011466959.1| PREDICTED: serine/threonine-protein kinase EDR1 isoform X1 [Fragaria vesca subsp. vesca] &gt;gi|764605273|ref|XP_011466960.1| PREDICTED: serine/t…
87	FvH4_4g34660	chrFvb4	-	0.000266661	0.0080483	0.088	AT1G23800.1 | aldehyde dehydrogenase 2B7 | Chr1:8412238-8414804 REVERSE LENGTH=534 | 201606; PREDICTED: aldehyde dehydrogenase family 2 member B7, mitochondrial-like [Fragaria vesca subsp. vesca]; sp|Q8S528|AL2B7_ARATH Aldehyde dehydrogenase family 2 member B7, mitochondrial OS=Arabidopsis thaliana OX=3702 GN=ALDH2B7 PE=1 SV=2; tr|A0A2P6R409|A0A2P6R409_ROSCH Putative oxidoreductase OS=Rosa chinen…
88	FvH4_4g34660	chrFvb4	-	2.82326e-05	0.00220546	0.059	AT1G23800.1 | aldehyde dehydrogenase 2B7 | Chr1:8412238-8414804 REVERSE LENGTH=534 | 201606; PREDICTED: aldehyde dehydrogenase family 2 member B7, mitochondrial-like [Fragaria vesca subsp. vesca]; sp|Q8S528|AL2B7_ARATH Aldehyde dehydrogenase family 2 member B7, mitochondrial OS=Arabidopsis thaliana OX=3702 GN=ALDH2B7 PE=1 SV=2; tr|A0A2P6R409|A0A2P6R409_ROSCH Putative oxidoreductase OS=Rosa chinen…
89	FvH4_4g34660	chrFvb4	-	0.00271051	0.0400705	0.037	AT1G23800.1 | aldehyde dehydrogenase 2B7 | Chr1:8412238-8414804 REVERSE LENGTH=534 | 201606; PREDICTED: aldehyde dehydrogenase family 2 member B7, mitochondrial-like [Fragaria vesca subsp. vesca]; sp|Q8S528|AL2B7_ARATH Aldehyde dehydrogenase family 2 member B7, mitochondrial OS=Arabidopsis thaliana OX=3702 GN=ALDH2B7 PE=1 SV=2; tr|A0A2P6R409|A0A2P6R409_ROSCH Putative oxidoreductase OS=Rosa chinen…
92	FvH4_4g34660	chrFvb4	-	0.00109603	0.0227427	0.09	AT1G23800.1 | aldehyde dehydrogenase 2B7 | Chr1:8412238-8414804 REVERSE LENGTH=534 | 201606; PREDICTED: aldehyde dehydrogenase family 2 member B7, mitochondrial-like [Fragaria vesca subsp. vesca]; sp|Q8S528|AL2B7_ARATH Aldehyde dehydrogenase family 2 member B7, mitochondrial OS=Arabidopsis thaliana OX=3702 GN=ALDH2B7 PE=1 SV=2; tr|A0A2P6R409|A0A2P6R409_ROSCH Putative oxidoreductase OS=Rosa chinen…
102	FvH4_5g23610	chrFvb5	+	0.00123113	0.0247719	0.139	AT4G19020.2 | chromomethylase 2 | Chr4:10414526-10420936 FORWARD LENGTH=1247 | 201606; PREDICTED: DNA (cytosine-5)-methyltransferase CMT2 isoform X2 [Fragaria vesca subsp. vesca]; sp|Q94F87|CMT2_ARATH DNA (cytosine-5)-methyltransferase CMT2 OS=Arabidopsis thaliana OX=3702 GN=CMT2 PE=2 SV=3; tr|A0A2P6PAV3|A0A2P6PAV3_ROSCH Cytosine-specific methyltransferase OS=Rosa chinensis OX=74649 GN=RchiOBHm_C…
123	FvH4_4g30930	chrFvb4	+	0.000191419	0.00700396	0.667	AT1G14040.1 | EXS (ERD1/XPR1/SYG1) family protein | Chr1:4810488-4814543 FORWARD LENGTH=813 | 201606; PREDICTED: phosphate transporter PHO1 homolog 3-like [Fragaria vesca subsp. vesca]; sp|Q6R8G7|PHO13_ARATH Phosphate transporter PHO1 homolog 3 OS=Arabidopsis thaliana OX=3702 GN=PHO1;H3 PE=2 SV=2; tr|A0A2P6R2R3|A0A2P6R2R3_ROSCH Putative SPX domain-containing protein OS=Rosa chinensis OX=74649 GN=…
175	FvH4_4g33290	chrFvb4	+	0.00154146	0.0280419	-0.053	AT3G07090.2 | PPPDE putative thiol peptidase family protein | Chr3:2243153-2244476 REVERSE LENGTH=265 | 201606; PREDICTED: desumoylating isopeptidase 1-like [Fragaria vesca subsp. vesca] &gt;gi|470122780|ref|XP_004297416.1| PREDICTED: desumoylating isopeptidase 1-like [Fragaria vesca subsp. vesca] &gt;gi|470122782|ref|XP_004297417.1| PREDICTED: desumoylating isopeptidase 1-like [Fragaria vesca su…
176	FvH4_4g33290	chrFvb4	+	0.00211552	0.0351177	-0.147	AT3G07090.2 | PPPDE putative thiol peptidase family protein | Chr3:2243153-2244476 REVERSE LENGTH=265 | 201606; PREDICTED: desumoylating isopeptidase 1-like [Fragaria vesca subsp. vesca] &gt;gi|470122780|ref|XP_004297416.1| PREDICTED: desumoylating isopeptidase 1-like [Fragaria vesca subsp. vesca] &gt;gi|470122782|ref|XP_004297417.1| PREDICTED: desumoylating isopeptidase 1-like [Fragaria vesca su…
199	FvH4_1g07530	chrFvb1	-	1.23741e-06	0.000164328	-0.14	AT5G56890.1 | Protein kinase superfamily protein | Chr5:23010801-23015559 REVERSE LENGTH=1113 | 201606; PREDICTED: receptor-like serine/threonine-protein kinase ALE2 isoform X1 [Fragaria vesca subsp. vesca]; sp|Q8RWW0|ALE2_ARATH Receptor-like serine/threonine-protein kinase ALE2 OS=Arabidopsis thaliana OX=3702 GN=ALE2 PE=1 SV=1; tr|A0A2P6RK80|A0A2P6RK80_ROSCH Uncharacterized protein OS=Rosa chine…
239	FvH4_6g50350	chrFvb6	+	0.00139562	0.0268606	0.235	AT5G40200.1 | DegP protease 9 | Chr5:16070402-16073101 FORWARD LENGTH=592 | 201606; PREDICTED: protease Do-like 9 [Fragaria vesca subsp. vesca]; sp|Q9FL12|DEGP9_ARATH Protease Do-like 9 OS=Arabidopsis thaliana OX=3702 GN=DEGP9 PE=1 SV=1; tr|A0A2P6S557|A0A2P6S557_ROSCH Putative peptidase Do OS=Rosa chinensis OX=74649 GN=RchiOBHm_Chr2g0170661 PE=4 SV=1
257	FvH4_2g03760	chrFvb2	-	0.00019832	0.00700396	-0.199	AT1G10200.1 | GATA type zinc finger transcription factor family protein | Chr1:3346677-3347763 REVERSE LENGTH=190 | 201606; PREDICTED: LIM domain-containing protein WLIM1-like isoform X1 [Fragaria vesca subsp. vesca] &gt;gi|764524953|ref|XP_011457844.1| PREDICTED: LIM domain-containing protein WLIM1-like isoform X1 [Fragaria vesca subsp. vesca] &gt;gi|764524958|ref|XP_011457845.1| PREDICTED: LIM …
269	FvH4_2g39100	chrFvb2	-	0.00228685	0.036154	0.133	AT4G24160.1 | alpha/beta-Hydrolases superfamily protein | Chr4:12539871-12542210 FORWARD LENGTH=418 | 201606; PREDICTED: 1-acylglycerol-3-phosphate O-acyltransferase-like [Fragaria vesca subsp. vesca]; sp|O22975|LPAAT_ARATH 1-acylglycerol-3-phosphate O-acyltransferase OS=Arabidopsis thaliana OX=3702 GN=At4g24160 PE=1 SV=1; tr|A0A2P6PZ12|A0A2P6PZ12_ROSCH Putative 1-acylglycerol-3-phosphate O-acylt…
306	FvH4_5g17090	chrFvb5	-	5.48447e-06	0.000606948	-0.03	AT3G18080.1 | B-S glucosidase 44 | Chr3:6191586-6194124 FORWARD LENGTH=512 | 201606; PREDICTED: beta-glucosidase 44-like [Fragaria vesca subsp. vesca]; sp|Q9LV33|BGL44_ARATH Beta-glucosidase 44 OS=Arabidopsis thaliana OX=3702 GN=BGLU44 PE=2 SV=1; tr|A0A2P6P1X2|A0A2P6P1X2_ROSCH Putative beta-glucosidase OS=Rosa chinensis OX=74649 GN=RchiOBHm_Chr7g0178731 PE=3 SV=1
334	FvH4_3g42760	chrFvb3	-	0.000855274	0.0192509	-0.243	AT1G55850.1 | cellulose synthase like E1 | Chr1:20876752-20879414 FORWARD LENGTH=729 | 201606; PREDICTED: uncharacterized protein LOC101293760 [Fragaria vesca subsp. vesca]; sp|Q8VZK9|CSLE1_ARATH Cellulose synthase-like protein E1 OS=Arabidopsis thaliana OX=3702 GN=CSLE1 PE=2 SV=1; tr|A0A2P6QLU9|A0A2P6QLU9_ROSCH Putative cellulose synthase (UDP-forming) OS=Rosa chinensis OX=74649 GN=RchiOBHm_Chr5…
347	FvH4_6g17980	chrFvb6	+	8.95245e-10	3.96295e-07	-0.167	AT3G52930.1 | Aldolase superfamily protein | Chr3:19627383-19628874 REVERSE LENGTH=358 | 201606; PREDICTED: fructose-bisphosphate aldolase cytoplasmic isozyme-like isoform X1 [Fragaria vesca subsp. vesca]; sp|P17784|ALFC1_ORYSJ Fructose-bisphosphate aldolase 1, cytoplasmic OS=Oryza sativa subsp. japonica OX=39947 GN=FBA1 PE=1 SV=2; tr|Q9FUG7|Q9FUG7_FRAAN Fructose-bisphosphate aldolase OS=Fragaria…
362	FvH4_7g33110	chrFvb7	+	0.00319051	0.0446	-0.055	AT1G33140.1 | Ribosomal protein L6 family | Chr1:12023360-12024502 FORWARD LENGTH=194 | 201606; PREDICTED: 60S ribosomal protein L9-1 [Fragaria vesca subsp. vesca]; sp|P49209|RL91_ARATH 60S ribosomal protein L9-1 OS=Arabidopsis thaliana OX=3702 GN=RPL9B PE=1 SV=3; tr|A0A2P6SCD6|A0A2P6SCD6_ROSCH Putative ribosomal protein L6 OS=Rosa chinensis OX=74649 GN=RchiOBHm_Chr1g0334541 PE=4 SV=1
371	FvH4_7g28360	chrFvb7	-	0.00243317	0.0375727	0.75
373	FvH4_7g27620	chrFvb7	+	0.000452624	0.0111312	0.387	AT5G51460.4 | Haloacid dehalogenase-like hydrolase (HAD) superfamily protein | Chr5:20902266-20904292 FORWARD LENGTH=384 | 201606; PREDICTED: trehalose-phosphate phosphatase A [Fragaria vesca subsp. vesca] &gt;gi|764635264|ref|XP_011470083.1| PREDICTED: trehalose-phosphate phosphatase A [Fragaria vesca subsp. vesca] &gt;gi|764635268|ref|XP_011470084.1| PREDICTED: trehalose-phosphate phosphatase A…
458	FvH4_6g47460	chrFvb6	-	0.000432083	0.0108265	-0.437	AT3G57930.2 | rho GTPase-activating gacO-like protein | Chr3:21447250-21447675 REVERSE LENGTH=141 | 201606; PREDICTED: uncharacterized protein LOC101301705 [Fragaria vesca subsp. vesca]; tr|A0A2P6RDL9|A0A2P6RDL9_ROSCH Uncharacterized protein OS=Rosa chinensis OX=74649 GN=RchiOBHm_Chr3g0480181 PE=4 SV=1
497	FvH4_6g25360	chrFvb6	+	6.61281e-05	0.00393373	0.445	AT3G23640.2 | heteroglycan glucosidase 1 | Chr3:8502355-8509358 FORWARD LENGTH=991 | 201606; PREDICTED: putative alpha-xylosidase 2 [Fragaria vesca subsp. vesca] &gt;gi|764608709|ref|XP_011467316.1| PREDICTED: putative alpha-xylosidase 2 [Fragaria vesca subsp. vesca]; sp|P32138|SQASE_ECOLI Sulfoquinovosidase OS=Escherichia coli (strain K12) OX=83333 GN=yihQ PE=1 SV=3; tr|A0A2P6RTM7|A0A2P6RTM7_ROS…
498	FvH4_6g25360	chrFvb6	+	8.10572e-05	0.00414015	0.356	AT3G23640.2 | heteroglycan glucosidase 1 | Chr3:8502355-8509358 FORWARD LENGTH=991 | 201606; PREDICTED: putative alpha-xylosidase 2 [Fragaria vesca subsp. vesca] &gt;gi|764608709|ref|XP_011467316.1| PREDICTED: putative alpha-xylosidase 2 [Fragaria vesca subsp. vesca]; sp|P32138|SQASE_ECOLI Sulfoquinovosidase OS=Escherichia coli (strain K12) OX=83333 GN=yihQ PE=1 SV=3; tr|A0A2P6RTM7|A0A2P6RTM7_ROS…
499	FvH4_6g25360	chrFvb6	+	0.000255427	0.00803258	0.389	AT3G23640.2 | heteroglycan glucosidase 1 | Chr3:8502355-8509358 FORWARD LENGTH=991 | 201606; PREDICTED: putative alpha-xylosidase 2 [Fragaria vesca subsp. vesca] &gt;gi|764608709|ref|XP_011467316.1| PREDICTED: putative alpha-xylosidase 2 [Fragaria vesca subsp. vesca]; sp|P32138|SQASE_ECOLI Sulfoquinovosidase OS=Escherichia coli (strain K12) OX=83333 GN=yihQ PE=1 SV=3; tr|A0A2P6RTM7|A0A2P6RTM7_ROS…
504	FvH4_7g16370	chrFvb7	-	5.73408e-05	0.00362612	0.392	AT3G61740.2 | SET domain protein 14 | Chr3:22851133-22856548 REVERSE LENGTH=982 | 201606; PREDICTED: histone-lysine N-methyltransferase ATX3 [Fragaria vesca subsp. vesca]; sp|Q9M364|ATX3_ARATH Histone-lysine N-methyltransferase ATX3 OS=Arabidopsis thaliana OX=3702 GN=ATX3 PE=2 SV=2; tr|A0A2P6SIE1|A0A2P6SIE1_ROSCH Histone-lysine N-methyltransferase OS=Rosa chinensis OX=74649 GN=RchiOBHm_Chr1g03593…
518	FvH4_6g15650	chrFvb6	-	0.00304776	0.0435206	0.153	AT2G37150.9 | RING/U-box superfamily protein | Chr2:15603748-15605988 REVERSE LENGTH=546 | 201606; PREDICTED: E3 ubiquitin-protein ligase MBR2 [Fragaria vesca subsp. vesca] &gt;gi|764616945|ref|XP_011468095.1| PREDICTED: E3 ubiquitin-protein ligase MBR2 [Fragaria vesca subsp. vesca] &gt;gi|764616951|ref|XP_011468096.1| PREDICTED: E3 ubiquitin-protein ligase MBR2 [Fragaria vesca subsp. vesca] &gt;…
521	FvH4_6g15650	chrFvb6	-	4.56438e-05	0.00303075	0.653	AT2G37150.9 | RING/U-box superfamily protein | Chr2:15603748-15605988 REVERSE LENGTH=546 | 201606; PREDICTED: E3 ubiquitin-protein ligase MBR2 [Fragaria vesca subsp. vesca] &gt;gi|764616945|ref|XP_011468095.1| PREDICTED: E3 ubiquitin-protein ligase MBR2 [Fragaria vesca subsp. vesca] &gt;gi|764616951|ref|XP_011468096.1| PREDICTED: E3 ubiquitin-protein ligase MBR2 [Fragaria vesca subsp. vesca] &gt;…
530	FvH4_6g15650	chrFvb6	-	0.000329304	0.00929772	-0.131	AT2G37150.9 | RING/U-box superfamily protein | Chr2:15603748-15605988 REVERSE LENGTH=546 | 201606; PREDICTED: E3 ubiquitin-protein ligase MBR2 [Fragaria vesca subsp. vesca] &gt;gi|764616945|ref|XP_011468095.1| PREDICTED: E3 ubiquitin-protein ligase MBR2 [Fragaria vesca subsp. vesca] &gt;gi|764616951|ref|XP_011468096.1| PREDICTED: E3 ubiquitin-protein ligase MBR2 [Fragaria vesca subsp. vesca] &gt;…
543	FvH4_6g15650	chrFvb6	-	0.000137479	0.00570536	-0.318	AT2G37150.9 | RING/U-box superfamily protein | Chr2:15603748-15605988 REVERSE LENGTH=546 | 201606; PREDICTED: E3 ubiquitin-protein ligase MBR2 [Fragaria vesca subsp. vesca] &gt;gi|764616945|ref|XP_011468095.1| PREDICTED: E3 ubiquitin-protein ligase MBR2 [Fragaria vesca subsp. vesca] &gt;gi|764616951|ref|XP_011468096.1| PREDICTED: E3 ubiquitin-protein ligase MBR2 [Fragaria vesca subsp. vesca] &gt;…
567	FvH4_5g39730	chrFvb5	-	6.76765e-06	0.00064196	0.6
596	FvH4_5g27990	chrFvb5	-	0.000556942	0.0134476	-0.053	AT2G23390.1 | acyl-CoA | Chr2:9960568-9963476 REVERSE LENGTH=469 | 201606; PREDICTED: uncharacterized protein LOC101309157 [Fragaria vesca subsp. vesca]; tr|A0A251RLE5|A0A251RLE5_PRUPE Uncharacterized protein OS=Prunus persica OX=3760 GN=PRUPE_1G584700 PE=4 SV=1
626	FvH4_5g20880	chrFvb5	+	3.72981e-06	0.00045029	-0.542	AT5G47020.1 | MraZ | Chr5:19082005-19089800 FORWARD LENGTH=1421 | 201606; PREDICTED: uncharacterized protein LOC101300253 [Fragaria vesca subsp. vesca]; tr|A0A2P6P9K6|A0A2P6P9K6_ROSCH Putative tyrosine-protein kinase ephrin type A/B receptor OS=Rosa chinensis OX=74649 GN=RchiOBHm_Chr7g0207941 PE=4 SV=1
629	FvH4_6g35560	chrFvb6	-	0.000133534	0.00570536	0.329	AT5G09360.1 | laccase 14 | Chr5:2906426-2908658 REVERSE LENGTH=569 | 201606; PREDICTED: laccase-14-like isoform X1 [Fragaria vesca subsp. vesca] &gt;gi|764610025|ref|XP_011467466.1| PREDICTED: laccase-14-like isoform X1 [Fragaria vesca subsp. vesca] &gt;gi|764610029|ref|XP_011467467.1| PREDICTED: laccase-14-like isoform X1 [Fragaria vesca subsp. vesca] &gt;gi|764610033|ref|XP_011467468.1| PREDICT…
630	FvH4_6g35560	chrFvb6	-	7.71113e-08	1.28005e-05	0.638	AT5G09360.1 | laccase 14 | Chr5:2906426-2908658 REVERSE LENGTH=569 | 201606; PREDICTED: laccase-14-like isoform X1 [Fragaria vesca subsp. vesca] &gt;gi|764610025|ref|XP_011467466.1| PREDICTED: laccase-14-like isoform X1 [Fragaria vesca subsp. vesca] &gt;gi|764610029|ref|XP_011467467.1| PREDICTED: laccase-14-like isoform X1 [Fragaria vesca subsp. vesca] &gt;gi|764610033|ref|XP_011467468.1| PREDICT…
632	FvH4_6g35560	chrFvb6	-	1.67128e-08	4.43893e-06	0.62	AT5G09360.1 | laccase 14 | Chr5:2906426-2908658 REVERSE LENGTH=569 | 201606; PREDICTED: laccase-14-like isoform X1 [Fragaria vesca subsp. vesca] &gt;gi|764610025|ref|XP_011467466.1| PREDICTED: laccase-14-like isoform X1 [Fragaria vesca subsp. vesca] &gt;gi|764610029|ref|XP_011467467.1| PREDICTED: laccase-14-like isoform X1 [Fragaria vesca subsp. vesca] &gt;gi|764610033|ref|XP_011467468.1| PREDICT…
666	FvH4_3g00010	chrFvb3	-	2.1461e-05	0.00178126	-0.25	AT5G36950.1 | DegP protease 10 | Chr5:14594992-14598216 FORWARD LENGTH=586 | 201606; PREDICTED: protease Do-like 10, mitochondrial [Fragaria vesca subsp. vesca] &gt;gi|764550884|ref|XP_011460090.1| PREDICTED: protease Do-like 10, mitochondrial [Fragaria vesca subsp. vesca]; sp|Q9FIV6|DGP10_ARATH Protease Do-like 10, mitochondrial OS=Arabidopsis thaliana OX=3702 GN=DEGP10 PE=2 SV=1; tr|A0A2P6Q1W6|…
681	FvH4_2g38350	chrFvb2	-	0.00203484	0.0342059	-0.25	AT2G37630.1 | myb-like HTH transcriptional regulator family protein | Chr2:15781798-15782901 REVERSE LENGTH=367 | 201606; PREDICTED: transcription factor AS1-like [Fragaria vesca subsp. vesca] &gt;gi|764541047|ref|XP_011459109.1| PREDICTED: transcription factor AS1-like [Fragaria vesca subsp. vesca]; sp|O80931|AS1_ARATH Transcription factor AS1 OS=Arabidopsis thaliana OX=3702 GN=AS1 PE=1 SV=1; tr…
719	FvH4_2g21270	chrFvb2	+	0.000100595	0.00470212	0.163	AT2G20495.1 | Serine/Threonine-kinase | Chr2:8833180-8835034 FORWARD LENGTH=282 | 201606; PREDICTED: uncharacterized protein LOC101290823 isoform X3 [Fragaria vesca subsp. vesca]; sp|P49842|STK19_HUMAN Serine/threonine-protein kinase 19 OS=Homo sapiens OX=9606 GN=STK19 PE=1 SV=2; tr|A0A2P6PV67|A0A2P6PV67_ROSCH Putative non-specific serine/threonine protein kinase OS=Rosa chinensis OX=74649 GN=Rch…
777	FvH4_6g52960	chrFvb6	-	0.00308077	0.0435241	-0.352	AT3G27250.2 | hypothetical protein | Chr3:10061633-10062481 FORWARD LENGTH=282 | 201606; PREDICTED: uncharacterized protein LOC105349248 [Fragaria vesca subsp. vesca]; tr|A0A2P6S682|A0A2P6S682_ROSCH Uncharacterized protein OS=Rosa chinensis OX=74649 GN=RchiOBHm_Chr2g0174671 PE=4 SV=1
778	FvH4_2g12750	chrFvb2	-	0.000201107	0.00700396	-0.5	AT1G71790.1 | Subunits of heterodimeric actin filament capping protein Capz superfamily | Chr1:26996869-26998785 FORWARD LENGTH=256 | 201606; probable F-actin-capping protein subunit beta isoform X1 [Rosa chinensis] &gt;gi|1358150060|gb|PRQ24539.1| putative F-actin-capping protein subunit beta [Rosa chinensis]; sp|Q9M9G7|CAPZB_ARATH Probable F-actin-capping protein subunit beta OS=Arabidopsis tha…
779	FvH4_2g35070	chrFvb2	-	0.000102431	0.00470212	-0.067	AT1G31480.1 | shoot gravitropism 2 (SGR2) | Chr1:11266225-11271527 FORWARD LENGTH=933 | 201606; PREDICTED: phospholipase SGR2 [Fragaria vesca subsp. vesca]; sp|Q8W5R2|SHGR2_ARATH Phospholipase SGR2 OS=Arabidopsis thaliana OX=3702 GN=SGR2 PE=1 SV=1; tr|A0A2P6Q094|A0A2P6Q094_ROSCH Putative DDHD domain, alpha/Beta hydrolase OS=Rosa chinensis OX=74649 GN=RchiOBHm_Chr6g0306901 PE=4 SV=1
842	FvH4_3g06440	chrFvb3	-	0.00128419	0.0254539	-0.363	AT1G29530.1 | hypothetical protein | Chr1:10325553-10326651 REVERSE LENGTH=236 | 201606; PREDICTED: protein SPT2 homolog [Fragaria vesca subsp. vesca] &gt;gi|764553310|ref|XP_011460388.1| PREDICTED: protein SPT2 homolog [Fragaria vesca subsp. vesca] &gt;gi|764553318|ref|XP_011460389.1| PREDICTED: protein SPT2 homolog [Fragaria vesca subsp. vesca]; tr|A0A2P6Q592|A0A2P6Q592_ROSCH Uncharacterized pr…
843	FvH4_3g06440	chrFvb3	-	0.00261277	0.0394291	-0.266	AT1G29530.1 | hypothetical protein | Chr1:10325553-10326651 REVERSE LENGTH=236 | 201606; PREDICTED: protein SPT2 homolog [Fragaria vesca subsp. vesca] &gt;gi|764553310|ref|XP_011460388.1| PREDICTED: protein SPT2 homolog [Fragaria vesca subsp. vesca] &gt;gi|764553318|ref|XP_011460389.1| PREDICTED: protein SPT2 homolog [Fragaria vesca subsp. vesca]; tr|A0A2P6Q592|A0A2P6Q592_ROSCH Uncharacterized pr…
879	FvH4_4g33290	chrFvb4	+	0.000181892	0.00700396	-0.231	AT3G07090.2 | PPPDE putative thiol peptidase family protein | Chr3:2243153-2244476 REVERSE LENGTH=265 | 201606; PREDICTED: desumoylating isopeptidase 1-like [Fragaria vesca subsp. vesca] &gt;gi|470122780|ref|XP_004297416.1| PREDICTED: desumoylating isopeptidase 1-like [Fragaria vesca subsp. vesca] &gt;gi|470122782|ref|XP_004297417.1| PREDICTED: desumoylating isopeptidase 1-like [Fragaria vesca su…
880	FvH4_4g33290	chrFvb4	+	0.0003467	0.00935254	-0.195	AT3G07090.2 | PPPDE putative thiol peptidase family protein | Chr3:2243153-2244476 REVERSE LENGTH=265 | 201606; PREDICTED: desumoylating isopeptidase 1-like [Fragaria vesca subsp. vesca] &gt;gi|470122780|ref|XP_004297416.1| PREDICTED: desumoylating isopeptidase 1-like [Fragaria vesca subsp. vesca] &gt;gi|470122782|ref|XP_004297417.1| PREDICTED: desumoylating isopeptidase 1-like [Fragaria vesca su…
884	FvH4_4g33290	chrFvb4	+	0.00168818	0.0297868	-0.217	AT3G07090.2 | PPPDE putative thiol peptidase family protein | Chr3:2243153-2244476 REVERSE LENGTH=265 | 201606; PREDICTED: desumoylating isopeptidase 1-like [Fragaria vesca subsp. vesca] &gt;gi|470122780|ref|XP_004297416.1| PREDICTED: desumoylating isopeptidase 1-like [Fragaria vesca subsp. vesca] &gt;gi|470122782|ref|XP_004297417.1| PREDICTED: desumoylating isopeptidase 1-like [Fragaria vesca su…
885	FvH4_4g33290	chrFvb4	+	0.00164458	0.0295135	-0.139	AT3G07090.2 | PPPDE putative thiol peptidase family protein | Chr3:2243153-2244476 REVERSE LENGTH=265 | 201606; PREDICTED: desumoylating isopeptidase 1-like [Fragaria vesca subsp. vesca] &gt;gi|470122780|ref|XP_004297416.1| PREDICTED: desumoylating isopeptidase 1-like [Fragaria vesca subsp. vesca] &gt;gi|470122782|ref|XP_004297417.1| PREDICTED: desumoylating isopeptidase 1-like [Fragaria vesca su…
887	FvH4_4g33290	chrFvb4	+	0.00280827	0.0409822	-0.072	AT3G07090.2 | PPPDE putative thiol peptidase family protein | Chr3:2243153-2244476 REVERSE LENGTH=265 | 201606; PREDICTED: desumoylating isopeptidase 1-like [Fragaria vesca subsp. vesca] &gt;gi|470122780|ref|XP_004297416.1| PREDICTED: desumoylating isopeptidase 1-like [Fragaria vesca subsp. vesca] &gt;gi|470122782|ref|XP_004297417.1| PREDICTED: desumoylating isopeptidase 1-like [Fragaria vesca su…
952	FvH4_5g29660	chrFvb5	+	0.00197068	0.033552	-0.136	AT3G26070.1 | Plastid-lipid associated protein PAP / fibrillin family protein | Chr3:9526904-9528199 FORWARD LENGTH=242 | 201606; PREDICTED: probable plastid-lipid-associated protein 4, chloroplastic [Fragaria vesca subsp. vesca]; sp|Q9LU85|PAP4_ARATH Probable plastid-lipid-associated protein 4, chloroplastic OS=Arabidopsis thaliana OX=3702 GN=PAP4 PE=1 SV=1; tr|A0A2P6PDF9|A0A2P6PDF9_ROSCH Putati…
975	FvH4_1g08690	chrFvb1	-	3.04848e-05	0.0022491	0.486	AT2G06005.1 | FRIGIDA interacting protein 1 | Chr2:2332583-2336022 FORWARD LENGTH=355 | 201606; PREDICTED: uncharacterized protein LOC101296510 [Fragaria vesca subsp. vesca]; sp|Q8S8K9|FRIP1_ARATH Protein FIP1 OS=Arabidopsis thaliana OX=3702 GN=FIP1 PE=1 SV=1; tr|A0A314YSE5|A0A314YSE5_PRUYE Uncharacterized protein OS=Prunus yedoensis var. nudiflora OX=2094558 GN=Pyn_08059 PE=4 SV=1
1040	FvH4_3g02320	chrFvb3	-	0.00139285	0.0268606	0.387	AT1G11650.2 | RNA-binding (RRM/RBD/RNP motifs) family protein | Chr1:3914895-3917941 FORWARD LENGTH=405 | 201606; PREDICTED: polyadenylate-binding protein RBP45B [Fragaria vesca subsp. vesca]; sp|Q9SAB3|RB45B_ARATH Polyadenylate-binding protein RBP45B OS=Arabidopsis thaliana OX=3702 GN=RBP45B PE=1 SV=1; tr|A0A2P6Q2U9|A0A2P6Q2U9_ROSCH Putative nucleotide-binding alpha-beta plait domain-containing …
1059	FvH4_6g06441	chrFvb6	-	0.00358437	0.0490726	0.358	AT5G27680.6 | RECQ helicase SIM | Chr5:9794244-9798637 REVERSE LENGTH=831 | 201606; PREDICTED: ATP-dependent DNA helicase Q-like SIM isoform X2 [Fragaria vesca subsp. vesca]; sp|Q9FT69|RQSIM_ARATH ATP-dependent DNA helicase Q-like SIM OS=Arabidopsis thaliana OX=3702 GN=RECQSIM PE=2 SV=1; tr|A0A2P6R728|A0A2P6R728_ROSCH ATP-dependent DNA helicase OS=Rosa chinensis OX=74649 GN=RchiOBHm_Chr3g0455521 …
1061	FvH4_6g06441	chrFvb6	-	0.00019535	0.00700396	-0.533	AT5G27680.6 | RECQ helicase SIM | Chr5:9794244-9798637 REVERSE LENGTH=831 | 201606; PREDICTED: ATP-dependent DNA helicase Q-like SIM isoform X2 [Fragaria vesca subsp. vesca]; sp|Q9FT69|RQSIM_ARATH ATP-dependent DNA helicase Q-like SIM OS=Arabidopsis thaliana OX=3702 GN=RECQSIM PE=2 SV=1; tr|A0A2P6R728|A0A2P6R728_ROSCH ATP-dependent DNA helicase OS=Rosa chinensis OX=74649 GN=RchiOBHm_Chr3g0455521 …
1064	FvH4_6g06441	chrFvb6	-	0.00232745	0.0363629	-0.177	AT5G27680.6 | RECQ helicase SIM | Chr5:9794244-9798637 REVERSE LENGTH=831 | 201606; PREDICTED: ATP-dependent DNA helicase Q-like SIM isoform X2 [Fragaria vesca subsp. vesca]; sp|Q9FT69|RQSIM_ARATH ATP-dependent DNA helicase Q-like SIM OS=Arabidopsis thaliana OX=3702 GN=RECQSIM PE=2 SV=1; tr|A0A2P6R728|A0A2P6R728_ROSCH ATP-dependent DNA helicase OS=Rosa chinensis OX=74649 GN=RchiOBHm_Chr3g0455521 …
1065	FvH4_6g06441	chrFvb6	-	0.000824523	0.0188787	0.152	AT5G27680.6 | RECQ helicase SIM | Chr5:9794244-9798637 REVERSE LENGTH=831 | 201606; PREDICTED: ATP-dependent DNA helicase Q-like SIM isoform X2 [Fragaria vesca subsp. vesca]; sp|Q9FT69|RQSIM_ARATH ATP-dependent DNA helicase Q-like SIM OS=Arabidopsis thaliana OX=3702 GN=RECQSIM PE=2 SV=1; tr|A0A2P6R728|A0A2P6R728_ROSCH ATP-dependent DNA helicase OS=Rosa chinensis OX=74649 GN=RchiOBHm_Chr3g0455521 …
1067	FvH4_6g06441	chrFvb6	-	0.000102682	0.00470212	-0.208	AT5G27680.6 | RECQ helicase SIM | Chr5:9794244-9798637 REVERSE LENGTH=831 | 201606; PREDICTED: ATP-dependent DNA helicase Q-like SIM isoform X2 [Fragaria vesca subsp. vesca]; sp|Q9FT69|RQSIM_ARATH ATP-dependent DNA helicase Q-like SIM OS=Arabidopsis thaliana OX=3702 GN=RECQSIM PE=2 SV=1; tr|A0A2P6R728|A0A2P6R728_ROSCH ATP-dependent DNA helicase OS=Rosa chinensis OX=74649 GN=RchiOBHm_Chr3g0455521 …
1068	FvH4_6g06441	chrFvb6	-	0.000751894	0.0178306	0.162	AT5G27680.6 | RECQ helicase SIM | Chr5:9794244-9798637 REVERSE LENGTH=831 | 201606; PREDICTED: ATP-dependent DNA helicase Q-like SIM isoform X2 [Fragaria vesca subsp. vesca]; sp|Q9FT69|RQSIM_ARATH ATP-dependent DNA helicase Q-like SIM OS=Arabidopsis thaliana OX=3702 GN=RECQSIM PE=2 SV=1; tr|A0A2P6R728|A0A2P6R728_ROSCH ATP-dependent DNA helicase OS=Rosa chinensis OX=74649 GN=RchiOBHm_Chr3g0455521 …
1076	FvH4_6g06441	chrFvb6	-	0.00271562	0.0400705	-0.195	AT5G27680.6 | RECQ helicase SIM | Chr5:9794244-9798637 REVERSE LENGTH=831 | 201606; PREDICTED: ATP-dependent DNA helicase Q-like SIM isoform X2 [Fragaria vesca subsp. vesca]; sp|Q9FT69|RQSIM_ARATH ATP-dependent DNA helicase Q-like SIM OS=Arabidopsis thaliana OX=3702 GN=RECQSIM PE=2 SV=1; tr|A0A2P6R728|A0A2P6R728_ROSCH ATP-dependent DNA helicase OS=Rosa chinensis OX=74649 GN=RchiOBHm_Chr3g0455521 …
1077	FvH4_6g06441	chrFvb6	-	0.000958507	0.0208672	0.172	AT5G27680.6 | RECQ helicase SIM | Chr5:9794244-9798637 REVERSE LENGTH=831 | 201606; PREDICTED: ATP-dependent DNA helicase Q-like SIM isoform X2 [Fragaria vesca subsp. vesca]; sp|Q9FT69|RQSIM_ARATH ATP-dependent DNA helicase Q-like SIM OS=Arabidopsis thaliana OX=3702 GN=RECQSIM PE=2 SV=1; tr|A0A2P6R728|A0A2P6R728_ROSCH ATP-dependent DNA helicase OS=Rosa chinensis OX=74649 GN=RchiOBHm_Chr3g0455521 …
1079	FvH4_6g06441	chrFvb6	-	0.0001121	0.00496227	-0.227	AT5G27680.6 | RECQ helicase SIM | Chr5:9794244-9798637 REVERSE LENGTH=831 | 201606; PREDICTED: ATP-dependent DNA helicase Q-like SIM isoform X2 [Fragaria vesca subsp. vesca]; sp|Q9FT69|RQSIM_ARATH ATP-dependent DNA helicase Q-like SIM OS=Arabidopsis thaliana OX=3702 GN=RECQSIM PE=2 SV=1; tr|A0A2P6R728|A0A2P6R728_ROSCH ATP-dependent DNA helicase OS=Rosa chinensis OX=74649 GN=RchiOBHm_Chr3g0455521 …
1080	FvH4_6g06441	chrFvb6	-	0.000875324	0.0193738	0.182	AT5G27680.6 | RECQ helicase SIM | Chr5:9794244-9798637 REVERSE LENGTH=831 | 201606; PREDICTED: ATP-dependent DNA helicase Q-like SIM isoform X2 [Fragaria vesca subsp. vesca]; sp|Q9FT69|RQSIM_ARATH ATP-dependent DNA helicase Q-like SIM OS=Arabidopsis thaliana OX=3702 GN=RECQSIM PE=2 SV=1; tr|A0A2P6R728|A0A2P6R728_ROSCH ATP-dependent DNA helicase OS=Rosa chinensis OX=74649 GN=RchiOBHm_Chr3g0455521 …
1083	FvH4_6g06441	chrFvb6	-	0.000383147	0.00978498	0.285	AT5G27680.6 | RECQ helicase SIM | Chr5:9794244-9798637 REVERSE LENGTH=831 | 201606; PREDICTED: ATP-dependent DNA helicase Q-like SIM isoform X2 [Fragaria vesca subsp. vesca]; sp|Q9FT69|RQSIM_ARATH ATP-dependent DNA helicase Q-like SIM OS=Arabidopsis thaliana OX=3702 GN=RECQSIM PE=2 SV=1; tr|A0A2P6R728|A0A2P6R728_ROSCH ATP-dependent DNA helicase OS=Rosa chinensis OX=74649 GN=RchiOBHm_Chr3g0455521 …
1085	FvH4_6g06441	chrFvb6	-	0.00027798	0.0082035	-0.293	AT5G27680.6 | RECQ helicase SIM | Chr5:9794244-9798637 REVERSE LENGTH=831 | 201606; PREDICTED: ATP-dependent DNA helicase Q-like SIM isoform X2 [Fragaria vesca subsp. vesca]; sp|Q9FT69|RQSIM_ARATH ATP-dependent DNA helicase Q-like SIM OS=Arabidopsis thaliana OX=3702 GN=RECQSIM PE=2 SV=1; tr|A0A2P6R728|A0A2P6R728_ROSCH ATP-dependent DNA helicase OS=Rosa chinensis OX=74649 GN=RchiOBHm_Chr3g0455521 …
1086	FvH4_6g06441	chrFvb6	-	0.000359171	0.00935254	0.298	AT5G27680.6 | RECQ helicase SIM | Chr5:9794244-9798637 REVERSE LENGTH=831 | 201606; PREDICTED: ATP-dependent DNA helicase Q-like SIM isoform X2 [Fragaria vesca subsp. vesca]; sp|Q9FT69|RQSIM_ARATH ATP-dependent DNA helicase Q-like SIM OS=Arabidopsis thaliana OX=3702 GN=RECQSIM PE=2 SV=1; tr|A0A2P6R728|A0A2P6R728_ROSCH ATP-dependent DNA helicase OS=Rosa chinensis OX=74649 GN=RchiOBHm_Chr3g0455521 …
1088	FvH4_6g06441	chrFvb6	-	0.00225865	0.036154	-0.072	AT5G27680.6 | RECQ helicase SIM | Chr5:9794244-9798637 REVERSE LENGTH=831 | 201606; PREDICTED: ATP-dependent DNA helicase Q-like SIM isoform X2 [Fragaria vesca subsp. vesca]; sp|Q9FT69|RQSIM_ARATH ATP-dependent DNA helicase Q-like SIM OS=Arabidopsis thaliana OX=3702 GN=RECQSIM PE=2 SV=1; tr|A0A2P6R728|A0A2P6R728_ROSCH ATP-dependent DNA helicase OS=Rosa chinensis OX=74649 GN=RchiOBHm_Chr3g0455521 …
1089	FvH4_6g06441	chrFvb6	-	0.00228464	0.036154	0.061	AT5G27680.6 | RECQ helicase SIM | Chr5:9794244-9798637 REVERSE LENGTH=831 | 201606; PREDICTED: ATP-dependent DNA helicase Q-like SIM isoform X2 [Fragaria vesca subsp. vesca]; sp|Q9FT69|RQSIM_ARATH ATP-dependent DNA helicase Q-like SIM OS=Arabidopsis thaliana OX=3702 GN=RECQSIM PE=2 SV=1; tr|A0A2P6R728|A0A2P6R728_ROSCH ATP-dependent DNA helicase OS=Rosa chinensis OX=74649 GN=RchiOBHm_Chr3g0455521 …
1091	FvH4_6g06441	chrFvb6	-	0.000334923	0.00929772	-0.085	AT5G27680.6 | RECQ helicase SIM | Chr5:9794244-9798637 REVERSE LENGTH=831 | 201606; PREDICTED: ATP-dependent DNA helicase Q-like SIM isoform X2 [Fragaria vesca subsp. vesca]; sp|Q9FT69|RQSIM_ARATH ATP-dependent DNA helicase Q-like SIM OS=Arabidopsis thaliana OX=3702 GN=RECQSIM PE=2 SV=1; tr|A0A2P6R728|A0A2P6R728_ROSCH ATP-dependent DNA helicase OS=Rosa chinensis OX=74649 GN=RchiOBHm_Chr3g0455521 …
1092	FvH4_6g06441	chrFvb6	-	0.00194017	0.0334617	0.066	AT5G27680.6 | RECQ helicase SIM | Chr5:9794244-9798637 REVERSE LENGTH=831 | 201606; PREDICTED: ATP-dependent DNA helicase Q-like SIM isoform X2 [Fragaria vesca subsp. vesca]; sp|Q9FT69|RQSIM_ARATH ATP-dependent DNA helicase Q-like SIM OS=Arabidopsis thaliana OX=3702 GN=RECQSIM PE=2 SV=1; tr|A0A2P6R728|A0A2P6R728_ROSCH ATP-dependent DNA helicase OS=Rosa chinensis OX=74649 GN=RchiOBHm_Chr3g0455521 …
1100	FvH4_6g06441	chrFvb6	-	0.00170467	0.0297868	-0.192	AT5G27680.6 | RECQ helicase SIM | Chr5:9794244-9798637 REVERSE LENGTH=831 | 201606; PREDICTED: ATP-dependent DNA helicase Q-like SIM isoform X2 [Fragaria vesca subsp. vesca]; sp|Q9FT69|RQSIM_ARATH ATP-dependent DNA helicase Q-like SIM OS=Arabidopsis thaliana OX=3702 GN=RECQSIM PE=2 SV=1; tr|A0A2P6R728|A0A2P6R728_ROSCH ATP-dependent DNA helicase OS=Rosa chinensis OX=74649 GN=RchiOBHm_Chr3g0455521 …
1101	FvH4_6g06441	chrFvb6	-	0.00108345	0.0227427	0.148	AT5G27680.6 | RECQ helicase SIM | Chr5:9794244-9798637 REVERSE LENGTH=831 | 201606; PREDICTED: ATP-dependent DNA helicase Q-like SIM isoform X2 [Fragaria vesca subsp. vesca]; sp|Q9FT69|RQSIM_ARATH ATP-dependent DNA helicase Q-like SIM OS=Arabidopsis thaliana OX=3702 GN=RECQSIM PE=2 SV=1; tr|A0A2P6R728|A0A2P6R728_ROSCH ATP-dependent DNA helicase OS=Rosa chinensis OX=74649 GN=RchiOBHm_Chr3g0455521 …
1103	FvH4_6g06441	chrFvb6	-	7.54336e-05	0.00404019	-0.225	AT5G27680.6 | RECQ helicase SIM | Chr5:9794244-9798637 REVERSE LENGTH=831 | 201606; PREDICTED: ATP-dependent DNA helicase Q-like SIM isoform X2 [Fragaria vesca subsp. vesca]; sp|Q9FT69|RQSIM_ARATH ATP-dependent DNA helicase Q-like SIM OS=Arabidopsis thaliana OX=3702 GN=RECQSIM PE=2 SV=1; tr|A0A2P6R728|A0A2P6R728_ROSCH ATP-dependent DNA helicase OS=Rosa chinensis OX=74649 GN=RchiOBHm_Chr3g0455521 …
1104	FvH4_6g06441	chrFvb6	-	0.00101792	0.0218033	0.157	AT5G27680.6 | RECQ helicase SIM | Chr5:9794244-9798637 REVERSE LENGTH=831 | 201606; PREDICTED: ATP-dependent DNA helicase Q-like SIM isoform X2 [Fragaria vesca subsp. vesca]; sp|Q9FT69|RQSIM_ARATH ATP-dependent DNA helicase Q-like SIM OS=Arabidopsis thaliana OX=3702 GN=RECQSIM PE=2 SV=1; tr|A0A2P6R728|A0A2P6R728_ROSCH ATP-dependent DNA helicase OS=Rosa chinensis OX=74649 GN=RchiOBHm_Chr3g0455521 …
1112	FvH4_2g01902	chrFvb2	-	0.000225945	0.00731841	-0.562	AT2G41310.1 | response regulator 3 | Chr2:17222280-17223536 FORWARD LENGTH=225 | 201606; sp|O80365|ARR8_ARATH Two-component response regulator ARR8 OS=Arabidopsis thaliana OX=3702 GN=ARR8 PE=1 SV=1; tr|A0A2P6S9N1|A0A2P6S9N1_ROSCH Putative response regulator and transcription factor RR-A-type family OS=Rosa chinensis OX=74649 GN=RchiOBHm_Chr1g0323961 PE=4 SV=1; two-component response regulator ARR…
1130	FvH4_6g13640	chrFvb6	+	7.60578e-05	0.00404019	0.246	AT2G37630.1 | myb-like HTH transcriptional regulator family protein | Chr2:15781798-15782901 REVERSE LENGTH=367 | 201606; PREDICTED: transcription factor AS1-like [Fragaria vesca subsp. vesca]; sp|O80931|AS1_ARATH Transcription factor AS1 OS=Arabidopsis thaliana OX=3702 GN=AS1 PE=1 SV=1; tr|A0A2P6RA07|A0A2P6RA07_ROSCH Putative transcription factor MYB-HB-like family OS=Rosa chinensis OX=74649 GN=…
1131	FvH4_6g13640	chrFvb6	+	8.81099e-06	0.000780066	0.47	AT2G37630.1 | myb-like HTH transcriptional regulator family protein | Chr2:15781798-15782901 REVERSE LENGTH=367 | 201606; PREDICTED: transcription factor AS1-like [Fragaria vesca subsp. vesca]; sp|O80931|AS1_ARATH Transcription factor AS1 OS=Arabidopsis thaliana OX=3702 GN=AS1 PE=1 SV=1; tr|A0A2P6RA07|A0A2P6RA07_ROSCH Putative transcription factor MYB-HB-like family OS=Rosa chinensis OX=74649 GN=…
1171	FvH4_3g19470	chrFvb3	+	0.000212048	0.00703999	0.075	AT5G53940.1 | Yippee family putative zinc-binding protein | Chr5:21897164-21898589 REVERSE LENGTH=129 | 201606; PREDICTED: LOW QUALITY PROTEIN: protein yippee-like At5g53940 [Fragaria vesca subsp. vesca]; sp|Q9FN32|YIPL7_ARATH Protein yippee-like At5g53940 OS=Arabidopsis thaliana OX=3702 GN=At5g53940 PE=2 SV=1; tr|A0A2P6QAI5|A0A2P6QAI5_ROSCH Protein yippee-like OS=Rosa chinensis OX=74649 GN=RchiO…
1172	FvH4_3g19470	chrFvb3	+	0.000179762	0.00700396	0.042	AT5G53940.1 | Yippee family putative zinc-binding protein | Chr5:21897164-21898589 REVERSE LENGTH=129 | 201606; PREDICTED: LOW QUALITY PROTEIN: protein yippee-like At5g53940 [Fragaria vesca subsp. vesca]; sp|Q9FN32|YIPL7_ARATH Protein yippee-like At5g53940 OS=Arabidopsis thaliana OX=3702 GN=At5g53940 PE=2 SV=1; tr|A0A2P6QAI5|A0A2P6QAI5_ROSCH Protein yippee-like OS=Rosa chinensis OX=74649 GN=RchiO…
1173	FvH4_3g19470	chrFvb3	+	0.000260091	0.00803258	0.079	AT5G53940.1 | Yippee family putative zinc-binding protein | Chr5:21897164-21898589 REVERSE LENGTH=129 | 201606; PREDICTED: LOW QUALITY PROTEIN: protein yippee-like At5g53940 [Fragaria vesca subsp. vesca]; sp|Q9FN32|YIPL7_ARATH Protein yippee-like At5g53940 OS=Arabidopsis thaliana OX=3702 GN=At5g53940 PE=2 SV=1; tr|A0A2P6QAI5|A0A2P6QAI5_ROSCH Protein yippee-like OS=Rosa chinensis OX=74649 GN=RchiO…
1187	FvH4_4g08140	chrFvb4	-	6.81294e-05	0.00393373	0.111	AT3G02920.1 | Replication protein A%2C subunit RPA32 | Chr3:651844-654189 REVERSE LENGTH=278 | 201606; PREDICTED: replication protein A 32 kDa subunit B-like [Fragaria vesca subsp. vesca]; sp|Q8LFJ8|RFA2B_ARATH Replication protein A 32 kDa subunit B OS=Arabidopsis thaliana OX=3702 GN=RPA2B PE=2 SV=1; tr|A0A2P6QTE5|A0A2P6QTE5_ROSCH Putative replication factor A protein OS=Rosa chinensis OX=74649 G…
1214	FvH4_3g26810	chrFvb3	-	0.00301475	0.0435172	0.424	AT1G43770.3 | RING/FYVE/PHD zinc finger superfamily protein | Chr1:16548509-16550257 FORWARD LENGTH=431 | 201606; PREDICTED: uncharacterized protein LOC101308361 isoform X3 [Fragaria vesca subsp. vesca]; tr|A0A2P6PSC6|A0A2P6PSC6_ROSCH Putative chromatin regulator PHD family OS=Rosa chinensis OX=74649 GN=RchiOBHm_Chr6g0276691 PE=4 SV=1
1231	FvH4_4g10500	chrFvb4	-	0.0014676	0.0274503	0.351	AT2G30695.3 | bacterial trigger factor | Chr2:13079269-13081095 REVERSE LENGTH=199 | 201606; PREDICTED: uncharacterized protein LOC101297502 [Fragaria vesca subsp. vesca]; sp|Q8DLI3|TIG_THEEB Trigger factor OS=Thermosynechococcus elongatus (strain BP-1) OX=197221 GN=tig PE=3 SV=1; tr|A0A2P6QUD4|A0A2P6QUD4_ROSCH Putative trigger factor OS=Rosa chinensis OX=74649 GN=RchiOBHm_Chr4g0406061 PE=4 SV=1
1233	FvH4_4g10500	chrFvb4	-	0.00332699	0.0460234	0.101	AT2G30695.3 | bacterial trigger factor | Chr2:13079269-13081095 REVERSE LENGTH=199 | 201606; PREDICTED: uncharacterized protein LOC101297502 [Fragaria vesca subsp. vesca]; sp|Q8DLI3|TIG_THEEB Trigger factor OS=Thermosynechococcus elongatus (strain BP-1) OX=197221 GN=tig PE=3 SV=1; tr|A0A2P6QUD4|A0A2P6QUD4_ROSCH Putative trigger factor OS=Rosa chinensis OX=74649 GN=RchiOBHm_Chr4g0406061 PE=4 SV=1
1234	FvH4_4g10500	chrFvb4	-	0.00145351	0.0274503	0.416	AT2G30695.3 | bacterial trigger factor | Chr2:13079269-13081095 REVERSE LENGTH=199 | 201606; PREDICTED: uncharacterized protein LOC101297502 [Fragaria vesca subsp. vesca]; sp|Q8DLI3|TIG_THEEB Trigger factor OS=Thermosynechococcus elongatus (strain BP-1) OX=197221 GN=tig PE=3 SV=1; tr|A0A2P6QUD4|A0A2P6QUD4_ROSCH Putative trigger factor OS=Rosa chinensis OX=74649 GN=RchiOBHm_Chr4g0406061 PE=4 SV=1
1236	FvH4_4g10500	chrFvb4	-	4.60743e-14	6.11866e-11	0.916	AT2G30695.3 | bacterial trigger factor | Chr2:13079269-13081095 REVERSE LENGTH=199 | 201606; PREDICTED: uncharacterized protein LOC101297502 [Fragaria vesca subsp. vesca]; sp|Q8DLI3|TIG_THEEB Trigger factor OS=Thermosynechococcus elongatus (strain BP-1) OX=197221 GN=tig PE=3 SV=1; tr|A0A2P6QUD4|A0A2P6QUD4_ROSCH Putative trigger factor OS=Rosa chinensis OX=74649 GN=RchiOBHm_Chr4g0406061 PE=4 SV=1
1242	FvH4_3g30150	chrFvb3	-	0.000358126	0.00935254	0.56	AT3G57050.1 | cystathionine beta-lyase | Chr3:21111939-21114521 REVERSE LENGTH=464 | 201606; PREDICTED: cystathionine beta-lyase, chloroplastic [Fragaria vesca subsp. vesca]; sp|P53780|METC_ARATH Cystathionine beta-lyase, chloroplastic OS=Arabidopsis thaliana OX=3702 GN=At3g57050 PE=1 SV=1; tr|A0A2P6RTI2|A0A2P6RTI2_ROSCH Putative cystathionine beta-lyase OS=Rosa chinensis OX=74649 GN=RchiOBHm_Chr…
1281	FvH4_4g14750	chrFvb4	+	4.10536e-05	0.00286943	-0.33	AT1G08970.4 | nuclear factor Y%2C subunit C9 | Chr1:2883144-2883839 FORWARD LENGTH=231 | 201606; PREDICTED: nuclear transcription factor Y subunit C-9-like [Fragaria vesca subsp. vesca] &gt;gi|470121771|ref|XP_004296934.1| PREDICTED: nuclear transcription factor Y subunit C-9-like [Fragaria vesca subsp. vesca] &gt;gi|470121773|ref|XP_004296935.1| PREDICTED: nuclear transcription factor Y subunit …
1303	FvH4_3g40413	chrFvb3	+	0.00259663	0.0394291	-0.333	AT1G06900.1 | Insulinase (Peptidase family M16) family protein | Chr1:2115155-2120635 REVERSE LENGTH=1024 | 201606; PREDICTED: insulin-degrading enzyme-like [Fragaria vesca subsp. vesca]; sp|F4HNU6|NRDC_ARATH Nardilysin-like OS=Arabidopsis thaliana OX=3702 GN=At1g06900 PE=2 SV=1; tr|A0A2P6QKU3|A0A2P6QKU3_ROSCH Putative insulysin OS=Rosa chinensis OX=74649 GN=RchiOBHm_Chr5g0073041 PE=3 SV=1
1339	FvH4_1g05280	chrFvb1	+	0.000336062	0.00929772	-0.385	AT3G24440.2 | Fibronectin type III domain-containing protein | Chr3:8876207-8878171 REVERSE LENGTH=600 | 201606; PREDICTED: VIN3-like protein 1 isoform X1 [Fragaria vesca subsp. vesca] &gt;gi|764505013|ref|XP_011457841.1| PREDICTED: VIN3-like protein 1 isoform X1 [Fragaria vesca subsp. vesca] &gt;gi|764505017|ref|XP_011457883.1| PREDICTED: VIN3-like protein 1 isoform X1 [Fragaria vesca subsp. ves…
1363	FvH4_3g10170	chrFvb3	-	8.98264e-08	1.32544e-05	0.648	AT2G34730.1 | myosin heavy chain-like protein | Chr2:14654611-14657443 FORWARD LENGTH=825 | 201606; PREDICTED: WPP domain-associated protein [Fragaria vesca subsp. vesca]; sp|Q5BQN5|WAP_SOLLC WPP domain-associated protein (Fragment) OS=Solanum lycopersicum OX=4081 GN=WAP PE=1 SV=1; tr|A0A2P6Q652|A0A2P6Q652_ROSCH Uncharacterized protein OS=Rosa chinensis OX=74649 GN=RchiOBHm_Chr5g0016081 PE=4 SV=1
1367	FvH4_4g09810	chrFvb4	+	0.00151333	0.0279125	0.323	AT5G57700.3 | BNR/Asp-box repeat family protein | Chr5:23375257-23376943 FORWARD LENGTH=358 | 201606; PREDICTED: uncharacterized protein LOC101290849 isoform X2 [Fragaria vesca subsp. vesca]; tr|A0A2P6QTV8|A0A2P6QTV8_ROSCH Putative transcription factor WD40-like family OS=Rosa chinensis OX=74649 GN=RchiOBHm_Chr4g0404611 PE=4 SV=1
1436	FvH4_2g15200	chrFvb2	-	6.14475e-11	4.08011e-08	0.833	AT1G76990.5 | ACT domain repeat 3 | Chr1:28933387-28935179 FORWARD LENGTH=453 | 201606; PREDICTED: ACT domain-containing protein ACR3 [Fragaria vesca subsp. vesca] &gt;gi|764535115|ref|XP_011458668.1| PREDICTED: ACT domain-containing protein ACR3 [Fragaria vesca subsp. vesca]; sp|O49285|ACR3_ARATH ACT domain-containing protein ACR3 OS=Arabidopsis thaliana OX=3702 GN=ACR3 PE=2 SV=1; tr|A0A2P6PSP6|…
1437	FvH4_2g15200	chrFvb2	-	5.41708e-08	1.0277e-05	0.68	AT1G76990.5 | ACT domain repeat 3 | Chr1:28933387-28935179 FORWARD LENGTH=453 | 201606; PREDICTED: ACT domain-containing protein ACR3 [Fragaria vesca subsp. vesca] &gt;gi|764535115|ref|XP_011458668.1| PREDICTED: ACT domain-containing protein ACR3 [Fragaria vesca subsp. vesca]; sp|O49285|ACR3_ARATH ACT domain-containing protein ACR3 OS=Arabidopsis thaliana OX=3702 GN=ACR3 PE=2 SV=1; tr|A0A2P6PSP6|…
1438	FvH4_2g15200	chrFvb2	-	3.36993e-09	1.11882e-06	0.818	AT1G76990.5 | ACT domain repeat 3 | Chr1:28933387-28935179 FORWARD LENGTH=453 | 201606; PREDICTED: ACT domain-containing protein ACR3 [Fragaria vesca subsp. vesca] &gt;gi|764535115|ref|XP_011458668.1| PREDICTED: ACT domain-containing protein ACR3 [Fragaria vesca subsp. vesca]; sp|O49285|ACR3_ARATH ACT domain-containing protein ACR3 OS=Arabidopsis thaliana OX=3702 GN=ACR3 PE=2 SV=1; tr|A0A2P6PSP6|…
1439	FvH4_2g15200	chrFvb2	-	6.40557e-06	0.00064196	0.629	AT1G76990.5 | ACT domain repeat 3 | Chr1:28933387-28935179 FORWARD LENGTH=453 | 201606; PREDICTED: ACT domain-containing protein ACR3 [Fragaria vesca subsp. vesca] &gt;gi|764535115|ref|XP_011458668.1| PREDICTED: ACT domain-containing protein ACR3 [Fragaria vesca subsp. vesca]; sp|O49285|ACR3_ARATH ACT domain-containing protein ACR3 OS=Arabidopsis thaliana OX=3702 GN=ACR3 PE=2 SV=1; tr|A0A2P6PSP6|…
1443	FvH4_5g00320	chrFvb5	-	0.000796182	0.0185496	0.302	AT2G45190.1 | Plant-specific transcription factor YABBY family protein | Chr2:18628450-18630552 REVERSE LENGTH=229 | 201606; PREDICTED: protein YABBY 4-like [Fragaria vesca subsp. vesca]; sp|O22152|YAB1_ARATH Axial regulator YABBY 1 OS=Arabidopsis thaliana OX=3702 GN=YAB1 PE=1 SV=1; tr|A0A2P6P848|A0A2P6P848_ROSCH Putative transcription factor C2C2-YABBY family OS=Rosa chinensis OX=74649 GN=RchiOB…

## Sheet: Sheet4
Sheet name	Sheet4
Description	Genes with SE in Asexual reproduction of NOR2
Table showing geneID, chromosome, strand, P valuem, FDR, inclusive level difference, and annotation of Genes with SE event.
ID	GeneID	chr	strand	PValue	FDR	IncLevelDifference
38	FvH4_6g40140	chrFvb6	-	0.000347923	0.0153895	0.171	AT3G22330.1 | putative mitochondrial RNA helicase 2 | Chr3:7892641-7895145 FORWARD LENGTH=616 | 201606; PREDICTED: DEAD-box ATP-dependent RNA helicase 53-like [Fragaria vesca subsp. vesca]; sp|Q9LUW5|RH53_ARATH DEAD-box ATP-dependent RNA helicase 53, mitochondrial OS=Arabidopsis thaliana OX=3702 GN=RH53 PE=1 SV=1; tr|A0A2P6S110|A0A2P6S110_ROSCH Putative RNA helicase OS=Rosa chinensis OX=74649 GN=…
58	FvH4_6g27490	chrFvb6	-	2.19861e-05	0.0020302	0.436	AT3G58640.2 | Mitogen activated protein kinase kinase kinase-like protein | Chr3:21687153-21692675 REVERSE LENGTH=809 | 201606; PREDICTED: serine/threonine-protein kinase EDR1 isoform X1 [Fragaria vesca subsp. vesca] &gt;gi|764605269|ref|XP_011466959.1| PREDICTED: serine/threonine-protein kinase EDR1 isoform X1 [Fragaria vesca subsp. vesca] &gt;gi|764605273|ref|XP_011466960.1| PREDICTED: serine/t…
89	FvH4_5g23320	chrFvb5	+	0.00145904	0.0413724	-0.217	AT1G31930.6 | extra-large GTP-binding protein 3 | Chr1:11465832-11468961 FORWARD LENGTH=848 | 201606; PREDICTED: extra-large guanine nucleotide-binding protein 3 isoform X2 [Fragaria vesca subsp. vesca]; sp|Q9C516|XLG3_ARATH Extra-large guanine nucleotide-binding protein 3 OS=Arabidopsis thaliana OX=3702 GN=XLG3 PE=1 SV=1; tr|A0A2P6PAN7|A0A2P6PAN7_ROSCH Putative guanine nucleotide binding protein…
105	FvH4_4g34660	chrFvb4	-	9.93191e-06	0.00118686	0.106	AT1G23800.1 | aldehyde dehydrogenase 2B7 | Chr1:8412238-8414804 REVERSE LENGTH=534 | 201606; PREDICTED: aldehyde dehydrogenase family 2 member B7, mitochondrial-like [Fragaria vesca subsp. vesca]; sp|Q8S528|AL2B7_ARATH Aldehyde dehydrogenase family 2 member B7, mitochondrial OS=Arabidopsis thaliana OX=3702 GN=ALDH2B7 PE=1 SV=2; tr|A0A2P6R409|A0A2P6R409_ROSCH Putative oxidoreductase OS=Rosa chinen…
106	FvH4_4g34660	chrFvb4	-	0.000884033	0.0308122	0.036	AT1G23800.1 | aldehyde dehydrogenase 2B7 | Chr1:8412238-8414804 REVERSE LENGTH=534 | 201606; PREDICTED: aldehyde dehydrogenase family 2 member B7, mitochondrial-like [Fragaria vesca subsp. vesca]; sp|Q8S528|AL2B7_ARATH Aldehyde dehydrogenase family 2 member B7, mitochondrial OS=Arabidopsis thaliana OX=3702 GN=ALDH2B7 PE=1 SV=2; tr|A0A2P6R409|A0A2P6R409_ROSCH Putative oxidoreductase OS=Rosa chinen…
110	FvH4_4g34660	chrFvb4	-	0.00121826	0.0364586	0.118	AT1G23800.1 | aldehyde dehydrogenase 2B7 | Chr1:8412238-8414804 REVERSE LENGTH=534 | 201606; PREDICTED: aldehyde dehydrogenase family 2 member B7, mitochondrial-like [Fragaria vesca subsp. vesca]; sp|Q8S528|AL2B7_ARATH Aldehyde dehydrogenase family 2 member B7, mitochondrial OS=Arabidopsis thaliana OX=3702 GN=ALDH2B7 PE=1 SV=2; tr|A0A2P6R409|A0A2P6R409_ROSCH Putative oxidoreductase OS=Rosa chinen…
144	FvH4_2g21270	chrFvb2	+	0.00177982	0.047264	0.136	AT2G20495.1 | Serine/Threonine-kinase | Chr2:8833180-8835034 FORWARD LENGTH=282 | 201606; PREDICTED: uncharacterized protein LOC101290823 isoform X3 [Fragaria vesca subsp. vesca]; sp|P49842|STK19_HUMAN Serine/threonine-protein kinase 19 OS=Homo sapiens OX=9606 GN=STK19 PE=1 SV=2; tr|A0A2P6PV67|A0A2P6PV67_ROSCH Putative non-specific serine/threonine protein kinase OS=Rosa chinensis OX=74649 GN=Rch…
245	FvH4_6g31900	chrFvb6	-	2.27809e-05	0.0020302	0.262	AT4G29100.1 | basic helix-loop-helix (bHLH) DNA-binding superfamily protein | Chr4:14341140-14344575 FORWARD LENGTH=407 | 201606; sp|Q8S3D1|BH068_ARATH Transcription factor bHLH68 OS=Arabidopsis thaliana OX=3702 GN=BHLH68 PE=1 SV=2; tr|A0A2P6RX59|A0A2P6RX59_ROSCH Putative transcription factor bHLH family OS=Rosa chinensis OX=74649 GN=RchiOBHm_Chr2g0139261 PE=4 SV=1; transcription factor bHLH68-li…
347	FvH4_3g29650	chrFvb3	-	0.0011273	0.0355843	-0.193	AT2G27760.1 | tRNAisopentenyltransferase 2 | Chr2:11824860-11827432 FORWARD LENGTH=466 | 201606; PREDICTED: tRNA dimethylallyltransferase 2 isoform X1 [Fragaria vesca subsp. vesca]; sp|Q9ZUX7|IPT2_ARATH tRNA dimethylallyltransferase 2 OS=Arabidopsis thaliana OX=3702 GN=IPT2 PE=1 SV=2; tr|A0A2P6QGA3|A0A2P6QGA3_ROSCH Putative transferase OS=Rosa chinensis OX=74649 GN=RchiOBHm_Chr5g0055011 PE=3 SV=1
363	FvH4_5g17090	chrFvb5	-	0.00101028	0.0338039	-0.05	AT3G18080.1 | B-S glucosidase 44 | Chr3:6191586-6194124 FORWARD LENGTH=512 | 201606; PREDICTED: beta-glucosidase 44-like [Fragaria vesca subsp. vesca]; sp|Q9LV33|BGL44_ARATH Beta-glucosidase 44 OS=Arabidopsis thaliana OX=3702 GN=BGLU44 PE=2 SV=1; tr|A0A2P6P1X2|A0A2P6P1X2_ROSCH Putative beta-glucosidase OS=Rosa chinensis OX=74649 GN=RchiOBHm_Chr7g0178731 PE=3 SV=1
384	FvH4_2g05360	chrFvb2	+	0.000421968	0.0176488	-0.092	AT4G35220.1 | Cyclase family protein | Chr4:16752636-16753966 FORWARD LENGTH=272 | 201606; PREDICTED: uncharacterized protein LOC101309752 [Fragaria vesca subsp. vesca]; sp|Q94JT5|CYL2_ARATH Cyclase-like protein 2 OS=Arabidopsis thaliana OX=3702 GN=CYCLASE2 PE=2 SV=1; tr|A0A2P6PLX1|A0A2P6PLX1_ROSCH Putative arylformamidase OS=Rosa chinensis OX=74649 GN=RchiOBHm_Chr6g0255631 PE=4 SV=1
408	FvH4_6g17980	chrFvb6	+	0.000477934	0.019502	-0.118	AT3G52930.1 | Aldolase superfamily protein | Chr3:19627383-19628874 REVERSE LENGTH=358 | 201606; PREDICTED: fructose-bisphosphate aldolase cytoplasmic isozyme-like isoform X1 [Fragaria vesca subsp. vesca]; sp|P17784|ALFC1_ORYSJ Fructose-bisphosphate aldolase 1, cytoplasmic OS=Oryza sativa subsp. japonica OX=39947 GN=FBA1 PE=1 SV=2; tr|Q9FUG7|Q9FUG7_FRAAN Fructose-bisphosphate aldolase OS=Fragaria…
477	FvH4_7g13690	chrFvb7	-	0.000141898	0.00847843	-0.105	AT1G67060.1 | peptidase M50B-like protein | Chr1:25036729-25039123 FORWARD LENGTH=234 | 201606; PREDICTED: uncharacterized protein LOC101309580 isoform X1 [Fragaria vesca subsp. vesca] &gt;gi|764625513|ref|XP_011469043.1| PREDICTED: uncharacterized protein LOC101309580 isoform X1 [Fragaria vesca subsp. vesca]; tr|A0A2P6RTR2|A0A2P6RTR2_ROSCH Uncharacterized protein OS=Rosa chinensis OX=74649 GN=Rc…
542	FvH4_6g47460	chrFvb6	-	0.000209457	0.0108075	-0.247	AT3G57930.2 | rho GTPase-activating gacO-like protein | Chr3:21447250-21447675 REVERSE LENGTH=141 | 201606; PREDICTED: uncharacterized protein LOC101301705 [Fragaria vesca subsp. vesca]; tr|A0A2P6RDL9|A0A2P6RDL9_ROSCH Uncharacterized protein OS=Rosa chinensis OX=74649 GN=RchiOBHm_Chr3g0480181 PE=4 SV=1
581	FvH4_6g39510	chrFvb6	+	0.000171078	0.00954043	-0.045	AT4G15110.1 | cytochrome P450%2C family 97%2C subfamily B%2C polypeptide 3 | Chr4:8629922-8632993 REVERSE LENGTH=580 | 201606; PREDICTED: cytochrome P450 97B2, chloroplastic [Fragaria vesca subsp. vesca] &gt;gi|764612305|ref|XP_011467680.1| PREDICTED: cytochrome P450 97B2, chloroplastic [Fragaria vesca subsp. vesca]; sp|O48921|C97B2_SOYBN Cytochrome P450 97B2, chloroplastic OS=Glycine max OX=3847…
609	FvH4_6g25360	chrFvb6	+	0.000114293	0.00796719	0.445	AT3G23640.2 | heteroglycan glucosidase 1 | Chr3:8502355-8509358 FORWARD LENGTH=991 | 201606; PREDICTED: putative alpha-xylosidase 2 [Fragaria vesca subsp. vesca] &gt;gi|764608709|ref|XP_011467316.1| PREDICTED: putative alpha-xylosidase 2 [Fragaria vesca subsp. vesca]; sp|P32138|SQASE_ECOLI Sulfoquinovosidase OS=Escherichia coli (strain K12) OX=83333 GN=yihQ PE=1 SV=3; tr|A0A2P6RTM7|A0A2P6RTM7_ROS…
611	FvH4_6g25360	chrFvb6	+	0.000288496	0.0134071	0.535	AT3G23640.2 | heteroglycan glucosidase 1 | Chr3:8502355-8509358 FORWARD LENGTH=991 | 201606; PREDICTED: putative alpha-xylosidase 2 [Fragaria vesca subsp. vesca] &gt;gi|764608709|ref|XP_011467316.1| PREDICTED: putative alpha-xylosidase 2 [Fragaria vesca subsp. vesca]; sp|P32138|SQASE_ECOLI Sulfoquinovosidase OS=Escherichia coli (strain K12) OX=83333 GN=yihQ PE=1 SV=3; tr|A0A2P6RTM7|A0A2P6RTM7_ROS…
658	FvH4_6g15650	chrFvb6	-	0.0013702	0.0395233	0.166	AT2G37150.9 | RING/U-box superfamily protein | Chr2:15603748-15605988 REVERSE LENGTH=546 | 201606; PREDICTED: E3 ubiquitin-protein ligase MBR2 [Fragaria vesca subsp. vesca] &gt;gi|764616945|ref|XP_011468095.1| PREDICTED: E3 ubiquitin-protein ligase MBR2 [Fragaria vesca subsp. vesca] &gt;gi|764616951|ref|XP_011468096.1| PREDICTED: E3 ubiquitin-protein ligase MBR2 [Fragaria vesca subsp. vesca] &gt;…
662	FvH4_6g15650	chrFvb6	-	0.00162411	0.0445433	0.109	AT2G37150.9 | RING/U-box superfamily protein | Chr2:15603748-15605988 REVERSE LENGTH=546 | 201606; PREDICTED: E3 ubiquitin-protein ligase MBR2 [Fragaria vesca subsp. vesca] &gt;gi|764616945|ref|XP_011468095.1| PREDICTED: E3 ubiquitin-protein ligase MBR2 [Fragaria vesca subsp. vesca] &gt;gi|764616951|ref|XP_011468096.1| PREDICTED: E3 ubiquitin-protein ligase MBR2 [Fragaria vesca subsp. vesca] &gt;…
664	FvH4_6g15650	chrFvb6	-	0.000382305	0.0163999	0.208	AT2G37150.9 | RING/U-box superfamily protein | Chr2:15603748-15605988 REVERSE LENGTH=546 | 201606; PREDICTED: E3 ubiquitin-protein ligase MBR2 [Fragaria vesca subsp. vesca] &gt;gi|764616945|ref|XP_011468095.1| PREDICTED: E3 ubiquitin-protein ligase MBR2 [Fragaria vesca subsp. vesca] &gt;gi|764616951|ref|XP_011468096.1| PREDICTED: E3 ubiquitin-protein ligase MBR2 [Fragaria vesca subsp. vesca] &gt;…
704	FvH4_6g06550	chrFvb6	+	4.22555e-05	0.00321334	0.035	AT1G09130.2 | ATP-dependent caseinolytic (Clp) protease/crotonase family protein | Chr1:2940063-2942217 REVERSE LENGTH=330 | 201606; PREDICTED: ATP-dependent Clp protease proteolytic subunit-related protein 3, chloroplastic [Fragaria vesca subsp. vesca]; sp|Q8L770|CLPR3_ARATH ATP-dependent Clp protease proteolytic subunit-related protein 3, chloroplastic OS=Arabidopsis thaliana OX=3702 GN=CLPR3 P…
765	FvH4_5g29710	chrFvb5	-	0.000787758	0.0282504	0.138	AT1G76510.4 | ARID/BRIGHT DNA-binding domain-containing protein | Chr1:28708927-28712498 REVERSE LENGTH=434 | 201606; PREDICTED: AT-rich interactive domain-containing protein 5-like [Fragaria vesca subsp. vesca]; sp|Q0WNR6|ARID5_ARATH AT-rich interactive domain-containing protein 5 OS=Arabidopsis thaliana OX=3702 GN=ARID5 PE=1 SV=1; tr|A0A2P6PBW9|A0A2P6PBW9_ROSCH Putative transcription factor &am…
770	FvH4_5g29300	chrFvb5	-	0.000186711	0.0100764	-0.572	AT1G73790.1 | mitotic-spindle organizing 1B-like protein (DUF3743) | Chr1:27745019-27745222 FORWARD LENGTH=67 | 201606; PREDICTED: mitotic-spindle organizing protein 1A-like [Fragaria vesca subsp. vesca] &gt;gi|764588022|ref|XP_011464849.1| PREDICTED: mitotic-spindle organizing protein 1A-like [Fragaria vesca subsp. vesca]; sp|Q9C9T3|MZT1A_ARATH Mitotic-spindle organizing protein 1A OS=Arabidopsi…
771	FvH4_5g29300	chrFvb5	-	0.000793647	0.0282504	-0.34	AT1G73790.1 | mitotic-spindle organizing 1B-like protein (DUF3743) | Chr1:27745019-27745222 FORWARD LENGTH=67 | 201606; PREDICTED: mitotic-spindle organizing protein 1A-like [Fragaria vesca subsp. vesca] &gt;gi|764588022|ref|XP_011464849.1| PREDICTED: mitotic-spindle organizing protein 1A-like [Fragaria vesca subsp. vesca]; sp|Q9C9T3|MZT1A_ARATH Mitotic-spindle organizing protein 1A OS=Arabidopsi…
792	FvH4_5g23040	chrFvb5	-	0.000126213	0.00844616	-0.191	AT1G32230.3 | WWE protein-protein interaction domain protein family | Chr1:11613427-11615748 FORWARD LENGTH=570 | 201606; PREDICTED: inactive poly [ADP-ribose] polymerase RCD1-like [Fragaria vesca subsp. vesca] &gt;gi|764590219|ref|XP_011465118.1| PREDICTED: inactive poly [ADP-ribose] polymerase RCD1-like [Fragaria vesca subsp. vesca]; sp|Q8RY59|RCD1_ARATH Inactive poly [ADP-ribose] polymerase RC…
794	FvH4_5g23040	chrFvb5	-	3.70846e-05	0.0029544	-0.303	AT1G32230.3 | WWE protein-protein interaction domain protein family | Chr1:11613427-11615748 FORWARD LENGTH=570 | 201606; PREDICTED: inactive poly [ADP-ribose] polymerase RCD1-like [Fragaria vesca subsp. vesca] &gt;gi|764590219|ref|XP_011465118.1| PREDICTED: inactive poly [ADP-ribose] polymerase RCD1-like [Fragaria vesca subsp. vesca]; sp|Q8RY59|RCD1_ARATH Inactive poly [ADP-ribose] polymerase RC…
812	FvH4_2g03560	chrFvb2	+	0.000165522	0.00954043	-0.14	AT1G33540.1 | serine carboxypeptidase-like 18 | Chr1:12162349-12164700 REVERSE LENGTH=464 | 201606; PREDICTED: serine carboxypeptidase-like 18 [Fragaria vesca subsp. vesca]; sp|Q9C7Z9|SCP18_ARATH Serine carboxypeptidase-like 18 OS=Arabidopsis thaliana OX=3702 GN=SCPL18 PE=2 SV=2; tr|A0A2P6PK91|A0A2P6PK91_ROSCH Putative peptidase S10, serine carboxypeptidase, alpha/Beta hydrolase OS=Rosa chinensis…
889	FvH4_2g38350	chrFvb2	-	1.56791e-06	0.000262311	0.667	AT2G37630.1 | myb-like HTH transcriptional regulator family protein | Chr2:15781798-15782901 REVERSE LENGTH=367 | 201606; PREDICTED: transcription factor AS1-like [Fragaria vesca subsp. vesca] &gt;gi|764541047|ref|XP_011459109.1| PREDICTED: transcription factor AS1-like [Fragaria vesca subsp. vesca]; sp|O80931|AS1_ARATH Transcription factor AS1 OS=Arabidopsis thaliana OX=3702 GN=AS1 PE=1 SV=1; tr…
982	FvH4_2g14101	chrFvb2	-	0.00154478	0.0430736	-0.046	AT5G60230.1 | splicing endonuclease 2 | Chr5:24250185-24250937 REVERSE LENGTH=250 | 201606; PREDICTED: uncharacterized protein LOC101291404 isoform X1 [Fragaria vesca subsp. vesca]; sp|Q9LSS3|SEN22_ARATH tRNA-splicing endonuclease subunit Sen2-2 OS=Arabidopsis thaliana OX=3702 GN=SEN2 PE=2 SV=1; tr|A0A2P6PS62|A0A2P6PS62_ROSCH tRNA-splicing endonuclease subunit Sen2 OS=Rosa chinensis OX=74649 GN=R…
1007	FvH4_3g46040	chrFvb3	+	0.00024775	0.0121887	0.081	AT1G55550.1 | P-loop containing nucleoside triphosphate hydrolases superfamily protein | Chr1:20748915-20752862 FORWARD LENGTH=859 | 201606; PREDICTED: kinesin-like protein KIF21A isoform X2 [Fragaria vesca subsp. vesca]; sp|F4I1T9|KN14T_ARATH Kinesin-like protein KIN-14T OS=Arabidopsis thaliana OX=3702 GN=KIN14T PE=3 SV=1; tr|A0A2P6QNR3|A0A2P6QNR3_ROSCH Putative minus-end-directed kinesin ATPase…
1045	FvH4_2g13990	chrFvb2	-	9.78646e-06	0.00118686	0.373	AT5G16790.2 | Tho complex subunit 7/Mft1p | Chr5:5522642-5523475 REVERSE LENGTH=233 | 201606; PREDICTED: THO complex subunit 7A [Fragaria vesca subsp. vesca]; sp|Q8LDS5|THO7A_ARATH THO complex subunit 7A OS=Arabidopsis thaliana OX=3702 GN=THO7A PE=1 SV=1; tr|A0A2P6PS35|A0A2P6PS35_ROSCH Putative THO complex subunit 7/Mft1 protein OS=Rosa chinensis OX=74649 GN=RchiOBHm_Chr6g0275831 PE=4 SV=1
1081	FvH4_1g10501	chrFvb1	-	0.000569374	0.0216491	0.278	AT2G17200.1 | ubiquitin family protein | Chr2:7482133-7485090 REVERSE LENGTH=551 | 201606; PREDICTED: ubiquitin domain-containing protein DSK2b-like isoform X1 [Fragaria vesca subsp. vesca]; sp|Q9SII8|DSK2B_ARATH Ubiquitin domain-containing protein DSK2b OS=Arabidopsis thaliana OX=3702 GN=DSK2B PE=1 SV=1; tr|A0A2P6RLD2|A0A2P6RLD2_ROSCH Putative UV excision repair protein Rad23 OS=Rosa chinensis O…
1089	FvH4_4g01070	chrFvb4	+	0.000213178	0.0108075	-0.093	AT5G62950.7 | RNA polymerase II%2C Rpb4%2C core protein | Chr5:25262355-25263033 REVERSE LENGTH=139 | 201606; PREDICTED: uncharacterized protein LOC105349238 [Fragaria vesca subsp. vesca]; tr|A0A2P6QPK9|A0A2P6QPK9_ROSCH Putative RNA polymerase II, Rpb4 OS=Rosa chinensis OX=74649 GN=RchiOBHm_Chr4g0387641 PE=4 SV=1
1090	FvH4_4g01070	chrFvb4	+	0.000349552	0.0153895	-0.12	AT5G62950.7 | RNA polymerase II%2C Rpb4%2C core protein | Chr5:25262355-25263033 REVERSE LENGTH=139 | 201606; PREDICTED: uncharacterized protein LOC105349238 [Fragaria vesca subsp. vesca]; tr|A0A2P6QPK9|A0A2P6QPK9_ROSCH Putative RNA polymerase II, Rpb4 OS=Rosa chinensis OX=74649 GN=RchiOBHm_Chr4g0387641 PE=4 SV=1
1091	FvH4_4g01070	chrFvb4	+	0.000139457	0.00847843	-0.145	AT5G62950.7 | RNA polymerase II%2C Rpb4%2C core protein | Chr5:25262355-25263033 REVERSE LENGTH=139 | 201606; PREDICTED: uncharacterized protein LOC105349238 [Fragaria vesca subsp. vesca]; tr|A0A2P6QPK9|A0A2P6QPK9_ROSCH Putative RNA polymerase II, Rpb4 OS=Rosa chinensis OX=74649 GN=RchiOBHm_Chr4g0387641 PE=4 SV=1
1143	FvH4_6g28580	chrFvb6	-	0.00110595	0.0355843	-0.072	AT1G73060.1 | Low PSII Accumulation 3 | Chr1:27479027-27481258 FORWARD LENGTH=358 | 201606; PREDICTED: protein LOW PSII ACCUMULATION 3, chloroplastic [Fragaria vesca subsp. vesca]; sp|Q8H0W0|LPA3_ARATH Protein LOW PSII ACCUMULATION 3, chloroplastic OS=Arabidopsis thaliana OX=3702 GN=LPA3 PE=1 SV=1; tr|A0A2P6RVF9|A0A2P6RVF9_ROSCH Uncharacterized protein OS=Rosa chinensis OX=74649 GN=RchiOBHm_Chr2g…
1164	FvH4_4g33290	chrFvb4	+	0.000138494	0.00847843	-0.261	AT3G07090.2 | PPPDE putative thiol peptidase family protein | Chr3:2243153-2244476 REVERSE LENGTH=265 | 201606; PREDICTED: desumoylating isopeptidase 1-like [Fragaria vesca subsp. vesca] &gt;gi|470122780|ref|XP_004297416.1| PREDICTED: desumoylating isopeptidase 1-like [Fragaria vesca subsp. vesca] &gt;gi|470122782|ref|XP_004297417.1| PREDICTED: desumoylating isopeptidase 1-like [Fragaria vesca su…
1166	FvH4_4g33290	chrFvb4	+	0.000946307	0.0323096	-0.132	AT3G07090.2 | PPPDE putative thiol peptidase family protein | Chr3:2243153-2244476 REVERSE LENGTH=265 | 201606; PREDICTED: desumoylating isopeptidase 1-like [Fragaria vesca subsp. vesca] &gt;gi|470122780|ref|XP_004297416.1| PREDICTED: desumoylating isopeptidase 1-like [Fragaria vesca subsp. vesca] &gt;gi|470122782|ref|XP_004297417.1| PREDICTED: desumoylating isopeptidase 1-like [Fragaria vesca su…
1236	FvH4_2g16790	chrFvb2	-	9.86104e-07	0.000183306	0.333	AT2G33700.1 | Protein phosphatase 2C family protein | Chr2:14254200-14255784 FORWARD LENGTH=380 | 201606; PREDICTED: probable protein phosphatase 2C 27 [Fragaria vesca subsp. vesca] &gt;gi|764528181|ref|XP_011458096.1| PREDICTED: probable protein phosphatase 2C 27 [Fragaria vesca subsp. vesca]; sp|P93006|P2C27_ARATH Probable protein phosphatase 2C 27 OS=Arabidopsis thaliana OX=3702 GN=PP2C27 PE=2…
1271	FvH4_3g07120	chrFvb3	+	6.07663e-06	0.000847183	-0.047	AT5G08080.4 | syntaxin of plants 132 | Chr5:2588532-2591106 FORWARD LENGTH=304 | 201606; PREDICTED: syntaxin-132-like [Fragaria vesca subsp. vesca]; sp|Q8VZU2|SY132_ARATH Syntaxin-132 OS=Arabidopsis thaliana OX=3702 GN=SYP132 PE=1 SV=1; tr|A0A2P6S2B6|A0A2P6S2B6_ROSCH Uncharacterized protein OS=Rosa chinensis OX=74649 GN=RchiOBHm_Chr2g0159801 PE=4 SV=1
1277	FvH4_7g05580	chrFvb7	+	0.00115953	0.035924	-0.667	AT1G54250.1 | RNA polymerase Rpb8 | Chr1:20255210-20256335 FORWARD LENGTH=146 | 201606; PREDICTED: DNA-directed RNA polymerases II and V subunit 8A-like [Fragaria vesca subsp. vesca]; sp|O81097|RPB8A_ARATH DNA-directed RNA polymerases II and V subunit 8A OS=Arabidopsis thaliana OX=3702 GN=NRPB8A PE=1 SV=1; tr|A0A2P6PRJ6|A0A2P6PRJ6_ROSCH Putative RNA polymerase, Rpb8 OS=Rosa chinensis OX=74649 GN=…
1282	FvH4_7g05580	chrFvb7	+	5.91013e-07	0.000134531	-0.778	AT1G54250.1 | RNA polymerase Rpb8 | Chr1:20255210-20256335 FORWARD LENGTH=146 | 201606; PREDICTED: DNA-directed RNA polymerases II and V subunit 8A-like [Fragaria vesca subsp. vesca]; sp|O81097|RPB8A_ARATH DNA-directed RNA polymerases II and V subunit 8A OS=Arabidopsis thaliana OX=3702 GN=NRPB8A PE=1 SV=1; tr|A0A2P6PRJ6|A0A2P6PRJ6_ROSCH Putative RNA polymerase, Rpb8 OS=Rosa chinensis OX=74649 GN=…
1283	FvH4_7g05580	chrFvb7	+	4.0334e-08	1.12465e-05	-0.78	AT1G54250.1 | RNA polymerase Rpb8 | Chr1:20255210-20256335 FORWARD LENGTH=146 | 201606; PREDICTED: DNA-directed RNA polymerases II and V subunit 8A-like [Fragaria vesca subsp. vesca]; sp|O81097|RPB8A_ARATH DNA-directed RNA polymerases II and V subunit 8A OS=Arabidopsis thaliana OX=3702 GN=NRPB8A PE=1 SV=1; tr|A0A2P6PRJ6|A0A2P6PRJ6_ROSCH Putative RNA polymerase, Rpb8 OS=Rosa chinensis OX=74649 GN=…
1285	FvH4_7g05580	chrFvb7	+	4.51306e-13	2.51678e-10	-1	AT1G54250.1 | RNA polymerase Rpb8 | Chr1:20255210-20256335 FORWARD LENGTH=146 | 201606; PREDICTED: DNA-directed RNA polymerases II and V subunit 8A-like [Fragaria vesca subsp. vesca]; sp|O81097|RPB8A_ARATH DNA-directed RNA polymerases II and V subunit 8A OS=Arabidopsis thaliana OX=3702 GN=NRPB8A PE=1 SV=1; tr|A0A2P6PRJ6|A0A2P6PRJ6_ROSCH Putative RNA polymerase, Rpb8 OS=Rosa chinensis OX=74649 GN=…
1286	FvH4_7g05580	chrFvb7	+	2.43139e-13	2.03386e-10	-1	AT1G54250.1 | RNA polymerase Rpb8 | Chr1:20255210-20256335 FORWARD LENGTH=146 | 201606; PREDICTED: DNA-directed RNA polymerases II and V subunit 8A-like [Fragaria vesca subsp. vesca]; sp|O81097|RPB8A_ARATH DNA-directed RNA polymerases II and V subunit 8A OS=Arabidopsis thaliana OX=3702 GN=NRPB8A PE=1 SV=1; tr|A0A2P6PRJ6|A0A2P6PRJ6_ROSCH Putative RNA polymerase, Rpb8 OS=Rosa chinensis OX=74649 GN=…
1331	FvH4_6g50590	chrFvb6	+	0.00123589	0.0364586	-0.1	AT3G01480.1 | cyclophilin 38 | Chr3:188569-190674 FORWARD LENGTH=437 | 201606; PREDICTED: peptidyl-prolyl cis-trans isomerase, chloroplastic isoform X2 [Fragaria vesca subsp. vesca]; sp|Q9SSA5|CYP38_ARATH Peptidyl-prolyl cis-trans isomerase CYP38, chloroplastic OS=Arabidopsis thaliana OX=3702 GN=CYP38 PE=1 SV=1; tr|M5WTM9|M5WTM9_PRUPE Uncharacterized protein OS=Prunus persica OX=3760 GN=PRUPE_3G2…
1345	FvH4_1g28280	chrFvb1	-	8.14204e-05	0.00592245	-0.493	AT5G18100.1 | copper/zinc superoxide dismutase 3 | Chr5:5987221-5988706 FORWARD LENGTH=164 | 201606; PREDICTED: superoxide dismutase [Cu-Zn] 4AP [Fragaria vesca subsp. vesca]; sp|O49044|SODC2_MESCR Superoxide dismutase [Cu-Zn] 2 OS=Mesembryanthemum crystallinum OX=3544 GN=SODCC.2 PE=2 SV=1; tr|A0A2P6RHM4|A0A2P6RHM4_ROSCH Superoxide dismutase [Cu-Zn] OS=Rosa chinensis OX=74649 GN=RchiOBHm_Chr3g049…
1411	FvH4_4g11350	chrFvb4	+	1.45106e-13	2.03386e-10	0.165	AT2G18410.1 | elongator complex protein | Chr2:7990768-7992588 FORWARD LENGTH=374 | 201606; PREDICTED: elongator complex protein 5 [Fragaria vesca subsp. vesca] &gt;gi|764571023|ref|XP_011462619.1| PREDICTED: elongator complex protein 5 [Fragaria vesca subsp. vesca] &gt;gi|764571028|ref|XP_011462620.1| PREDICTED: elongator complex protein 5 [Fragaria vesca subsp. vesca]; sp|F4IQJ2|ELP5_ARATH Elon…
1413	FvH4_6g13640	chrFvb6	+	2.42701e-05	0.0020302	0.498	AT2G37630.1 | myb-like HTH transcriptional regulator family protein | Chr2:15781798-15782901 REVERSE LENGTH=367 | 201606; PREDICTED: transcription factor AS1-like [Fragaria vesca subsp. vesca]; sp|O80931|AS1_ARATH Transcription factor AS1 OS=Arabidopsis thaliana OX=3702 GN=AS1 PE=1 SV=1; tr|A0A2P6RA07|A0A2P6RA07_ROSCH Putative transcription factor MYB-HB-like family OS=Rosa chinensis OX=74649 GN=…
1414	FvH4_6g13640	chrFvb6	+	0.000550271	0.0214094	0.467	AT2G37630.1 | myb-like HTH transcriptional regulator family protein | Chr2:15781798-15782901 REVERSE LENGTH=367 | 201606; PREDICTED: transcription factor AS1-like [Fragaria vesca subsp. vesca]; sp|O80931|AS1_ARATH Transcription factor AS1 OS=Arabidopsis thaliana OX=3702 GN=AS1 PE=1 SV=1; tr|A0A2P6RA07|A0A2P6RA07_ROSCH Putative transcription factor MYB-HB-like family OS=Rosa chinensis OX=74649 GN=…
1415	FvH4_6g13640	chrFvb6	+	0.000501431	0.0199737	0.516	AT2G37630.1 | myb-like HTH transcriptional regulator family protein | Chr2:15781798-15782901 REVERSE LENGTH=367 | 201606; PREDICTED: transcription factor AS1-like [Fragaria vesca subsp. vesca]; sp|O80931|AS1_ARATH Transcription factor AS1 OS=Arabidopsis thaliana OX=3702 GN=AS1 PE=1 SV=1; tr|A0A2P6RA07|A0A2P6RA07_ROSCH Putative transcription factor MYB-HB-like family OS=Rosa chinensis OX=74649 GN=…
1418	FvH4_6g13640	chrFvb6	+	1.95341e-05	0.0020302	0.332	AT2G37630.1 | myb-like HTH transcriptional regulator family protein | Chr2:15781798-15782901 REVERSE LENGTH=367 | 201606; PREDICTED: transcription factor AS1-like [Fragaria vesca subsp. vesca]; sp|O80931|AS1_ARATH Transcription factor AS1 OS=Arabidopsis thaliana OX=3702 GN=AS1 PE=1 SV=1; tr|A0A2P6RA07|A0A2P6RA07_ROSCH Putative transcription factor MYB-HB-like family OS=Rosa chinensis OX=74649 GN=…
1419	FvH4_6g13640	chrFvb6	+	6.43306e-07	0.000134531	0.611	AT2G37630.1 | myb-like HTH transcriptional regulator family protein | Chr2:15781798-15782901 REVERSE LENGTH=367 | 201606; PREDICTED: transcription factor AS1-like [Fragaria vesca subsp. vesca]; sp|O80931|AS1_ARATH Transcription factor AS1 OS=Arabidopsis thaliana OX=3702 GN=AS1 PE=1 SV=1; tr|A0A2P6RA07|A0A2P6RA07_ROSCH Putative transcription factor MYB-HB-like family OS=Rosa chinensis OX=74649 GN=…
1420	FvH4_6g13640	chrFvb6	+	2.04149e-06	0.000310491	0.503	AT2G37630.1 | myb-like HTH transcriptional regulator family protein | Chr2:15781798-15782901 REVERSE LENGTH=367 | 201606; PREDICTED: transcription factor AS1-like [Fragaria vesca subsp. vesca]; sp|O80931|AS1_ARATH Transcription factor AS1 OS=Arabidopsis thaliana OX=3702 GN=AS1 PE=1 SV=1; tr|A0A2P6RA07|A0A2P6RA07_ROSCH Putative transcription factor MYB-HB-like family OS=Rosa chinensis OX=74649 GN=…
1477	FvH4_4g08140	chrFvb4	-	0.000254994	0.0121887	0.395	AT3G02920.1 | Replication protein A%2C subunit RPA32 | Chr3:651844-654189 REVERSE LENGTH=278 | 201606; PREDICTED: replication protein A 32 kDa subunit B-like [Fragaria vesca subsp. vesca]; sp|Q8LFJ8|RFA2B_ARATH Replication protein A 32 kDa subunit B OS=Arabidopsis thaliana OX=3702 GN=RPA2B PE=2 SV=1; tr|A0A2P6QTE5|A0A2P6QTE5_ROSCH Putative replication factor A protein OS=Rosa chinensis OX=74649 G…
1480	FvH4_4g08140	chrFvb4	-	4.2053e-10	1.40709e-07	0.117	AT3G02920.1 | Replication protein A%2C subunit RPA32 | Chr3:651844-654189 REVERSE LENGTH=278 | 201606; PREDICTED: replication protein A 32 kDa subunit B-like [Fragaria vesca subsp. vesca]; sp|Q8LFJ8|RFA2B_ARATH Replication protein A 32 kDa subunit B OS=Arabidopsis thaliana OX=3702 GN=RPA2B PE=2 SV=1; tr|A0A2P6QTE5|A0A2P6QTE5_ROSCH Putative replication factor A protein OS=Rosa chinensis OX=74649 G…
1505	FvH4_3g24770	chrFvb3	-	2.33424e-05	0.0020302	0.041	AT2G30695.3 | bacterial trigger factor | Chr2:13079269-13081095 REVERSE LENGTH=199 | 201606; PREDICTED: uncharacterized protein LOC101310860 [Fragaria vesca subsp. vesca]; sp|Q7NDP0|TIG_GLOVI Trigger factor OS=Gloeobacter violaceus (strain PCC 7421) OX=251221 GN=tig PE=3 SV=1; tr|A0A2P6QDK5|A0A2P6QDK5_ROSCH Putative trigger factor OS=Rosa chinensis OX=74649 GN=RchiOBHm_Chr5g0044351 PE=4 SV=1
1598	FvH4_6g08720	chrFvb6	+	0.000676625	0.0251554	-0.319	PREDICTED: uncharacterized protein LOC101311974 isoform X4 [Fragaria vesca subsp. vesca]; tr|A0A2P6R821|A0A2P6R821_ROSCH Uncharacterized protein OS=Rosa chinensis OX=74649 GN=RchiOBHm_Chr3g0458901 PE=4 SV=1
1627	FvH4_6g08720	chrFvb6	+	0.00166777	0.0450029	-0.247	PREDICTED: uncharacterized protein LOC101311974 isoform X4 [Fragaria vesca subsp. vesca]; tr|A0A2P6R821|A0A2P6R821_ROSCH Uncharacterized protein OS=Rosa chinensis OX=74649 GN=RchiOBHm_Chr3g0458901 PE=4 SV=1
1637	FvH4_3g31250	chrFvb3	+	0.00111875	0.0355843	0.129	AT4G02260.4 | RELA/SPOT homolog 1 | Chr4:985451-991178 FORWARD LENGTH=868 | 201606; PREDICTED: putative GTP diphosphokinase RSH1, chloroplastic isoform X1 [Fragaria vesca subsp. vesca]; sp|P0DKG8|RSH1L_ARATH Putative GTP diphosphokinase RSH1, chloroplastic OS=Arabidopsis thaliana OX=3702 GN=RSH1 PE=1 SV=1; tr|W9R132|W9R132_9ROSA GTP pyrophosphokinase OS=Morus notabilis OX=981085 GN=L484_011127 PE…
1650	FvH4_4g14750	chrFvb4	+	4.85965e-11	2.03255e-08	-0.451	AT1G08970.4 | nuclear factor Y%2C subunit C9 | Chr1:2883144-2883839 FORWARD LENGTH=231 | 201606; PREDICTED: nuclear transcription factor Y subunit C-9-like [Fragaria vesca subsp. vesca] &gt;gi|470121771|ref|XP_004296934.1| PREDICTED: nuclear transcription factor Y subunit C-9-like [Fragaria vesca subsp. vesca] &gt;gi|470121773|ref|XP_004296935.1| PREDICTED: nuclear transcription factor Y subunit …
1658	FvH4_3g35550	chrFvb3	-	2.17134e-05	0.0020302	-0.138	AT2G28760.4 | UDP-XYL synthase 6 | Chr2:12336469-12338860 REVERSE LENGTH=374 | 201606; PREDICTED: UDP-glucuronic acid decarboxylase 6 isoform X1 [Fragaria vesca subsp. vesca] &gt;gi|764560791|ref|XP_011461245.1| PREDICTED: UDP-glucuronic acid decarboxylase 6 isoform X1 [Fragaria vesca subsp. vesca] &gt;gi|764560794|ref|XP_011461246.1| PREDICTED: UDP-glucuronic acid decarboxylase 6 isoform X1 [Fra…
1797	FvH4_1g18540	chrFvb1	+	0.00184876	0.0483276	-0.119	AT5G65740.2 | zinc ion binding protein | Chr5:26301702-26303422 REVERSE LENGTH=300 | 201606; PREDICTED: E3 ubiquitin-protein ligase FANCL isoform X1 [Fragaria vesca subsp. vesca]; sp|Q9NW38|FANCL_HUMAN E3 ubiquitin-protein ligase FANCL OS=Homo sapiens OX=9606 GN=FANCL PE=1 SV=2; tr|A0A2P6RPG6|A0A2P6RPG6_ROSCH Putative chromatin regulator PHD family OS=Rosa chinensis OX=74649 GN=RchiOBHm_Chr2g0109…
1799	FvH4_1g18540	chrFvb1	+	0.00124217	0.0364586	-0.12	AT5G65740.2 | zinc ion binding protein | Chr5:26301702-26303422 REVERSE LENGTH=300 | 201606; PREDICTED: E3 ubiquitin-protein ligase FANCL isoform X1 [Fragaria vesca subsp. vesca]; sp|Q9NW38|FANCL_HUMAN E3 ubiquitin-protein ligase FANCL OS=Homo sapiens OX=9606 GN=FANCL PE=1 SV=2; tr|A0A2P6RPG6|A0A2P6RPG6_ROSCH Putative chromatin regulator PHD family OS=Rosa chinensis OX=74649 GN=RchiOBHm_Chr2g0109…
