# Supplementary material for: Major transcriptomic differences are induced by warmer temperature conditions experienced during asexual and sexual reproduction in Fragaria vesca ecotypes
Source: Front Plant Sci. 2023 Jul 14;14:1213311. doi: 10.3389/fpls.2023.1213311 (PMC10379642; doi:10.3389/fpls.2023.1213311)
Supplement: Supplementary file 1 [file DataSheet_1.zip › DATASHEET1/Table S16.xlsx]

## Sheet: Descriptions
Table S14: SE events in sexual reproduction
Table showing genes SE events of sexual reproduction
Sheet name	Sheet1
Description	Genes with SE events in sexual reproduction of ES12
Column A	ID
Column B	GeneID
Column C	chr
Column D	strand
Column E	PValue
Column F	FDR
Column G	IncLevelDifference
Column H	Annotation
Sheet name	Sheet2
Description	Genes with SE events in sexual reproduction of ICE2
Column A	ID
Column B	GeneID
Column C	chr
Column D	strand
Column E	PValue
Column F	FDR
Column G	IncLevelDifference
Column H	Annotation
Sheet name	Sheet3
Description	Genes with SE events in sexual reproduction of IT4
Column A	ID
Column B	GeneID
Column C	chr
Column D	strand
Column E	PValue
Column F	FDR
Column G	IncLevelDifference
Column H	Annotation
Sheet name	Sheet4
Description	Genes with SE events in sexual reproduction of NOR2
Column A	ID
Column B	GeneID
Column C	chr
Column D	strand
Column E	PValue
Column F	FDR
Column G	IncLevelDifference
Column H	Annotation

## Sheet: Sheet1
Sheet name	Sheet1
Description	Genes with SE in sexual reproduction of ES12
Table showing geneID, chromosome, strand, P valuem, FDR, inclusive level difference, and annotation of Genes with SE event.
ID	GeneID	chr	strand	PValue	FDR	IncLevelDifference	Annotation
146	FvH4_1g05080	chrFvb1	+	2.24512e-07	0.000308704	0.186	AT3G24503.1 | aldehyde dehydrogenase 2C4 | Chr3:8919732-8923029 REVERSE LENGTH=501 | 201606; PREDICTED: aldehyde dehydrogenase family 2 member C4-like [Fragaria vesca subsp. vesca]; sp|Q56YU0|AL2C4_ARATH Aldehyde dehydrogenase family 2 member C4 OS=Arabidopsis thaliana OX=3702 GN=ALDH2C4 PE=1 SV=2; tr|A0A2P6RJI2|A0A2P6RJI2_ROSCH Putative oxidoreductase OS=Rosa chinensis OX=74649 GN=RchiOBHm_Chr2g…
731	FvH4_2g38350	chrFvb2	-	5.07251e-05	0.0115443	-0.333	AT2G37630.1 | myb-like HTH transcriptional regulator family protein | Chr2:15781798-15782901 REVERSE LENGTH=367 | 201606; PREDICTED: transcription factor AS1-like [Fragaria vesca subsp. vesca] &gt;gi|764541047|ref|XP_011459109.1| PREDICTED: transcription factor AS1-like [Fragaria vesca subsp. vesca]; sp|O80931|AS1_ARATH Transcription factor AS1 OS=Arabidopsis thaliana OX=3702 GN=AS1 PE=1 SV=1; tr…
805	FvH4_2g12161	chrFvb2	-	3.92862e-05	0.0115443	0.225	AT1G16445.1 | S-adenosyl-L-methionine-dependent methyltransferases superfamily protein | Chr1:5617811-5619303 FORWARD LENGTH=274 | 201606; PREDICTED: uncharacterized protein LOC101292757 isoform X1 [Fragaria vesca subsp. vesca] &gt;gi|764532082|ref|XP_011458426.1| PREDICTED: uncharacterized protein LOC101292757 isoform X1 [Fragaria vesca subsp. vesca] &gt;gi|764532086|ref|XP_011458427.1| PREDICTE…
875	FvH4_1g02840	chrFvb1	-	0.000155562	0.0267372	0.514	AT2G25010.1 | Aminotransferase-like%2C plant mobile domain family protein | Chr2:10631691-10633547 FORWARD LENGTH=509 | 201606; PREDICTED: uncharacterized protein LOC105349610 [Fragaria vesca subsp. vesca]; sp|Q9SK32|MAIL1_ARATH Protein MAIN-LIKE 1 OS=Arabidopsis thaliana OX=3702 GN=MAIL1 PE=2 SV=1; tr|A0A2P6RYD8|A0A2P6RYD8_ROSCH Uncharacterized protein OS=Rosa chinensis OX=74649 GN=RchiOBHm_Chr2…
876	FvH4_1g02840	chrFvb1	-	5.8771e-05	0.0115443	0.572	AT2G25010.1 | Aminotransferase-like%2C plant mobile domain family protein | Chr2:10631691-10633547 FORWARD LENGTH=509 | 201606; PREDICTED: uncharacterized protein LOC105349610 [Fragaria vesca subsp. vesca]; sp|Q9SK32|MAIL1_ARATH Protein MAIN-LIKE 1 OS=Arabidopsis thaliana OX=3702 GN=MAIL1 PE=2 SV=1; tr|A0A2P6RYD8|A0A2P6RYD8_ROSCH Uncharacterized protein OS=Rosa chinensis OX=74649 GN=RchiOBHm_Chr2…
1161	FvH4_6g13640	chrFvb6	+	4.31259e-05	0.0115443	-0.472	AT2G37630.1 | myb-like HTH transcriptional regulator family protein | Chr2:15781798-15782901 REVERSE LENGTH=367 | 201606; PREDICTED: transcription factor AS1-like [Fragaria vesca subsp. vesca]; sp|O80931|AS1_ARATH Transcription factor AS1 OS=Arabidopsis thaliana OX=3702 GN=AS1 PE=1 SV=1; tr|A0A2P6RA07|A0A2P6RA07_ROSCH Putative transcription factor MYB-HB-like family OS=Rosa chinensis OX=74649 GN=…
1167	FvH4_2g05731	chrFvb2	+	2.81696e-06	0.00193666	0.67	AT3G19370.3 | filament-like protein (DUF869) | Chr3:6711046-6713494 FORWARD LENGTH=704 | 201606; PREDICTED: filament-like plant protein 7 [Fragaria vesca subsp. vesca] &gt;gi|764533847|ref|XP_011458563.1| PREDICTED: filament-like plant protein 7 [Fragaria vesca subsp. vesca] &gt;gi|764533852|ref|XP_011458564.1| PREDICTED: filament-like plant protein 7 [Fragaria vesca subsp. vesca]; sp|Q9SLN1|FPP7…
1225	FvH4_2g12201	chrFvb2	-	1.14459e-05	0.00524602	-0.547

## Sheet: Sheet2
Sheet name	Sheet2
Description	Genes with SE in sexual reproduction of ICE2
Table showing geneID, chromosome, strand, P valuem, FDR, inclusive level difference, and annotation of Genes with SE event.
ID	GeneID	chr	strand	PValue	FDR	IncLevelDifference	Annotation
329	FvH4_7g18421	chrFvb7	+	0.000126581	0.0399995	-0.453	AT2G17510.2 | ribonuclease II family protein | Chr2:7609395-7616242 REVERSE LENGTH=1012 | 201606; exosome complex exonuclease rrp44-like protein, partial [Trifolium pratense]; sp|Q9SHL7|RP44A_ARATH Exosome complex exonuclease RRP44 homolog A OS=Arabidopsis thaliana OX=3702 GN=RRP44A PE=2 SV=2; tr|A0A2K3MLF5|A0A2K3MLF5_TRIPR Exosome complex exonuclease rrp44-like protein (Fragment) OS=Trifolium pr…
887	FvH4_3g17550	chrFvb3	+	0.000197751	0.0468669	-0.155	7-deoxyloganetin glucosyltransferase-like [Rosa chinensis] &gt;gi|1358156374|gb|PRQ30852.1| putative 7-deoxyloganetin glucosyltransferase [Rosa chinensis]; AT1G22380.1 | UDP-glucosyl transferase 85A3 | Chr1:7900522-7902332 REVERSE LENGTH=488 | 201606; sp|F8WKW1|UGT2_GARJA 7-deoxyloganetin glucosyltransferase OS=Gardenia jasminoides OX=114476 GN=UGT85A24 PE=1 SV=1; tr|A0A2P6Q9J8|A0A2P6Q9J8_ROSCH G…
992	FvH4_4g09840	chrFvb4	-	1.08061e-05	0.0095746	-0.74	AT2G18840.1 | Integral membrane Yip1 family protein | Chr2:8158288-8159848 FORWARD LENGTH=281 | 201606; protein YIPF6 homolog [Lactuca sativa] &gt;gi|1322377469|gb|PLY75483.1| hypothetical protein LSAT_7X54500 [Lactuca sativa]; sp|Q28CH8|YIPF6_XENTR Protein YIPF6 OS=Xenopus tropicalis OX=8364 GN=yipf6 PE=2 SV=1; tr|A0A2J6KK73|A0A2J6KK73_LACSA Protein YIPF OS=Lactuca sativa OX=4236 GN=LSAT_7X54500…
1064	FvH4_7g04260	chrFvb7	+	2.01996e-05	0.0095746	-0.225	PREDICTED: uncharacterized protein LOC101305115 [Fragaria vesca subsp. vesca]; sp|P50846|ALKH_BACSU KHG/KDPG aldolase OS=Bacillus subtilis (strain 168) OX=224308 GN=kdgA PE=2 SV=1; tr|A0A2P6SAU6|A0A2P6SAU6_ROSCH Putative 4-hydroxy-2-oxoglutarate aldolase OS=Rosa chinensis OX=74649 GN=RchiOBHm_Chr1g0328821 PE=4 SV=1

## Sheet: Sheet3
Sheet name	Sheet3
Description	Genes with SE in sexual reproduction of IT4
Table showing geneID, chromosome, strand, P valuem, FDR, inclusive level difference, and annotation of Genes with SE event.
ID	GeneID	chr	strand	PValue	FDR	IncLevelDifference	Annotation
352	FvH4_6g31710	chrFvb6	-	0.000139302	0.0135819	-0.204	AT1G32500.1 | non-intrinsic ABC protein 6 | Chr1:11750091-11751994 REVERSE LENGTH=475 | 201606; PREDICTED: protein ABCI7, chloroplastic [Fragaria vesca subsp. vesca] &gt;gi|764602366|ref|XP_011466689.1| PREDICTED: protein ABCI7, chloroplastic [Fragaria vesca subsp. vesca] &gt;gi|764602369|ref|XP_011466690.1| PREDICTED: protein ABCI7, chloroplastic [Fragaria vesca subsp. vesca]; sp|Q9LQK7|AB7I_ARA…
356	FvH4_6g26180	chrFvb6	-	5.74452e-08	2.24036e-05	0.468	AT3G15360.1 | thioredoxin M-type 4 | Chr3:5188448-5189457 FORWARD LENGTH=193 | 201606; PREDICTED: thioredoxin M-type, chloroplastic [Fragaria vesca subsp. vesca]; sp|Q9XGS0|TRXM_BRANA Thioredoxin M-type, chloroplastic OS=Brassica napus OX=3708 PE=1 SV=1; tr|A0A2P6RTS4|A0A2P6RTS4_ROSCH Uncharacterized protein OS=Rosa chinensis OX=74649 GN=RchiOBHm_Chr2g0126351 PE=4 SV=1
418	FvH4_5g27680	chrFvb5	-	1.12631e-06	0.000292841	-0.742	AT5G60620.1 | glycerol-3-phosphate acyltransferase 9 | Chr5:24367266-24369647 FORWARD LENGTH=376 | 201606; glycerol-3-phosphate acyltransferase 9 [Rosa chinensis] &gt;gi|1358150644|gb|PRQ25123.1| putative glycerol-3-phosphate 1-O-acyltransferase [Rosa chinensis]; sp|Q8GWG0|GPAT9_ARATH Glycerol-3-phosphate acyltransferase 9 OS=Arabidopsis thaliana OX=3702 GN=GPAT9 PE=1 SV=1; tr|A0A2P6PT56|A0A2P6PT…
431	FvH4_6g35560	chrFvb6	-	0.000525144	0.0409613	-0.483	AT5G09360.1 | laccase 14 | Chr5:2906426-2908658 REVERSE LENGTH=569 | 201606; PREDICTED: laccase-14-like isoform X1 [Fragaria vesca subsp. vesca] &gt;gi|764610025|ref|XP_011467466.1| PREDICTED: laccase-14-like isoform X1 [Fragaria vesca subsp. vesca] &gt;gi|764610029|ref|XP_011467467.1| PREDICTED: laccase-14-like isoform X1 [Fragaria vesca subsp. vesca] &gt;gi|764610033|ref|XP_011467468.1| PREDICT…
500	FvH4_7g00820	chrFvb7	-	1.3396e-08	1.04489e-05	0.482	AT1G51200.4 | A20/AN1-like zinc finger family protein | Chr1:18985690-18986211 FORWARD LENGTH=173 | 201606; PREDICTED: zinc finger A20 and AN1 domain-containing stress-associated protein 8-like isoform X2 [Fragaria vesca subsp. vesca]; sp|A3BDI8|SAP8_ORYSJ Zinc finger A20 and AN1 domain-containing stress-associated protein 8 OS=Oryza sativa subsp. japonica OX=39947 GN=SAP8 PE=2 SV=1; tr|M5X2I7|M5…
501	FvH4_7g00820	chrFvb7	-	3.36997e-06	0.000657144	0.159	AT1G51200.4 | A20/AN1-like zinc finger family protein | Chr1:18985690-18986211 FORWARD LENGTH=173 | 201606; PREDICTED: zinc finger A20 and AN1 domain-containing stress-associated protein 8-like isoform X2 [Fragaria vesca subsp. vesca]; sp|A3BDI8|SAP8_ORYSJ Zinc finger A20 and AN1 domain-containing stress-associated protein 8 OS=Oryza sativa subsp. japonica OX=39947 GN=SAP8 PE=2 SV=1; tr|M5X2I7|M5…
504	FvH4_6g23770	chrFvb6	+	7.8497e-05	0.0122455	-0.28	AT3G55610.2 | delta 1-pyrroline-5-carboxylate synthase 2 | Chr3:20625005-20628989 REVERSE LENGTH=622 | 201606; PREDICTED: delta-1-pyrroline-5-carboxylate synthase-like isoform X3 [Fragaria vesca subsp. vesca]; sp|O65361|P5CS_MESCR Delta-1-pyrroline-5-carboxylate synthase OS=Mesembryanthemum crystallinum OX=3544 GN=P5CS PE=2 SV=1; tr|A0A2P6R9M5|A0A2P6R9M5_ROSCH Delta-1-pyrroline-5-carboxylate synt…
747	FvH4_4g03680	chrFvb4	+	0.00012902	0.0135819	-0.085	AT1G04420.1 | NAD(P)-linked oxidoreductase superfamily protein | Chr1:1191634-1193699 FORWARD LENGTH=412 | 201606; PREDICTED: aldo-keto reductase [Fragaria vesca subsp. vesca]; sp|P0A9T5|TAS_SHIFL Protein tas OS=Shigella flexneri OX=623 GN=tas PE=3 SV=1; tr|A0A2P6QQY2|A0A2P6QQY2_ROSCH Putative aldo/keto reductase, NADP-dependent oxidoreductase domain-containing protein OS=Rosa chinensis OX=74649 …
750	FvH4_4g03680	chrFvb4	+	9.62247e-05	0.0125092	-0.086	AT1G04420.1 | NAD(P)-linked oxidoreductase superfamily protein | Chr1:1191634-1193699 FORWARD LENGTH=412 | 201606; PREDICTED: aldo-keto reductase [Fragaria vesca subsp. vesca]; sp|P0A9T5|TAS_SHIFL Protein tas OS=Shigella flexneri OX=623 GN=tas PE=3 SV=1; tr|A0A2P6QQY2|A0A2P6QQY2_ROSCH Putative aldo/keto reductase, NADP-dependent oxidoreductase domain-containing protein OS=Rosa chinensis OX=74649 …
807	FvH4_4g15540	chrFvb4	+	0.000425677	0.036892	0.22	AT3G22430.1 | RNA recognition motif XS domain protein | Chr3:7953455-7957605 FORWARD LENGTH=510 | 201606; PREDICTED: uncharacterized protein LOC101304679 [Fragaria vesca subsp. vesca] &gt;gi|764582549|ref|XP_011464139.1| PREDICTED: uncharacterized protein LOC101304679 [Fragaria vesca subsp. vesca]; sp|A2ZIW7|SGS3_ORYSI Protein SUPPRESSOR OF GENE SILENCING 3 homolog OS=Oryza sativa subsp. indica O…

## Sheet: Sheet4
Sheet name	Sheet4
Description	Genes with SE in sexual reproduction of NOR2
Table showing geneID, chromosome, strand, P valuem, FDR, inclusive level difference, and annotation of Genes with SE event.
ID	GeneID	chr	strand	PValue	FDR	IncLevelDifference	Annotation
199	FvH4_3g30760	chrFvb3	-	8.17156e-06	0.00234796	-0.296	AT3G44960.1 | shugoshin | Chr3:16427765-16429151 FORWARD LENGTH=269 | 201606; PREDICTED: shugoshin-1-like isoform X1 [Fragaria vesca subsp. vesca]; sp|Q0WTB8|SGO2_ARATH SHUGOSHIN 2 OS=Arabidopsis thaliana OX=3702 GN=SGO2 PE=2 SV=1; tr|A0A2P6QGS9|A0A2P6QGS9_ROSCH Putative shugoshin OS=Rosa chinensis OX=74649 GN=RchiOBHm_Chr5g0056951 PE=4 SV=1
829	FvH4_1g05980	chrFvb1	+	4.04369e-08	3.48566e-05	0.767	AT2G19910.1 | RNA-dependent RNA polymerase family protein | Chr2:8595820-8600757 REVERSE LENGTH=992 | 201606; PREDICTED: probable RNA-dependent RNA polymerase 5 isoform X3 [Fragaria vesca subsp. vesca]; sp|O82190|RDR3_ARATH Probable RNA-dependent RNA polymerase 3 OS=Arabidopsis thaliana OX=3702 GN=RDR3 PE=3 SV=2; tr|A0A2P6RJS7|A0A2P6RJS7_ROSCH RNA-dependent RNA polymerase OS=Rosa chinensis OX=746…
955	FvH4_7g32183	chrFvb7	-	1.80943e-06	0.000779863	-0.465	AT4G27745.4 | Yippee family putative zinc-binding protein | Chr4:13840530-13841279 FORWARD LENGTH=106 | 201606; protein yippee-like [Quercus suber]; sp|Q9T096|YIPL6_ARATH Protein yippee-like At4g27745 OS=Arabidopsis thaliana OX=3702 GN=At4g27745 PE=3 SV=2; tr|A0A2P4LZQ7|A0A2P4LZQ7_QUESU Protein yippee-like OS=Quercus suber OX=58331 GN=CFP56_03467 PE=4 SV=1
