# Supplementary material for: Major transcriptomic differences are induced by warmer temperature conditions experienced during asexual and sexual reproduction in Fragaria vesca ecotypes
Source: Front Plant Sci. 2023 Jul 14;14:1213311. doi: 10.3389/fpls.2023.1213311 (PMC10379642; doi:10.3389/fpls.2023.1213311)
Supplement: Supplementary file 1 [file DataSheet_1.zip › DATASHEET1/Table S2.xlsx]

## Sheet: Description
Table S2: Summary and raw data of response of phenotypes to the temperature treatment
Table showing stastisical analysis as well as raw data of different phenotypes (flowering time, petiole length and stolon number) in ecotypes (ES12, ICE2, IT4, NOR2 ). See below for overview of sheets.
Sheet name	Summary of flower time
Description	Output from phenotypes observations
Column A	Ecotype
Column B	Temperature treatment
Column C	Number of individuals
Column D	Flowering time/Days after SD
Column E	Standard Deviation of Flowering time
Column F	Standard Error of Flowering time
Column G	95% Confidential Invervals of Flowering time
Column H	P value
Sheet name	Summary of Petiole length
Description	Output from phenotypes observations
Column A	Ecotype
Column B	Temperature treatment
Column C	Number of individuals
Column D	Petiole length/cm
Column E	Standard Deviation of Petiole length
Column F	Standard Error of Petiole length
Column G	95% Confidential Invervals of Petiole length
Column H	P value
Sheet name	Summary of Stolon number
Description	Output from phenotypes observations
Column A	Ecotype
Column B	Temperature treatment
Column C	Number of individuals
Column D	stolon number
Column E	Standard Deviation of Stolon number
Column F	Standard Error of Stolon number
Column G	95% Confidential Invervals of Stolon number
Column H	P value
Sheet name	Summary of Growth point number
Description	Output from phenotypes observations
Column A	Ecotype
Column B	Temperature treatment
Column C	Number of individuals
Column D	stolon number
Column E	Standard Deviation of Growth point number
Column F	Standard Error of Growth point number
Column G	95% Confidential Invervals of Growth point number
Column H	P value

## Sheet: Flowering time 
Sheet name	Summary of flowering time
Description	Summary of flowering time
Table showing stastisitical parameters (Mean, SD, SE, and CI) of flowering time data. The p value between is calculated by wilconxon test. Only individuals that flowered were included in the analysis.
Ecotype	Temperature treatment	Number of individuals	Flowering time/Days after SD	Standard Deviation of Flowering time	Standard Error of Flowering time	95% Confidential Invervals of Flowering time	P value
ES12	NT	19	47.5263	9.01461	2.06809	4.3449	1
ES12	ET	21	45.381	7.57942	1.65397	3.45011
ICE2	NT	21	45.9048	3.85882	0.842063	1.75651	1
ICE2	ET	22	46.9545	2.83645	0.604733	1.25761
IT4	NT	20	57.4	6.44327	1.44076	3.01555	0.1972
IT4	ET	18	61.5	7.28617	1.71737	3.62333
NOR2	NT	21	38	3.01662	0.658281	1.37315	5.2e-05
NOR2	ET	21	33.7619	4.01129	0.875336	1.82592

## Sheet: Petiole length
Sheet name	Summary of petiole length
Description	Summary of petiole length
Table showing stastisitical parameters (Mean, SD, SE, and CI) of petiole length data. The p value between treatments is calculated by wilconxon test.
Ecotype	Temperature treatment	Number of individuals	Petiole length/cm	Standard Deviation of Petiole length	Standard Error of Petiole length	95% Confidential Invervals of Petiole length	P value
ES12	NT	21	11.5714	0.884388	0.192989	0.402569	0.748
ES12	ET	23	11.6522	1.04919	0.21877	0.453702
ICE2	NT	20	6.875	0.840974	0.188047	0.393588	0.748
ICE2	ET	22	7.09091	0.75018	0.159939	0.332611
IT4	NT	21	9.59524	1.48845	0.324806	0.677533	0.573
IT4	ET	21	8.95238	1.23394	0.269269	0.561685
NOR2	NT	21	9.04762	0.820134	0.178968	0.37332	2.925e-07
NOR2	ET	22	7.11364	0.554888	0.118302	0.246023

## Sheet: Stolon number
Sheet name	Summary of stolon number
Description	Summary of stolon number
Table showing stastisitical parameters (Mean, SD, SE, and CI) of stolon number data. The p value between treatments is calculated by wilconxon test.
Ecotype	Temperature treatment	Number of individuals	stolon number	Standard Deviation of Stolon number	Standard Error of Stolon number	95% Confidential Invervals of Stolon number	P value
ES12	NT	21	129.81	21.7707	4.75075	9.90989	1
ES12	ET	23	134.565	20.5113	4.27689	8.86973
ICE2	NT	21	75.0476	10.1167	2.20764	4.60507	1
ICE2	ET	22	74.5455	8.35365	1.78101	3.7038
IT4	NT	18	57.8333	9.77542	2.30409	4.8612	1
IT4	ET	21	55.2857	9.40289	2.05188	4.28014
NOR2	NT	21	93.8571	16.4173	3.58255	7.47308	0.2125
NOR2	ET	21	85.1905	10.033	2.18939	4.56699

## Sheet: Growth point
Sheet name	Summary of stolon number
Description	Summary of stolon number
Table showing stastisitical parameters (Mean, SD, SE, and CI) of Growth point numberdata. The p value between treatments is calculated by wilconxon test.
Ecotype	Temperature treatment	Number of individuals	stolon number	Standard Deviation of Growth point number	Standard Error of Growth point number	95% Confidential Invervals of Growth point number	P value
ES12	NT	21	4.80952	0.601585	0.131277	0.273838	0.0368
ES12	ET	23	5.6087	1.2699	0.264793	0.549146
ICE2	NT	20	2.7	0.571241	0.127733	0.267349	0.0846
ICE2	ET	22	3.09091	0.526361	0.112221	0.233376
IT4	NT	21	2.90476	0.538958	0.11761	0.245331	0.296
IT4	ET	21	3.09524	0.538958	0.11761	0.245331
NOR2	NT	21	4.14286	0.727029	0.158651	0.33094	0.004265
NOR2	ET	22	3.22727	0.81251	0.173228	0.360247
