# Supplementary material for: Major transcriptomic differences are induced by warmer temperature conditions experienced during asexual and sexual reproduction in Fragaria vesca ecotypes
Source: Front Plant Sci. 2023 Jul 14;14:1213311. doi: 10.3389/fpls.2023.1213311 (PMC10379642; doi:10.3389/fpls.2023.1213311)
Supplement: Supplementary file 1 [file DataSheet_1.zip › DATASHEET1/Table S4.xlsx]

## Sheet: DESCRIPTIONS
Table S4: GO term enrichment for the differentially expressed genes in ecotypes
Table showing statistical analysis to DEGS in ecotypes (ES12, ICE2, IT4, NOR2). The GO term, gene ratio, backgroup ratio, p value, gene ID, gene counts, fold enrichment, ecotype are included. See below for overview of sheets.
Sheet name	Down regulated GO term shared in Asex
Description	Shared GO term enrichment of downregulated genes in Asexual reproduction
Column A	GO term ID
Column B	GO term Description
Column C	Gene Ratio
Column D	Background Ratio
Column E	pvalue
Column F	p.adjust
Column G	qvalue
Column H	gene ID
Column I	Gene Count
Column J	Fold Enrichment
Column K	ratio
Column L	ecotype
Sheet name	Down regulated GO term unique in ecotypes in Asex
Description	Unique GO term enrichment of downregulated genes in Asexual reproduction
Column A	GO term ID
Column B	GO term Description
Column C	Gene Ratio
Column D	Background Ratio
Column E	pvalue
Column F	p.adjust
Column G	qvalue
Column H	gene ID
Column I	Gene Count
Column J	Fold Enrichment
Column K	ratio
Column L	ecotype
Sheet name	Up regulated GO term shared in Asex
Description	Shared GO term enrichment of upregulated genes in Asexual reproduction
Column A	GO term ID
Column B	GO term Description
Column C	Gene Ratio
Column D	Background Ratio
Column E	pvalue
Column F	p.adjust
Column G	qvalue
Column H	gene ID
Column I	Gene Count
Column J	Fold Enrichment
Column K	ratio
Column L	ecotype
Sheet name	Up regulated GO term unique in ecotypes in Asex
Description	Unique GO term enrichment of upregulated genes in Asexual reproduction
Column A	GO term ID
Column B	GO term Description
Column C	Gene Ratio
Column D	Background Ratio
Column E	pvalue
Column F	p.adjust
Column G	qvalue
Column H	gene ID
Column I	Gene Count
Column J	Fold Enrichment
Column K	ratio
Column L	ecotype
Sheet name	Down regulated GO term shared in Sex
Description	Shared GO term enrichment of downregulated genes in Asexual reproduction
Column A	GO term ID
Column B	GO term Description
Column C	Gene Ratio
Column D	Background Ratio
Column E	pvalue
Column F	p.adjust
Column G	qvalue
Column H	gene ID
Column I	Gene Count
Column J	Fold Enrichment
Column K	ratio
Column L	ecotype
Sheet name	Down regulated GO term unique in ecotypes in Sex
Description	Unique GO term enrichment of downregulated genes in Asexual reproduction
Column A	GO term ID
Column B	GO term Description
Column C	Gene Ratio
Column D	Background Ratio
Column E	pvalue
Column F	p.adjust
Column G	qvalue
Column H	gene ID
Column I	Gene Count
Column J	Fold Enrichment
Column K	ratio
Column L	ecotype

## Sheet: Down regulated GO term shared i
Sheet name	Down regulated GO term shared in Asex
Description	Shared GO term enrichment of downregulated genes in Asexual reproduction
Table showing statistical analysis to DEGS in ecotypes (ES12, ICE2, IT4, NOR2). The GO term, gene ratio, backgroup ratio, p value, gene ID, gene counts, fold enrichment, ecotype are included. See below for overview of sheets.
GO term ID	GO term Description	Gene Ratio	Background Ratio	pvalue	p.adjust	qvalue	gene ID	Gene Count	Fold Enrichment	ratio	ecotype
GO:0003735	structural constituent of ribosome	30/529	336/16488	4.5034e-07	4.64669e-06	3.70615e-06	FvH4_1g29500/FvH4_2g23320/FvH4_2g40780/FvH4_3g06420/FvH4_3g12210/FvH4_3g13310/FvH4_3g23850/FvH4_3g33640/FvH4_3g35110/FvH4_3g40340/FvH4_3g40920/FvH4_4g03590/FvH4_4g03940/FvH4_4g04460/FvH4_4g10520/FvH4_4g19430/FvH4_4g22340/FvH4_5g08150/FvH4_5g10230/FvH4_5g14631/FvH4_5g17571/FvH4_5g20720/FvH4_5g26401/FvH4_6g00180/FvH4_6g18210/FvH4_6g21700/FvH4_6g36980/FvH4_7g04710/FvH4_7g11630/FvH4_7g32551	30	2.78288	5.67108	ES12
GO:0003735	structural constituent of ribosome	22/246	336/16488	6.88214e-09	1.33514e-06	1.16634e-06	FvH4_2g23320/FvH4_2g39490/FvH4_3g07980/FvH4_3g08970/FvH4_3g12210/FvH4_3g17780/FvH4_3g19430/FvH4_3g19530/FvH4_3g21600/FvH4_3g30600/FvH4_4g04200/FvH4_4g09690/FvH4_4g21870/FvH4_5g10460/FvH4_5g11660/FvH4_5g26401/FvH4_6g43280/FvH4_6g45210/FvH4_6g53290/FvH4_6g53590/FvH4_7g01650/FvH4_7g15110	22	4.3885	8.94309	ICE2
GO:0004864	protein phosphatase inhibitor activity	17/529	25/16488	2.68031e-20	7.60539e-19	6.06597e-19	FvH4_2g26151/FvH4_3g20820/FvH4_4g18830/FvH4_4g18850/FvH4_4g18851/FvH4_4g18951/FvH4_4g19010/FvH4_4g19020/FvH4_4g19040/FvH4_4g19050/FvH4_4g19060/FvH4_4g19080/FvH4_4g19120/FvH4_4g19170/FvH4_4g19700/FvH4_4g19710/FvH4_5g00780	17	21.1944	3.21361	ES12
GO:0004864	protein phosphatase inhibitor activity	4/246	25/16488	0.000477989	0.00548293	0.00478976	FvH4_3g20820/FvH4_4g19080/FvH4_4g19120/FvH4_5g00780	4	10.7239	1.62602	ICE2
GO:0004864	protein phosphatase inhibitor activity	10/273	25/16488	3.45076e-12	1.19051e-10	9.68633e-11	FvH4_4g18850/FvH4_4g19000/FvH4_4g19040/FvH4_4g19050/FvH4_4g19060/FvH4_4g19080/FvH4_4g19120/FvH4_4g19170/FvH4_4g19700/FvH4_5g00780	10	24.1582	3.663	NOR2
GO:0005506	iron ion binding	29/529	385/16488	1.97416e-05	0.000179253	0.00014297	FvH4_1g06630/FvH4_1g16862/FvH4_1g16870/FvH4_2g07421/FvH4_2g33580/FvH4_3g09210/FvH4_3g11580/FvH4_3g11590/FvH4_3g17450/FvH4_3g21100/FvH4_3g21380/FvH4_3g41220/FvH4_4g00250/FvH4_4g24640/FvH4_4g25390/FvH4_5g00500/FvH4_5g00510/FvH4_5g01600/FvH4_5g01640/FvH4_5g07540/FvH4_5g16260/FvH4_6g00880/FvH4_6g26890/FvH4_6g34950/FvH4_6g44700/FvH4_7g13080/FvH4_7g17300/FvH4_7g22650/FvH4_7g29611	29	2.34774	5.48204	ES12
GO:0005506	iron ion binding	16/246	385/16488	0.000227141	0.00424887	0.00371171	FvH4_1g06630/FvH4_1g16930/FvH4_2g40560/FvH4_3g09210/FvH4_3g24520/FvH4_3g41220/FvH4_5g01640/FvH4_5g06574/FvH4_5g06575/FvH4_5g07560/FvH4_5g12350/FvH4_5g12380/FvH4_6g00880/FvH4_6g26890/FvH4_6g53330/FvH4_7g22630	16	2.78543	6.50407	ICE2
GO:0010333	terpene synthase activity	10/529	67/16488	5.08742e-05	0.000444171	0.000354266	FvH4_1g05400/FvH4_2g23400/FvH4_2g23440/FvH4_3g01590/FvH4_4g27940/FvH4_4g27952/FvH4_6g11440/FvH4_6g19300/FvH4_7g33640/FvH4_7g33750	10	4.65198	1.89036	ES12
GO:0010333	terpene synthase activity	9/246	67/16488	6.37057e-07	4.11964e-05	3.59882e-05	FvH4_1g04000/FvH4_3g01590/FvH4_3g03081/FvH4_3g03150/FvH4_3g14116/FvH4_3g21490/FvH4_5g35700/FvH4_6g19050/FvH4_6g43792	9	9.00328	3.65854	ICE2
GO:0010427	abscisic acid binding	17/529	23/16488	2.6552e-21	1.50683e-19	1.20183e-19	FvH4_2g26151/FvH4_3g20820/FvH4_4g18830/FvH4_4g18850/FvH4_4g18851/FvH4_4g18951/FvH4_4g19010/FvH4_4g19020/FvH4_4g19040/FvH4_4g19050/FvH4_4g19060/FvH4_4g19080/FvH4_4g19120/FvH4_4g19170/FvH4_4g19700/FvH4_4g19710/FvH4_5g00780	17	23.0374	3.21361	ES12
GO:0010427	abscisic acid binding	4/246	23/16488	0.000342519	0.00474634	0.00414629	FvH4_3g20820/FvH4_4g19080/FvH4_4g19120/FvH4_5g00780	4	11.6564	1.62602	ICE2
GO:0010427	abscisic acid binding	10/273	23/16488	1.24356e-12	8.58054e-11	6.98137e-11	FvH4_4g18850/FvH4_4g19000/FvH4_4g19040/FvH4_4g19050/FvH4_4g19060/FvH4_4g19080/FvH4_4g19120/FvH4_4g19170/FvH4_4g19700/FvH4_5g00780	10	26.259	3.663	NOR2
GO:0016705	oxidoreductase activity, acting on paired donors, with incorporation or reduction of molecular oxygen	39/529	412/16488	1.57921e-09	2.10871e-08	1.68189e-08	FvH4_1g09240/FvH4_1g16862/FvH4_1g16870/FvH4_2g07421/FvH4_2g14690/FvH4_2g16430/FvH4_2g33580/FvH4_3g09210/FvH4_3g11580/FvH4_3g11590/FvH4_3g17450/FvH4_3g21100/FvH4_3g21380/FvH4_3g25490/FvH4_3g28040/FvH4_3g28050/FvH4_3g41220/FvH4_3g45420/FvH4_4g00250/FvH4_4g05280/FvH4_4g14050/FvH4_4g24640/FvH4_4g25390/FvH4_5g00500/FvH4_5g00510/FvH4_5g01600/FvH4_5g01640/FvH4_5g07540/FvH4_5g16260/FvH4_5g34260/FvH4_6g00…	39	2.95039	7.3724	ES12
GO:0016705	oxidoreductase activity, acting on paired donors, with incorporation or reduction of molecular oxygen	16/246	412/16488	0.000480463	0.00548293	0.00478976	FvH4_1g16930/FvH4_2g16430/FvH4_2g40560/FvH4_3g09210/FvH4_3g24520/FvH4_3g41220/FvH4_5g01640/FvH4_5g06574/FvH4_5g06575/FvH4_5g07560/FvH4_5g12350/FvH4_5g12380/FvH4_6g00880/FvH4_6g26890/FvH4_6g53330/FvH4_7g22630	16	2.60289	6.50407	ICE2
GO:0016705	oxidoreductase activity, acting on paired donors, with incorporation or reduction of molecular oxygen	16/225	412/16488	0.000176711	0.00887971	0.00720793	FvH4_2g14690/FvH4_2g16430/FvH4_3g09210/FvH4_3g21100/FvH4_3g21380/FvH4_3g28050/FvH4_3g41220/FvH4_4g06180/FvH4_4g25390/FvH4_5g00500/FvH4_5g00510/FvH4_5g01600/FvH4_5g07540/FvH4_6g00880/FvH4_6g44700/FvH4_7g22650	16	2.84583	7.11111	IT4
GO:0019212	phosphatase inhibitor activity	17/529	25/16488	2.68031e-20	7.60539e-19	6.06597e-19	FvH4_2g26151/FvH4_3g20820/FvH4_4g18830/FvH4_4g18850/FvH4_4g18851/FvH4_4g18951/FvH4_4g19010/FvH4_4g19020/FvH4_4g19040/FvH4_4g19050/FvH4_4g19060/FvH4_4g19080/FvH4_4g19120/FvH4_4g19170/FvH4_4g19700/FvH4_4g19710/FvH4_5g00780	17	21.1944	3.21361	ES12
GO:0019212	phosphatase inhibitor activity	4/246	25/16488	0.000477989	0.00548293	0.00478976	FvH4_3g20820/FvH4_4g19080/FvH4_4g19120/FvH4_5g00780	4	10.7239	1.62602	ICE2
GO:0019212	phosphatase inhibitor activity	10/273	25/16488	3.45076e-12	1.19051e-10	9.68633e-11	FvH4_4g18850/FvH4_4g19000/FvH4_4g19040/FvH4_4g19050/FvH4_4g19060/FvH4_4g19080/FvH4_4g19120/FvH4_4g19170/FvH4_4g19700/FvH4_5g00780	10	24.1582	3.663	NOR2
GO:0019840	isoprenoid binding	17/529	23/16488	2.6552e-21	1.50683e-19	1.20183e-19	FvH4_2g26151/FvH4_3g20820/FvH4_4g18830/FvH4_4g18850/FvH4_4g18851/FvH4_4g18951/FvH4_4g19010/FvH4_4g19020/FvH4_4g19040/FvH4_4g19050/FvH4_4g19060/FvH4_4g19080/FvH4_4g19120/FvH4_4g19170/FvH4_4g19700/FvH4_4g19710/FvH4_5g00780	17	23.0374	3.21361	ES12
GO:0019840	isoprenoid binding	10/273	23/16488	1.24356e-12	8.58054e-11	6.98137e-11	FvH4_4g18850/FvH4_4g19000/FvH4_4g19040/FvH4_4g19050/FvH4_4g19060/FvH4_4g19080/FvH4_4g19120/FvH4_4g19170/FvH4_4g19700/FvH4_5g00780	10	26.259	3.663	NOR2
GO:0020037	heme binding	39/529	445/16488	1.37146e-08	1.48248e-07	1.18241e-07	FvH4_1g16862/FvH4_1g16870/FvH4_2g05370/FvH4_2g07421/FvH4_2g13110/FvH4_2g33580/FvH4_3g09210/FvH4_3g11580/FvH4_3g11590/FvH4_3g17450/FvH4_3g21100/FvH4_3g21380/FvH4_3g40081/FvH4_3g41220/FvH4_3g44360/FvH4_4g00250/FvH4_4g07750/FvH4_4g24640/FvH4_4g25390/FvH4_5g00500/FvH4_5g00510/FvH4_5g01600/FvH4_5g01640/FvH4_5g07540/FvH4_5g16260/FvH4_5g21780/FvH4_5g24010/FvH4_6g00880/FvH4_6g15580/FvH4_6g26890/FvH4_6g27…	39	2.7316	7.3724	ES12
GO:0020037	heme binding	19/225	445/16488	1.18288e-05	0.0011888	0.000964984	FvH4_2g07770/FvH4_3g09210/FvH4_3g21100/FvH4_3g21380/FvH4_3g40081/FvH4_3g41220/FvH4_3g44360/FvH4_4g06180/FvH4_4g25390/FvH4_5g00500/FvH4_5g00510/FvH4_5g01600/FvH4_5g07540/FvH4_5g21780/FvH4_5g30550/FvH4_6g00880/FvH4_6g15580/FvH4_6g44700/FvH4_7g22650	19	3.12881	8.44444	IT4
GO:0033293	monocarboxylic acid binding	20/529	33/16488	3.65112e-22	8.28805e-20	6.61046e-20	FvH4_2g26151/FvH4_3g20820/FvH4_4g11910/FvH4_4g18830/FvH4_4g18850/FvH4_4g18851/FvH4_4g18951/FvH4_4g19010/FvH4_4g19020/FvH4_4g19040/FvH4_4g19050/FvH4_4g19060/FvH4_4g19080/FvH4_4g19120/FvH4_4g19170/FvH4_4g19700/FvH4_4g19710/FvH4_5g00780/FvH4_7g00620/FvH4_7g23600	20	18.8898	3.78072	ES12
GO:0033293	monocarboxylic acid binding	5/246	33/16488	0.000119743	0.0038717	0.00338223	FvH4_3g20820/FvH4_4g19080/FvH4_4g19120/FvH4_5g00780/FvH4_7g23600	5	10.1552	2.03252	ICE2
GO:0033293	monocarboxylic acid binding	11/273	33/16488	2.93966e-12	1.19051e-10	9.68633e-11	FvH4_2g08190/FvH4_4g18850/FvH4_4g19000/FvH4_4g19040/FvH4_4g19050/FvH4_4g19060/FvH4_4g19080/FvH4_4g19120/FvH4_4g19170/FvH4_4g19700/FvH4_5g00780	11	20.1319	4.0293	NOR2
GO:0038023	signaling receptor activity	20/529	80/16488	5.53393e-13	8.97287e-12	7.15666e-12	FvH4_2g26151/FvH4_2g37170/FvH4_3g20820/FvH4_3g32960/FvH4_4g18830/FvH4_4g18850/FvH4_4g18851/FvH4_4g18951/FvH4_4g19010/FvH4_4g19020/FvH4_4g19040/FvH4_4g19050/FvH4_4g19060/FvH4_4g19080/FvH4_4g19120/FvH4_4g19170/FvH4_4g19700/FvH4_4g19710/FvH4_5g00780/FvH4_6g06360	20	7.79206	3.78072	ES12
GO:0038023	signaling receptor activity	11/273	80/16488	7.99487e-08	1.1821e-06	9.61788e-07	FvH4_4g18850/FvH4_4g19000/FvH4_4g19040/FvH4_4g19050/FvH4_4g19060/FvH4_4g19080/FvH4_4g19120/FvH4_4g19170/FvH4_4g19700/FvH4_5g00780/FvH4_6g06360	11	8.3044	4.0293	NOR2
GO:0042562	hormone binding	17/529	27/16488	1.96973e-19	4.9681e-18	3.9625e-18	FvH4_2g26151/FvH4_3g20820/FvH4_4g18830/FvH4_4g18850/FvH4_4g18851/FvH4_4g18951/FvH4_4g19010/FvH4_4g19020/FvH4_4g19040/FvH4_4g19050/FvH4_4g19060/FvH4_4g19080/FvH4_4g19120/FvH4_4g19170/FvH4_4g19700/FvH4_4g19710/FvH4_5g00780	17	19.6244	3.21361	ES12
GO:0042562	hormone binding	4/246	27/16488	0.000647805	0.00661443	0.00577821	FvH4_3g20820/FvH4_4g19080/FvH4_4g19120/FvH4_5g00780	4	9.92954	1.62602	ICE2
GO:0042562	hormone binding	10/273	27/16488	8.6497e-12	2.55784e-10	2.08113e-10	FvH4_4g18850/FvH4_4g19000/FvH4_4g19040/FvH4_4g19050/FvH4_4g19060/FvH4_4g19080/FvH4_4g19120/FvH4_4g19170/FvH4_4g19700/FvH4_5g00780	10	22.3687	3.663	NOR2
GO:0043177	organic acid binding	20/529	38/16488	1.84218e-20	6.96959e-19	5.55886e-19	FvH4_2g26151/FvH4_3g20820/FvH4_4g11910/FvH4_4g18830/FvH4_4g18850/FvH4_4g18851/FvH4_4g18951/FvH4_4g19010/FvH4_4g19020/FvH4_4g19040/FvH4_4g19050/FvH4_4g19060/FvH4_4g19080/FvH4_4g19120/FvH4_4g19170/FvH4_4g19700/FvH4_4g19710/FvH4_5g00780/FvH4_7g00620/FvH4_7g23600	20	16.4043	3.78072	ES12
GO:0043177	organic acid binding	5/246	38/16488	0.000238327	0.00424887	0.00371171	FvH4_3g20820/FvH4_4g19080/FvH4_4g19120/FvH4_5g00780/FvH4_7g23600	5	8.819	2.03252	ICE2
GO:0043177	organic acid binding	11/273	38/16488	1.69852e-11	3.9066e-10	3.17852e-10	FvH4_2g08190/FvH4_4g18850/FvH4_4g19000/FvH4_4g19040/FvH4_4g19050/FvH4_4g19060/FvH4_4g19080/FvH4_4g19120/FvH4_4g19170/FvH4_4g19700/FvH4_5g00780	11	17.4829	4.0293	NOR2
GO:0043178	alcohol binding	17/529	23/16488	2.6552e-21	1.50683e-19	1.20183e-19	FvH4_2g26151/FvH4_3g20820/FvH4_4g18830/FvH4_4g18850/FvH4_4g18851/FvH4_4g18951/FvH4_4g19010/FvH4_4g19020/FvH4_4g19040/FvH4_4g19050/FvH4_4g19060/FvH4_4g19080/FvH4_4g19120/FvH4_4g19170/FvH4_4g19700/FvH4_4g19710/FvH4_5g00780	17	23.0374	3.21361	ES12
GO:0043178	alcohol binding	4/246	23/16488	0.000342519	0.00474634	0.00414629	FvH4_3g20820/FvH4_4g19080/FvH4_4g19120/FvH4_5g00780	4	11.6564	1.62602	ICE2
GO:0043178	alcohol binding	10/273	23/16488	1.24356e-12	8.58054e-11	6.98137e-11	FvH4_4g18850/FvH4_4g19000/FvH4_4g19040/FvH4_4g19050/FvH4_4g19060/FvH4_4g19080/FvH4_4g19120/FvH4_4g19170/FvH4_4g19700/FvH4_5g00780	10	26.259	3.663	NOR2
GO:0046906	tetrapyrrole binding	39/529	445/16488	1.37146e-08	1.48248e-07	1.18241e-07	FvH4_1g16862/FvH4_1g16870/FvH4_2g05370/FvH4_2g07421/FvH4_2g13110/FvH4_2g33580/FvH4_3g09210/FvH4_3g11580/FvH4_3g11590/FvH4_3g17450/FvH4_3g21100/FvH4_3g21380/FvH4_3g40081/FvH4_3g41220/FvH4_3g44360/FvH4_4g00250/FvH4_4g07750/FvH4_4g24640/FvH4_4g25390/FvH4_5g00500/FvH4_5g00510/FvH4_5g01600/FvH4_5g01640/FvH4_5g07540/FvH4_5g16260/FvH4_5g21780/FvH4_5g24010/FvH4_6g00880/FvH4_6g15580/FvH4_6g26890/FvH4_6g27…	39	2.7316	7.3724	ES12
GO:0046906	tetrapyrrole binding	19/225	445/16488	1.18288e-05	0.0011888	0.000964984	FvH4_2g07770/FvH4_3g09210/FvH4_3g21100/FvH4_3g21380/FvH4_3g40081/FvH4_3g41220/FvH4_3g44360/FvH4_4g06180/FvH4_4g25390/FvH4_5g00500/FvH4_5g00510/FvH4_5g01600/FvH4_5g07540/FvH4_5g21780/FvH4_5g30550/FvH4_6g00880/FvH4_6g15580/FvH4_6g44700/FvH4_7g22650	19	3.12881	8.44444	IT4
GO:0060089	molecular transducer activity	20/529	80/16488	5.53393e-13	8.97287e-12	7.15666e-12	FvH4_2g26151/FvH4_2g37170/FvH4_3g20820/FvH4_3g32960/FvH4_4g18830/FvH4_4g18850/FvH4_4g18851/FvH4_4g18951/FvH4_4g19010/FvH4_4g19020/FvH4_4g19040/FvH4_4g19050/FvH4_4g19060/FvH4_4g19080/FvH4_4g19120/FvH4_4g19170/FvH4_4g19700/FvH4_4g19710/FvH4_5g00780/FvH4_6g06360	20	7.79206	3.78072	ES12
GO:0060089	molecular transducer activity	11/273	80/16488	7.99487e-08	1.1821e-06	9.61788e-07	FvH4_4g18850/FvH4_4g19000/FvH4_4g19040/FvH4_4g19050/FvH4_4g19060/FvH4_4g19080/FvH4_4g19120/FvH4_4g19170/FvH4_4g19700/FvH4_5g00780/FvH4_6g06360	11	8.3044	4.0293	NOR2

## Sheet: Down regulated GO term unique i
Sheet name	Down regulated GO term unique in ecotypes in Asex
Description	Unique GO term enrichment of downregulated genes in Asexual reproduction
Table showing statistical analysis to DEGS in ecotypes (ES12, ICE2, IT4, NOR2). The GO term, gene ratio, backgroup ratio, p value, gene ID, gene counts, fold enrichment, ecotype are included. See below for overview of sheets.
GO term ID	GO term Description	Gene Ratio	Background Ratio	pvalue	p.adjust	qvalue	gene ID	Gene Count	Fold Enrichment	ratio	ecotype
GO:0050660	flavin adenine dinucleotide binding	13/529	119/16488	0.0001153	0.00090256	0.00071987	FvH4_1g07620/FvH4_1g09240/FvH4_1g23740/FvH4_2g15511/FvH4_2g16430/FvH4_2g38310/FvH4_3g10860/FvH4_3g10930/FvH4_3g10940/FvH4_3g10941/FvH4_3g45420/FvH4_4g05280/FvH4_4g14050	13	3.40493	2.45747	ES12
GO:0045735	nutrient reservoir activity	6/225	60/16488	0.00016353	0.00887971	0.00720793	FvH4_1g08541/FvH4_1g08570/FvH4_4g15931/FvH4_5g18050/FvH4_5g18460/FvH4_7g08390	6	7.328	2.66667	IT4
GO:0043565	sequence-specific DNA binding	17/529	197/16488	0.00021216	0.00155358	0.00123912	FvH4_1g13930/FvH4_1g25360/FvH4_1g26200/FvH4_1g26980/FvH4_3g09340/FvH4_3g19270/FvH4_4g23480/FvH4_5g00261/FvH4_5g26230/FvH4_5g35490/FvH4_6g02660/FvH4_6g07120/FvH4_6g24120/FvH4_6g53770/FvH4_7g22970/FvH4_7g26020/FvH4_7g31050	17	2.68965	3.21361	ES12
GO:0016717	oxidoreductase activity, acting on paired donors, with oxidation of a pair of donors resulting in the reduction of molecular oxygen to two molecules of water	5/273	20/16488	1.5172e-05	0.00014955	0.00012168	FvH4_1g04480/FvH4_2g14690/FvH4_3g28040/FvH4_3g28050/FvH4_6g42131	5	15.0989	1.8315	NOR2
GO:0016682	oxidoreductase activity, acting on diphenols and related substances as donors, oxygen as acceptor	9/273	51/16488	1.3579e-07	1.8738e-06	1.5246e-06	FvH4_2g08840/FvH4_2g12590/FvH4_3g02000/FvH4_6g11960/FvH4_6g12410/FvH4_6g13390/FvH4_7g07750/FvH4_7g07800/FvH4_7g23980	9	10.658	3.2967	NOR2
GO:0016209	antioxidant activity	11/529	113/16488	0.00101507	0.00622759	0.00496705	FvH4_2g05370/FvH4_2g13110/FvH4_3g40081/FvH4_3g44360/FvH4_4g07750/FvH4_5g21780/FvH4_5g24010/FvH4_6g15580/FvH4_6g27610/FvH4_6g43490/FvH4_6g53680	11	3.03408	2.0794	ES12
GO:0008289	lipid binding	9/246	139/16488	0.00024092	0.00424887	0.00371171	FvH4_2g20620/FvH4_3g01190/FvH4_3g20820/FvH4_4g19080/FvH4_4g19120/FvH4_5g00780/FvH4_7g02660/FvH4_7g23600/FvH4_7g32880	9	4.33971	3.65854	ICE2
GO:0005509	calcium ion binding	11/246	223/16488	0.00053787	0.00579709	0.00506419	FvH4_2g17620/FvH4_2g22870/FvH4_2g30170/FvH4_3g03600/FvH4_3g21240/FvH4_4g31100/FvH4_5g26100/FvH4_6g06280/FvH4_6g07900/FvH4_7g02660/FvH4_7g21370	11	3.30614	4.47154	ICE2
GO:0005507	copper ion binding	9/273	87/16488	1.3616e-05	0.00014093	0.00011466	FvH4_1g21540/FvH4_2g08840/FvH4_2g12590/FvH4_6g11960/FvH4_6g12410/FvH4_6g13390/FvH4_7g07750/FvH4_7g07800/FvH4_7g23980	9	6.24782	3.2967	NOR2
GO:0004674	protein serine/threonine kinase activity	15/529	162/16488	0.00023038	0.00163428	0.00130348	FvH4_1g23380/FvH4_2g26490/FvH4_2g33830/FvH4_2g33840/FvH4_2g33850/FvH4_2g35051/FvH4_3g03433/FvH4_3g03461/FvH4_3g03482/FvH4_3g03501/FvH4_3g03521/FvH4_3g43440/FvH4_4g02170/FvH4_6g12880/FvH4_6g38990	15	2.88595	2.83554	ES12
GO:0004601	peroxidase activity	11/529	96/16488	0.00025079	0.00172513	0.00137595	FvH4_2g05370/FvH4_2g13110/FvH4_3g40081/FvH4_3g44360/FvH4_4g07750/FvH4_5g21780/FvH4_5g24010/FvH4_6g15580/FvH4_6g27610/FvH4_6g43490/FvH4_6g53680	11	3.57136	2.0794	ES12
GO:0004568	chitinase activity	8/529	16/16488	1.0929e-08	1.3783e-07	1.0993e-07	FvH4_1g10640/FvH4_1g10642/FvH4_1g10650/FvH4_1g10661/FvH4_2g16190/FvH4_2g31570/FvH4_4g10600/FvH4_4g10610	8	15.5841	1.51229	ES12
GO:0003700	DNA-binding transcription factor activity	30/529	385/16488	7.352e-06	6.9538e-05	5.5463e-05	FvH4_1g23350/FvH4_1g26200/FvH4_1g26980/FvH4_2g21550/FvH4_2g21560/FvH4_2g22290/FvH4_2g26080/FvH4_3g08290/FvH4_3g09340/FvH4_3g21790/FvH4_4g03450/FvH4_4g03470/FvH4_4g23480/FvH4_4g28030/FvH4_4g28170/FvH4_5g09511/FvH4_5g13500/FvH4_5g19460/FvH4_5g33180/FvH4_5g35401/FvH4_6g02270/FvH4_6g02660/FvH4_6g24120/FvH4_6g45390/FvH4_6g53770/FvH4_7g10080/FvH4_7g26020/FvH4_7g26410/FvH4_7g26940/FvH4_7g31050	30	2.42869	5.67108	ES12
GO:0000287	magnesium ion binding	10/246	127/16488	2.0669e-05	0.00080197	0.00070058	FvH4_1g04000/FvH4_3g01590/FvH4_3g03081/FvH4_3g03150/FvH4_3g14116/FvH4_3g21490/FvH4_4g11630/FvH4_5g35700/FvH4_6g19050/FvH4_6g43792	10	5.27751	4.06504	ICE2

## Sheet: Up regulated GO term shared in 
Sheet name	Up regulated GO term shared in Asex
Description	Shared GO term enrichment of upregulated genes in Asexual reproduction
Table showing statistical analysis to DEGS in ecotypes (ES12, ICE2, IT4, NOR2). The GO term, gene ratio, backgroup ratio, p value, gene ID, gene counts, fold enrichment, ecotype are included. See below for overview of sheets.
GO term ID	GO term Description	Gene Ratio	Background Ratio	pvalue	p.adjust	qvalue	gene ID	Gene Count	Fold Enrichment	ratio	ecotype
GO:0043531	ADP binding	40/363	336/16488	2.2321e-18	4.1964e-16	4.0413e-16	FvH4_1g15230/FvH4_1g16620/FvH4_1g16630/FvH4_2g00561/FvH4_2g17381/FvH4_3g11470/FvH4_3g15720/FvH4_3g29991/FvH4_3g43661/FvH4_3g43860/FvH4_3g43890/FvH4_3g43960/FvH4_3g44580/FvH4_3g45680/FvH4_4g29310/FvH4_4g29930/FvH4_4g31860/FvH4_5g18991/FvH4_6g01191/FvH4_6g01282/FvH4_6g01690/FvH4_6g05394/FvH4_6g32110/FvH4_6g52371/FvH4_6g52372/FvH4_7g00850/FvH4_7g02400/FvH4_7g06680/FvH4_7g11160/FvH4_7g21140/FvH4_7g25…	40	5.40732	11.0193	ES12
GO:0043531	ADP binding	28/479	336/16488	6.0714e-07	5.4339e-05	4.953e-05	FvH4_1g04740/FvH4_1g11570/FvH4_1g15090/FvH4_1g15140/FvH4_1g15170/FvH4_1g15230/FvH4_1g16630/FvH4_1g16640/FvH4_2g06550/FvH4_2g13150/FvH4_2g27701/FvH4_2g40720/FvH4_3g05740/FvH4_3g16720/FvH4_4g11392/FvH4_4g31860/FvH4_5g22710/FvH4_5g23420/FvH4_6g01690/FvH4_6g18970/FvH4_6g49490/FvH4_6g51140/FvH4_7g00850/FvH4_7g02400/FvH4_7g04050/FvH4_7g10750/FvH4_7g11550/FvH4_7g21060	28	2.86848	5.84551	ICE2
GO:0005506	iron ion binding	26/508	385/16488	0.00016225	0.00490794	0.00441907	FvH4_1g08830/FvH4_1g17460/FvH4_1g23710/FvH4_2g06010/FvH4_2g07410/FvH4_2g39460/FvH4_2g40510/FvH4_3g15280/FvH4_3g17240/FvH4_3g34800/FvH4_3g36810/FvH4_5g01580/FvH4_5g01581/FvH4_5g06574/FvH4_5g06575/FvH4_5g08170/FvH4_5g12350/FvH4_5g12380/FvH4_5g21590/FvH4_6g14450/FvH4_6g18280/FvH4_6g34910/FvH4_6g44530/FvH4_6g44730/FvH4_7g15050/FvH4_7g29620	26	2.19188	5.11811	IT4
GO:0005506	iron ion binding	22/327	385/16488	9.375e-06	0.00168749	0.0015296	FvH4_1g23681/FvH4_1g23710/FvH4_3g10770/FvH4_3g14260/FvH4_3g17220/FvH4_3g17260/FvH4_3g17263/FvH4_4g25390/FvH4_4g29483/FvH4_4g29484/FvH4_4g31080/FvH4_5g06573/FvH4_5g12430/FvH4_5g16260/FvH4_6g14450/FvH4_6g34910/FvH4_6g44730/FvH4_6g44751/FvH4_7g12320/FvH4_7g17300/FvH4_7g28450/FvH4_7g29720	22	2.88126	6.72783	NOR2
GO:0016705	oxidoreductase activity, acting on paired donors, with incorporation or reduction of molecular oxygen	27/508	412/16488	0.00019907	0.00535273	0.00481955	FvH4_1g08830/FvH4_1g17460/FvH4_1g23710/FvH4_2g06010/FvH4_2g07410/FvH4_2g16450/FvH4_2g39460/FvH4_2g40510/FvH4_3g15280/FvH4_3g17240/FvH4_3g34800/FvH4_3g36810/FvH4_5g01580/FvH4_5g01581/FvH4_5g06574/FvH4_5g06575/FvH4_5g08170/FvH4_5g12350/FvH4_5g12380/FvH4_5g21590/FvH4_6g14450/FvH4_6g18280/FvH4_6g34910/FvH4_6g44530/FvH4_6g44730/FvH4_7g15050/FvH4_7g29620	27	2.12702	5.31496	IT4
GO:0016705	oxidoreductase activity, acting on paired donors, with incorporation or reduction of molecular oxygen	21/327	412/16488	7.933e-05	0.00378229	0.00342839	FvH4_1g23681/FvH4_1g23710/FvH4_3g14260/FvH4_3g17220/FvH4_3g17260/FvH4_3g17263/FvH4_4g25390/FvH4_4g29483/FvH4_4g29484/FvH4_4g31080/FvH4_5g06573/FvH4_5g12430/FvH4_5g16260/FvH4_6g14450/FvH4_6g34910/FvH4_6g44730/FvH4_6g44751/FvH4_7g12320/FvH4_7g17300/FvH4_7g28450/FvH4_7g29720	21	2.57005	6.42202	NOR2
GO:0020037	heme binding	32/508	445/16488	8.3421e-06	0.0002884	0.00025967	FvH4_1g08830/FvH4_1g17340/FvH4_1g17460/FvH4_1g23710/FvH4_2g06010/FvH4_2g07410/FvH4_2g39290/FvH4_2g39460/FvH4_2g40510/FvH4_3g15280/FvH4_3g17240/FvH4_3g34800/FvH4_3g36810/FvH4_4g20220/FvH4_5g01580/FvH4_5g01581/FvH4_5g06574/FvH4_5g06575/FvH4_5g08170/FvH4_5g12350/FvH4_5g12380/FvH4_5g21590/FvH4_5g39010/FvH4_6g14450/FvH4_6g18280/FvH4_6g27610/FvH4_6g34910/FvH4_6g43500/FvH4_6g44530/FvH4_6g44730/FvH4_7g15…	32	2.33396	6.29921	IT4
GO:0020037	heme binding	22/327	445/16488	8.4051e-05	0.00378229	0.00342839	FvH4_1g23681/FvH4_1g23710/FvH4_3g14260/FvH4_3g17220/FvH4_3g17260/FvH4_3g17263/FvH4_4g20220/FvH4_4g25390/FvH4_4g29483/FvH4_4g29484/FvH4_4g31080/FvH4_5g06573/FvH4_5g12430/FvH4_5g16260/FvH4_6g14450/FvH4_6g34910/FvH4_6g44730/FvH4_6g44751/FvH4_7g12320/FvH4_7g17300/FvH4_7g28450/FvH4_7g29720	22	2.49277	6.72783	NOR2
GO:0046906	tetrapyrrole binding	32/508	445/16488	8.3421e-06	0.0002884	0.00025967	FvH4_1g08830/FvH4_1g17340/FvH4_1g17460/FvH4_1g23710/FvH4_2g06010/FvH4_2g07410/FvH4_2g39290/FvH4_2g39460/FvH4_2g40510/FvH4_3g15280/FvH4_3g17240/FvH4_3g34800/FvH4_3g36810/FvH4_4g20220/FvH4_5g01580/FvH4_5g01581/FvH4_5g06574/FvH4_5g06575/FvH4_5g08170/FvH4_5g12350/FvH4_5g12380/FvH4_5g21590/FvH4_5g39010/FvH4_6g14450/FvH4_6g18280/FvH4_6g27610/FvH4_6g34910/FvH4_6g43500/FvH4_6g44530/FvH4_6g44730/FvH4_7g15…	32	2.33396	6.29921	IT4
GO:0046906	tetrapyrrole binding	22/327	445/16488	8.4051e-05	0.00378229	0.00342839	FvH4_1g23681/FvH4_1g23710/FvH4_3g14260/FvH4_3g17220/FvH4_3g17260/FvH4_3g17263/FvH4_4g20220/FvH4_4g25390/FvH4_4g29483/FvH4_4g29484/FvH4_4g31080/FvH4_5g06573/FvH4_5g12430/FvH4_5g16260/FvH4_6g14450/FvH4_6g34910/FvH4_6g44730/FvH4_6g44751/FvH4_7g12320/FvH4_7g17300/FvH4_7g28450/FvH4_7g29720	22	2.49277	6.72783	NOR2

## Sheet: Up regulated GO term unique in 
Sheet name	Up regulated GO term unique in ecotypes in Asex
Description	Unique GO term enrichment of upregulated genes in Asexual reproduction
Table showing statistical analysis to DEGS in ecotypes (ES12, ICE2, IT4, NOR2). The GO term, gene ratio, backgroup ratio, p value, gene ID, gene counts, fold enrichment, ecotype are included. See below for overview of sheets.
GO term ID	GO term Description	Gene Ratio	Background Ratio	pvalue	p.adjust	qvalue	gene ID	Gene Count	Fold Enrichment	ratio	ecotype
GO:0051213	dioxygenase activity	7/363	38/16488	1.6582e-05	0.00103915	0.00100075	FvH4_2g35610/FvH4_3g05440/FvH4_5g05680/FvH4_7g00290/FvH4_7g00380/FvH4_7g00420/FvH4_7g00440	7	8.36712	1.92837	ES12
GO:0043565	sequence-specific DNA binding	16/479	197/16488	0.00021199	0.00632439	0.00576466	FvH4_1g07800/FvH4_1g25370/FvH4_2g31400/FvH4_2g41060/FvH4_2g41070/FvH4_3g09340/FvH4_3g24830/FvH4_4g23480/FvH4_6g01690/FvH4_6g09750/FvH4_6g09760/FvH4_6g10510/FvH4_7g11550/FvH4_7g16150/FvH4_7g26020/FvH4_7g30460	16	2.79567	3.34029	ICE2
GO:0016702	oxidoreductase activity, acting on single donors with incorporation of molecular oxygen, incorporation of two atoms of oxygen	7/363	38/16488	1.6582e-05	0.00103915	0.00100075	FvH4_2g35610/FvH4_3g05440/FvH4_5g05680/FvH4_7g00290/FvH4_7g00380/FvH4_7g00420/FvH4_7g00440	7	8.36712	1.92837	ES12
GO:0010333	terpene synthase activity	18/508	67/16488	1.0758e-12	2.6033e-10	2.344e-10	FvH4_1g04000/FvH4_3g03000/FvH4_3g03042/FvH4_3g03061/FvH4_3g03072/FvH4_3g03081/FvH4_3g03150/FvH4_3g21490/FvH4_3g22161/FvH4_3g22162/FvH4_4g27950/FvH4_5g35700/FvH4_6g06540/FvH4_6g43710/FvH4_6g43730/FvH4_6g43791/FvH4_6g43792/FvH4_6g43820	18	8.71971	3.54331	IT4
GO:0005216	ion channel activity	14/479	144/16488	7.8983e-05	0.00282758	0.00257733	FvH4_1g17020/FvH4_2g11350/FvH4_2g31990/FvH4_2g34350/FvH4_2g37131/FvH4_2g37170/FvH4_4g04180/FvH4_6g13590/FvH4_6g15980/FvH4_7g16300/FvH4_7g20190/FvH4_7g31201/FvH4_7g31300/FvH4_7g31840	14	3.34656	2.92276	ICE2
GO:0004674	protein serine/threonine kinase activity	21/479	162/16488	9.8839e-09	1.7692e-06	1.6126e-06	FvH4_1g23380/FvH4_1g23390/FvH4_1g23400/FvH4_2g33840/FvH4_2g35051/FvH4_3g03310/FvH4_3g03320/FvH4_3g03482/FvH4_3g03501/FvH4_3g10311/FvH4_3g14780/FvH4_3g15130/FvH4_3g43440/FvH4_5g25310/FvH4_6g12870/FvH4_6g12880/FvH4_6g38990/FvH4_6g39000/FvH4_6g44108/FvH4_6g51830/FvH4_7g22570	21	4.46207	4.38413	ICE2
GO:0003700	DNA-binding transcription factor activity	29/479	385/16488	2.9697e-06	0.00017719	0.00016151	FvH4_1g07800/FvH4_1g11270/FvH4_2g21550/FvH4_2g21590/FvH4_2g26630/FvH4_2g31400/FvH4_2g32640/FvH4_2g41060/FvH4_2g41070/FvH4_3g06720/FvH4_3g08290/FvH4_3g09340/FvH4_3g24830/FvH4_3g40810/FvH4_4g03470/FvH4_4g10480/FvH4_4g23480/FvH4_5g19800/FvH4_6g01690/FvH4_6g09750/FvH4_6g09760/FvH4_6g10510/FvH4_6g18510/FvH4_6g37880/FvH4_7g11550/FvH4_7g16150/FvH4_7g26020/FvH4_7g26930/FvH4_7g30460	29	2.5928	6.05428	ICE2
GO:0000287	magnesium ion binding	18/508	127/16488	6.7653e-08	3.3275e-06	2.996e-06	FvH4_1g04000/FvH4_3g03000/FvH4_3g03042/FvH4_3g03061/FvH4_3g03072/FvH4_3g03081/FvH4_3g03150/FvH4_3g21490/FvH4_3g22161/FvH4_3g22162/FvH4_4g27950/FvH4_4g35091/FvH4_5g35700/FvH4_6g06540/FvH4_6g43730/FvH4_6g43791/FvH4_6g43792/FvH4_6g43820	18	4.60016	3.54331	IT4

## Sheet: Down  regulated GO term shared 
Sheet name	Down regulated GO term shared in Sex
Description	Shared GO term enrichment of downregulated genes in Asexual reproduction
Table showing statistical analysis to DEGS in ecotypes (ES12, ICE2, IT4, NOR2). The GO term, gene ratio, backgroup ratio, p value, gene ID, gene counts, fold enrichment, ecotype are included. See below for overview of sheets.
GO term ID	GO term Description	Gene Ratio	Background Ratio	pvalue	p.adjust	qvalue	gene ID	Gene Count	Fold Enrichment	ratio	ecotype
GO:0043178	alcohol binding	4/48	23/16488	5.3747e-07	1.2997e-05	8.3697e-06	FvH4_4g18850/FvH4_4g18851/FvH4_4g19080/FvH4_4g19170	4	59.7391	8.33333	ES12
GO:0043178	alcohol binding	5/325	23/16488	7.2502e-05	0.0019213	0.00160267	FvH4_4g19040/FvH4_4g19120/FvH4_4g19170/FvH4_4g19700/FvH4_4g32760	5	11.0288	1.53846	NOR2
GO:0043177	organic acid binding	4/48	38/16488	4.3391e-06	3.3529e-05	2.1591e-05	FvH4_4g18850/FvH4_4g18851/FvH4_4g19080/FvH4_4g19170	4	36.1579	8.33333	ES12
GO:0043177	organic acid binding	10/325	38/16488	2.2352e-09	1.5796e-07	1.3176e-07	FvH4_2g17820/FvH4_2g17830/FvH4_3g30320/FvH4_4g19040/FvH4_4g19120/FvH4_4g19170/FvH4_4g19700/FvH4_4g32760/FvH4_6g12710/FvH4_7g23600	10	13.3506	3.07692	NOR2
GO:0042562	hormone binding	4/48	27/16488	1.0562e-06	1.4962e-05	9.6351e-06	FvH4_4g18850/FvH4_4g18851/FvH4_4g19080/FvH4_4g19170	4	50.8889	8.33333	ES12
GO:0042562	hormone binding	5/325	27/16488	0.00016305	0.00265896	0.002218	FvH4_4g19040/FvH4_4g19120/FvH4_4g19170/FvH4_4g19700/FvH4_4g32760	5	9.39487	1.53846	NOR2
GO:0033293	monocarboxylic acid binding	4/48	33/16488	2.4312e-06	2.9522e-05	1.9011e-05	FvH4_4g18850/FvH4_4g18851/FvH4_4g19080/FvH4_4g19170	4	41.6364	8.33333	ES12
GO:0033293	monocarboxylic acid binding	10/325	33/16488	4.7765e-10	1.0126e-07	8.4468e-08	FvH4_2g17820/FvH4_2g17830/FvH4_3g30320/FvH4_4g19040/FvH4_4g19120/FvH4_4g19170/FvH4_4g19700/FvH4_4g32760/FvH4_6g12710/FvH4_7g23600	10	15.3734	3.07692	NOR2
GO:0019840	isoprenoid binding	4/48	23/16488	5.3747e-07	1.2997e-05	8.3697e-06	FvH4_4g18850/FvH4_4g18851/FvH4_4g19080/FvH4_4g19170	4	59.7391	8.33333	ES12
GO:0019840	isoprenoid binding	5/325	23/16488	7.2502e-05	0.0019213	0.00160267	FvH4_4g19040/FvH4_4g19120/FvH4_4g19170/FvH4_4g19700/FvH4_4g32760	5	11.0288	1.53846	NOR2
GO:0019212	phosphatase inhibitor activity	4/48	25/16488	7.6454e-07	1.2997e-05	8.3697e-06	FvH4_4g18850/FvH4_4g18851/FvH4_4g19080/FvH4_4g19170	4	54.96	8.33333	ES12
GO:0019212	phosphatase inhibitor activity	5/325	25/16488	0.00011083	0.00213603	0.00178179	FvH4_4g19040/FvH4_4g19120/FvH4_4g19170/FvH4_4g19700/FvH4_4g32760	5	10.1465	1.53846	NOR2
GO:0010427	abscisic acid binding	4/48	23/16488	5.3747e-07	1.2997e-05	8.3697e-06	FvH4_4g18850/FvH4_4g18851/FvH4_4g19080/FvH4_4g19170	4	59.7391	8.33333	ES12
GO:0010427	abscisic acid binding	5/325	23/16488	7.2502e-05	0.0019213	0.00160267	FvH4_4g19040/FvH4_4g19120/FvH4_4g19170/FvH4_4g19700/FvH4_4g32760	5	11.0288	1.53846	NOR2
GO:0004864	protein phosphatase inhibitor activity	4/48	25/16488	7.6454e-07	1.2997e-05	8.3697e-06	FvH4_4g18850/FvH4_4g18851/FvH4_4g19080/FvH4_4g19170	4	54.96	8.33333	ES12
GO:0004864	protein phosphatase inhibitor activity	5/325	25/16488	0.00011083	0.00213603	0.00178179	FvH4_4g19040/FvH4_4g19120/FvH4_4g19170/FvH4_4g19700/FvH4_4g32760	5	10.1465	1.53846	NOR2

## Sheet: Sheet8
Sheet name	Down regulated GO term unique in ecotypes in Sex
Description	Unique GO term enrichment of downregulated genes in Asexual reproduction
Table showing statistical analysis to DEGS in ecotypes (ES12, ICE2, IT4, NOR2). The GO term, gene ratio, backgroup ratio, p value, gene ID, gene counts, fold enrichment, ecotype are included. See below for overview of sheets.
GO term ID	GO term Description	Gene Ratio	Background Ratio	pvalue	p.adjust	qvalue	gene ID	Gene Count	Fold Enrichment	ratio	ecotype
GO:0060089	molecular transducer activity	4/48	80/16488	8.5003e-05	0.00047763	0.00030758	FvH4_4g18850/FvH4_4g18851/FvH4_4g19080/FvH4_4g19170	4	17.175	8.33333	ES12
GO:0038023	signaling receptor activity	4/48	80/16488	8.5003e-05	0.00047763	0.00030758	FvH4_4g18850/FvH4_4g18851/FvH4_4g19080/FvH4_4g19170	4	17.175	8.33333	ES12
GO:0015035	protein disulfide oxidoreductase activity	7/325	57/16488	0.00012301	0.00217317	0.00181277	FvH4_2g24940/FvH4_2g24950/FvH4_4g17430/FvH4_4g17440/FvH4_4g17500/FvH4_4g17501/FvH4_6g46390	7	6.23028	2.15385	NOR2
GO:0010333	terpene synthase activity	3/48	67/16488	0.00097331	0.00459619	0.00295978	FvH4_1g04000/FvH4_3g03081/FvH4_6g11440	3	15.3806	6.25	ES12
GO:0005509	calcium ion binding	15/325	223/16488	3.77e-05	0.00159847	0.00133338	FvH4_1g14170/FvH4_1g15920/FvH4_1g15930/FvH4_1g28870/FvH4_2g11790/FvH4_2g28010/FvH4_2g34530/FvH4_3g10610/FvH4_4g19970/FvH4_4g33650/FvH4_4g36490/FvH4_5g00650/FvH4_5g04810/FvH4_6g25060/FvH4_7g17080	15	3.41249	4.61538	NOR2
