# Supplementary material for: Major transcriptomic differences are induced by warmer temperature conditions experienced during asexual and sexual reproduction in Fragaria vesca ecotypes
Source: Front Plant Sci. 2023 Jul 14;14:1213311. doi: 10.3389/fpls.2023.1213311 (PMC10379642; doi:10.3389/fpls.2023.1213311)
Supplement: Supplementary file 1 [file DataSheet_1.zip › DATASHEET1/Table S5.xlsx]

## Sheet: DESCRIPTIONS
Table S5: GO term group enrichment for the differentially expressed genes in ecotypes
Table showing GO term group statistical analysis to DEGS in ecotypes (ES12, ICE2, IT4, NOR2). GO term ID，GO term Description，Ontology Source，Term PValue，Term PValue Corrected with Bonferroni step down，Group PValue，Group PValue Corrected with Bonferroni step down，GO Levels，GO Groups，Associated Genes，Number of Genes，Associated Genes Found are included. See below for overview of sheets.
Sheet name	ES12 down Asex
Description	GO term gourp enrichment of downregulated genes in Asexual reproduction of ES12
Column A	GO term ID
Column B	GO term Description
Column C	Ontology Source
Column D	Term PValue
Column E	Term PValue Corrected with Bonferroni step down
Column F	Group PValue
Column G	Group PValue Corrected with Bonferroni step down
Column H	GO Levels
Column I	GO Groups
Column J	Associated Genes
Column K	Number of Genes
Column L	Associated Genes Found
Sheet name	ICE2 down Asex
Description	GO term gourp enrichment of downregulated genes in Asexual reproduction of ICE2
Column A	GO term ID
Column B	GO term Description
Column C	Ontology Source
Column D	Term PValue
Column E	Term PValue Corrected with Bonferroni step down
Column F	Group PValue
Column G	Group PValue Corrected with Bonferroni step down
Column H	GO Levels
Column I	GO Groups
Column J	Associated Genes
Column K	Number of Genes
Column L	Associated Genes Found
Sheet name	IT4 down Asex
Description	GO term gourp enrichment of downregulated genes in Asexual reproduction of IT4
Column A	GO term ID
Column B	GO term Description
Column C	Ontology Source
Column D	Term PValue
Column E	Term PValue Corrected with Bonferroni step down
Column F	Group PValue
Column G	Group PValue Corrected with Bonferroni step down
Column H	GO Levels
Column I	GO Groups
Column J	Associated Genes
Column K	Number of Genes
Column L	Associated Genes Found
Sheet name	NOR2 down Asex
Description	GO term gourp enrichment of downregulated genes in Asexual reproduction of NOR2
Column A	GO term ID
Column B	GO term Description
Column C	Ontology Source
Column D	Term PValue
Column E	Term PValue Corrected with Bonferroni step down
Column F	Group PValue
Column G	Group PValue Corrected with Bonferroni step down
Column H	GO Levels
Column I	GO Groups
Column J	Associated Genes
Column K	Number of Genes
Column L	Associated Genes Found
Sheet name	ES12 up Asex
Description	GO term gourp enrichment of upregulated genes in Asexual reproduction of ES12
Column A	GO term ID
Column B	GO term Description
Column C	Ontology Source
Column D	Term PValue
Column E	Term PValue Corrected with Bonferroni step down
Column F	Group PValue
Column G	Group PValue Corrected with Bonferroni step down
Column H	GO Levels
Column I	GO Groups
Column J	Associated Genes
Column K	Number of Genes
Column L	Associated Genes Found
Sheet name	ICE2 up Asex
Description	GO term gourp enrichment of upregulated genes in Asexual reproduction of ICE2
Column A	GO term ID
Column B	GO term Description
Column C	Ontology Source
Column D	Term PValue
Column E	Term PValue Corrected with Bonferroni step down
Column F	Group PValue
Column G	Group PValue Corrected with Bonferroni step down
Column H	GO Levels
Column I	GO Groups
Column J	Associated Genes
Column K	Number of Genes
Column L	Associated Genes Found
Sheet name	IT4 up Asex
Description	GO term gourp enrichment of upregulated genes in Asexual reproduction of ITT4
Column A	GO term ID
Column B	GO term Description
Column C	Ontology Source
Column D	Term PValue
Column E	Term PValue Corrected with Bonferroni step down
Column F	Group PValue
Column G	Group PValue Corrected with Bonferroni step down
Column H	GO Levels
Column I	GO Groups
Column J	Associated Genes
Column K	Number of Genes
Column L	Associated Genes Found
Sheet name	NOR2 up Asex
Description	GO term gourp enrichment of upregulated genes in Asexual reproduction of NOR2
Column A	GO term ID
Column B	GO term Description
Column C	Ontology Source
Column D	Term PValue
Column E	Term PValue Corrected with Bonferroni step down
Column F	Group PValue
Column G	Group PValue Corrected with Bonferroni step down
Column H	GO Levels
Column I	GO Groups
Column J	Associated Genes
Column K	Number of Genes
Column L	Associated Genes Found
Sheet name	ES12 down sex
Description	GO term gourp enrichment of downregulated genes in sexual reproduction of ES12
Column A	GO term ID
Column B	GO term Description
Column C	Ontology Source
Column D	Term PValue
Column E	Term PValue Corrected with Bonferroni step down
Column F	Group PValue
Column G	Group PValue Corrected with Bonferroni step down
Column H	GO Levels
Column I	GO Groups
Column J	Associated Genes
Column K	Number of Genes
Column L	Associated Genes Found
Sheet name	NOR2 down sex
Description	GO term gourp enrichment of downregulated genes in sexual reproduction of NOR2
Column A	GO term ID
Column B	GO term Description
Column C	Ontology Source
Column D	Term PValue
Column E	Term PValue Corrected with Bonferroni step down
Column F	Group PValue
Column G	Group PValue Corrected with Bonferroni step down
Column H	GO Levels
Column I	GO Groups
Column J	Associated Genes
Column K	Number of Genes
Column L	Associated Genes Found
Sheet name	ES12 up sex
Description	GO term gourp enrichment of upregulated genes in sexual reproduction of ES12
Column A	GO term ID
Column B	GO term Description
Column C	Ontology Source
Column D	Term PValue
Column E	Term PValue Corrected with Bonferroni step down
Column F	Group PValue
Column G	Group PValue Corrected with Bonferroni step down
Column H	GO Levels
Column I	GO Groups
Column J	Associated Genes
Column K	Number of Genes
Column L	Associated Genes Found

## Sheet: ES12_down_Asex
Sheet name	ES12 down Asex
Description	GO term gourp enrichment of downregulated genes in Asexual reproduction of ES12
Table showing GO term group statistical analysis to DEGS in ecotypes (ES12, ICE2, IT4, NOR2). GO term ID，GO term Description，Ontology Source，Term PValue，Term PValue Corrected with Bonferroni step down，Group PValue，Group PValue Corrected with Bonferroni step down，GO Levels，GO Groups，Associated Genes，Number of Genes，Associated Genes Found are included. See below for overview of sheets.
GO term ID	GO term Description	Ontology Source	Term PValue	Term PValue Corrected with Bonferroni step down	Group PValue	Group PValue Corrected with Bonferroni step down	GO Levels	GO Groups	Associated Genes	Number of Genes	Associated Genes Found
GO:0004568	chitinase activity	GO_MolecularFunction-Custom-GOA-ACAP-ARAP_22.10.2021_00h00	0	0	0	0	[5]	Group0	50	8	[FvH4_1g10640, FvH4_1g10642, FvH4_1g10650, FvH4_1g10661, FvH4_2g16190, FvH4_2g31570, FvH4_4g10600, FvH4_4g10610]
GO:0004601	peroxidase activity	GO_MolecularFunction-Custom-GOA-ACAP-ARAP_22.10.2021_00h00	0	0.01	0	0	[2, 4]	Group1	11.46	11	[FvH4_2g05370, FvH4_2g13110, FvH4_3g40081, FvH4_3g44360, FvH4_4g07750, FvH4_5g21780, FvH4_5g24010, FvH4_6g15580, FvH4_6g27610, FvH4_6g43490, FvH4_6g53680]
GO:0004674	protein serine/threonine kinase activity	GO_MolecularFunction-Custom-GOA-ACAP-ARAP_22.10.2021_00h00	0	0.02	0	0	[4, 6]	Group2	8.47	15	[FvH4_1g23380, FvH4_2g26490, FvH4_2g33830, FvH4_2g33840, FvH4_2g33850, FvH4_2g35051, FvH4_3g03433, FvH4_3g03461, FvH4_3g03482, FvH4_3g03501, FvH4_3g03521, FvH4_3g43440, FvH4_4g02170, FvH4_6g12880, FvH4_6g38990]
GO:0010333	terpene synthase activity	GO_MolecularFunction-Custom-GOA-ACAP-ARAP_22.10.2021_00h00	0	0	0	0	[5]	Group3	14.93	10	[FvH4_1g05400, FvH4_2g23400, FvH4_2g23440, FvH4_3g01590, FvH4_4g27940, FvH4_4g27952, FvH4_6g11440, FvH4_6g19300, FvH4_7g33640, FvH4_7g33750]
GO:0016717	oxidoreductase activity, acting on paired donors, with oxidation of a pair of donors resulting in the reduction of molecular oxygen to two molecules of water	GO_MolecularFunction-Custom-GOA-ACAP-ARAP_22.10.2021_00h00	0	0.01	0	0	[4]	Group4	23.81	5	[FvH4_2g14690, FvH4_3g28040, FvH4_3g28050, FvH4_5g34260, FvH4_7g24580]
GO:0016705	oxidoreductase activity, acting on paired donors, with incorporation or reduction of molecular oxygen	GO_MolecularFunction-Custom-GOA-ACAP-ARAP_22.10.2021_00h00	0	0	0	0	[3]	Group5	9.49	39	[FvH4_1g09240, FvH4_1g16862, FvH4_1g16870, FvH4_2g07421, FvH4_2g14690, FvH4_2g16430, FvH4_2g33580, FvH4_3g09210, FvH4_3g11580, FvH4_3g11590, FvH4_3g17450, FvH4_3g21100, FvH4_3g21380, FvH4_3g25490, FvH4_3g28040, FvH4_3g28050, FvH4_3g41220, FvH4_3g45420, FvH4_4g00250, FvH4_4g05280, FvH4_4g14050, FvH4_4g24640, FvH4_4g25390, FvH4_5g00500, FvH4_5g00510, FvH4_5g01600, FvH4_5g01640, FvH4_5g07540, FvH4_5…
GO:0020037	heme binding	GO_MolecularFunction-Custom-GOA-ACAP-ARAP_22.10.2021_00h00	0	0	0	0	[4]	Group5	8.76	39	[FvH4_1g16862, FvH4_1g16870, FvH4_2g05370, FvH4_2g07421, FvH4_2g13110, FvH4_2g33580, FvH4_3g09210, FvH4_3g11580, FvH4_3g11590, FvH4_3g17450, FvH4_3g21100, FvH4_3g21380, FvH4_3g40081, FvH4_3g41220, FvH4_3g44360, FvH4_4g00250, FvH4_4g07750, FvH4_4g24640, FvH4_4g25390, FvH4_5g00500, FvH4_5g00510, FvH4_5g01600, FvH4_5g01640, FvH4_5g07540, FvH4_5g16260, FvH4_5g21780, FvH4_5g24010, FvH4_6g00880, FvH4_6…
GO:0004497	monooxygenase activity	GO_MolecularFunction-Custom-GOA-ACAP-ARAP_22.10.2021_00h00	0	0.03	0	0	[3]	Group6	10.84	9	[FvH4_1g06630, FvH4_1g09240, FvH4_2g07421, FvH4_2g16430, FvH4_3g45420, FvH4_4g05280, FvH4_4g14050, FvH4_4g25390, FvH4_5g16260]
GO:0050660	flavin adenine dinucleotide binding	GO_MolecularFunction-Custom-GOA-ACAP-ARAP_22.10.2021_00h00	0	0	0	0	[4, 5]	Group6	10.92	13	[FvH4_1g07620, FvH4_1g09240, FvH4_1g23740, FvH4_2g15511, FvH4_2g16430, FvH4_2g38310, FvH4_3g10860, FvH4_3g10930, FvH4_3g10940, FvH4_3g10941, FvH4_3g45420, FvH4_4g05280, FvH4_4g14050]
GO:0071949	FAD binding	GO_MolecularFunction-Custom-GOA-ACAP-ARAP_22.10.2021_00h00	0	0	0	0	[5, 6]	Group6	16.67	8	[FvH4_1g07620, FvH4_1g23740, FvH4_2g15511, FvH4_3g10860, FvH4_3g10930, FvH4_3g10940, FvH4_3g10941, FvH4_4g14050]
GO:0030234	enzyme regulator activity	GO_MolecularFunction-Custom-GOA-ACAP-ARAP_22.10.2021_00h00	0	0	0	0	[2, 3]	Group7	13.02	28	[FvH4_2g25960, FvH4_2g26151, FvH4_3g17480, FvH4_3g20820, FvH4_4g02850, FvH4_4g02860, FvH4_4g02870, FvH4_4g02880, FvH4_4g18830, FvH4_4g18850, FvH4_4g18851, FvH4_4g18951, FvH4_4g19010, FvH4_4g19020, FvH4_4g19040, FvH4_4g19050, FvH4_4g19060, FvH4_4g19080, FvH4_4g19120, FvH4_4g19170, FvH4_4g19700, FvH4_4g19710, FvH4_5g00780, FvH4_5g14710, FvH4_7g11320, FvH4_7g27760, FvH4_7g27800, FvH4_7g27810]
GO:0043086	negative regulation of catalytic activity	GO_MolecularFunction-Custom-GOA-ACAP-ARAP_22.10.2021_00h00	0	0.05	0	0	[2, 3]	Group7	8.94	11	[FvH4_2g25960, FvH4_3g17480, FvH4_4g02850, FvH4_4g02860, FvH4_4g02870, FvH4_4g02880, FvH4_5g14710, FvH4_7g11320, FvH4_7g27760, FvH4_7g27800, FvH4_7g27810]
GO:0042578	phosphoric ester hydrolase activity	GO_MolecularFunction-Custom-GOA-ACAP-ARAP_22.10.2021_00h00	0	0.01	0	0	[4]	Group7	7.55	21	[FvH4_1g03170, FvH4_2g26151, FvH4_3g20820, FvH4_4g18830, FvH4_4g18850, FvH4_4g18851, FvH4_4g18951, FvH4_4g19010, FvH4_4g19020, FvH4_4g19040, FvH4_4g19050, FvH4_4g19060, FvH4_4g19080, FvH4_4g19120, FvH4_4g19170, FvH4_4g19700, FvH4_4g19710, FvH4_5g00780, FvH4_5g01274, FvH4_6g09510, FvH4_7g24650]
GO:0010427	abscisic acid binding	GO_MolecularFunction-Custom-GOA-ACAP-ARAP_22.10.2021_00h00	0	0	0	0	[3, 4, 6]	Group7	73.91	17	[FvH4_2g26151, FvH4_3g20820, FvH4_4g18830, FvH4_4g18850, FvH4_4g18851, FvH4_4g18951, FvH4_4g19010, FvH4_4g19020, FvH4_4g19040, FvH4_4g19050, FvH4_4g19060, FvH4_4g19080, FvH4_4g19120, FvH4_4g19170, FvH4_4g19700, FvH4_4g19710, FvH4_5g00780]
GO:0016791	phosphatase activity	GO_MolecularFunction-Custom-GOA-ACAP-ARAP_22.10.2021_00h00	0	0	0	0	[5]	Group7	8.41	19	[FvH4_2g26151, FvH4_3g20820, FvH4_4g18830, FvH4_4g18850, FvH4_4g18851, FvH4_4g18951, FvH4_4g19010, FvH4_4g19020, FvH4_4g19040, FvH4_4g19050, FvH4_4g19060, FvH4_4g19080, FvH4_4g19120, FvH4_4g19170, FvH4_4g19700, FvH4_4g19710, FvH4_5g00780, FvH4_6g09510, FvH4_7g24650]
GO:0033293	monocarboxylic acid binding	GO_MolecularFunction-Custom-GOA-ACAP-ARAP_22.10.2021_00h00	0	0	0	0	[5]	Group7	60.61	20	[FvH4_2g26151, FvH4_3g20820, FvH4_4g11910, FvH4_4g18830, FvH4_4g18850, FvH4_4g18851, FvH4_4g18951, FvH4_4g19010, FvH4_4g19020, FvH4_4g19040, FvH4_4g19050, FvH4_4g19060, FvH4_4g19080, FvH4_4g19120, FvH4_4g19170, FvH4_4g19700, FvH4_4g19710, FvH4_5g00780, FvH4_7g00620, FvH4_7g23600]
GO:0004864	protein phosphatase inhibitor activity	GO_MolecularFunction-Custom-GOA-ACAP-ARAP_22.10.2021_00h00	0	0	0	0	[4, 5, 6, 7, 8]	Group7	68	17	[FvH4_2g26151, FvH4_3g20820, FvH4_4g18830, FvH4_4g18850, FvH4_4g18851, FvH4_4g18951, FvH4_4g19010, FvH4_4g19020, FvH4_4g19040, FvH4_4g19050, FvH4_4g19060, FvH4_4g19080, FvH4_4g19120, FvH4_4g19170, FvH4_4g19700, FvH4_4g19710, FvH4_5g00780]

## Sheet: ICE2_down_Asex
Sheet name	ICE2 down Asex
Description	GO term gourp enrichment of downregulated genes in Asexual reproduction of ICE2
Table showing GO term group statistical analysis to DEGS in ecotypes (ES12, ICE2, IT4, NOR2). GO term ID，GO term Description，Ontology Source，Term PValue，Term PValue Corrected with Bonferroni step down，Group PValue，Group PValue Corrected with Bonferroni step down，GO Levels，GO Groups，Associated Genes，Number of Genes，Associated Genes Found are included. See below for overview of sheets.
GO term ID	GO term Description	Ontology Source	Term PValue	Term PValue Corrected with Bonferroni step down	Group PValue	Group PValue Corrected with Bonferroni step down	GO Levels	GO Groups	Associated Genes	Number of Genes	Associated Genes Found
GO:0010333	terpene synthase activity	GO_MolecularFunction-Custom-GOA-ACAP-ARAP_22.10.2021_00h00	0	0	0	0	[5]	Group0	13.43	9	[FvH4_1g04000, FvH4_3g01590, FvH4_3g03081, FvH4_3g03150, FvH4_3g14116, FvH4_3g21490, FvH4_5g35700, FvH4_6g19050, FvH4_6g43792]
GO:0140101	catalytic activity, acting on a tRNA	GO_MolecularFunction-Custom-GOA-ACAP-ARAP_22.10.2021_00h00	0.01	0.03	0.01	0.01	[4]	Group1	5.08	6	[FvH4_2g38310, FvH4_3g45770, FvH4_4g07680, FvH4_6g47320, FvH4_6g47330, FvH4_7g25740]
GO:0033293	monocarboxylic acid binding	GO_MolecularFunction-Custom-GOA-ACAP-ARAP_22.10.2021_00h00	0	0	0	0	[5]	Group2	15.15	5	[FvH4_3g20820, FvH4_4g19080, FvH4_4g19120, FvH4_5g00780, FvH4_7g23600]
GO:0004864	protein phosphatase inhibitor activity	GO_MolecularFunction-Custom-GOA-ACAP-ARAP_22.10.2021_00h00	0	0	0	0	[4, 5, 6, 7, 8]	Group2	16	4	[FvH4_3g20820, FvH4_4g19080, FvH4_4g19120, FvH4_5g00780]

## Sheet: IT4_down_Asex
Sheet name	IT4 down Asex
Description	GO term gourp enrichment of downregulated genes in Asexual reproduction of IT4
Table showing GO term group statistical analysis to DEGS in ecotypes (ES12, ICE2, IT4, NOR2). GO term ID，GO term Description，Ontology Source，Term PValue，Term PValue Corrected with Bonferroni step down，Group PValue，Group PValue Corrected with Bonferroni step down，GO Levels，GO Groups，Associated Genes，Number of Genes，Associated Genes Found are included. See below for overview of sheets.
GO term ID	GO term Description	Ontology Source	Term PValue	Term PValue Corrected with Bonferroni step down	Group PValue	Group PValue Corrected with Bonferroni step down	GO Levels	GO Groups	Associated Genes	Number of Genes	Associated Genes Found
GO:0004222	metalloendopeptidase activity	GO_MolecularFunction-Custom-GOA-ACAP-ARAP_22.10.2021_00h00	0.01	0.04	0.01	0.02	[5]	Group0	6.45	4	[FvH4_6g49970, FvH4_6g50000, FvH4_6g50010, FvH4_6g53420]
GO:0010333	terpene synthase activity	GO_MolecularFunction-Custom-GOA-ACAP-ARAP_22.10.2021_00h00	0	0.02	0	0.01	[5]	Group1	7.46	5	[FvH4_1g05400, FvH4_3g01590, FvH4_6g19300, FvH4_7g33640, FvH4_7g33750]
GO:0016682	oxidoreductase activity, acting on diphenols and related substances as donors, oxygen as acceptor	GO_MolecularFunction-Custom-GOA-ACAP-ARAP_22.10.2021_00h00	0.01	0.03	0.01	0.02	[4]	Group2	7.84	4	[FvH4_3g02000, FvH4_6g13390, FvH4_7g07750, FvH4_7g07800]
GO:0016831	carboxy-lyase activity	GO_MolecularFunction-Custom-GOA-ACAP-ARAP_22.10.2021_00h00	0.02	0.04	0.02	0.02	[4]	Group3	6.82	3	[FvH4_2g10570, FvH4_3g09470, FvH4_4g10540]
GO:0020037	heme binding	GO_MolecularFunction-Custom-GOA-ACAP-ARAP_22.10.2021_00h00	0	0	0	0	[4]	Group4	4.27	19	[FvH4_2g07770, FvH4_3g09210, FvH4_3g21100, FvH4_3g21380, FvH4_3g40081, FvH4_3g41220, FvH4_3g44360, FvH4_4g06180, FvH4_4g25390, FvH4_5g00500, FvH4_5g00510, FvH4_5g01600, FvH4_5g07540, FvH4_5g21780, FvH4_5g30550, FvH4_6g00880, FvH4_6g15580, FvH4_6g44700, FvH4_7g22650]
GO:0033293	monocarboxylic acid binding	GO_MolecularFunction-Custom-GOA-ACAP-ARAP_22.10.2021_00h00	0	0.01	0	0.01	[5]	Group5	12.12	4	[FvH4_2g17830, FvH4_3g20820, FvH4_4g19000, FvH4_7g23600]

## Sheet: NOR2_down_Asex
Sheet name	NOR2 down Asex
Description	GO term gourp enrichment of downregulated genes in Asexual reproduction of NOR2
Table showing GO term group statistical analysis to DEGS in ecotypes (ES12, ICE2, IT4, NOR2). GO term ID，GO term Description，Ontology Source，Term PValue，Term PValue Corrected with Bonferroni step down，Group PValue，Group PValue Corrected with Bonferroni step down，GO Levels，GO Groups，Associated Genes，Number of Genes，Associated Genes Found are included. See below for overview of sheets.
GO term ID	GO term Description	Ontology Source	Term PValue	Term PValue Corrected with Bonferroni step down	Group PValue	Group PValue Corrected with Bonferroni step down	GO Levels	GO Groups	Associated Genes	Number of Genes	Associated Genes Found
GO:0004497	monooxygenase activity	GO_MolecularFunction-Custom-GOA-ACAP-ARAP_22.10.2021_00h00	0	0	0	0	[3]	Group0	8.43	7	[FvH4_1g06630, FvH4_1g20540, FvH4_2g16430, FvH4_3g02000, FvH4_4g36370, FvH4_5g18610, FvH4_6g32720]
GO:0016682	oxidoreductase activity, acting on diphenols and related substances as donors, oxygen as acceptor	GO_MolecularFunction-Custom-GOA-ACAP-ARAP_22.10.2021_00h00	0	0	0	0	[4]	Group1	17.65	9	[FvH4_2g08840, FvH4_2g12590, FvH4_3g02000, FvH4_6g11960, FvH4_6g12410, FvH4_6g13390, FvH4_7g07750, FvH4_7g07800, FvH4_7g23980]
GO:0016705	oxidoreductase activity, acting on paired donors, with incorporation or reduction of molecular oxygen	GO_MolecularFunction-Custom-GOA-ACAP-ARAP_22.10.2021_00h00	0	0	0	0	[3]	Group2	4.14	17	[FvH4_1g04480, FvH4_1g17460, FvH4_1g20540, FvH4_2g14690, FvH4_2g16430, FvH4_2g40560, FvH4_3g09210, FvH4_3g28040, FvH4_3g28050, FvH4_4g06180, FvH4_5g01600, FvH4_5g18610, FvH4_6g00880, FvH4_6g26890, FvH4_6g42131, FvH4_7g22620, FvH4_7g22630]
GO:0016717	oxidoreductase activity, acting on paired donors, with oxidation of a pair of donors resulting in the reduction of molecular oxygen to two molecules of water	GO_MolecularFunction-Custom-GOA-ACAP-ARAP_22.10.2021_00h00	0	0	0	0	[4]	Group3	23.81	5	[FvH4_1g04480, FvH4_2g14690, FvH4_3g28040, FvH4_3g28050, FvH4_6g42131]
GO:0030234	enzyme regulator activity	GO_MolecularFunction-Custom-GOA-ACAP-ARAP_22.10.2021_00h00	0	0	0	0	[2, 3]	Group4	6.98	15	[FvH4_1g09560, FvH4_3g17480, FvH4_4g02870, FvH4_4g12140, FvH4_4g18850, FvH4_4g19000, FvH4_4g19040, FvH4_4g19050, FvH4_4g19060, FvH4_4g19080, FvH4_4g19120, FvH4_4g19170, FvH4_4g19700, FvH4_5g00780, FvH4_5g14710]
GO:0016791	phosphatase activity	GO_MolecularFunction-Custom-GOA-ACAP-ARAP_22.10.2021_00h00	0	0.01	0	0	[5]	Group4	4.87	11	[FvH4_4g18850, FvH4_4g19000, FvH4_4g19040, FvH4_4g19050, FvH4_4g19060, FvH4_4g19080, FvH4_4g19120, FvH4_4g19170, FvH4_4g19700, FvH4_5g00780, FvH4_6g18411]
GO:0033293	monocarboxylic acid binding	GO_MolecularFunction-Custom-GOA-ACAP-ARAP_22.10.2021_00h00	0	0	0	0	[5]	Group4	33.33	11	[FvH4_2g08190, FvH4_4g18850, FvH4_4g19000, FvH4_4g19040, FvH4_4g19050, FvH4_4g19060, FvH4_4g19080, FvH4_4g19120, FvH4_4g19170, FvH4_4g19700, FvH4_5g00780]
GO:0004864	protein phosphatase inhibitor activity	GO_MolecularFunction-Custom-GOA-ACAP-ARAP_22.10.2021_00h00	0	0	0	0	[4, 5, 6, 7, 8]	Group4	40	10	[FvH4_4g18850, FvH4_4g19000, FvH4_4g19040, FvH4_4g19050, FvH4_4g19060, FvH4_4g19080, FvH4_4g19120, FvH4_4g19170, FvH4_4g19700, FvH4_5g00780]

## Sheet: ES12_up_Asex
Sheet name	ES12 up Asex
Description	GO term gourp enrichment of upregulated genes in Asexual reproduction of ES12
Table showing GO term group statistical analysis to DEGS in ecotypes (ES12, ICE2, IT4, NOR2). GO term ID，GO term Description，Ontology Source，Term PValue，Term PValue Corrected with Bonferroni step down，Group PValue，Group PValue Corrected with Bonferroni step down，GO Levels，GO Groups，Associated Genes，Number of Genes，Associated Genes Found are included. See below for overview of sheets.
GO term ID	GO term Description	Ontology Source	Term PValue	Term PValue Corrected with Bonferroni step down	Group PValue	Group PValue Corrected with Bonferroni step down	GO Levels	GO Groups	Associated Genes	Number of Genes	Associated Genes Found
GO:0016702	oxidoreductase activity, acting on single donors with incorporation of molecular oxygen, incorporation of two atoms of oxygen	GO_MolecularFunction-Custom-GOA-ACAP-ARAP_22.10.2021_00h00	0	0	0	0	[4]	Group0	18.42	7	[FvH4_2g35610, FvH4_3g05440, FvH4_5g05680, FvH4_7g00290, FvH4_7g00380, FvH4_7g00420, FvH4_7g00440]
GO:0016887	ATP hydrolysis activity	GO_MolecularFunction-Custom-GOA-ACAP-ARAP_22.10.2021_00h00	0	0.03	0	0	[2, 7]	Group1	6.29	10	[FvH4_1g06060, FvH4_2g29822, FvH4_3g06540, FvH4_3g09710, FvH4_3g38510, FvH4_4g10780, FvH4_5g00550, FvH4_5g03781, FvH4_6g35260, FvH4_7g32320]
GO:0032559	adenyl ribonucleotide binding	GO_MolecularFunction-Custom-GOA-ACAP-ARAP_22.10.2021_00h00	0	0	0	0	[5, 6, 7]	Group2	4.1	97	[FvH4_1g03810, FvH4_1g06060, FvH4_1g15230, FvH4_1g16620, FvH4_1g16630, FvH4_2g00561, FvH4_2g08640, FvH4_2g11540, FvH4_2g16100, FvH4_2g17220, FvH4_2g17381, FvH4_2g29822, FvH4_2g36560, FvH4_3g01490, FvH4_3g03410, FvH4_3g03434, FvH4_3g06540, FvH4_3g09710, FvH4_3g11470, FvH4_3g11970, FvH4_3g13270, FvH4_3g13780, FvH4_3g14230, FvH4_3g15720, FvH4_3g15960, FvH4_3g16880, FvH4_3g29991, FvH4_3g34581, FvH4_3…
GO:0043531	ADP binding	GO_MolecularFunction-Custom-GOA-ACAP-ARAP_22.10.2021_00h00	0	0	0	0	[4, 6, 7, 8]	Group3	11.9	40	[FvH4_1g15230, FvH4_1g16620, FvH4_1g16630, FvH4_2g00561, FvH4_2g17381, FvH4_3g11470, FvH4_3g15720, FvH4_3g29991, FvH4_3g43661, FvH4_3g43860, FvH4_3g43890, FvH4_3g43960, FvH4_3g44580, FvH4_3g45680, FvH4_4g29310, FvH4_4g29930, FvH4_4g31860, FvH4_5g18991, FvH4_6g01191, FvH4_6g01282, FvH4_6g01690, FvH4_6g05394, FvH4_6g32110, FvH4_6g52371, FvH4_6g52372, FvH4_7g00850, FvH4_7g02400, FvH4_7g06680, FvH4_7…

## Sheet: ICE2_up_Asex
Sheet name	ICE2 up Asex
Description	GO term gourp enrichment of upregulated genes in Asexual reproduction of ICE2
Table showing GO term group statistical analysis to DEGS in ecotypes (ES12, ICE2, IT4, NOR2). GO term ID，GO term Description，Ontology Source，Term PValue，Term PValue Corrected with Bonferroni step down，Group PValue，Group PValue Corrected with Bonferroni step down，GO Levels，GO Groups，Associated Genes，Number of Genes，Associated Genes Found are included. See below for overview of sheets.
GO term ID	GO term Description	Ontology Source	Term PValue	Term PValue Corrected with Bonferroni step down	Group PValue	Group PValue Corrected with Bonferroni step down	GO Levels	GO Groups	Associated Genes	Number of Genes	Associated Genes Found
GO:0004674	protein serine/threonine kinase activity	GO_MolecularFunction-Custom-GOA-ACAP-ARAP_22.10.2021_00h00	0	0	0	0	[4, 6]	Group0	11.86	21	[FvH4_1g23380, FvH4_1g23390, FvH4_1g23400, FvH4_2g33840, FvH4_2g35051, FvH4_3g03310, FvH4_3g03320, FvH4_3g03482, FvH4_3g03501, FvH4_3g10311, FvH4_3g14780, FvH4_3g15130, FvH4_3g43440, FvH4_5g25310, FvH4_6g12870, FvH4_6g12880, FvH4_6g38990, FvH4_6g39000, FvH4_6g44108, FvH4_6g51830, FvH4_7g22570]
GO:0043531	ADP binding	GO_MolecularFunction-Custom-GOA-ACAP-ARAP_22.10.2021_00h00	0	0	0	0	[4, 6, 7, 8]	Group1	8.33	28	[FvH4_1g04740, FvH4_1g11570, FvH4_1g15090, FvH4_1g15140, FvH4_1g15170, FvH4_1g15230, FvH4_1g16630, FvH4_1g16640, FvH4_2g06550, FvH4_2g13150, FvH4_2g27701, FvH4_2g40720, FvH4_3g05740, FvH4_3g16720, FvH4_4g11392, FvH4_4g31860, FvH4_5g22710, FvH4_5g23420, FvH4_6g01690, FvH4_6g18970, FvH4_6g49490, FvH4_6g51140, FvH4_7g00850, FvH4_7g02400, FvH4_7g04050, FvH4_7g10750, FvH4_7g11550, FvH4_7g21060]
GO:0016772	transferase activity, transferring phosphorus-containing groups	GO_MolecularFunction-Custom-GOA-ACAP-ARAP_22.10.2021_00h00	0	0	0	0	[3]	Group2	6.39	99	[FvH4_1g01365, FvH4_1g01420, FvH4_1g09820, FvH4_1g14300, FvH4_1g15270, FvH4_1g15430, FvH4_1g23380, FvH4_1g23390, FvH4_1g23400, FvH4_2g08640, FvH4_2g09250, FvH4_2g09631, FvH4_2g16100, FvH4_2g26162, FvH4_2g29871, FvH4_2g33840, FvH4_2g35051, FvH4_2g35260, FvH4_2g37120, FvH4_3g02731, FvH4_3g02732, FvH4_3g02751, FvH4_3g02752, FvH4_3g02754, FvH4_3g02773, FvH4_3g02774, FvH4_3g02800, FvH4_3g02801, FvH4_3…
GO:0043168	anion binding	GO_MolecularFunction-Custom-GOA-ACAP-ARAP_22.10.2021_00h00	0	0	0	0	[3]	Group2	5.31	152	[FvH4_1g01365, FvH4_1g01420, FvH4_1g04740, FvH4_1g09820, FvH4_1g11570, FvH4_1g12742, FvH4_1g14300, FvH4_1g15090, FvH4_1g15140, FvH4_1g15170, FvH4_1g15230, FvH4_1g15430, FvH4_1g16630, FvH4_1g16640, FvH4_1g17620, FvH4_1g23380, FvH4_1g23390, FvH4_1g23400, FvH4_1g26280, FvH4_2g06550, FvH4_2g08640, FvH4_2g11540, FvH4_2g13150, FvH4_2g16100, FvH4_2g25691, FvH4_2g26162, FvH4_2g27701, FvH4_2g29871, FvH4_2…
GO:0000166	nucleotide binding	GO_MolecularFunction-Custom-GOA-ACAP-ARAP_22.10.2021_00h00	0	0	0	0	[3, 4]	Group2	5.18	148	[FvH4_1g01365, FvH4_1g01420, FvH4_1g04740, FvH4_1g09820, FvH4_1g11570, FvH4_1g12742, FvH4_1g14300, FvH4_1g15090, FvH4_1g15140, FvH4_1g15170, FvH4_1g15230, FvH4_1g15430, FvH4_1g16630, FvH4_1g16640, FvH4_1g17620, FvH4_1g23380, FvH4_1g23390, FvH4_1g23400, FvH4_1g26280, FvH4_2g06550, FvH4_2g08640, FvH4_2g11540, FvH4_2g13150, FvH4_2g16100, FvH4_2g25691, FvH4_2g26162, FvH4_2g27701, FvH4_2g29871, FvH4_2…
GO:0016301	kinase activity	GO_MolecularFunction-Custom-GOA-ACAP-ARAP_22.10.2021_00h00	0	0	0	0	[4]	Group2	7.1	97	[FvH4_1g01365, FvH4_1g01420, FvH4_1g09820, FvH4_1g14300, FvH4_1g15270, FvH4_1g15430, FvH4_1g23380, FvH4_1g23390, FvH4_1g23400, FvH4_2g08640, FvH4_2g16100, FvH4_2g26162, FvH4_2g29871, FvH4_2g33840, FvH4_2g35051, FvH4_2g35260, FvH4_2g37120, FvH4_3g02731, FvH4_3g02732, FvH4_3g02751, FvH4_3g02752, FvH4_3g02754, FvH4_3g02773, FvH4_3g02774, FvH4_3g02800, FvH4_3g02801, FvH4_3g02820, FvH4_3g02830, FvH4_3…
GO:0032553	ribonucleotide binding	GO_MolecularFunction-Custom-GOA-ACAP-ARAP_22.10.2021_00h00	0	0	0	0	[3, 4, 5]	Group2	5.45	142	[FvH4_1g01365, FvH4_1g01420, FvH4_1g04740, FvH4_1g09820, FvH4_1g11570, FvH4_1g12742, FvH4_1g14300, FvH4_1g15090, FvH4_1g15140, FvH4_1g15170, FvH4_1g15230, FvH4_1g15430, FvH4_1g16630, FvH4_1g16640, FvH4_1g17620, FvH4_1g23380, FvH4_1g23390, FvH4_1g23400, FvH4_1g26280, FvH4_2g06550, FvH4_2g08640, FvH4_2g11540, FvH4_2g13150, FvH4_2g16100, FvH4_2g25691, FvH4_2g26162, FvH4_2g27701, FvH4_2g29871, FvH4_2…
GO:0032559	adenyl ribonucleotide binding	GO_MolecularFunction-Custom-GOA-ACAP-ARAP_22.10.2021_00h00	0	0	0	0	[5, 6, 7]	Group2	5.96	141	[FvH4_1g01365, FvH4_1g01420, FvH4_1g04740, FvH4_1g09820, FvH4_1g11570, FvH4_1g12742, FvH4_1g14300, FvH4_1g15090, FvH4_1g15140, FvH4_1g15170, FvH4_1g15230, FvH4_1g15430, FvH4_1g16630, FvH4_1g16640, FvH4_1g17620, FvH4_1g23380, FvH4_1g23390, FvH4_1g23400, FvH4_1g26280, FvH4_2g06550, FvH4_2g08640, FvH4_2g11540, FvH4_2g13150, FvH4_2g16100, FvH4_2g25691, FvH4_2g26162, FvH4_2g27701, FvH4_2g29871, FvH4_2…
GO:0005524	ATP binding	GO_MolecularFunction-Custom-GOA-ACAP-ARAP_22.10.2021_00h00	0	0	0	0	[5, 6, 7, 8]	Group2	5.59	113	[FvH4_1g01365, FvH4_1g01420, FvH4_1g09820, FvH4_1g12742, FvH4_1g14300, FvH4_1g15430, FvH4_1g17620, FvH4_1g23380, FvH4_1g23390, FvH4_1g23400, FvH4_1g26280, FvH4_2g08640, FvH4_2g11540, FvH4_2g16100, FvH4_2g25691, FvH4_2g26162, FvH4_2g29871, FvH4_2g33840, FvH4_2g35051, FvH4_2g35260, FvH4_3g01730, FvH4_3g02731, FvH4_3g02732, FvH4_3g02751, FvH4_3g02752, FvH4_3g02754, FvH4_3g02773, FvH4_3g02774, FvH4_3…

## Sheet: IT4_up_Asex
Sheet name	IT4 up Asex
Description	GO term gourp enrichment of upregulated genes in Asexual reproduction of ITT4
Table showing GO term group statistical analysis to DEGS in ecotypes (ES12, ICE2, IT4, NOR2). GO term ID，GO term Description，Ontology Source，Term PValue，Term PValue Corrected with Bonferroni step down，Group PValue，Group PValue Corrected with Bonferroni step down，GO Levels，GO Groups，Associated Genes，Number of Genes，Associated Genes Found are included. See below for overview of sheets.
GO term ID	GO term Description	Ontology Source	Term PValue	Term PValue Corrected with Bonferroni step down	Group PValue	Group PValue Corrected with Bonferroni step down	GO Levels	GO Groups	Associated Genes	Number of Genes	Associated Genes Found
GO:0016682	oxidoreductase activity, acting on diphenols and related substances as donors, oxygen as acceptor	GO_MolecularFunction-Custom-GOA-ACAP-ARAP_22.10.2021_00h00	0	0.03	0	0	[4]	Group0	13.73	7	[FvH4_1g20010, FvH4_2g12590, FvH4_2g12640, FvH4_3g04680, FvH4_3g04681, FvH4_5g35760, FvH4_6g12410]
GO:0016702	oxidoreductase activity, acting on single donors with incorporation of molecular oxygen, incorporation of two atoms of oxygen	GO_MolecularFunction-Custom-GOA-ACAP-ARAP_22.10.2021_00h00	0	0.03	0	0	[4]	Group1	15.79	6	[FvH4_3g05440, FvH4_4g09530, FvH4_4g24180, FvH4_5g05680, FvH4_6g34970, FvH4_7g00440]
GO:0016758	hexosyltransferase activity	GO_MolecularFunction-Custom-GOA-ACAP-ARAP_22.10.2021_00h00	0	0.03	0	0	[4]	Group2	6.28	25	[FvH4_1g00390, FvH4_1g00400, FvH4_1g19450, FvH4_1g19460, FvH4_1g19464, FvH4_1g26560, FvH4_2g05680, FvH4_2g30700, FvH4_2g37381, FvH4_3g37310, FvH4_4g09230, FvH4_4g13020, FvH4_4g34630, FvH4_5g13300, FvH4_5g14061, FvH4_5g23770, FvH4_5g36972, FvH4_5g37000, FvH4_5g37020, FvH4_6g07930, FvH4_6g17080, FvH4_6g39710, FvH4_6g42780, FvH4_7g23180, FvH4_7g30540]
GO:0020037	heme binding	GO_MolecularFunction-Custom-GOA-ACAP-ARAP_22.10.2021_00h00	0	0	0	0	[4]	Group3	7.19	32	[FvH4_1g08830, FvH4_1g17340, FvH4_1g17460, FvH4_1g23710, FvH4_2g06010, FvH4_2g07410, FvH4_2g39290, FvH4_2g39460, FvH4_2g40510, FvH4_3g15280, FvH4_3g17240, FvH4_3g34800, FvH4_3g36810, FvH4_4g20220, FvH4_5g01580, FvH4_5g01581, FvH4_5g06574, FvH4_5g06575, FvH4_5g08170, FvH4_5g12350, FvH4_5g12380, FvH4_5g21590, FvH4_5g39010, FvH4_6g14450, FvH4_6g18280, FvH4_6g27610, FvH4_6g34910, FvH4_6g43500, FvH4_6…
GO:0043169	cation binding	GO_MolecularFunction-Custom-GOA-ACAP-ARAP_22.10.2021_00h00	0	0.03	0	0	[3]	Group4	4.29	87	[FvH4_1g03572, FvH4_1g04000, FvH4_1g08830, FvH4_1g11392, FvH4_1g12761, FvH4_1g14170, FvH4_1g15230, FvH4_1g17460, FvH4_1g20010, FvH4_1g23710, FvH4_2g06010, FvH4_2g06030, FvH4_2g07410, FvH4_2g12590, FvH4_2g12640, FvH4_2g14190, FvH4_2g37381, FvH4_2g37780, FvH4_2g38010, FvH4_2g39460, FvH4_2g40400, FvH4_2g40510, FvH4_3g03000, FvH4_3g03042, FvH4_3g03061, FvH4_3g03072, FvH4_3g03081, FvH4_3g03150, FvH4_3…
GO:0046872	metal ion binding	GO_MolecularFunction-Custom-GOA-ACAP-ARAP_22.10.2021_00h00	0	0.03	0	0	[4]	Group4	4.3	85	[FvH4_1g03572, FvH4_1g04000, FvH4_1g08830, FvH4_1g11392, FvH4_1g12761, FvH4_1g14170, FvH4_1g15230, FvH4_1g17460, FvH4_1g20010, FvH4_1g23710, FvH4_2g06010, FvH4_2g06030, FvH4_2g07410, FvH4_2g12590, FvH4_2g12640, FvH4_2g14190, FvH4_2g37780, FvH4_2g38010, FvH4_2g39460, FvH4_2g40400, FvH4_2g40510, FvH4_3g03000, FvH4_3g03042, FvH4_3g03061, FvH4_3g03072, FvH4_3g03081, FvH4_3g03150, FvH4_3g03600, FvH4_3…
GO:0016835	carbon-oxygen lyase activity	GO_MolecularFunction-Custom-GOA-ACAP-ARAP_22.10.2021_00h00	0	0	0	0	[3]	Group5	16.42	22	[FvH4_1g04000, FvH4_2g14190, FvH4_3g03000, FvH4_3g03042, FvH4_3g03061, FvH4_3g03072, FvH4_3g03081, FvH4_3g03150, FvH4_3g21490, FvH4_3g22161, FvH4_3g22162, FvH4_4g27950, FvH4_4g35091, FvH4_5g35700, FvH4_6g06540, FvH4_6g10820, FvH4_6g10830, FvH4_6g43710, FvH4_6g43730, FvH4_6g43791, FvH4_6g43792, FvH4_6g43820]
GO:0000287	magnesium ion binding	GO_MolecularFunction-Custom-GOA-ACAP-ARAP_22.10.2021_00h00	0	0	0	0	[5]	Group5	14.17	18	[FvH4_1g04000, FvH4_3g03000, FvH4_3g03042, FvH4_3g03061, FvH4_3g03072, FvH4_3g03081, FvH4_3g03150, FvH4_3g21490, FvH4_3g22161, FvH4_3g22162, FvH4_4g27950, FvH4_4g35091, FvH4_5g35700, FvH4_6g06540, FvH4_6g43730, FvH4_6g43791, FvH4_6g43792, FvH4_6g43820]
GO:0010333	terpene synthase activity	GO_MolecularFunction-Custom-GOA-ACAP-ARAP_22.10.2021_00h00	0	0	0	0	[5]	Group5	26.87	18	[FvH4_1g04000, FvH4_3g03000, FvH4_3g03042, FvH4_3g03061, FvH4_3g03072, FvH4_3g03081, FvH4_3g03150, FvH4_3g21490, FvH4_3g22161, FvH4_3g22162, FvH4_4g27950, FvH4_5g35700, FvH4_6g06540, FvH4_6g43710, FvH4_6g43730, FvH4_6g43791, FvH4_6g43792, FvH4_6g43820]

## Sheet: NOR2_up_Asex
Sheet name	NOR2 up Asex
Description	GO term gourp enrichment of upregulated genes in Asexual reproduction of NOR2
Table showing GO term group statistical analysis to DEGS in ecotypes (ES12, ICE2, IT4, NOR2). GO term ID，GO term Description，Ontology Source，Term PValue，Term PValue Corrected with Bonferroni step down，Group PValue，Group PValue Corrected with Bonferroni step down，GO Levels，GO Groups，Associated Genes，Number of Genes，Associated Genes Found are included. See below for overview of sheets.
GO term ID	GO term Description	Ontology Source	Term PValue	Term PValue Corrected with Bonferroni step down	Group PValue	Group PValue Corrected with Bonferroni step down	GO Levels	GO Groups	Associated Genes	Number of Genes	Associated Genes Found
GO:0004112	cyclic-nucleotide phosphodiesterase activity	GO_MolecularFunction-Custom-GOA-ACAP-ARAP_22.10.2021_00h00	0	0.01	0	0	[6]	Group0	27.27	3	[FvH4_1g19120, FvH4_1g19142, FvH4_5g09390]
GO:0010333	terpene synthase activity	GO_MolecularFunction-Custom-GOA-ACAP-ARAP_22.10.2021_00h00	0	0.01	0	0.01	[5]	Group1	8.96	6	[FvH4_3g03000, FvH4_3g03061, FvH4_3g03081, FvH4_6g43730, FvH4_6g43792, FvH4_6g43820]
GO:0016702	oxidoreductase activity, acting on single donors with incorporation of molecular oxygen, incorporation of two atoms of oxygen	GO_MolecularFunction-Custom-GOA-ACAP-ARAP_22.10.2021_00h00	0.01	0.04	0.01	0.01	[4]	Group2	10.53	4	[FvH4_2g35610, FvH4_4g01130, FvH4_7g00420, FvH4_7g00440]
GO:0020037	heme binding	GO_MolecularFunction-Custom-GOA-ACAP-ARAP_22.10.2021_00h00	0	0	0	0	[4]	Group3	4.94	22	[FvH4_1g23681, FvH4_1g23710, FvH4_3g14260, FvH4_3g17220, FvH4_3g17260, FvH4_3g17263, FvH4_4g20220, FvH4_4g25390, FvH4_4g29483, FvH4_4g29484, FvH4_4g31080, FvH4_5g06573, FvH4_5g12430, FvH4_5g16260, FvH4_6g14450, FvH4_6g34910, FvH4_6g44730, FvH4_6g44751, FvH4_7g12320, FvH4_7g17300, FvH4_7g28450, FvH4_7g29720]
GO:0042626	ATPase-coupled transmembrane transporter activity	GO_MolecularFunction-Custom-GOA-ACAP-ARAP_22.10.2021_00h00	0.01	0.03	0.01	0.01	[2, 5]	Group4	6.25	7	[FvH4_1g26280, FvH4_3g09710, FvH4_4g10780, FvH4_5g03781, FvH4_7g30860, FvH4_7g32300, FvH4_7g32320]

## Sheet: ES12_down_Sex
Sheet name	ES12 down sex
Description	GO term gourp enrichment of downregulated genes in sexual reproduction of ES12
Table showing GO term group statistical analysis to DEGS in ecotypes (ES12, ICE2, IT4, NOR2). GO term ID，GO term Description，Ontology Source，Term PValue，Term PValue Corrected with Bonferroni step down，Group PValue，Group PValue Corrected with Bonferroni step down，GO Levels，GO Groups，Associated Genes，Number of Genes，Associated Genes Found are included. See below for overview of sheets.
GO term ID	GO term Description	Ontology Source	Term PValue	Term PValue Corrected with Bonferroni step down	Group PValue	Group PValue Corrected with Bonferroni step down	GO Levels	GO Groups	Associated Genes	Number of Genes	Associated Genes Found
GO:0010333	terpene synthase activity	GO_MolecularFunction-Custom-GOA-ACAP-ARAP_22.10.2021_00h00	0	0	0	0	[5]	Group0	4.48	3	[FvH4_1g04000, FvH4_3g03081, FvH4_6g11440]
GO:0010427	abscisic acid binding	GO_MolecularFunction-Custom-GOA-ACAP-ARAP_22.10.2021_00h00	0	0	0	0	[3, 4, 6]	Group1	17.39	4	[FvH4_4g18850, FvH4_4g18851, FvH4_4g19080, FvH4_4g19170]
GO:0004864	protein phosphatase inhibitor activity	GO_MolecularFunction-Custom-GOA-ACAP-ARAP_22.10.2021_00h00	0	0	0	0	[4, 5, 6, 7, 8]	Group1	16	4	[FvH4_4g18850, FvH4_4g18851, FvH4_4g19080, FvH4_4g19170]

[truncated: 2 more sheets: NOR2_down_Sex, ES12_up_Sex]
