# Supplementary material for: Major transcriptomic differences are induced by warmer temperature conditions experienced during asexual and sexual reproduction in Fragaria vesca ecotypes
Source: Front Plant Sci. 2023 Jul 14;14:1213311. doi: 10.3389/fpls.2023.1213311 (PMC10379642; doi:10.3389/fpls.2023.1213311)
Supplement: Supplementary file 1 [file DataSheet_1.zip › DATASHEET1/Table S6.xlsx]

## Sheet: Description
Table S6: Alternative spilcing events numbers
Table showing Alternative splicing events of different ecotypes in 2 reproduction ways
Sheet name	AS numbers
Description	GO term gourp enrichment of downregulated genes in Asexual reproduction of ES12
Column A	Ecotype
Column B	A3SS
Column C	A5SS
Column D	MXE
Column E	RI
Column F	SE
Column G	Total
Column H	Reproduction

## Sheet: AS numbers
Sheet name	AS numbers
Description	The numbers of alternative splicing events in different ecotypes and reproduction
Table showing GO term group statistical analysis to DEGS in ecotypes (ES12, ICE2, IT4, NOR2). GO term ID，GO term Description，Ontology Source，Term PValue，Term PValue Corrected with Bonferroni step down，Group PValue，Group PValue Corrected with Bonferroni step down，GO Levels，GO Groups，Associated Genes，Number of Genes，Associated Genes Found are included. See below for overview of sheets.	The numbers of alternative splicing events (A3SS, A5SS, MXE, RI, SE, and total) in different ecotypes and reproduction (Asexual and sexual reproduction).
Ecotype	A3SS	A5SS	MXE	RI	SE	Total	Reproduction
ES12	40201	22608	2150	33189	17200	115348	asex
ICE2	37298	20853	1619	31822	15518	107110	asex
IT4	36824	20666	1471	31149	15526	105636	asex
NOR2	40533	22785	1867	33260	17531	115976	asex
ES12	36177	20270	1547	30442	15835	104271	sex	7	0.00452489
ICE2	29629	16810	1074	26176	12729	86418	sex	4	0.00372439
IT4	26397	15321	895	24119	11376	78108	sex	8	0.00893855
NOR2	27423	15526	973	24696	12041	80659	sex	3	0.00308325
