# Supplementary material for: Major transcriptomic differences are induced by warmer temperature conditions experienced during asexual and sexual reproduction in Fragaria vesca ecotypes
Source: Front Plant Sci. 2023 Jul 14;14:1213311. doi: 10.3389/fpls.2023.1213311 (PMC10379642; doi:10.3389/fpls.2023.1213311)
Supplement: Supplementary file 1 [file DataSheet_1.zip › DATASHEET1/Table S7.xlsx]

## Sheet: Descriptions
Table S7: A5SS events in asexual reproduction
Table showing genes A5SS events of asexual reproduction
Sheet name	Sheet1
Description	Genes with A5SS events in Asexual reproduction of ES12
Column A	ID
Column B	GeneID
Column C	chr
Column D	strand
Column E	PValue
Column F	FDR
Column G	IncLevelDifference
Column H	Annotation
Sheet name	Sheet2
Description	Genes with A5SS events in Asexual reproduction of ICE2
Column A	ID
Column B	GeneID
Column C	chr
Column D	strand
Column E	PValue
Column F	FDR
Column G	IncLevelDifference
Column H	Annotation
Sheet name	Sheet3
Description	Genes with A5SS events in Asexual reproduction of IT4
Column A	ID
Column B	GeneID
Column C	chr
Column D	strand
Column E	PValue
Column F	FDR
Column G	IncLevelDifference
Column H	Annotation
Sheet name	Sheet4
Description	Genes with A5SS events in Asexual reproduction of NOR2
Column A	ID
Column B	GeneID
Column C	chr
Column D	strand
Column E	PValue
Column F	FDR
Column G	IncLevelDifference
Column H	Annotation

## Sheet: Sheet1
Sheet name	Sheet1
Description	Genes with A5SS in Asexual reproduction of ES12
Table showing geneID, chromosome, strand, P valuem, FDR, inclusive level difference, and annotation of Genes with A5SS event.
ID	GeneID	chr	strand	PValue	FDR	IncLevelDifference	Annotation
8	FvH4_7g34310	chrFvb7	-	0.000746691	0.0459408	-0.174	AT4G27610.9 | intracellular protein transporter | Chr4:13785648-13787332 REVERSE LENGTH=334 | 201606; PREDICTED: uncharacterized protein LOC101311621 isoform X1 [Fragaria vesca subsp. vesca]; tr|A0A2P6SQ19|A0A2P6SQ19_ROSCH Uncharacterized protein OS=Rosa chinensis OX=74649 GN=RchiOBHm_Chr1g0384701 PE=4 SV=1
54	FvH4_7g19810	chrFvb7	-	4.36613e-06	0.0013852	0.358	AT3G07990.1 | serine carboxypeptidase-like 27 | Chr3:2552544-2554644 FORWARD LENGTH=459 | 201606; PREDICTED: serine carboxypeptidase-like 27 isoform X1 [Fragaria vesca subsp. vesca]; sp|Q9SFB5|SCP27_ARATH Serine carboxypeptidase-like 27 OS=Arabidopsis thaliana OX=3702 GN=SCPL27 PE=2 SV=1; tr|A0A2P6SJJ5|A0A2P6SJJ5_ROSCH Carboxypeptidase OS=Rosa chinensis OX=74649 GN=RchiOBHm_Chr1g0363811 PE=3 SV=1
89	FvH4_7g11500	chrFvb7	+	1.24606e-05	0.0027563	0.289	AT2G45280.1 | RAS associated with diabetes protein 51C | Chr2:18670103-18672041 FORWARD LENGTH=363 | 201606; PREDICTED: DNA repair protein RAD51 homolog 3 [Fragaria vesca subsp. vesca] &gt;gi|764626583|ref|XP_011469145.1| PREDICTED: DNA repair protein RAD51 homolog 3 [Fragaria vesca subsp. vesca] &gt;gi|764626588|ref|XP_011469146.1| PREDICTED: DNA repair protein RAD51 homolog 3 [Fragaria vesca su…
126	FvH4_7g05130	chrFvb7	+	6.51524e-05	0.00885434	-0.063	PREDICTED: uncharacterized protein LOC101313634 [Fragaria vesca subsp. vesca]; sp|P76093|YNBD_ECOLI Uncharacterized protein YnbD OS=Escherichia coli (strain K12) OX=83333 GN=ynbD PE=1 SV=1; tr|A0A2P6SBL1|A0A2P6SBL1_ROSCH Putative phosphoric monoester hydrolase OS=Rosa chinensis OX=74649 GN=RchiOBHm_Chr1g0331721 PE=4 SV=1
139	FvH4_7g04271	chrFvb7	-	2.31225e-07	0.000123279	0.43	AT5G65560.3 | Pentatricopeptide repeat (PPR) superfamily protein | Chr5:26201012-26203759 REVERSE LENGTH=915 | 201606; PREDICTED: pentatricopeptide repeat-containing protein At5g65560 [Fragaria vesca subsp. vesca] &gt;gi|764622535|ref|XP_011468787.1| PREDICTED: pentatricopeptide repeat-containing protein At5g65560 [Fragaria vesca subsp. vesca]; sp|Q9LSL9|PP445_ARATH Pentatricopeptide repeat-conta…
179	FvH4_7g22710	chrFvb7	+	0.000654132	0.0423719	0.214	AT5G13820.2 | telomeric DNA binding protein 1 | Chr5:4461694-4464355 FORWARD LENGTH=640 | 201606; PREDICTED: telomere repeat-binding protein 4 [Fragaria vesca subsp. vesca]; sp|Q9FFY9|TRP4_ARATH Telomere repeat-binding protein 4 OS=Arabidopsis thaliana OX=3702 GN=TRP4 PE=1 SV=1; tr|A0A2P6SKM8|A0A2P6SKM8_ROSCH Putative transcription factor MYB-HB-like family OS=Rosa chinensis OX=74649 GN=RchiOBHm_…
180	FvH4_7g22710	chrFvb7	+	0.000273835	0.0231212	0.076	AT5G13820.2 | telomeric DNA binding protein 1 | Chr5:4461694-4464355 FORWARD LENGTH=640 | 201606; PREDICTED: telomere repeat-binding protein 4 [Fragaria vesca subsp. vesca]; sp|Q9FFY9|TRP4_ARATH Telomere repeat-binding protein 4 OS=Arabidopsis thaliana OX=3702 GN=TRP4 PE=1 SV=1; tr|A0A2P6SKM8|A0A2P6SKM8_ROSCH Putative transcription factor MYB-HB-like family OS=Rosa chinensis OX=74649 GN=RchiOBHm_…
245	FvH4_6g38940	chrFvb6	+	1.12689e-06	0.000468628	-0.161	AT2G43010.3 | phytochrome interacting factor 4 | Chr2:17886877-17888823 FORWARD LENGTH=437 | 201606; PREDICTED: transcription factor PIF4-like [Fragaria vesca subsp. vesca] &gt;gi|764611742|ref|XP_011467621.1| PREDICTED: transcription factor PIF4-like [Fragaria vesca subsp. vesca]; sp|Q8W2F3|PIF4_ARATH Transcription factor PIF4 OS=Arabidopsis thaliana OX=3702 GN=PIF4 PE=1 SV=1; tr|A0A2P6S0J7|A0A2…
276	FvH4_6g32830	chrFvb6	-	0.000393721	0.0284954	-0.123	AT1G51760.1 | peptidase M20/M25/M40 family protein | Chr1:19199562-19201424 FORWARD LENGTH=440 | 201606; PREDICTED: IAA-amino acid hydrolase ILR1-like 4 [Fragaria vesca subsp. vesca]; sp|O04373|ILL4_ARATH IAA-amino acid hydrolase ILR1-like 4 OS=Arabidopsis thaliana OX=3702 GN=ILL4 PE=1 SV=2; tr|A0A2P6RXT1|A0A2P6RXT1_ROSCH Putative peptidase M20 OS=Rosa chinensis OX=74649 GN=RchiOBHm_Chr2g0142041 …
277	FvH4_6g32830	chrFvb6	-	2.9836e-05	0.00488488	-0.106	AT1G51760.1 | peptidase M20/M25/M40 family protein | Chr1:19199562-19201424 FORWARD LENGTH=440 | 201606; PREDICTED: IAA-amino acid hydrolase ILR1-like 4 [Fragaria vesca subsp. vesca]; sp|O04373|ILL4_ARATH IAA-amino acid hydrolase ILR1-like 4 OS=Arabidopsis thaliana OX=3702 GN=ILL4 PE=1 SV=2; tr|A0A2P6RXT1|A0A2P6RXT1_ROSCH Putative peptidase M20 OS=Rosa chinensis OX=74649 GN=RchiOBHm_Chr2g0142041 …
325	FvH4_6g27330	chrFvb6	-	7.2312e-05	0.00944835	0.126	AT4G21470.1 | riboflavin kinase/FMN hydrolase | Chr4:11431284-11433197 FORWARD LENGTH=379 | 201606; PREDICTED: bifunctional riboflavin kinase/FMN phosphatase-like isoform X1 [Fragaria vesca subsp. vesca]; sp|Q84MD8|FHYRK_ARATH Bifunctional riboflavin kinase/FMN phosphatase OS=Arabidopsis thaliana OX=3702 GN=FHY PE=1 SV=1; tr|A0A2P6RUK4|A0A2P6RUK4_ROSCH Putative riboflavin kinase OS=Rosa chinensis…
334	FvH4_6g26850	chrFvb6	+	6.73766e-05	0.00892332	0.134	AT1G28520.5 | vascular plant one zinc finger protein | Chr1:10029713-10031479 FORWARD LENGTH=486 | 201606; PREDICTED: transcription factor VOZ1 [Fragaria vesca subsp. vesca]; sp|Q9SGQ0|VOZ1_ARATH Transcription factor VOZ1 OS=Arabidopsis thaliana OX=3702 GN=VOZ1 PE=1 SV=1; tr|A0A2P6RUC9|A0A2P6RUC9_ROSCH Putative transcription factor VOZ family OS=Rosa chinensis OX=74649 GN=RchiOBHm_Chr2g0128221 PE…
336	FvH4_6g26610	chrFvb6	-	0.000349106	0.0265896	0.233	AT5G36160.1 | Tyrosine transaminase family protein | Chr5:14233261-14235129 REVERSE LENGTH=420 | 201606; PREDICTED: tyrosine aminotransferase-like isoform X1 [Fragaria vesca subsp. vesca]; sp|Q9LVY1|TAT_ARATH Tyrosine aminotransferase OS=Arabidopsis thaliana OX=3702 GN=TAT PE=2 SV=1; tr|A0A314YXL1|A0A314YXL1_PRUYE Putative aminotransferase TAT2 OS=Prunus yedoensis var. nudiflora OX=2094558 GN=Pyn…
337	FvH4_7g01470	chrFvb7	-	0.000332435	0.0259605	-0.039	AT5G13690.1 | alpha-N-acetylglucosaminidase family / NAGLU family | Chr5:4415808-4420159 FORWARD LENGTH=806 | 201606; PREDICTED: alpha-N-acetylglucosaminidase isoform X1 [Fragaria vesca subsp. vesca]; sp|Q9FNA3|NAGLU_ARATH Alpha-N-acetylglucosaminidase OS=Arabidopsis thaliana OX=3702 GN=NAGLU PE=2 SV=1; tr|A0A2P6S7Y8|A0A2P6S7Y8_ROSCH Putative alpha-N-acetylglucosaminidase OS=Rosa chinensis OX=746…
342	FvH4_6g38440	chrFvb6	-	4.47324e-08	3.57739e-05	-0.352	PREDICTED: uncharacterized protein LOC101309564 isoform X1 [Fragaria vesca subsp. vesca] &gt;gi|764611331|ref|XP_011467580.1| PREDICTED: uncharacterized protein LOC101309564 isoform X1 [Fragaria vesca subsp. vesca]; tr|A0A2P6RJU2|A0A2P6RJU2_ROSCH Uncharacterized protein OS=Rosa chinensis OX=74649 GN=RchiOBHm_Chr2g0091701 PE=4 SV=1
351	FvH4_7g01860	chrFvb7	+	5.32525e-05	0.00776506	0.095	AT5G42390.2 | Insulinase (Peptidase family M16) family protein | Chr5:16945308-16951559 FORWARD LENGTH=1086 | 201606; hypothetical protein VITISV_012000 [Vitis vinifera]; sp|Q40983|SPP_PEA Stromal processing peptidase, chloroplastic OS=Pisum sativum OX=3888 GN=SPP PE=1 SV=2; tr|A5APK5|A5APK5_VITVI Uncharacterized protein OS=Vitis vinifera OX=29760 GN=VITISV_012000 PE=4 SV=1
396	FvH4_6g16270	chrFvb6	-	2.85089e-05	0.00478053	0.079	AT1G56190.2 | Phosphoglycerate kinase family protein | Chr1:21028622-21030454 FORWARD LENGTH=405 | 201606; PREDICTED: phosphoglycerate kinase, cytosolic-like isoform X1 [Fragaria vesca subsp. vesca] &gt;gi|764617245|ref|XP_011468127.1| PREDICTED: phosphoglycerate kinase, cytosolic-like isoform X1 [Fragaria vesca subsp. vesca]; sp|Q31P73|PGK_SYNE7 Phosphoglycerate kinase OS=Synechococcus elongatus…
410	FvH4_6g14580	chrFvb6	+	0.000184209	0.0184558	0.21	AT3G12580.1 | heat shock protein 70 | Chr3:3991487-3993689 REVERSE LENGTH=650 | 201606; PREDICTED: heat shock cognate 70 kDa protein-like [Fragaria vesca subsp. vesca]; sp|Q9LHA8|MD37C_ARATH Probable mediator of RNA polymerase II transcription subunit 37c OS=Arabidopsis thaliana OX=3702 GN=MED37C PE=1 SV=1; tr|A0A2P6RA98|A0A2P6RA98_ROSCH Putative Heat shock protein 70 family OS=Rosa chinensis OX=…
442	FvH4_6g08370	chrFvb6	+	0.000252921	0.0215698	-0.165	AT1G02500.2 | S-adenosylmethionine synthetase 1 | Chr1:519037-520218 FORWARD LENGTH=393 | 201606; PREDICTED: S-adenosylmethionine synthase 1-like [Fragaria vesca subsp. vesca] &gt;gi|764597937|ref|XP_011466232.1| PREDICTED: S-adenosylmethionine synthase 1-like [Fragaria vesca subsp. vesca]; sp|Q96551|METK1_CATRO S-adenosylmethionine synthase 1 OS=Catharanthus roseus OX=4058 GN=SAMS1 PE=1 SV=1; tr…
526	FvH4_5g32580	chrFvb5	-	8.49396e-07	0.000375777	0.291	AT1G57765.1 | transmembrane protein | Chr1:21393493-21394534 FORWARD LENGTH=107 | 201606; hypothetical protein RchiOBHm_Chr7g0229261 [Rosa chinensis]; tr|A0A2P6PF27|A0A2P6PF27_ROSCH Uncharacterized protein OS=Rosa chinensis OX=74649 GN=RchiOBHm_Chr7g0229261 PE=4 SV=1
594	FvH4_5g24960	chrFvb5	-	0.000292383	0.0239351	-0.355	PREDICTED: uncharacterized protein LOC101301301 isoform X1 [Fragaria vesca subsp. vesca] &gt;gi|764594245|ref|XP_011465584.1| PREDICTED: uncharacterized protein LOC101301301 isoform X1 [Fragaria vesca subsp. vesca]
623	FvH4_5g23860	chrFvb5	-	1.46017e-05	0.0030981	0.257	AT1G31880.2 | DZC (Disease resistance/zinc finger/chromosome condensation-like region) domain containing protein | Chr1:11447321-11450053 FORWARD LENGTH=358 | 201606; PREDICTED: protein BREVIS RADIX [Fragaria vesca subsp. vesca] &gt;gi|764589841|ref|XP_011465056.1| PREDICTED: protein BREVIS RADIX [Fragaria vesca subsp. vesca] &gt;gi|764589846|ref|XP_011465057.1| PREDICTED: protein BREVIS RADIX [F…
648	FvH4_5g21050	chrFvb5	-	7.27157e-06	0.00188824	0.165	AT2G38740.1 | Haloacid dehalogenase-like hydrolase (HAD) superfamily protein | Chr2:16194639-16195995 REVERSE LENGTH=244 | 201606; PREDICTED: haloacid dehalogenase-like hydrolase domain-containing protein Sgpp isoform X3 [Fragaria vesca subsp. vesca]; sp|Q9ZVJ5|SGGP_ARATH Haloacid dehalogenase-like hydrolase domain-containing protein Sgpp OS=Arabidopsis thaliana OX=3702 GN=SGPP PE=1 SV=2; tr|A0A2…
702	FvH4_3g13430	chrFvb3	+	0	0	0.278	AT4G20300.2 | Serine/Threonine-kinase%2C putative (DUF1639) | Chr4:10955813-10958865 FORWARD LENGTH=352 | 201606; PREDICTED: PHD finger protein rhinoceros isoform X3 [Fragaria vesca subsp. vesca]; tr|A0A2P6Q7S1|A0A2P6Q7S1_ROSCH Uncharacterized protein OS=Rosa chinensis OX=74649 GN=RchiOBHm_Chr5g0022171 PE=4 SV=1
718	FvH4_6g37100	chrFvb6	+	0.000625901	0.0411847	0.065	AT1G51540.1 | Galactose oxidase/kelch repeat superfamily protein | Chr1:19115702-19117381 FORWARD LENGTH=415 | 201606; PREDICTED: kelch repeat-containing protein At3g27220 [Fragaria vesca subsp. vesca]; sp|Q9LK31|Y3272_ARATH Kelch repeat-containing protein At3g27220 OS=Arabidopsis thaliana OX=3702 GN=At3g27220 PE=2 SV=1; tr|A0A2P6RZQ9|A0A2P6RZQ9_ROSCH Putative kelch-type beta propeller OS=Rosa ch…
731	FvH4_3g09000	chrFvb3	-	0.000535831	0.0367708	0.479	AT1G28260.2 | Telomerase activating protein Est1 | Chr1:9875776-9878782 REVERSE LENGTH=880 | 201606; PREDICTED: protein SMG7L [Fragaria vesca subsp. vesca] &gt;gi|764556339|ref|XP_011460666.1| PREDICTED: protein SMG7L [Fragaria vesca subsp. vesca] &gt;gi|764556343|ref|XP_011460667.1| PREDICTED: protein SMG7L [Fragaria vesca subsp. vesca] &gt;gi|764556348|ref|XP_011460668.1| PREDICTED: protein SMG…
750	FvH4_7g31130	chrFvb7	-	6.6438e-05	0.00887306	-0.23	AT5G53160.2 | regulatory components of ABA receptor 3 | Chr5:21561026-21561953 FORWARD LENGTH=188 | 201606; PREDICTED: abscisic acid receptor PYL8 isoform X2 [Fragaria vesca subsp. vesca]; sp|Q9FGM1|PYL8_ARATH Abscisic acid receptor PYL8 OS=Arabidopsis thaliana OX=3702 GN=PYL8 PE=1 SV=1; tr|A0A2P6SNW0|A0A2P6SNW0_ROSCH Putative polyketide cyclase/dehydrase, START-like domain-containing protein OS=…
761	FvH4_3g04830	chrFvb3	+	0.000384768	0.0280718	-0.082	AT4G21670.1 | C-terminal domain phosphatase-like 1 | Chr4:11511511-11516922 FORWARD LENGTH=967 | 201606; PREDICTED: RNA polymerase II C-terminal domain phosphatase-like 1 isoform X1 [Fragaria vesca subsp. vesca]; sp|Q5YDB6|CPL1_ARATH RNA polymerase II C-terminal domain phosphatase-like 1 OS=Arabidopsis thaliana OX=3702 GN=CPL1 PE=1 SV=1; tr|A0A2P6Q422|A0A2P6Q422_ROSCH Uncharacterized protein OS=R…
762	FvH4_3g04830	chrFvb3	+	0.000303849	0.024354	-0.088	AT4G21670.1 | C-terminal domain phosphatase-like 1 | Chr4:11511511-11516922 FORWARD LENGTH=967 | 201606; PREDICTED: RNA polymerase II C-terminal domain phosphatase-like 1 isoform X1 [Fragaria vesca subsp. vesca]; sp|Q5YDB6|CPL1_ARATH RNA polymerase II C-terminal domain phosphatase-like 1 OS=Arabidopsis thaliana OX=3702 GN=CPL1 PE=1 SV=1; tr|A0A2P6Q422|A0A2P6Q422_ROSCH Uncharacterized protein OS=R…
770	FvH4_6g50500	chrFvb6	-	0.000221432	0.020194	-0.156	AT5G14880.1 | Potassium transporter family protein | Chr5:4814244-4817667 FORWARD LENGTH=781 | 201606; PREDICTED: potassium transporter 8-like [Fragaria vesca subsp. vesca]; sp|Q9M7J9|POT8_ARATH Potassium transporter 8 OS=Arabidopsis thaliana OX=3702 GN=POT8 PE=2 SV=2; tr|A0A2P6S581|A0A2P6S581_ROSCH Potassium transporter OS=Rosa chinensis OX=74649 GN=RchiOBHm_Chr2g0170921 PE=3 SV=1
791	FvH4_3g00980	chrFvb3	+	0.000378914	0.0278401	-0.174	AT4G22350.2 | Ubiquitin C-terminal hydrolases superfamily protein | Chr4:11804073-11806939 REVERSE LENGTH=539 | 201606; PREDICTED: U4/U6.U5 tri-snRNP-associated protein 2-like [Fragaria vesca subsp. vesca] &gt;gi|764550296|ref|XP_011460030.1| PREDICTED: U4/U6.U5 tri-snRNP-associated protein 2-like [Fragaria vesca subsp. vesca] &gt;gi|764550300|ref|XP_011460031.1| PREDICTED: U4/U6.U5 tri-snRNP-ass…
815	FvH4_4g14060	chrFvb4	-	5.46774e-05	0.0078952	-0.09	AT4G15475.1 | F-box/RNI-like superfamily protein | Chr4:8845927-8848701 FORWARD LENGTH=610 | 201606; PREDICTED: F-box/LRR-repeat protein 4 [Fragaria vesca subsp. vesca]; sp|Q9C5D2|FBL4_ARATH F-box/LRR-repeat protein 4 OS=Arabidopsis thaliana OX=3702 GN=FBL4 PE=2 SV=1; tr|A0A2P6QXK9|A0A2P6QXK9_ROSCH Putative F-box domain, leucine-rich repeat domain, L domain-containing protein OS=Rosa chinensis OX…
844	FvH4_1g15560	chrFvb1	+	0.000804941	0.0488902	-0.206	AT2G15790.1 | peptidyl-prolyl cis-trans isomerase / cyclophilin-40 (CYP40) / rotamase | Chr2:6878144-6880743 REVERSE LENGTH=361 | 201606; PREDICTED: peptidyl-prolyl cis-trans isomerase CYP40-like isoform X1 [Fragaria vesca subsp. vesca]; sp|Q9C566|CYP40_ARATH Peptidyl-prolyl cis-trans isomerase CYP40 OS=Arabidopsis thaliana OX=3702 GN=CYP40 PE=2 SV=1; tr|A0A2P6RN95|A0A2P6RN95_ROSCH Putative pepti…
850	FvH4_7g13200	chrFvb7	+	0.000112647	0.0125254	0.041	AT2G45740.3 | peroxin 11D | Chr2:18839865-18841102 FORWARD LENGTH=236 | 201606; PREDICTED: peroxisomal membrane protein 11D-like [Fragaria vesca subsp. vesca] &gt;gi|764625788|ref|XP_011469074.1| PREDICTED: peroxisomal membrane protein 11D-like [Fragaria vesca subsp. vesca] &gt;gi|764625792|ref|XP_011469075.1| PREDICTED: peroxisomal membrane protein 11D-like [Fragaria vesca subsp. vesca] &gt;gi|7…
851	FvH4_7g13200	chrFvb7	+	1.81745e-08	1.71774e-05	0.102	AT2G45740.3 | peroxin 11D | Chr2:18839865-18841102 FORWARD LENGTH=236 | 201606; PREDICTED: peroxisomal membrane protein 11D-like [Fragaria vesca subsp. vesca] &gt;gi|764625788|ref|XP_011469074.1| PREDICTED: peroxisomal membrane protein 11D-like [Fragaria vesca subsp. vesca] &gt;gi|764625792|ref|XP_011469075.1| PREDICTED: peroxisomal membrane protein 11D-like [Fragaria vesca subsp. vesca] &gt;gi|7…
855	FvH4_3g01440	chrFvb3	-	0.000406313	0.0290325	-0.128	AT1G62330.1 | O-fucosyltransferase family protein | Chr1:23046965-23050053 FORWARD LENGTH=652 | 201606; PREDICTED: uncharacterized protein At1g04910 [Fragaria vesca subsp. vesca]; sp|F4HYR4|OFT15_ARATH O-fucosyltransferase 15 OS=Arabidopsis thaliana OX=3702 GN=OFUT15 PE=2 SV=1; tr|A0A2P6Q2F8|A0A2P6Q2F8_ROSCH Putative GDP-fucose protein O-fucosyltransferase OS=Rosa chinensis OX=74649 GN=RchiOBHm_C…
928	FvH4_4g00330	chrFvb4	+	0.000220501	0.020194	-0.222	AT1G04730.1 | P-loop containing nucleoside triphosphate hydrolases superfamily protein | Chr1:1325385-1331086 REVERSE LENGTH=943 | 201606; PREDICTED: chromosome transmission fidelity protein 18 homolog isoform X2 [Fragaria vesca subsp. vesca]; sp|Q6NU40|CTF18_XENLA Chromosome transmission fidelity protein 18 homolog OS=Xenopus laevis OX=8355 GN=chtf18 PE=2 SV=1; tr|A0A2P6QNW1|A0A2P6QNW1_ROSCH Put…
945	FvH4_2g23600	chrFvb2	+	3.6184e-05	0.00583236	-0.37	AT1G03160.1 | FZO-like protein | Chr1:761321-766053 FORWARD LENGTH=912 | 201606; PREDICTED: uncharacterized protein LOC101291108 [Fragaria vesca subsp. vesca]; sp|Q1KPV0|FZL_ARATH Probable transmembrane GTPase FZO-like, chloroplastic OS=Arabidopsis thaliana OX=3702 GN=FZL PE=1 SV=1; tr|A0A2P6PW01|A0A2P6PW01_ROSCH Putative aldolase-type TIM barrel, P-loop containing nucleoside triphosphate hydrola…
969	FvH4_3g41530	chrFvb3	+	0.000351495	0.0266452	0.34	AT5G56240.1 | hapless protein | Chr5:22760088-22763539 REVERSE LENGTH=986 | 201606; PREDICTED: uncharacterized protein LOC101314170 [Fragaria vesca subsp. vesca] &gt;gi|764563032|ref|XP_011461542.1| PREDICTED: uncharacterized protein LOC101314170 [Fragaria vesca subsp. vesca] &gt;gi|764563035|ref|XP_011461543.1| PREDICTED: uncharacterized protein LOC101314170 [Fragaria vesca subsp. vesca] &gt;gi|…
981	FvH4_2g21270	chrFvb2	+	0.000443731	0.0310657	-0.199	AT2G20495.1 | Serine/Threonine-kinase | Chr2:8833180-8835034 FORWARD LENGTH=282 | 201606; PREDICTED: uncharacterized protein LOC101290823 isoform X3 [Fragaria vesca subsp. vesca]; sp|P49842|STK19_HUMAN Serine/threonine-protein kinase 19 OS=Homo sapiens OX=9606 GN=STK19 PE=1 SV=2; tr|A0A2P6PV67|A0A2P6PV67_ROSCH Putative non-specific serine/threonine protein kinase OS=Rosa chinensis OX=74649 GN=Rch…
982	FvH4_2g21270	chrFvb2	+	2.60355e-05	0.00458598	-0.314	AT2G20495.1 | Serine/Threonine-kinase | Chr2:8833180-8835034 FORWARD LENGTH=282 | 201606; PREDICTED: uncharacterized protein LOC101290823 isoform X3 [Fragaria vesca subsp. vesca]; sp|P49842|STK19_HUMAN Serine/threonine-protein kinase 19 OS=Homo sapiens OX=9606 GN=STK19 PE=1 SV=2; tr|A0A2P6PV67|A0A2P6PV67_ROSCH Putative non-specific serine/threonine protein kinase OS=Rosa chinensis OX=74649 GN=Rch…
1016	FvH4_1g20920	chrFvb1	-	7.12833e-08	5.48961e-05	-0.446	AT4G39870.2 | TLD-domain containing nucleolar protein | Chr4:18502234-18504275 FORWARD LENGTH=394 | 201606; PREDICTED: TLD domain-containing protein 2 [Fragaria vesca subsp. vesca]; sp|A8KBE0|OXR1_XENTR Oxidation resistance protein 1 OS=Xenopus tropicalis OX=8364 GN=oxr1 PE=2 SV=2; tr|A0A2P6RQP6|A0A2P6RQP6_ROSCH Putative TLDc domain-containing protein OS=Rosa chinensis OX=74649 GN=RchiOBHm_Chr2g0…
1058	FvH4_2g15430	chrFvb2	-	0.000771491	0.0473204	-0.205
1081	FvH4_2g11930	chrFvb2	+	9.91673e-05	0.0115842	-0.156	AT4G33520.2 | P-type ATP-ase 1 | Chr4:16118993-16125849 FORWARD LENGTH=949 | 201606; PREDICTED: copper-transporting ATPase PAA1, chloroplastic [Fragaria vesca subsp. vesca]; sp|Q9SZC9|HMA6_ARATH Copper-transporting ATPase PAA1, chloroplastic OS=Arabidopsis thaliana OX=3702 GN=PAA1 PE=1 SV=1; tr|A0A251MTY6|A0A251MTY6_PRUPE Uncharacterized protein OS=Prunus persica OX=3760 GN=PRUPE_8G060400 PE=3 SV…
1104	FvH4_2g12232	chrFvb2	+	1.77508e-05	0.003648	-0.089	AT1G34355.3 | forkhead-associated (FHA) domain-containing protein | Chr1:12536497-12541730 FORWARD LENGTH=1318 | 201606; PREDICTED: uncharacterized protein LOC101300793 [Fragaria vesca subsp. vesca]; sp|B7SY83|PS1_ARATH FHA domain-containing protein PS1 OS=Arabidopsis thaliana OX=3702 GN=PS1 PE=2 SV=1; tr|A0A2P6PR85|A0A2P6PR85_ROSCH Putative transcription factor interactor and regulator FHA-SMAD …
1122	FvH4_6g54451	chrFvb6	+	0.000466593	0.0323396	-0.066	AT3G02070.2 | Cysteine proteinases superfamily protein | Chr3:361368-363132 FORWARD LENGTH=219 | 201606; PREDICTED: OTU domain-containing protein DDB_G0284757 isoform X2 [Fragaria vesca subsp. vesca]; sp|Q54P70|Y4757_DICDI OTU domain-containing protein DDB_G0284757 OS=Dictyostelium discoideum OX=44689 GN=DDB_G0284757 PE=4 SV=2; tr|A0A2P6S6Q5|A0A2P6S6Q5_ROSCH Putative ubiquitinyl hydrolase 1 OS=Ro…
1174	FvH4_3g33540	chrFvb3	+	5.09794e-05	0.00768126	0.169	AT5G14610.6 | DEAD box RNA helicase family protein | Chr5:4711271-4714713 FORWARD LENGTH=644 | 201606; PREDICTED: DEAD-box ATP-dependent RNA helicase 14-like [Fragaria vesca subsp. vesca]; sp|Q9LYJ9|RH46_ARATH DEAD-box ATP-dependent RNA helicase 46 OS=Arabidopsis thaliana OX=3702 GN=RH46 PE=2 SV=2; tr|A0A2P6S5M1|A0A2P6S5M1_ROSCH Putative RNA helicase OS=Rosa chinensis OX=74649 GN=RchiOBHm_Chr2g01…
1177	FvH4_6g23740	chrFvb6	+	2.96942e-05	0.00488488	-0.059	AT2G24700.1 | Transcriptional factor B3 family protein | Chr2:10513049-10515288 REVERSE LENGTH=555 | 201606; PREDICTED: putative B3 domain-containing protein Os03g0621600 [Fragaria vesca subsp. vesca]; sp|P0DH85|REM10_ARATH B3 domain-containing protein REM10 OS=Arabidopsis thaliana OX=3702 GN=REM10 PE=1 SV=1; tr|A0A2P6RE48|A0A2P6RE48_ROSCH Putative transcription factor B3-Domain family OS=Rosa ch…
1225	FvH4_3g34960	chrFvb3	-	0.000119923	0.0129873	0.217	AT3G46130.1 | myb domain protein 48 | Chr3:16945427-16946376 FORWARD LENGTH=258 | 201606; PREDICTED: transcription factor MYB59 [Fragaria vesca subsp. vesca]; sp|Q4JL84|MYB59_ARATH Transcription factor MYB59 OS=Arabidopsis thaliana OX=3702 GN=MYB59 PE=2 SV=2; tr|A0A251NPS6|A0A251NPS6_PRUPE Uncharacterized protein OS=Prunus persica OX=3760 GN=PRUPE_6G085000 PE=4 SV=1
1269	FvH4_6g00970	chrFvb6	+	8.8425e-08	6.34008e-05	-0.079	AT2G30390.1 | ferrochelatase 2 | Chr2:12951242-12953985 REVERSE LENGTH=512 | 201606; PREDICTED: ferrochelatase-2, chloroplastic [Fragaria vesca subsp. vesca]; sp|A2Y3Q5|HEMH_ORYSI Ferrochelatase-2, chloroplastic OS=Oryza sativa subsp. indica OX=39946 GN=HEMH PE=2 SV=2; tr|A0A2P6R583|A0A2P6R583_ROSCH Ferrochelatase OS=Rosa chinensis OX=74649 GN=RchiOBHm_Chr3g0448431 PE=3 SV=1
1285	FvH4_5g33760	chrFvb5	+	2.76489e-05	0.00471232	-0.037	AT1G58290.1 | Glutamyl-tRNA reductase family protein | Chr1:21624028-21626051 REVERSE LENGTH=543 | 201606; PREDICTED: glutamyl-tRNA reductase 1, chloroplastic [Fragaria vesca subsp. vesca]; sp|P93111|HEM11_CUCSA Glutamyl-tRNA reductase 1, chloroplastic OS=Cucumis sativus OX=3659 GN=HEMA1 PE=2 SV=1; tr|A0A2P6PG42|A0A2P6PG42_ROSCH Glutamyl-tRNA reductase OS=Rosa chinensis OX=74649 GN=RchiOBHm_Chr7g…
1320	FvH4_1g22820	chrFvb1	-	8.33056e-07	0.000375777	0.486	AT5G64810.1 | WRKY DNA-binding protein 51 | Chr5:25908415-25909687 FORWARD LENGTH=194 | 201606; PREDICTED: probable WRKY transcription factor 51 [Fragaria vesca subsp. vesca]; sp|Q93WU9|WRK51_ARATH Probable WRKY transcription factor 51 OS=Arabidopsis thaliana OX=3702 GN=WRKY51 PE=1 SV=1; tr|A0A2P6RRF9|A0A2P6RRF9_ROSCH Putative transcription factor FAR family OS=Rosa chinensis OX=74649 GN=RchiOBHm…
1321	FvH4_1g22820	chrFvb1	-	1.46578e-07	9.08514e-05	0.312	AT5G64810.1 | WRKY DNA-binding protein 51 | Chr5:25908415-25909687 FORWARD LENGTH=194 | 201606; PREDICTED: probable WRKY transcription factor 51 [Fragaria vesca subsp. vesca]; sp|Q93WU9|WRK51_ARATH Probable WRKY transcription factor 51 OS=Arabidopsis thaliana OX=3702 GN=WRKY51 PE=1 SV=1; tr|A0A2P6RRF9|A0A2P6RRF9_ROSCH Putative transcription factor FAR family OS=Rosa chinensis OX=74649 GN=RchiOBHm…
1328	FvH4_1g28050	chrFvb1	+	0.000688095	0.0441591	0.059	AT1G54390.4 | PHD finger protein-like protein | Chr1:20305061-20306943 REVERSE LENGTH=262 | 201606; PREDICTED: PHD finger protein ING2 isoform X1 [Fragaria vesca subsp. vesca] &gt;gi|764518379|ref|XP_011467592.1| PREDICTED: PHD finger protein ING2 isoform X1 [Fragaria vesca subsp. vesca] &gt;gi|764518385|ref|XP_011467597.1| PREDICTED: PHD finger protein ING2 isoform X1 [Fragaria vesca subsp. vesc…
1358	FvH4_2g25910	chrFvb2	-	2.33704e-05	0.00423552	0.275	AT4G02350.2 | exocyst complex component sec15B | Chr4:1038157-1040571 FORWARD LENGTH=787 | 201606; PREDICTED: exocyst complex component SEC15B [Fragaria vesca subsp. vesca]; sp|F4JHH5|SC15B_ARATH Exocyst complex component SEC15B OS=Arabidopsis thaliana OX=3702 GN=SEC15B PE=1 SV=1; tr|A0A2P6PWY2|A0A2P6PWY2_ROSCH Exocyst complex component OS=Rosa chinensis OX=74649 GN=RchiOBHm_Chr6g0294231 PE=3 SV=1
1407	FvH4_4g36771	chrFvb4	-	0.000193103	0.0184558	-0.276	AT3G19780.1 | hypothetical protein | Chr3:6870238-6874677 FORWARD LENGTH=1059 | 201606; PREDICTED: uncharacterized protein LOC101292598 isoform X2 [Fragaria vesca subsp. vesca]; tr|A0A2P6R4N7|A0A2P6R4N7_ROSCH Uncharacterized protein OS=Rosa chinensis OX=74649 GN=RchiOBHm_Chr4g0446491 PE=4 SV=1
1427	FvH4_2g32090	chrFvb2	+	0.000232042	0.020775	-0.231	AT1G17720.2 | Protein phosphatase 2A%2C regulatory subunit PR55 | Chr1:6093949-6098065 REVERSE LENGTH=500 | 201606; PREDICTED: serine/threonine protein phosphatase 2A 55 kDa regulatory subunit B beta isoform-like isoform X2 [Fragaria vesca subsp. vesca]; sp|Q39247|2ABB_ARATH Serine/threonine protein phosphatase 2A 55 kDa regulatory subunit B beta isoform OS=Arabidopsis thaliana OX=3702 GN=PP2AB2 …
1432	FvH4_3g12500	chrFvb3	+	3.30466e-05	0.00536826	0.349	AT2G35060.4 | K+ uptake permease 11 | Chr2:14775184-14778184 REVERSE LENGTH=792 | 201606; PREDICTED: potassium transporter 11-like isoform X2 [Fragaria vesca subsp. vesca]; sp|O64769|POT11_ARATH Potassium transporter 11 OS=Arabidopsis thaliana OX=3702 GN=POT11 PE=2 SV=1; tr|A0A2P6Q7B6|A0A2P6Q7B6_ROSCH Potassium transporter OS=Rosa chinensis OX=74649 GN=RchiOBHm_Chr5g0020451 PE=3 SV=1
1435	FvH4_4g07920	chrFvb4	+	1.88736e-06	0.00071674	-0.299	AT2G18900.1 | Transducin/WD40 repeat-like superfamily protein | Chr2:8188491-8192409 REVERSE LENGTH=804 | 201606; PREDICTED: WD repeat-containing protein 75 [Fragaria vesca subsp. vesca]; sp|Q7ZVR1|WDR75_DANRE WD repeat-containing protein 75 OS=Danio rerio OX=7955 GN=wdr75 PE=2 SV=2; tr|A0A2P6QT58|A0A2P6QT58_ROSCH Putative transcription factor WD40-like family OS=Rosa chinensis OX=74649 GN=RchiOB…
1462	FvH4_4g17670	chrFvb4	-	2.36231e-05	0.00423552	0.157	AT5G18540.4 | E3 ubiquitin-protein ligase | Chr5:6153924-6155504 FORWARD LENGTH=125 | 201606; PREDICTED: uncharacterized protein LOC101301960 isoform X1 [Fragaria vesca subsp. vesca]; tr|A0A2P6QY56|A0A2P6QY56_ROSCH Uncharacterized protein OS=Rosa chinensis OX=74649 GN=RchiOBHm_Chr4g0421611 PE=4 SV=1
1496	FvH4_1g01320	chrFvb1	-	1.29777e-05	0.00281088	-0.323	AT5G58200.2 | Calcineurin-like metallo-phosphoesterase superfamily protein | Chr5:23549605-23551972 FORWARD LENGTH=309 | 201606; PREDICTED: uncharacterized protein LOC101305872 isoform X2 [Fragaria vesca subsp. vesca]; tr|A0A2P6RIB8|A0A2P6RIB8_ROSCH Uncharacterized protein OS=Rosa chinensis OX=74649 GN=RchiOBHm_Chr2g0086151 PE=4 SV=1
1709	FvH4_6g31900	chrFvb6	-	3.40078e-09	5.05088e-06	-0.231	AT4G29100.1 | basic helix-loop-helix (bHLH) DNA-binding superfamily protein | Chr4:14341140-14344575 FORWARD LENGTH=407 | 201606; sp|Q8S3D1|BH068_ARATH Transcription factor bHLH68 OS=Arabidopsis thaliana OX=3702 GN=BHLH68 PE=1 SV=2; tr|A0A2P6RX59|A0A2P6RX59_ROSCH Putative transcription factor bHLH family OS=Rosa chinensis OX=74649 GN=RchiOBHm_Chr2g0139261 PE=4 SV=1; transcription factor bHLH68-li…
1732	FvH4_6g06440	chrFvb6	-	0.00024193	0.0211364	0.103	AT5G27680.4 | RECQ helicase SIM | Chr5:9794244-9798637 REVERSE LENGTH=858 | 201606; PREDICTED: ATP-dependent DNA helicase Q-like SIM isoform X1 [Fragaria vesca subsp. vesca]; sp|Q9FT69|RQSIM_ARATH ATP-dependent DNA helicase Q-like SIM OS=Arabidopsis thaliana OX=3702 GN=RECQSIM PE=2 SV=1; tr|A0A2P6R728|A0A2P6R728_ROSCH ATP-dependent DNA helicase OS=Rosa chinensis OX=74649 GN=RchiOBHm_Chr3g0455521 …
1746	FvH4_1g23470	chrFvb1	+	1.16547e-07	8.07785e-05	0.123	AT1G08450.1 | calreticulin 3 | Chr1:2668008-2671800 REVERSE LENGTH=424 | 201606; PREDICTED: calreticulin-3-like [Fragaria vesca subsp. vesca]; sp|O04153|CALR3_ARATH Calreticulin-3 OS=Arabidopsis thaliana OX=3702 GN=CRT3 PE=1 SV=2; tr|A0A2P6RRV5|A0A2P6RRV5_ROSCH Putative calreticulin/calnexin, concanavalin A-like lectin/glucanase domain-containing protein OS=Rosa chinensis OX=74649 GN=RchiOBHm_Chr…
1874	FvH4_2g13810	chrFvb2	-	1.04868e-05	0.00237014	-0.133	AT1G43650.1 | nodulin MtN21 /EamA-like transporter family protein | Chr1:16443861-16446814 REVERSE LENGTH=343 | 201606; PREDICTED: WAT1-related protein At1g43650 [Fragaria vesca subsp. vesca]; sp|Q6NMB7|WTR7_ARATH WAT1-related protein At1g43650 OS=Arabidopsis thaliana OX=3702 GN=At1g43650 PE=2 SV=1; tr|A0A2P6PS21|A0A2P6PS21_ROSCH WAT1-related protein OS=Rosa chinensis OX=74649 GN=RchiOBHm_Chr6g02…
1949	FvH4_4g30010	chrFvb4	-	0.000675201	0.0436008	0.265	AT1G13750.1 | Purple acid phosphatases superfamily protein | Chr1:4715490-4718091 REVERSE LENGTH=613 | 201606; PREDICTED: probable inactive purple acid phosphatase 1 [Fragaria vesca subsp. vesca]; sp|Q9LMX4|PPA1_ARATH Probable inactive purple acid phosphatase 1 OS=Arabidopsis thaliana OX=3702 GN=PAP1 PE=2 SV=1; tr|A0A2P6R2I6|A0A2P6R2I6_ROSCH Purple acid phosphatase OS=Rosa chinensis OX=74649 GN=R…
1962	FvH4_3g05290	chrFvb3	-	0.000247351	0.0214508	-0.122	AT4G18370.1 | DEGP protease 5 | Chr4:10149235-10151051 FORWARD LENGTH=323 | 201606; PREDICTED: protease Do-like 5, chloroplastic isoform X2 [Fragaria vesca subsp. vesca]; sp|Q9SEL7|DEGP5_ARATH Protease Do-like 5, chloroplastic OS=Arabidopsis thaliana OX=3702 GN=DEGP5 PE=1 SV=3; tr|A0A2P6Q5M6|A0A2P6Q5M6_ROSCH Putative htrA2 peptidase OS=Rosa chinensis OX=74649 GN=RchiOBHm_Chr5g0014431 PE=4 SV=1
2031	FvH4_2g03770	chrFvb2	+	0.000372783	0.0275846	-0.238	AT2G14680.3 | myosin heavy chain-like protein | Chr2:6278256-6283766 FORWARD LENGTH=629 | 201606; PREDICTED: LOW QUALITY PROTEIN: myosin-2 heavy chain [Fragaria vesca subsp. vesca]; tr|A0A2P6PL52|A0A2P6PL52_ROSCH Uncharacterized protein OS=Rosa chinensis OX=74649 GN=RchiOBHm_Chr6g0252731 PE=4 SV=1
2035	FvH4_2g09170	chrFvb2	-	0.000218872	0.020194	0.014	AT2G21600.1 | endoplasmatic reticulum retrieval protein 1B | Chr2:9243550-9244579 FORWARD LENGTH=195 | 201606; PREDICTED: protein RER1A [Fragaria vesca subsp. vesca]; sp|O48671|RER1B_ARATH Protein RER1B OS=Arabidopsis thaliana OX=3702 GN=RER1B PE=1 SV=2; tr|M5W6S9|M5W6S9_PRUPE Protein RER1 OS=Prunus persica OX=3760 GN=PRUPE_8G094300 PE=3 SV=1
2038	FvH4_5g26750	chrFvb5	-	4.97791e-06	0.00150008	-0.077	AT1G52220.1 | CURVATURE THYLAKOID protein | Chr1:19453770-19454605 REVERSE LENGTH=156 | 201606; PREDICTED: protein CURVATURE THYLAKOID 1C, chloroplastic isoform X2 [Fragaria vesca subsp. vesca]; sp|Q9M812|CUT1C_ARATH Protein CURVATURE THYLAKOID 1C, chloroplastic OS=Arabidopsis thaliana OX=3702 GN=CURT1C PE=1 SV=1; tr|A0A0V0RCE8|A0A0V0RCE8_9BILA Protein CURVATURE THYLAKOID 1C, chloroplastic OS=Tri…
2074	FvH4_3g19920	chrFvb3	-	7.06439e-06	0.00185937	-0.144	AT3G15354.2 | SPA1-related 3 | Chr3:5170175-5172480 REVERSE LENGTH=662 | 201606; PREDICTED: protein SPA1-RELATED 4 [Fragaria vesca subsp. vesca] &gt;gi|764568999|ref|XP_011462385.1| PREDICTED: protein SPA1-RELATED 4 [Fragaria vesca subsp. vesca] &gt;gi|764569003|ref|XP_011462386.1| PREDICTED: protein SPA1-RELATED 4 [Fragaria vesca subsp. vesca] &gt;gi|764569006|ref|XP_011462387.1| PREDICTED: prot…
2101	FvH4_7g08470	chrFvb7	+	0.000698121	0.0443916	-0.146	AT4G20960.1 | Cytidine/deoxycytidylate deaminase family protein | Chr4:11212077-11213530 FORWARD LENGTH=426 | 201606; PREDICTED: riboflavin biosynthesis protein PYRD, chloroplastic-like isoform X1 [Fragaria vesca subsp. vesca] &gt;gi|764630600|ref|XP_011469555.1| PREDICTED: riboflavin biosynthesis protein PYRD, chloroplastic-like isoform X1 [Fragaria vesca subsp. vesca]; sp|Q8GWP5|RIBD_ARATH Ribo…
2108	FvH4_7g25830	chrFvb7	+	0.000361511	0.0269423	-0.466	AT2G40540.5 | potassium transporter 2 | Chr2:16931445-16934516 FORWARD LENGTH=794 | 201606; PREDICTED: potassium transporter 2 [Fragaria vesca subsp. vesca] &gt;gi|764634455|ref|XP_011469989.1| PREDICTED: potassium transporter 2 [Fragaria vesca subsp. vesca] &gt;gi|764634460|ref|XP_011469990.1| PREDICTED: potassium transporter 2 [Fragaria vesca subsp. vesca] &gt;gi|764634465|ref|XP_011469991.1| P…
2117	FvH4_3g23160	chrFvb3	-	0.000652503	0.0423719	-0.371	AT5G55100.1 | SWAP (Suppressor-of-White-APricot)/surp domain-containing protein | Chr5:22361281-22364664 REVERSE LENGTH=843 | 201606; PREDICTED: splicing factor, suppressor of white-apricot homolog isoform X2 [Fragaria vesca subsp. vesca]; sp|Q3USH5|SFSWA_MOUSE Splicing factor, suppressor of white-apricot homolog OS=Mus musculus OX=10090 GN=Sfswap PE=1 SV=2; tr|A0A2P6QCL7|A0A2P6QCL7_ROSCH Putativ…
2139	FvH4_3g24060	chrFvb3	+	0.000237904	0.0209607	0.058	AT5G55580.1 | Mitochondrial transcription termination factor family protein | Chr5:22515601-22517408 FORWARD LENGTH=496 | 201606; PREDICTED: uncharacterized protein LOC101293573 [Fragaria vesca subsp. vesca]; sp|Q9FM80|MTEF9_ARATH Transcription termination factor MTERF9, chloroplastic OS=Arabidopsis thaliana OX=3702 GN=MTERF9 PE=2 SV=1; tr|A0A2P6QD42|A0A2P6QD42_ROSCH Putative transcription regula…
2146	FvH4_7g27950	chrFvb7	-	2.35153e-05	0.00423552	0.214	AT4G25290.1 | DNA photolyase | Chr4:12941486-12944994 REVERSE LENGTH=692 | 201606; PREDICTED: uncharacterized protein LOC101314712 [Fragaria vesca subsp. vesca]; sp|Q9FFZ1|PPH_ARATH Pheophytinase, chloroplastic OS=Arabidopsis thaliana OX=3702 GN=PPH PE=1 SV=1; tr|A0A2P6SMF9|A0A2P6SMF9_ROSCH Putative chlorophyllase OS=Rosa chinensis OX=74649 GN=RchiOBHm_Chr1g0374901 PE=4 SV=1
2189	FvH4_3g28160	chrFvb3	-	1.33729e-07	8.96978e-05	-0.199	AT2G26810.2 | Putative methyltransferase family protein | Chr2:11433900-11436078 REVERSE LENGTH=256 | 201606; PREDICTED: protein N-lysine methyltransferase METTL21A [Fragaria vesca subsp. vesca]; sp|Q8WXB1|MT21A_HUMAN Protein N-lysine methyltransferase METTL21A OS=Homo sapiens OX=9606 GN=METTL21A PE=1 SV=2; tr|A0A251PR66|A0A251PR66_PRUPE Uncharacterized protein OS=Prunus persica OX=3760 GN=PRUPE_…
2267	FvH4_3g33920	chrFvb3	+	0.000177754	0.0182071	-0.18	AT5G60170.2 | RNA binding (RRM/RBD/RNP motifs) family protein | Chr5:24228178-24232394 FORWARD LENGTH=987 | 201606; PREDICTED: uncharacterized protein LOC101306895 isoform X2 [Fragaria vesca subsp. vesca]; sp|O95628|CNOT4_HUMAN CCR4-NOT transcription complex subunit 4 OS=Homo sapiens OX=9606 GN=CNOT4 PE=1 SV=3; tr|A0A2P6QHX9|A0A2P6QHX9_ROSCH Putative transcription factor C2H2 family OS=Rosa chine…
2271	FvH4_5g32330	chrFvb5	-	7.70338e-05	0.00970766	0.044	AT1G35510.1 | O-fucosyltransferase family protein | Chr1:13071486-13074675 FORWARD LENGTH=568 | 201606; PREDICTED: uncharacterized protein At1g04910 [Fragaria vesca subsp. vesca]; sp|Q8H1E6|OFUT9_ARATH O-fucosyltransferase 9 OS=Arabidopsis thaliana OX=3702 GN=OFUT9 PE=2 SV=1; tr|A0A2P6PEY6|A0A2P6PEY6_ROSCH Putative GDP-fucose protein O-fucosyltransferase OS=Rosa chinensis OX=74649 GN=RchiOBHm_Chr…
2292	FvH4_3g37470	chrFvb3	-	0.000191724	0.0184558	0.36	PREDICTED: uncharacterized protein LOC101314450 [Fragaria vesca subsp. vesca]; tr|A0A251NL38|A0A251NL38_PRUPE Uncharacterized protein OS=Prunus persica OX=3760 GN=PRUPE_6G064800 PE=4 SV=1
2298	FvH4_3g38200	chrFvb3	+	0.000147489	0.0155042	0.071	AT2G29630.3 | thiaminC | Chr2:12667395-12669569 FORWARD LENGTH=644 | 201606; PREDICTED: phosphomethylpyrimidine synthase, chloroplastic [Fragaria vesca subsp. vesca] &gt;gi|764558630|ref|XP_011460924.1| PREDICTED: phosphomethylpyrimidine synthase, chloroplastic [Fragaria vesca subsp. vesca]; sp|O82392|THIC_ARATH Phosphomethylpyrimidine synthase, chloroplastic OS=Arabidopsis thaliana OX=3702 GN=TH…
2424	FvH4_5g14050	chrFvb5	-	0.000619023	0.0409916	0.222	AT5G07950.1 | hypothetical protein | Chr5:2540530-2542047 REVERSE LENGTH=303 | 201606; PREDICTED: uncharacterized protein LOC101290862 [Fragaria vesca subsp. vesca]; tr|A0A2P6P321|A0A2P6P321_ROSCH Uncharacterized protein OS=Rosa chinensis OX=74649 GN=RchiOBHm_Chr7g0182771 PE=4 SV=1
2464	FvH4_4g07070	chrFvb4	-	6.4375e-06	0.00180808	-0.087	AT4G26020.3 | 4/1 protein short form protein | Chr4:13202249-13204028 REVERSE LENGTH=247 | 201606; PREDICTED: protein At-4/1 isoform X2 [Fragaria vesca subsp. vesca]; sp|Q1PE49|4ON1_ARATH Protein At-4/1 OS=Arabidopsis thaliana OX=3702 GN=At4g26020 PE=1 SV=1; tr|A0A2P6QSG6|A0A2P6QSG6_ROSCH Uncharacterized protein OS=Rosa chinensis OX=74649 GN=RchiOBHm_Chr4g0399191 PE=4 SV=1
2491	FvH4_4g08900	chrFvb4	-	0.000547435	0.0373207	-0.11	AT5G57630.1 | CBL-interacting protein kinase 21 | Chr5:23341092-23343143 REVERSE LENGTH=416 | 201606; PREDICTED: CBL-interacting serine/threonine-protein kinase 21 isoform X2 [Fragaria vesca subsp. vesca]; sp|Q94CG0|CIPKL_ARATH CBL-interacting serine/threonine-protein kinase 21 OS=Arabidopsis thaliana OX=3702 GN=CIPK21 PE=1 SV=1; tr|A0A2P6QTR8|A0A2P6QTR8_ROSCH Non-specific serine/threonine protei…
2554	FvH4_6g35330	chrFvb6	-	3.7607e-11	2.60654e-07	-0.174	AT1G54070.1 | Dormancy/auxin associated family protein | Chr1:20182683-20183242 FORWARD LENGTH=123 | 201606; PREDICTED: auxin-repressed 12.5 kDa protein isoform X2 [Fragaria vesca subsp. vesca]; sp|F4HV65|DRMH4_ARATH Dormancy-associated protein homolog 4 OS=Arabidopsis thaliana OX=3702 GN=At1g54070 PE=3 SV=1; tr|A0A2P6RYZ0|A0A2P6RYZ0_ROSCH Putative dormancy/auxin associated protein OS=Rosa chinen…
2556	FvH4_6g35330	chrFvb6	-	1.74011e-05	0.00361821	-0.137	AT1G54070.1 | Dormancy/auxin associated family protein | Chr1:20182683-20183242 FORWARD LENGTH=123 | 201606; PREDICTED: auxin-repressed 12.5 kDa protein isoform X2 [Fragaria vesca subsp. vesca]; sp|F4HV65|DRMH4_ARATH Dormancy-associated protein homolog 4 OS=Arabidopsis thaliana OX=3702 GN=At1g54070 PE=3 SV=1; tr|A0A2P6RYZ0|A0A2P6RYZ0_ROSCH Putative dormancy/auxin associated protein OS=Rosa chinen…
2583	FvH4_4g16400	chrFvb4	-	0.000575483	0.0386667	-0.111	AT3G08690.2 | ubiquitin-conjugating enzyme 11 | Chr3:2641487-2642489 FORWARD LENGTH=148 | 201606; PREDICTED: ubiquitin-conjugating enzyme E2 11-like [Fragaria vesca subsp. vesca]; sp|P35134|UBC11_ARATH Ubiquitin-conjugating enzyme E2 11 OS=Arabidopsis thaliana OX=3702 GN=UBC11 PE=1 SV=2; tr|W9S5Y1|W9S5Y1_9ROSA Ubiquitin-conjugating enzyme E2 11 OS=Morus notabilis OX=981085 GN=L484_021614 PE=4 SV=1
2585	FvH4_1g02820	chrFvb1	-	0.000193168	0.0184558	0.052	AT3G33530.1 | Transducin family protein / WD-40 repeat family protein | Chr3:14085354-14093449 FORWARD LENGTH=1345 | 201606; PREDICTED: WD repeat-containing protein 11 [Fragaria vesca subsp. vesca]; sp|Q9BZH6|WDR11_HUMAN WD repeat-containing protein 11 OS=Homo sapiens OX=9606 GN=WDR11 PE=1 SV=1; tr|A0A2P6RIT1|A0A2P6RIT1_ROSCH Putative transcription factor WD40-like family OS=Rosa chinensis OX=746…
2616	FvH4_4g21340	chrFvb4	+	5.72751e-06	0.00167735	-0.28	AT3G17390.1 | S-adenosylmethionine synthetase family protein | Chr3:5952484-5953665 REVERSE LENGTH=393 | 201606; PREDICTED: S-adenosylmethionine synthase 2 [Fragaria vesca subsp. vesca]; sp|A7NVX9|METK2_VITVI S-adenosylmethionine synthase 2 OS=Vitis vinifera OX=29760 GN=METK2 PE=3 SV=1; tr|A0A314UHH7|A0A314UHH7_PRUYE S-adenosylmethionine synthase OS=Prunus yedoensis var. nudiflora OX=2094558 GN=P…
2670	FvH4_3g19060	chrFvb3	+	4.33e-05	0.00676944	-0.169	AT1G53200.2 | TAF RNA polymerase I subunit A | Chr1:19840486-19842692 REVERSE LENGTH=474 | 201606; PREDICTED: uncharacterized protein LOC105350432 isoform X1 [Fragaria vesca subsp. vesca]; tr|A0A2P6Q1T5|A0A2P6Q1T5_ROSCH Putative tetratricopeptide-like helical domain-containing protein OS=Rosa chinensis OX=74649 GN=RchiOBHm_Chr6g0312691 PE=4 SV=1
2688	FvH4_4g35300	chrFvb4	-	8.51967e-08	6.32677e-05	0.384	AT1G70060.2 | SIN3-like 4 | Chr1:26383789-26389568 FORWARD LENGTH=1326 | 201606; PREDICTED: paired amphipathic helix protein Sin3-like 4 isoform X1 [Fragaria vesca subsp. vesca]; sp|O04539|SNL4_ARATH Paired amphipathic helix protein Sin3-like 4 OS=Arabidopsis thaliana OX=3702 GN=SNL4 PE=3 SV=3; tr|A0A2P6R491|A0A2P6R491_ROSCH Putative transcription regulator Others family OS=Rosa chinensis OX=7464…
2695	FvH4_2g03523	chrFvb2	+	0.000562761	0.0379919	-0.036	AT1G33540.2 | serine carboxypeptidase-like 18 | Chr1:12162349-12164492 REVERSE LENGTH=421 | 201606; PREDICTED: serine carboxypeptidase-like 18 [Fragaria vesca subsp. vesca]; sp|Q9C7Z9|SCP18_ARATH Serine carboxypeptidase-like 18 OS=Arabidopsis thaliana OX=3702 GN=SCPL18 PE=2 SV=2; tr|A0A2P6PK67|A0A2P6PK67_ROSCH Putative peptidase S10, serine carboxypeptidase, alpha/Beta hydrolase OS=Rosa chinensis…
2705	FvH4_5g08600	chrFvb5	+	1.22327e-08	1.27177e-05	0.201	AT4G24940.1 | SUMO-activating enzyme 1A | Chr4:12823651-12825971 FORWARD LENGTH=322 | 201606; PREDICTED: SUMO-activating enzyme subunit 1A-like [Fragaria vesca subsp. vesca] &gt;gi|764576879|ref|XP_011463244.1| PREDICTED: SUMO-activating enzyme subunit 1A-like [Fragaria vesca subsp. vesca]; sp|Q8VY78|SAE1A_ARATH SUMO-activating enzyme subunit 1A OS=Arabidopsis thaliana OX=3702 GN=SAE1A PE=1 SV=1;…
2711	FvH4_5g01770	chrFvb5	-	2.78905e-05	0.00471486	0.327	AT4G11660.1 | winged-helix DNA-binding transcription factor family protein | Chr4:7043006-7044227 FORWARD LENGTH=377 | 201606; PREDICTED: heat stress transcription factor B-2b [Fragaria vesca subsp. vesca] &gt;gi|764580349|ref|XP_011463820.1| PREDICTED: heat stress transcription factor B-2b [Fragaria vesca subsp. vesca] &gt;gi|764580354|ref|XP_011463821.1| PREDICTED: heat stress transcription fac…
2714	FvH4_5g01860	chrFvb5	-	1.5256e-07	9.08514e-05	0.356	AT1G63240.1 | hypothetical protein | Chr1:23456188-23458550 REVERSE LENGTH=548 | 201606; PREDICTED: uncharacterized protein LOC101312827 isoform X1 [Fragaria vesca subsp. vesca]; sp|Q9LTJ8|MBD13_ARATH Methyl-CpG-binding domain-containing protein 13 OS=Arabidopsis thaliana OX=3702 GN=MBD13 PE=2 SV=1; tr|A0A2P6P788|A0A2P6P788_ROSCH Putative DNA-binding domain-containing protein OS=Rosa chinensis OX…
2744	FvH4_5g05750	chrFvb5	-	0.000585003	0.0389871	-0.104	AT5G63080.1 | 2-oxoglutarate (2OG) and Fe(II)-dependent oxygenase superfamily protein | Chr5:25300026-25302321 REVERSE LENGTH=462 | 201606; PREDICTED: jmjC domain-containing protein 4 [Fragaria vesca subsp. vesca]; sp|Q08BY5|JMJD4_DANRE JmjC domain-containing protein 4 OS=Danio rerio OX=7955 GN=jmjd4 PE=2 SV=1; tr|A0A2P6P5T1|A0A2P6P5T1_ROSCH Putative transcription factor &amp; chromatin remodelin…
2766	FvH4_2g19010	chrFvb2	+	2.12845e-05	0.00413616	-0.27	AT4G13150.1 | transmembrane protein | Chr4:7650326-7652237 REVERSE LENGTH=347 | 201606; PREDICTED: uncharacterized protein LOC101308544 [Fragaria vesca subsp. vesca]; tr|M5VK02|M5VK02_PRUPE Uncharacterized protein OS=Prunus persica OX=3760 GN=PRUPE_8G202300 PE=4 SV=1
2770	FvH4_5g09850	chrFvb5	-	6.41048e-06	0.00180808	0.35	PREDICTED: uncharacterized protein LOC101301684 isoform X2 [Fragaria vesca subsp. vesca]; tr|A0A2P6QNH2|A0A2P6QNH2_ROSCH Putative transcription factor C2H2 family OS=Rosa chinensis OX=74649 GN=RchiOBHm_Chr5g0082901 PE=4 SV=1
2776	FvH4_2g15450	chrFvb2	-	0.000219536	0.020194	0.163	AT2G16900.7 | phospholipase-like protein (PEARLI 4) family protein | Chr2:7323857-7324886 REVERSE LENGTH=293 | 201606; PREDICTED: uncharacterized protein LOC101314427 isoform X1 [Fragaria vesca subsp. vesca]; tr|A0A315AJG7|A0A315AJG7_PRUYE Uncharacterized protein OS=Prunus yedoensis var. nudiflora OX=2094558 GN=Pyn_20065 PE=4 SV=1
2808	FvH4_5g13770	chrFvb5	+	0.000335122	0.0260007	-0.124	AT1G74210.1 | PLC-like phosphodiesterases superfamily protein | Chr1:27910396-27912785 FORWARD LENGTH=392 | 201606; PREDICTED: glycerophosphodiester phosphodiesterase GDPD6 isoform X1 [Fragaria vesca subsp. vesca]; sp|Q9C907|GDPD5_ARATH Glycerophosphodiester phosphodiesterase GDPD5 OS=Arabidopsis thaliana OX=3702 GN=GDPD5 PE=2 SV=1; tr|A0A2P6P365|A0A2P6P365_ROSCH Putative glycerophosphodiester ph…
2979	FvH4_7g28880	chrFvb7	-	1.83523e-05	0.00370485	0.07	AT5G51980.2 | Transducin/WD40 repeat-like superfamily protein | Chr5:21113650-21115902 REVERSE LENGTH=437 | 201606; PREDICTED: zinc finger CCCH domain-containing protein 48 [Fragaria vesca subsp. vesca]; sp|Q9FNZ2|C3H48_ARATH Zinc finger CCCH domain-containing protein 48 OS=Arabidopsis thaliana OX=3702 GN=ZFWD1 PE=2 SV=1; tr|A0A2P6SMU8|A0A2P6SMU8_ROSCH Putative transcription factor C3H family OS=…
3033	FvH4_7g27380	chrFvb7	-	0.000380997	0.0278946	-0.457	AT3G47450.2 | P-loop containing nucleoside triphosphate hydrolases superfamily protein | Chr3:17483195-17486249 REVERSE LENGTH=561 | 201606; PREDICTED: NO-associated protein 1, chloroplastic/mitochondrial-like [Fragaria vesca subsp. vesca]; sp|Q66GP9|NOA1_ARATH NO-associated protein 1, chloroplastic/mitochondrial OS=Arabidopsis thaliana OX=3702 GN=NOA1 PE=1 SV=1; tr|A0A2P6SM95|A0A2P6SM95_ROSCH Pu…
3131	FvH4_7g22910	chrFvb7	-	2.1997e-09	4.05588e-06	0.552	AT2G39730.1 | rubisco activase | Chr2:16570951-16573345 REVERSE LENGTH=474 | 201606; PREDICTED: ribulose bisphosphate carboxylase/oxygenase activase, chloroplastic isoform X1 [Fragaria vesca subsp. vesca]; sp|Q7X9A0|RCA1_LARTR Ribulose bisphosphate carboxylase/oxygenase activase 1, chloroplastic OS=Larrea tridentata OX=66636 GN=RCA1 PE=1 SV=1; tr|A0A2P6SKQ1|A0A2P6SKQ1_ROSCH Ribulose bisphosphate …
3212	FvH4_7g20390	chrFvb7	-	0.000172802	0.0177875	-0.345
3358	FvH4_7g15410	chrFvb7	+	5.00483e-05	0.00759602	0.189	AT3G61540.1 | alpha/beta-Hydrolases superfamily protein | Chr3:22773399-22775699 FORWARD LENGTH=515 | 201606; PREDICTED: uncharacterized protein LOC101307621 [Fragaria vesca subsp. vesca]; sp|P46547|PIP_AERSO Proline iminopeptidase OS=Aeromonas sobria OX=646 GN=pip PE=1 SV=3; tr|A0A2P6SHX3|A0A2P6SHX3_ROSCH Putative prolyl aminopeptidase OS=Rosa chinensis OX=74649 GN=RchiOBHm_Chr1g0357731 PE=4 SV=1
3697	FvH4_7g05100	chrFvb7	-	7.52161e-07	0.000347549	0.112	AT5G04900.1 | NYC1-like protein | Chr5:1434826-1437194 FORWARD LENGTH=348 | 201606; PREDICTED: chlorophyll(ide) b reductase NOL, chloroplastic [Fragaria vesca subsp. vesca]; sp|Q8LEU3|NOL_ARATH Chlorophyll(ide) b reductase NOL, chloroplastic OS=Arabidopsis thaliana OX=3702 GN=NOL PE=1 SV=1; tr|A0A2P6SBL7|A0A2P6SBL7_ROSCH Putative chlorophyll(Ide) b reductase OS=Rosa chinensis OX=74649 GN=RchiOBHm…
3698	FvH4_7g05100	chrFvb7	-	2.13909e-06	0.00079425	0.463	AT5G04900.1 | NYC1-like protein | Chr5:1434826-1437194 FORWARD LENGTH=348 | 201606; PREDICTED: chlorophyll(ide) b reductase NOL, chloroplastic [Fragaria vesca subsp. vesca]; sp|Q8LEU3|NOL_ARATH Chlorophyll(ide) b reductase NOL, chloroplastic OS=Arabidopsis thaliana OX=3702 GN=NOL PE=1 SV=1; tr|A0A2P6SBL7|A0A2P6SBL7_ROSCH Putative chlorophyll(Ide) b reductase OS=Rosa chinensis OX=74649 GN=RchiOBHm…
3747	FvH4_7g03990	chrFvb7	-	0.000297031	0.0240991	-0.436	AT3G14690.2 | cytochrome P450%2C family 72%2C subfamily A%2C polypeptide 15 | Chr3:4937305-4939310 FORWARD LENGTH=547 | 201606; PREDICTED: cytochrome P450 CYP72A219-like isoform X1 [Fragaria vesca subsp. vesca]; sp|H2DH21|C7A29_PANGI Cytochrome P450 CYP72A219 OS=Panax ginseng OX=4054 PE=2 SV=1; tr|A0A2P6SAL0|A0A2P6SAL0_ROSCH Putative 11-oxo-beta-amyrin 30-oxidase OS=Rosa chinensis OX=74649 GN=Rch…
3767	FvH4_7g03800	chrFvb7	-	0.0002294	0.020649	0.037	AT5G42390.1 | Insulinase (Peptidase family M16) family protein | Chr5:16945308-16952647 FORWARD LENGTH=1265 | 201606; PREDICTED: uncharacterized protein LOC101308217 [Fragaria vesca subsp. vesca]; sp|Q9FIH8|SPP_ARATH Stromal processing peptidase, chloroplastic OS=Arabidopsis thaliana OX=3702 GN=SPP PE=2 SV=1; tr|A0A2P6RG52|A0A2P6RG52_ROSCH Putative processing peptidase OS=Rosa chinensis OX=74649 …
3770	FvH4_7g03770	chrFvb7	+	0.000443193	0.0310657	0.529	AT4G36950.1 | mitogen-activated protein kinase kinase kinase 21 | Chr4:17422834-17423844 REVERSE LENGTH=336 | 201606; PREDICTED: mitogen-activated protein kinase kinase kinase 2-like [Fragaria vesca subsp. vesca] &gt;gi|764622371|ref|XP_011468771.1| PREDICTED: mitogen-activated protein kinase kinase kinase 2-like [Fragaria vesca subsp. vesca] &gt;gi|764622377|ref|XP_011468772.1| PREDICTED: mitoge…
3849	FvH4_7g02040	chrFvb7	-	2.1745e-05	0.00418651	-0.164	AT1G54390.4 | PHD finger protein-like protein | Chr1:20305061-20306943 REVERSE LENGTH=262 | 201606; PREDICTED: PHD finger protein ING2-like isoform X1 [Fragaria vesca subsp. vesca]; sp|B3H615|ING2_ARATH PHD finger protein ING2 OS=Arabidopsis thaliana OX=3702 GN=ING2 PE=1 SV=1; tr|A0A2P6RHQ3|A0A2P6RHQ3_ROSCH PHD finger protein ING OS=Rosa chinensis OX=74649 GN=RchiOBHm_Chr3g0497201 PE=3 SV=1
3955	FvH4_6g54381	chrFvb6	-	8.39632e-06	0.00198392	-0.494	AT3G26700.3 | Protein kinase superfamily protein | Chr3:9810669-9812356 FORWARD LENGTH=380 | 201606; PREDICTED: proline-rich receptor-like protein kinase PERK1 [Fragaria vesca subsp. vesca] &gt;gi|764618214|ref|XP_011468223.1| PREDICTED: proline-rich receptor-like protein kinase PERK1 [Fragaria vesca subsp. vesca]; sp|Q8LKZ1|NORK_PEA Nodulation receptor kinase OS=Pisum sativum OX=3888 GN=NORK PE=…
3957	FvH4_6g54381	chrFvb6	-	7.88008e-06	0.0019506	-0.346	AT3G26700.3 | Protein kinase superfamily protein | Chr3:9810669-9812356 FORWARD LENGTH=380 | 201606; PREDICTED: proline-rich receptor-like protein kinase PERK1 [Fragaria vesca subsp. vesca] &gt;gi|764618214|ref|XP_011468223.1| PREDICTED: proline-rich receptor-like protein kinase PERK1 [Fragaria vesca subsp. vesca]; sp|Q8LKZ1|NORK_PEA Nodulation receptor kinase OS=Pisum sativum OX=3888 GN=NORK PE=…
4016	FvH4_6g52520	chrFvb6	-	0.000746789	0.0459408	-0.139	AT2G31870.2 | Poly (ADP-ribose) glycohydrolase (PARG) | Chr2:13549999-13553756 REVERSE LENGTH=547 | 201606; PREDICTED: poly(ADP-ribose) glycohydrolase 1-like [Fragaria vesca subsp. vesca]; sp|Q9SKB3|PARG1_ARATH Poly(ADP-ribose) glycohydrolase 1 OS=Arabidopsis thaliana OX=3702 GN=PARG1 PE=1 SV=2; tr|A0A2P6RHU7|A0A2P6RHU7_ROSCH Putative poly(ADP-ribose) glycohydrolase OS=Rosa chinensis OX=74649 GN=…
4060	FvH4_6g50940	chrFvb6	-	0.000115318	0.0126868	-0.027	AT1G10630.2 | ADP-ribosylation factor A1F | Chr1:3513189-3514230 REVERSE LENGTH=181 | 201606; Small GTPase superfamily, Rab type [Corchorus capsularis]; sp|Q06396|ARF1_ORYSJ ADP-ribosylation factor 1 OS=Oryza sativa subsp. japonica OX=39947 GN=Os01g0813400 PE=2 SV=3; tr|A0A1R3GM71|A0A1R3GM71_COCAP Small GTPase superfamily, Rab type OS=Corchorus capsularis OX=210143 GN=CCACVL1_25029 PE=3 SV=1
4166	FvH4_7g12300	chrFvb7	+	2.0051e-05	0.00393321	0.137	AT2G45510.1 | cytochrome P450%2C family 704%2C subfamily A%2C polypeptide 2 | Chr2:18753085-18754944 FORWARD LENGTH=511 | 201606; PREDICTED: cytochrome P450 704C1-like [Fragaria vesca subsp. vesca]; sp|Q50EK3|C04C1_PINTA Cytochrome P450 704C1 OS=Pinus taeda OX=3352 GN=CYP704C1 PE=2 SV=1; tr|A0A2P6SG89|A0A2P6SG89_ROSCH Putative abieta-7,13-dien-18-ol hydroxylase OS=Rosa chinensis OX=74649 GN=RchiO…
4235	FvH4_6g45321	chrFvb6	-	9.07988e-06	0.00209776	-0.086	AT5G38510.3 | Rhomboid-related intramembrane serine protease family protein | Chr5:15417839-15420002 REVERSE LENGTH=434 | 201606; PREDICTED: uncharacterized protein LOC101293506 [Fragaria vesca subsp. vesca] &gt;gi|764613869|ref|XP_011467821.1| PREDICTED: uncharacterized protein LOC101293506 [Fragaria vesca subsp. vesca] &gt;gi|764613877|ref|XP_011467822.1| PREDICTED: uncharacterized protein LOC1…
4368	FvH4_6g40530	chrFvb6	+	6.41533e-06	0.00180808	-0.29	AT4G25330.1 | SAWADEE protein | Chr4:12957834-12958683 FORWARD LENGTH=229 | 201606; PREDICTED: uncharacterized protein LOC101310541 [Fragaria vesca subsp. vesca]; tr|A0A2P6QAX6|A0A2P6QAX6_ROSCH Putative SAWADEE domain-containing protein OS=Rosa chinensis OX=74649 GN=RchiOBHm_Chr5g0034301 PE=4 SV=1
4511	FvH4_6g36970	chrFvb6	+	4.27467e-06	0.0013852	-0.269	AT2G46915.1 | DUF3754 family protein%2C putative (DUF3754) | Chr2:19274018-19277707 REVERSE LENGTH=708 | 201606; PREDICTED: uncharacterized protein LOC101312173 isoform X1 [Fragaria vesca subsp. vesca]; tr|A0A2P6RZP0|A0A2P6RZP0_ROSCH Uncharacterized protein OS=Rosa chinensis OX=74649 GN=RchiOBHm_Chr2g0149491 PE=4 SV=1
4516	FvH4_6g36950	chrFvb6	+	0.000102012	0.0117841	0.25	AT3G57650.1 | lysophosphatidyl acyltransferase 2 | Chr3:21349751-21352839 FORWARD LENGTH=389 | 201606; PREDICTED: 1-acyl-sn-glycerol-3-phosphate acyltransferase 2-like [Fragaria vesca subsp. vesca]; sp|Q9XFW4|LPAT2_BRANA 1-acyl-sn-glycerol-3-phosphate acyltransferase 2 OS=Brassica napus OX=3708 GN=LPAT2 PE=2 SV=1; tr|A0A2P6RZN9|A0A2P6RZN9_ROSCH Putative 1-acylglycerol-3-phosphate O-acyltransferas…
4517	FvH4_6g36950	chrFvb6	+	1.06993e-06	0.000454023	0.33	AT3G57650.1 | lysophosphatidyl acyltransferase 2 | Chr3:21349751-21352839 FORWARD LENGTH=389 | 201606; PREDICTED: 1-acyl-sn-glycerol-3-phosphate acyltransferase 2-like [Fragaria vesca subsp. vesca]; sp|Q9XFW4|LPAT2_BRANA 1-acyl-sn-glycerol-3-phosphate acyltransferase 2 OS=Brassica napus OX=3708 GN=LPAT2 PE=2 SV=1; tr|A0A2P6RZN9|A0A2P6RZN9_ROSCH Putative 1-acylglycerol-3-phosphate O-acyltransferas…
4521	FvH4_6g36830	chrFvb6	-	0.000250909	0.0215604	-0.063	AT1G78915.1 | Tetratricopeptide repeat (TPR)-like superfamily protein | Chr1:29667729-29671081 REVERSE LENGTH=385 | 201606; PREDICTED: uncharacterized protein LOC101309273 [Fragaria vesca subsp. vesca]; tr|A0A2P6RZM4|A0A2P6RZM4_ROSCH Putative tetratricopeptide-like helical domain-containing protein OS=Rosa chinensis OX=74649 GN=RchiOBHm_Chr2g0149221 PE=4 SV=1
4691	FvH4_6g32471	chrFvb6	-	0.000353021	0.0266452	-0.079	AT4G32850.9 | nuclear poly(a) polymerase | Chr4:15850134-15854351 FORWARD LENGTH=745 | 201606; PREDICTED: LOW QUALITY PROTEIN: nuclear poly(A) polymerase 4-like [Fragaria vesca subsp. vesca]; sp|Q8VYW1|PAPS4_ARATH Nuclear poly(A) polymerase 4 OS=Arabidopsis thaliana OX=3702 GN=PAPS4 PE=1 SV=1; tr|A0A2P6RXF1|A0A2P6RXF1_ROSCH Putative polynucleotide adenylyltransferase OS=Rosa chinensis OX=74649 GN…
4733	FvH4_6g31860	chrFvb6	+	2.36291e-05	0.00423552	0.057	AT3G16170.1 | AMP-dependent synthetase and ligase family protein | Chr3:5476053-5480128 FORWARD LENGTH=608 | 201606; PREDICTED: malonate--CoA ligase [Fragaria vesca subsp. vesca]; sp|Q8H151|AAE13_ARATH Malonate--CoA ligase OS=Arabidopsis thaliana OX=3702 GN=AAE13 PE=1 SV=2; tr|A0A251PWC0|A0A251PWC0_PRUPE Uncharacterized protein OS=Prunus persica OX=3760 GN=PRUPE_3G065200 PE=4 SV=1
4858	FvH4_6g29460	chrFvb6	+	2.42681e-05	0.00431288	-0.245	AT3G15920.1 | Phox (PX) domain-containing protein | Chr3:5383768-5386955 REVERSE LENGTH=755 | 201606; PREDICTED: uncharacterized protein LOC101291351 [Fragaria vesca subsp. vesca]; sp|Q9LSB9|EREX_ARATH PX domain-containing protein EREX OS=Arabidopsis thaliana OX=3702 GN=EREX PE=1 SV=1; tr|A0A2P6RVZ6|A0A2P6RVZ6_ROSCH Putative Phox domain-containing protein OS=Rosa chinensis OX=74649 GN=RchiOBHm_Ch…
4886	FvH4_6g28730	chrFvb6	-	7.50201e-06	0.00190231	-0.019	AT2G32060.3 | Ribosomal protein L7Ae/L30e/S12e/Gadd45 family protein | Chr2:13639228-13640104 REVERSE LENGTH=144 | 201606; PREDICTED: 40S ribosomal protein S12 isoform X1 [Fragaria vesca subsp. vesca] &gt;gi|1365959287|ref|XP_024179159.1| 40S ribosomal protein S12-like [Rosa chinensis] &gt;gi|1358175958|gb|PRQ50433.1| putative ribosomal protein S12e [Rosa chinensis]; sp|Q9XHS0|RS12_HORVU 40S ribo…
4925	FvH4_6g27910	chrFvb6	+	5.81148e-11	3.02095e-07	-0.198	AT2G30900.1 | TRICHOME BIREFRINGENCE-LIKE 43 | Chr2:13150481-13152417 FORWARD LENGTH=368 | 201606; PREDICTED: protein trichome birefringence-like 43 [Fragaria vesca subsp. vesca]; sp|Q6DR10|TBL43_ARATH Protein trichome birefringence-like 43 OS=Arabidopsis thaliana OX=3702 GN=TBL43 PE=2 SV=1; tr|A0A251PZN5|A0A251PZN5_PRUPE Uncharacterized protein OS=Prunus persica OX=3760 GN=PRUPE_3G107900 PE=4 SV…
4961	FvH4_6g26850	chrFvb6	+	0.000304527	0.024354	0.423	AT1G28520.5 | vascular plant one zinc finger protein | Chr1:10029713-10031479 FORWARD LENGTH=486 | 201606; PREDICTED: transcription factor VOZ1 [Fragaria vesca subsp. vesca]; sp|Q9SGQ0|VOZ1_ARATH Transcription factor VOZ1 OS=Arabidopsis thaliana OX=3702 GN=VOZ1 PE=1 SV=1; tr|A0A2P6RUC9|A0A2P6RUC9_ROSCH Putative transcription factor VOZ family OS=Rosa chinensis OX=74649 GN=RchiOBHm_Chr2g0128221 PE…
5147	FvH4_6g22380	chrFvb6	+	1.97268e-10	7.6202e-07	0.184	AT2G42130.4 | Plastid-lipid associated protein PAP / fibrillin family protein | Chr2:17566242-17567916 FORWARD LENGTH=299 | 201606; PREDICTED: probable plastid-lipid-associated protein 13, chloroplastic [Fragaria vesca subsp. vesca]; sp|Q8S9M1|PAP13_ARATH Probable plastid-lipid-associated protein 13, chloroplastic OS=Arabidopsis thaliana OX=3702 GN=PAP13 PE=1 SV=2; tr|A0A2P6RDI3|A0A2P6RDI3_ROSCH …
5148	FvH4_6g22380	chrFvb6	+	2.19887e-10	7.6202e-07	0.188	AT2G42130.4 | Plastid-lipid associated protein PAP / fibrillin family protein | Chr2:17566242-17567916 FORWARD LENGTH=299 | 201606; PREDICTED: probable plastid-lipid-associated protein 13, chloroplastic [Fragaria vesca subsp. vesca]; sp|Q8S9M1|PAP13_ARATH Probable plastid-lipid-associated protein 13, chloroplastic OS=Arabidopsis thaliana OX=3702 GN=PAP13 PE=1 SV=2; tr|A0A2P6RDI3|A0A2P6RDI3_ROSCH …
5228	FvH4_6g20080	chrFvb6	+	0.000440031	0.0310155	-0.11	AT3G28430.1 | CLEC16A-like protein | Chr3:10657441-10662404 REVERSE LENGTH=837 | 201606; PREDICTED: uncharacterized protein LOC101311395 isoform X1 [Fragaria vesca subsp. vesca]; sp|Q8W4P9|TT9_ARATH Protein TRANSPARENT TESTA 9 OS=Arabidopsis thaliana OX=3702 GN=TT9 PE=2 SV=1; tr|A0A2P6RCE7|A0A2P6RCE7_ROSCH Uncharacterized protein OS=Rosa chinensis OX=74649 GN=RchiOBHm_Chr3g0475531 PE=4 SV=1
5243	FvH4_7g12990	chrFvb7	+	0.000732545	0.0458789	0.119	AT1G01880.3 | 5'-3' exonuclease family protein | Chr1:306558-308991 REVERSE LENGTH=599 | 201606; PREDICTED: flap endonuclease GEN-like 1 [Fragaria vesca subsp. vesca]; sp|Q9LPD2|GENL1_ARATH Flap endonuclease GEN-like 1 OS=Arabidopsis thaliana OX=3702 GN=GEN1 PE=3 SV=3; tr|A0A2P6SGH6|A0A2P6SGH6_ROSCH Putative spleen exonuclease OS=Rosa chinensis OX=74649 GN=RchiOBHm_Chr1g0352131 PE=4 SV=1
5372	FvH4_6g17331	chrFvb6	-	5.34028e-05	0.00776506	-0.294	AT3G10060.1 | FKBP-like peptidyl-prolyl cis-trans isomerase family protein | Chr3:3102291-3103801 FORWARD LENGTH=230 | 201606; PREDICTED: peptidyl-prolyl cis-trans isomerase FKBP16-4, chloroplastic [Fragaria vesca subsp. vesca]; sp|Q9SR70|FK164_ARATH Peptidyl-prolyl cis-trans isomerase FKBP16-4, chloroplastic OS=Arabidopsis thaliana OX=3702 GN=FKBP16-4 PE=1 SV=1; tr|A0A2P6RBC1|A0A2P6RBC1_ROSCH Pe…
5376	FvH4_6g17331	chrFvb6	-	0.000736609	0.0459408	0.42	AT3G10060.1 | FKBP-like peptidyl-prolyl cis-trans isomerase family protein | Chr3:3102291-3103801 FORWARD LENGTH=230 | 201606; PREDICTED: peptidyl-prolyl cis-trans isomerase FKBP16-4, chloroplastic [Fragaria vesca subsp. vesca]; sp|Q9SR70|FK164_ARATH Peptidyl-prolyl cis-trans isomerase FKBP16-4, chloroplastic OS=Arabidopsis thaliana OX=3702 GN=FKBP16-4 PE=1 SV=1; tr|A0A2P6RBC1|A0A2P6RBC1_ROSCH Pe…
5437	FvH4_6g16270	chrFvb6	-	5.32858e-06	0.00158282	0.796	AT1G56190.2 | Phosphoglycerate kinase family protein | Chr1:21028622-21030454 FORWARD LENGTH=405 | 201606; PREDICTED: phosphoglycerate kinase, cytosolic-like isoform X1 [Fragaria vesca subsp. vesca] &gt;gi|764617245|ref|XP_011468127.1| PREDICTED: phosphoglycerate kinase, cytosolic-like isoform X1 [Fragaria vesca subsp. vesca]; sp|Q31P73|PGK_SYNE7 Phosphoglycerate kinase OS=Synechococcus elongatus…
5549	FvH4_6g13500	chrFvb6	+	0.000222471	0.0202002	0.333	AT2G37660.1 | NAD(P)-binding Rossmann-fold superfamily protein | Chr2:15795481-15796977 REVERSE LENGTH=325 | 201606; PREDICTED: uncharacterized protein At5g02240 [Fragaria vesca subsp. vesca]; sp|O80934|Y2766_ARATH Uncharacterized protein At2g37660, chloroplastic OS=Arabidopsis thaliana OX=3702 GN=At2g37660 PE=1 SV=2; tr|A0A2P6R9Z6|A0A2P6R9Z6_ROSCH Putative NAD(P)-binding domain-containing protei…
5613	FvH4_7g06400	chrFvb7	-	3.58989e-06	0.00122368	0.307	AT3G10550.1 | Myotubularin-like phosphatases II superfamily | Chr3:3293210-3298452 REVERSE LENGTH=840 | 201606; PREDICTED: phosphatidylinositol-3-phosphatase myotubularin-1-like [Fragaria vesca subsp. vesca]; sp|F4J3T8|MYTM1_ARATH Phosphatidylinositol-3-phosphatase myotubularin-1 OS=Arabidopsis thaliana OX=3702 GN=MTM1 PE=1 SV=1; tr|A0A2P6SCA7|A0A2P6SCA7_ROSCH Putative phosphoric monoester hydrol…
5664	FvH4_7g31980	chrFvb7	-	7.66713e-05	0.00970766	-0.074	AT5G53050.3 | alpha/beta-Hydrolases superfamily protein | Chr5:21510534-21513432 REVERSE LENGTH=396 | 201606; PREDICTED: LOW QUALITY PROTEIN: uncharacterized protein LOC101306467 [Fragaria vesca subsp. vesca]; sp|P9WNH1|BPOC_MYCTU Putative non-heme bromoperoxidase BpoC OS=Mycobacterium tuberculosis (strain ATCC 25618 / H37Rv) OX=83332 GN=bpoC PE=1 SV=1; tr|A0A2P6SP66|A0A2P6SP66_ROSCH Putative car…
5668	FvH4_6g09820	chrFvb6	-	5.35095e-07	0.00026491	-0.633	AT2G38550.1 | Transmembrane proteins 14C | Chr2:16132178-16134229 FORWARD LENGTH=335 | 201606; PREDICTED: uncharacterized protein LOC101315446 isoform X1 [Fragaria vesca subsp. vesca]; sp|Q9ZVH7|FAX3_ARATH Protein FATTY ACID EXPORT 3, chloroplastic OS=Arabidopsis thaliana OX=3702 GN=FAX3 PE=2 SV=2; tr|A0A2P6R8E6|A0A2P6R8E6_ROSCH Putative TMEM14 family protein OS=Rosa chinensis OX=74649 GN=RchiOBH…
5690	FvH4_6g09250	chrFvb6	-	4.86946e-05	0.00744491	-0.81	AT3G23590.1 | REF4-related 1 | Chr3:8467638-8473469 FORWARD LENGTH=1309 | 201606; PREDICTED: mediator of RNA polymerase II transcription subunit 33A-like [Fragaria vesca subsp. vesca]; sp|Q9LUG9|MD33A_ARATH Mediator of RNA polymerase II transcription subunit 33A OS=Arabidopsis thaliana OX=3702 GN=MED33A PE=1 SV=1; tr|A0A2P6R853|A0A2P6R853_ROSCH Uncharacterized protein OS=Rosa chinensis OX=74649 G…
5764	FvH4_6g07620	chrFvb6	+	0.000357826	0.0268602	0.122	AT1G56500.1 | haloacid dehalogenase-like hydrolase family protein | Chr1:21159775-21167092 FORWARD LENGTH=1055 | 201606; PREDICTED: LOW QUALITY PROTEIN: NHL repeat-containing protein 2 [Fragaria vesca subsp. vesca]; sp|Q8VZ10|SOQ1_ARATH Protein SUPPRESSOR OF QUENCHING 1, chloroplastic OS=Arabidopsis thaliana OX=3702 GN=SOQ1 PE=1 SV=1; tr|A0A2P6R7J2|A0A2P6R7J2_ROSCH Putative transcription factor W…
5816	FvH4_6g06960	chrFvb6	+	0.000146839	0.0155042	-0.211	AT1G56260.2 | telomere-capping%2C CST complex subunit | Chr1:21064647-21065577 REVERSE LENGTH=127 | 201606; PREDICTED: uncharacterized protein LOC101297066 [Fragaria vesca subsp. vesca] &gt;gi|470132806|ref|XP_004302266.1| PREDICTED: uncharacterized protein LOC101297066 [Fragaria vesca subsp. vesca] &gt;gi|764597315|ref|XP_011466163.1| PREDICTED: uncharacterized protein LOC101297066 [Fragaria ves…
5818	FvH4_6g06920	chrFvb6	+	0.000611763	0.0406402	0.15	AT3G05625.1 | Tetratricopeptide repeat (TPR)-like superfamily protein | Chr3:1632408-1633912 FORWARD LENGTH=257 | 201606; PREDICTED: uncharacterized protein LOC101298140 [Fragaria vesca subsp. vesca]; tr|A0A2P6R7B5|A0A2P6R7B5_ROSCH Putative tetratricopeptide-like helical domain-containing protein OS=Rosa chinensis OX=74649 GN=RchiOBHm_Chr3g0456451 PE=4 SV=1
5942	FvH4_6g05090	chrFvb6	+	0.000192008	0.0184558	0.141	AT1G08930.2 | Major facilitator superfamily protein | Chr1:2873604-2876979 FORWARD LENGTH=496 | 201606; PREDICTED: sugar transporter ERD6-like 3 [Fragaria vesca subsp. vesca]; sp|O04036|ERD6_ARATH Sugar transporter ERD6 OS=Arabidopsis thaliana OX=3702 GN=ERD6 PE=1 SV=3; tr|A0A2P6R6J7|A0A2P6R6J7_ROSCH Putative major facilitator, sugar transporter, major facilitator superfamily OS=Rosa chinensis OX…
6094	FvH4_6g01810	chrFvb6	-	4.27658e-05	0.00673659	-0.494	AT3G04480.1 | endoribonuclease | Chr3:1193988-1197320 REVERSE LENGTH=718 | 201606; PREDICTED: diphthine--ammonia ligase-like [Fragaria vesca subsp. vesca]; sp|Q9USQ7|DPH6_SCHPO Diphthine--ammonia ligase OS=Schizosaccharomyces pombe (strain 972 / ATCC 24843) OX=284812 GN=mug71 PE=1 SV=1; tr|A0A2P6R5H6|A0A2P6R5H6_ROSCH Putative diphthine--ammonia ligase OS=Rosa chinensis OX=74649 GN=RchiOBHm_Chr3g0…
6209	FvH4_6g32520	chrFvb6	-	1.59111e-07	9.19e-05	-0.306	PREDICTED: uncharacterized protein LOC101301697 isoform X1 [Fragaria vesca subsp. vesca]
6301	FvH4_7g01740	chrFvb7	-	7.34168e-05	0.00948171	0.23	AT5G42660.1 | DNA-directed RNA polymerase subunit beta (DUF616) | Chr5:17103062-17105785 REVERSE LENGTH=463 | 201606; PREDICTED: uncharacterized protein LOC101309462 [Fragaria vesca subsp. vesca]; tr|A0A2P6S875|A0A2P6S875_ROSCH Uncharacterized protein OS=Rosa chinensis OX=74649 GN=RchiOBHm_Chr1g0318301 PE=4 SV=1
6397	FvH4_5g35700	chrFvb5	+	0.000192532	0.0184558	0.051	AT5G23960.2 | terpene synthase 21 | Chr5:8092969-8095128 FORWARD LENGTH=545 | 201606; PREDICTED: (-)-germacrene D synthase-like isoform X2 [Fragaria vesca subsp. vesca]; sp|Q6Q3H3|TPSGD_VITVI (-)-germacrene D synthase OS=Vitis vinifera OX=29760 GN=VIT_19s0014g04930 PE=1 SV=1; tr|A0A2P6QHG4|A0A2P6QHG4_ROSCH Putative lyase OS=Rosa chinensis OX=74649 GN=RchiOBHm_Chr5g0059541 PE=3 SV=1
6401	FvH4_5g35700	chrFvb5	+	0.000360151	0.0269375	-0.035	AT5G23960.2 | terpene synthase 21 | Chr5:8092969-8095128 FORWARD LENGTH=545 | 201606; PREDICTED: (-)-germacrene D synthase-like isoform X2 [Fragaria vesca subsp. vesca]; sp|Q6Q3H3|TPSGD_VITVI (-)-germacrene D synthase OS=Vitis vinifera OX=29760 GN=VIT_19s0014g04930 PE=1 SV=1; tr|A0A2P6QHG4|A0A2P6QHG4_ROSCH Putative lyase OS=Rosa chinensis OX=74649 GN=RchiOBHm_Chr5g0059541 PE=3 SV=1
6528	FvH4_5g31960	chrFvb5	+	2.23185e-05	0.00423552	-0.537	ABC transporter B family member 26, chloroplastic-like isoform X2 [Rosa chinensis]; AT1G70610.2 | transporter associated with antigen processing protein 1 | Chr1:26622763-26626331 FORWARD LENGTH=519 | 201606; sp|Q8RY46|AB26B_ARATH ABC transporter B family member 26, chloroplastic OS=Arabidopsis thaliana OX=3702 GN=ABCB26 PE=1 SV=1; tr|A0A2P6S5R6|A0A2P6S5R6_ROSCH Putative peptide-transporting ATPa…
6563	FvH4_5g31120	chrFvb5	+	0.000818348	0.0493215	-0.062	AT3G59990.4 | methionine aminopeptidase 2B | Chr3:22155921-22158551 REVERSE LENGTH=439 | 201606; PREDICTED: methionine aminopeptidase 2B-like [Fragaria vesca subsp. vesca] &gt;gi|764644363|ref|XP_011457352.1| PREDICTED: methionine aminopeptidase 2B-like [Fragaria vesca subsp. vesca]; sp|Q56Y85|MAP22_ARATH Methionine aminopeptidase 2B OS=Arabidopsis thaliana OX=3702 GN=MAP2B PE=2 SV=2; tr|M5WZY3|M…
6680	FvH4_5g28910	chrFvb5	+	9.61936e-05	0.0114295	0.222	AT1G55750.6 | BSD domain (BTF2-like transcription factors%2C Synapse-associated proteins and DOS2-like proteins) | Chr1:20840449-20845135 REVERSE LENGTH=591 | 201606; PREDICTED: probable RNA polymerase II transcription factor B subunit 1-1 [Fragaria vesca subsp. vesca]; sp|Q3ECP0|TFB1A_ARATH General transcription and DNA repair factor IIH subunit TFB1-1 OS=Arabidopsis thaliana OX=3702 GN=TFB1-1 P…
6705	FvH4_5g28830	chrFvb5	-	3.52886e-08	3.03974e-05	-0.49	AT1G10950.1 | transmembrane nine 1 | Chr1:3659322-3663622 FORWARD LENGTH=589 | 201606; PREDICTED: transmembrane 9 superfamily member 1 [Fragaria vesca subsp. vesca]; sp|Q940G0|TMN1_ARATH Transmembrane 9 superfamily member 1 OS=Arabidopsis thaliana OX=3702 GN=TMN1 PE=1 SV=1; tr|A0A2P6PCX4|A0A2P6PCX4_ROSCH Transmembrane 9 superfamily member OS=Rosa chinensis OX=74649 GN=RchiOBHm_Chr7g0221061 PE=3 S…
6710	FvH4_5g28700	chrFvb5	-	7.27041e-05	0.00944835	0.075	AT4G06634.1 | zinc finger (C2H2 type) family protein | Chr4:3764499-3766439 REVERSE LENGTH=387 | 201606; PREDICTED: uncharacterized zinc finger protein At4g06634 isoform X2 [Fragaria vesca subsp. vesca]; sp|Q2V3L3|YY1_ARATH Zinc finger transcription factor YY1 OS=Arabidopsis thaliana OX=3702 GN=YY1 PE=1 SV=1; tr|A0A2P6PCW1|A0A2P6PCW1_ROSCH Putative transcription factor C2H2 family OS=Rosa chinens…
6913	FvH4_7g25940	chrFvb7	-	0.000742846	0.0459408	-0.219	AT5G05230.1 | RING/U-box superfamily protein | Chr5:1551593-1553543 FORWARD LENGTH=363 | 201606; PREDICTED: U-box domain-containing protein 62-like [Fragaria vesca subsp. vesca]; sp|Q6DBN5|PUB62_ARATH U-box domain-containing protein 62 OS=Arabidopsis thaliana OX=3702 GN=PUB62 PE=2 SV=1; tr|A0A2P6SLT5|A0A2P6SLT5_ROSCH Putative Zinc finger, RING/FYVE/PHD-type OS=Rosa chinensis OX=74649 GN=RchiOBHm_…
6915	FvH4_7g25940	chrFvb7	-	0.000746008	0.0459408	-0.217	AT5G05230.1 | RING/U-box superfamily protein | Chr5:1551593-1553543 FORWARD LENGTH=363 | 201606; PREDICTED: U-box domain-containing protein 62-like [Fragaria vesca subsp. vesca]; sp|Q6DBN5|PUB62_ARATH U-box domain-containing protein 62 OS=Arabidopsis thaliana OX=3702 GN=PUB62 PE=2 SV=1; tr|A0A2P6SLT5|A0A2P6SLT5_ROSCH Putative Zinc finger, RING/FYVE/PHD-type OS=Rosa chinensis OX=74649 GN=RchiOBHm_…
6934	FvH4_5g24960	chrFvb5	-	0.000193496	0.0184558	-0.307	PREDICTED: uncharacterized protein LOC101301301 isoform X1 [Fragaria vesca subsp. vesca] &gt;gi|764594245|ref|XP_011465584.1| PREDICTED: uncharacterized protein LOC101301301 isoform X1 [Fragaria vesca subsp. vesca]
6984	FvH4_5g23910	chrFvb5	-	0.000341298	0.0263815	0.056	AT4G19110.1 | Protein kinase superfamily protein | Chr4:10454770-10457468 REVERSE LENGTH=461 | 201606; PREDICTED: cyclin-dependent kinase F-4 isoform X1 [Fragaria vesca subsp. vesca]; sp|Q6Z8C8|CDKF4_ORYSJ Cyclin-dependent kinase F-4 OS=Oryza sativa subsp. japonica OX=39947 GN=CDKF-4 PE=2 SV=1; tr|A0A2P6PAZ2|A0A2P6PAZ2_ROSCH Uncharacterized protein OS=Rosa chinensis OX=74649 GN=RchiOBHm_Chr7g0213…
6987	FvH4_5g23910	chrFvb5	-	0.000374482	0.0276121	0.048	AT4G19110.1 | Protein kinase superfamily protein | Chr4:10454770-10457468 REVERSE LENGTH=461 | 201606; PREDICTED: cyclin-dependent kinase F-4 isoform X1 [Fragaria vesca subsp. vesca]; sp|Q6Z8C8|CDKF4_ORYSJ Cyclin-dependent kinase F-4 OS=Oryza sativa subsp. japonica OX=39947 GN=CDKF-4 PE=2 SV=1; tr|A0A2P6PAZ2|A0A2P6PAZ2_ROSCH Uncharacterized protein OS=Rosa chinensis OX=74649 GN=RchiOBHm_Chr7g0213…
7008	FvH4_6g54450	chrFvb6	+	8.47346e-05	0.0104254	-0.11	AT3G26670.4 | magnesium transporter%2C putative (DUF803) | Chr3:9798236-9800562 REVERSE LENGTH=441 | 201606; PREDICTED: probable magnesium transporter NIPA8 [Fragaria vesca subsp. vesca]; sp|Q8RWF4|NIPA8_ARATH Probable magnesium transporter NIPA8 OS=Arabidopsis thaliana OX=3702 GN=At3g26670 PE=2 SV=1; tr|A0A2P6S6R1|A0A2P6S6R1_ROSCH Probable magnesium transporter OS=Rosa chinensis OX=74649 GN=Rchi…
7009	FvH4_6g54450	chrFvb6	+	0.000279105	0.0231212	-0.092	AT3G26670.4 | magnesium transporter%2C putative (DUF803) | Chr3:9798236-9800562 REVERSE LENGTH=441 | 201606; PREDICTED: probable magnesium transporter NIPA8 [Fragaria vesca subsp. vesca]; sp|Q8RWF4|NIPA8_ARATH Probable magnesium transporter NIPA8 OS=Arabidopsis thaliana OX=3702 GN=At3g26670 PE=2 SV=1; tr|A0A2P6S6R1|A0A2P6S6R1_ROSCH Probable magnesium transporter OS=Rosa chinensis OX=74649 GN=Rchi…
7416	FvH4_7g15830	chrFvb7	-	6.96453e-05	0.00916541	0.316	AT3G61610.1 | Galactose mutarotase-like superfamily protein | Chr3:22799480-22801029 FORWARD LENGTH=317 | 201606; PREDICTED: putative glucose-6-phosphate 1-epimerase isoform X1 [Fragaria vesca subsp. vesca] &gt;gi|764624451|ref|XP_011468953.1| PREDICTED: putative glucose-6-phosphate 1-epimerase isoform X1 [Fragaria vesca subsp. vesca] &gt;gi|764624455|ref|XP_011468954.1| PREDICTED: putative gluco…
7418	FvH4_7g15830	chrFvb7	-	6.51384e-07	0.000314982	0.56	AT3G61610.1 | Galactose mutarotase-like superfamily protein | Chr3:22799480-22801029 FORWARD LENGTH=317 | 201606; PREDICTED: putative glucose-6-phosphate 1-epimerase isoform X1 [Fragaria vesca subsp. vesca] &gt;gi|764624451|ref|XP_011468953.1| PREDICTED: putative glucose-6-phosphate 1-epimerase isoform X1 [Fragaria vesca subsp. vesca] &gt;gi|764624455|ref|XP_011468954.1| PREDICTED: putative gluco…
7421	FvH4_7g15830	chrFvb7	-	0.000167861	0.0173648	0.297	AT3G61610.1 | Galactose mutarotase-like superfamily protein | Chr3:22799480-22801029 FORWARD LENGTH=317 | 201606; PREDICTED: putative glucose-6-phosphate 1-epimerase isoform X1 [Fragaria vesca subsp. vesca] &gt;gi|764624451|ref|XP_011468953.1| PREDICTED: putative glucose-6-phosphate 1-epimerase isoform X1 [Fragaria vesca subsp. vesca] &gt;gi|764624455|ref|XP_011468954.1| PREDICTED: putative gluco…
7490	FvH4_3g13660	chrFvb3	-	0.000101189	0.0117544	-0.095	AT3G12685.1 | Acid phosphatase/vanadium-dependent haloperoxidase-related protein | Chr3:4029245-4030261 REVERSE LENGTH=213 | 201606; PREDICTED: uncharacterized protein LOC101291316 [Fragaria vesca subsp. vesca]; sp|O32107|YUID_BACSU Uncharacterized membrane protein YuiD OS=Bacillus subtilis (strain 168) OX=224308 GN=yuiD PE=4 SV=1; tr|A0A2P6Q7X4|A0A2P6Q7X4_ROSCH Uncharacterized protein OS=Rosa ch…
7577	FvH4_4g07260	chrFvb4	+	7.3557e-06	0.00188824	0.549	AT3G23255.2 | tRNA dimethylallyltransferase | Chr3:8311795-8312947 FORWARD LENGTH=225 | 201606; sp|Q8H0W1|PLSP1_ARATH Chloroplast processing peptidase OS=Arabidopsis thaliana OX=3702 GN=PLSP1 PE=2 SV=2; tr|A0A2P6R065|A0A2P6R065_ROSCH Putative P-loop containing nucleoside triphosphate hydrolase OS=Rosa chinensis OX=74649 GN=RchiOBHm_Chr4g0429021 PE=4 SV=1; uncharacterized protein LOC112197888 isof…
7643	FvH4_3g10220	chrFvb3	+	5.66063e-05	0.0080069	-0.434	AT4G20930.1 | 6-phosphogluconate dehydrogenase family protein | Chr4:11198627-11201036 REVERSE LENGTH=347 | 201606; PREDICTED: probable 3-hydroxyisobutyrate dehydrogenase, mitochondrial isoform X2 [Fragaria vesca subsp. vesca]; sp|Q9SUC0|3HIDH_ARATH Probable 3-hydroxyisobutyrate dehydrogenase, mitochondrial OS=Arabidopsis thaliana OX=3702 GN=At4g20930 PE=2 SV=3; tr|A0A2P6Q665|A0A2P6Q665_ROSCH 3-h…
7644	FvH4_3g10220	chrFvb3	+	7.52238e-05	0.00965512	-0.115	AT4G20930.1 | 6-phosphogluconate dehydrogenase family protein | Chr4:11198627-11201036 REVERSE LENGTH=347 | 201606; PREDICTED: probable 3-hydroxyisobutyrate dehydrogenase, mitochondrial isoform X2 [Fragaria vesca subsp. vesca]; sp|Q9SUC0|3HIDH_ARATH Probable 3-hydroxyisobutyrate dehydrogenase, mitochondrial OS=Arabidopsis thaliana OX=3702 GN=At4g20930 PE=2 SV=3; tr|A0A2P6Q665|A0A2P6Q665_ROSCH 3-h…
7688	FvH4_3g04890	chrFvb3	-	8.05083e-06	0.00195828	-0.128	AT4G36690.4 | U2 snRNP auxilliary factor%2C large subunit%2C splicing factor | Chr4:17294139-17297609 REVERSE LENGTH=551 | 201606; PREDICTED: splicing factor U2af large subunit B-like isoform X1 [Fragaria vesca subsp. vesca]; sp|Q9ZR40|U2A2B_NICPL Splicing factor U2af large subunit B OS=Nicotiana plumbaginifolia OX=4092 GN=U2AF65B PE=2 SV=1; tr|A0A2P6Q400|A0A2P6Q400_ROSCH U2 snRNP auxiliary facto…
7740	FvH4_5g19780	chrFvb5	-	0.000631632	0.0414307	-0.034	AT5G47240.1 | nudix hydrolase homolog 8 | Chr5:19183806-19185467 FORWARD LENGTH=369 | 201606; PREDICTED: nudix hydrolase 8 [Fragaria vesca subsp. vesca]; sp|Q8L7W2|NUDT8_ARATH Nudix hydrolase 8 OS=Arabidopsis thaliana OX=3702 GN=NUDT8 PE=2 SV=2; tr|A0A2P6P8Q4|A0A2P6P8Q4_ROSCH Putative hydrolase OS=Rosa chinensis OX=74649 GN=RchiOBHm_Chr7g0204561 PE=4 SV=1
7943	FvH4_3g03790	chrFvb3	-	3.67398e-05	0.00587638	-0.55	AT4G05090.1 | Inositol monophosphatase family protein | Chr4:2609244-2611627 FORWARD LENGTH=397 | 201606; PREDICTED: putative PAP-specific phosphatase, mitochondrial [Fragaria vesca subsp. vesca]; sp|Q9M0Y6|DPNPM_ARATH Putative PAP-specific phosphatase, mitochondrial OS=Arabidopsis thaliana OX=3702 GN=At4g05090 PE=2 SV=1; tr|A0A2P6Q3J7|A0A2P6Q3J7_ROSCH Putative phosphoric monoester hydrolase OS=R…
8033	FvH4_3g02490	chrFvb3	-	0.000682625	0.0439437	0.146	AT4G04880.1 | adenosine/AMP deaminase family protein | Chr4:2465055-2467103 REVERSE LENGTH=355 | 201606; PREDICTED: adenosine deaminase-like protein isoform X1 [Fragaria vesca subsp. vesca]; sp|Q6DHV7|ADAL_HUMAN Adenosine deaminase-like protein OS=Homo sapiens OX=9606 GN=ADAL PE=2 SV=2; tr|A0A2P6Q2V0|A0A2P6Q2V0_ROSCH Putative adenosine deaminase OS=Rosa chinensis OX=74649 GN=RchiOBHm_Chr5g0003721…
8478	FvH4_7g12270	chrFvb7	-	0.000211515	0.0197221	-0.323	AT2G39450.1 | Cation efflux family protein | Chr2:16471744-16473735 REVERSE LENGTH=394 | 201606; PREDICTED: metal tolerance protein 11 [Fragaria vesca subsp. vesca]; sp|O80632|MTP11_ARATH Metal tolerance protein 11 OS=Arabidopsis thaliana OX=3702 GN=MTP11 PE=2 SV=1; tr|A0A0D2QRK4|A0A0D2QRK4_GOSRA Uncharacterized protein OS=Gossypium raimondii OX=29730 GN=B456_009G317000 PE=4 SV=1
8514	FvH4_3g01470	chrFvb3	+	9.25624e-07	0.000400969	-0.206	AT4G04320.1 | malonyl-CoA decarboxylase family protein | Chr4:2113565-2116525 FORWARD LENGTH=518 | 201606; PREDICTED: malonyl-CoA decarboxylase, mitochondrial [Fragaria vesca subsp. vesca]; sp|Q920F5|DCMC_RAT Malonyl-CoA decarboxylase, mitochondrial OS=Rattus norvegicus OX=10116 GN=Mlycd PE=1 SV=1; tr|A0A2P6Q2F2|A0A2P6Q2F2_ROSCH Putative malonyl-CoA decarboxylase OS=Rosa chinensis OX=74649 GN=Rch…
8552	FvH4_2g36370	chrFvb2	+	6.8519e-06	0.00185028	-0.132	AT5G24810.1 | ABC1 family protein | Chr5:8516902-8522616 REVERSE LENGTH=1009 | 201606; PREDICTED: uncharacterized protein LOC101315016 [Fragaria vesca subsp. vesca]; sp|Q86TW2|ADCK1_HUMAN Uncharacterized aarF domain-containing protein kinase 1 OS=Homo sapiens OX=9606 GN=ADCK1 PE=1 SV=2; tr|A0A2P6PZW3|A0A2P6PZW3_ROSCH Putative cadmium-transporting ATPase OS=Rosa chinensis OX=74649 GN=RchiOBHm_Chr6…
8561	FvH4_2g36300	chrFvb2	+	0.000194423	0.0184595	0.255	AT4G32660.1 | Protein kinase superfamily protein | Chr4:15756396-15759107 FORWARD LENGTH=400 | 201606; PREDICTED: serine/threonine-protein kinase AFC3 [Fragaria vesca subsp. vesca]; sp|P51568|AFC3_ARATH Serine/threonine-protein kinase AFC3 OS=Arabidopsis thaliana OX=3702 GN=AFC3 PE=2 SV=2; tr|A0A2P6PZW0|A0A2P6PZW0_ROSCH Putative dual-specificity kinase CMGC-CLK family OS=Rosa chinensis OX=74649 G…
8562	FvH4_2g36300	chrFvb2	+	0.000652476	0.0423719	-0.363	AT4G32660.1 | Protein kinase superfamily protein | Chr4:15756396-15759107 FORWARD LENGTH=400 | 201606; PREDICTED: serine/threonine-protein kinase AFC3 [Fragaria vesca subsp. vesca]; sp|P51568|AFC3_ARATH Serine/threonine-protein kinase AFC3 OS=Arabidopsis thaliana OX=3702 GN=AFC3 PE=2 SV=2; tr|A0A2P6PZW0|A0A2P6PZW0_ROSCH Putative dual-specificity kinase CMGC-CLK family OS=Rosa chinensis OX=74649 G…
8623	FvH4_3g00250	chrFvb3	+	4.08407e-05	0.00648244	-0.108	AT5G47760.1 | 2-phosphoglycolate phosphatase 2 | Chr5:19343121-19344979 REVERSE LENGTH=301 | 201606; PREDICTED: phosphoglycolate phosphatase 2 isoform X2 [Fragaria vesca subsp. vesca]; sp|Q8GWU0|PGP2_ARATH Phosphoglycolate phosphatase 2 OS=Arabidopsis thaliana OX=3702 GN=PGLP2 PE=1 SV=1; tr|A0A2P6Q1Z3|A0A2P6Q1Z3_ROSCH Phosphoglycolate phosphatase OS=Rosa chinensis OX=74649 GN=RchiOBHm_Chr5g000034…
8657	FvH4_2g34110	chrFvb2	+	0	0	0.929	AT4G02630.1 | Protein kinase superfamily protein | Chr4:1151683-1153161 FORWARD LENGTH=492 | 201606; PREDICTED: probable serine/threonine-protein kinase At1g01540 [Fragaria vesca subsp. vesca]; sp|Q3EDL4|Y1154_ARATH Probable serine/threonine-protein kinase At1g01540 OS=Arabidopsis thaliana OX=3702 GN=At1g01540 PE=1 SV=2; tr|A0A2P6Q0K8|A0A2P6Q0K8_ROSCH Uncharacterized protein OS=Rosa chinensis OX=…
8736	FvH4_7g17850	chrFvb7	+	0.000722447	0.0453832	-0.06	AT1G01060.6 | Homeodomain-like superfamily protein | Chr1:33992-36836 REVERSE LENGTH=643 | 201606; PREDICTED: protein LHY-like [Fragaria vesca subsp. vesca] &gt;gi|764623609|ref|XP_011468882.1| PREDICTED: protein LHY-like [Fragaria vesca subsp. vesca] &gt;gi|764623616|ref|XP_011468883.1| PREDICTED: protein LHY-like [Fragaria vesca subsp. vesca] &gt;gi|764623620|ref|XP_011468884.1| PREDICTED: prot…
8861	FvH4_7g31820	chrFvb7	+	0.000721708	0.0453832	-0.502	AT5G53120.5 | spermidine synthase 3 | Chr5:21535429-21537653 FORWARD LENGTH=359 | 201606; PREDICTED: spermine synthase [Fragaria vesca subsp. vesca] &gt;gi|764636385|ref|XP_011470224.1| PREDICTED: spermine synthase [Fragaria vesca subsp. vesca]; sp|Q94BN2|SPSY_ARATH Spermine synthase OS=Arabidopsis thaliana OX=3702 GN=SPMS PE=1 SV=1; tr|A0A2P6SP09|A0A2P6SP09_ROSCH Putative spermidine synthase OS=…
8862	FvH4_7g31820	chrFvb7	+	0.000397721	0.0286152	-0.572	AT5G53120.5 | spermidine synthase 3 | Chr5:21535429-21537653 FORWARD LENGTH=359 | 201606; PREDICTED: spermine synthase [Fragaria vesca subsp. vesca] &gt;gi|764636385|ref|XP_011470224.1| PREDICTED: spermine synthase [Fragaria vesca subsp. vesca]; sp|Q94BN2|SPSY_ARATH Spermine synthase OS=Arabidopsis thaliana OX=3702 GN=SPMS PE=1 SV=1; tr|A0A2P6SP09|A0A2P6SP09_ROSCH Putative spermidine synthase OS=…
8863	FvH4_7g31820	chrFvb7	+	0.000235744	0.020948	0.208	AT5G53120.5 | spermidine synthase 3 | Chr5:21535429-21537653 FORWARD LENGTH=359 | 201606; PREDICTED: spermine synthase [Fragaria vesca subsp. vesca] &gt;gi|764636385|ref|XP_011470224.1| PREDICTED: spermine synthase [Fragaria vesca subsp. vesca]; sp|Q94BN2|SPSY_ARATH Spermine synthase OS=Arabidopsis thaliana OX=3702 GN=SPMS PE=1 SV=1; tr|A0A2P6SP09|A0A2P6SP09_ROSCH Putative spermidine synthase OS=…
8938	FvH4_2g08146	chrFvb2	-	0.000343015	0.026416	0.293	AT2G06510.1 | replication protein A 1A | Chr2:2585215-2587601 FORWARD LENGTH=640 | 201606; PREDICTED: uncharacterized protein LOC105349534 isoform X2 [Fragaria vesca subsp. vesca]; sp|Q01588|RFA1_XENLA Replication protein A 70 kDa DNA-binding subunit OS=Xenopus laevis OX=8355 GN=rpa1 PE=1 SV=1; tr|A0A2P6RZZ0|A0A2P6RZZ0_ROSCH Putative replication protein A, OB OS=Rosa chinensis OX=74649 GN=RchiOBH…
8967	FvH4_3g16820	chrFvb3	+	0.00035368	0.0266452	-0.082	AT1G17110.3 | ubiquitin-specific protease 15 | Chr1:5845816-5849889 REVERSE LENGTH=924 | 201606; PREDICTED: ubiquitin carboxyl-terminal hydrolase 15 isoform X1 [Fragaria vesca subsp. vesca] &gt;gi|764594029|ref|XP_011465543.1| PREDICTED: ubiquitin carboxyl-terminal hydrolase 15 isoform X1 [Fragaria vesca subsp. vesca]; sp|Q9FPS9|UBP15_ARATH Ubiquitin carboxyl-terminal hydrolase 15 OS=Arabidopsis …
9012	FvH4_5g35180	chrFvb5	+	2.93733e-05	0.00488488	-0.556	AT1G09700.2 | dsRNA-binding domain-like superfamily protein | Chr1:3137960-3140118 REVERSE LENGTH=279 | 201606; PREDICTED: double-stranded RNA-binding protein 1 [Fragaria vesca subsp. vesca] &gt;gi|470127559|ref|XP_004299736.1| PREDICTED: double-stranded RNA-binding protein 1 [Fragaria vesca subsp. vesca] &gt;gi|764586623|ref|XP_011464670.1| PREDICTED: double-stranded RNA-binding protein 1 [Fraga…
9039	FvH4_3g37580	chrFvb3	+	0.000186007	0.0184558	-0.494	AT5G01120.1 | hypothetical protein (DUF674) | Chr5:45281-46986 FORWARD LENGTH=510 | 201606; PREDICTED: uncharacterized protein LOC101291415 [Fragaria vesca subsp. vesca] &gt;gi|764558406|ref|XP_011460897.1| PREDICTED: uncharacterized protein LOC101291415 [Fragaria vesca subsp. vesca]; tr|A0A2P6QJF9|A0A2P6QJF9_ROSCH Uncharacterized protein OS=Rosa chinensis OX=74649 GN=RchiOBHm_Chr5g0067441 PE=4 S…
9161	FvH4_2g13610	chrFvb2	-	6.60868e-06	0.00180808	-0.233	AT1G20560.1 | acyl activating enzyme 1 | Chr1:7119927-7121730 REVERSE LENGTH=556 | 201606; PREDICTED: probable acyl-activating enzyme 1, peroxisomal [Fragaria vesca subsp. vesca]; sp|F4HUK6|AAE1_ARATH Probable acyl-activating enzyme 1, peroxisomal OS=Arabidopsis thaliana OX=3702 GN=AAE1 PE=2 SV=1; tr|A0A2P6PS04|A0A2P6PS04_ROSCH Putative 4-coumarate--CoA ligase OS=Rosa chinensis OX=74649 GN=RchiOB…
9164	FvH4_2g25160	chrFvb2	+	0.000157173	0.0164226	-0.104	AT1G02960.2 | kinetochore protein | Chr1:667002-669773 REVERSE LENGTH=471 | 201606; PREDICTED: uncharacterized protein LOC101298274 isoform X1 [Fragaria vesca subsp. vesca]; tr|A0A2P6PWM6|A0A2P6PWM6_ROSCH Uncharacterized protein OS=Rosa chinensis OX=74649 GN=RchiOBHm_Chr6g0293271 PE=4 SV=1
9197	FvH4_7g18790	chrFvb7	-	7.87749e-06	0.0019506	0.161	AT3G54870.2 | Armadillo/beta-catenin repeat family protein / kinesin motor family protein | Chr3:20330806-20336523 FORWARD LENGTH=1051 | 201606; PREDICTED: armadillo repeat-containing kinesin-like protein 1 isoform X2 [Fragaria vesca subsp. vesca]; sp|Q9SV36|KINUC_ARATH Kinesin-like protein KIN-UC OS=Arabidopsis thaliana OX=3702 GN=KINUC PE=1 SV=2; tr|A0A2P6SJ82|A0A2P6SJ82_ROSCH Putative plus-end…
9272	FvH4_7g09761	chrFvb7	+	0.000277555	0.0231212	-0.16
9570	FvH4_3g36400	chrFvb3	+	8.9441e-05	0.0108757	0.245	PREDICTED: uncharacterized protein LOC101291629 [Fragaria vesca subsp. vesca]; tr|A0A2P6QIW5|A0A2P6QIW5_ROSCH Putative transcription factor C2H2 family OS=Rosa chinensis OX=74649 GN=RchiOBHm_Chr5g0065291 PE=4 SV=1
9643	FvH4_4g14000	chrFvb4	-	0.000201062	0.0190031	-0.242	AT2G20790.1 | clathrin adaptor complexes medium subunit family protein | Chr2:8950162-8952613 REVERSE LENGTH=613 | 201606; PREDICTED: AP-5 complex subunit mu [Fragaria vesca subsp. vesca]; sp|Q8W0Z6|AP5M_ARATH AP-5 complex subunit mu OS=Arabidopsis thaliana OX=3702 GN=AP5M PE=2 SV=1; tr|A0A2P6QXQ6|A0A2P6QXQ6_ROSCH Putative Mu domain-containing protein OS=Rosa chinensis OX=74649 GN=RchiOBHm_Chr4g0…
9870	FvH4_2g17450	chrFvb2	+	4.39684e-06	0.0013852	-0.611	AT5G48385.1 | FRIGIDA-like protein | Chr5:19609471-19611712 FORWARD LENGTH=558 | 201606; PREDICTED: FRIGIDA-like protein 3 [Fragaria vesca subsp. vesca] &gt;gi|764528498|ref|XP_011458126.1| PREDICTED: FRIGIDA-like protein 3 [Fragaria vesca subsp. vesca]; sp|Q67ZB3|FRL3_ARATH FRIGIDA-like protein 3 OS=Arabidopsis thaliana OX=3702 GN=FRL3 PE=1 SV=1; tr|A0A2P6PTQ5|A0A2P6PTQ5_ROSCH FRIGIDA-like prote…
9888	FvH4_2g17240	chrFvb2	+	0.000240814	0.0211277	0.073	AT4G38130.1 | histone deacetylase 1 | Chr4:17896493-17899057 REVERSE LENGTH=501 | 201606; PREDICTED: histone deacetylase 19 [Fragaria vesca subsp. vesca]; sp|O22446|HDA19_ARATH Histone deacetylase 19 OS=Arabidopsis thaliana OX=3702 GN=HDA19 PE=1 SV=2; tr|A0A2P6PTK9|A0A2P6PTK9_ROSCH Histone deacetylase OS=Rosa chinensis OX=74649 GN=RchiOBHm_Chr6g0281731 PE=3 SV=1
10012	FvH4_3g15830	chrFvb3	-	0.00080649	0.0488902	0.512	AT1G56050.1 | GTP-binding protein-like protein | Chr1:20963793-20966181 FORWARD LENGTH=421 | 201606; PREDICTED: obg-like ATPase 1 isoform X1 [Fragaria vesca subsp. vesca]; sp|P37518|YCHF_BACSU Ribosome-binding ATPase YchF OS=Bacillus subtilis (strain 168) OX=224308 GN=ychF PE=2 SV=1; tr|A0A2P6Q8W4|A0A2P6Q8W4_ROSCH Obg-like ATPase 1 OS=Rosa chinensis OX=74649 GN=RchiOBHm_Chr5g0026631 PE=3 SV=1
10018	FvH4_3g37190	chrFvb3	+	1.48238e-06	0.000604375	0.304	AT5G02020.2 | E3 ubiquitin-protein ligase RLIM-like protein | Chr5:386999-387921 REVERSE LENGTH=137 | 201606; PREDICTED: uncharacterized protein LOC101306489 isoform X2 [Fragaria vesca subsp. vesca]; tr|A0A2P6QJB7|A0A2P6QJB7_ROSCH Uncharacterized protein OS=Rosa chinensis OX=74649 GN=RchiOBHm_Chr5g0066931 PE=4 SV=1
10087	FvH4_3g29140	chrFvb3	+	0.000189277	0.0184558	0.088
10088	FvH4_3g29140	chrFvb3	+	0.000290001	0.0239285	0.13
10136	FvH4_7g33980	chrFvb7	+	0.000209792	0.0196496	0.144	AT3G03070.1 | NADH-ubiquinone oxidoreductase-like protein | Chr3:696593-698069 REVERSE LENGTH=110 | 201606; PREDICTED: NADH dehydrogenase [ubiquinone] iron-sulfur protein 6, mitochondrial [Fragaria vesca subsp. vesca]; sp|Q9M9M6|NDUS6_ARATH NADH dehydrogenase [ubiquinone] iron-sulfur protein 6, mitochondrial OS=Arabidopsis thaliana OX=3702 GN=At3g03070 PE=1 SV=1; tr|A0A2P6SPW5|A0A2P6SPW5_ROSCH Pu…
10150	FvH4_2g11930	chrFvb2	+	0.000316251	0.0251736	-0.114	AT4G33520.2 | P-type ATP-ase 1 | Chr4:16118993-16125849 FORWARD LENGTH=949 | 201606; PREDICTED: copper-transporting ATPase PAA1, chloroplastic [Fragaria vesca subsp. vesca]; sp|Q9SZC9|HMA6_ARATH Copper-transporting ATPase PAA1, chloroplastic OS=Arabidopsis thaliana OX=3702 GN=PAA1 PE=1 SV=1; tr|A0A251MTY6|A0A251MTY6_PRUPE Uncharacterized protein OS=Prunus persica OX=3760 GN=PRUPE_8G060400 PE=3 SV…
10157	FvH4_2g11930	chrFvb2	+	2.69163e-05	0.00466393	-0.537	AT4G33520.2 | P-type ATP-ase 1 | Chr4:16118993-16125849 FORWARD LENGTH=949 | 201606; PREDICTED: copper-transporting ATPase PAA1, chloroplastic [Fragaria vesca subsp. vesca]; sp|Q9SZC9|HMA6_ARATH Copper-transporting ATPase PAA1, chloroplastic OS=Arabidopsis thaliana OX=3702 GN=PAA1 PE=1 SV=1; tr|A0A251MTY6|A0A251MTY6_PRUPE Uncharacterized protein OS=Prunus persica OX=3760 GN=PRUPE_8G060400 PE=3 SV…
10190	FvH4_5g00200	chrFvb5	-	0.000278035	0.0231212	0.383	AT1G12120.1 | hypothetical protein (DUF863) | Chr1:4114933-4116469 REVERSE LENGTH=483 | 201606; PREDICTED: uncharacterized protein LOC101312925 [Fragaria vesca subsp. vesca] &gt;gi|764579772|ref|XP_011463735.1| PREDICTED: uncharacterized protein LOC101312925 [Fragaria vesca subsp. vesca] &gt;gi|764579776|ref|XP_011463736.1| PREDICTED: uncharacterized protein LOC101312925 [Fragaria vesca subsp. ve…
10247	FvH4_2g08380	chrFvb2	-	1.78953e-05	0.003648	0.198	AT1G49350.1 | pfkB-like carbohydrate kinase family protein | Chr1:18265070-18267034 FORWARD LENGTH=378 | 201606; PREDICTED: ribokinase [Fragaria vesca subsp. vesca]; sp|P30235|PSUK_ECOLI Pseudouridine kinase OS=Escherichia coli (strain K12) OX=83333 GN=psuK PE=1 SV=2; tr|A0A2P6PNX1|A0A2P6PNX1_ROSCH Putative pseudouridine kinase OS=Rosa chinensis OX=74649 GN=RchiOBHm_Chr6g0263461 PE=4 SV=1
10401	FvH4_2g03000	chrFvb2	-	0.000120565	0.0129892	-0.025	AT1G10030.1 | ergosterol biosynthesis protein | Chr1:3273972-3275631 FORWARD LENGTH=129 | 201606; PREDICTED: ergosterol biosynthetic protein 28 isoform X1 [Fragaria vesca subsp. vesca]; sp|O80594|ERG28_ARATH Ergosterol biosynthetic protein 28 OS=Arabidopsis thaliana OX=3702 GN=At1g10030 PE=2 SV=2; tr|A0A314U9P8|A0A314U9P8_PRUYE Ergosterol biosynthetic protein 28 OS=Prunus yedoensis var. nudiflora…
10415	FvH4_2g11680	chrFvb2	+	0.000637413	0.0416784	-0.343	AT4G33580.3 | beta carbonic anhydrase 5 | Chr4:16139406-16141363 FORWARD LENGTH=301 | 201606; PREDICTED: beta carbonic anhydrase 5, chloroplastic [Fragaria vesca subsp. vesca]; sp|Q94CE3|BCA5_ARATH Beta carbonic anhydrase 5, chloroplastic OS=Arabidopsis thaliana OX=3702 GN=BCA5 PE=2 SV=1; tr|A0A2P6PQY3|A0A2P6PQY3_ROSCH Carbonic anhydrase OS=Rosa chinensis OX=74649 GN=RchiOBHm_Chr6g0271121 PE=3 SV…
10562	FvH4_2g35070	chrFvb2	-	0.000159994	0.0166338	0.667	AT1G31480.1 | shoot gravitropism 2 (SGR2) | Chr1:11266225-11271527 FORWARD LENGTH=933 | 201606; PREDICTED: phospholipase SGR2 [Fragaria vesca subsp. vesca]; sp|Q8W5R2|SHGR2_ARATH Phospholipase SGR2 OS=Arabidopsis thaliana OX=3702 GN=SGR2 PE=1 SV=1; tr|A0A2P6Q094|A0A2P6Q094_ROSCH Putative DDHD domain, alpha/Beta hydrolase OS=Rosa chinensis OX=74649 GN=RchiOBHm_Chr6g0306901 PE=4 SV=1
10849	FvH4_3g33540	chrFvb3	+	6.65704e-05	0.00887306	0.159	AT5G14610.6 | DEAD box RNA helicase family protein | Chr5:4711271-4714713 FORWARD LENGTH=644 | 201606; PREDICTED: DEAD-box ATP-dependent RNA helicase 14-like [Fragaria vesca subsp. vesca]; sp|Q9LYJ9|RH46_ARATH DEAD-box ATP-dependent RNA helicase 46 OS=Arabidopsis thaliana OX=3702 GN=RH46 PE=2 SV=2; tr|A0A2P6S5M1|A0A2P6S5M1_ROSCH Putative RNA helicase OS=Rosa chinensis OX=74649 GN=RchiOBHm_Chr2g01…
10850	FvH4_3g33540	chrFvb3	+	5.74903e-05	0.008077	0.163	AT5G14610.6 | DEAD box RNA helicase family protein | Chr5:4711271-4714713 FORWARD LENGTH=644 | 201606; PREDICTED: DEAD-box ATP-dependent RNA helicase 14-like [Fragaria vesca subsp. vesca]; sp|Q9LYJ9|RH46_ARATH DEAD-box ATP-dependent RNA helicase 46 OS=Arabidopsis thaliana OX=3702 GN=RH46 PE=2 SV=2; tr|A0A2P6S5M1|A0A2P6S5M1_ROSCH Putative RNA helicase OS=Rosa chinensis OX=74649 GN=RchiOBHm_Chr2g01…
10979	FvH4_4g08620	chrFvb4	-	0.000709075	0.0449506	-0.052	AT2G23890.1 | HAD-superfamily hydrolase%2C subfamily IG%2C 5'-nucleotidase | Chr2:10170680-10173622 FORWARD LENGTH=553 | 201606; PREDICTED: 5'-nucleotidase domain-containing protein DDB_G0275467 isoform X2 [Fragaria vesca subsp. vesca]; sp|Q75K12|NT5D_DICDI 5'-nucleotidase domain-containing protein DDB_G0275467 OS=Dictyostelium discoideum OX=44689 GN=DDB_G0275467 PE=3 SV=1; tr|A0A2P6QU02|A0A2P6QU…
11145	FvH4_1g13940	chrFvb1	+	0.00018445	0.0184558	-0.094	AT3G62840.2 | Small nuclear ribonucleoprotein family protein | Chr3:23235727-23236615 REVERSE LENGTH=108 | 201606; PREDICTED: probable small nuclear ribonucleoprotein Sm D2 isoform X1 [Fragaria vesca subsp. vesca]; sp|O14036|SMD2_SCHPO Small nuclear ribonucleoprotein Sm D2 OS=Schizosaccharomyces pombe (strain 972 / ATCC 24843) OX=284812 GN=smd2 PE=1 SV=1; tr|A0A2P6RMQ6|A0A2P6RMQ6_ROSCH Small nucl…
11194	FvH4_2g22840	chrFvb2	-	4.19598e-06	0.00138487	0.038	AT3G63420.3 | Ggamma-subunit 1 | Chr3:23417263-23418405 FORWARD LENGTH=138 | 201606; PREDICTED: guanine nucleotide-binding protein subunit gamma 1 [Fragaria vesca subsp. vesca]; sp|Q9FDX9|GG1_ARATH Guanine nucleotide-binding protein subunit gamma 1 OS=Arabidopsis thaliana OX=3702 GN=GG1 PE=1 SV=1; tr|M5VNY9|M5VNY9_PRUPE Uncharacterized protein OS=Prunus persica OX=3760 GN=PRUPE_8G233500 PE=4 SV=1
11217	FvH4_1g13680	chrFvb1	-	0.000266516	0.0226191	-0.051	AT4G36690.1 | U2 snRNP auxilliary factor%2C large subunit%2C splicing factor | Chr4:17294139-17297609 REVERSE LENGTH=573 | 201606; PREDICTED: splicing factor U2af large subunit A isoform X3 [Fragaria vesca subsp. vesca]; sp|O23212|U2A2A_ARATH Splicing factor U2af large subunit A OS=Arabidopsis thaliana OX=3702 GN=U2AF65A PE=1 SV=2; tr|A0A2P6RMJ0|A0A2P6RMJ0_ROSCH U2 snRNP auxiliary factor large su…
11218	FvH4_1g13680	chrFvb1	-	1.56593e-08	1.55049e-05	-0.12	AT4G36690.1 | U2 snRNP auxilliary factor%2C large subunit%2C splicing factor | Chr4:17294139-17297609 REVERSE LENGTH=573 | 201606; PREDICTED: splicing factor U2af large subunit A isoform X3 [Fragaria vesca subsp. vesca]; sp|O23212|U2A2A_ARATH Splicing factor U2af large subunit A OS=Arabidopsis thaliana OX=3702 GN=U2AF65A PE=1 SV=2; tr|A0A2P6RMJ0|A0A2P6RMJ0_ROSCH U2 snRNP auxiliary factor large su…
11221	FvH4_4g16450	chrFvb4	-	0.000106707	0.0121278	-0.022	AT3G24100.1 | Uncharacterized protein family SERF | Chr3:8703373-8704045 FORWARD LENGTH=69 | 201606; hypothetical protein PHYPA_006394 [Physcomitrella patens]; tr|A0A2K1KP12|A0A2K1KP12_PHYPA Uncharacterized protein OS=Physcomitrella patens subsp. patens OX=3218 GN=PHYPA_006394 PE=4 SV=1
11237	FvH4_1g29510	chrFvb1	-	8.01796e-05	0.00998308	-0.169	AT2G22610.2 | Di-glucose binding protein with Kinesin motor domain-containing protein | Chr2:9599550-9604626 FORWARD LENGTH=1062 | 201606; kinesin-like protein KIN-14R [Rosa chinensis] &gt;gi|1358146568|gb|PRQ21048.1| putative minus-end-directed kinesin ATPase [Rosa chinensis]; sp|B9FAF3|KN14E_ORYSJ Kinesin-like protein KIN-14E OS=Oryza sativa subsp. japonica OX=39947 GN=KIN14E PE=2 SV=1; tr|A0A2…
11345	FvH4_3g12680	chrFvb3	+	1.52926e-07	9.08514e-05	-0.654	AT3G58140.1 | phenylalanyl-tRNA synthetase class IIc family protein | Chr3:21529988-21532386 REVERSE LENGTH=429 | 201606; PREDICTED: phenylalanine--tRNA ligase, chloroplastic/mitochondrial [Fragaria vesca subsp. vesca]; sp|Q94K73|SYFM_ARATH Phenylalanine--tRNA ligase, chloroplastic/mitochondrial OS=Arabidopsis thaliana OX=3702 GN=At3g58140 PE=1 SV=1; tr|A0A2P6Q7C5|A0A2P6Q7C5_ROSCH Putative phenyl…
11429	FvH4_1g05240	chrFvb1	-	4.52075e-06	0.00140298	0.392	AT4G13350.2 | NSP (nuclear shuttle protein)-interacting GTPase | Chr4:7770170-7773321 REVERSE LENGTH=602 | 201606; PREDICTED: probable ADP-ribosylation factor GTPase-activating protein AGD14 isoform X2 [Fragaria vesca subsp. vesca]; sp|Q8K2K6|AGFG1_MOUSE Arf-GAP domain and FG repeat-containing protein 1 OS=Mus musculus OX=10090 GN=Agfg1 PE=1 SV=2; tr|A0A2P6RJM6|A0A2P6RJM6_ROSCH Putative Arf GTPas…
11525	FvH4_7g10860	chrFvb7	-	0.000304079	0.024354	0.118	AT2G07050.1 | cycloartenol synthase 1 | Chr2:2924629-2930295 FORWARD LENGTH=759 | 201606; PREDICTED: lupeol synthase-like [Fragaria vesca subsp. vesca] &gt;gi|764626956|ref|XP_011469192.1| PREDICTED: lupeol synthase-like [Fragaria vesca subsp. vesca]; sp|Q8W3Z2|LUPS_BETPL Lupeol synthase OS=Betula platyphylla OX=78630 GN=OSCBPW PE=1 SV=1; tr|A0A2P6QNW9|A0A2P6QNW9_ROSCH Terpene cyclase/mutase fami…
11631	FvH4_2g00280	chrFvb2	-	0.000237548	0.0209607	0.038	AT3G59890.1 | Dihydrodipicolinate reductase%2C bacterial/plant | Chr3:22124497-22126491 REVERSE LENGTH=349 | 201606; PREDICTED: 4-hydroxy-tetrahydrodipicolinate reductase 2, chloroplastic-like isoform X1 [Fragaria vesca subsp. vesca] &gt;gi|764530012|ref|XP_011458252.1| PREDICTED: 4-hydroxy-tetrahydrodipicolinate reductase 2, chloroplastic-like isoform X2 [Fragaria vesca subsp. vesca]; sp|Q8LB01|…
11655	FvH4_3g39510	chrFvb3	+	5.8035e-05	0.00809881	-0.156	AT5G58470.2 | TBP-associated factor 15B | Chr5:23638566-23640854 REVERSE LENGTH=422 | 201606; PREDICTED: transcription initiation factor TFIID subunit 15b [Fragaria vesca subsp. vesca]; sp|Q94KD0|TA15B_ARATH Transcription initiation factor TFIID subunit 15b OS=Arabidopsis thaliana OX=3702 GN=TAF15B PE=1 SV=1; tr|A0A2P6QKD9|A0A2P6QKD9_ROSCH Putative Zinc finger, RanBP2-type, nucleotide-binding alp…
11684	FvH4_1g14740	chrFvb1	+	1.26663e-05	0.00277231	-0.2	AT5G66960.1 | Prolyl oligopeptidase family protein | Chr5:26736209-26739493 REVERSE LENGTH=792 | 201606; PREDICTED: prolyl endopeptidase-like [Fragaria vesca subsp. vesca]; sp|Q59536|PTRB_MORLA Protease 2 OS=Moraxella lacunata OX=477 GN=ptrB PE=3 SV=1; tr|A0A2P6S8G2|A0A2P6S8G2_ROSCH Putative oligopeptidase B transcription factor WD40-like family OS=Rosa chinensis OX=74649 GN=RchiOBHm_Chr1g0319111…
11694	FvH4_4g35040	chrFvb4	+	2.35737e-05	0.00423552	0.139	AT1G59990.1 | DEA(D/H)-box RNA helicase family protein | Chr1:22090369-22092885 REVERSE LENGTH=581 | 201606; PREDICTED: DEAD-box ATP-dependent RNA helicase 22 [Fragaria vesca subsp. vesca] &gt;gi|764577888|ref|XP_011463390.1| PREDICTED: DEAD-box ATP-dependent RNA helicase 22 [Fragaria vesca subsp. vesca]; sp|Q944S1|RH22_ARATH DEAD-box ATP-dependent RNA helicase 22 OS=Arabidopsis thaliana OX=3702 …
11770	FvH4_3g38660	chrFvb3	+	2.62459e-05	0.00458598	-0.486	AT5G58700.3 | phosphatidylinositol-speciwc phospholipase C4 | Chr5:23713144-23716057 REVERSE LENGTH=597 | 201606; PREDICTED: phosphoinositide phospholipase C 4-like isoform X1 [Fragaria vesca subsp. vesca]; sp|Q944C1|PLCD4_ARATH Phosphoinositide phospholipase C 4 OS=Arabidopsis thaliana OX=3702 GN=PLC4 PE=2 SV=2; tr|A0A2P6QK09|A0A2P6QK09_ROSCH Phosphoinositide phospholipase C OS=Rosa chinensis OX…
11827	FvH4_2g30910	chrFvb2	-	9.78291e-05	0.0114924	-0.386	AT2G26330.1 | Leucine-rich receptor-like protein kinase family protein | Chr2:11208367-11213895 REVERSE LENGTH=976 | 201606; PREDICTED: LRR receptor-like serine/threonine-protein kinase ERECTA [Fragaria vesca subsp. vesca]; sp|Q42371|ERECT_ARATH LRR receptor-like serine/threonine-protein kinase ERECTA OS=Arabidopsis thaliana OX=3702 GN=ERECTA PE=1 SV=1; tr|A0A2P6Q1L1|A0A2P6Q1L1_ROSCH Uncharacteri…
11857	FvH4_3g00201	chrFvb3	-	4.68674e-06	0.00143311	-0.101	AT4G15950.1 | RNA polymerase II%2C Rpb4%2C core protein | Chr4:9040743-9041994 FORWARD LENGTH=205 | 201606; PREDICTED: DNA-directed RNA polymerases IV and V subunit 4 isoform X1 [Fragaria vesca subsp. vesca] &gt;gi|764550744|ref|XP_011460072.1| PREDICTED: DNA-directed RNA polymerases IV and V subunit 4 isoform X1 [Fragaria vesca subsp. vesca]; sp|Q6DBA5|NRPD4_ARATH DNA-directed RNA polymerases IV…
11858	FvH4_3g00201	chrFvb3	-	0.000184808	0.0184558	-0.039	AT4G15950.1 | RNA polymerase II%2C Rpb4%2C core protein | Chr4:9040743-9041994 FORWARD LENGTH=205 | 201606; PREDICTED: DNA-directed RNA polymerases IV and V subunit 4 isoform X1 [Fragaria vesca subsp. vesca] &gt;gi|764550744|ref|XP_011460072.1| PREDICTED: DNA-directed RNA polymerases IV and V subunit 4 isoform X1 [Fragaria vesca subsp. vesca]; sp|Q6DBA5|NRPD4_ARATH DNA-directed RNA polymerases IV…
11938	FvH4_1g09650	chrFvb1	-	0.000746347	0.0459408	-0.058	AT4G33140.1 | Haloacid dehalogenase-like hydrolase (HAD) superfamily protein | Chr4:15981648-15984135 FORWARD LENGTH=353 | 201606; PREDICTED: uncharacterized protein LOC101311028 [Fragaria vesca subsp. vesca]; tr|A0A2P6RL61|A0A2P6RL61_ROSCH Putative 5'(3')-deoxyribonucleotidase, HAD-like domain-containing protein OS=Rosa chinensis OX=74649 GN=RchiOBHm_Chr2g0096491 PE=4 SV=1
12041	FvH4_7g08680	chrFvb7	+	5.14979e-05	0.00770357	0.199	AT1G80770.1 | P-loop containing nucleoside triphosphate hydrolases superfamily protein | Chr1:30355266-30357786 FORWARD LENGTH=451 | 201606; PREDICTED: nucleolar GTP-binding protein 1 [Fragaria vesca subsp. vesca]; sp|Q8SVJ8|NOG1_ENCCU Nucleolar GTP-binding protein 1 OS=Encephalitozoon cuniculi (strain GB-M1) OX=284813 GN=NOG1 PE=3 SV=1; tr|A0A2P6SEC6|A0A2P6SEC6_ROSCH Putative nucleolar GTP-bindi…
12206	FvH4_2g02354	chrFvb2	+	1.20418e-09	2.78207e-06	-0.096	AT1G10290.1 | dynamin-like protein 6 | Chr1:3370774-3377120 FORWARD LENGTH=914 | 201606; PREDICTED: dynamin-2A-like [Fragaria vesca subsp. vesca]; sp|Q9SE83|DRP2A_ARATH Dynamin-2A OS=Arabidopsis thaliana OX=3702 GN=DRP2A PE=1 SV=2; tr|A0A2P6PKK2|A0A2P6PKK2_ROSCH Putative dynamin GTPase OS=Rosa chinensis OX=74649 GN=RchiOBHm_Chr6g0250411 PE=3 SV=1
12255	FvH4_6g47953	chrFvb6	-	0.000320305	0.0253236	-0.159	AT5G15280.1 | Pentatricopeptide repeat (PPR) superfamily protein | Chr5:4962293-4965976 FORWARD LENGTH=1227 | 201606; PREDICTED: pentatricopeptide repeat-containing protein At5g15280-like [Fragaria vesca subsp. vesca]; sp|Q9LXF4|PP384_ARATH Pentatricopeptide repeat-containing protein At5g15280, mitochondrial OS=Arabidopsis thaliana OX=3702 GN=At5g15280 PE=1 SV=1; tr|A0A251Q5U3|A0A251Q5U3_PRUPE Un…
12436	FvH4_1g15610	chrFvb1	+	5.51165e-05	0.0079037	0.07	AT3G50520.1 | Phosphoglycerate mutase family protein | Chr3:18748058-18749418 FORWARD LENGTH=230 | 201606; PREDICTED: phosphoglycerate mutase-like protein 4 [Fragaria vesca subsp. vesca]; sp|Q9SCS3|PGML4_ARATH Phosphoglycerate mutase-like protein 4 OS=Arabidopsis thaliana OX=3702 GN=At3g50520 PE=2 SV=1; tr|A0A2P6RNA8|A0A2P6RNA8_ROSCH Putative phosphoserine phosphatase OS=Rosa chinensis OX=74649 G…
12538	FvH4_2g28951	chrFvb2	-	6.59881e-05	0.00887306	-0.3	AT4G32260.1 | ATPase%2C F0 complex%2C subunit B/B'%2C bacterial/chloroplast | Chr4:15573859-15574586 REVERSE LENGTH=219 | 201606; PREDICTED: uncharacterized protein LOC101309317 [Fragaria vesca subsp. vesca]; sp|P31853|ATPX_SPIOL ATP synthase subunit b', chloroplastic OS=Spinacia oleracea OX=3562 GN=ATPG PE=1 SV=2; tr|A0A2P6PXS0|A0A2P6PXS0_ROSCH Putative ATP synthase, F0 complex, subunit B/B' pro…
12568	FvH4_7g05781	chrFvb7	-	0.000106737	0.0121278	0.259	AT2G20580.1 | 26S proteasome regulatory subunit S2 1A | Chr2:8859211-8864699 FORWARD LENGTH=891 | 201606; PREDICTED: 26S proteasome non-ATPase regulatory subunit 2 homolog A isoform X1 [Fragaria vesca subsp. vesca]; sp|Q9SIV2|PSD2A_ARATH 26S proteasome non-ATPase regulatory subunit 2 homolog A OS=Arabidopsis thaliana OX=3702 GN=RPN1A PE=1 SV=2; tr|A0A2P6RU00|A0A2P6RU00_ROSCH 26S proteasome non-AT…
12803	FvH4_7g23620	chrFvb7	+	0.000394684	0.0284954	-0.058	AT5G05930.1 | guanylyl cyclase 1 | Chr5:1780270-1782659 REVERSE LENGTH=274 | 201606; PREDICTED: protein GUCD1 isoform X2 [Fragaria vesca subsp. vesca]; sp|Q8BZI6|GUCD1_MOUSE Protein GUCD1 OS=Mus musculus OX=10090 GN=Gucd1 PE=2 SV=2; tr|A0A2P6SKV1|A0A2P6SKV1_ROSCH Putative guanylate cyclase OS=Rosa chinensis OX=74649 GN=RchiOBHm_Chr1g0368881 PE=4 SV=1
12841	FvH4_1g00070	chrFvb1	-	2.53578e-09	4.05588e-06	-0.051	AT3G59920.1 | RAB GDP dissociation inhibitor 2 | Chr3:22135157-22138221 FORWARD LENGTH=444 | 201606; PREDICTED: guanosine nucleotide diphosphate dissociation inhibitor 2 isoform X2 [Fragaria vesca subsp. vesca]; sp|O24653|GDI2_ARATH Guanosine nucleotide diphosphate dissociation inhibitor 2 OS=Arabidopsis thaliana OX=3702 GN=GDI2 PE=2 SV=1; tr|A0A2P6RHT5|A0A2P6RHT5_ROSCH Guanosine nucleotide dipho…
12942	FvH4_5g10990	chrFvb5	+	0.000623533	0.0411591	0.073	AT4G24100.1 | Protein kinase superfamily protein | Chr4:12515223-12519336 FORWARD LENGTH=709 | 201606; PREDICTED: serine/threonine-protein kinase dst1 isoform X1 [Fragaria vesca subsp. vesca]; sp|Q551H4|FRAY2_DICDI Serine/threonine-protein kinase fray2 OS=Dictyostelium discoideum OX=44689 GN=fray2 PE=3 SV=1; tr|A0A2P6P424|A0A2P6P424_ROSCH Uncharacterized protein OS=Rosa chinensis OX=74649 GN=Rchi…
13013	FvH4_4g37170	chrFvb4	+	1.53178e-05	0.0032172	-0.132	Ribosome-binding protein 1, partial [Calypte anna]; tr|A0A091HKC5|A0A091HKC5_CALAN Ribosome-binding protein 1 (Fragment) OS=Calypte anna OX=9244 GN=N300_09154 PE=4 SV=1
13128	FvH4_6g42550	chrFvb6	-	0.00013171	0.0141167	-0.287	AT5G08420.1 | RNA-binding KH domain-containing protein | Chr5:2713555-2716064 FORWARD LENGTH=391 | 201606; PREDICTED: uncharacterized protein LOC101300778 isoform X1 [Fragaria vesca subsp. vesca]; sp|E7QBZ1|KRR1_YEASZ KRR1 small subunit processome component OS=Saccharomyces cerevisiae (strain Zymaflore VL3) OX=764100 GN=KRR1 PE=3 SV=1; tr|A0A2P6PA66|A0A2P6PA66_ROSCH Uncharacterized protein OS=Ros…
13172	FvH4_3g39130	chrFvb3	-	2.75043e-08	2.48651e-05	0.556	AT3G51780.1 | BCL-2-associated athanogene 4 | Chr3:19207029-19208178 REVERSE LENGTH=269 | 201606; BAG family molecular chaperone regulator 1 [Fragaria vesca] &gt;gi|387936160|gb|AFK10141.1| BAG protein [Fragaria vesca]; sp|Q8RX71|BAG4_ARATH BAG family molecular chaperone regulator 4 OS=Arabidopsis thaliana OX=3702 GN=BAG4 PE=1 SV=1; tr|V9IQN5|V9IQN5_FRAVE BAG protein OS=Fragaria vesca OX=57918 GN…
13220	FvH4_5g23500	chrFvb5	-	0.000143617	0.015314	-0.029	PREDICTED: uncharacterized protein LOC101311673 isoform X3 [Fragaria vesca subsp. vesca]
13430	FvH4_1g02110	chrFvb1	-	1.3645e-05	0.00292496	0.11	AT5G20380.2 | phosphate transporter 4%3B5 | Chr5:6887936-6892514 REVERSE LENGTH=569 | 201606; PREDICTED: probable anion transporter 6, chloroplastic [Fragaria vesca subsp. vesca]; sp|Q3E9A0|ANTR6_ARATH Probable anion transporter 6, chloroplastic OS=Arabidopsis thaliana OX=3702 GN=ANTR6 PE=2 SV=1; tr|A0A2P6RIM1|A0A2P6RIM1_ROSCH Putative major facilitator superfamily OS=Rosa chinensis OX=74649 GN=R…
13530	FvH4_4g09040	chrFvb4	+	0.00029179	0.0239351	-0.34	AT1G76120.2 | Pseudouridine synthase family protein | Chr1:28559224-28560294 REVERSE LENGTH=356 | 201606; PREDICTED: uncharacterized protein LOC101300812 [Fragaria vesca subsp. vesca]; tr|A0A2P6PZG3|A0A2P6PZG3_ROSCH Putative mitochondrial tRNA pseudouridine(27/28) synthase OS=Rosa chinensis OX=74649 GN=RchiOBHm_Chr6g0303831 PE=4 SV=1
13614	FvH4_6g37340	chrFvb6	-	8.26277e-05	0.0102266	0.091	PREDICTED: uncharacterized protein LOC101296124 isoform X2 [Fragaria vesca subsp. vesca]
13628	FvH4_1g05480	chrFvb1	-	1.39665e-07	9.0752e-05	0.023	AT1G65980.1 | thioredoxin-dependent peroxidase 1 | Chr1:24559524-24560753 REVERSE LENGTH=162 | 201606; PREDICTED: peroxiredoxin-2B [Fragaria vesca subsp. vesca]; sp|A9PCL4|PRX2_POPTR Peroxiredoxin-2 OS=Populus trichocarpa OX=3694 PE=1 SV=1; tr|A0A2P6RJM0|A0A2P6RJM0_ROSCH Putative peroxiredoxin OS=Rosa chinensis OX=74649 GN=RchiOBHm_Chr2g0091161 PE=4 SV=1
13665	FvH4_2g08880	chrFvb2	+	2.47185e-09	4.05588e-06	-0.046	AT4G39260.3 | cold%2C circadian rhythm%2C and RNA binding 1 | Chr4:18274166-18274958 REVERSE LENGTH=92 | 201606; PREDICTED: glycine-rich RNA-binding, abscisic acid-inducible protein-like isoform X1 [Fragaria vesca subsp. vesca]; sp|Q03250|RBG7_ARATH Glycine-rich RNA-binding protein 7 OS=Arabidopsis thaliana OX=3702 GN=RBG7 PE=1 SV=1; tr|A0A2P6PP87|A0A2P6PP87_ROSCH Putative nucleotide-binding alph…
13927	FvH4_1g05740	chrFvb1	+	0.000554973	0.0375882	-0.065	AT2G20050.1 | protein phosphatase 2C and cyclic nucleotide-binding/kinase domain-containing protein | Chr2:8649779-8654193 REVERSE LENGTH=1094 | 201606; PREDICTED: protein phosphatase 2C and cyclic nucleotide-binding/kinase domain-containing protein [Fragaria vesca subsp. vesca]; sp|Q9SL76|P2C19_ARATH Protein phosphatase 2C and cyclic nucleotide-binding/kinase domain-containing protein OS=Arabido…
14005	FvH4_2g31150	chrFvb2	+	5.81591e-10	1.51163e-06	0.026	AT5G35530.1 | Ribosomal protein S3 family protein | Chr5:13710355-13712192 REVERSE LENGTH=248 | 201606; PREDICTED: 40S ribosomal protein S3-2-like [Fragaria vesca subsp. vesca]; sp|Q9FJA6|RS33_ARATH 40S ribosomal protein S3-3 OS=Arabidopsis thaliana OX=3702 GN=RPS3C PE=1 SV=1; tr|A0A2P6Q1I6|A0A2P6Q1I6_ROSCH Putative ribosomal protein S3, eukaryotic/archaeal OS=Rosa chinensis OX=74649 GN=RchiOBHm_…
14225	FvH4_4g32920	chrFvb4	-	7.82863e-05	0.00980607	-0.045	AT1G10657.2 | transmembrane protein | Chr1:3530652-3531522 FORWARD LENGTH=101 | 201606; PREDICTED: uncharacterized protein LOC105351163 [Fragaria vesca subsp. vesca]; tr|A0A2P6R3I4|A0A2P6R3I4_ROSCH Putative angiotensin-converting enzyme 2 OS=Rosa chinensis OX=74649 GN=RchiOBHm_Chr4g0441951 PE=4 SV=1
14390	FvH4_3g07810	chrFvb3	-	3.65476e-08	3.03974e-05	-0.644	AT2G42590.1 | general regulatory factor 9 | Chr2:17732118-17733775 REVERSE LENGTH=263 | 201606; PREDICTED: 14-3-3-like protein B [Fragaria vesca subsp. vesca]; sp|Q96453|1433D_SOYBN 14-3-3-like protein D OS=Glycine max OX=3847 GN=GF14D PE=2 SV=1; tr|A0A2P6Q4N8|A0A2P6Q4N8_ROSCH Putative 14-3-3 protein OS=Rosa chinensis OX=74649 GN=RchiOBHm_Chr5g0010761 PE=3 SV=1
14463	FvH4_1g06360	chrFvb1	+	8.94269e-06	0.00208927	-0.164	AT5G19740.1 | Peptidase M28 family protein | Chr5:6673986-6676767 FORWARD LENGTH=681 | 201606; PREDICTED: probable glutamate carboxypeptidase 2 [Fragaria vesca subsp. vesca]; sp|Q7Y228|LAMP1_ARATH Probable glutamate carboxypeptidase LAMP1 OS=Arabidopsis thaliana OX=3702 GN=LAMP1 PE=2 SV=1; tr|A0A2P6RJZ4|A0A2P6RJZ4_ROSCH Putative glutamate carboxypeptidase OS=Rosa chinensis OX=74649 GN=RchiOBHm_Ch…
14506	FvH4_2g38130	chrFvb2	-	6.58473e-06	0.00180808	0.055	AT1G20110.1 | RING/FYVE/PHD zinc finger superfamily protein | Chr1:6971554-6974578 FORWARD LENGTH=601 | 201606; PREDICTED: formin-like protein 16 isoform X2 [Fragaria vesca subsp. vesca]; sp|Q9ASS2|FREE1_ARATH Protein FREE1 OS=Arabidopsis thaliana OX=3702 GN=FREE1 PE=1 SV=1; tr|A0A314ZX17|A0A314ZX17_PRUYE Protein FREE1 isoform X2 OS=Prunus yedoensis var. nudiflora OX=2094558 GN=Pyn_07749 PE=4 SV=1
14574	FvH4_3g31510	chrFvb3	+	0.000333355	0.0259605	0.171	AT5G60740.1 | ABC transporter family protein | Chr5:24425824-24430269 REVERSE LENGTH=1109 | 201606; PREDICTED: ABC transporter G family member 28-like isoform X1 [Fragaria vesca subsp. vesca]; sp|Q9FF46|AB28G_ARATH ABC transporter G family member 28 OS=Arabidopsis thaliana OX=3702 GN=ABCG28 PE=3 SV=1; tr|A0A2P6QH32|A0A2P6QH32_ROSCH Putative sulfate-transporting ATPase OS=Rosa chinensis OX=74649 G…
14709	FvH4_3g03620	chrFvb3	+	3.17716e-06	0.00110105	0.272	AT5G35750.1 | histidine kinase 2 | Chr5:13911743-13916337 REVERSE LENGTH=1176 | 201606; PREDICTED: histidine kinase 2-like [Fragaria vesca subsp. vesca]; sp|Q9C5U2|AHK2_ARATH Histidine kinase 2 OS=Arabidopsis thaliana OX=3702 GN=AHK2 PE=1 SV=1; tr|A0A2P6S1K5|A0A2P6S1K5_ROSCH Putative histidine kinase response regulator and transcription factor RR-A-type family OS=Rosa chinensis OX=74649 GN=RchiOB…
14845	FvH4_4g10800	chrFvb4	+	6.12655e-05	0.00843638	-0.162	AT3G59410.3 | protein kinase family protein | Chr3:21950575-21959151 FORWARD LENGTH=1241 | 201606; PREDICTED: probable serine/threonine-protein kinase GCN2 isoform X2 [Fragaria vesca subsp. vesca]; sp|Q9LX30|GCN2_ARATH eIF-2-alpha kinase GCN2 OS=Arabidopsis thaliana OX=3702 GN=GCN2 PE=2 SV=2; tr|A0A2P6QUF0|A0A2P6QUF0_ROSCH Uncharacterized protein OS=Rosa chinensis OX=74649 GN=RchiOBHm_Chr4g040678…
14882	FvH4_2g33151	chrFvb2	-	0.000219231	0.020194	-0.114	AT4G16807.1 | ATP-dependent caseinolytic protease/crotonase family protein | Chr4:9457317-9459358 REVERSE LENGTH=439 | 201606; PREDICTED: uncharacterized protein LOC101311534 [Fragaria vesca subsp. vesca] &gt;gi|764537629|ref|XP_011458858.1| PREDICTED: uncharacterized protein LOC101311534 [Fragaria vesca subsp. vesca]; tr|A0A2P6P8U1|A0A2P6P8U1_ROSCH Uncharacterized protein OS=Rosa chinensis OX=74…
15075	FvH4_1g25840	chrFvb1	+	1.19367e-08	1.27177e-05	-0.565	AT4G39850.4 | peroxisomal ABC transporter 1 | Chr4:18489220-18496762 FORWARD LENGTH=1337 | 201606; PREDICTED: ABC transporter D family member 1 [Fragaria vesca subsp. vesca]; sp|Q94FB9|AB1D_ARATH ABC transporter D family member 1 OS=Arabidopsis thaliana OX=3702 GN=ABCD1 PE=1 SV=1; tr|A0A2P6REX3|A0A2P6REX3_ROSCH Putative fatty-acyl-CoA-transporting ATPase OS=Rosa chinensis OX=74649 GN=RchiOBHm_Chr…
15104	FvH4_1g08910	chrFvb1	+	8.19365e-06	0.00195828	-0.492	AT3G51420.1 | strictosidine synthase-like 4 | Chr3:19084082-19085451 FORWARD LENGTH=370 | 201606; PREDICTED: protein STRICTOSIDINE SYNTHASE-LIKE 4-like [Fragaria vesca subsp. vesca]; sp|Q9SD07|SSL4_ARATH Protein STRICTOSIDINE SYNTHASE-LIKE 4 OS=Arabidopsis thaliana OX=3702 GN=SSL4 PE=1 SV=1; tr|A0A2P6RKT8|A0A2P6RKT8_ROSCH Putative strictosidine synthase transcription factor WD40-like family OS=Ro…
15271	FvH4_2g25380	chrFvb2	-	0.000190817	0.0184558	0.43	uncharacterized protein LOC112181279 [Rosa chinensis] &gt;gi|1365938305|ref|XP_024189494.1| uncharacterized protein LOC112193539 [Rosa chinensis]
15289	FvH4_2g35300	chrFvb2	-	0.000113587	0.0125629	0.088	AT2G25840.2 | Nucleotidylyl transferase superfamily protein | Chr2:11021924-11025158 FORWARD LENGTH=412 | 201606; PREDICTED: tryptophan--tRNA ligase, mitochondrial [Fragaria vesca subsp. vesca]; sp|Q8RXE9|SYWM_ARATH Tryptophan--tRNA ligase, chloroplastic/mitochondrial OS=Arabidopsis thaliana OX=3702 GN=OVA4 PE=1 SV=1; tr|A0A2P6Q068|A0A2P6Q068_ROSCH Putative tryptophan--tRNA ligase OS=Rosa chinens…
15400	FvH4_3g03400	chrFvb3	-	6.32535e-05	0.00865283	0.036	AT2G37210.1 | lysine decarboxylase family protein | Chr2:15624253-15626834 REVERSE LENGTH=215 | 201606; PREDICTED: cytokinin riboside 5'-monophosphate phosphoribohydrolase LOG1-like [Fragaria vesca subsp. vesca]; sp|Q8L8B8|LOG3_ARATH Cytokinin riboside 5'-monophosphate phosphoribohydrolase LOG3 OS=Arabidopsis thaliana OX=3702 GN=LOG3 PE=1 SV=1; tr|A0A2P6QH62|A0A2P6QH62_ROSCH Cytokinin riboside 5'…
15463	FvH4_4g11880	chrFvb4	-	4.52554e-09	5.88122e-06	0.15	AT2G43080.2 | P4H isoform 1 | Chr2:17915755-17918140 FORWARD LENGTH=191 | 201606; PREDICTED: prolyl 4-hydroxylase 1 [Fragaria vesca subsp. vesca]; sp|Q9ZW86|P4H1_ARATH Prolyl 4-hydroxylase 1 OS=Arabidopsis thaliana OX=3702 GN=P4H1 PE=1 SV=1; tr|A0A2P6QV32|A0A2P6QV32_ROSCH Putative procollagen-proline dioxygenase OS=Rosa chinensis OX=74649 GN=RchiOBHm_Chr4g0409351 PE=4 SV=1
15625	FvH4_7g03930	chrFvb7	-	0.000478471	0.0330527	-0.132	AT5G45140.2 | nuclear RNA polymerase C2 | Chr5:18247416-18257713 REVERSE LENGTH=1161 | 201606; PREDICTED: DNA-directed RNA polymerase III subunit RPC2 [Fragaria vesca subsp. vesca]; sp|F4KD38|NRPC2_ARATH DNA-directed RNA polymerase III subunit 2 OS=Arabidopsis thaliana OX=3702 GN=NRPC2 PE=2 SV=1; tr|A0A2P6SAM4|A0A2P6SAM4_ROSCH DNA-directed RNA polymerase subunit beta OS=Rosa chinensis OX=74649 GN…
15749	FvH4_2g14420	chrFvb2	-	0.00011172	0.0124893	0.344	AT1G21350.5 | Thioredoxin superfamily protein | Chr1:7477376-7479051 REVERSE LENGTH=265 | 201606; PREDICTED: uncharacterized protein LOC101305999 isoform X2 [Fragaria vesca subsp. vesca]; tr|A0A2P6PSD7|A0A2P6PSD7_ROSCH Putative peroxiredoxin OS=Rosa chinensis OX=74649 GN=RchiOBHm_Chr6g0276751 PE=4 SV=1
15754	FvH4_2g14420	chrFvb2	-	0.000208325	0.0196004	-0.473	AT1G21350.5 | Thioredoxin superfamily protein | Chr1:7477376-7479051 REVERSE LENGTH=265 | 201606; PREDICTED: uncharacterized protein LOC101305999 isoform X2 [Fragaria vesca subsp. vesca]; tr|A0A2P6PSD7|A0A2P6PSD7_ROSCH Putative peroxiredoxin OS=Rosa chinensis OX=74649 GN=RchiOBHm_Chr6g0276751 PE=4 SV=1
15991	FvH4_6g20020	chrFvb6	+	6.54345e-09	8.00341e-06	-0.746	AT5G06290.1 | 2-cysteine peroxiredoxin B | Chr5:1919380-1921211 FORWARD LENGTH=273 | 201606; PREDICTED: 2-Cys peroxiredoxin BAS1, chloroplastic [Fragaria vesca subsp. vesca]; sp|Q9C5R8|BAS1B_ARATH 2-Cys peroxiredoxin BAS1-like, chloroplastic OS=Arabidopsis thaliana OX=3702 GN=At5g06290 PE=2 SV=3; tr|A0A2P6RCD9|A0A2P6RCD9_ROSCH Putative peroxiredoxin OS=Rosa chinensis OX=74649 GN=RchiOBHm_Chr3g047…
15992	FvH4_6g20020	chrFvb6	+	7.63989e-05	0.00970766	-0.384	AT5G06290.1 | 2-cysteine peroxiredoxin B | Chr5:1919380-1921211 FORWARD LENGTH=273 | 201606; PREDICTED: 2-Cys peroxiredoxin BAS1, chloroplastic [Fragaria vesca subsp. vesca]; sp|Q9C5R8|BAS1B_ARATH 2-Cys peroxiredoxin BAS1-like, chloroplastic OS=Arabidopsis thaliana OX=3702 GN=At5g06290 PE=2 SV=3; tr|A0A2P6RCD9|A0A2P6RCD9_ROSCH Putative peroxiredoxin OS=Rosa chinensis OX=74649 GN=RchiOBHm_Chr3g047…
16162	FvH4_2g25000	chrFvb2	+	0.000369846	0.0274651	-0.087	AT3G62910.1 | Peptide chain release factor 1 | Chr3:23257661-23260386 REVERSE LENGTH=422 | 201606; PREDICTED: peptide chain release factor APG3, chloroplastic [Fragaria vesca subsp. vesca]; sp|Q8RX79|APG3_ARATH Peptide chain release factor APG3, chloroplastic OS=Arabidopsis thaliana OX=3702 GN=APG3 PE=2 SV=1; tr|A0A2P6PWJ9|A0A2P6PWJ9_ROSCH Putative peptide chain release factor 1, double-stranded …
16239	FvH4_5g03800	chrFvb5	-	1.18176e-08	1.27177e-05	0.516	AT3G59140.1 | multidrug resistance-associated protein 14 | Chr3:21863519-21868701 REVERSE LENGTH=1453 | 201606; PREDICTED: ABC transporter C family member 10-like [Fragaria vesca subsp. vesca] &gt;gi|764581067|ref|XP_011463941.1| PREDICTED: ABC transporter C family member 10-like [Fragaria vesca subsp. vesca] &gt;gi|764581072|ref|XP_011463942.1| PREDICTED: ABC transporter C family member 10-like …
16244	FvH4_2g00320	chrFvb2	-	0.000317197	0.0251736	-0.333	AT1G71340.1 | PLC-like phosphodiesterases superfamily protein | Chr1:26885556-26887321 REVERSE LENGTH=328 | 201606; PREDICTED: glycerophosphodiester phosphodiesterase GDPD4 [Fragaria vesca subsp. vesca]; sp|F4I8H8|GDPD4_ARATH Glycerophosphodiester phosphodiesterase GDPD4 OS=Arabidopsis thaliana OX=3702 GN=GDPD4 PE=2 SV=1; tr|A0A2P6PKE2|A0A2P6PKE2_ROSCH Putative glycerophosphodiester phosphodieste…
16271	FvH4_3g05290	chrFvb3	-	2.53197e-06	0.000892326	0.199	AT4G18370.1 | DEGP protease 5 | Chr4:10149235-10151051 FORWARD LENGTH=323 | 201606; PREDICTED: protease Do-like 5, chloroplastic isoform X2 [Fragaria vesca subsp. vesca]; sp|Q9SEL7|DEGP5_ARATH Protease Do-like 5, chloroplastic OS=Arabidopsis thaliana OX=3702 GN=DEGP5 PE=1 SV=3; tr|A0A2P6Q5M6|A0A2P6Q5M6_ROSCH Putative htrA2 peptidase OS=Rosa chinensis OX=74649 GN=RchiOBHm_Chr5g0014431 PE=4 SV=1
16351	FvH4_1g00880	chrFvb1	-	1.76746e-06	0.000693413	-0.619	AT4G30580.1 | Phospholipid/glycerol acyltransferase family protein | Chr4:14932515-14934489 REVERSE LENGTH=356 | 201606; PREDICTED: 1-acyl-sn-glycerol-3-phosphate acyltransferase 1, chloroplastic-like [Fragaria vesca subsp. vesca]; sp|Q9LLY4|LPAT1_BRANA 1-acyl-sn-glycerol-3-phosphate acyltransferase 1, chloroplastic OS=Brassica napus OX=3708 GN=LPAT1 PE=2 SV=1; tr|A0A2P6RI54|A0A2P6RI54_ROSCH 1-ac…
16354	FvH4_1g00880	chrFvb1	-	9.5179e-06	0.00217479	-0.604	AT4G30580.1 | Phospholipid/glycerol acyltransferase family protein | Chr4:14932515-14934489 REVERSE LENGTH=356 | 201606; PREDICTED: 1-acyl-sn-glycerol-3-phosphate acyltransferase 1, chloroplastic-like [Fragaria vesca subsp. vesca]; sp|Q9LLY4|LPAT1_BRANA 1-acyl-sn-glycerol-3-phosphate acyltransferase 1, chloroplastic OS=Brassica napus OX=3708 GN=LPAT1 PE=2 SV=1; tr|A0A2P6RI54|A0A2P6RI54_ROSCH 1-ac…
16583	FvH4_3g07820	chrFvb3	-	9.24095e-05	0.0110429	-0.03	AT1G29120.2 | Hydrolase-like protein family | Chr1:10174481-10178143 FORWARD LENGTH=455 | 201606; PREDICTED: putative lipase YDR444W [Fragaria vesca subsp. vesca]; sp|Q08448|YO059_YEAST Putative lipase YOR059C OS=Saccharomyces cerevisiae (strain ATCC 204508 / S288c) OX=559292 GN=YOR059C PE=1 SV=1; tr|A0A2P6Q4P1|A0A2P6Q4P1_ROSCH Putative alpha/Beta hydrolase OS=Rosa chinensis OX=74649 GN=RchiOBHm_…
16644	FvH4_3g14512	chrFvb3	+	5.18705e-05	0.00770388	0.207	AT1G16330.1 | cyclin b3%3B1 | Chr1:5582387-5587391 REVERSE LENGTH=648 | 201606; PREDICTED: putative cyclin-B3-1 isoform X2 [Fragaria vesca subsp. vesca]; sp|Q9SA32|CCB31_ARATH Putative cyclin-B3-1 OS=Arabidopsis thaliana OX=3702 GN=CYCB3-1 PE=3 SV=2; tr|A0A2P6Q871|A0A2P6Q871_ROSCH Putative cyclin OS=Rosa chinensis OX=74649 GN=RchiOBHm_Chr5g0023901 PE=3 SV=1
16655	FvH4_3g14750	chrFvb3	-	0.000582311	0.0389324	-0.39	AT1G16280.1 | RNA helicase 36 | Chr1:5568482-5570487 REVERSE LENGTH=491 | 201606; PREDICTED: DEAD-box ATP-dependent RNA helicase 36 [Fragaria vesca subsp. vesca]; sp|Q9SA27|RH36_ARATH DEAD-box ATP-dependent RNA helicase 36 OS=Arabidopsis thaliana OX=3702 GN=RH36 PE=2 SV=1; tr|A0A2P6Q896|A0A2P6Q896_ROSCH Putative RNA helicase OS=Rosa chinensis OX=74649 GN=RchiOBHm_Chr5g0024261 PE=3 SV=1
16761	FvH4_6g19160	chrFvb6	-	0.000713864	0.0451166	0.014	AT3G11500.2 | Small nuclear ribonucleoprotein family protein | Chr3:3621626-3622474 REVERSE LENGTH=79 | 201606; probable small nuclear ribonucleoprotein G [Rosa chinensis] &gt;gi|1358169515|gb|PRQ43991.1| putative small nuclear ribonucleoprotein G [Rosa chinensis]; sp|O82221|RUXG_ARATH Probable small nuclear ribonucleoprotein G OS=Arabidopsis thaliana OX=3702 GN=At2g23930 PE=3 SV=1; tr|A0A2P6RC37…
16820	FvH4_2g09170	chrFvb2	-	0.000180618	0.0184098	0.014	AT2G21600.1 | endoplasmatic reticulum retrieval protein 1B | Chr2:9243550-9244579 FORWARD LENGTH=195 | 201606; PREDICTED: protein RER1A [Fragaria vesca subsp. vesca]; sp|O48671|RER1B_ARATH Protein RER1B OS=Arabidopsis thaliana OX=3702 GN=RER1B PE=1 SV=2; tr|M5W6S9|M5W6S9_PRUPE Protein RER1 OS=Prunus persica OX=3760 GN=PRUPE_8G094300 PE=3 SV=1
17258	FvH4_1g14250	chrFvb1	+	8.79033e-05	0.0107516	-0.105	AT4G36860.2 | LIM domain-containing protein | Chr4:17358957-17361189 REVERSE LENGTH=458 | 201606; hypothetical protein PRUPE_7G147100 [Prunus persica] &gt;gi|1139761618|gb|ONH96715.1| hypothetical protein PRUPE_7G147100 [Prunus persica]; sp|Q8W4F0|DAR1_ARATH Protein DA1-related 1 OS=Arabidopsis thaliana OX=3702 GN=DAR1 PE=1 SV=3; tr|A0A251NEK2|A0A251NEK2_PRUPE Uncharacterized protein OS=Prunus pe…
17299	FvH4_1g07220	chrFvb1	-	1.98554e-07	0.000108645	-0.065	AT4G29590.1 | S-adenosyl-L-methionine-dependent methyltransferases superfamily protein | Chr4:14512736-14514404 REVERSE LENGTH=317 | 201606; PREDICTED: uncharacterized protein LOC101291956 [Fragaria vesca subsp. vesca]; tr|A0A2P6RK56|A0A2P6RK56_ROSCH Putative S-adenosyl-L-methionine-dependent methyltransferase OS=Rosa chinensis OX=74649 GN=RchiOBHm_Chr2g0093121 PE=4 SV=1
17451	FvH4_7g08470	chrFvb7	+	0.000232798	0.020775	-0.238	AT4G20960.1 | Cytidine/deoxycytidylate deaminase family protein | Chr4:11212077-11213530 FORWARD LENGTH=426 | 201606; PREDICTED: riboflavin biosynthesis protein PYRD, chloroplastic-like isoform X1 [Fragaria vesca subsp. vesca] &gt;gi|764630600|ref|XP_011469555.1| PREDICTED: riboflavin biosynthesis protein PYRD, chloroplastic-like isoform X1 [Fragaria vesca subsp. vesca]; sp|Q8GWP5|RIBD_ARATH Ribo…
17456	FvH4_4g29730	chrFvb4	-	0.000460822	0.032115	-0.214	AT1G13700.3 | 6-phosphogluconolactonase 1 | Chr1:4694475-4695600 REVERSE LENGTH=268 | 201606; PREDICTED: probable 6-phosphogluconolactonase 1 [Fragaria vesca subsp. vesca] &gt;gi|470122383|ref|XP_004297221.1| PREDICTED: probable 6-phosphogluconolactonase 1 [Fragaria vesca subsp. vesca] &gt;gi|764574703|ref|XP_011463003.1| PREDICTED: probable 6-phosphogluconolactonase 1 [Fragaria vesca subsp. vesc…
17697	FvH4_3g24630	chrFvb3	+	0.00079462	0.0484532	-0.119	AT2G27590.1 | S-adenosyl-L-methionine-dependent methyltransferases superfamily protein | Chr2:11777768-11779777 REVERSE LENGTH=372 | 201606; PREDICTED: uncharacterized protein LOC101313672 [Fragaria vesca subsp. vesca]; tr|A0A2P6QDI9|A0A2P6QDI9_ROSCH Putative S-adenosyl-L-methionine-dependent methyltransferase OS=Rosa chinensis OX=74649 GN=RchiOBHm_Chr5g0044201 PE=4 SV=1
17786	FvH4_3g36584	chrFvb3	-	2.18044e-06	0.000795401	0.3	PREDICTED: protein POLYCHOME-like [Fragaria vesca subsp. vesca]
17811	FvH4_3g25890	chrFvb3	+	3.82488e-09	5.30205e-06	-0.069	AT3G52560.1 | ubiquitin E2 variant 1D-4 | Chr3:19494678-19495954 REVERSE LENGTH=146 | 201606; PREDICTED: ubiquitin-conjugating enzyme E2 variant 1D-like [Fragaria vesca subsp. vesca]; sp|Q9SVD7|UEV1D_ARATH Ubiquitin-conjugating enzyme E2 variant 1D OS=Arabidopsis thaliana OX=3702 GN=UEV1D PE=1 SV=1; tr|A0A2P6QEA0|A0A2P6QEA0_ROSCH Putative aminoacyltransferase, E1 ubiquitin-activating enzyme OS=Ro…
17888	FvH4_3g27180	chrFvb3	+	2.63325e-07	0.000136883	-0.833	AT2G21530.1 | SMAD/FHA domain-containing protein | Chr2:9219372-9220464 FORWARD LENGTH=209 | 201606; PREDICTED: uncharacterized protein LOC101297045 isoform X3 [Fragaria vesca subsp. vesca]; tr|A0A2P6QEZ8|A0A2P6QEZ8_ROSCH Putative zeaxanthin epoxidase OS=Rosa chinensis OX=74649 GN=RchiOBHm_Chr5g0049851 PE=4 SV=1
17930	FvH4_3g27610	chrFvb3	-	0.000147638	0.0155042	-0.035	AT2G26980.4 | CBL-interacting protein kinase 3 | Chr2:11515234-11518426 REVERSE LENGTH=451 | 201606; PREDICTED: CBL-interacting serine/threonine-protein kinase 3 isoform X1 [Fragaria vesca subsp. vesca] &gt;gi|764544891|ref|XP_011459449.1| PREDICTED: CBL-interacting serine/threonine-protein kinase 3 isoform X1 [Fragaria vesca subsp. vesca]; sp|Q2V452|CIPK3_ARATH CBL-interacting serine/threonine-p…
18354	FvH4_3g31250	chrFvb3	+	0.000277938	0.0231212	-0.07	AT4G02260.4 | RELA/SPOT homolog 1 | Chr4:985451-991178 FORWARD LENGTH=868 | 201606; PREDICTED: putative GTP diphosphokinase RSH1, chloroplastic isoform X1 [Fragaria vesca subsp. vesca]; sp|P0DKG8|RSH1L_ARATH Putative GTP diphosphokinase RSH1, chloroplastic OS=Arabidopsis thaliana OX=3702 GN=RSH1 PE=1 SV=1; tr|W9R132|W9R132_9ROSA GTP pyrophosphokinase OS=Morus notabilis OX=981085 GN=L484_011127 PE…
18355	FvH4_3g31250	chrFvb3	+	0.000293879	0.0239632	-0.118	AT4G02260.4 | RELA/SPOT homolog 1 | Chr4:985451-991178 FORWARD LENGTH=868 | 201606; PREDICTED: putative GTP diphosphokinase RSH1, chloroplastic isoform X1 [Fragaria vesca subsp. vesca]; sp|P0DKG8|RSH1L_ARATH Putative GTP diphosphokinase RSH1, chloroplastic OS=Arabidopsis thaliana OX=3702 GN=RSH1 PE=1 SV=1; tr|W9R132|W9R132_9ROSA GTP pyrophosphokinase OS=Morus notabilis OX=981085 GN=L484_011127 PE…
18356	FvH4_3g31250	chrFvb3	+	2.27773e-06	0.000816566	-0.076	AT4G02260.4 | RELA/SPOT homolog 1 | Chr4:985451-991178 FORWARD LENGTH=868 | 201606; PREDICTED: putative GTP diphosphokinase RSH1, chloroplastic isoform X1 [Fragaria vesca subsp. vesca]; sp|P0DKG8|RSH1L_ARATH Putative GTP diphosphokinase RSH1, chloroplastic OS=Arabidopsis thaliana OX=3702 GN=RSH1 PE=1 SV=1; tr|W9R132|W9R132_9ROSA GTP pyrophosphokinase OS=Morus notabilis OX=981085 GN=L484_011127 PE…
18357	FvH4_3g31250	chrFvb3	+	1.08056e-05	0.00241591	-0.071	AT4G02260.4 | RELA/SPOT homolog 1 | Chr4:985451-991178 FORWARD LENGTH=868 | 201606; PREDICTED: putative GTP diphosphokinase RSH1, chloroplastic isoform X1 [Fragaria vesca subsp. vesca]; sp|P0DKG8|RSH1L_ARATH Putative GTP diphosphokinase RSH1, chloroplastic OS=Arabidopsis thaliana OX=3702 GN=RSH1 PE=1 SV=1; tr|W9R132|W9R132_9ROSA GTP pyrophosphokinase OS=Morus notabilis OX=981085 GN=L484_011127 PE…
18447	FvH4_3g32190	chrFvb3	-	2.2924e-05	0.00423552	-0.117	AT5G60690.1 | Homeobox-leucine zipper family protein / lipid-binding START domain-containing protein | Chr5:24397734-24401933 FORWARD LENGTH=842 | 201606; PREDICTED: homeobox-leucine zipper protein REVOLUTA [Fragaria vesca subsp. vesca]; sp|Q9SE43|REV_ARATH Homeobox-leucine zipper protein REVOLUTA OS=Arabidopsis thaliana OX=3702 GN=REV PE=1 SV=2; tr|A0A2P6QH91|A0A2P6QH91_ROSCH Putative transcript…
18502	FvH4_5g15190	chrFvb5	-	9.77649e-05	0.0114924	0.026	AT3G47690.1 | microtubule end binding protein EB1A | Chr3:17581353-17583346 FORWARD LENGTH=276 | 201606; PREDICTED: microtubule-associated protein RP/EB family member 1A isoform X1 [Fragaria vesca subsp. vesca]; sp|Q7XJ60|EB1A_ARATH Microtubule-associated protein RP/EB family member 1A OS=Arabidopsis thaliana OX=3702 GN=EB1A PE=1 SV=1; tr|A0A2P6P2I9|A0A2P6P2I9_ROSCH Putative microtubule-associate…
18663	FvH4_5g28160	chrFvb5	+	0.00069581	0.0443803	-0.168	AT2G43235.1 | phosphoribosylformylglycinamidine synthase | Chr2:17968910-17970822 REVERSE LENGTH=437 | 201606; PREDICTED: uncharacterized protein LOC101306137 [Fragaria vesca subsp. vesca] &gt;gi|764588601|ref|XP_011464913.1| PREDICTED: uncharacterized protein LOC101306137 [Fragaria vesca subsp. vesca] &gt;gi|764588604|ref|XP_011464914.1| PREDICTED: uncharacterized protein LOC101306137 [Fragaria …
18732	FvH4_4g30420	chrFvb4	+	9.02052e-05	0.0109049	-0.338	AT5G61240.1 | Leucine-rich repeat (LRR) family protein | Chr5:24629485-24631958 FORWARD LENGTH=326 | 201606; PREDICTED: probable leucine-rich repeat receptor-like protein kinase At1g35710 [Fragaria vesca subsp. vesca] &gt;gi|764574951|ref|XP_011463033.1| PREDICTED: probable leucine-rich repeat receptor-like protein kinase At1g35710 [Fragaria vesca subsp. vesca]; sp|Q9SRL7|RLP35_ARATH Receptor-lik…
18733	FvH4_4g30420	chrFvb4	+	0.000109386	0.0123044	-0.353	AT5G61240.1 | Leucine-rich repeat (LRR) family protein | Chr5:24629485-24631958 FORWARD LENGTH=326 | 201606; PREDICTED: probable leucine-rich repeat receptor-like protein kinase At1g35710 [Fragaria vesca subsp. vesca] &gt;gi|764574951|ref|XP_011463033.1| PREDICTED: probable leucine-rich repeat receptor-like protein kinase At1g35710 [Fragaria vesca subsp. vesca]; sp|Q9SRL7|RLP35_ARATH Receptor-lik…
18762	FvH4_7g09580	chrFvb7	-	0.000190169	0.0184558	-0.047	AT5G22060.1 | DNAJ homologue 2 | Chr5:7303798-7305668 REVERSE LENGTH=419 | 201606; PREDICTED: dnaJ protein homolog 2-like [Fragaria vesca subsp. vesca]; sp|Q0JB88|DJA6_ORYSJ Chaperone protein dnaJ A6 OS=Oryza sativa subsp. japonica OX=39947 GN=DJA6 PE=1 SV=1; tr|A0A2P6SF16|A0A2P6SF16_ROSCH Putative chaperone DnaJ OS=Rosa chinensis OX=74649 GN=RchiOBHm_Chr1g0346511 PE=4 SV=1
18930	FvH4_3g39400	chrFvb3	+	0.000253116	0.0215698	0.094	AT5G58510.1 | Rab3 GTPase-activating protein catalytic protein | Chr5:23648287-23654421 REVERSE LENGTH=963 | 201606; PREDICTED: rab3 GTPase-activating protein catalytic subunit [Fragaria vesca subsp. vesca]; sp|Q80UJ7|RB3GP_MOUSE Rab3 GTPase-activating protein catalytic subunit OS=Mus musculus OX=10090 GN=Rab3gap1 PE=1 SV=4; tr|A0A2P6QKA3|A0A2P6QKA3_ROSCH Putative Rab3 GTPase-activating protein c…
18964	FvH4_3g40050	chrFvb3	+	4.83053e-05	0.0074401	-0.531	AT2G40435.1 | transcription factor SCREAM-like protein | Chr2:16887048-16888407 FORWARD LENGTH=158 | 201606; tr|A0A2P6QKL8|A0A2P6QKL8_ROSCH Putative transcription factor bHLH family OS=Rosa chinensis OX=74649 GN=RchiOBHm_Chr5g0072201 PE=4 SV=1; transcription factor SCREAM2-like [Rosa chinensis]
19071	FvH4_3g41720	chrFvb3	+	0.000185505	0.0184558	0.181	AT4G26470.1 | Calcium-binding EF-hand family protein | Chr4:13371377-13372343 FORWARD LENGTH=231 | 201606; PREDICTED: probable calcium-binding protein CML21 [Fragaria vesca subsp. vesca] &gt;gi|764563110|ref|XP_011461556.1| PREDICTED: probable calcium-binding protein CML21 [Fragaria vesca subsp. vesca] &gt;gi|764563115|ref|XP_011461557.1| PREDICTED: probable calcium-binding protein CML21 [Fragari…
19104	FvH4_3g06340	chrFvb3	-	3.18639e-07	0.000161597	-0.023	AT1G29390.1 | cold regulated 314 thylakoid membrane 2 | Chr1:10286409-10287878 REVERSE LENGTH=226 | 201606; PREDICTED: cold-regulated 413 inner membrane protein 2, chloroplastic-like isoform X2 [Fragaria vesca subsp. vesca]; sp|F4I1G5|CRIM2_ARATH Cold-regulated 413 inner membrane protein 2, chloroplastic OS=Arabidopsis thaliana OX=3702 GN=COR413IM2 PE=1 SV=1; tr|A0A2P6Q596|A0A2P6Q596_ROSCH Putati…
19198	FvH4_3g42960	chrFvb3	+	0.000390353	0.0283798	0.184	AT3G13180.1 | NOL1/NOP2/sun family protein / antitermination NusB domain-containing protein | Chr3:4236326-4239966 REVERSE LENGTH=523 | 201606; PREDICTED: probable 28S rRNA (cytosine-C(5))-methyltransferase isoform X1 [Fragaria vesca subsp. vesca] &gt;gi|764565865|ref|XP_011461881.1| PREDICTED: probable 28S rRNA (cytosine-C(5))-methyltransferase isoform X1 [Fragaria vesca subsp. vesca]; sp|P94464…
19267	FvH4_1g28100	chrFvb1	+	0.000119077	0.0129632	-0.239	AT2G45320.1 | polyphosphatidylinositol phosphatase | Chr2:18684182-18686107 REVERSE LENGTH=392 | 201606; tr|A0A2P6RHN2|A0A2P6RHN2_ROSCH Putative nucleotide-diphospho-sugar transferase OS=Rosa chinensis OX=74649 GN=RchiOBHm_Chr3g0497141 PE=4 SV=1; uncharacterized protein LOC112191470 [Rosa chinensis] &gt;gi|1358171460|gb|PRQ45936.1| putative nucleotide-diphospho-sugar transferase [Rosa chinensis]
19269	FvH4_1g28100	chrFvb1	+	5.31023e-05	0.00776506	0.12	AT2G45320.1 | polyphosphatidylinositol phosphatase | Chr2:18684182-18686107 REVERSE LENGTH=392 | 201606; tr|A0A2P6RHN2|A0A2P6RHN2_ROSCH Putative nucleotide-diphospho-sugar transferase OS=Rosa chinensis OX=74649 GN=RchiOBHm_Chr3g0497141 PE=4 SV=1; uncharacterized protein LOC112191470 [Rosa chinensis] &gt;gi|1358171460|gb|PRQ45936.1| putative nucleotide-diphospho-sugar transferase [Rosa chinensis]
19341	FvH4_3g40440	chrFvb3	+	6.97437e-06	0.0018592	-0.526	AT1G06900.1 | Insulinase (Peptidase family M16) family protein | Chr1:2115155-2120635 REVERSE LENGTH=1024 | 201606; PREDICTED: insulin-degrading enzyme-like [Fragaria vesca subsp. vesca]; sp|F4HNU6|NRDC_ARATH Nardilysin-like OS=Arabidopsis thaliana OX=3702 GN=At1g06900 PE=2 SV=1; tr|A0A2P6QKU3|A0A2P6QKU3_ROSCH Putative insulysin OS=Rosa chinensis OX=74649 GN=RchiOBHm_Chr5g0073041 PE=3 SV=1
19501	FvH4_7g22003	chrFvb7	-	0.000487564	0.0335693	0.121	AT3G14460.1 | LRR and NB-ARC domains-containing disease resistance protein | Chr3:4851990-4856264 REVERSE LENGTH=1424 | 201606; PREDICTED: putative disease resistance protein RGA3 [Fragaria vesca subsp. vesca] &gt;gi|764632761|ref|XP_011469798.1| PREDICTED: putative disease resistance protein RGA3 [Fragaria vesca subsp. vesca] &gt;gi|764632765|ref|XP_011469799.1| PREDICTED: putative disease resis…
19525	FvH4_4g01220	chrFvb4	-	0.000328121	0.0257457	-0.264	PREDICTED: uncharacterized protein LOC101309564 isoform X1 [Fragaria vesca subsp. vesca] &gt;gi|764611331|ref|XP_011467580.1| PREDICTED: uncharacterized protein LOC101309564 isoform X1 [Fragaria vesca subsp. vesca]
19754	FvH4_4g05250	chrFvb4	+	0.000324211	0.0255353	0.589	AT4G13550.2 | putative triglyceride lipase | Chr4:7871251-7876877 REVERSE LENGTH=854 | 201606; PREDICTED: uncharacterized protein LOC101295618 isoform X1 [Fragaria vesca subsp. vesca]; sp|Q0CBM7|FAEA_ASPTN Probable feruloyl esterase A OS=Aspergillus terreus (strain NIH 2624 / FGSC A1156) OX=341663 GN=faeA PE=3 SV=1; tr|A0A2P6QRP4|A0A2P6QRP4_ROSCH Putative feruloyl esterase OS=Rosa chinensis OX=74…
19823	FvH4_3g04740	chrFvb3	-	0.000401172	0.0287641	-0.038	AT4G21660.1 | proline-rich spliceosome-associated (PSP) family protein | Chr4:11506259-11509772 REVERSE LENGTH=584 | 201606; PREDICTED: splicing factor 3B subunit 2 isoform X1 [Fragaria vesca subsp. vesca]; sp|Q13435|SF3B2_HUMAN Splicing factor 3B subunit 2 OS=Homo sapiens OX=9606 GN=SF3B2 PE=1 SV=2; tr|A0A2P6Q3W2|A0A2P6Q3W2_ROSCH Putative PSP, proline-rich OS=Rosa chinensis OX=74649 GN=RchiOBHm_…
19931	FvH4_6g05890	chrFvb6	-	2.72417e-05	0.0046813	-0.162	AT4G04180.1 | P-loop containing nucleoside triphosphate hydrolases superfamily protein | Chr4:2020471-2023673 FORWARD LENGTH=600 | 201606; PREDICTED: vacuolar protein sorting-associated protein 4B-like [Fragaria vesca subsp. vesca]; sp|Q8TX03|PAN_METKA Proteasome-activating nucleotidase OS=Methanopyrus kandleri (strain AV19 / DSM 6324 / JCM 9639 / NBRC 100938) OX=190192 GN=pan PE=3 SV=1; tr|A0A2P…
20169	FvH4_4g11450	chrFvb4	+	5.56583e-05	0.00792674	-0.148	AT1G26665.1 | Mediator complex%2C subunit Med10 | Chr1:9214510-9215426 FORWARD LENGTH=189 | 201606; PREDICTED: mediator of RNA polymerase II transcription subunit 10b isoform X1 [Fragaria vesca subsp. vesca]; sp|F4HPA7|MD10B_ARATH Mediator of RNA polymerase II transcription subunit 10b OS=Arabidopsis thaliana OX=3702 GN=MED10B PE=1 SV=1; tr|A0A2P6SBV7|A0A2P6SBV7_ROSCH Mediator of RNA polymerase I…
20182	FvH4_4g28670	chrFvb4	-	0.000691212	0.0442227	-0.667	AT1G13570.3 | F-box/RNI-like superfamily protein | Chr1:4642528-4643930 REVERSE LENGTH=416 | 201606; PREDICTED: F-box/FBD/LRR-repeat protein At1g13570 [Fragaria vesca subsp. vesca] &gt;gi|764574340|ref|XP_011462959.1| PREDICTED: F-box/FBD/LRR-repeat protein At1g13570 [Fragaria vesca subsp. vesca]; sp|Q9FZ70|FDL1_ARATH F-box/FBD/LRR-repeat protein At1g13570 OS=Arabidopsis thaliana OX=3702 GN=At1g1…
20285	FvH4_4g12570	chrFvb4	-	1.89586e-06	0.00071674	-0.313	AT5G15220.2 | Ribosomal protein L27 family protein | Chr5:4941466-4942133 REVERSE LENGTH=154 | 201606; PREDICTED: 50S ribosomal protein L27, chloroplastic-like [Fragaria vesca subsp. vesca] &gt;gi|470122023|ref|XP_004297055.1| PREDICTED: 50S ribosomal protein L27, chloroplastic-like [Fragaria vesca subsp. vesca]; sp|Q87SU3|RL27_VIBPA 50S ribosomal protein L27 OS=Vibrio parahaemolyticus serotype O…
20406	FvH4_5g02171	chrFvb5	+	0.00079336	0.0484532	0.036	AT4G11600.1 | glutathione peroxidase 6 | Chr4:7010021-7011330 REVERSE LENGTH=232 | 201606; PREDICTED: probable phospholipid hydroperoxide glutathione peroxidase [Fragaria vesca subsp. vesca]; sp|O48646|GPX6_ARATH Probable phospholipid hydroperoxide glutathione peroxidase 6, mitochondrial OS=Arabidopsis thaliana OX=3702 GN=GPX6 PE=2 SV=2; tr|A0A2P6P710|A0A2P6P710_ROSCH Glutathione peroxidase OS=Ro…
20427	FvH4_6g35330	chrFvb6	-	1.76791e-07	9.93519e-05	-0.168	AT1G54070.1 | Dormancy/auxin associated family protein | Chr1:20182683-20183242 FORWARD LENGTH=123 | 201606; PREDICTED: auxin-repressed 12.5 kDa protein isoform X2 [Fragaria vesca subsp. vesca]; sp|F4HV65|DRMH4_ARATH Dormancy-associated protein homolog 4 OS=Arabidopsis thaliana OX=3702 GN=At1g54070 PE=3 SV=1; tr|A0A2P6RYZ0|A0A2P6RYZ0_ROSCH Putative dormancy/auxin associated protein OS=Rosa chinen…
20509	FvH4_2g09870	chrFvb2	-	6.81173e-07	0.0003219	0.461	PREDICTED: uncharacterized protein LOC101294779 isoform X1 [Fragaria vesca subsp. vesca]; tr|A0A2P6RE58|A0A2P6RE58_ROSCH Uncharacterized protein OS=Rosa chinensis OX=74649 GN=RchiOBHm_Chr3g0482351 PE=4 SV=1
20676	FvH4_4g16440	chrFvb4	+	3.66816e-06	0.00123019	-0.048	AT3G51010.1 | protein translocase subunit | Chr3:18946880-18948048 REVERSE LENGTH=188 | 201606; PREDICTED: uncharacterized protein LOC101308074 [Fragaria vesca subsp. vesca] &gt;gi|470121406|ref|XP_004296761.1| PREDICTED: uncharacterized protein LOC101308074 [Fragaria vesca subsp. vesca] &gt;gi|764571360|ref|XP_011462661.1| PREDICTED: uncharacterized protein LOC101308074 [Fragaria vesca subsp. ve…
20677	FvH4_4g16440	chrFvb4	+	9.18228e-05	0.0110362	-0.074	AT3G51010.1 | protein translocase subunit | Chr3:18946880-18948048 REVERSE LENGTH=188 | 201606; PREDICTED: uncharacterized protein LOC101308074 [Fragaria vesca subsp. vesca] &gt;gi|470121406|ref|XP_004296761.1| PREDICTED: uncharacterized protein LOC101308074 [Fragaria vesca subsp. vesca] &gt;gi|764571360|ref|XP_011462661.1| PREDICTED: uncharacterized protein LOC101308074 [Fragaria vesca subsp. ve…
20683	FvH4_1g02820	chrFvb1	-	1.57212e-06	0.000628634	0.174	AT3G33530.1 | Transducin family protein / WD-40 repeat family protein | Chr3:14085354-14093449 FORWARD LENGTH=1345 | 201606; PREDICTED: WD repeat-containing protein 11 [Fragaria vesca subsp. vesca]; sp|Q9BZH6|WDR11_HUMAN WD repeat-containing protein 11 OS=Homo sapiens OX=9606 GN=WDR11 PE=1 SV=1; tr|A0A2P6RIT1|A0A2P6RIT1_ROSCH Putative transcription factor WD40-like family OS=Rosa chinensis OX=746…
20839	FvH4_7g03660	chrFvb7	-	0.00042098	0.0299775	0.321	AT5G03050.2 | knotted 1-binding protein | Chr5:715302-715983 REVERSE LENGTH=140 | 201606; PREDICTED: uncharacterized protein LOC101296232 [Fragaria vesca subsp. vesca]; tr|A0A2P6RZD4|A0A2P6RZD4_ROSCH Uncharacterized protein OS=Rosa chinensis OX=74649 GN=RchiOBHm_Chr2g0148291 PE=4 SV=1
20855	FvH4_1g10740	chrFvb1	+	0.000226936	0.020516	0.198	AT4G35730.1 | Regulator of Vps4 activity in the MVB pathway protein | Chr4:16931111-16933241 FORWARD LENGTH=466 | 201606; PREDICTED: uncharacterized protein LOC101305976 [Fragaria vesca subsp. vesca]; sp|Q54I39|IST1L_DICDI IST1-like protein OS=Dictyostelium discoideum OX=44689 GN=DDB_G0289029 PE=3 SV=1; tr|A0A2P6RLG4|A0A2P6RLG4_ROSCH Putative vacuolar protein sorting-associated protein Ist1 OS=Ro…
20877	FvH4_4g21690	chrFvb4	+	0.000344393	0.0264242	0.092	AT1G48310.2 | chromatin remodeling factor18 | Chr1:17848620-17853731 REVERSE LENGTH=678 | 201606; PREDICTED: SWI/SNF-related matrix-associated actin-dependent regulator of chromatin subfamily A-like protein 1 isoform X1 [Fragaria vesca subsp. vesca] &gt;gi|764573491|ref|XP_011462869.1| PREDICTED: SWI/SNF-related matrix-associated actin-dependent regulator of chromatin subfamily A-like protein 1 i…
20926	FvH4_5g11892	chrFvb5	+	0.000117636	0.0128737	-0.189	AT1G67060.1 | peptidase M50B-like protein | Chr1:25036729-25039123 FORWARD LENGTH=234 | 201606; PREDICTED: uncharacterized protein LOC101293594 [Fragaria vesca subsp. vesca] &gt;gi|764592623|ref|XP_011465384.1| PREDICTED: uncharacterized protein LOC101293594 [Fragaria vesca subsp. vesca] &gt;gi|764592629|ref|XP_011465385.1| PREDICTED: uncharacterized protein LOC101293594 [Fragaria vesca subsp. ve…
21034	FvH4_4g20600	chrFvb4	+	0.000576476	0.0386667	-0.497
21232	FvH4_4g25541	chrFvb4	+	4.7372e-05	0.00735079	0.136	AT1G70620.3 | cyclin-like protein | Chr1:26626634-26630777 FORWARD LENGTH=957 | 201606; PREDICTED: uncharacterized protein LOC101307368 [Fragaria vesca subsp. vesca]; tr|A0A2P6R129|A0A2P6R129_ROSCH Putative PNN-interacting serine/arginine-rich protein OS=Rosa chinensis OX=74649 GN=RchiOBHm_Chr4g0432951 PE=4 SV=1
21326	FvH4_4g27140	chrFvb4	-	1.67753e-09	3.48809e-06	0.347	hypothetical protein RchiOBHm_Chr2g0163701 [Rosa chinensis]; tr|A0A2P6S3C3|A0A2P6S3C3_ROSCH Uncharacterized protein OS=Rosa chinensis OX=74649 GN=RchiOBHm_Chr2g0163701 PE=4 SV=1
21370	FvH4_4g27840	chrFvb4	-	0.000815108	0.049269	0.18	PREDICTED: uncharacterized protein LOC101311666 isoform X1 [Fragaria vesca subsp. vesca]; tr|A0A2P6SBK0|A0A2P6SBK0_ROSCH Uncharacterized protein OS=Rosa chinensis OX=74649 GN=RchiOBHm_Chr1g0331431 PE=4 SV=1
21372	FvH4_4g27840	chrFvb4	-	0.000426899	0.0302953	0.225	PREDICTED: uncharacterized protein LOC101311666 isoform X1 [Fragaria vesca subsp. vesca]; tr|A0A2P6SBK0|A0A2P6SBK0_ROSCH Uncharacterized protein OS=Rosa chinensis OX=74649 GN=RchiOBHm_Chr1g0331431 PE=4 SV=1
21373	FvH4_4g27840	chrFvb4	-	0.000553651	0.0375882	0.211	PREDICTED: uncharacterized protein LOC101311666 isoform X1 [Fragaria vesca subsp. vesca]; tr|A0A2P6SBK0|A0A2P6SBK0_ROSCH Uncharacterized protein OS=Rosa chinensis OX=74649 GN=RchiOBHm_Chr1g0331431 PE=4 SV=1
21531	FvH4_4g31970	chrFvb4	+	0.000109475	0.0123044	0.213	AT2G02710.2 | PAS/LOV protein B | Chr2:758812-760608 REVERSE LENGTH=397 | 201606; PREDICTED: protein TWIN LOV 1 isoform X3 [Fragaria vesca subsp. vesca]; sp|O64511|TLOV1_ARATH Protein TWIN LOV 1 OS=Arabidopsis thaliana OX=3702 GN=TLP1 PE=1 SV=2; tr|A0A126WZ81|A0A126WZ81_9ROSA Putative LOV domain-containing protein OS=Rosa palustris OX=267247 PE=2 SV=1
21701	FvH4_4g34140	chrFvb4	+	0.000106548	0.0121278	-0.059	AT1G60490.1 | vacuolar protein sorting 34 | Chr1:22285792-22290190 REVERSE LENGTH=814 | 201606; PREDICTED: phosphatidylinositol 3-kinase, root isoform [Fragaria vesca subsp. vesca]; sp|P42347|PI3K1_SOYBN Phosphatidylinositol 3-kinase, root isoform OS=Glycine max OX=3847 PE=2 SV=1; tr|A0A2P6R3V9|A0A2P6R3V9_ROSCH Putative phosphatidylinositol 3-kinase OS=Rosa chinensis OX=74649 GN=RchiOBHm_Chr4g044…
21731	FvH4_4g34820	chrFvb4	-	1.89695e-05	0.00379263	-0.46	AT1G23890.2 | NHL domain-containing protein | Chr1:8438900-8440803 REVERSE LENGTH=400 | 201606; PREDICTED: uncharacterized protein LOC101313505 isoform X1 [Fragaria vesca subsp. vesca]; tr|A0A2P6R427|A0A2P6R427_ROSCH Putative transcription factor WD40-like family OS=Rosa chinensis OX=74649 GN=RchiOBHm_Chr4g0444161 PE=4 SV=1
21745	FvH4_4g35220	chrFvb4	-	0.000436607	0.0308788	-0.097	AT1G70150.1 | zinc ion binding protein | Chr1:26416898-26419521 FORWARD LENGTH=374 | 201606; PREDICTED: zinc finger MYND domain-containing protein 15 isoform X1 [Fragaria vesca subsp. vesca]; sp|Q8C0R7|ZMY15_MOUSE Zinc finger MYND domain-containing protein 15 OS=Mus musculus OX=10090 GN=Zmynd15 PE=1 SV=1; tr|A0A2P6R472|A0A2P6R472_ROSCH Putative Zinc finger, MYND-type OS=Rosa chinensis OX=74649 GN…
21750	FvH4_2g12780	chrFvb2	-	0.000247593	0.0214508	-0.251	AT1G34150.1 | Pseudouridine synthase family protein | Chr1:12436086-12439237 FORWARD LENGTH=446 | 201606; PREDICTED: LOW QUALITY PROTEIN: tRNA pseudouridine(38/39) synthase [Fragaria vesca subsp. vesca]; sp|Q9BZE2|PUS3_HUMAN tRNA pseudouridine(38/39) synthase OS=Homo sapiens OX=9606 GN=PUS3 PE=1 SV=3; tr|A0A2P6PRI2|A0A2P6PRI2_ROSCH tRNA pseudouridine synthase OS=Rosa chinensis OX=74649 GN=RchiOBH…
22015	FvH4_5g02820	chrFvb5	-	3.25441e-10	9.66699e-07	-0.211	AT4G35785.2 | RNA-binding (RRM/RBD/RNP motifs) family protein | Chr4:16953211-16955127 REVERSE LENGTH=239 | 201606; PREDICTED: serine/arginine-rich splicing factor SR45a-like isoform X1 [Fragaria vesca subsp. vesca]; sp|Q84TH4|SR45A_ARATH Serine/arginine-rich splicing factor SR45a OS=Arabidopsis thaliana OX=3702 GN=SR45A PE=1 SV=1; tr|A0A2P6P6U6|A0A2P6P6U6_ROSCH Putative nucleotide-binding alpha-…
22016	FvH4_5g02820	chrFvb5	-	6.06704e-05	0.00841013	0.025	AT4G35785.2 | RNA-binding (RRM/RBD/RNP motifs) family protein | Chr4:16953211-16955127 REVERSE LENGTH=239 | 201606; PREDICTED: serine/arginine-rich splicing factor SR45a-like isoform X1 [Fragaria vesca subsp. vesca]; sp|Q84TH4|SR45A_ARATH Serine/arginine-rich splicing factor SR45a OS=Arabidopsis thaliana OX=3702 GN=SR45A PE=1 SV=1; tr|A0A2P6P6U6|A0A2P6P6U6_ROSCH Putative nucleotide-binding alpha-…
22235	FvH4_7g04260	chrFvb7	+	0.000541822	0.0370596	0.297	PREDICTED: uncharacterized protein LOC101305115 [Fragaria vesca subsp. vesca]; sp|P50846|ALKH_BACSU KHG/KDPG aldolase OS=Bacillus subtilis (strain 168) OX=224308 GN=kdgA PE=2 SV=1; tr|A0A2P6SAU6|A0A2P6SAU6_ROSCH Putative 4-hydroxy-2-oxoglutarate aldolase OS=Rosa chinensis OX=74649 GN=RchiOBHm_Chr1g0328821 PE=4 SV=1
22336	FvH4_1g17850	chrFvb1	-	0.000346106	0.026458	-0.043	AT5G67610.1 | transmembrane protein (DUF2215) | Chr5:26961224-26963614 REVERSE LENGTH=486 | 201606; PREDICTED: uncharacterized protein LOC101290896 isoform X2 [Fragaria vesca subsp. vesca]; tr|A0A2P6RP96|A0A2P6RP96_ROSCH Putative NEMP family protein OS=Rosa chinensis OX=74649 GN=RchiOBHm_Chr2g0108281 PE=4 SV=1
22352	FvH4_7g15250	chrFvb7	-	0.000250932	0.0215604	-0.482
22387	FvH4_3g23170	chrFvb3	-	2.31073e-05	0.00423552	0.169	AT1G50730.3 | hypothetical protein | Chr1:18795275-18802098 FORWARD LENGTH=909 | 201606; PREDICTED: UPF0505 protein C16orf62 homolog isoform X2 [Fragaria vesca subsp. vesca]; sp|A4VCH4|CP062_DANRE UPF0505 protein C16orf62 homolog OS=Danio rerio OX=7955 GN=zgc:163107 PE=2 SV=1; tr|A0A2P6QCM2|A0A2P6QCM2_ROSCH Putative vacuolar protein sorting-associated protein OS=Rosa chinensis OX=74649 GN=RchiOBH…
22393	FvH4_5g11690	chrFvb5	-	1.92124e-05	0.00380461	0.034	AT4G23980.2 | auxin response factor 9 | Chr4:12451592-12454737 FORWARD LENGTH=636 | 201606; PREDICTED: auxin response factor 9 isoform X1 [Fragaria vesca subsp. vesca]; sp|Q9XED8|ARFI_ARATH Auxin response factor 9 OS=Arabidopsis thaliana OX=3702 GN=ARF9 PE=1 SV=1; tr|A0A2P6P3W5|A0A2P6P3W5_ROSCH Auxin response factor OS=Rosa chinensis OX=74649 GN=RchiOBHm_Chr7g0186081 PE=3 SV=1
22452	FvH4_5g12730	chrFvb5	-	8.18092e-06	0.00195828	-0.08	AT1G73960.1 | TBP-associated factor 2 | Chr1:27805173-27814433 REVERSE LENGTH=1390 | 201606; PREDICTED: transcription initiation factor TFIID subunit 2 [Fragaria vesca subsp. vesca]; sp|Q8LPF0|TAF2_ARATH Transcription initiation factor TFIID subunit 2 OS=Arabidopsis thaliana OX=3702 GN=TAF2 PE=2 SV=1; tr|A0A2P6P3H2|A0A2P6P3H2_ROSCH Putative peptidase M1, membrane alanine aminopeptidase OS=Rosa ch…
22506	FvH4_5g13620	chrFvb5	+	0.000461808	0.032115	0.336	AT1G18600.1 | RHOMBOID-like protein 12 | Chr1:6400647-6402587 FORWARD LENGTH=336 | 201606; PREDICTED: uncharacterized protein LOC101296673 [Fragaria vesca subsp. vesca] &gt;gi|764583596|ref|XP_011464297.1| PREDICTED: uncharacterized protein LOC101296673 [Fragaria vesca subsp. vesca]; sp|Q9FZ81|RBL12_ARATH RHOMBOID-like protein 12, mitochondrial OS=Arabidopsis thaliana OX=3702 GN=RBL12 PE=2 SV=1; …
22554	FvH4_5g14510	chrFvb5	+	0.000297863	0.0240991	-0.578	AT1G18660.3 | zinc finger (C3HC4-type RING finger) family protein | Chr1:6421433-6425565 FORWARD LENGTH=486 | 201606; PREDICTED: probable receptor-like protein kinase At5g61350 [Fragaria vesca subsp. vesca]; sp|D3YY23|LONF1_MOUSE LON peptidase N-terminal domain and RING finger protein 1 OS=Mus musculus OX=10090 GN=Lonrf1 PE=1 SV=2; tr|A0A2P6P2T2|A0A2P6P2T2_ROSCH Putative transcription factor C2H2…
22584	FvH4_5g15170	chrFvb5	+	0.00027765	0.0231212	-0.272	AT1G74530.3 | transmembrane protein | Chr1:28009723-28012044 REVERSE LENGTH=314 | 201606; PREDICTED: uncharacterized protein LOC101309730 isoform X1 [Fragaria vesca subsp. vesca]; tr|A0A2P6P2J4|A0A2P6P2J4_ROSCH Uncharacterized protein OS=Rosa chinensis OX=74649 GN=RchiOBHm_Chr7g0181011 PE=4 SV=1

## Sheet: Sheet2
Sheet name	Sheet2
Description	Genes with A5SS in Asexual reproduction of ICE2
Table showing geneID, chromosome, strand, P valuem, FDR, inclusive level difference, and annotation of Genes with A5SS event.
ID	GeneID	chr	strand	PValue	FDR	IncLevelDifference	Annotation
138	FvH4_7g02120	chrFvb7	-	0.000111135	0.014713	-0.555	AT4G20740.1 | Pentatricopeptide repeat (PPR-like) superfamily protein | Chr4:11126151-11128334 FORWARD LENGTH=727 | 201606; PREDICTED: pentatricopeptide repeat-containing protein At4g20740 [Fragaria vesca subsp. vesca] &gt;gi|764603847|ref|XP_011466828.1| PREDICTED: pentatricopeptide repeat-containing protein At4g20740 [Fragaria vesca subsp. vesca] &gt;gi|764603853|ref|XP_011466829.1| PREDICTED: …
139	FvH4_7g02120	chrFvb7	-	0.00018831	0.0222284	-0.444	AT4G20740.1 | Pentatricopeptide repeat (PPR-like) superfamily protein | Chr4:11126151-11128334 FORWARD LENGTH=727 | 201606; PREDICTED: pentatricopeptide repeat-containing protein At4g20740 [Fragaria vesca subsp. vesca] &gt;gi|764603847|ref|XP_011466828.1| PREDICTED: pentatricopeptide repeat-containing protein At4g20740 [Fragaria vesca subsp. vesca] &gt;gi|764603853|ref|XP_011466829.1| PREDICTED: …
146	FvH4_7g01640	chrFvb7	+	0.000314036	0.0316761	0.115	AT5G15920.1 | structural maintenance of chromosomes 5 | Chr5:5196210-5199559 FORWARD LENGTH=1053 | 201606; PREDICTED: structural maintenance of chromosomes protein 5 isoform X2 [Fragaria vesca subsp. vesca]; sp|Q9LFS8|SMC5_ARATH Structural maintenance of chromosomes protein 5 OS=Arabidopsis thaliana OX=3702 GN=SMC5 PE=2 SV=1; tr|A0A2P6S7Z6|A0A2P6S7Z6_ROSCH Putative structural maintenance of chrom…
168	FvH4_7g22710	chrFvb7	+	0.000517432	0.0450426	0.194	AT5G13820.2 | telomeric DNA binding protein 1 | Chr5:4461694-4464355 FORWARD LENGTH=640 | 201606; PREDICTED: telomere repeat-binding protein 4 [Fragaria vesca subsp. vesca]; sp|Q9FFY9|TRP4_ARATH Telomere repeat-binding protein 4 OS=Arabidopsis thaliana OX=3702 GN=TRP4 PE=1 SV=1; tr|A0A2P6SKM8|A0A2P6SKM8_ROSCH Putative transcription factor MYB-HB-like family OS=Rosa chinensis OX=74649 GN=RchiOBHm_…
169	FvH4_7g22710	chrFvb7	+	0.000516877	0.0450426	0.061	AT5G13820.2 | telomeric DNA binding protein 1 | Chr5:4461694-4464355 FORWARD LENGTH=640 | 201606; PREDICTED: telomere repeat-binding protein 4 [Fragaria vesca subsp. vesca]; sp|Q9FFY9|TRP4_ARATH Telomere repeat-binding protein 4 OS=Arabidopsis thaliana OX=3702 GN=TRP4 PE=1 SV=1; tr|A0A2P6SKM8|A0A2P6SKM8_ROSCH Putative transcription factor MYB-HB-like family OS=Rosa chinensis OX=74649 GN=RchiOBHm_…
198	FvH4_6g45330	chrFvb6	+	3.33585e-07	0.000240293	0.284	AT5G38690.2 | Zinc-finger domain of monoamine-oxidase A repressor R1 protein | Chr5:15479424-15482992 REVERSE LENGTH=572 | 201606; PREDICTED: uncharacterized protein LOC101307718 [Fragaria vesca subsp. vesca]; sp|Q96GN5|CDA7L_HUMAN Cell division cycle-associated 7-like protein OS=Homo sapiens OX=9606 GN=CDCA7L PE=1 SV=2; tr|A0A2P6S387|A0A2P6S387_ROSCH Putative transcription factor C2H2 family OS=…
260	FvH4_6g32960	chrFvb6	-	0.000434328	0.0401943	0.123	AT1G51720.3 | Amino acid dehydrogenase family protein | Chr1:19181741-19186297 FORWARD LENGTH=637 | 201606; PREDICTED: NADP-specific glutamate dehydrogenase [Fragaria vesca subsp. vesca]; sp|P28724|DHE4_GIAIN NADP-specific glutamate dehydrogenase OS=Giardia intestinalis OX=5741 PE=2 SV=1; tr|A0A2P6RXW7|A0A2P6RXW7_ROSCH Putative glutamate dehydrogenase (NADP(+)) OS=Rosa chinensis OX=74649 GN=RchiO…
293	FvH4_6g29301	chrFvb6	-	3.51008e-12	1.6729e-08	0.195	AT3G18430.3 | Calcium-binding EF-hand family protein | Chr3:6326180-6327476 FORWARD LENGTH=175 | 201606; PREDICTED: calcineurin subunit B-like [Fragaria vesca subsp. vesca] &gt;gi|764606250|ref|XP_011467059.1| PREDICTED: calcineurin subunit B-like [Fragaria vesca subsp. vesca]; sp|P42322|CANB1_NAEGR Calcineurin subunit B OS=Naegleria gruberi OX=5762 GN=CNB1 PE=3 SV=1; tr|A0A2P6RVU5|A0A2P6RVU5_ROS…
325	FvH4_6g38440	chrFvb6	-	0.000262566	0.02828	-0.19	PREDICTED: uncharacterized protein LOC101309564 isoform X1 [Fragaria vesca subsp. vesca] &gt;gi|764611331|ref|XP_011467580.1| PREDICTED: uncharacterized protein LOC101309564 isoform X1 [Fragaria vesca subsp. vesca]; tr|A0A2P6RJU2|A0A2P6RJU2_ROSCH Uncharacterized protein OS=Rosa chinensis OX=74649 GN=RchiOBHm_Chr2g0091701 PE=4 SV=1
427	FvH4_6g06290	chrFvb6	-	4.85177e-05	0.00859131	0.137	AT1G09060.2 | JmjC domain protein JMJ24 | Chr1:2921235-2925212 REVERSE LENGTH=930 | 201606; PREDICTED: lysine-specific demethylase JMJ25 isoform X1 [Fragaria vesca subsp. vesca]; sp|Q9SSE9|JMJ25_ARATH Lysine-specific demethylase JMJ25 OS=Arabidopsis thaliana OX=3702 GN=JMJ25 PE=1 SV=1; tr|A0A2P6R741|A0A2P6R741_ROSCH Putative transcription factor interactor and regulator C3H-WRC/GRF family OS=Rosa…
506	FvH4_5g32580	chrFvb5	-	3.42455e-08	5.02197e-05	0.351	AT1G57765.1 | transmembrane protein | Chr1:21393493-21394534 FORWARD LENGTH=107 | 201606; hypothetical protein RchiOBHm_Chr7g0229261 [Rosa chinensis]; tr|A0A2P6PF27|A0A2P6PF27_ROSCH Uncharacterized protein OS=Rosa chinensis OX=74649 GN=RchiOBHm_Chr7g0229261 PE=4 SV=1
557	FvH4_5g27680	chrFvb5	-	0.00013381	0.0168938	-0.182	AT5G60620.1 | glycerol-3-phosphate acyltransferase 9 | Chr5:24367266-24369647 FORWARD LENGTH=376 | 201606; glycerol-3-phosphate acyltransferase 9 [Rosa chinensis] &gt;gi|1358150644|gb|PRQ25123.1| putative glycerol-3-phosphate 1-O-acyltransferase [Rosa chinensis]; sp|Q8GWG0|GPAT9_ARATH Glycerol-3-phosphate acyltransferase 9 OS=Arabidopsis thaliana OX=3702 GN=GPAT9 PE=1 SV=1; tr|A0A2P6PT56|A0A2P6PT…
685	FvH4_3g13430	chrFvb3	+	3.33067e-16	3.17479e-12	0.251	AT4G20300.2 | Serine/Threonine-kinase%2C putative (DUF1639) | Chr4:10955813-10958865 FORWARD LENGTH=352 | 201606; PREDICTED: PHD finger protein rhinoceros isoform X3 [Fragaria vesca subsp. vesca]; tr|A0A2P6Q7S1|A0A2P6Q7S1_ROSCH Uncharacterized protein OS=Rosa chinensis OX=74649 GN=RchiOBHm_Chr5g0022171 PE=4 SV=1
736	FvH4_3g07045	chrFvb3	-	0.000118911	0.015432	0.253	AT1G29750.2 | receptor-like kinase in flowers 1 | Chr1:10414071-10420469 REVERSE LENGTH=1021 | 201606; PREDICTED: probable LRR receptor-like serine/threonine-protein kinase RFK1 [Fragaria vesca subsp. vesca]; sp|Q9FXF2|RKF1_ARATH Probable LRR receptor-like serine/threonine-protein kinase RFK1 OS=Arabidopsis thaliana OX=3702 GN=RKF1 PE=1 SV=1; tr|A0A2P6Q4Z9|A0A2P6Q4Z9_ROSCH Uncharacterized protein…
761	FvH4_6g32800	chrFvb6	-	2.89217e-06	0.00112523	-0.167	AT3G21300.1 | RNA methyltransferase family protein | Chr3:7493654-7496257 REVERSE LENGTH=554 | 201606; PREDICTED: tRNA (uracil-5-)-methyltransferase homolog A [Fragaria vesca subsp. vesca] &gt;gi|764577565|ref|XP_011463348.1| PREDICTED: tRNA (uracil-5-)-methyltransferase homolog A [Fragaria vesca subsp. vesca]; sp|Q8KGF9|Y009_CHLTE Uncharacterized RNA methyltransferase CT0009 OS=Chlorobaculum tep…
867	FvH4_1g28390	chrFvb1	-	1.12411e-05	0.00324699	-0.6	AT5G17920.2 | Cobalamin-independent synthase family protein | Chr5:5935771-5939195 FORWARD LENGTH=765 | 201606; PREDICTED: LOW QUALITY PROTEIN: 5-methyltetrahydropteroyltriglutamate--homocysteine methyltransferase [Fragaria vesca subsp. vesca]; sp|P93263|METE_MESCR 5-methyltetrahydropteroyltriglutamate--homocysteine methyltransferase OS=Mesembryanthemum crystallinum OX=3544 GN=METE PE=2 SV=1; tr|…
898	FvH4_6g42430	chrFvb6	-	1.84067e-05	0.00474195	-0.515	AT1G05030.1 | Major facilitator superfamily protein | Chr1:1438324-1441385 REVERSE LENGTH=524 | 201606; PREDICTED: probable plastidic glucose transporter 1 [Fragaria vesca subsp. vesca]; sp|Q0WVE9|PLST1_ARATH Probable plastidic glucose transporter 1 OS=Arabidopsis thaliana OX=3702 GN=At1g05030 PE=2 SV=2; tr|A0A2P6S211|A0A2P6S211_ROSCH Putative major facilitator, sugar transporter, major facilitat…
926	FvH4_2g23600	chrFvb2	+	0.000243949	0.0267278	0.053	AT1G03160.1 | FZO-like protein | Chr1:761321-766053 FORWARD LENGTH=912 | 201606; PREDICTED: uncharacterized protein LOC101291108 [Fragaria vesca subsp. vesca]; sp|Q1KPV0|FZL_ARATH Probable transmembrane GTPase FZO-like, chloroplastic OS=Arabidopsis thaliana OX=3702 GN=FZL PE=1 SV=1; tr|A0A2P6PW01|A0A2P6PW01_ROSCH Putative aldolase-type TIM barrel, P-loop containing nucleoside triphosphate hydrola…
941	FvH4_2g22490	chrFvb2	-	0.000354454	0.0344761	0.165	AT3G54660.1 | glutathione reductase | Chr3:20230356-20233100 REVERSE LENGTH=565 | 201606; PREDICTED: glutathione reductase, chloroplastic [Fragaria vesca subsp. vesca]; sp|P80461|GSHRP_TOBAC Glutathione reductase, chloroplastic (Fragment) OS=Nicotiana tabacum OX=4097 GN=GOR PE=1 SV=1; tr|A0A2P6PVP0|A0A2P6PVP0_ROSCH Glutathione reductase OS=Rosa chinensis OX=74649 GN=RchiOBHm_Chr6g0289441 PE=3 SV=1
1055	FvH4_2g11930	chrFvb2	+	0.000468151	0.0420651	-0.095	AT4G33520.2 | P-type ATP-ase 1 | Chr4:16118993-16125849 FORWARD LENGTH=949 | 201606; PREDICTED: copper-transporting ATPase PAA1, chloroplastic [Fragaria vesca subsp. vesca]; sp|Q9SZC9|HMA6_ARATH Copper-transporting ATPase PAA1, chloroplastic OS=Arabidopsis thaliana OX=3702 GN=PAA1 PE=1 SV=1; tr|A0A251MTY6|A0A251MTY6_PRUPE Uncharacterized protein OS=Prunus persica OX=3760 GN=PRUPE_8G060400 PE=3 SV…
1064	FvH4_1g17390	chrFvb1	+	1.17468e-06	0.000553777	-0.195	AT4G37560.1 | Acetamidase/Formamidase family protein | Chr4:17646489-17648457 FORWARD LENGTH=452 | 201606; PREDICTED: putative formamidase C869.04 isoform X2 [Fragaria vesca subsp. vesca]; sp|Q50228|FMDA_METME Formamidase OS=Methylophilus methylotrophus OX=17 GN=fmdA PE=1 SV=1; tr|A0A251NU16|A0A251NU16_PRUPE Uncharacterized protein OS=Prunus persica OX=3760 GN=PRUPE_6G223000 PE=4 SV=1
1067	FvH4_3g08700	chrFvb3	-	0.000313679	0.0316761	0.202	AT2G33847.2 | hypothetical protein | Chr2:14320168-14320522 REVERSE LENGTH=89 | 201606; PREDICTED: protein NUCLEAR FUSION DEFECTIVE 6, chloroplastic/mitochondrial isoform X4 [Fragaria vesca subsp. vesca]; sp|Q93ZJ3|NFD6_ARATH Protein NUCLEAR FUSION DEFECTIVE 6, chloroplastic/mitochondrial OS=Arabidopsis thaliana OX=3702 GN=NFD6 PE=3 SV=1; tr|A0A2P6Q497|A0A2P6Q497_ROSCH Uncharacterized protein OS=…
1068	FvH4_3g08700	chrFvb3	-	2.82815e-05	0.00634304	0.069	AT2G33847.2 | hypothetical protein | Chr2:14320168-14320522 REVERSE LENGTH=89 | 201606; PREDICTED: protein NUCLEAR FUSION DEFECTIVE 6, chloroplastic/mitochondrial isoform X4 [Fragaria vesca subsp. vesca]; sp|Q93ZJ3|NFD6_ARATH Protein NUCLEAR FUSION DEFECTIVE 6, chloroplastic/mitochondrial OS=Arabidopsis thaliana OX=3702 GN=NFD6 PE=3 SV=1; tr|A0A2P6Q497|A0A2P6Q497_ROSCH Uncharacterized protein OS=…
1120	FvH4_6g23770	chrFvb6	+	0.000150824	0.0185504	0.238	AT3G55610.2 | delta 1-pyrroline-5-carboxylate synthase 2 | Chr3:20625005-20628989 REVERSE LENGTH=622 | 201606; PREDICTED: delta-1-pyrroline-5-carboxylate synthase-like isoform X3 [Fragaria vesca subsp. vesca]; sp|O65361|P5CS_MESCR Delta-1-pyrroline-5-carboxylate synthase OS=Mesembryanthemum crystallinum OX=3544 GN=P5CS PE=2 SV=1; tr|A0A2P6R9M5|A0A2P6R9M5_ROSCH Delta-1-pyrroline-5-carboxylate synt…
1225	FvH4_2g22220	chrFvb2	-	0.000116217	0.0152797	0.293	AT1G08800.4 | myosin-binding protein (Protein of unknown function%2C DUF593) | Chr1:2813578-2817078 REVERSE LENGTH=1113 | 201606; PREDICTED: probable myosin-binding protein 4 [Fragaria vesca subsp. vesca] &gt;gi|764526516|ref|XP_011457980.1| PREDICTED: probable myosin-binding protein 4 [Fragaria vesca subsp. vesca] &gt;gi|764526521|ref|XP_011457981.1| PREDICTED: probable myosin-binding protein 4 …
1252	FvH4_1g15330	chrFvb1	+	3.0179e-06	0.00115066	0.574	AT5G66900.1 | Disease resistance protein (CC-NBS-LRR class) family | Chr5:26714931-26717757 REVERSE LENGTH=809 | 201606; PREDICTED: uncharacterized protein LOC101305792 isoform X2 [Fragaria vesca subsp. vesca]; sp|Q9FKZ1|DRL42_ARATH Probable disease resistance protein At5g66900 OS=Arabidopsis thaliana OX=3702 GN=At5g66900 PE=3 SV=1; tr|A0A2P6RN78|A0A2P6RN78_ROSCH Putative transferase, protein kin…
1257	FvH4_5g33760	chrFvb5	+	0.000215242	0.0242803	-0.027	AT1G58290.1 | Glutamyl-tRNA reductase family protein | Chr1:21624028-21626051 REVERSE LENGTH=543 | 201606; PREDICTED: glutamyl-tRNA reductase 1, chloroplastic [Fragaria vesca subsp. vesca]; sp|P93111|HEM11_CUCSA Glutamyl-tRNA reductase 1, chloroplastic OS=Cucumis sativus OX=3659 GN=HEMA1 PE=2 SV=1; tr|A0A2P6PG42|A0A2P6PG42_ROSCH Glutamyl-tRNA reductase OS=Rosa chinensis OX=74649 GN=RchiOBHm_Chr7g…
1295	FvH4_1g22820	chrFvb1	-	0.000565151	0.048306	0.116	AT5G64810.1 | WRKY DNA-binding protein 51 | Chr5:25908415-25909687 FORWARD LENGTH=194 | 201606; PREDICTED: probable WRKY transcription factor 51 [Fragaria vesca subsp. vesca]; sp|Q93WU9|WRK51_ARATH Probable WRKY transcription factor 51 OS=Arabidopsis thaliana OX=3702 GN=WRKY51 PE=1 SV=1; tr|A0A2P6RRF9|A0A2P6RRF9_ROSCH Putative transcription factor FAR family OS=Rosa chinensis OX=74649 GN=RchiOBHm…
1296	FvH4_3g01530	chrFvb3	+	0.000520704	0.0451213	0.033	AT4G22120.6 | ERD (early-responsive to dehydration stress) family protein | Chr4:11715976-11719144 REVERSE LENGTH=771 | 201606; PREDICTED: calcium permeable stress-gated cation channel 1-like [Fragaria vesca subsp. vesca]; sp|Q5XEZ5|CSC1_ARATH Calcium permeable stress-gated cation channel 1 OS=Arabidopsis thaliana OX=3702 GN=CSC1 PE=2 SV=1; tr|A0A2P6Q2I9|A0A2P6Q2I9_ROSCH Putative calcium-dependen…
1335	FvH4_5g20760	chrFvb5	+	9.58079e-05	0.0137329	-0.071	AT2G35190.1 | Putative plant snare 11 | Chr2:14831087-14832979 FORWARD LENGTH=265 | 201606; PREDICTED: novel plant SNARE 11 isoform X2 [Fragaria vesca subsp. vesca]; sp|Q944A9|NPS11_ARATH Novel plant SNARE 11 OS=Arabidopsis thaliana OX=3702 GN=NPSN11 PE=1 SV=2; tr|A0A2P6P970|A0A2P6P970_ROSCH Putative target SNARE coiled-coil domain-containing protein OS=Rosa chinensis OX=74649 GN=RchiOBHm_Chr7g02…
1375	FvH4_1g18900	chrFvb1	-	0.000135224	0.0169599	-0.417	AT5G65670.2 | indole-3-acetic acid inducible 9 | Chr5:26254463-26256134 FORWARD LENGTH=336 | 201606; PREDICTED: auxin-responsive protein IAA9 [Fragaria vesca subsp. vesca] &gt;gi|764517242|ref|XP_011466548.1| PREDICTED: auxin-responsive protein IAA9 [Fragaria vesca subsp. vesca]; sp|Q38827|IAA9_ARATH Auxin-responsive protein IAA9 OS=Arabidopsis thaliana OX=3702 GN=IAA9 PE=1 SV=1; tr|A0A2P6RPK9|A0…
1379	FvH4_6g29390	chrFvb6	-	5.19583e-05	0.00879073	-0.07	AT1G15290.1 | Tetratricopeptide repeat (TPR)-like superfamily protein | Chr1:5257327-5264814 REVERSE LENGTH=1608 | 201606; PREDICTED: clustered mitochondria protein homolog [Fragaria vesca subsp. vesca]; sp|F4JKH6|TSS_ARATH Protein TSS OS=Arabidopsis thaliana OX=3702 GN=TSS PE=1 SV=1; tr|A0A2P6RVY0|A0A2P6RVY0_ROSCH Putative clustered mitochondria protein OS=Rosa chinensis OX=74649 GN=RchiOBHm_Chr…
1404	FvH4_6g53050	chrFvb6	-	4.22958e-05	0.00848765	0.347	AT5G40840.1 | Rad21/Rec8-like family protein | Chr5:16359611-16363722 REVERSE LENGTH=809 | 201606; PREDICTED: sister chromatid cohesion 1 protein 2-like isoform X1 [Fragaria vesca subsp. vesca]; sp|Q9FQ20|SCC12_ARATH Sister chromatid cohesion 1 protein 2 OS=Arabidopsis thaliana OX=3702 GN=SYN2 PE=2 SV=2; tr|A0A2P6S693|A0A2P6S693_ROSCH Putative rad21/Rec8-like protein OS=Rosa chinensis OX=74649 GN…
1531	FvH4_3g10700	chrFvb3	+	1.3696e-06	0.00060721	-0.332	AT4G20880.1 | ethylene-responsive nuclear protein / ethylene-regulated nuclear protein (ERT2) | Chr4:11179389-11180606 REVERSE LENGTH=405 | 201606; PREDICTED: uncharacterized protein LOC101293467 [Fragaria vesca subsp. vesca]; tr|A0A2P6Q6G5|A0A2P6Q6G5_ROSCH Uncharacterized protein OS=Rosa chinensis OX=74649 GN=RchiOBHm_Chr5g0017411 PE=4 SV=1
1565	FvH4_5g22940	chrFvb5	+	0.000241436	0.0267118	0.331	AT5G46880.3 | homeobox-7 | Chr5:19031540-19035388 FORWARD LENGTH=826 | 201606; PREDICTED: homeobox-leucine zipper protein HDG5 [Fragaria vesca subsp. vesca] &gt;gi|764590257|ref|XP_011465124.1| PREDICTED: homeobox-leucine zipper protein HDG5 [Fragaria vesca subsp. vesca] &gt;gi|764590260|ref|XP_011465125.1| PREDICTED: homeobox-leucine zipper protein HDG5 [Fragaria vesca subsp. vesca] &gt;gi|76459…
1645	FvH4_3g07760	chrFvb3	+	2.10787e-05	0.00521875	-0.669	AT3G58630.2 | sequence-specific DNA binding transcription factor | Chr3:21684836-21685771 REVERSE LENGTH=311 | 201606; PREDICTED: trihelix transcription factor ASIL2-like isoform X2 [Fragaria vesca subsp. vesca]; sp|Q9LJG8|ASIL2_ARATH Trihelix transcription factor ASIL2 OS=Arabidopsis thaliana OX=3702 GN=ASIL2 PE=1 SV=1; tr|M5WGJ4|M5WGJ4_PRUPE Uncharacterized protein OS=Prunus persica OX=3760 GN=…
1681	FvH4_4g00010	chrFvb4	-	5.45217e-07	0.00031497	0.13	AT3G08960.3 | ARM repeat superfamily protein | Chr3:2730405-2736762 REVERSE LENGTH=1010 | 201606; PREDICTED: importin-11 [Fragaria vesca subsp. vesca]; sp|Q9UI26|IPO11_HUMAN Importin-11 OS=Homo sapiens OX=9606 GN=IPO11 PE=1 SV=1; tr|A0A067ENS5|A0A067ENS5_CITSI Uncharacterized protein OS=Citrus sinensis OX=2711 GN=CISIN_1g001804mg PE=4 SV=1
1706	FvH4_6g06440	chrFvb6	-	0.000236861	0.0264065	0.222	AT5G27680.4 | RECQ helicase SIM | Chr5:9794244-9798637 REVERSE LENGTH=858 | 201606; PREDICTED: ATP-dependent DNA helicase Q-like SIM isoform X1 [Fragaria vesca subsp. vesca]; sp|Q9FT69|RQSIM_ARATH ATP-dependent DNA helicase Q-like SIM OS=Arabidopsis thaliana OX=3702 GN=RECQSIM PE=2 SV=1; tr|A0A2P6R728|A0A2P6R728_ROSCH ATP-dependent DNA helicase OS=Rosa chinensis OX=74649 GN=RchiOBHm_Chr3g0455521 …
1760	FvH4_1g30380	chrFvb1	-	0.000480512	0.042806	-0.049	AT1G66250.1 | O-Glycosyl hydrolases family 17 protein | Chr1:24693063-24695416 FORWARD LENGTH=505 | 201606; PREDICTED: glucan endo-1,3-beta-glucosidase 2 [Fragaria vesca subsp. vesca]; sp|Q9C7U5|E132_ARATH Glucan endo-1,3-beta-glucosidase 2 OS=Arabidopsis thaliana OX=3702 GN=At1g66250 PE=2 SV=2; tr|A0A2P6RG04|A0A2P6RG04_ROSCH Putative glucan endo-1,3-beta-D-glucosidase OS=Rosa chinensis OX=74649 …
1761	FvH4_1g30380	chrFvb1	-	0.000497049	0.043667	-0.049	AT1G66250.1 | O-Glycosyl hydrolases family 17 protein | Chr1:24693063-24695416 FORWARD LENGTH=505 | 201606; PREDICTED: glucan endo-1,3-beta-glucosidase 2 [Fragaria vesca subsp. vesca]; sp|Q9C7U5|E132_ARATH Glucan endo-1,3-beta-glucosidase 2 OS=Arabidopsis thaliana OX=3702 GN=At1g66250 PE=2 SV=2; tr|A0A2P6RG04|A0A2P6RG04_ROSCH Putative glucan endo-1,3-beta-D-glucosidase OS=Rosa chinensis OX=74649 …
1780	FvH4_2g11440	chrFvb2	+	3.67064e-06	0.00132032	0.435	AT4G21300.1 | Tetratricopeptide repeat (TPR)-like superfamily protein | Chr4:11336479-11339052 FORWARD LENGTH=857 | 201606; PREDICTED: pentatricopeptide repeat-containing protein At4g21300 [Fragaria vesca subsp. vesca] &gt;gi|764531450|ref|XP_011458384.1| PREDICTED: pentatricopeptide repeat-containing protein At4g21300 [Fragaria vesca subsp. vesca] &gt;gi|764531454|ref|XP_004290399.2| PREDICTED: …
1781	FvH4_2g11440	chrFvb2	+	7.65917e-05	0.0118711	0.249	AT4G21300.1 | Tetratricopeptide repeat (TPR)-like superfamily protein | Chr4:11336479-11339052 FORWARD LENGTH=857 | 201606; PREDICTED: pentatricopeptide repeat-containing protein At4g21300 [Fragaria vesca subsp. vesca] &gt;gi|764531450|ref|XP_011458384.1| PREDICTED: pentatricopeptide repeat-containing protein At4g21300 [Fragaria vesca subsp. vesca] &gt;gi|764531454|ref|XP_004290399.2| PREDICTED: …
1819	FvH4_6g23630	chrFvb6	+	4.80049e-05	0.00859131	0.105	AT1G01170.2 | ozone-responsive stress-like protein (DUF1138) | Chr1:74105-74443 REVERSE LENGTH=83 | 201606; PREDICTED: uncharacterized protein LOC101298149 [Fragaria vesca subsp. vesca] &gt;gi|470137264|ref|XP_004304389.1| PREDICTED: uncharacterized protein LOC101298149 [Fragaria vesca subsp. vesca]; tr|A0A2P6RE37|A0A2P6RE37_ROSCH Uncharacterized protein OS=Rosa chinensis OX=74649 GN=RchiOBHm_Chr…
1871	FvH4_2g11520	chrFvb2	-	0.000532024	0.0458937	-0.381	AT3G21175.2 | ZIM-like 1 | Chr3:7422832-7424598 FORWARD LENGTH=295 | 201606; PREDICTED: GATA transcription factor 24-like isoform X1 [Fragaria vesca subsp. vesca]; sp|Q8GXL7|GAT24_ARATH GATA transcription factor 24 OS=Arabidopsis thaliana OX=3702 GN=GATA24 PE=1 SV=2; tr|A0A2P6PQT3|A0A2P6PQT3_ROSCH Putative transcription factor TIFY family OS=Rosa chinensis OX=74649 GN=RchiOBHm_Chr6g0270541 PE=4 S…
1877	FvH4_4g23860	chrFvb4	-	4.2755e-11	1.63016e-07	0.897	AT1G67400.1 | ELMO/CED-12 family protein | Chr1:25248099-25250664 REVERSE LENGTH=281 | 201606; PREDICTED: ELMO domain-containing protein A isoform X3 [Fragaria vesca subsp. vesca]; sp|Q54YW1|ELMOA_DICDI ELMO domain-containing protein A OS=Dictyostelium discoideum OX=44689 GN=elmoA PE=1 SV=1; tr|A0A2P6R0E5|A0A2P6R0E5_ROSCH Putative ELMO domain-containing protein OS=Rosa chinensis OX=74649 GN=RchiO…
1916	FvH4_4g35680	chrFvb4	-	5.49272e-06	0.0017748	0.169	AT1G27090.1 | glycine-rich protein | Chr1:9404041-9406098 REVERSE LENGTH=420 | 201606; PREDICTED: uncharacterized protein LOC101315141 isoform X1 [Fragaria vesca subsp. vesca]; tr|A0A2P6R4B7|A0A2P6R4B7_ROSCH Uncharacterized protein OS=Rosa chinensis OX=74649 GN=RchiOBHm_Chr4g0445281 PE=4 SV=1
1967	FvH4_2g00480	chrFvb2	-	0.000144926	0.0179407	-0.643	AT1G71360.1 | Galactose-binding protein | Chr1:26892214-26894166 REVERSE LENGTH=596 | 201606; PREDICTED: uncharacterized protein SLP1 [Fragaria vesca subsp. vesca] &gt;gi|764529884|ref|XP_011458241.1| PREDICTED: uncharacterized protein SLP1 [Fragaria vesca subsp. vesca] &gt;gi|764529889|ref|XP_011458242.1| PREDICTED: uncharacterized protein SLP1 [Fragaria vesca subsp. vesca] &gt;gi|764529894|ref|…
2118	FvH4_7g27950	chrFvb7	-	1.00338e-05	0.00294282	0.265	AT4G25290.1 | DNA photolyase | Chr4:12941486-12944994 REVERSE LENGTH=692 | 201606; PREDICTED: uncharacterized protein LOC101314712 [Fragaria vesca subsp. vesca]; sp|Q9FFZ1|PPH_ARATH Pheophytinase, chloroplastic OS=Arabidopsis thaliana OX=3702 GN=PPH PE=1 SV=1; tr|A0A2P6SMF9|A0A2P6SMF9_ROSCH Putative chlorophyllase OS=Rosa chinensis OX=74649 GN=RchiOBHm_Chr1g0374901 PE=4 SV=1
2159	FvH4_5g16770	chrFvb5	+	0.000300894	0.0310068	0.148	AT5G37350.1 | Serine/threonine-protein kinase Rio1 | Chr5:14793037-14795828 FORWARD LENGTH=531 | 201606; PREDICTED: serine/threonine-protein kinase RIO1-like isoform X1 [Fragaria vesca subsp. vesca]; sp|Q922Q2|RIOK1_MOUSE Serine/threonine-protein kinase RIO1 OS=Mus musculus OX=10090 GN=Riok1 PE=1 SV=2; tr|A0A2P6Q799|A0A2P6Q799_ROSCH Serine/threonine-protein kinase RIO1 OS=Rosa chinensis OX=74649 …
2164	FvH4_3g28160	chrFvb3	-	4.0366e-05	0.00818656	-0.19	AT2G26810.2 | Putative methyltransferase family protein | Chr2:11433900-11436078 REVERSE LENGTH=256 | 201606; PREDICTED: protein N-lysine methyltransferase METTL21A [Fragaria vesca subsp. vesca]; sp|Q8WXB1|MT21A_HUMAN Protein N-lysine methyltransferase METTL21A OS=Homo sapiens OX=9606 GN=METTL21A PE=1 SV=2; tr|A0A251PR66|A0A251PR66_PRUPE Uncharacterized protein OS=Prunus persica OX=3760 GN=PRUPE_…
2175	FvH4_1g29390	chrFvb1	-	2.90165e-05	0.00643221	0.436	AT3G03610.3 | ELMO/CED-12 family protein | Chr3:869479-871687 FORWARD LENGTH=323 | 201606; PREDICTED: ELMO domain-containing protein A [Fragaria vesca subsp. vesca]; sp|Q54YW1|ELMOA_DICDI ELMO domain-containing protein A OS=Dictyostelium discoideum OX=44689 GN=elmoA PE=1 SV=1; tr|A0A2P6RHA5|A0A2P6RHA5_ROSCH Putative ELMO domain-containing protein OS=Rosa chinensis OX=74649 GN=RchiOBHm_Chr3g049556…
2177	FvH4_5g10160	chrFvb5	-	0.000483176	0.0428431	-0.055	AT4G10440.1 | S-adenosyl-L-methionine-dependent methyltransferases superfamily protein | Chr4:6459728-6461932 REVERSE LENGTH=633 | 201606; PREDICTED: probable methyltransferase PMT18 [Fragaria vesca subsp. vesca] &gt;gi|764641367|ref|XP_011470852.1| PREDICTED: probable methyltransferase PMT18 [Fragaria vesca subsp. vesca]; sp|Q9SZX8|PMTH_ARATH Probable methyltransferase PMT17 OS=Arabidopsis thali…
2242	FvH4_3g33920	chrFvb3	+	9.22406e-05	0.0134098	-0.179	AT5G60170.2 | RNA binding (RRM/RBD/RNP motifs) family protein | Chr5:24228178-24232394 FORWARD LENGTH=987 | 201606; PREDICTED: uncharacterized protein LOC101306895 isoform X2 [Fragaria vesca subsp. vesca]; sp|O95628|CNOT4_HUMAN CCR4-NOT transcription complex subunit 4 OS=Homo sapiens OX=9606 GN=CNOT4 PE=1 SV=3; tr|A0A2P6QHX9|A0A2P6QHX9_ROSCH Putative transcription factor C2H2 family OS=Rosa chine…
2281	FvH4_2g06830	chrFvb2	-	3.50855e-06	0.00128629	-0.217	AT2G15790.1 | peptidyl-prolyl cis-trans isomerase / cyclophilin-40 (CYP40) / rotamase | Chr2:6878144-6880743 REVERSE LENGTH=361 | 201606; PREDICTED: peptidyl-prolyl cis-trans isomerase CYP40 [Fragaria vesca subsp. vesca] &gt;gi|764530899|ref|XP_011458324.1| PREDICTED: peptidyl-prolyl cis-trans isomerase CYP40 [Fragaria vesca subsp. vesca]; sp|Q9C566|CYP40_ARATH Peptidyl-prolyl cis-trans isomerase…
2303	FvH4_3g40880	chrFvb3	+	0.000469988	0.0420651	-0.399	AT1G06840.1 | Leucine-rich repeat protein kinase family protein | Chr1:2097854-2103208 REVERSE LENGTH=953 | 201606; PREDICTED: probable LRR receptor-like serine/threonine-protein kinase At1g06840 isoform X2 [Fragaria vesca subsp. vesca]; sp|C0LGD7|Y1684_ARATH Probable LRR receptor-like serine/threonine-protein kinase At1g06840 OS=Arabidopsis thaliana OX=3702 GN=At1g06840 PE=1 SV=2; tr|A0A2P6QKZ2|…
2341	FvH4_3g44841	chrFvb3	-	6.01097e-06	0.00190989	0.293	AT1G11880.2 | transferases%2C transferring hexosyl groups | Chr1:4008386-4010327 REVERSE LENGTH=389 | 201606; PREDICTED: GPI mannosyltransferase 2 isoform X2 [Fragaria vesca subsp. vesca]; sp|Q7TPN3|PIGV_MOUSE GPI mannosyltransferase 2 OS=Mus musculus OX=10090 GN=Pigv PE=2 SV=2; tr|A0A2P6QN26|A0A2P6QN26_ROSCH GPI mannosyltransferase 2 OS=Rosa chinensis OX=74649 GN=RchiOBHm_Chr5g0081551 PE=3 SV=1
2426	FvH4_4g05080	chrFvb4	+	0.000106458	0.0146008	-0.527	AT4G20060.1 | ARM repeat superfamily protein | Chr4:10854790-10859330 REVERSE LENGTH=1134 | 201606; PREDICTED: uncharacterized protein LOC101292696 isoform X1 [Fragaria vesca subsp. vesca]; sp|Q5ZL91|INT7_CHICK Integrator complex subunit 7 OS=Gallus gallus OX=9031 GN=INTS7 PE=2 SV=1; tr|A0A2P6QRM7|A0A2P6QRM7_ROSCH Putative integrator complex subunit 7 OS=Rosa chinensis OX=74649 GN=RchiOBHm_Chr4g0…
2456	FvH4_6g01941	chrFvb6	-	0.000573838	0.0486206	-0.199	AT1G08630.6 | threonine aldolase 1 | Chr1:2743948-2745685 REVERSE LENGTH=358 | 201606; PREDICTED: probable low-specificity L-threonine aldolase 1 [Fragaria vesca subsp. vesca] &gt;gi|764596149|ref|XP_011465994.1| PREDICTED: probable low-specificity L-threonine aldolase 1 [Fragaria vesca subsp. vesca] &gt;gi|764596153|ref|XP_011465995.1| PREDICTED: probable low-specificity L-threonine aldolase 1 […
2522	FvH4_6g35330	chrFvb6	-	5.41369e-05	0.00890139	-0.13	AT1G54070.1 | Dormancy/auxin associated family protein | Chr1:20182683-20183242 FORWARD LENGTH=123 | 201606; PREDICTED: auxin-repressed 12.5 kDa protein isoform X2 [Fragaria vesca subsp. vesca]; sp|F4HV65|DRMH4_ARATH Dormancy-associated protein homolog 4 OS=Arabidopsis thaliana OX=3702 GN=At1g54070 PE=3 SV=1; tr|A0A2P6RYZ0|A0A2P6RYZ0_ROSCH Putative dormancy/auxin associated protein OS=Rosa chinen…
2523	FvH4_6g35330	chrFvb6	-	2.52807e-05	0.00587745	-0.166	AT1G54070.1 | Dormancy/auxin associated family protein | Chr1:20182683-20183242 FORWARD LENGTH=123 | 201606; PREDICTED: auxin-repressed 12.5 kDa protein isoform X2 [Fragaria vesca subsp. vesca]; sp|F4HV65|DRMH4_ARATH Dormancy-associated protein homolog 4 OS=Arabidopsis thaliana OX=3702 GN=At1g54070 PE=3 SV=1; tr|A0A2P6RYZ0|A0A2P6RYZ0_ROSCH Putative dormancy/auxin associated protein OS=Rosa chinen…
2654	FvH4_4g34940	chrFvb4	+	7.92698e-05	0.0119936	0.251	AT5G62890.3 | Xanthine/uracil permease family protein | Chr5:25243723-25247075 FORWARD LENGTH=532 | 201606; PREDICTED: nucleobase-ascorbate transporter 6 [Fragaria vesca subsp. vesca] &gt;gi|764577851|ref|XP_011463385.1| PREDICTED: nucleobase-ascorbate transporter 6 [Fragaria vesca subsp. vesca] &gt;gi|764577854|ref|XP_011463386.1| PREDICTED: nucleobase-ascorbate transporter 6 [Fragaria vesca sub…
2656	FvH4_4g35300	chrFvb4	-	4.87071e-06	0.00160095	0.322	AT1G70060.2 | SIN3-like 4 | Chr1:26383789-26389568 FORWARD LENGTH=1326 | 201606; PREDICTED: paired amphipathic helix protein Sin3-like 4 isoform X1 [Fragaria vesca subsp. vesca]; sp|O04539|SNL4_ARATH Paired amphipathic helix protein Sin3-like 4 OS=Arabidopsis thaliana OX=3702 GN=SNL4 PE=3 SV=3; tr|A0A2P6R491|A0A2P6R491_ROSCH Putative transcription regulator Others family OS=Rosa chinensis OX=7464…
2663	FvH4_2g03523	chrFvb2	+	0.000190056	0.0222284	-0.044	AT1G33540.2 | serine carboxypeptidase-like 18 | Chr1:12162349-12164492 REVERSE LENGTH=421 | 201606; PREDICTED: serine carboxypeptidase-like 18 [Fragaria vesca subsp. vesca]; sp|Q9C7Z9|SCP18_ARATH Serine carboxypeptidase-like 18 OS=Arabidopsis thaliana OX=3702 GN=SCPL18 PE=2 SV=2; tr|A0A2P6PK67|A0A2P6PK67_ROSCH Putative peptidase S10, serine carboxypeptidase, alpha/Beta hydrolase OS=Rosa chinensis…
2681	FvH4_5g01860	chrFvb5	-	9.77301e-07	0.000490296	0.318	AT1G63240.1 | hypothetical protein | Chr1:23456188-23458550 REVERSE LENGTH=548 | 201606; PREDICTED: uncharacterized protein LOC101312827 isoform X1 [Fragaria vesca subsp. vesca]; sp|Q9LTJ8|MBD13_ARATH Methyl-CpG-binding domain-containing protein 13 OS=Arabidopsis thaliana OX=3702 GN=MBD13 PE=2 SV=1; tr|A0A2P6P788|A0A2P6P788_ROSCH Putative DNA-binding domain-containing protein OS=Rosa chinensis OX…
2764	FvH4_5g11960	chrFvb5	+	4.82201e-05	0.00859131	-0.099	AT1G48840.1 | heat-inducible transcription repressor (DUF639) | Chr1:18061931-18064811 FORWARD LENGTH=691 | 201606; PREDICTED: uncharacterized protein LOC101294763 [Fragaria vesca subsp. vesca]; tr|A0A2P6P3Q9|A0A2P6P3Q9_ROSCH Uncharacterized protein OS=Rosa chinensis OX=74649 GN=RchiOBHm_Chr7g0185541 PE=4 SV=1
2915	FvH4_7g29110	chrFvb7	-	1.21432e-07	0.000115749	0.653	AT2G29050.1 | RHOMBOID-like 1 | Chr2:12478245-12480121 FORWARD LENGTH=389 | 201606; PREDICTED: inactive rhomboid protein 1, partial [Fragaria vesca subsp. vesca]; sp|Q0WQX7|RBL1_ARATH RHOMBOID-like protein 1 OS=Arabidopsis thaliana OX=3702 GN=RBL1 PE=2 SV=1; tr|A0A2P6SMY8|A0A2P6SMY8_ROSCH Rhomboid-like protein OS=Rosa chinensis OX=74649 GN=RchiOBHm_Chr1g0376861 PE=3 SV=1
2922	FvH4_7g29020	chrFvb7	+	6.86657e-06	0.00204538	-0.197	AT5G52100.1 | Dihydrodipicolinate reductase%2C bacterial/plant | Chr5:21170203-21172107 FORWARD LENGTH=298 | 201606; PREDICTED: putative 4-hydroxy-tetrahydrodipicolinate reductase 3, chloroplastic isoform X1 [Fragaria vesca subsp. vesca]; sp|Q9FJ82|DAPB3_ARATH Dihydrodipicolinate reductase-like protein CRR1, chloroplastic OS=Arabidopsis thaliana OX=3702 GN=DAPB3 PE=2 SV=1; tr|A0A2P6SMW8|A0A2P6SMW…
2949	FvH4_7g28680	chrFvb7	-	5.19941e-05	0.00879073	-0.75	AT5G51820.1 | phosphoglucomutase | Chr5:21063531-21067933 REVERSE LENGTH=623 | 201606; PREDICTED: phosphoglucomutase, chloroplastic [Fragaria vesca subsp. vesca]; sp|Q9SM59|PGMP_PEA Phosphoglucomutase, chloroplastic OS=Pisum sativum OX=3888 GN=PGMP PE=2 SV=1; tr|A0A2P6SMU1|A0A2P6SMU1_ROSCH Putative phosphotransferase (Phosphomutase) OS=Rosa chinensis OX=74649 GN=RchiOBHm_Chr1g0376171 PE=4 SV=1
3108	FvH4_7g22910	chrFvb7	-	7.83754e-05	0.0119532	0.201	AT2G39730.1 | rubisco activase | Chr2:16570951-16573345 REVERSE LENGTH=474 | 201606; PREDICTED: ribulose bisphosphate carboxylase/oxygenase activase, chloroplastic isoform X1 [Fragaria vesca subsp. vesca]; sp|Q7X9A0|RCA1_LARTR Ribulose bisphosphate carboxylase/oxygenase activase 1, chloroplastic OS=Larrea tridentata OX=66636 GN=RCA1 PE=1 SV=1; tr|A0A2P6SKQ1|A0A2P6SKQ1_ROSCH Ribulose bisphosphate …
3435	FvH4_7g10610	chrFvb7	-	1.19098e-06	0.000553777	-0.175	AT3G60510.1 | ATP-dependent caseinolytic (Clp) protease/crotonase family protein | Chr3:22357141-22360003 REVERSE LENGTH=401 | 201606; PREDICTED: 3-hydroxyisobutyryl-CoA hydrolase-like protein 1, mitochondrial isoform X2 [Fragaria vesca subsp. vesca]; sp|Q5XF59|HIBC4_ARATH 3-hydroxyisobutyryl-CoA hydrolase-like protein 1, mitochondrial OS=Arabidopsis thaliana OX=3702 GN=At3g60510 PE=1 SV=1; tr|A0…
3604	FvH4_7g05360	chrFvb7	-	3.9143e-05	0.00811111	-0.172	PREDICTED: uncharacterized protein LOC101311054 isoform X3 [Fragaria vesca subsp. vesca]; tr|A0A2P6SJ68|A0A2P6SJ68_ROSCH Putative shugoshin OS=Rosa chinensis OX=74649 GN=RchiOBHm_Chr1g0362201 PE=4 SV=1
3623	FvH4_7g05100	chrFvb7	-	0.000252802	0.0275395	0.074	AT5G04900.1 | NYC1-like protein | Chr5:1434826-1437194 FORWARD LENGTH=348 | 201606; PREDICTED: chlorophyll(ide) b reductase NOL, chloroplastic [Fragaria vesca subsp. vesca]; sp|Q8LEU3|NOL_ARATH Chlorophyll(ide) b reductase NOL, chloroplastic OS=Arabidopsis thaliana OX=3702 GN=NOL PE=1 SV=1; tr|A0A2P6SBL7|A0A2P6SBL7_ROSCH Putative chlorophyll(Ide) b reductase OS=Rosa chinensis OX=74649 GN=RchiOBHm…
3624	FvH4_7g05100	chrFvb7	-	1.5113e-06	0.000654804	0.483	AT5G04900.1 | NYC1-like protein | Chr5:1434826-1437194 FORWARD LENGTH=348 | 201606; PREDICTED: chlorophyll(ide) b reductase NOL, chloroplastic [Fragaria vesca subsp. vesca]; sp|Q8LEU3|NOL_ARATH Chlorophyll(ide) b reductase NOL, chloroplastic OS=Arabidopsis thaliana OX=3702 GN=NOL PE=1 SV=1; tr|A0A2P6SBL7|A0A2P6SBL7_ROSCH Putative chlorophyll(Ide) b reductase OS=Rosa chinensis OX=74649 GN=RchiOBHm…
3686	FvH4_7g03730	chrFvb7	-	0.000242401	0.0267118	-0.526	AT1G65700.2 | Small nuclear ribonucleoprotein family protein | Chr1:24434463-24435870 REVERSE LENGTH=98 | 201606; PREDICTED: sm-like protein LSM8 [Fragaria vesca subsp. vesca] &gt;gi|764628414|ref|XP_011469343.1| PREDICTED: sm-like protein LSM8 [Fragaria vesca subsp. vesca] &gt;gi|1365933939|ref|XP_024177354.1| sm-like protein LSM8 [Rosa chinensis] &gt;gi|1365933942|ref|XP_024177362.1| sm-like pr…
3702	FvH4_7g03130	chrFvb7	+	9.75838e-05	0.0138831	-0.237	AT3G57000.1 | nucleolar essential protein-like protein | Chr3:21092610-21094109 FORWARD LENGTH=298 | 201606; PREDICTED: ribosomal RNA small subunit methyltransferase nep-1 [Fragaria vesca subsp. vesca]; sp|O35130|NEP1_MOUSE Ribosomal RNA small subunit methyltransferase NEP1 OS=Mus musculus OX=10090 GN=Emg1 PE=1 SV=1; tr|A0A2P6S9V1|A0A2P6S9V1_ROSCH Putative tRNA (Pseudouridine(54)-N(1))-methyltran…
3703	FvH4_7g03130	chrFvb7	+	0.00021297	0.0241895	-0.21	AT3G57000.1 | nucleolar essential protein-like protein | Chr3:21092610-21094109 FORWARD LENGTH=298 | 201606; PREDICTED: ribosomal RNA small subunit methyltransferase nep-1 [Fragaria vesca subsp. vesca]; sp|O35130|NEP1_MOUSE Ribosomal RNA small subunit methyltransferase NEP1 OS=Mus musculus OX=10090 GN=Emg1 PE=1 SV=1; tr|A0A2P6S9V1|A0A2P6S9V1_ROSCH Putative tRNA (Pseudouridine(54)-N(1))-methyltran…
3704	FvH4_7g03130	chrFvb7	+	4.3078e-05	0.00855458	-0.287	AT3G57000.1 | nucleolar essential protein-like protein | Chr3:21092610-21094109 FORWARD LENGTH=298 | 201606; PREDICTED: ribosomal RNA small subunit methyltransferase nep-1 [Fragaria vesca subsp. vesca]; sp|O35130|NEP1_MOUSE Ribosomal RNA small subunit methyltransferase NEP1 OS=Mus musculus OX=10090 GN=Emg1 PE=1 SV=1; tr|A0A2P6S9V1|A0A2P6S9V1_ROSCH Putative tRNA (Pseudouridine(54)-N(1))-methyltran…
4029	FvH4_7g20380	chrFvb7	-	7.50702e-07	0.000403177	0.213	AT2G28550.1 | related to AP2.7 | Chr2:12226168-12228251 REVERSE LENGTH=449 | 201606; PREDICTED: ethylene-responsive transcription factor RAP2-7-like isoform X1 [Fragaria vesca subsp. vesca]; sp|Q9SK03|RAP27_ARATH Ethylene-responsive transcription factor RAP2-7 OS=Arabidopsis thaliana OX=3702 GN=RAP2-7 PE=2 SV=2; tr|A0A2P6SJR1|A0A2P6SJR1_ROSCH Putative transcription factor AP2-EREBP family OS=Rosa…
4030	FvH4_7g20380	chrFvb7	-	0.000269496	0.0287021	0.117	AT2G28550.1 | related to AP2.7 | Chr2:12226168-12228251 REVERSE LENGTH=449 | 201606; PREDICTED: ethylene-responsive transcription factor RAP2-7-like isoform X1 [Fragaria vesca subsp. vesca]; sp|Q9SK03|RAP27_ARATH Ethylene-responsive transcription factor RAP2-7 OS=Arabidopsis thaliana OX=3702 GN=RAP2-7 PE=2 SV=2; tr|A0A2P6SJR1|A0A2P6SJR1_ROSCH Putative transcription factor AP2-EREBP family OS=Rosa…
4032	FvH4_6g48200	chrFvb6	+	1.47381e-05	0.00389116	-0.199	AT3G01150.2 | polypyrimidine tract-binding protein 1 | Chr3:52729-54344 FORWARD LENGTH=274 | 201606; PREDICTED: polypyrimidine tract-binding protein homolog 1 isoform X2 [Fragaria vesca subsp. vesca]; sp|Q9MAC5|PTBP1_ARATH Polypyrimidine tract-binding protein homolog 1 OS=Arabidopsis thaliana OX=3702 GN=PTB PE=1 SV=1; tr|A0A2P6S4F6|A0A2P6S4F6_ROSCH Putative nucleotide-binding alpha-beta plait dom…
4035	FvH4_6g48200	chrFvb6	+	2.56035e-05	0.00588079	-0.112	AT3G01150.2 | polypyrimidine tract-binding protein 1 | Chr3:52729-54344 FORWARD LENGTH=274 | 201606; PREDICTED: polypyrimidine tract-binding protein homolog 1 isoform X2 [Fragaria vesca subsp. vesca]; sp|Q9MAC5|PTBP1_ARATH Polypyrimidine tract-binding protein homolog 1 OS=Arabidopsis thaliana OX=3702 GN=PTB PE=1 SV=1; tr|A0A2P6S4F6|A0A2P6S4F6_ROSCH Putative nucleotide-binding alpha-beta plait dom…
4063	FvH4_6g46450	chrFvb6	+	1.47497e-08	2.34324e-05	-0.763	AT5G15810.1 | tRNA (guanine(26)-N(2))-dimethyltransferase | Chr5:5158092-5161121 FORWARD LENGTH=593 | 201606; PREDICTED: probable tRNA (guanine(26)-N(2))-dimethyltransferase 1 [Fragaria vesca subsp. vesca]; sp|Q9LFU5|TRM1_ARATH Probable tRNA (guanine(26)-N(2))-dimethyltransferase 1 OS=Arabidopsis thaliana OX=3702 GN=At5g15810 PE=2 SV=3; tr|A0A2P6S3P2|A0A2P6S3P2_ROSCH tRNA (guanine(26)-N(2))-dimet…
4170	FvH4_6g43470	chrFvb6	+	0.00046654	0.0420651	0.184	AT3G21740.1 | APO RNA-binding protein (DUF794) | Chr3:7662542-7663638 REVERSE LENGTH=337 | 201606; PREDICTED: APO protein 4, mitochondrial [Fragaria vesca subsp. vesca]; sp|Q9LSZ0|APO4_ARATH APO protein 4, mitochondrial OS=Arabidopsis thaliana OX=3702 GN=APO4 PE=2 SV=2; tr|A0A2P6S2F1|A0A2P6S2F1_ROSCH Putative APO domain-containing protein OS=Rosa chinensis OX=74649 GN=RchiOBHm_Chr2g0159941 PE=4 S…
4171	FvH4_6g43470	chrFvb6	+	1.19108e-05	0.00338906	0.431	AT3G21740.1 | APO RNA-binding protein (DUF794) | Chr3:7662542-7663638 REVERSE LENGTH=337 | 201606; PREDICTED: APO protein 4, mitochondrial [Fragaria vesca subsp. vesca]; sp|Q9LSZ0|APO4_ARATH APO protein 4, mitochondrial OS=Arabidopsis thaliana OX=3702 GN=APO4 PE=2 SV=2; tr|A0A2P6S2F1|A0A2P6S2F1_ROSCH Putative APO domain-containing protein OS=Rosa chinensis OX=74649 GN=RchiOBHm_Chr2g0159941 PE=4 S…
4233	FvH4_6g40530	chrFvb6	+	5.44467e-07	0.00031497	-0.217	AT4G25330.1 | SAWADEE protein | Chr4:12957834-12958683 FORWARD LENGTH=229 | 201606; PREDICTED: uncharacterized protein LOC101310541 [Fragaria vesca subsp. vesca]; tr|A0A2P6QAX6|A0A2P6QAX6_ROSCH Putative SAWADEE domain-containing protein OS=Rosa chinensis OX=74649 GN=RchiOBHm_Chr5g0034301 PE=4 SV=1
4243	FvH4_6g40430	chrFvb6	-	4.81642e-05	0.00859131	0.401	AT4G12710.1 | ARM repeat superfamily protein | Chr4:7485040-7486733 REVERSE LENGTH=402 | 201606; PREDICTED: U-box domain-containing protein 3 isoform X2 [Fragaria vesca subsp. vesca]; sp|Q8GWV5|PUB3_ARATH U-box domain-containing protein 3 OS=Arabidopsis thaliana OX=3702 GN=PUB3 PE=2 SV=2; tr|A0A2P6S1B0|A0A2P6S1B0_ROSCH Putative aminoacyltransferase, E1 ubiquitin-activating enzyme OS=Rosa chinensi…
4697	FvH4_6g28730	chrFvb6	-	4.70161e-05	0.00859131	-0.021	AT2G32060.3 | Ribosomal protein L7Ae/L30e/S12e/Gadd45 family protein | Chr2:13639228-13640104 REVERSE LENGTH=144 | 201606; PREDICTED: 40S ribosomal protein S12 isoform X1 [Fragaria vesca subsp. vesca] &gt;gi|1365959287|ref|XP_024179159.1| 40S ribosomal protein S12-like [Rosa chinensis] &gt;gi|1358175958|gb|PRQ50433.1| putative ribosomal protein S12e [Rosa chinensis]; sp|Q9XHS0|RS12_HORVU 40S ribo…
4724	FvH4_6g27910	chrFvb6	+	0	0	-0.287	AT2G30900.1 | TRICHOME BIREFRINGENCE-LIKE 43 | Chr2:13150481-13152417 FORWARD LENGTH=368 | 201606; PREDICTED: protein trichome birefringence-like 43 [Fragaria vesca subsp. vesca]; sp|Q6DR10|TBL43_ARATH Protein trichome birefringence-like 43 OS=Arabidopsis thaliana OX=3702 GN=TBL43 PE=2 SV=1; tr|A0A251PZN5|A0A251PZN5_PRUPE Uncharacterized protein OS=Prunus persica OX=3760 GN=PRUPE_3G107900 PE=4 SV…
4752	FvH4_7g21550	chrFvb7	-	6.61036e-06	0.00200293	-0.605	actin-depolymerizing factor 1 [Rosa chinensis] &gt;gi|1358184573|gb|PRQ59047.1| putative ADF/Cofilin, ADF-H/Gelsolin-like domain-containing protein [Rosa chinensis]; AT3G46010.1 | actin depolymerizing factor 1 | Chr3:16909679-16910678 REVERSE LENGTH=139 | 201606; sp|Q9FVI1|ADF2_PETHY Actin-depolymerizing factor 2 OS=Petunia hybrida OX=4102 GN=ADF2 PE=2 SV=1; tr|A0A2P6SK43|A0A2P6SK43_ROSCH Putativ…
5020	FvH4_6g20450	chrFvb6	+	0.000534861	0.0459306	-0.05	AT5G16280.2 | Tetratricopeptide repeat (TPR)-like superfamily protein | Chr5:5323377-5331345 REVERSE LENGTH=1271 | 201606; PREDICTED: trafficking protein particle complex subunit 8 [Fragaria vesca subsp. vesca]; sp|Q9Y2L5|TPPC8_HUMAN Trafficking protein particle complex subunit 8 OS=Homo sapiens OX=9606 GN=TRAPPC8 PE=1 SV=2; tr|A0A251N966|A0A251N966_PRUPE Uncharacterized protein OS=Prunus persica…
5232	FvH4_6g15650	chrFvb6	-	0.000209594	0.0240705	-0.206	AT2G37150.9 | RING/U-box superfamily protein | Chr2:15603748-15605988 REVERSE LENGTH=546 | 201606; PREDICTED: E3 ubiquitin-protein ligase MBR2 [Fragaria vesca subsp. vesca] &gt;gi|764616945|ref|XP_011468095.1| PREDICTED: E3 ubiquitin-protein ligase MBR2 [Fragaria vesca subsp. vesca] &gt;gi|764616951|ref|XP_011468096.1| PREDICTED: E3 ubiquitin-protein ligase MBR2 [Fragaria vesca subsp. vesca] &gt;…
5423	FvH4_6g10801	chrFvb6	+	2.52024e-05	0.00587745	0.429	AT5G01580.1 | gamma interferon responsive lysosomal thiol (GILT) reductase family protein | Chr5:222760-223852 REVERSE LENGTH=233 | 201606; PREDICTED: gamma-interferon-inducible-lysosomal thiol reductase [Fragaria vesca subsp. vesca]; sp|Q9SV73|GILT_ARATH Gamma-interferon-responsive lysosomal thiol protein OS=Arabidopsis thaliana OX=3702 GN=GILT PE=2 SV=1; tr|A0A2P6PC50|A0A2P6PC50_ROSCH Putative …
5582	FvH4_6g06960	chrFvb6	+	2.51342e-05	0.00587745	-0.317	AT1G56260.2 | telomere-capping%2C CST complex subunit | Chr1:21064647-21065577 REVERSE LENGTH=127 | 201606; PREDICTED: uncharacterized protein LOC101297066 [Fragaria vesca subsp. vesca] &gt;gi|470132806|ref|XP_004302266.1| PREDICTED: uncharacterized protein LOC101297066 [Fragaria vesca subsp. vesca] &gt;gi|764597315|ref|XP_011466163.1| PREDICTED: uncharacterized protein LOC101297066 [Fragaria ves…
5761	FvH4_6g04110	chrFvb6	+	0.000189353	0.0222284	-0.366	AT3G05040.1 | ARM repeat superfamily protein | Chr3:1401479-1408095 REVERSE LENGTH=1202 | 201606; PREDICTED: protein HASTY 1 [Fragaria vesca subsp. vesca]; sp|Q0WP44|HASTY_ARATH Protein HASTY 1 OS=Arabidopsis thaliana OX=3702 GN=HST1 PE=1 SV=1; tr|A0A2P6R6B7|A0A2P6R6B7_ROSCH Putative exportin-1/Importin-beta OS=Rosa chinensis OX=74649 GN=RchiOBHm_Chr3g0452661 PE=4 SV=1
5909	FvH4_6g00110	chrFvb6	+	1.27617e-05	0.00357777	0.597	AT5G36790.3 | Haloacid dehalogenase-like hydrolase (HAD) superfamily protein | Chr5:14481229-14483730 REVERSE LENGTH=362 | 201606; PREDICTED: phosphoglycolate phosphatase 1B, chloroplastic-like [Fragaria vesca subsp. vesca]; sp|P0DKC4|PGP1B_ARATH Phosphoglycolate phosphatase 1B, chloroplastic OS=Arabidopsis thaliana OX=3702 GN=PGLP1B PE=1 SV=1; tr|A0A2P6R4Y3|A0A2P6R4Y3_ROSCH Putative phosphoglyco…
5974	FvH4_5g39268	chrFvb5	-	0.000128611	0.0165665	-0.15	AT3G19740.1 | P-loop containing nucleoside triphosphate hydrolases superfamily protein | Chr3:6855944-6862930 REVERSE LENGTH=993 | 201606; PREDICTED: uncharacterized protein LOC101303817 [Fragaria vesca subsp. vesca]; sp|Q503W7|ATD1B_DANRE ATPase family AAA domain-containing protein 1-B OS=Danio rerio OX=7955 GN=atad1b PE=2 SV=2; tr|A0A314Y2D1|A0A314Y2D1_PRUYE Uncharacterized protein OS=Prunus ye…
6030	FvH4_7g25100	chrFvb7	-	3.65531e-07	0.000240293	-0.552	AT3G11050.1 | ferritin 2 | Chr3:3463651-3465294 FORWARD LENGTH=253 | 201606; PREDICTED: ferritin-4, chloroplastic [Fragaria vesca subsp. vesca]; sp|Q948P6|FRI3_SOYBN Ferritin-3, chloroplastic OS=Glycine max OX=3847 PE=2 SV=1; tr|A0A2P6SLG2|A0A2P6SLG2_ROSCH Ferritin OS=Rosa chinensis OX=74649 GN=RchiOBHm_Chr1g0370951 PE=3 SV=1
6070	FvH4_5g37240	chrFvb5	+	0.000203942	0.0235633	0.22	AT5G04690.2 | Ankyrin repeat family protein | Chr5:1349781-1352525 REVERSE LENGTH=659 | 201606; PREDICTED: uncharacterized protein LOC101311868 [Fragaria vesca subsp. vesca] &gt;gi|764593829|ref|XP_011465512.1| PREDICTED: uncharacterized protein LOC101311868 [Fragaria vesca subsp. vesca]; tr|A0A2P6PFG6|A0A2P6PFG6_ROSCH Putative ankyrin repeat-containing domain, PGG domain-containing protein OS=Ro…
6086	FvH4_5g36724	chrFvb5	+	3.21556e-06	0.00120199	0.074	AT1G78290.3 | Protein kinase superfamily protein | Chr1:29457457-29458909 REVERSE LENGTH=343 | 201606; PREDICTED: serine/threonine-protein kinase SAPK2-like [Fragaria vesca subsp. vesca]; sp|Q75LR7|SAPK1_ORYSJ Serine/threonine-protein kinase SAPK1 OS=Oryza sativa subsp. japonica OX=39947 GN=SAPK1 PE=1 SV=1; tr|A0A2P6PIK3|A0A2P6PIK3_ROSCH Uncharacterized protein OS=Rosa chinensis OX=74649 GN=RchiO…
6145	FvH4_5g35700	chrFvb5	+	4.36728e-07	0.000268573	-0.087	AT5G23960.2 | terpene synthase 21 | Chr5:8092969-8095128 FORWARD LENGTH=545 | 201606; PREDICTED: (-)-germacrene D synthase-like isoform X2 [Fragaria vesca subsp. vesca]; sp|Q6Q3H3|TPSGD_VITVI (-)-germacrene D synthase OS=Vitis vinifera OX=29760 GN=VIT_19s0014g04930 PE=1 SV=1; tr|A0A2P6QHG4|A0A2P6QHG4_ROSCH Putative lyase OS=Rosa chinensis OX=74649 GN=RchiOBHm_Chr5g0059541 PE=3 SV=1
6207	FvH4_6g54270	chrFvb6	-	0.00056759	0.048306	0.377	AT1G08660.1 | MALE GAMETOPHYTE DEFECTIVE 2 | Chr1:2757116-2759677 REVERSE LENGTH=474 | 201606; PREDICTED: uncharacterized protein LOC101302678 [Fragaria vesca subsp. vesca]; sp|Q8VZJ0|SIA1_ARATH Sialyltransferase-like protein 1 OS=Arabidopsis thaliana OX=3702 GN=SIA1 PE=2 SV=1; tr|A0A2P6S6P8|A0A2P6S6P8_ROSCH Putative alpha-N-acetylneuraminate alpha-2,8-sialyltransferase OS=Rosa chinensis OX=74649…
6435	FvH4_5g28700	chrFvb5	-	7.14943e-05	0.0111719	0.064	AT4G06634.1 | zinc finger (C2H2 type) family protein | Chr4:3764499-3766439 REVERSE LENGTH=387 | 201606; PREDICTED: uncharacterized zinc finger protein At4g06634 isoform X2 [Fragaria vesca subsp. vesca]; sp|Q2V3L3|YY1_ARATH Zinc finger transcription factor YY1 OS=Arabidopsis thaliana OX=3702 GN=YY1 PE=1 SV=1; tr|A0A2P6PCW1|A0A2P6PCW1_ROSCH Putative transcription factor C2H2 family OS=Rosa chinens…
6668	FvH4_5g23910	chrFvb5	-	8.32884e-05	0.0124048	0.069	AT4G19110.1 | Protein kinase superfamily protein | Chr4:10454770-10457468 REVERSE LENGTH=461 | 201606; PREDICTED: cyclin-dependent kinase F-4 isoform X1 [Fragaria vesca subsp. vesca]; sp|Q6Z8C8|CDKF4_ORYSJ Cyclin-dependent kinase F-4 OS=Oryza sativa subsp. japonica OX=39947 GN=CDKF-4 PE=2 SV=1; tr|A0A2P6PAZ2|A0A2P6PAZ2_ROSCH Uncharacterized protein OS=Rosa chinensis OX=74649 GN=RchiOBHm_Chr7g0213…
6671	FvH4_5g23910	chrFvb5	-	0.00010116	0.0142854	0.06	AT4G19110.1 | Protein kinase superfamily protein | Chr4:10454770-10457468 REVERSE LENGTH=461 | 201606; PREDICTED: cyclin-dependent kinase F-4 isoform X1 [Fragaria vesca subsp. vesca]; sp|Q6Z8C8|CDKF4_ORYSJ Cyclin-dependent kinase F-4 OS=Oryza sativa subsp. japonica OX=39947 GN=CDKF-4 PE=2 SV=1; tr|A0A2P6PAZ2|A0A2P6PAZ2_ROSCH Uncharacterized protein OS=Rosa chinensis OX=74649 GN=RchiOBHm_Chr7g0213…
6737	FvH4_5g23010	chrFvb5	+	0.000308571	0.0316269	0.332	AT2G35500.1 | shikimate kinase like 2 | Chr2:14914038-14915909 FORWARD LENGTH=387 | 201606; PREDICTED: probable inactive shikimate kinase like 2, chloroplastic [Fragaria vesca subsp. vesca]; sp|O82290|SKL2_ARATH Probable inactive shikimate kinase like 2, chloroplastic OS=Arabidopsis thaliana OX=3702 GN=SKL2 PE=2 SV=2; tr|A0A2P6PAI8|A0A2P6PAI8_ROSCH Putative HSP20-like chaperone, P-loop containing…
7047	FvH4_7g15830	chrFvb7	-	4.78188e-05	0.00859131	0.394	AT3G61610.1 | Galactose mutarotase-like superfamily protein | Chr3:22799480-22801029 FORWARD LENGTH=317 | 201606; PREDICTED: putative glucose-6-phosphate 1-epimerase isoform X1 [Fragaria vesca subsp. vesca] &gt;gi|764624451|ref|XP_011468953.1| PREDICTED: putative glucose-6-phosphate 1-epimerase isoform X1 [Fragaria vesca subsp. vesca] &gt;gi|764624455|ref|XP_011468954.1| PREDICTED: putative gluco…
7049	FvH4_7g15830	chrFvb7	-	0.000108755	0.0147068	0.351	AT3G61610.1 | Galactose mutarotase-like superfamily protein | Chr3:22799480-22801029 FORWARD LENGTH=317 | 201606; PREDICTED: putative glucose-6-phosphate 1-epimerase isoform X1 [Fragaria vesca subsp. vesca] &gt;gi|764624451|ref|XP_011468953.1| PREDICTED: putative glucose-6-phosphate 1-epimerase isoform X1 [Fragaria vesca subsp. vesca] &gt;gi|764624455|ref|XP_011468954.1| PREDICTED: putative gluco…
7208	FvH4_3g10220	chrFvb3	+	0.000389818	0.0367895	-0.509	AT4G20930.1 | 6-phosphogluconate dehydrogenase family protein | Chr4:11198627-11201036 REVERSE LENGTH=347 | 201606; PREDICTED: probable 3-hydroxyisobutyrate dehydrogenase, mitochondrial isoform X2 [Fragaria vesca subsp. vesca]; sp|Q9SUC0|3HIDH_ARATH Probable 3-hydroxyisobutyrate dehydrogenase, mitochondrial OS=Arabidopsis thaliana OX=3702 GN=At4g20930 PE=2 SV=3; tr|A0A2P6Q665|A0A2P6Q665_ROSCH 3-h…
7209	FvH4_3g10220	chrFvb3	+	8.73315e-05	0.0129061	-0.177	AT4G20930.1 | 6-phosphogluconate dehydrogenase family protein | Chr4:11198627-11201036 REVERSE LENGTH=347 | 201606; PREDICTED: probable 3-hydroxyisobutyrate dehydrogenase, mitochondrial isoform X2 [Fragaria vesca subsp. vesca]; sp|Q9SUC0|3HIDH_ARATH Probable 3-hydroxyisobutyrate dehydrogenase, mitochondrial OS=Arabidopsis thaliana OX=3702 GN=At4g20930 PE=2 SV=3; tr|A0A2P6Q665|A0A2P6Q665_ROSCH 3-h…
7248	FvH4_3g04890	chrFvb3	-	4.68416e-08	5.84133e-05	0.651	AT4G36690.4 | U2 snRNP auxilliary factor%2C large subunit%2C splicing factor | Chr4:17294139-17297609 REVERSE LENGTH=551 | 201606; PREDICTED: splicing factor U2af large subunit B-like isoform X1 [Fragaria vesca subsp. vesca]; sp|Q9ZR40|U2A2B_NICPL Splicing factor U2af large subunit B OS=Nicotiana plumbaginifolia OX=4092 GN=U2AF65B PE=2 SV=1; tr|A0A2P6Q400|A0A2P6Q400_ROSCH U2 snRNP auxiliary facto…
7249	FvH4_3g04890	chrFvb3	-	6.24124e-05	0.0100833	-0.158	AT4G36690.4 | U2 snRNP auxilliary factor%2C large subunit%2C splicing factor | Chr4:17294139-17297609 REVERSE LENGTH=551 | 201606; PREDICTED: splicing factor U2af large subunit B-like isoform X1 [Fragaria vesca subsp. vesca]; sp|Q9ZR40|U2A2B_NICPL Splicing factor U2af large subunit B OS=Nicotiana plumbaginifolia OX=4092 GN=U2AF65B PE=2 SV=1; tr|A0A2P6Q400|A0A2P6Q400_ROSCH U2 snRNP auxiliary facto…
7277	FvH4_4g06440	chrFvb4	+	0.000180042	0.0215869	-0.193	AT2G39930.1 | isoamylase 1 | Chr2:16666078-16672183 FORWARD LENGTH=783 | 201606; PREDICTED: isoamylase 1, chloroplastic [Fragaria vesca subsp. vesca]; sp|O04196|ISOA1_ARATH Isoamylase 1, chloroplastic OS=Arabidopsis thaliana OX=3702 GN=ISA1 PE=1 SV=1; tr|A0A2P6QS97|A0A2P6QS97_ROSCH Putative isoamylase OS=Rosa chinensis OX=74649 GN=RchiOBHm_Chr4g0398221 PE=4 SV=1
7278	FvH4_4g06440	chrFvb4	+	0.00018799	0.0222284	-0.185	AT2G39930.1 | isoamylase 1 | Chr2:16666078-16672183 FORWARD LENGTH=783 | 201606; PREDICTED: isoamylase 1, chloroplastic [Fragaria vesca subsp. vesca]; sp|O04196|ISOA1_ARATH Isoamylase 1, chloroplastic OS=Arabidopsis thaliana OX=3702 GN=ISA1 PE=1 SV=1; tr|A0A2P6QS97|A0A2P6QS97_ROSCH Putative isoamylase OS=Rosa chinensis OX=74649 GN=RchiOBHm_Chr4g0398221 PE=4 SV=1
7391	FvH4_5g00310	chrFvb5	-	3.44201e-05	0.00737286	0.667	AT1G06900.1 | Insulinase (Peptidase family M16) family protein | Chr1:2115155-2120635 REVERSE LENGTH=1024 | 201606; PREDICTED: insulin-degrading enzyme-like [Fragaria vesca subsp. vesca]; sp|F4HNU6|NRDC_ARATH Nardilysin-like OS=Arabidopsis thaliana OX=3702 GN=At1g06900 PE=2 SV=1; tr|A0A2P6P868|A0A2P6P868_ROSCH Putative insulysin OS=Rosa chinensis OX=74649 GN=RchiOBHm_Chr7g0202261 PE=3 SV=1
7413	FvH4_5g03670	chrFvb5	-	0.000131115	0.0166638	0.119	AT1G64150.1 | Uncharacterized protein family (UPF0016) | Chr1:23809047-23812579 REVERSE LENGTH=370 | 201606; PREDICTED: GDT1-like protein 1, chloroplastic [Fragaria vesca subsp. vesca]; sp|Q94AX5|PAM71_ARATH Protein PAM71, chloroplastic OS=Arabidopsis thaliana OX=3702 GN=PAM71 PE=1 SV=2; tr|A0A2P6P6H5|A0A2P6P6H5_ROSCH Putative Gdt1 family protein OS=Rosa chinensis OX=74649 GN=RchiOBHm_Chr7g019606…
7494	FvH4_3g03790	chrFvb3	-	1.0103e-13	6.42014e-10	-0.653	AT4G05090.1 | Inositol monophosphatase family protein | Chr4:2609244-2611627 FORWARD LENGTH=397 | 201606; PREDICTED: putative PAP-specific phosphatase, mitochondrial [Fragaria vesca subsp. vesca]; sp|Q9M0Y6|DPNPM_ARATH Putative PAP-specific phosphatase, mitochondrial OS=Arabidopsis thaliana OX=3702 GN=At4g05090 PE=2 SV=1; tr|A0A2P6Q3J7|A0A2P6Q3J7_ROSCH Putative phosphoric monoester hydrolase OS=R…
7866	FvH4_2g39410	chrFvb2	+	0.000102974	0.0143292	-0.06	AT1G75380.4 | bifunctional nuclease in basal defense response 1 | Chr1:28281789-28283631 REVERSE LENGTH=325 | 201606; PREDICTED: bifunctional nuclease 1 [Fragaria vesca subsp. vesca] &gt;gi|764546095|ref|XP_011459537.1| PREDICTED: bifunctional nuclease 1 [Fragaria vesca subsp. vesca]; sp|Q9FWS6|BBD1_ARATH Bifunctional nuclease 1 OS=Arabidopsis thaliana OX=3702 GN=BBD1 PE=2 SV=1; tr|A0A2P6PYV0|A0A…
8152	FvH4_3g00250	chrFvb3	+	0.000176845	0.0214566	-0.09	AT5G47760.1 | 2-phosphoglycolate phosphatase 2 | Chr5:19343121-19344979 REVERSE LENGTH=301 | 201606; PREDICTED: phosphoglycolate phosphatase 2 isoform X2 [Fragaria vesca subsp. vesca]; sp|Q8GWU0|PGP2_ARATH Phosphoglycolate phosphatase 2 OS=Arabidopsis thaliana OX=3702 GN=PGLP2 PE=1 SV=1; tr|A0A2P6Q1Z3|A0A2P6Q1Z3_ROSCH Phosphoglycolate phosphatase OS=Rosa chinensis OX=74649 GN=RchiOBHm_Chr5g000034…
8375	FvH4_7g31820	chrFvb7	+	0.000364907	0.0349577	-0.141	AT5G53120.5 | spermidine synthase 3 | Chr5:21535429-21537653 FORWARD LENGTH=359 | 201606; PREDICTED: spermine synthase [Fragaria vesca subsp. vesca] &gt;gi|764636385|ref|XP_011470224.1| PREDICTED: spermine synthase [Fragaria vesca subsp. vesca]; sp|Q94BN2|SPSY_ARATH Spermine synthase OS=Arabidopsis thaliana OX=3702 GN=SPMS PE=1 SV=1; tr|A0A2P6SP09|A0A2P6SP09_ROSCH Putative spermidine synthase OS=…
8376	FvH4_7g31820	chrFvb7	+	0.000156434	0.0191171	-0.183	AT5G53120.5 | spermidine synthase 3 | Chr5:21535429-21537653 FORWARD LENGTH=359 | 201606; PREDICTED: spermine synthase [Fragaria vesca subsp. vesca] &gt;gi|764636385|ref|XP_011470224.1| PREDICTED: spermine synthase [Fragaria vesca subsp. vesca]; sp|Q94BN2|SPSY_ARATH Spermine synthase OS=Arabidopsis thaliana OX=3702 GN=SPMS PE=1 SV=1; tr|A0A2P6SP09|A0A2P6SP09_ROSCH Putative spermidine synthase OS=…
8479	FvH4_1g28520	chrFvb1	-	6.48543e-07	0.000363642	-0.645	AT5G35220.1 | Peptidase M50 family protein | Chr5:13484606-13487546 REVERSE LENGTH=548 | 201606; PREDICTED: probable zinc metalloprotease EGY1, chloroplastic [Fragaria vesca subsp. vesca]; sp|Q949Y5|EGY1_ARATH Probable zinc metalloprotease EGY1, chloroplastic OS=Arabidopsis thaliana OX=3702 GN=EGY1 PE=2 SV=1; tr|A0A2P6RHG4|A0A2P6RHG4_ROSCH Putative peptidase M50 OS=Rosa chinensis OX=74649 GN=Rchi…
8567	FvH4_2g06760	chrFvb2	+	0.000197321	0.0229374	0.206	AT2G35500.1 | shikimate kinase like 2 | Chr2:14914038-14915909 FORWARD LENGTH=387 | 201606; PREDICTED: probable inactive shikimate kinase like 2, chloroplastic [Fragaria vesca subsp. vesca]; sp|O82290|SKL2_ARATH Probable inactive shikimate kinase like 2, chloroplastic OS=Arabidopsis thaliana OX=3702 GN=SKL2 PE=2 SV=2; tr|A0A2P6PAI8|A0A2P6PAI8_ROSCH Putative HSP20-like chaperone, P-loop containing…
8617	FvH4_2g35770	chrFvb2	-	1.84706e-07	0.000167678	-0.625	AT4G32770.1 | tocopherol cyclase%2C chloroplast / vitamin E deficient 1 (VTE1) / sucrose export defective 1 (SXD1) | Chr4:15804981-15807790 FORWARD LENGTH=488 | 201606; PREDICTED: tocopherol cyclase, chloroplastic [Fragaria vesca subsp. vesca]; sp|Q94FY7|TOCC_ARATH Tocopherol cyclase, chloroplastic OS=Arabidopsis thaliana OX=3702 GN=VTE1 PE=1 SV=1; tr|A0A2P6Q008|A0A2P6Q008_ROSCH Putative tocopher…
8783	FvH4_7g09761	chrFvb7	+	3.25172e-05	0.00712537	-0.316
8844	FvH4_7g19690	chrFvb7	-	3.44622e-07	0.000240293	0.608	AT2G28880.1 | para-aminobenzoate (PABA) synthase family protein | Chr2:12398937-12403108 REVERSE LENGTH=919 | 201606; PREDICTED: aminodeoxychorismate synthase, chloroplastic [Fragaria vesca subsp. vesca]; sp|Q6TAS3|ADCS_SOLLC Aminodeoxychorismate synthase, chloroplastic OS=Solanum lycopersicum OX=4081 GN=ADCS PE=2 SV=1; tr|A0A2P6SJI4|A0A2P6SJI4_ROSCH Putative aminodeoxychorismate synthase OS=Rosa…
8906	FvH4_4g09760	chrFvb4	-	9.82585e-10	2.15234e-06	-1	AT4G30845.1 | DNA-directed RNA polymerase subunit beta | Chr4:15019895-15020319 FORWARD LENGTH=114 | 201606; PREDICTED: uncharacterized protein LOC101291784 [Fragaria vesca subsp. vesca]; tr|A0A2P6QU67|A0A2P6QU67_ROSCH Uncharacterized protein OS=Rosa chinensis OX=74649 GN=RchiOBHm_Chr4g0405451 PE=4 SV=1
8961	FvH4_7g27930	chrFvb7	+	3.97069e-05	0.0081395	0.251	AT5G51540.1 | Zincin-like metalloproteases family protein | Chr5:20932071-20936284 FORWARD LENGTH=706 | 201606; PREDICTED: probable mitochondrial intermediate peptidase, mitochondrial [Fragaria vesca subsp. vesca]; sp|F4KDA5|MIP_ARATH Mitochondrial intermediate peptidase, mitochondrial OS=Arabidopsis thaliana OX=3702 GN=OCT1 PE=3 SV=1; tr|A0A2P6SME4|A0A2P6SME4_ROSCH Putative mitochondrial interme…
9120	FvH4_4g14000	chrFvb4	-	4.83644e-05	0.00859131	-0.194	AT2G20790.1 | clathrin adaptor complexes medium subunit family protein | Chr2:8950162-8952613 REVERSE LENGTH=613 | 201606; PREDICTED: AP-5 complex subunit mu [Fragaria vesca subsp. vesca]; sp|Q8W0Z6|AP5M_ARATH AP-5 complex subunit mu OS=Arabidopsis thaliana OX=3702 GN=AP5M PE=2 SV=1; tr|A0A2P6QXQ6|A0A2P6QXQ6_ROSCH Putative Mu domain-containing protein OS=Rosa chinensis OX=74649 GN=RchiOBHm_Chr4g0…
9159	FvH4_5g14690	chrFvb5	+	4.74173e-06	0.0015859	0.287	AT1G18730.1 | NDH dependent flow 6 | Chr1:6460625-6462107 FORWARD LENGTH=175 | 201606; PREDICTED: photosynthetic NDH subunit of subcomplex B 4, chloroplastic [Fragaria vesca subsp. vesca]; sp|Q8RXS1|PNSB4_ARATH Photosynthetic NDH subunit of subcomplex B 4, chloroplastic OS=Arabidopsis thaliana OX=3702 GN=PNSB4 PE=2 SV=1; tr|A0A2P6P2P5|A0A2P6P2P5_ROSCH Uncharacterized protein OS=Rosa chinensis OX=…
9189	FvH4_1g21070	chrFvb1	+	0.000463097	0.0420404	-0.497	AT1G56130.2 | Leucine-rich repeat transmembrane protein kinase | Chr1:20994931-21000887 REVERSE LENGTH=1032 | 201606; PREDICTED: LOW QUALITY PROTEIN: probable LRR receptor-like serine/threonine-protein kinase At1g56130 [Fragaria vesca subsp. vesca]; sp|C0LGH2|Y1561_ARATH Probable LRR receptor-like serine/threonine-protein kinase At1g56130 OS=Arabidopsis thaliana OX=3702 GN=At1g56130 PE=2 SV=2; tr…
9323	FvH4_2g17670	chrFvb2	-	5.23647e-05	0.00879073	0.241	AT3G25430.1 | Polynucleotidyl transferase%2C ribonuclease H-like superfamily protein | Chr3:9221204-9223700 FORWARD LENGTH=618 | 201606; PREDICTED: poly(A)-specific ribonuclease PARN-like [Fragaria vesca subsp. vesca]; sp|Q8W4C3|PARNL_ARATH Poly(A)-specific ribonuclease PARN-like OS=Arabidopsis thaliana OX=3702 GN=At3g25430 PE=2 SV=1; tr|A0A2P6PTT4|A0A2P6PTT4_ROSCH Putative poly(A)-specific ribon…
9365	FvH4_2g17220	chrFvb2	-	7.30714e-09	1.26639e-05	-0.834	AT5G58140.7 | phototropin 2 | Chr5:23524771-23529993 FORWARD LENGTH=915 | 201606; PREDICTED: phototropin-2 [Fragaria vesca subsp. vesca] &gt;gi|764528406|ref|XP_011458115.1| PREDICTED: phototropin-2 [Fragaria vesca subsp. vesca]; sp|P93025|PHOT2_ARATH Phototropin-2 OS=Arabidopsis thaliana OX=3702 GN=PHOT2 PE=1 SV=2; tr|J7MDN8|J7MDN8_FRAAN Phototropin 2 OS=Fragaria ananassa OX=3747 GN=phot2 PE=2 S…
9367	FvH4_2g17220	chrFvb2	-	7.30714e-09	1.26639e-05	-0.834	AT5G58140.7 | phototropin 2 | Chr5:23524771-23529993 FORWARD LENGTH=915 | 201606; PREDICTED: phototropin-2 [Fragaria vesca subsp. vesca] &gt;gi|764528406|ref|XP_011458115.1| PREDICTED: phototropin-2 [Fragaria vesca subsp. vesca]; sp|P93025|PHOT2_ARATH Phototropin-2 OS=Arabidopsis thaliana OX=3702 GN=PHOT2 PE=1 SV=2; tr|J7MDN8|J7MDN8_FRAAN Phototropin 2 OS=Fragaria ananassa OX=3747 GN=phot2 PE=2 S…
9709	FvH4_5g00200	chrFvb5	-	2.62581e-07	0.000208577	0.631	AT1G12120.1 | hypothetical protein (DUF863) | Chr1:4114933-4116469 REVERSE LENGTH=483 | 201606; PREDICTED: uncharacterized protein LOC101312925 [Fragaria vesca subsp. vesca] &gt;gi|764579772|ref|XP_011463735.1| PREDICTED: uncharacterized protein LOC101312925 [Fragaria vesca subsp. vesca] &gt;gi|764579776|ref|XP_011463736.1| PREDICTED: uncharacterized protein LOC101312925 [Fragaria vesca subsp. ve…
9781	FvH4_3g02130	chrFvb3	-	0.000110714	0.014713	-0.057	AT4G04720.2 | calcium-dependent protein kinase 21 | Chr4:2394817-2397631 REVERSE LENGTH=531 | 201606; PREDICTED: calcium-dependent protein kinase 2-like [Fragaria vesca subsp. vesca]; sp|P28582|CDPK_DAUCA Calcium-dependent protein kinase OS=Daucus carota OX=4039 PE=2 SV=2; tr|A0A2P6Q2P6|A0A2P6Q2P6_ROSCH Uncharacterized protein OS=Rosa chinensis OX=74649 GN=RchiOBHm_Chr5g0003201 PE=4 SV=1
9896	FvH4_2g12161	chrFvb2	-	1.60298e-06	0.000679093	0.552	AT1G16445.1 | S-adenosyl-L-methionine-dependent methyltransferases superfamily protein | Chr1:5617811-5619303 FORWARD LENGTH=274 | 201606; PREDICTED: uncharacterized protein LOC101292757 isoform X1 [Fragaria vesca subsp. vesca] &gt;gi|764532082|ref|XP_011458426.1| PREDICTED: uncharacterized protein LOC101292757 isoform X1 [Fragaria vesca subsp. vesca] &gt;gi|764532086|ref|XP_011458427.1| PREDICTE…
10063	FvH4_1g20800	chrFvb1	-	0.000130379	0.0166638	-0.126	PREDICTED: uncharacterized protein LOC101294697 [Fragaria vesca subsp. vesca] &gt;gi|764516043|ref|XP_011465529.1| PREDICTED: uncharacterized protein LOC101294697 [Fragaria vesca subsp. vesca]; sp|O43063|PSB1_SCHPO Probable proteasome subunit beta type-1 OS=Schizosaccharomyces pombe (strain 972 / ATCC 24843) OX=284812 GN=pre3 PE=3 SV=1; tr|A0A1C6YI06|A0A1C6YI06_PLACH Proteasome subunit beta OS=Pl…
10114	FvH4_2g15920	chrFvb2	-	0.000102492	0.0143292	0.372	AT4G38440.1 | RPAP1-like%2C carboxy-terminal protein | Chr4:17989115-17994549 FORWARD LENGTH=1465 | 201606; PREDICTED: uncharacterized protein LOC101298197 [Fragaria vesca subsp. vesca]; sp|Q8GYU3|IYO_ARATH Transcriptional elongation regulator MINIYO OS=Arabidopsis thaliana OX=3702 GN=IYO PE=1 SV=1; tr|A0A2P6PSZ3|A0A2P6PSZ3_ROSCH Putative RNA polymerase II-associated protein OS=Rosa chinensis OX=…
10359	FvH4_6g12350	chrFvb6	-	6.17115e-05	0.0100553	0.042	AT3G09210.1 | plastid transcriptionally active 13 | Chr3:2825422-2826850 REVERSE LENGTH=333 | 201606; PREDICTED: uncharacterized protein LOC101298234 [Fragaria vesca subsp. vesca] &gt;gi|764600720|ref|XP_011466507.1| PREDICTED: uncharacterized protein LOC101298234 [Fragaria vesca subsp. vesca]; tr|A0A2P6R9D2|A0A2P6R9D2_ROSCH Putative translation protein SH3 OS=Rosa chinensis OX=74649 GN=RchiOBHm_…
10555	FvH4_1g13940	chrFvb1	+	4.30676e-06	0.00146614	-0.162	AT3G62840.2 | Small nuclear ribonucleoprotein family protein | Chr3:23235727-23236615 REVERSE LENGTH=108 | 201606; PREDICTED: probable small nuclear ribonucleoprotein Sm D2 isoform X1 [Fragaria vesca subsp. vesca]; sp|O14036|SMD2_SCHPO Small nuclear ribonucleoprotein Sm D2 OS=Schizosaccharomyces pombe (strain 972 / ATCC 24843) OX=284812 GN=smd2 PE=1 SV=1; tr|A0A2P6RMQ6|A0A2P6RMQ6_ROSCH Small nucl…
10618	FvH4_1g13680	chrFvb1	-	2.32986e-06	0.000965577	-0.12	AT4G36690.1 | U2 snRNP auxilliary factor%2C large subunit%2C splicing factor | Chr4:17294139-17297609 REVERSE LENGTH=573 | 201606; PREDICTED: splicing factor U2af large subunit A isoform X3 [Fragaria vesca subsp. vesca]; sp|O23212|U2A2A_ARATH Splicing factor U2af large subunit A OS=Arabidopsis thaliana OX=3702 GN=U2AF65A PE=1 SV=2; tr|A0A2P6RMJ0|A0A2P6RMJ0_ROSCH U2 snRNP auxiliary factor large su…
10619	FvH4_1g13680	chrFvb1	-	0.000262452	0.02828	0.349	AT4G36690.1 | U2 snRNP auxilliary factor%2C large subunit%2C splicing factor | Chr4:17294139-17297609 REVERSE LENGTH=573 | 201606; PREDICTED: splicing factor U2af large subunit A isoform X3 [Fragaria vesca subsp. vesca]; sp|O23212|U2A2A_ARATH Splicing factor U2af large subunit A OS=Arabidopsis thaliana OX=3702 GN=U2AF65A PE=1 SV=2; tr|A0A2P6RMJ0|A0A2P6RMJ0_ROSCH U2 snRNP auxiliary factor large su…
10813	FvH4_1g05240	chrFvb1	-	1.22749e-06	0.000557165	0.437	AT4G13350.2 | NSP (nuclear shuttle protein)-interacting GTPase | Chr4:7770170-7773321 REVERSE LENGTH=602 | 201606; PREDICTED: probable ADP-ribosylation factor GTPase-activating protein AGD14 isoform X2 [Fragaria vesca subsp. vesca]; sp|Q8K2K6|AGFG1_MOUSE Arf-GAP domain and FG repeat-containing protein 1 OS=Mus musculus OX=10090 GN=Agfg1 PE=1 SV=2; tr|A0A2P6RJM6|A0A2P6RJM6_ROSCH Putative Arf GTPas…
11013	FvH4_1g03180	chrFvb1	-	6.65142e-11	2.11338e-07	-1	AT4G13730.1 | Ypt/Rab-GAP domain of gyp1p superfamily protein | Chr4:7970299-7974055 FORWARD LENGTH=449 | 201606; PREDICTED: TBC1 domain family member 13-like [Fragaria vesca subsp. vesca]; sp|Q8R3D1|TBC13_MOUSE TBC1 domain family member 13 OS=Mus musculus OX=10090 GN=Tbc1d13 PE=1 SV=1; tr|A0A2P6RIY4|A0A2P6RIY4_ROSCH Putative Rab-GTPase-TBC domain-containing protein OS=Rosa chinensis OX=74649 GN=…
11472	FvH4_1g27850	chrFvb1	+	0.000104584	0.0144477	0.304	AT5G04710.1 | Zn-dependent exopeptidases superfamily protein | Chr5:1357273-1360128 REVERSE LENGTH=526 | 201606; probable aspartyl aminopeptidase isoform X1 [Rosa chinensis] &gt;gi|1358181674|gb|PRQ56148.1| putative aspartyl aminopeptidase [Rosa chinensis]; sp|B9RAJ0|DNPEP_RICCO Probable aspartyl aminopeptidase OS=Ricinus communis OX=3988 GN=RCOM_1506700 PE=2 SV=2; tr|A0A2P6SBT9|A0A2P6SBT9_ROSCH …
11660	FvH4_5g16970	chrFvb5	-	2.26996e-05	0.00554802	-0.337	AT1G15125.1 | S-adenosyl-L-methionine-dependent methyltransferases superfamily protein | Chr1:5204625-5205912 FORWARD LENGTH=351 | 201606; PREDICTED: uncharacterized protein LOC101297646 [Fragaria vesca subsp. vesca]; sp|Q9LS10|MT810_ARATH Probable S-adenosylmethionine-dependent methyltransferase At5g38100 OS=Arabidopsis thaliana OX=3702 GN=At5g38100 PE=2 SV=1; tr|A0A2P6P208|A0A2P6P208_ROSCH Puta…
11925	FvH4_1g01790	chrFvb1	-	2.10278e-07	0.000182215	-0.667	AT2G25620.2 | DNA-binding protein phosphatase 1 | Chr2:10903154-10904978 REVERSE LENGTH=392 | 201606; PREDICTED: probable protein phosphatase 2C 27 [Fragaria vesca subsp. vesca]; sp|Q69QZ0|P2C27_ORYSJ Probable protein phosphatase 2C 27 OS=Oryza sativa subsp. japonica OX=39947 GN=Os02g0799000 PE=2 SV=1; tr|A0A2P6RIH3|A0A2P6RIH3_ROSCH Uncharacterized protein OS=Rosa chinensis OX=74649 GN=RchiOBHm_C…
12073	FvH4_7g23620	chrFvb7	+	1.49e-05	0.00389116	-0.08	AT5G05930.1 | guanylyl cyclase 1 | Chr5:1780270-1782659 REVERSE LENGTH=274 | 201606; PREDICTED: protein GUCD1 isoform X2 [Fragaria vesca subsp. vesca]; sp|Q8BZI6|GUCD1_MOUSE Protein GUCD1 OS=Mus musculus OX=10090 GN=Gucd1 PE=2 SV=2; tr|A0A2P6SKV1|A0A2P6SKV1_ROSCH Putative guanylate cyclase OS=Rosa chinensis OX=74649 GN=RchiOBHm_Chr1g0368881 PE=4 SV=1
12074	FvH4_7g23620	chrFvb7	+	0.000310325	0.0316365	-0.059	AT5G05930.1 | guanylyl cyclase 1 | Chr5:1780270-1782659 REVERSE LENGTH=274 | 201606; PREDICTED: protein GUCD1 isoform X2 [Fragaria vesca subsp. vesca]; sp|Q8BZI6|GUCD1_MOUSE Protein GUCD1 OS=Mus musculus OX=10090 GN=Gucd1 PE=2 SV=2; tr|A0A2P6SKV1|A0A2P6SKV1_ROSCH Putative guanylate cyclase OS=Rosa chinensis OX=74649 GN=RchiOBHm_Chr1g0368881 PE=4 SV=1
12101	FvH4_1g00070	chrFvb1	-	7.82373e-05	0.0119532	-0.045	AT3G59920.1 | RAB GDP dissociation inhibitor 2 | Chr3:22135157-22138221 FORWARD LENGTH=444 | 201606; PREDICTED: guanosine nucleotide diphosphate dissociation inhibitor 2 isoform X2 [Fragaria vesca subsp. vesca]; sp|O24653|GDI2_ARATH Guanosine nucleotide diphosphate dissociation inhibitor 2 OS=Arabidopsis thaliana OX=3702 GN=GDI2 PE=2 SV=1; tr|A0A2P6RHT5|A0A2P6RHT5_ROSCH Guanosine nucleotide dipho…
12128	FvH4_7g16860	chrFvb7	-	0.000417197	0.0388842	-0.424	AT1G68550.2 | Integrase-type DNA-binding superfamily protein | Chr1:25725810-25726784 REVERSE LENGTH=324 | 201606; PREDICTED: uncharacterized protein LOC101307919 isoform X1 [Fragaria vesca subsp. vesca]; sp|Q9CA27|EF118_ARATH Ethylene-responsive transcription factor ERF118 OS=Arabidopsis thaliana OX=3702 GN=ERF118 PE=2 SV=1; tr|A0A2P6SIL3|A0A2P6SIL3_ROSCH Putative transcription factor AP2-EREBP …
12289	FvH4_4g22580	chrFvb4	-	6.61899e-06	0.00200293	0.619	AT1G10940.1 | Protein kinase superfamily protein | Chr1:3656050-3658170 REVERSE LENGTH=363 | 201606; serine/threonine-protein kinase SAPK2-like isoform X2 [Rosa chinensis]; sp|A9TF79|SRK2A_PHYPA Serine/threonine-protein kinase SRK2A OS=Physcomitrella patens subsp. patens OX=3218 GN=SRK2A PE=1 SV=1; tr|A0A2N9F4S5|A0A2N9F4S5_FAGSY Uncharacterized protein OS=Fagus sylvatica OX=28930 GN=FSB_LOCUS1003…
12319	FvH4_1g05310	chrFvb1	+	0.00033467	0.0330577	-0.057	AT3G24430.1 | ATP binding protein | Chr3:8868731-8872154 REVERSE LENGTH=532 | 201606; PREDICTED: fe-S cluster assembly factor HCF101, chloroplastic [Fragaria vesca subsp. vesca]; sp|Q6STH5|HF101_ARATH Fe-S cluster assembly factor HCF101, chloroplastic OS=Arabidopsis thaliana OX=3702 GN=HCF101 PE=1 SV=1; tr|A0A2P6RJP8|A0A2P6RJP8_ROSCH Putative mrp/NBP35 ATP-binding protein OS=Rosa chinensis OX=746…
12717	FvH4_4g09040	chrFvb4	+	3.97015e-08	5.40621e-05	-0.528	AT1G76120.2 | Pseudouridine synthase family protein | Chr1:28559224-28560294 REVERSE LENGTH=356 | 201606; PREDICTED: uncharacterized protein LOC101300812 [Fragaria vesca subsp. vesca]; tr|A0A2P6PZG3|A0A2P6PZG3_ROSCH Putative mitochondrial tRNA pseudouridine(27/28) synthase OS=Rosa chinensis OX=74649 GN=RchiOBHm_Chr6g0303831 PE=4 SV=1
12849	FvH4_2g08880	chrFvb2	+	0.000337612	0.0331765	-0.046	AT4G39260.3 | cold%2C circadian rhythm%2C and RNA binding 1 | Chr4:18274166-18274958 REVERSE LENGTH=92 | 201606; PREDICTED: glycine-rich RNA-binding, abscisic acid-inducible protein-like isoform X1 [Fragaria vesca subsp. vesca]; sp|Q03250|RBG7_ARATH Glycine-rich RNA-binding protein 7 OS=Arabidopsis thaliana OX=3702 GN=RBG7 PE=1 SV=1; tr|A0A2P6PP87|A0A2P6PP87_ROSCH Putative nucleotide-binding alph…
12981	FvH4_5g39640	chrFvb5	-	3.61338e-07	0.000240293	-0.678	AT5G47900.9 | heparan-alpha-glucosaminide N-acetyltransferase-like protein (DUF1624) | Chr5:19392408-19394963 FORWARD LENGTH=440 | 201606; PREDICTED: heparan-alpha-glucosaminide N-acetyltransferase-like isoform X1 [Fragaria vesca subsp. vesca]; sp|Q3UDW8|HGNAT_MOUSE Heparan-alpha-glucosaminide N-acetyltransferase OS=Mus musculus OX=10090 GN=Hgsnat PE=1 SV=2; tr|A0A2P6PIE0|A0A2P6PIE0_ROSCH Putativ…
12982	FvH4_5g39640	chrFvb5	-	0.000320957	0.0320352	0.094	AT5G47900.9 | heparan-alpha-glucosaminide N-acetyltransferase-like protein (DUF1624) | Chr5:19392408-19394963 FORWARD LENGTH=440 | 201606; PREDICTED: heparan-alpha-glucosaminide N-acetyltransferase-like isoform X1 [Fragaria vesca subsp. vesca]; sp|Q3UDW8|HGNAT_MOUSE Heparan-alpha-glucosaminide N-acetyltransferase OS=Mus musculus OX=10090 GN=Hgsnat PE=1 SV=2; tr|A0A2P6PIE0|A0A2P6PIE0_ROSCH Putativ…
13139	FvH4_2g31150	chrFvb2	+	1.01611e-09	2.15234e-06	0.036	AT5G35530.1 | Ribosomal protein S3 family protein | Chr5:13710355-13712192 REVERSE LENGTH=248 | 201606; PREDICTED: 40S ribosomal protein S3-2-like [Fragaria vesca subsp. vesca]; sp|Q9FJA6|RS33_ARATH 40S ribosomal protein S3-3 OS=Arabidopsis thaliana OX=3702 GN=RPS3C PE=1 SV=1; tr|A0A2P6Q1I6|A0A2P6Q1I6_ROSCH Putative ribosomal protein S3, eukaryotic/archaeal OS=Rosa chinensis OX=74649 GN=RchiOBHm_…
13238	FvH4_1g27090	chrFvb1	+	0.000264103	0.0282857	-0.367	AT4G01995.1 | beta-carotene isomerase D27 | Chr4:873075-874619 FORWARD LENGTH=258 | 201606; PREDICTED: beta-carotene isomerase D27, chloroplastic [Fragaria vesca subsp. vesca]; sp|Q7XA78|D27_ARATH Beta-carotene isomerase D27, chloroplastic OS=Arabidopsis thaliana OX=3702 GN=D27 PE=1 SV=1; tr|A0A2P6RFK1|A0A2P6RFK1_ROSCH Putative beta-carotene isomerase OS=Rosa chinensis OX=74649 GN=RchiOBHm_Chr3g0…
13311	FvH4_4g30480	chrFvb4	+	7.82498e-07	0.000403177	0.666	AT2G03420.1 | hypothetical protein | Chr2:1035100-1035937 REVERSE LENGTH=170 | 201606; PREDICTED: uncharacterized protein LOC101293189 [Fragaria vesca subsp. vesca]; tr|A0A2P6R2P5|A0A2P6R2P5_ROSCH Uncharacterized protein OS=Rosa chinensis OX=74649 GN=RchiOBHm_Chr4g0438851 PE=4 SV=1
13452	FvH4_7g31860	chrFvb7	+	5.25673e-05	0.00879073	-0.293	AT5G53120.5 | spermidine synthase 3 | Chr5:21535429-21537653 FORWARD LENGTH=359 | 201606; PREDICTED: spermine synthase-like [Fragaria vesca subsp. vesca]; sp|Q94BN2|SPSY_ARATH Spermine synthase OS=Arabidopsis thaliana OX=3702 GN=SPMS PE=1 SV=1; tr|A0A2P6SP09|A0A2P6SP09_ROSCH Putative spermidine synthase OS=Rosa chinensis OX=74649 GN=RchiOBHm_Chr1g0381051 PE=3 SV=1
13521	FvH4_1g25960	chrFvb1	-	2.5043e-06	0.00101579	0.61	AT5G23490.1 | hypothetical protein | Chr5:7919831-7926499 FORWARD LENGTH=729 | 201606; PREDICTED: uncharacterized protein LOC101294305 isoform X4 [Fragaria vesca subsp. vesca]; tr|A0A2P6REW8|A0A2P6REW8_ROSCH Uncharacterized protein OS=Rosa chinensis OX=74649 GN=RchiOBHm_Chr3g0485101 PE=4 SV=1
13557	FvH4_4g35380	chrFvb4	+	0.000372124	0.0354709	-0.091	AT1G69980.1 | structural polyprotein | Chr1:26356559-26357647 REVERSE LENGTH=205 | 201606; PREDICTED: uncharacterized protein LOC101300337 [Fragaria vesca subsp. vesca]; tr|A0A2P6R499|A0A2P6R499_ROSCH Uncharacterized protein OS=Rosa chinensis OX=74649 GN=RchiOBHm_Chr4g0444991 PE=4 SV=1
13896	FvH4_1g24330	chrFvb1	-	4.86927e-05	0.00859131	-0.138	AT1G74880.1 | NAD(P)H:plastoquinone dehydrogenase complex subunit O | Chr1:28130112-28131020 REVERSE LENGTH=158 | 201606; PREDICTED: NAD(P)H-quinone oxidoreductase subunit O, chloroplastic [Fragaria vesca subsp. vesca]; sp|Q9S829|NDHO_ARATH NAD(P)H-quinone oxidoreductase subunit O, chloroplastic OS=Arabidopsis thaliana OX=3702 GN=ndhO PE=2 SV=1; tr|A0A2P6RSD7|A0A2P6RSD7_ROSCH Putative NAD(P)H-qui…
14006	FvH4_1g25540	chrFvb1	+	4.60669e-10	1.2546e-06	1	AT5G64440.1 | fatty acid amide hydrolase | Chr5:25766229-25770260 FORWARD LENGTH=607 | 201606; PREDICTED: fatty acid amide hydrolase-like isoform X2 [Fragaria vesca subsp. vesca]; sp|Q7XJJ7|FAAH_ARATH Fatty acid amide hydrolase OS=Arabidopsis thaliana OX=3702 GN=FAAH PE=1 SV=1; tr|A0A2P6RT36|A0A2P6RT36_ROSCH Putative hydrolase OS=Rosa chinensis OX=74649 GN=RchiOBHm_Chr2g0123671 PE=4 SV=1
14254	FvH4_5g07580	chrFvb5	+	4.87728e-05	0.00859131	-0.09	AT4G24810.2 | Protein kinase superfamily protein | Chr4:12786791-12789598 REVERSE LENGTH=481 | 201606; PREDICTED: uncharacterized aarF domain-containing protein kinase 1 [Fragaria vesca subsp. vesca]; sp|Q54TR5|ABKB_DICDI Probable serine/threonine-protein kinase abkB OS=Dictyostelium discoideum OX=44689 GN=abkB PE=3 SV=1; tr|A0A2P6P554|A0A2P6P554_ROSCH Putative cadmium-transporting ATPase OS=Rosa…
14325	FvH4_1g02230	chrFvb1	+	0.000452608	0.0416837	0.296	AT5G10790.1 | ubiquitin-specific protease 22 | Chr5:3410638-3412559 FORWARD LENGTH=557 | 201606; PREDICTED: ubiquitin carboxyl-terminal hydrolase 22-like [Fragaria vesca subsp. vesca]; sp|Q9LEW0|UBP22_ARATH Ubiquitin carboxyl-terminal hydrolase 22 OS=Arabidopsis thaliana OX=3702 GN=UBP22 PE=2 SV=1; tr|M5VV68|M5VV68_PRUPE Ubiquitinyl hydrolase 1 OS=Prunus persica OX=3760 GN=PRUPE_7G251600 PE=3 SV=1
14423	FvH4_2g26410	chrFvb2	+	3.99514e-06	0.00138479	-0.665	AT1G77690.1 | like AUX1 3 | Chr1:29201232-29203317 REVERSE LENGTH=470 | 201606; PREDICTED: auxin transporter-like protein 3 [Fragaria vesca subsp. vesca]; sp|Q9FEL6|LAX3_MEDTR Auxin transporter-like protein 3 OS=Medicago truncatula OX=3880 GN=LAX3 PE=2 SV=1; tr|A0A0F7LTS1|A0A0F7LTS1_FRAAN AUX1 OS=Fragaria ananassa OX=3747 PE=4 SV=1
14585	FvH4_5g36620	chrFvb5	+	0.000382343	0.0362636	0.019	AT4G09010.1 | ascorbate peroxidase 4 | Chr4:5777502-5779338 REVERSE LENGTH=349 | 201606; PREDICTED: thylakoid lumenal 29 kDa protein, chloroplastic [Fragaria vesca subsp. vesca]; sp|Q9THX6|TL29_SOLLC Thylakoid lumenal 29 kDa protein, chloroplastic OS=Solanum lycopersicum OX=4081 GN=CLEB3J9 PE=3 SV=1; tr|A0A2P6PII1|A0A2P6PII1_ROSCH Putative L-ascorbate peroxidase OS=Rosa chinensis OX=74649 GN=Rchi…
14776	FvH4_2g11520	chrFvb2	-	0.000485657	0.0428637	0.066	AT3G21175.2 | ZIM-like 1 | Chr3:7422832-7424598 FORWARD LENGTH=295 | 201606; PREDICTED: GATA transcription factor 24-like isoform X1 [Fragaria vesca subsp. vesca]; sp|Q8GXL7|GAT24_ARATH GATA transcription factor 24 OS=Arabidopsis thaliana OX=3702 GN=GATA24 PE=1 SV=2; tr|A0A2P6PQT3|A0A2P6PQT3_ROSCH Putative transcription factor TIFY family OS=Rosa chinensis OX=74649 GN=RchiOBHm_Chr6g0270541 PE=4 S…
14986	FvH4_2g04251	chrFvb2	+	6.17989e-06	0.00193137	-0.554	AT4G34100.2 | RING/U-box superfamily protein | Chr4:16330590-16334864 FORWARD LENGTH=1107 | 201606; hypothetical protein B456_005G236600 [Gossypium raimondii]; sp|F4JKK0|SUD1_ARATH Probable E3 ubiquitin ligase SUD1 OS=Arabidopsis thaliana OX=3702 GN=SUD1 PE=1 SV=1; tr|A0A0D2NHL3|A0A0D2NHL3_GOSRA Uncharacterized protein OS=Gossypium raimondii OX=29730 GN=B456_005G236600 PE=4 SV=1
15146	FvH4_3g05290	chrFvb3	-	0.000299739	0.0310068	0.178	AT4G18370.1 | DEGP protease 5 | Chr4:10149235-10151051 FORWARD LENGTH=323 | 201606; PREDICTED: protease Do-like 5, chloroplastic isoform X2 [Fragaria vesca subsp. vesca]; sp|Q9SEL7|DEGP5_ARATH Protease Do-like 5, chloroplastic OS=Arabidopsis thaliana OX=3702 GN=DEGP5 PE=1 SV=3; tr|A0A2P6Q5M6|A0A2P6Q5M6_ROSCH Putative htrA2 peptidase OS=Rosa chinensis OX=74649 GN=RchiOBHm_Chr5g0014431 PE=4 SV=1
15257	FvH4_2g07611	chrFvb2	-	4.30691e-07	0.000268573	-0.876
15329	FvH4_7g13170	chrFvb7	+	0.000458897	0.0418585	0.074	AT2G45720.5 | ARM repeat superfamily protein | Chr2:18834468-18836129 FORWARD LENGTH=553 | 201606; PREDICTED: uncharacterized protein LOC101294980 isoform X1 [Fragaria vesca subsp. vesca]; sp|Q8GWV5|PUB3_ARATH U-box domain-containing protein 3 OS=Arabidopsis thaliana OX=3702 GN=PUB3 PE=2 SV=2; tr|A0A2P6SGI6|A0A2P6SGI6_ROSCH Uncharacterized protein OS=Rosa chinensis OX=74649 GN=RchiOBHm_Chr1g03523…
15334	FvH4_5g14990	chrFvb5	+	4.91215e-05	0.00859131	-0.028	AT1G26880.1 | Ribosomal protein L34e superfamily protein | Chr1:9315640-9316681 REVERSE LENGTH=120 | 201606; PREDICTED: 60S ribosomal protein L34 [Fragaria vesca subsp. vesca] &gt;gi|1366046689|ref|XP_024173179.1| 60S ribosomal protein L34-like [Rosa chinensis] &gt;gi|1358141692|gb|PRQ16172.1| putative ribosomal protein L34Ae [Rosa chinensis]; sp|P40590|RL34_PEA 60S ribosomal protein L34 OS=Pisum…
15346	FvH4_1g23910	chrFvb1	-	4.73656e-05	0.00859131	-0.501	AT1G76010.2 | Alba DNA/RNA-binding protein | Chr1:28528505-28530488 REVERSE LENGTH=350 | 201606; PREDICTED: ribonuclease P protein subunit p25-like protein isoform X1 [Fragaria vesca subsp. vesca]; sp|Q99JH1|RP25L_MOUSE Ribonuclease P protein subunit p25-like protein OS=Mus musculus OX=10090 GN=Rpp25l PE=1 SV=1; tr|A0A067KSQ6|A0A067KSQ6_JATCU Uncharacterized protein OS=Jatropha curcas OX=180498 G…
15417	FvH4_3g07820	chrFvb3	-	0.000357926	0.0346371	-0.03	AT1G29120.2 | Hydrolase-like protein family | Chr1:10174481-10178143 FORWARD LENGTH=455 | 201606; PREDICTED: putative lipase YDR444W [Fragaria vesca subsp. vesca]; sp|Q08448|YO059_YEAST Putative lipase YOR059C OS=Saccharomyces cerevisiae (strain ATCC 204508 / S288c) OX=559292 GN=YOR059C PE=1 SV=1; tr|A0A2P6Q4P1|A0A2P6Q4P1_ROSCH Putative alpha/Beta hydrolase OS=Rosa chinensis OX=74649 GN=RchiOBHm_…
15487	FvH4_3g18080	chrFvb3	-	0.000316803	0.031787	-0.101	AT4G21580.3 | oxidoreductase%2C zinc-binding dehydrogenase family protein | Chr4:11475822-11477514 FORWARD LENGTH=319 | 201606; PREDICTED: quinone oxidoreductase PIG3-like isoform X1 [Fragaria vesca subsp. vesca]; sp|Q53FA7|QORX_HUMAN Quinone oxidoreductase PIG3 OS=Homo sapiens OX=9606 GN=TP53I3 PE=1 SV=2; tr|A0A2P6Q9X6|A0A2P6Q9X6_ROSCH Putative NADPH:quinone reductase OS=Rosa chinensis OX=74649 …
15529	FvH4_3g15521	chrFvb3	+	8.87918e-05	0.013021	0.247	AT5G45190.1 | Cyclin family protein | Chr5:18277808-18280733 REVERSE LENGTH=579 | 201606; PREDICTED: cyclin-T1-3-like [Fragaria vesca subsp. vesca]; sp|Q9FKE6|CCT15_ARATH Cyclin-T1-5 OS=Arabidopsis thaliana OX=3702 GN=CYCT1-5 PE=1 SV=2; tr|A0A2P6Q8T8|A0A2P6Q8T8_ROSCH Putative cyclin OS=Rosa chinensis OX=74649 GN=RchiOBHm_Chr5g0026151 PE=3 SV=1
15538	FvH4_5g28680	chrFvb5	+	2.65315e-05	0.00602139	-0.092	AT4G06676.1 | etoposide-induced protein | Chr4:3898998-3901589 FORWARD LENGTH=320 | 201606; PREDICTED: protein EI24 homolog isoform X2 [Fragaria vesca subsp. vesca]; sp|Q5BPL5|EI24_ARATH Protein EI24 homolog OS=Arabidopsis thaliana OX=3702 GN=At4g06676 PE=2 SV=1; tr|A0A2P6PCV7|A0A2P6PCV7_ROSCH Putative etoposide-induced 2.4 OS=Rosa chinensis OX=74649 GN=RchiOBHm_Chr7g0220831 PE=4 SV=1
15621	FvH4_3g16570	chrFvb3	+	3.90163e-05	0.00811111	0.11	AT1G16570.1 | UDP-Glycosyltransferase superfamily protein | Chr1:5670763-5673423 REVERSE LENGTH=465 | 201606; PREDICTED: chitobiosyldiphosphodolichol beta-mannosyltransferase [Fragaria vesca subsp. vesca]; sp|Q8L7M0|TUN_ARATH UDP-glycosyltransferase TURAN OS=Arabidopsis thaliana OX=3702 GN=TUN PE=2 SV=1; tr|A0A2P6Q961|A0A2P6Q961_ROSCH Putative chitobiosyldiphosphodolichol beta-mannosyltransferase…
15667	FvH4_3g17440	chrFvb3	+	0.000118994	0.015432	-0.219	AT3G14720.1 | MAP kinase 19 | Chr3:4946057-4948906 FORWARD LENGTH=598 | 201606; PREDICTED: mitogen-activated protein kinase 19 [Fragaria vesca subsp. vesca]; sp|Q9LUC3|MPK19_ARATH Mitogen-activated protein kinase 19 OS=Arabidopsis thaliana OX=3702 GN=MPK19 PE=2 SV=2; tr|A0A2P6Q9H6|A0A2P6Q9H6_ROSCH Mitogen-activated protein kinase OS=Rosa chinensis OX=74649 GN=RchiOBHm_Chr5g0028971 PE=4 SV=1
15711	FvH4_4g35241	chrFvb4	-	2.83959e-07	0.000216536	-0.834	AT1G70100.6 | neurofilament heavy protein | Chr1:26403736-26405832 FORWARD LENGTH=504 | 201606; PREDICTED: proteoglycan 4-like [Fragaria vesca subsp. vesca] &gt;gi|764577976|ref|XP_011463403.1| PREDICTED: proteoglycan 4-like [Fragaria vesca subsp. vesca]; sp|Q67Y69|WDL7_ARATH Protein WVD2-like 7 OS=Arabidopsis thaliana OX=3702 GN=WDL7 PE=2 SV=1; tr|A0A2P6R4B5|A0A2P6R4B5_ROSCH Uncharacterized prot…
15999	FvH4_2g08250	chrFvb2	-	5.41629e-05	0.00890139	0.09	AT1G47740.3 | PPPDE putative thiol peptidase family protein | Chr1:17567903-17569035 FORWARD LENGTH=279 | 201606; PREDICTED: deSI-like protein At4g17486 [Fragaria vesca subsp. vesca] &gt;gi|764523164|ref|XP_011457690.1| PREDICTED: deSI-like protein At4g17486 [Fragaria vesca subsp. vesca]; sp|Q93VG8|PPDEX_ARATH DeSI-like protein At4g17486 OS=Arabidopsis thaliana OX=3702 GN=At4g17486 PE=2 SV=1; tr|…
16332	FvH4_3g25260	chrFvb3	-	3.29471e-05	0.00713755	0.341	AT4G13650.1 | Pentatricopeptide repeat (PPR) superfamily protein | Chr4:7939611-7942898 REVERSE LENGTH=1064 | 201606; PREDICTED: pentatricopeptide repeat-containing protein At4g13650 [Fragaria vesca subsp. vesca] &gt;gi|764543434|ref|XP_011459313.1| PREDICTED: pentatricopeptide repeat-containing protein At4g13650 [Fragaria vesca subsp. vesca] &gt;gi|764543439|ref|XP_011459314.1| PREDICTED: pentat…
16353	FvH4_3g36584	chrFvb3	-	4.43139e-05	0.00859131	-0.246	PREDICTED: protein POLYCHOME-like [Fragaria vesca subsp. vesca]
16356	FvH4_3g36584	chrFvb3	-	0.00017783	0.0214566	0.494	PREDICTED: protein POLYCHOME-like [Fragaria vesca subsp. vesca]
16373	FvH4_3g25890	chrFvb3	+	1.03343e-07	0.000105169	-0.07	AT3G52560.1 | ubiquitin E2 variant 1D-4 | Chr3:19494678-19495954 REVERSE LENGTH=146 | 201606; PREDICTED: ubiquitin-conjugating enzyme E2 variant 1D-like [Fragaria vesca subsp. vesca]; sp|Q9SVD7|UEV1D_ARATH Ubiquitin-conjugating enzyme E2 variant 1D OS=Arabidopsis thaliana OX=3702 GN=UEV1D PE=1 SV=1; tr|A0A2P6QEA0|A0A2P6QEA0_ROSCH Putative aminoacyltransferase, E1 ubiquitin-activating enzyme OS=Ro…
16611	FvH4_4g10500	chrFvb4	-	7.68328e-07	0.000403177	-0.06	AT2G30695.3 | bacterial trigger factor | Chr2:13079269-13081095 REVERSE LENGTH=199 | 201606; PREDICTED: uncharacterized protein LOC101297502 [Fragaria vesca subsp. vesca]; sp|Q8DLI3|TIG_THEEB Trigger factor OS=Thermosynechococcus elongatus (strain BP-1) OX=197221 GN=tig PE=3 SV=1; tr|A0A2P6QUD4|A0A2P6QUD4_ROSCH Putative trigger factor OS=Rosa chinensis OX=74649 GN=RchiOBHm_Chr4g0406061 PE=4 SV=1
16638	FvH4_6g04511	chrFvb6	-	6.40196e-05	0.010256	-0.287	AT3G22440.1 | FRIGIDA-like protein | Chr3:7959854-7961886 FORWARD LENGTH=532 | 201606; sp|Q9LUV4|FRL4A_ARATH FRIGIDA-like protein 4a OS=Arabidopsis thaliana OX=3702 GN=FRL4A PE=2 SV=1; tr|A0A2P6R6G4|A0A2P6R6G4_ROSCH FRIGIDA-like protein OS=Rosa chinensis OX=74649 GN=RchiOBHm_Chr3g0453101 PE=3 SV=1; uncharacterized protein LOC112193929 [Rosa chinensis] &gt;gi|1358167545|gb|PRQ42021.1| putative tar…
16640	FvH4_5g09310	chrFvb5	-	1.877e-05	0.0047711	0.305	AT5G62000.5 | auxin response factor 2 | Chr5:24910859-24914680 FORWARD LENGTH=859 | 201606; PREDICTED: auxin response factor 2 [Fragaria vesca subsp. vesca]; sp|Q94JM3|ARFB_ARATH Auxin response factor 2 OS=Arabidopsis thaliana OX=3702 GN=ARF2 PE=1 SV=2; tr|A0A2P6P4P4|A0A2P6P4P4_ROSCH Auxin response factor OS=Rosa chinensis OX=74649 GN=RchiOBHm_Chr7g0188911 PE=3 SV=1
16838	FvH4_6g08720	chrFvb6	+	3.77027e-06	0.00133104	-0.442	PREDICTED: uncharacterized protein LOC101311974 isoform X4 [Fragaria vesca subsp. vesca]; tr|A0A2P6R821|A0A2P6R821_ROSCH Uncharacterized protein OS=Rosa chinensis OX=74649 GN=RchiOBHm_Chr3g0458901 PE=4 SV=1
16859	FvH4_4g14430	chrFvb4	+	0.000213168	0.0241895	0.089	AT4G14230.1 | CBS domain protein with a domain protein (DUF21) | Chr4:8200850-8203130 REVERSE LENGTH=495 | 201606; PREDICTED: DUF21 domain-containing protein At4g14240-like isoform X1 [Fragaria vesca subsp. vesca]; sp|Q4V3C7|Y4423_ARATH DUF21 domain-containing protein At4g14230 OS=Arabidopsis thaliana OX=3702 GN=CBSDUF2 PE=2 SV=1; tr|A0A2P6QXF4|A0A2P6QXF4_ROSCH Putative gliding motility-associate…
16896	FvH4_4g23290	chrFvb4	-	1.47118e-05	0.00389116	0.572	AT2G35450.1 | catalytic/ hydrolase | Chr2:14903201-14905361 REVERSE LENGTH=346 | 201606; PREDICTED: uncharacterized protein LOC101308150 [Fragaria vesca subsp. vesca]; sp|A6XIG7|SLMH_RHIRD 4-sulfomuconolactone hydrolase OS=Rhizobium radiobacter OX=358 PE=1 SV=1; tr|A0A2P6R086|A0A2P6R086_ROSCH Putative 4-sulfomuconolactone hydrolase OS=Rosa chinensis OX=74649 GN=RchiOBHm_Chr4g0429651 PE=4 SV=1
16937	FvH4_4g14750	chrFvb4	+	0.0003435	0.0335819	0.071	AT1G08970.4 | nuclear factor Y%2C subunit C9 | Chr1:2883144-2883839 FORWARD LENGTH=231 | 201606; PREDICTED: nuclear transcription factor Y subunit C-9-like [Fragaria vesca subsp. vesca] &gt;gi|470121771|ref|XP_004296934.1| PREDICTED: nuclear transcription factor Y subunit C-9-like [Fragaria vesca subsp. vesca] &gt;gi|470121773|ref|XP_004296935.1| PREDICTED: nuclear transcription factor Y subunit …
16938	FvH4_4g14750	chrFvb4	+	3.76395e-05	0.00797287	0.201	AT1G08970.4 | nuclear factor Y%2C subunit C9 | Chr1:2883144-2883839 FORWARD LENGTH=231 | 201606; PREDICTED: nuclear transcription factor Y subunit C-9-like [Fragaria vesca subsp. vesca] &gt;gi|470121771|ref|XP_004296934.1| PREDICTED: nuclear transcription factor Y subunit C-9-like [Fragaria vesca subsp. vesca] &gt;gi|470121773|ref|XP_004296935.1| PREDICTED: nuclear transcription factor Y subunit …
16959	FvH4_2g13270	chrFvb2	-	0.000395257	0.0371191	-0.239	AT1G76730.1 | NagB/RpiA/CoA transferase-like superfamily protein | Chr1:28803033-28804703 REVERSE LENGTH=354 | 201606; PREDICTED: 5-formyltetrahydrofolate cyclo-ligase-like protein COG0212 isoform X1 [Fragaria vesca subsp. vesca]; sp|Q9SRE0|5FCLL_ARATH 5-formyltetrahydrofolate cyclo-ligase-like protein COG0212 OS=Arabidopsis thaliana OX=3702 GN=COG0212 PE=2 SV=1; tr|A0A251MSI3|A0A251MSI3_PRUPE Un…
17144	FvH4_5g28160	chrFvb5	+	0.000360602	0.0347198	-0.527	AT2G43235.1 | phosphoribosylformylglycinamidine synthase | Chr2:17968910-17970822 REVERSE LENGTH=437 | 201606; PREDICTED: uncharacterized protein LOC101306137 [Fragaria vesca subsp. vesca] &gt;gi|764588601|ref|XP_011464913.1| PREDICTED: uncharacterized protein LOC101306137 [Fragaria vesca subsp. vesca] &gt;gi|764588604|ref|XP_011464914.1| PREDICTED: uncharacterized protein LOC101306137 [Fragaria …
17150	FvH4_3g35940	chrFvb3	-	2.79418e-06	0.00110976	-0.649	AT5G02440.1 | 60S ribosomal protein L36 | Chr5:531066-532725 FORWARD LENGTH=176 | 201606; PREDICTED: uncharacterized protein At3g17950-like [Fragaria vesca subsp. vesca]; sp|Q6DR24|Y3795_ARATH Uncharacterized protein At3g17950 OS=Arabidopsis thaliana OX=3702 GN=Y-3 PE=1 SV=1; tr|A0A2P6QIL8|A0A2P6QIL8_ROSCH Uncharacterized protein OS=Rosa chinensis OX=74649 GN=RchiOBHm_Chr5g0064221 PE=4 SV=1
17198	FvH4_3g36253	chrFvb3	+	0.000457381	0.0418585	-0.291	AT4G00380.2 | XH/XS domain-containing protein | Chr4:167959-170448 FORWARD LENGTH=607 | 201606; PREDICTED: factor of DNA methylation 2-like isoform X2 [Fragaria vesca subsp. vesca]; sp|F4JH53|FDM2_ARATH Factor of DNA methylation 2 OS=Arabidopsis thaliana OX=3702 GN=FDM2 PE=1 SV=1; tr|A0A2P6QIT8|A0A2P6QIT8_ROSCH Uncharacterized protein OS=Rosa chinensis OX=74649 GN=RchiOBHm_Chr5g0065071 PE=4 SV=1
17236	FvH4_7g09580	chrFvb7	-	1.45143e-05	0.00389116	-0.06	AT5G22060.1 | DNAJ homologue 2 | Chr5:7303798-7305668 REVERSE LENGTH=419 | 201606; PREDICTED: dnaJ protein homolog 2-like [Fragaria vesca subsp. vesca]; sp|Q0JB88|DJA6_ORYSJ Chaperone protein dnaJ A6 OS=Oryza sativa subsp. japonica OX=39947 GN=DJA6 PE=1 SV=1; tr|A0A2P6SF16|A0A2P6SF16_ROSCH Putative chaperone DnaJ OS=Rosa chinensis OX=74649 GN=RchiOBHm_Chr1g0346511 PE=4 SV=1
17569	FvH4_3g06340	chrFvb3	-	4.9025e-08	5.84133e-05	-0.193	AT1G29390.1 | cold regulated 314 thylakoid membrane 2 | Chr1:10286409-10287878 REVERSE LENGTH=226 | 201606; PREDICTED: cold-regulated 413 inner membrane protein 2, chloroplastic-like isoform X2 [Fragaria vesca subsp. vesca]; sp|F4I1G5|CRIM2_ARATH Cold-regulated 413 inner membrane protein 2, chloroplastic OS=Arabidopsis thaliana OX=3702 GN=COR413IM2 PE=1 SV=1; tr|A0A2P6Q596|A0A2P6Q596_ROSCH Putati…
17687	FvH4_3g43740	chrFvb3	-	6.54521e-05	0.0103122	0.092	AT2G20060.1 | Ribosomal protein L4/L1 family | Chr2:8659384-8661227 FORWARD LENGTH=300 | 201606; PREDICTED: uncharacterized protein LOC105350730 [Fragaria vesca subsp. vesca] &gt;gi|764566196|ref|XP_011461929.1| PREDICTED: uncharacterized protein LOC105350730 [Fragaria vesca subsp. vesca]; sp|B9KL92|RL4_RHOSK 50S ribosomal protein L4 OS=Rhodobacter sphaeroides (strain KD131 / KCTC 12085) OX=55776…
17714	FvH4_7g30860	chrFvb7	-	1.9049e-05	0.00477828	-0.25	AT3G59140.1 | multidrug resistance-associated protein 14 | Chr3:21863519-21868701 REVERSE LENGTH=1453 | 201606; PREDICTED: ABC transporter C family member 10-like [Fragaria vesca subsp. vesca]; sp|Q9LYS2|AB10C_ARATH ABC transporter C family member 10 OS=Arabidopsis thaliana OX=3702 GN=ABCC10 PE=2 SV=2; tr|A0A2P6SNN2|A0A2P6SNN2_ROSCH Putative xenobiotic-transporting ATPase OS=Rosa chinensis OX=746…
17720	FvH4_1g22230	chrFvb1	+	0.00029327	0.0308889	-0.062	AT5G64860.1 | disproportionating enzyme | Chr5:25925373-25928788 REVERSE LENGTH=576 | 201606; PREDICTED: 4-alpha-glucanotransferase, chloroplastic/amyloplastic [Fragaria vesca subsp. vesca]; sp|Q06801|DPEP_SOLTU 4-alpha-glucanotransferase, chloroplastic/amyloplastic OS=Solanum tuberosum OX=4113 GN=DPEP PE=1 SV=1; tr|A0A2P6RR79|A0A2P6RR79_ROSCH 4-alpha-glucanotransferase OS=Rosa chinensis OX=74649…
17738	FvH4_5g06670	chrFvb5	-	1.00829e-06	0.000492872	0.545	AT3G48330.4 | protein-l-isoaspartate methyltransferase 1 | Chr3:17892969-17894134 REVERSE LENGTH=283 | 201606; PREDICTED: protein-L-isoaspartate O-methyltransferase 1-like isoform X2 [Fragaria vesca subsp. vesca]; sp|Q42539|PIMT1_ARATH Protein-L-isoaspartate O-methyltransferase 1 OS=Arabidopsis thaliana OX=3702 GN=PIMT1 PE=1 SV=3; tr|A0A2P6P5F0|A0A2P6P5F0_ROSCH Protein-L-isoaspartate O-methyltran…
18287	FvH4_4g06651	chrFvb4	-	8.12151e-05	0.0121912	-0.4	PREDICTED: uncharacterized protein LOC101302661 isoform X1 [Fragaria vesca subsp. vesca]; sp|O32150|BSN2_BACSU Extracellular ribonuclease OS=Bacillus subtilis (strain 168) OX=224308 GN=bsn PE=3 SV=1; tr|A0A2P6QSA5|A0A2P6QSA5_ROSCH Putative endonuclease I OS=Rosa chinensis OX=74649 GN=RchiOBHm_Chr4g0398551 PE=4 SV=1
18573	FvH4_4g10650	chrFvb4	+	0.000108774	0.0147068	-0.052	AT2G43560.1 | FKBP-like peptidyl-prolyl cis-trans isomerase family protein | Chr2:18073995-18075385 REVERSE LENGTH=223 | 201606; PREDICTED: peptidyl-prolyl cis-trans isomerase FKBP16-3, chloroplastic [Fragaria vesca subsp. vesca]; sp|O22870|FK163_ARATH Peptidyl-prolyl cis-trans isomerase FKBP16-3, chloroplastic OS=Arabidopsis thaliana OX=3702 GN=FKBP16-3 PE=1 SV=2; tr|A0A2P6QUB2|A0A2P6QUB2_ROSCH …
18582	FvH4_4g10650	chrFvb4	+	0.000139434	0.0173736	-0.035	AT2G43560.1 | FKBP-like peptidyl-prolyl cis-trans isomerase family protein | Chr2:18073995-18075385 REVERSE LENGTH=223 | 201606; PREDICTED: peptidyl-prolyl cis-trans isomerase FKBP16-3, chloroplastic [Fragaria vesca subsp. vesca]; sp|O22870|FK163_ARATH Peptidyl-prolyl cis-trans isomerase FKBP16-3, chloroplastic OS=Arabidopsis thaliana OX=3702 GN=FKBP16-3 PE=1 SV=2; tr|A0A2P6QUB2|A0A2P6QUB2_ROSCH …
18611	FvH4_4g22590	chrFvb4	+	0.000582959	0.0491749	-0.056	AT1G01630.1 | Sec14p-like phosphatidylinositol transfer family protein | Chr1:229206-230675 FORWARD LENGTH=255 | 201606; PREDICTED: random slug protein 5 [Fragaria vesca subsp. vesca]; sp|Q55CU8|PITC_DICDI Phosphatidylinositol transfer protein 3 OS=Dictyostelium discoideum OX=44689 GN=pitC PE=2 SV=1; tr|M5XM97|M5XM97_PRUPE Uncharacterized protein OS=Prunus persica OX=3760 GN=PRUPE_1G214400 PE=4 S…
18682	FvH4_7g00214	chrFvb7	+	0.000282496	0.0299195	-0.09	AT2G44480.1 | beta glucosidase 17 | Chr2:18359780-18363001 FORWARD LENGTH=517 | 201606; PREDICTED: vicianin hydrolase-like [Fragaria vesca subsp. vesca]; sp|A2SY66|VICHY_VICSN Vicianin hydrolase (Fragment) OS=Vicia sativa subsp. nigra OX=3909 PE=1 SV=1; tr|A0A2P6S747|A0A2P6S747_ROSCH Putative glycosidase OS=Rosa chinensis OX=74649 GN=RchiOBHm_Chr1g0313741 PE=3 SV=1
18726	FvH4_4g12360	chrFvb4	-	7.3774e-08	8.27311e-05	0.667	AT3G13340.3 | Transducin/WD40 repeat-like superfamily protein | Chr3:4332370-4334603 FORWARD LENGTH=447 | 201606; PREDICTED: uncharacterized WD repeat-containing protein C2A9.03-like isoform X2 [Fragaria vesca subsp. vesca] &gt;gi|764570489|ref|XP_011462557.1| PREDICTED: uncharacterized WD repeat-containing protein C2A9.03-like isoform X2 [Fragaria vesca subsp. vesca]; sp|Q9Y7K5|YGI3_SCHPO Unchar…
18853	FvH4_6g35330	chrFvb6	-	0.000331929	0.0329578	-0.145	AT1G54070.1 | Dormancy/auxin associated family protein | Chr1:20182683-20183242 FORWARD LENGTH=123 | 201606; PREDICTED: auxin-repressed 12.5 kDa protein isoform X2 [Fragaria vesca subsp. vesca]; sp|F4HV65|DRMH4_ARATH Dormancy-associated protein homolog 4 OS=Arabidopsis thaliana OX=3702 GN=At1g54070 PE=3 SV=1; tr|A0A2P6RYZ0|A0A2P6RYZ0_ROSCH Putative dormancy/auxin associated protein OS=Rosa chinen…
18889	FvH4_4g14310	chrFvb4	-	9.28498e-05	0.0134098	-0.238	AT4G33950.2 | Protein kinase superfamily protein | Chr4:16272364-16274516 FORWARD LENGTH=345 | 201606; serine/threonine-protein kinase SAPK2-like isoform X2 [Rosa chinensis]; sp|A9TF79|SRK2A_PHYPA Serine/threonine-protein kinase SRK2A OS=Physcomitrella patens subsp. patens OX=3218 GN=SRK2A PE=1 SV=1; tr|A0A075WKA0|A0A075WKA0_FRAAN Sucrose nonfermenting 1-related protein kinase 2.9 OS=Fragaria ana…
19073	FvH4_4g16440	chrFvb4	+	2.44078e-05	0.00587745	-0.039	AT3G51010.1 | protein translocase subunit | Chr3:18946880-18948048 REVERSE LENGTH=188 | 201606; PREDICTED: uncharacterized protein LOC101308074 [Fragaria vesca subsp. vesca] &gt;gi|470121406|ref|XP_004296761.1| PREDICTED: uncharacterized protein LOC101308074 [Fragaria vesca subsp. vesca] &gt;gi|764571360|ref|XP_011462661.1| PREDICTED: uncharacterized protein LOC101308074 [Fragaria vesca subsp. ve…
19074	FvH4_4g16440	chrFvb4	+	0.00023384	0.0262231	-0.09	AT3G51010.1 | protein translocase subunit | Chr3:18946880-18948048 REVERSE LENGTH=188 | 201606; PREDICTED: uncharacterized protein LOC101308074 [Fragaria vesca subsp. vesca] &gt;gi|470121406|ref|XP_004296761.1| PREDICTED: uncharacterized protein LOC101308074 [Fragaria vesca subsp. vesca] &gt;gi|764571360|ref|XP_011462661.1| PREDICTED: uncharacterized protein LOC101308074 [Fragaria vesca subsp. ve…
19333	FvH4_4g20660	chrFvb4	-	4.87365e-05	0.00859131	0.385	AT3G17170.1 | Translation elongation factor EF1B/ribosomal protein S6 family protein | Chr3:5853186-5854853 REVERSE LENGTH=314 | 201606; PREDICTED: uncharacterized protein LOC101298105 [Fragaria vesca subsp. vesca]; sp|Q0VMF9|RS6_ALCBS 30S ribosomal protein S6 OS=Alcanivorax borkumensis (strain ATCC 700651 / DSM 11573 / NCIMB 13689 / SK2) OX=393595 GN=rpsF PE=3 SV=1; tr|A0A2P6QZ97|A0A2P6QZ97_ROSC…
19635	FvH4_4g27140	chrFvb4	-	1.04816e-07	0.000105169	0.295	hypothetical protein RchiOBHm_Chr2g0163701 [Rosa chinensis]; tr|A0A2P6S3C3|A0A2P6S3C3_ROSCH Uncharacterized protein OS=Rosa chinensis OX=74649 GN=RchiOBHm_Chr2g0163701 PE=4 SV=1
19773	FvH4_4g07590	chrFvb4	-	6.54256e-05	0.0103122	-0.203	AT2G19080.1 | metaxin-like protein | Chr2:8262818-8264746 FORWARD LENGTH=315 | 201606; PREDICTED: LOW QUALITY PROTEIN: mitochondrial outer membrane import complex protein METAXIN [Fragaria vesca subsp. vesca]; sp|O64471|MTX_ARATH Mitochondrial outer membrane import complex protein METAXIN OS=Arabidopsis thaliana OX=3702 GN=MTX1 PE=1 SV=1; tr|A0A2P6QSS3|A0A2P6QSS3_ROSCH Putative thioredoxin-like, …
20019	FvH4_2g12780	chrFvb2	-	0.000298413	0.0310068	-0.358	AT1G34150.1 | Pseudouridine synthase family protein | Chr1:12436086-12439237 FORWARD LENGTH=446 | 201606; PREDICTED: LOW QUALITY PROTEIN: tRNA pseudouridine(38/39) synthase [Fragaria vesca subsp. vesca]; sp|Q9BZE2|PUS3_HUMAN tRNA pseudouridine(38/39) synthase OS=Homo sapiens OX=9606 GN=PUS3 PE=1 SV=3; tr|A0A2P6PRI2|A0A2P6PRI2_ROSCH tRNA pseudouridine synthase OS=Rosa chinensis OX=74649 GN=RchiOBH…
20090	FvH4_4g36700	chrFvb4	-	0.000418131	0.0388842	-0.208	AT3G19840.1 | pre-mRNA-processing protein 40C | Chr3:6891228-6897227 FORWARD LENGTH=835 | 201606; PREDICTED: pre-mRNA-processing protein 40C isoform X1 [Fragaria vesca subsp. vesca] &gt;gi|764578507|ref|XP_011463458.1| PREDICTED: pre-mRNA-processing protein 40C isoform X1 [Fragaria vesca subsp. vesca] &gt;gi|764578511|ref|XP_011463459.1| PREDICTED: pre-mRNA-processing protein 40C isoform X1 [Frag…
20157	FvH4_3g40900	chrFvb3	-	2.57186e-07	0.000208577	-0.479
20200	FvH4_2g13300	chrFvb2	-	0.000299893	0.0310068	0.152	AT1G43170.9 | ribosomal protein 1 | Chr1:16266992-16268631 FORWARD LENGTH=389 | 201606; PREDICTED: 60S ribosomal protein L3 [Fragaria vesca subsp. vesca]; sp|P35684|RL3_ORYSJ 60S ribosomal protein L3 OS=Oryza sativa subsp. japonica OX=39947 GN=RPL3 PE=2 SV=2; tr|A0A2P6RTN5|A0A2P6RTN5_ROSCH Putative ribosomal protein L3 OS=Rosa chinensis OX=74649 GN=RchiOBHm_Chr2g0125851 PE=3 SV=1
20233	FvH4_5g01860	chrFvb5	-	1.40383e-05	0.00387865	0.352	AT1G63240.1 | hypothetical protein | Chr1:23456188-23458550 REVERSE LENGTH=548 | 201606; PREDICTED: uncharacterized protein LOC101312827 isoform X1 [Fragaria vesca subsp. vesca]; sp|Q9LTJ8|MBD13_ARATH Methyl-CpG-binding domain-containing protein 13 OS=Arabidopsis thaliana OX=3702 GN=MBD13 PE=2 SV=1; tr|A0A2P6P788|A0A2P6P788_ROSCH Putative DNA-binding domain-containing protein OS=Rosa chinensis OX…
20362	FvH4_5g04380	chrFvb5	-	0.000110431	0.014713	-0.366	AT5G53200.1 | Homeodomain-like superfamily protein | Chr5:21582913-21583960 FORWARD LENGTH=106 | 201606; PREDICTED: MYB-like transcription factor ETC3 [Fragaria vesca subsp. vesca]; sp|Q8GV05|TRY_ARATH Transcription factor TRY OS=Arabidopsis thaliana OX=3702 GN=TRY PE=1 SV=1; tr|A0A2C9VU34|A0A2C9VU34_MANES Uncharacterized protein OS=Manihot esculenta OX=3983 GN=MANES_05G024900 PE=4 SV=1
20752	FvH4_5g13410	chrFvb5	+	5.10125e-05	0.00879073	0.619	AT5G08110.3 | UBQ%2C helicase-c and DEAD-like helicase domain-containing protein | Chr5:2594854-2600114 REVERSE LENGTH=1175 | 201606; PREDICTED: putative ATP-dependent helicase HRQ1 [Fragaria vesca subsp. vesca]; sp|Q05549|HRQ1_YEAST ATP-dependent helicase HRQ1 OS=Saccharomyces cerevisiae (strain ATCC 204508 / S288c) OX=559292 GN=HRQ1 PE=1 SV=1; tr|A0A251PBK2|A0A251PBK2_PRUPE Uncharacterized prot…

## Sheet: Sheet3
Sheet name	Sheet3
Description	Genes with A5SS in Asexual reproduction of IT4
Table showing geneID, chromosome, strand, P valuem, FDR, inclusive level difference, and annotation of Genes with A5SS event.
ID	GeneID	chr	strand	PValue	FDR	IncLevelDifference	Annotation
71	FvH4_7g16180	chrFvb7	-	4.96527e-05	0.00975985	-0.192	AT1G01370.4 | Histone superfamily protein | Chr1:143773-145400 FORWARD LENGTH=178 | 201606; PREDICTED: histone H3-4 isoform X2 [Fragaria vesca subsp. vesca]; sp|Q8RVQ9|HTR12_ARATH Histone H3-like centromeric protein HTR12 OS=Arabidopsis thaliana OX=3702 GN=HTR12 PE=1 SV=3; tr|A0A2P6SIC2|A0A2P6SIC2_ROSCH Putative transcription factor Hap3/NF-YB family OS=Rosa chinensis OX=74649 GN=RchiOBHm_Chr1g03…
121	FvH4_7g05130	chrFvb7	+	3.34051e-05	0.00732969	-0.085	PREDICTED: uncharacterized protein LOC101313634 [Fragaria vesca subsp. vesca]; sp|P76093|YNBD_ECOLI Uncharacterized protein YnbD OS=Escherichia coli (strain K12) OX=83333 GN=ynbD PE=1 SV=1; tr|A0A2P6SBL1|A0A2P6SBL1_ROSCH Putative phosphoric monoester hydrolase OS=Rosa chinensis OX=74649 GN=RchiOBHm_Chr1g0331721 PE=4 SV=1
173	FvH4_7g22710	chrFvb7	+	0.000309231	0.0335939	0.065	AT5G13820.2 | telomeric DNA binding protein 1 | Chr5:4461694-4464355 FORWARD LENGTH=640 | 201606; PREDICTED: telomere repeat-binding protein 4 [Fragaria vesca subsp. vesca]; sp|Q9FFY9|TRP4_ARATH Telomere repeat-binding protein 4 OS=Arabidopsis thaliana OX=3702 GN=TRP4 PE=1 SV=1; tr|A0A2P6SKM8|A0A2P6SKM8_ROSCH Putative transcription factor MYB-HB-like family OS=Rosa chinensis OX=74649 GN=RchiOBHm_…
226	FvH4_6g40680	chrFvb6	-	1.79059e-06	0.000889172	0.251	PREDICTED: uncharacterized protein LOC101308491 [Fragaria vesca subsp. vesca] &gt;gi|764608492|ref|XP_011467301.1| PREDICTED: uncharacterized protein LOC101308491 [Fragaria vesca subsp. vesca]; tr|A0A2P6RD30|A0A2P6RD30_ROSCH Putative Ulp1 protease family catalytic domain-containing protein OS=Rosa chinensis OX=74649 GN=RchiOBHm_Chr3g0478081 PE=4 SV=1
236	FvH4_6g38940	chrFvb6	+	0.000309769	0.0335939	0.19	AT2G43010.3 | phytochrome interacting factor 4 | Chr2:17886877-17888823 FORWARD LENGTH=437 | 201606; PREDICTED: transcription factor PIF4-like [Fragaria vesca subsp. vesca] &gt;gi|764611742|ref|XP_011467621.1| PREDICTED: transcription factor PIF4-like [Fragaria vesca subsp. vesca]; sp|Q8W2F3|PIF4_ARATH Transcription factor PIF4 OS=Arabidopsis thaliana OX=3702 GN=PIF4 PE=1 SV=1; tr|A0A2P6S0J7|A0A2…
301	FvH4_6g29301	chrFvb6	-	7.56526e-06	0.00259557	0.176	AT3G18430.3 | Calcium-binding EF-hand family protein | Chr3:6326180-6327476 FORWARD LENGTH=175 | 201606; PREDICTED: calcineurin subunit B-like [Fragaria vesca subsp. vesca] &gt;gi|764606250|ref|XP_011467059.1| PREDICTED: calcineurin subunit B-like [Fragaria vesca subsp. vesca]; sp|P42322|CANB1_NAEGR Calcineurin subunit B OS=Naegleria gruberi OX=5762 GN=CNB1 PE=3 SV=1; tr|A0A2P6RVU5|A0A2P6RVU5_ROS…
335	FvH4_6g38440	chrFvb6	-	7.54091e-07	0.00049068	-0.275	PREDICTED: uncharacterized protein LOC101309564 isoform X1 [Fragaria vesca subsp. vesca] &gt;gi|764611331|ref|XP_011467580.1| PREDICTED: uncharacterized protein LOC101309564 isoform X1 [Fragaria vesca subsp. vesca]; tr|A0A2P6RJU2|A0A2P6RJU2_ROSCH Uncharacterized protein OS=Rosa chinensis OX=74649 GN=RchiOBHm_Chr2g0091701 PE=4 SV=1
386	FvH4_6g16270	chrFvb6	-	0.000545156	0.0469957	0.078	AT1G56190.2 | Phosphoglycerate kinase family protein | Chr1:21028622-21030454 FORWARD LENGTH=405 | 201606; PREDICTED: phosphoglycerate kinase, cytosolic-like isoform X1 [Fragaria vesca subsp. vesca] &gt;gi|764617245|ref|XP_011468127.1| PREDICTED: phosphoglycerate kinase, cytosolic-like isoform X1 [Fragaria vesca subsp. vesca]; sp|Q31P73|PGK_SYNE7 Phosphoglycerate kinase OS=Synechococcus elongatus…
387	FvH4_6g16270	chrFvb6	-	0.000575055	0.0486605	-0.318	AT1G56190.2 | Phosphoglycerate kinase family protein | Chr1:21028622-21030454 FORWARD LENGTH=405 | 201606; PREDICTED: phosphoglycerate kinase, cytosolic-like isoform X1 [Fragaria vesca subsp. vesca] &gt;gi|764617245|ref|XP_011468127.1| PREDICTED: phosphoglycerate kinase, cytosolic-like isoform X1 [Fragaria vesca subsp. vesca]; sp|Q31P73|PGK_SYNE7 Phosphoglycerate kinase OS=Synechococcus elongatus…
401	FvH4_6g14380	chrFvb6	-	0.000166775	0.0224114	-0.126	AT5G59830.3 | DNA-binding protein | Chr5:24105423-24107071 FORWARD LENGTH=425 | 201606; PREDICTED: uncharacterized protein LOC101295827 isoform X1 [Fragaria vesca subsp. vesca]; tr|A0A2P6RA97|A0A2P6RA97_ROSCH Uncharacterized protein OS=Rosa chinensis OX=74649 GN=RchiOBHm_Chr3g0467441 PE=4 SV=1
418	FvH4_6g10650	chrFvb6	+	0.000220534	0.026756	-0.121	AT3G08780.1 | BRISC complex subunit Abro1-like protein | Chr3:2666376-2667452 REVERSE LENGTH=313 | 201606; PREDICTED: uncharacterized protein LOC101305783 [Fragaria vesca subsp. vesca]; tr|A0A2P6R8P1|A0A2P6R8P1_ROSCH Putative FAM175 family protein OS=Rosa chinensis OX=74649 GN=RchiOBHm_Chr3g0461671 PE=4 SV=1
450	FvH4_6g03830	chrFvb6	+	2.49475e-06	0.0011769	-0.324	AT3G04940.2 | cysteine synthase D1 | Chr3:1365681-1367508 FORWARD LENGTH=324 | 201606; PREDICTED: cysteine synthase [Fragaria vesca subsp. vesca]; sp|Q9S6Z7|CYSD1_ARATH Bifunctional L-3-cyanoalanine synthase/cysteine synthase D1 OS=Arabidopsis thaliana OX=3702 GN=CYSD1 PE=1 SV=1; tr|A0A2P6R690|A0A2P6R690_ROSCH Cysteine synthase OS=Rosa chinensis OX=74649 GN=RchiOBHm_Chr3g0452361 PE=3 SV=1
455	FvH4_6g02330	chrFvb6	-	0.000319433	0.0340866	-0.127	AT1G54650.1 | Methyltransferase family protein | Chr1:20405813-20407686 REVERSE LENGTH=299 | 201606; PREDICTED: methyltransferase-like protein 6 [Fragaria vesca subsp. vesca]; sp|Q86BS6|METL_DROME Methyltransferase-like protein OS=Drosophila melanogaster OX=7227 GN=metl PE=1 SV=2; tr|A0A2P6R5N4|A0A2P6R5N4_ROSCH Methyltransferase-like protein OS=Rosa chinensis OX=74649 GN=RchiOBHm_Chr3g0450091 PE=…
462	FvH4_6g00790	chrFvb6	-	3.4794e-06	0.00142731	-0.201	AT4G27650.3 | Eukaryotic release factor 1 (eRF1) family protein | Chr4:13803459-13807556 REVERSE LENGTH=378 | 201606; PREDICTED: protein PELOTA 1 [Fragaria vesca subsp. vesca]; sp|Q9ZT87|PEL1_ARATH Protein PELOTA 1 OS=Arabidopsis thaliana OX=3702 GN=PEL1 PE=2 SV=1; tr|A0A2P6R565|A0A2P6R565_ROSCH Protein pelota homolog OS=Rosa chinensis OX=74649 GN=RchiOBHm_Chr3g0448271 PE=3 SV=1
511	FvH4_5g32580	chrFvb5	-	0.000290531	0.0320603	0.184	AT1G57765.1 | transmembrane protein | Chr1:21393493-21394534 FORWARD LENGTH=107 | 201606; hypothetical protein RchiOBHm_Chr7g0229261 [Rosa chinensis]; tr|A0A2P6PF27|A0A2P6PF27_ROSCH Uncharacterized protein OS=Rosa chinensis OX=74649 GN=RchiOBHm_Chr7g0229261 PE=4 SV=1
564	FvH4_5g27220	chrFvb5	+	0.000398877	0.038999	-0.256	AT2G02410.5 | yacP-like NYN domain protein | Chr2:633424-634613 FORWARD LENGTH=222 | 201606; PREDICTED: uncharacterized protein LOC101297544 isoform X2 [Fragaria vesca subsp. vesca]; sp|P37574|YACP_BACSU Uncharacterized protein YacP OS=Bacillus subtilis (strain 168) OX=224308 GN=yacP PE=1 SV=1; tr|A0A2P6PC84|A0A2P6PC84_ROSCH Uncharacterized protein OS=Rosa chinensis OX=74649 GN=RchiOBHm_Chr7g0218…
634	FvH4_7g27000	chrFvb7	+	0.000152872	0.0213681	0.133	AT5G51220.1 | ubiquinol-cytochrome C chaperone family protein | Chr5:20821405-20823125 REVERSE LENGTH=281 | 201606; PREDICTED: ubiquinol-cytochrome-c reductase complex assembly factor 1 [Fragaria vesca subsp. vesca] &gt;gi|764634952|ref|XP_011470045.1| PREDICTED: ubiquinol-cytochrome-c reductase complex assembly factor 1 [Fragaria vesca subsp. vesca]; sp|Q9W6I0|UQCC1_XENLA Ubiquinol-cytochrome-c …
691	FvH4_3g13430	chrFvb3	+	0	0	0.257	AT4G20300.2 | Serine/Threonine-kinase%2C putative (DUF1639) | Chr4:10955813-10958865 FORWARD LENGTH=352 | 201606; PREDICTED: PHD finger protein rhinoceros isoform X3 [Fragaria vesca subsp. vesca]; tr|A0A2P6Q7S1|A0A2P6Q7S1_ROSCH Uncharacterized protein OS=Rosa chinensis OX=74649 GN=RchiOBHm_Chr5g0022171 PE=4 SV=1
707	FvH4_6g37100	chrFvb6	+	0.000489124	0.0447571	0.086	AT1G51540.1 | Galactose oxidase/kelch repeat superfamily protein | Chr1:19115702-19117381 FORWARD LENGTH=415 | 201606; PREDICTED: kelch repeat-containing protein At3g27220 [Fragaria vesca subsp. vesca]; sp|Q9LK31|Y3272_ARATH Kelch repeat-containing protein At3g27220 OS=Arabidopsis thaliana OX=3702 GN=At3g27220 PE=2 SV=1; tr|A0A2P6RZQ9|A0A2P6RZQ9_ROSCH Putative kelch-type beta propeller OS=Rosa ch…
763	FvH4_1g17710	chrFvb1	+	6.9383e-06	0.00248258	0.66	AT1G60170.1 | pre-mRNA processing ribonucleoprotein binding region-containing protein | Chr1:22193008-22195177 FORWARD LENGTH=485 | 201606; PREDICTED: U4/U6 small nuclear ribonucleoprotein Prp31 isoform X1 [Fragaria vesca subsp. vesca]; sp|Q8RXN6|PRP31_ARATH U4/U6 small nuclear ribonucleoprotein Prp31 homolog OS=Arabidopsis thaliana OX=3702 GN=PRP31 PE=1 SV=1; tr|A0A2P6RP40|A0A2P6RP40_ROSCH Putat…
966	FvH4_3g13920	chrFvb3	-	0.000573567	0.0486605	0.256	AT1G79350.1 | RING/FYVE/PHD zinc finger superfamily protein | Chr1:29844829-29853215 REVERSE LENGTH=1295 | 201606; PREDICTED: protein strawberry notch homolog 1 [Fragaria vesca subsp. vesca]; sp|F4IF36|FGT1_ARATH Protein FORGETTER 1 OS=Arabidopsis thaliana OX=3702 GN=FGT1 PE=1 SV=1; tr|A0A2P6Q813|A0A2P6Q813_ROSCH Putative chromatin regulator PHD family OS=Rosa chinensis OX=74649 GN=RchiOBHm_Chr5g…
977	FvH4_2g21130	chrFvb2	-	3.90353e-06	0.00156625	-0.074	AT5G44090.1 | Calcium-binding EF-hand family protein | Chr5:17743264-17747909 REVERSE LENGTH=538 | 201606; PREDICTED: probable serine/threonine protein phosphatase 2A regulatory subunit B''epsilon isoform X1 [Fragaria vesca subsp. vesca]; sp|Q9XGR4|2AB2A_ARATH Serine/threonine protein phosphatase 2A regulatory subunit B''alpha OS=Arabidopsis thaliana OX=3702 GN=B''ALPHA PE=1 SV=1; tr|A0A2P6PV46|A…
1007	FvH4_2g18351	chrFvb2	+	8.95537e-07	0.000512084	-0.682	AT4G13020.1 | Protein kinase superfamily protein | Chr4:7603947-7606812 FORWARD LENGTH=435 | 201606; PREDICTED: serine/threonine-protein kinase MHK [Fragaria vesca subsp. vesca] &gt;gi|764528883|ref|XP_011458153.1| PREDICTED: serine/threonine-protein kinase MHK [Fragaria vesca subsp. vesca] &gt;gi|764528888|ref|XP_011458154.1| PREDICTED: serine/threonine-protein kinase MHK [Fragaria vesca subsp. …
1062	FvH4_6g46230	chrFvb6	-	0.000412225	0.0398907	-0.399	PREDICTED: uncharacterized protein LOC101308007 [Fragaria vesca subsp. vesca]; tr|A0A0F9DIR5|A0A0F9DIR5_9ZZZZ Uncharacterized protein (Fragment) OS=marine sediment metagenome OX=412755 GN=LCGC14_2194310 PE=4 SV=1
1144	FvH4_5g00791	chrFvb5	-	1.91835e-05	0.00519905	0.468	AT1G12380.1 | hypothetical protein | Chr1:4214499-4216880 REVERSE LENGTH=793 | 201606; PREDICTED: uncharacterized protein LOC105351402 [Fragaria vesca subsp. vesca] &gt;gi|764580048|ref|XP_011463779.1| PREDICTED: uncharacterized protein LOC105351402 [Fragaria vesca subsp. vesca]; tr|A0A2P6P7V7|A0A2P6P7V7_ROSCH Putative transcription factor/ chromatin remodeling BED-type(Zn) family OS=Rosa chinens…
1234	FvH4_1g13680	chrFvb1	-	0.000106023	0.0165344	0.071	AT4G36690.1 | U2 snRNP auxilliary factor%2C large subunit%2C splicing factor | Chr4:17294139-17297609 REVERSE LENGTH=573 | 201606; PREDICTED: splicing factor U2af large subunit A isoform X3 [Fragaria vesca subsp. vesca]; sp|O23212|U2A2A_ARATH Splicing factor U2af large subunit A OS=Arabidopsis thaliana OX=3702 GN=U2AF65A PE=1 SV=2; tr|A0A2P6RMJ0|A0A2P6RMJ0_ROSCH U2 snRNP auxiliary factor large su…
1301	FvH4_5g15490	chrFvb5	-	2.47313e-07	0.000186672	-0.834	AT5G62740.1 | SPFH/Band 7/PHB domain-containing membrane-associated protein family | Chr5:25201320-25202535 FORWARD LENGTH=286 | 201606; PREDICTED: hypersensitive-induced response protein 1 [Fragaria vesca subsp. vesca] &gt;gi|764584297|ref|XP_011464387.1| PREDICTED: hypersensitive-induced response protein 1 [Fragaria vesca subsp. vesca] &gt;gi|764584301|ref|XP_011464388.1| PREDICTED: hypersensit…
1310	FvH4_1g22820	chrFvb1	-	1.8241e-08	2.86841e-05	0.373	AT5G64810.1 | WRKY DNA-binding protein 51 | Chr5:25908415-25909687 FORWARD LENGTH=194 | 201606; PREDICTED: probable WRKY transcription factor 51 [Fragaria vesca subsp. vesca]; sp|Q93WU9|WRK51_ARATH Probable WRKY transcription factor 51 OS=Arabidopsis thaliana OX=3702 GN=WRKY51 PE=1 SV=1; tr|A0A2P6RRF9|A0A2P6RRF9_ROSCH Putative transcription factor FAR family OS=Rosa chinensis OX=74649 GN=RchiOBHm…
1311	FvH4_1g22820	chrFvb1	-	7.0228e-10	3.31301e-06	0.199	AT5G64810.1 | WRKY DNA-binding protein 51 | Chr5:25908415-25909687 FORWARD LENGTH=194 | 201606; PREDICTED: probable WRKY transcription factor 51 [Fragaria vesca subsp. vesca]; sp|Q93WU9|WRK51_ARATH Probable WRKY transcription factor 51 OS=Arabidopsis thaliana OX=3702 GN=WRKY51 PE=1 SV=1; tr|A0A2P6RRF9|A0A2P6RRF9_ROSCH Putative transcription factor FAR family OS=Rosa chinensis OX=74649 GN=RchiOBHm…
1349	FvH4_2g25910	chrFvb2	-	0.000147868	0.0209794	0.259	AT4G02350.2 | exocyst complex component sec15B | Chr4:1038157-1040571 FORWARD LENGTH=787 | 201606; PREDICTED: exocyst complex component SEC15B [Fragaria vesca subsp. vesca]; sp|F4JHH5|SC15B_ARATH Exocyst complex component SEC15B OS=Arabidopsis thaliana OX=3702 GN=SEC15B PE=1 SV=1; tr|A0A2P6PWY2|A0A2P6PWY2_ROSCH Exocyst complex component OS=Rosa chinensis OX=74649 GN=RchiOBHm_Chr6g0294231 PE=3 SV=1
1392	FvH4_6g29390	chrFvb6	-	1.41413e-05	0.00402907	-0.099	AT1G15290.1 | Tetratricopeptide repeat (TPR)-like superfamily protein | Chr1:5257327-5264814 REVERSE LENGTH=1608 | 201606; PREDICTED: clustered mitochondria protein homolog [Fragaria vesca subsp. vesca]; sp|F4JKH6|TSS_ARATH Protein TSS OS=Arabidopsis thaliana OX=3702 GN=TSS PE=1 SV=1; tr|A0A2P6RVY0|A0A2P6RVY0_ROSCH Putative clustered mitochondria protein OS=Rosa chinensis OX=74649 GN=RchiOBHm_Chr…
1469	FvH4_6g09530	chrFvb6	+	0.000100839	0.0161811	-0.229	AT3G08680.2 | Leucine-rich repeat protein kinase family protein | Chr3:2638591-2640590 FORWARD LENGTH=640 | 201606; PREDICTED: probable inactive receptor kinase At5g58300 [Fragaria vesca subsp. vesca] &gt;gi|764599574|ref|XP_011466403.1| PREDICTED: probable inactive receptor kinase At5g58300 [Fragaria vesca subsp. vesca] &gt;gi|764599578|ref|XP_011466404.1| PREDICTED: probable inactive receptor k…
1473	FvH4_4g25400	chrFvb4	+	0.000123084	0.0184334	-0.081	AT4G24740.1 | LAMMER-type protein kinase AFC2 | Chr4:12754729-12757653 REVERSE LENGTH=427 | 201606; PREDICTED: serine/threonine-protein kinase AFC2-like [Fragaria vesca subsp. vesca]; sp|P51567|AFC2_ARATH Serine/threonine-protein kinase AFC2 OS=Arabidopsis thaliana OX=3702 GN=AFC2 PE=1 SV=1; tr|A0A2P6R140|A0A2P6R140_ROSCH Putative dual-specificity kinase CMGC-CLK family OS=Rosa chinensis OX=74649…
1530	FvH4_1g07530	chrFvb1	-	8.99735e-05	0.0155761	-0.168	AT5G56890.1 | Protein kinase superfamily protein | Chr5:23010801-23015559 REVERSE LENGTH=1113 | 201606; PREDICTED: receptor-like serine/threonine-protein kinase ALE2 isoform X1 [Fragaria vesca subsp. vesca]; sp|Q8RWW0|ALE2_ARATH Receptor-like serine/threonine-protein kinase ALE2 OS=Arabidopsis thaliana OX=3702 GN=ALE2 PE=1 SV=1; tr|A0A2P6RK80|A0A2P6RK80_ROSCH Uncharacterized protein OS=Rosa chine…
1544	FvH4_2g24450	chrFvb2	+	0.000122396	0.0184334	-0.507	AT1G04420.1 | NAD(P)-linked oxidoreductase superfamily protein | Chr1:1191634-1193699 FORWARD LENGTH=412 | 201606; PREDICTED: aldo-keto reductase-like [Fragaria vesca subsp. vesca]; sp|P0A9T5|TAS_SHIFL Protein tas OS=Shigella flexneri OX=623 GN=tas PE=3 SV=1; tr|A0A2P6PWE2|A0A2P6PWE2_ROSCH Putative NADP-dependent oxidoreductase domain-containing protein OS=Rosa chinensis OX=74649 GN=RchiOBHm_Chr6…
1555	FvH4_7g12700	chrFvb7	-	2.32861e-07	0.000183087	-0.253	AT2G45660.1 | AGAMOUS-like 20 | Chr2:18807799-18810193 REVERSE LENGTH=214 | 201606; PREDICTED: MADS-box protein SOC1-like isoform X2 [Fragaria vesca subsp. vesca] &gt;gi|764621918|ref|XP_011468732.1| PREDICTED: MADS-box protein SOC1-like isoform X2 [Fragaria vesca subsp. vesca]; sp|O64645|SOC1_ARATH MADS-box protein SOC1 OS=Arabidopsis thaliana OX=3702 GN=SOC1 PE=1 SV=1; tr|U5HVP7|U5HVP7_FRAAN Su…
1568	FvH4_1g21630	chrFvb1	+	4.23926e-05	0.00869509	-0.064	AT4G39710.3 | FK506-binding protein 16-2 | Chr4:18427249-18428325 REVERSE LENGTH=217 | 201606; PREDICTED: photosynthetic NDH subunit of lumenal location 4, chloroplastic [Fragaria vesca subsp. vesca]; sp|Q9SCY3|PNSL4_ARATH Photosynthetic NDH subunit of lumenal location 4, chloroplastic OS=Arabidopsis thaliana OX=3702 GN=PNSL4 PE=1 SV=1; tr|A0A2P6RR03|A0A2P6RR03_ROSCH Peptidylprolyl isomerase OS=R…
1635	FvH4_3g34810	chrFvb3	-	7.45709e-05	0.013589	0.326	AT1G07745.1 | DNA repair RAD51-like protein | Chr1:2400797-2402842 REVERSE LENGTH=322 | 201606; PREDICTED: DNA repair protein RAD51 homolog 4 isoform X2 [Fragaria vesca subsp. vesca]; sp|Q9LQQ2|RA51D_ARATH DNA repair protein RAD51 homolog 4 OS=Arabidopsis thaliana OX=3702 GN=RAD51D PE=2 SV=2; tr|A0A2P6QI82|A0A2P6QI82_ROSCH Putative ATP diphosphatase OS=Rosa chinensis OX=74649 GN=RchiOBHm_Chr5g006…
1653	FvH4_5g25290	chrFvb5	-	9.75663e-05	0.0161811	0.072	AT1G42470.1 | Patched family protein | Chr1:15926987-15935090 FORWARD LENGTH=1260 | 201606; PREDICTED: Niemann-Pick C1 protein-like [Fragaria vesca subsp. vesca]; sp|P56941|NPC1_PIG NPC intracellular cholesterol transporter 1 OS=Sus scrofa OX=9823 GN=NPC1 PE=2 SV=1; tr|A0A2P6PBJ3|A0A2P6PBJ3_ROSCH Uncharacterized protein OS=Rosa chinensis OX=74649 GN=RchiOBHm_Chr7g0215501 PE=4 SV=1
1706	FvH4_7g23790	chrFvb7	-	5.16854e-06	0.00191236	-0.678	AT2G37975.2 | Yos1-like protein | Chr2:15891900-15892136 REVERSE LENGTH=78 | 201606; PREDICTED: immediate early response 3-interacting protein 1-like [Fragaria vesca subsp. vesca] &gt;gi|764633407|ref|XP_011469877.1| PREDICTED: immediate early response 3-interacting protein 1-like [Fragaria vesca subsp. vesca]; sp|Q3B8G7|IR3IP_XENLA Immediate early response 3-interacting protein 1 OS=Xenopus laev…
1723	FvH4_1g22971	chrFvb1	-	0.000254298	0.0287411	-0.264	AT2G31580.1 | tRNAHis guanylyltransferase | Chr2:13441137-13445837 REVERSE LENGTH=567 | 201606; PREDICTED: tRNA(His) guanylyltransferase 1-like [Fragaria vesca subsp. vesca]; sp|F4IRQ5|THG1_ARATH tRNA(His) guanylyltransferase 1 OS=Arabidopsis thaliana OX=3702 GN=THG1 PE=1 SV=1; tr|A0A2P6RRM1|A0A2P6RRM1_ROSCH Putative tRNA(His) guanylyltransferase OS=Rosa chinensis OX=74649 GN=RchiOBHm_Chr2g011749…
1734	FvH4_1g23440	chrFvb1	-	0.000306808	0.0335939	0.31	AT3G18770.1 | Autophagy-related protein 13 | Chr3:6460026-6462510 REVERSE LENGTH=625 | 201606; PREDICTED: autophagy-related protein 13 [Fragaria vesca subsp. vesca] &gt;gi|764623432|ref|XP_011468868.1| PREDICTED: autophagy-related protein 13 [Fragaria vesca subsp. vesca] &gt;gi|764623437|ref|XP_011468869.1| PREDICTED: autophagy-related protein 13 [Fragaria vesca subsp. vesca]; sp|F4J8V5|AT13B_ARA…
1743	FvH4_2g10900	chrFvb2	-	0.000434651	0.0406033	0.093	AT2G14255.1 | Ankyrin repeat family protein with DHHC zinc finger domain-containing protein | Chr2:6036974-6040892 FORWARD LENGTH=536 | 201606; PREDICTED: probable protein S-acyltransferase 23 [Fragaria vesca subsp. vesca]; sp|Q3EC11|ZDHC2_ARATH Probable protein S-acyltransferase 23 OS=Arabidopsis thaliana OX=3702 GN=PAT23 PE=2 SV=2; tr|A0A2P6PQC8|A0A2P6PQC8_ROSCH S-acyltransferase OS=Rosa chinen…
1798	FvH4_2g17480	chrFvb2	-	0.000391268	0.0389285	-0.266	AT3G25470.1 | bacterial hemolysin-like protein | Chr3:9233039-9235022 FORWARD LENGTH=301 | 201606; PREDICTED: uncharacterized protein LOC101291775 [Fragaria vesca subsp. vesca]; sp|P19672|YQXC_BACSU Putative rRNA methyltransferase YqxC OS=Bacillus subtilis (strain 168) OX=224308 GN=yqxC PE=3 SV=3; tr|A0A2P6PTQ7|A0A2P6PTQ7_ROSCH Putative methyltransferase OS=Rosa chinensis OX=74649 GN=RchiOBHm_Chr…
1925	FvH4_3g23420	chrFvb3	+	6.7147e-08	8.70668e-05	0.849	AT1G02850.2 | beta glucosidase 11 | Chr1:630569-633085 FORWARD LENGTH=497 | 201606; PREDICTED: beta-glucosidase 11-like [Fragaria vesca subsp. vesca]; sp|B3H5Q1|BGL11_ARATH Beta-glucosidase 11 OS=Arabidopsis thaliana OX=3702 GN=BGLU11 PE=2 SV=2; tr|A0A2P6QCR3|A0A2P6QCR3_ROSCH Putative beta-glucosidase OS=Rosa chinensis OX=74649 GN=RchiOBHm_Chr5g0041221 PE=3 SV=1
2021	FvH4_6g37711	chrFvb6	-	0.000572593	0.0486605	0.136	AT3G58730.1 | vacuolar ATP synthase subunit D (VATD) / V-ATPase D subunit / vacuolar proton pump D subunit (VATPD) | Chr3:21718495-21719280 REVERSE LENGTH=261 | 201606; PREDICTED: V-type proton ATPase subunit D [Fragaria vesca subsp. vesca]; sp|Q9XGM1|VATD_ARATH V-type proton ATPase subunit D OS=Arabidopsis thaliana OX=3702 GN=VHA-D PE=1 SV=2; tr|A0A2P6S008|A0A2P6S008_ROSCH Putative H(+)-transpor…
2043	FvH4_3g17770	chrFvb3	-	2.17128e-05	0.0056126	0.14	AT1G78620.1 | integral membrane protein (Protein of unknown function DUF92%2C transmembrane) | Chr1:29573862-29575758 REVERSE LENGTH=333 | 201606; PREDICTED: uncharacterized protein LOC101314544 [Fragaria vesca subsp. vesca]; sp|Q9SYM0|VTE6_ARATH Protein VTE6, chloroplastic OS=Arabidopsis thaliana OX=3702 GN=VTE6 PE=1 SV=1; tr|A0A2P6Q9R4|A0A2P6Q9R4_ROSCH Uncharacterized protein OS=Rosa chinensis …
2148	FvH4_2g35240	chrFvb2	+	8.12849e-07	0.000494789	0.154	AT4G32850.6 | nuclear poly(a) polymerase | Chr4:15850134-15854351 FORWARD LENGTH=738 | 201606; PREDICTED: nuclear poly(A) polymerase 4 [Fragaria vesca subsp. vesca] &gt;gi|764539098|ref|XP_011458968.1| PREDICTED: nuclear poly(A) polymerase 4 [Fragaria vesca subsp. vesca] &gt;gi|764539103|ref|XP_011458969.1| PREDICTED: nuclear poly(A) polymerase 4 [Fragaria vesca subsp. vesca]; sp|Q8VYW1|PAPS4_ARA…
2187	FvH4_3g41690	chrFvb3	-	0.000499141	0.0452826	0.206	AT1G55690.5 | Sec14p-like phosphatidylinositol transfer family protein | Chr1:20808622-20811831 REVERSE LENGTH=625 | 201606; PREDICTED: phosphatidylinositol/phosphatidylcholine transfer protein SFH13-like [Fragaria vesca subsp. vesca] &gt;gi|764563095|ref|XP_011461554.1| PREDICTED: phosphatidylinositol/phosphatidylcholine transfer protein SFH13-like [Fragaria vesca subsp. vesca]; sp|Q501H5|SFH13_…
2201	FvH4_3g29990	chrFvb3	+	0.000396611	0.0389795	-0.404	AT5G22820.3 | ARM repeat superfamily protein | Chr5:7623886-7626943 REVERSE LENGTH=534 | 201606; PREDICTED: uncharacterized protein LOC101308452 isoform X1 [Fragaria vesca subsp. vesca]; sp|Q6DCP5|SAAL1_XENLA Protein saal1 OS=Xenopus laevis OX=8355 GN=saal1 PE=2 SV=1; tr|A0A2P6QGJ1|A0A2P6QGJ1_ROSCH Uncharacterized protein OS=Rosa chinensis OX=74649 GN=RchiOBHm_Chr5g0055941 PE=4 SV=1
2294	FvH4_2g06830	chrFvb2	-	2.33871e-05	0.00580677	-0.208	AT2G15790.1 | peptidyl-prolyl cis-trans isomerase / cyclophilin-40 (CYP40) / rotamase | Chr2:6878144-6880743 REVERSE LENGTH=361 | 201606; PREDICTED: peptidyl-prolyl cis-trans isomerase CYP40 [Fragaria vesca subsp. vesca] &gt;gi|764530899|ref|XP_011458324.1| PREDICTED: peptidyl-prolyl cis-trans isomerase CYP40 [Fragaria vesca subsp. vesca]; sp|Q9C566|CYP40_ARATH Peptidyl-prolyl cis-trans isomerase…
2353	FvH4_3g44841	chrFvb3	-	7.62396e-05	0.0137013	0.195	AT1G11880.2 | transferases%2C transferring hexosyl groups | Chr1:4008386-4010327 REVERSE LENGTH=389 | 201606; PREDICTED: GPI mannosyltransferase 2 isoform X2 [Fragaria vesca subsp. vesca]; sp|Q7TPN3|PIGV_MOUSE GPI mannosyltransferase 2 OS=Mus musculus OX=10090 GN=Pigv PE=2 SV=2; tr|A0A2P6QN26|A0A2P6QN26_ROSCH GPI mannosyltransferase 2 OS=Rosa chinensis OX=74649 GN=RchiOBHm_Chr5g0081551 PE=3 SV=1
2423	FvH4_7g20500	chrFvb7	+	6.88677e-08	8.70668e-05	0.636	AT3G45740.1 | hydrolase family protein / HAD-superfamily protein | Chr3:16790830-16793280 FORWARD LENGTH=376 | 201606; PREDICTED: uncharacterized protein YKR070W-like isoform X2 [Fragaria vesca subsp. vesca]; sp|P36151|YK50_YEAST Uncharacterized protein YKR070W OS=Saccharomyces cerevisiae (strain ATCC 204508 / S288c) OX=559292 GN=YKR070W PE=1 SV=1; tr|A0A2P6SJQ2|A0A2P6SJQ2_ROSCH Putative HAD-supe…
2464	FvH4_6g01941	chrFvb6	-	0.00019292	0.0241554	-0.321	AT1G08630.6 | threonine aldolase 1 | Chr1:2743948-2745685 REVERSE LENGTH=358 | 201606; PREDICTED: probable low-specificity L-threonine aldolase 1 [Fragaria vesca subsp. vesca] &gt;gi|764596149|ref|XP_011465994.1| PREDICTED: probable low-specificity L-threonine aldolase 1 [Fragaria vesca subsp. vesca] &gt;gi|764596153|ref|XP_011465995.1| PREDICTED: probable low-specificity L-threonine aldolase 1 […
2490	FvH4_4g10891	chrFvb4	+	0.000509591	0.0455734	-0.2	AT3G59470.2 | Far-red impaired responsive (FAR1) family protein | Chr3:21979099-21980528 REVERSE LENGTH=263 | 201606; PREDICTED: protein FAR-RED ELONGATED HYPOCOTYL 3 isoform X1 [Fragaria vesca subsp. vesca] &gt;gi|764643501|ref|XP_011457258.1| PREDICTED: protein FAR-RED ELONGATED HYPOCOTYL 3 isoform X1 [Fragaria vesca subsp. vesca] &gt;gi|764643507|ref|XP_011457259.1| PREDICTED: protein FAR-RED …
2529	FvH4_6g35330	chrFvb6	-	0.000349557	0.0364428	-0.09	AT1G54070.1 | Dormancy/auxin associated family protein | Chr1:20182683-20183242 FORWARD LENGTH=123 | 201606; PREDICTED: auxin-repressed 12.5 kDa protein isoform X2 [Fragaria vesca subsp. vesca]; sp|F4HV65|DRMH4_ARATH Dormancy-associated protein homolog 4 OS=Arabidopsis thaliana OX=3702 GN=At1g54070 PE=3 SV=1; tr|A0A2P6RYZ0|A0A2P6RYZ0_ROSCH Putative dormancy/auxin associated protein OS=Rosa chinen…
2530	FvH4_6g35330	chrFvb6	-	1.12302e-06	0.00060547	-0.147	AT1G54070.1 | Dormancy/auxin associated family protein | Chr1:20182683-20183242 FORWARD LENGTH=123 | 201606; PREDICTED: auxin-repressed 12.5 kDa protein isoform X2 [Fragaria vesca subsp. vesca]; sp|F4HV65|DRMH4_ARATH Dormancy-associated protein homolog 4 OS=Arabidopsis thaliana OX=3702 GN=At1g54070 PE=3 SV=1; tr|A0A2P6RYZ0|A0A2P6RYZ0_ROSCH Putative dormancy/auxin associated protein OS=Rosa chinen…
2658	FvH4_4g34940	chrFvb4	+	0.000508408	0.0455734	0.261	AT5G62890.3 | Xanthine/uracil permease family protein | Chr5:25243723-25247075 FORWARD LENGTH=532 | 201606; PREDICTED: nucleobase-ascorbate transporter 6 [Fragaria vesca subsp. vesca] &gt;gi|764577851|ref|XP_011463385.1| PREDICTED: nucleobase-ascorbate transporter 6 [Fragaria vesca subsp. vesca] &gt;gi|764577854|ref|XP_011463386.1| PREDICTED: nucleobase-ascorbate transporter 6 [Fragaria vesca sub…
2676	FvH4_5g08600	chrFvb5	+	8.78207e-08	9.7481e-05	0.204	AT4G24940.1 | SUMO-activating enzyme 1A | Chr4:12823651-12825971 FORWARD LENGTH=322 | 201606; PREDICTED: SUMO-activating enzyme subunit 1A-like [Fragaria vesca subsp. vesca] &gt;gi|764576879|ref|XP_011463244.1| PREDICTED: SUMO-activating enzyme subunit 1A-like [Fragaria vesca subsp. vesca]; sp|Q8VY78|SAE1A_ARATH SUMO-activating enzyme subunit 1A OS=Arabidopsis thaliana OX=3702 GN=SAE1A PE=1 SV=1;…
2695	FvH4_4g13400	chrFvb4	+	3.28249e-05	0.00728713	0.225	keratin, type II cytoskeletal 1-like [Rosa chinensis] &gt;gi|1358163949|gb|PRQ38426.1| hypothetical protein RchiOBHm_Chr4g0413771 [Rosa chinensis]; tr|A0A2P6QW84|A0A2P6QW84_ROSCH Uncharacterized protein OS=Rosa chinensis OX=74649 GN=RchiOBHm_Chr4g0413771 PE=4 SV=1
2698	FvH4_1g10470	chrFvb1	+	0.000490976	0.0447571	-0.199	AT2G17220.1 | Protein kinase superfamily protein | Chr2:7487866-7489768 REVERSE LENGTH=414 | 201606; PREDICTED: probable serine/threonine-protein kinase Cx32, chloroplastic isoform X1 [Fragaria vesca subsp. vesca]; sp|Q9SII6|PIX13_ARATH Probable serine/threonine-protein kinase PIX13 OS=Arabidopsis thaliana OX=3702 GN=PIX13 PE=1 SV=2; tr|A0A2P6RLA2|A0A2P6RLA2_ROSCH Putative transferase, protein ki…
2745	FvH4_2g15450	chrFvb2	-	3.10062e-09	6.60224e-06	0.226	AT2G16900.7 | phospholipase-like protein (PEARLI 4) family protein | Chr2:7323857-7324886 REVERSE LENGTH=293 | 201606; PREDICTED: uncharacterized protein LOC101314427 isoform X1 [Fragaria vesca subsp. vesca]; tr|A0A315AJG7|A0A315AJG7_PRUYE Uncharacterized protein OS=Prunus yedoensis var. nudiflora OX=2094558 GN=Pyn_20065 PE=4 SV=1
2774	FvH4_5g13770	chrFvb5	+	1.92863e-05	0.00519905	-0.126	AT1G74210.1 | PLC-like phosphodiesterases superfamily protein | Chr1:27910396-27912785 FORWARD LENGTH=392 | 201606; PREDICTED: glycerophosphodiester phosphodiesterase GDPD6 isoform X1 [Fragaria vesca subsp. vesca]; sp|Q9C907|GDPD5_ARATH Glycerophosphodiester phosphodiesterase GDPD5 OS=Arabidopsis thaliana OX=3702 GN=GDPD5 PE=2 SV=1; tr|A0A2P6P365|A0A2P6P365_ROSCH Putative glycerophosphodiester ph…
2975	FvH4_7g27380	chrFvb7	-	0.000431221	0.0404833	-0.318	AT3G47450.2 | P-loop containing nucleoside triphosphate hydrolases superfamily protein | Chr3:17483195-17486249 REVERSE LENGTH=561 | 201606; PREDICTED: NO-associated protein 1, chloroplastic/mitochondrial-like [Fragaria vesca subsp. vesca]; sp|Q66GP9|NOA1_ARATH NO-associated protein 1, chloroplastic/mitochondrial OS=Arabidopsis thaliana OX=3702 GN=NOA1 PE=1 SV=1; tr|A0A2P6SM95|A0A2P6SM95_ROSCH Pu…
3030	FvH4_7g24480	chrFvb7	+	0.000598843	0.0497804	-0.09	AT5G05660.1 | NF-X1-type zinc finger protein NFXL2 | Chr5:1691113-1695473 REVERSE LENGTH=883 | 201606; PREDICTED: NF-X1-type zinc finger protein NFXL2 isoform X2 [Fragaria vesca subsp. vesca]; sp|Q9FFK8|NFXL2_ARATH NF-X1-type zinc finger protein NFXL2 OS=Arabidopsis thaliana OX=3702 GN=NFXL2 PE=1 SV=2; tr|A0A2P6SLA0|A0A2P6SLA0_ROSCH Putative chromatin regulator PHD family OS=Rosa chinensis OX=746…
3138	FvH4_7g19460	chrFvb7	-	0.00051868	0.0459406	-0.126	AT5G20660.1 | Zn-dependent exopeptidases superfamily protein | Chr5:6986402-6990947 FORWARD LENGTH=910 | 201606; PREDICTED: endoplasmic reticulum metallopeptidase 1 [Fragaria vesca subsp. vesca]; sp|Q0VGW4|ERMP1_XENLA Endoplasmic reticulum metallopeptidase 1 OS=Xenopus laevis OX=8355 GN=ermp1 PE=2 SV=1; tr|A0A2P6SJG5|A0A2P6SJG5_ROSCH Putative peptidase M28 OS=Rosa chinensis OX=74649 GN=RchiOBHm_C…
3701	FvH4_7g01110	chrFvb7	+	3.4988e-09	6.60224e-06	1	AT4G15030.1 | folate-sensitive fragile site protein | Chr4:8578989-8581180 FORWARD LENGTH=278 | 201606; PREDICTED: protein FRA10AC1 [Fragaria vesca subsp. vesca]; sp|Q70Z53|F10C1_HUMAN Protein FRA10AC1 OS=Homo sapiens OX=9606 GN=FRA10AC1 PE=1 SV=3; tr|A0A2P6S7J2|A0A2P6S7J2_ROSCH Putative folate-sensitive fragile site protein Fra10Ac1 OS=Rosa chinensis OX=74649 GN=RchiOBHm_Chr1g0316111 PE=4 SV=1
3730	FvH4_6g54381	chrFvb6	-	2.09772e-05	0.00549777	-0.479	AT3G26700.3 | Protein kinase superfamily protein | Chr3:9810669-9812356 FORWARD LENGTH=380 | 201606; PREDICTED: proline-rich receptor-like protein kinase PERK1 [Fragaria vesca subsp. vesca] &gt;gi|764618214|ref|XP_011468223.1| PREDICTED: proline-rich receptor-like protein kinase PERK1 [Fragaria vesca subsp. vesca]; sp|Q8LKZ1|NORK_PEA Nodulation receptor kinase OS=Pisum sativum OX=3888 GN=NORK PE=…
3732	FvH4_6g54381	chrFvb6	-	2.94974e-06	0.00126504	-0.456	AT3G26700.3 | Protein kinase superfamily protein | Chr3:9810669-9812356 FORWARD LENGTH=380 | 201606; PREDICTED: proline-rich receptor-like protein kinase PERK1 [Fragaria vesca subsp. vesca] &gt;gi|764618214|ref|XP_011468223.1| PREDICTED: proline-rich receptor-like protein kinase PERK1 [Fragaria vesca subsp. vesca]; sp|Q8LKZ1|NORK_PEA Nodulation receptor kinase OS=Pisum sativum OX=3888 GN=NORK PE=…
3736	FvH4_6g54340	chrFvb6	+	0.000128914	0.0187124	0.241	AT5G13950.4 | nuclear factor kappa-B-binding protein | Chr5:4496196-4500206 REVERSE LENGTH=939 | 201606; PREDICTED: uncharacterized protein LOC101311025 isoform X1 [Fragaria vesca subsp. vesca] &gt;gi|764618182|ref|XP_011468218.1| PREDICTED: uncharacterized protein LOC101311025 isoform X1 [Fragaria vesca subsp. vesca] &gt;gi|764618186|ref|XP_011468219.1| PREDICTED: uncharacterized protein LOC1013…
3737	FvH4_6g54340	chrFvb6	+	9.42085e-05	0.0160154	0.557	AT5G13950.4 | nuclear factor kappa-B-binding protein | Chr5:4496196-4500206 REVERSE LENGTH=939 | 201606; PREDICTED: uncharacterized protein LOC101311025 isoform X1 [Fragaria vesca subsp. vesca] &gt;gi|764618182|ref|XP_011468218.1| PREDICTED: uncharacterized protein LOC101311025 isoform X1 [Fragaria vesca subsp. vesca] &gt;gi|764618186|ref|XP_011468219.1| PREDICTED: uncharacterized protein LOC1013…
3738	FvH4_6g54340	chrFvb6	+	0.000342231	0.0358772	0.53	AT5G13950.4 | nuclear factor kappa-B-binding protein | Chr5:4496196-4500206 REVERSE LENGTH=939 | 201606; PREDICTED: uncharacterized protein LOC101311025 isoform X1 [Fragaria vesca subsp. vesca] &gt;gi|764618182|ref|XP_011468218.1| PREDICTED: uncharacterized protein LOC101311025 isoform X1 [Fragaria vesca subsp. vesca] &gt;gi|764618186|ref|XP_011468219.1| PREDICTED: uncharacterized protein LOC1013…
3926	FvH4_6g48200	chrFvb6	+	7.88739e-05	0.0139098	-0.139	AT3G01150.2 | polypyrimidine tract-binding protein 1 | Chr3:52729-54344 FORWARD LENGTH=274 | 201606; PREDICTED: polypyrimidine tract-binding protein homolog 1 isoform X2 [Fragaria vesca subsp. vesca]; sp|Q9MAC5|PTBP1_ARATH Polypyrimidine tract-binding protein homolog 1 OS=Arabidopsis thaliana OX=3702 GN=PTB PE=1 SV=1; tr|A0A2P6S4F6|A0A2P6S4F6_ROSCH Putative nucleotide-binding alpha-beta plait dom…
4105	FvH4_6g40530	chrFvb6	+	3.66171e-07	0.000265755	-0.21	AT4G25330.1 | SAWADEE protein | Chr4:12957834-12958683 FORWARD LENGTH=229 | 201606; PREDICTED: uncharacterized protein LOC101310541 [Fragaria vesca subsp. vesca]; tr|A0A2P6QAX6|A0A2P6QAX6_ROSCH Putative SAWADEE domain-containing protein OS=Rosa chinensis OX=74649 GN=RchiOBHm_Chr5g0034301 PE=4 SV=1
4226	FvH4_6g36970	chrFvb6	+	2.8256e-06	0.00125004	-0.281	AT2G46915.1 | DUF3754 family protein%2C putative (DUF3754) | Chr2:19274018-19277707 REVERSE LENGTH=708 | 201606; PREDICTED: uncharacterized protein LOC101312173 isoform X1 [Fragaria vesca subsp. vesca]; tr|A0A2P6RZP0|A0A2P6RZP0_ROSCH Uncharacterized protein OS=Rosa chinensis OX=74649 GN=RchiOBHm_Chr2g0149491 PE=4 SV=1
4576	FvH4_6g27910	chrFvb6	+	4.59816e-05	0.00914629	-0.154	AT2G30900.1 | TRICHOME BIREFRINGENCE-LIKE 43 | Chr2:13150481-13152417 FORWARD LENGTH=368 | 201606; PREDICTED: protein trichome birefringence-like 43 [Fragaria vesca subsp. vesca]; sp|Q6DR10|TBL43_ARATH Protein trichome birefringence-like 43 OS=Arabidopsis thaliana OX=3702 GN=TBL43 PE=2 SV=1; tr|A0A251PZN5|A0A251PZN5_PRUPE Uncharacterized protein OS=Prunus persica OX=3760 GN=PRUPE_3G107900 PE=4 SV…
4598	FvH4_7g21550	chrFvb7	-	0.000423049	0.0404833	-0.49	actin-depolymerizing factor 1 [Rosa chinensis] &gt;gi|1358184573|gb|PRQ59047.1| putative ADF/Cofilin, ADF-H/Gelsolin-like domain-containing protein [Rosa chinensis]; AT3G46010.1 | actin depolymerizing factor 1 | Chr3:16909679-16910678 REVERSE LENGTH=139 | 201606; sp|Q9FVI1|ADF2_PETHY Actin-depolymerizing factor 2 OS=Petunia hybrida OX=4102 GN=ADF2 PE=2 SV=1; tr|A0A2P6SK43|A0A2P6SK43_ROSCH Putativ…
4807	FvH4_6g22380	chrFvb6	+	0.000170817	0.0224114	0.098	AT2G42130.4 | Plastid-lipid associated protein PAP / fibrillin family protein | Chr2:17566242-17567916 FORWARD LENGTH=299 | 201606; PREDICTED: probable plastid-lipid-associated protein 13, chloroplastic [Fragaria vesca subsp. vesca]; sp|Q8S9M1|PAP13_ARATH Probable plastid-lipid-associated protein 13, chloroplastic OS=Arabidopsis thaliana OX=3702 GN=PAP13 PE=1 SV=2; tr|A0A2P6RDI3|A0A2P6RDI3_ROSCH …
4808	FvH4_6g22380	chrFvb6	+	0.000169312	0.0224114	0.101	AT2G42130.4 | Plastid-lipid associated protein PAP / fibrillin family protein | Chr2:17566242-17567916 FORWARD LENGTH=299 | 201606; PREDICTED: probable plastid-lipid-associated protein 13, chloroplastic [Fragaria vesca subsp. vesca]; sp|Q8S9M1|PAP13_ARATH Probable plastid-lipid-associated protein 13, chloroplastic OS=Arabidopsis thaliana OX=3702 GN=PAP13 PE=1 SV=2; tr|A0A2P6RDI3|A0A2P6RDI3_ROSCH …
5002	FvH4_6g17331	chrFvb6	-	0.000236951	0.0281211	0.183	AT3G10060.1 | FKBP-like peptidyl-prolyl cis-trans isomerase family protein | Chr3:3102291-3103801 FORWARD LENGTH=230 | 201606; PREDICTED: peptidyl-prolyl cis-trans isomerase FKBP16-4, chloroplastic [Fragaria vesca subsp. vesca]; sp|Q9SR70|FK164_ARATH Peptidyl-prolyl cis-trans isomerase FKBP16-4, chloroplastic OS=Arabidopsis thaliana OX=3702 GN=FKBP16-4 PE=1 SV=1; tr|A0A2P6RBC1|A0A2P6RBC1_ROSCH Pe…
5003	FvH4_6g17331	chrFvb6	-	0.000242779	0.0282792	0.415	AT3G10060.1 | FKBP-like peptidyl-prolyl cis-trans isomerase family protein | Chr3:3102291-3103801 FORWARD LENGTH=230 | 201606; PREDICTED: peptidyl-prolyl cis-trans isomerase FKBP16-4, chloroplastic [Fragaria vesca subsp. vesca]; sp|Q9SR70|FK164_ARATH Peptidyl-prolyl cis-trans isomerase FKBP16-4, chloroplastic OS=Arabidopsis thaliana OX=3702 GN=FKBP16-4 PE=1 SV=1; tr|A0A2P6RBC1|A0A2P6RBC1_ROSCH Pe…
5006	FvH4_6g17331	chrFvb6	-	0.000241023	0.0282491	0.167	AT3G10060.1 | FKBP-like peptidyl-prolyl cis-trans isomerase family protein | Chr3:3102291-3103801 FORWARD LENGTH=230 | 201606; PREDICTED: peptidyl-prolyl cis-trans isomerase FKBP16-4, chloroplastic [Fragaria vesca subsp. vesca]; sp|Q9SR70|FK164_ARATH Peptidyl-prolyl cis-trans isomerase FKBP16-4, chloroplastic OS=Arabidopsis thaliana OX=3702 GN=FKBP16-4 PE=1 SV=1; tr|A0A2P6RBC1|A0A2P6RBC1_ROSCH Pe…
5007	FvH4_6g17331	chrFvb6	-	0.000531754	0.0462406	0.405	AT3G10060.1 | FKBP-like peptidyl-prolyl cis-trans isomerase family protein | Chr3:3102291-3103801 FORWARD LENGTH=230 | 201606; PREDICTED: peptidyl-prolyl cis-trans isomerase FKBP16-4, chloroplastic [Fragaria vesca subsp. vesca]; sp|Q9SR70|FK164_ARATH Peptidyl-prolyl cis-trans isomerase FKBP16-4, chloroplastic OS=Arabidopsis thaliana OX=3702 GN=FKBP16-4 PE=1 SV=1; tr|A0A2P6RBC1|A0A2P6RBC1_ROSCH Pe…
5229	FvH4_7g06400	chrFvb7	-	1.43056e-05	0.00402907	0.314	AT3G10550.1 | Myotubularin-like phosphatases II superfamily | Chr3:3293210-3298452 REVERSE LENGTH=840 | 201606; PREDICTED: phosphatidylinositol-3-phosphatase myotubularin-1-like [Fragaria vesca subsp. vesca]; sp|F4J3T8|MYTM1_ARATH Phosphatidylinositol-3-phosphatase myotubularin-1 OS=Arabidopsis thaliana OX=3702 GN=MTM1 PE=1 SV=1; tr|A0A2P6SCA7|A0A2P6SCA7_ROSCH Putative phosphoric monoester hydrol…
5395	FvH4_6g06960	chrFvb6	+	0.000425041	0.0404833	-0.264	AT1G56260.2 | telomere-capping%2C CST complex subunit | Chr1:21064647-21065577 REVERSE LENGTH=127 | 201606; PREDICTED: uncharacterized protein LOC101297066 [Fragaria vesca subsp. vesca] &gt;gi|470132806|ref|XP_004302266.1| PREDICTED: uncharacterized protein LOC101297066 [Fragaria vesca subsp. vesca] &gt;gi|764597315|ref|XP_011466163.1| PREDICTED: uncharacterized protein LOC101297066 [Fragaria ves…
5523	FvH4_6g05050	chrFvb6	+	2.32294e-06	0.00112395	-0.459	AT5G27360.1 | Major facilitator superfamily protein | Chr5:9657119-9662425 FORWARD LENGTH=478 | 201606; PREDICTED: sugar transporter ERD6-like 3 isoform X2 [Fragaria vesca subsp. vesca]; sp|Q94CI6|EDL18_ARATH Sugar transporter ERD6-like 18 OS=Arabidopsis thaliana OX=3702 GN=SFP2 PE=2 SV=1; tr|A0A2P6R6K1|A0A2P6R6K1_ROSCH Putative major facilitator, sugar transporter, major facilitator superfamily …
5524	FvH4_6g05050	chrFvb6	+	6.97279e-06	0.00248258	-0.326	AT5G27360.1 | Major facilitator superfamily protein | Chr5:9657119-9662425 FORWARD LENGTH=478 | 201606; PREDICTED: sugar transporter ERD6-like 3 isoform X2 [Fragaria vesca subsp. vesca]; sp|Q94CI6|EDL18_ARATH Sugar transporter ERD6-like 18 OS=Arabidopsis thaliana OX=3702 GN=SFP2 PE=2 SV=1; tr|A0A2P6R6K1|A0A2P6R6K1_ROSCH Putative major facilitator, sugar transporter, major facilitator superfamily …
5525	FvH4_6g05050	chrFvb6	+	4.81601e-06	0.00185465	-0.361	AT5G27360.1 | Major facilitator superfamily protein | Chr5:9657119-9662425 FORWARD LENGTH=478 | 201606; PREDICTED: sugar transporter ERD6-like 3 isoform X2 [Fragaria vesca subsp. vesca]; sp|Q94CI6|EDL18_ARATH Sugar transporter ERD6-like 18 OS=Arabidopsis thaliana OX=3702 GN=SFP2 PE=2 SV=1; tr|A0A2P6R6K1|A0A2P6R6K1_ROSCH Putative major facilitator, sugar transporter, major facilitator superfamily …
5529	FvH4_6g05050	chrFvb6	+	0.00017093	0.0224114	-0.12	AT5G27360.1 | Major facilitator superfamily protein | Chr5:9657119-9662425 FORWARD LENGTH=478 | 201606; PREDICTED: sugar transporter ERD6-like 3 isoform X2 [Fragaria vesca subsp. vesca]; sp|Q94CI6|EDL18_ARATH Sugar transporter ERD6-like 18 OS=Arabidopsis thaliana OX=3702 GN=SFP2 PE=2 SV=1; tr|A0A2P6R6K1|A0A2P6R6K1_ROSCH Putative major facilitator, sugar transporter, major facilitator superfamily …
5688	FvH4_6g00570	chrFvb6	+	3.24402e-09	6.60224e-06	-0.515	AT3G02830.1 | zinc finger protein 1 | Chr3:614075-615916 FORWARD LENGTH=397 | 201606; PREDICTED: zinc finger CCCH domain-containing protein ZFN-like [Fragaria vesca subsp. vesca]; sp|Q9SWF9|ZFNL_PEA Zinc finger CCCH domain-containing protein ZFN-like OS=Pisum sativum OX=3888 PE=2 SV=1; tr|A0A2P6R534|A0A2P6R534_ROSCH Putative transcription factor C3H family OS=Rosa chinensis OX=74649 GN=RchiOBHm_C…
5728	FvH4_5g39730	chrFvb5	-	0.000156207	0.0216738	0.09
5776	FvH4_6g32520	chrFvb6	-	7.21346e-07	0.000486136	-0.145	PREDICTED: uncharacterized protein LOC101301697 isoform X1 [Fragaria vesca subsp. vesca]
6420	FvH4_5g25350	chrFvb5	+	9.10223e-05	0.0156145	-0.536	AT5G43820.1 | Pentatricopeptide repeat (PPR) superfamily protein | Chr5:17618948-17620588 FORWARD LENGTH=546 | 201606; putative pentatricopeptide [Rosa chinensis]; sp|P0C8R0|PP416_ARATH Putative pentatricopeptide repeat-containing protein At5g43820 OS=Arabidopsis thaliana OX=3702 GN=At5g43820 PE=3 SV=1; tr|A0A2P6PR37|A0A2P6PR37_ROSCH Putative pentatricopeptide OS=Rosa chinensis OX=74649 GN=RchiOB…
6453	FvH4_5g24500	chrFvb5	-	0.000392304	0.0389285	-0.358	AT4G19420.2 | Pectinacetylesterase family protein | Chr4:10587504-10589807 REVERSE LENGTH=397 | 201606; PREDICTED: pectin acetylesterase 8-like [Fragaria vesca subsp. vesca] &gt;gi|764591704|ref|XP_011465292.1| PREDICTED: pectin acetylesterase 8-like [Fragaria vesca subsp. vesca] &gt;gi|764591712|ref|XP_011465293.1| PREDICTED: pectin acetylesterase 8-like [Fragaria vesca subsp. vesca]; sp|Q6DBP4|…
6892	FvH4_6g13850	chrFvb6	+	3.44644e-05	0.00739027	0.372
7167	FvH4_6g26900	chrFvb6	-	0.000214502	0.0262835	-0.06	AT1G06290.1 | acyl-CoA oxidase 3 | Chr1:1922423-1926002 FORWARD LENGTH=675 | 201606; PREDICTED: acyl-coenzyme A oxidase 3, peroxisomal-like isoform X1 [Fragaria vesca subsp. vesca]; sp|P0CZ23|ACOX3_ARATH Acyl-coenzyme A oxidase 3, peroxisomal OS=Arabidopsis thaliana OX=3702 GN=ACX3 PE=1 SV=1; tr|A0A2P6RUC6|A0A2P6RUC6_ROSCH Acyl-coenzyme A oxidase OS=Rosa chinensis OX=74649 GN=RchiOBHm_Chr2g012864…
7248	FvH4_5g03670	chrFvb5	-	0.000231088	0.0275989	0.081	AT1G64150.1 | Uncharacterized protein family (UPF0016) | Chr1:23809047-23812579 REVERSE LENGTH=370 | 201606; PREDICTED: GDT1-like protein 1, chloroplastic [Fragaria vesca subsp. vesca]; sp|Q94AX5|PAM71_ARATH Protein PAM71, chloroplastic OS=Arabidopsis thaliana OX=3702 GN=PAM71 PE=1 SV=2; tr|A0A2P6P6H5|A0A2P6P6H5_ROSCH Putative Gdt1 family protein OS=Rosa chinensis OX=74649 GN=RchiOBHm_Chr7g019606…
7249	FvH4_5g03670	chrFvb5	-	0.000254359	0.0287411	0.179	AT1G64150.1 | Uncharacterized protein family (UPF0016) | Chr1:23809047-23812579 REVERSE LENGTH=370 | 201606; PREDICTED: GDT1-like protein 1, chloroplastic [Fragaria vesca subsp. vesca]; sp|Q94AX5|PAM71_ARATH Protein PAM71, chloroplastic OS=Arabidopsis thaliana OX=3702 GN=PAM71 PE=1 SV=2; tr|A0A2P6P6H5|A0A2P6P6H5_ROSCH Putative Gdt1 family protein OS=Rosa chinensis OX=74649 GN=RchiOBHm_Chr7g019606…
7287	FvH4_4g37311	chrFvb4	+	2.00065e-05	0.00531722	-0.271	AT3G52350.1 | D111/G-patch domain-containing protein | Chr3:19409606-19410148 REVERSE LENGTH=180 | 201606; PREDICTED: angiogenic factor with G patch and FHA domains 1 isoform X4 [Fragaria vesca subsp. vesca]; sp|A2A6A1|GPTC8_MOUSE G patch domain-containing protein 8 OS=Mus musculus OX=10090 GN=Gpatch8 PE=1 SV=1; tr|A0A2P6R4V5|A0A2P6R4V5_ROSCH Putative G-patch domain-containing protein OS=Rosa chi…
7390	FvH4_3g02490	chrFvb3	-	1.09394e-05	0.0032254	0.211	AT4G04880.1 | adenosine/AMP deaminase family protein | Chr4:2465055-2467103 REVERSE LENGTH=355 | 201606; PREDICTED: adenosine deaminase-like protein isoform X1 [Fragaria vesca subsp. vesca]; sp|Q6DHV7|ADAL_HUMAN Adenosine deaminase-like protein OS=Homo sapiens OX=9606 GN=ADAL PE=2 SV=2; tr|A0A2P6Q2V0|A0A2P6Q2V0_ROSCH Putative adenosine deaminase OS=Rosa chinensis OX=74649 GN=RchiOBHm_Chr5g0003721…
7853	FvH4_6g13810	chrFvb6	-	0.000221194	0.026756	-0.081	AT3G09410.1 | Pectinacetylesterase family protein | Chr3:2898243-2900984 REVERSE LENGTH=427 | 201606; PREDICTED: pectin acetylesterase 5-like [Fragaria vesca subsp. vesca]; sp|Q9SR22|PAE5_ARATH Pectin acetylesterase 5 OS=Arabidopsis thaliana OX=3702 GN=PAE5 PE=2 SV=1; tr|A0A2P6RA18|A0A2P6RA18_ROSCH Pectin acetylesterase OS=Rosa chinensis OX=74649 GN=RchiOBHm_Chr3g0466741 PE=3 SV=1
8193	FvH4_3g07044	chrFvb3	-	8.26115e-08	9.743e-05	-0.781	AT1G29750.2 | receptor-like kinase in flowers 1 | Chr1:10414071-10420469 REVERSE LENGTH=1021 | 201606; sp|Q9FXF2|RKF1_ARATH Probable LRR receptor-like serine/threonine-protein kinase RFK1 OS=Arabidopsis thaliana OX=3702 GN=RKF1 PE=1 SV=1; tr|A0A1R3IUX4|A0A1R3IUX4_COCAP Reverse transcriptase OS=Corchorus capsularis OX=210143 GN=CCACVL1_09612 PE=4 SV=1; uncharacterized protein LOC112203048 [Rosa ch…
8476	FvH4_2g32160	chrFvb2	+	8.78674e-06	0.00276343	-0.05	AT4G32960.1 | BRISC/BRCA1-A complex protein | Chr4:15908785-15910141 REVERSE LENGTH=264 | 201606; PREDICTED: uncharacterized protein LOC101303183 [Fragaria vesca subsp. vesca]; sp|Q6DJG6|BABA1_XENLA BRISC and BRCA1-A complex member 1 OS=Xenopus laevis OX=8355 GN=babam1 PE=2 SV=1; tr|A0A2P6Q172|A0A2P6Q172_ROSCH Putative von Willebrand factor, type A, BRISC and BRCA1-A complex member 1 OS=Rosa chin…
8477	FvH4_2g24640	chrFvb2	-	0.000240083	0.0282491	-0.171	AT4G03115.1 | Mitochondrial substrate carrier family protein | Chr4:1383366-1385485 REVERSE LENGTH=314 | 201606; PREDICTED: mitochondrial substrate carrier family protein ucpB [Fragaria vesca subsp. vesca]; sp|B0G143|UCPB_DICDI Mitochondrial substrate carrier family protein ucpB OS=Dictyostelium discoideum OX=44689 GN=ucpB PE=3 SV=1; tr|A0A2P6PWG6|A0A2P6PWG6_ROSCH Putative mitochondrial carrier d…
8623	FvH4_2g23020	chrFvb2	-	0.0004018	0.0390823	-0.267	AT4G02680.1 | ETO1-like 1 | Chr4:1181202-1184328 REVERSE LENGTH=888 | 201606; PREDICTED: ETO1-like protein 1 [Fragaria vesca subsp. vesca] &gt;gi|764534240|ref|XP_011458596.1| PREDICTED: ETO1-like protein 1 [Fragaria vesca subsp. vesca] &gt;gi|764534245|ref|XP_011458597.1| PREDICTED: ETO1-like protein 1 [Fragaria vesca subsp. vesca]; sp|Q9ZQX6|ETOL1_ARATH ETO1-like protein 1 OS=Arabidopsis thalia…
8624	FvH4_2g23020	chrFvb2	-	0.000582582	0.0488592	0.208	AT4G02680.1 | ETO1-like 1 | Chr4:1181202-1184328 REVERSE LENGTH=888 | 201606; PREDICTED: ETO1-like protein 1 [Fragaria vesca subsp. vesca] &gt;gi|764534240|ref|XP_011458596.1| PREDICTED: ETO1-like protein 1 [Fragaria vesca subsp. vesca] &gt;gi|764534245|ref|XP_011458597.1| PREDICTED: ETO1-like protein 1 [Fragaria vesca subsp. vesca]; sp|Q9ZQX6|ETOL1_ARATH ETO1-like protein 1 OS=Arabidopsis thalia…
8881	FvH4_4g14000	chrFvb4	-	0.000319925	0.0340866	-0.235	AT2G20790.1 | clathrin adaptor complexes medium subunit family protein | Chr2:8950162-8952613 REVERSE LENGTH=613 | 201606; PREDICTED: AP-5 complex subunit mu [Fragaria vesca subsp. vesca]; sp|Q8W0Z6|AP5M_ARATH AP-5 complex subunit mu OS=Arabidopsis thaliana OX=3702 GN=AP5M PE=2 SV=1; tr|A0A2P6QXQ6|A0A2P6QXQ6_ROSCH Putative Mu domain-containing protein OS=Rosa chinensis OX=74649 GN=RchiOBHm_Chr4g0…
8953	FvH4_3g20230	chrFvb3	-	3.52045e-05	0.00746414	-0.176	AT3G14840.2 | Leucine-rich repeat transmembrane protein kinase | Chr3:4988271-4993891 FORWARD LENGTH=1020 | 201606; PREDICTED: probable leucine-rich repeat receptor-like serine/threonine-protein kinase At3g14840 [Fragaria vesca subsp. vesca]; sp|C0LGN2|Y3148_ARATH Probable leucine-rich repeat receptor-like serine/threonine-protein kinase At3g14840 OS=Arabidopsis thaliana OX=3702 GN=LRR-RLK PE=1 S…
9011	FvH4_6g17680	chrFvb6	-	2.63858e-06	0.00121439	-0.519	AT2G36550.1 | haloacid dehalogenase-like hydrolase family protein | Chr2:15327773-15328802 FORWARD LENGTH=141 | 201606; tr|A0A2P6R3U4|A0A2P6R3U4_ROSCH Putative forkhead-associated (FHA) domain, FCP1 domain, HAD-like domain-containing protein OS=Rosa chinensis OX=74649 GN=RchiOBHm_Chr4g0442541 PE=4 SV=1; uncharacterized protein LOC112199758 [Rosa chinensis] &gt;gi|1358166552|gb|PRQ41029.1| putativ…
9347	FvH4_3g27031	chrFvb3	-	0.000100772	0.0161811	0.337	AT3G43610.2 | Spc97 / Spc98 family of spindle pole body (SBP) component | Chr3:15517772-15523927 REVERSE LENGTH=1208 | 201606; PREDICTED: gamma-tubulin complex component 6 isoform X2 [Fragaria vesca subsp. vesca]; tr|A0A2P6QEW7|A0A2P6QEW7_ROSCH Putative gamma-tubulin complex component protein OS=Rosa chinensis OX=74649 GN=RchiOBHm_Chr5g0049541 PE=4 SV=1
9542	FvH4_2g12970	chrFvb2	+	0.000467551	0.0430375	0.316	AT4G09750.1 | NAD(P)-binding Rossmann-fold superfamily protein | Chr4:6146770-6148698 FORWARD LENGTH=322 | 201606; PREDICTED: dehydrogenase/reductase SDR family member 12 [Fragaria vesca subsp. vesca] &gt;gi|764532633|ref|XP_011458467.1| PREDICTED: dehydrogenase/reductase SDR family member 12 [Fragaria vesca subsp. vesca]; sp|A6QP05|DHR12_BOVIN Dehydrogenase/reductase SDR family member 12 OS=Bos …
9757	FvH4_2g35070	chrFvb2	-	0.000312127	0.0336562	0.074	AT1G31480.1 | shoot gravitropism 2 (SGR2) | Chr1:11266225-11271527 FORWARD LENGTH=933 | 201606; PREDICTED: phospholipase SGR2 [Fragaria vesca subsp. vesca]; sp|Q8W5R2|SHGR2_ARATH Phospholipase SGR2 OS=Arabidopsis thaliana OX=3702 GN=SGR2 PE=1 SV=1; tr|A0A2P6Q094|A0A2P6Q094_ROSCH Putative DDHD domain, alpha/Beta hydrolase OS=Rosa chinensis OX=74649 GN=RchiOBHm_Chr6g0306901 PE=4 SV=1
9788	FvH4_5g26080	chrFvb5	+	0.000570332	0.0486605	-0.059	AT1G76460.1 | RNA-binding (RRM/RBD/RNP motifs) family protein | Chr1:28686932-28688506 REVERSE LENGTH=285 | 201606; PREDICTED: RNA-binding protein 38 [Fragaria vesca subsp. vesca]; sp|Q9M1S3|ARP1_ARATH Probable RNA-binding protein ARP1 OS=Arabidopsis thaliana OX=3702 GN=ARP1 PE=2 SV=1; tr|A0A2P6PBT8|A0A2P6PBT8_ROSCH Putative nucleotide-binding alpha-beta plait domain-containing protein OS=Rosa ch…
9836	FvH4_7g32412	chrFvb7	+	0.000545419	0.0469957	0.597	AT1G49475.1 | AP2/B3-like transcriptional factor family protein | Chr1:18312983-18313748 FORWARD LENGTH=190 | 201606; PREDICTED: B3 domain-containing protein At5g18090-like [Fragaria vesca subsp. vesca]; sp|Q8S2E6|Y1235_ORYSJ B3 domain-containing protein Os01g0723500 OS=Oryza sativa subsp. japonica OX=39947 GN=Os01g0723500 PE=3 SV=1; tr|A0A2P6SP92|A0A2P6SP92_ROSCH Putative transcription factor B3…
9846	FvH4_3g15170	chrFvb3	+	0.000191051	0.0241554	-0.332	AT3G12810.1 | SNF2 domain-containing protein / helicase domain-containing protein | Chr3:4065636-4073992 FORWARD LENGTH=2055 | 201606; PREDICTED: protein PHOTOPERIOD-INDEPENDENT EARLY FLOWERING 1 isoform X1 [Fragaria vesca subsp. vesca]; sp|Q7X9V2|PIE1_ARATH Protein PHOTOPERIOD-INDEPENDENT EARLY FLOWERING 1 OS=Arabidopsis thaliana OX=3702 GN=PIE1 PE=1 SV=1; tr|A0A2P6Q8L7|A0A2P6Q8L7_ROSCH Putative…
9900	FvH4_1g29630	chrFvb1	+	0.000384047	0.0387538	0.074	AT1G08680.1 | ARF GAP-like zinc finger-containing protein ZIGA4 | Chr1:2762820-2768387 FORWARD LENGTH=649 | 201606; PREDICTED: probable ADP-ribosylation factor GTPase-activating protein AGD14 [Fragaria vesca subsp. vesca]; sp|Q8RXE7|AGD14_ARATH Probable ADP-ribosylation factor GTPase-activating protein AGD14 OS=Arabidopsis thaliana OX=3702 GN=AGD14 PE=1 SV=2; tr|A0A2P6RH99|A0A2P6RH99_ROSCH Putati…
9946	FvH4_2g34870	chrFvb2	+	1.06346e-05	0.00318532	-0.041	AT1G47490.1 | RNA-binding protein 47C | Chr1:17424801-17427182 FORWARD LENGTH=432 | 201606; PREDICTED: polyadenylate-binding protein RBP47-like [Fragaria vesca subsp. vesca]; sp|Q9SX79|RB47C_ARATH Polyadenylate-binding protein RBP47C OS=Arabidopsis thaliana OX=3702 GN=RBP47C PE=2 SV=1; tr|A0A2P6Q099|A0A2P6Q099_ROSCH Putative nucleotide-binding alpha-beta plait domain-containing protein OS=Rosa ch…
9968	FvH4_1g17020	chrFvb1	-	0.000581762	0.0488592	0.132	AT5G53130.1 | cyclic nucleotide gated channel 1 | Chr5:21537830-21540490 REVERSE LENGTH=716 | 201606; PREDICTED: cyclic nucleotide-gated ion channel 1-like [Fragaria vesca subsp. vesca] &gt;gi|764513572|ref|XP_011463625.1| PREDICTED: cyclic nucleotide-gated ion channel 1-like [Fragaria vesca subsp. vesca]; sp|O65717|CNGC1_ARATH Cyclic nucleotide-gated ion channel 1 OS=Arabidopsis thaliana OX=3702…
9969	FvH4_1g17020	chrFvb1	-	0.00039403	0.0389285	0.167	AT5G53130.1 | cyclic nucleotide gated channel 1 | Chr5:21537830-21540490 REVERSE LENGTH=716 | 201606; PREDICTED: cyclic nucleotide-gated ion channel 1-like [Fragaria vesca subsp. vesca] &gt;gi|764513572|ref|XP_011463625.1| PREDICTED: cyclic nucleotide-gated ion channel 1-like [Fragaria vesca subsp. vesca]; sp|O65717|CNGC1_ARATH Cyclic nucleotide-gated ion channel 1 OS=Arabidopsis thaliana OX=3702…
10059	FvH4_3g23300	chrFvb3	-	0.000282416	0.0313482	-0.062	AT3G21610.1 | Acid phosphatase/vanadium-dependent haloperoxidase-related protein | Chr3:7609377-7610601 REVERSE LENGTH=174 | 201606; PREDICTED: uncharacterized protein LOC101299561 [Fragaria vesca subsp. vesca]; sp|O32107|YUID_BACSU Uncharacterized membrane protein YuiD OS=Bacillus subtilis (strain 168) OX=224308 GN=yuiD PE=4 SV=1; tr|A0A2P6QCQ8|A0A2P6QCQ8_ROSCH Uncharacterized protein OS=Rosa ch…
10122	FvH4_4g36560	chrFvb4	-	0.000172213	0.0224114	-0.231	AT1G31870.2 | pre-mRNA-splicing factor of RES complex protein | Chr1:11437269-11439821 FORWARD LENGTH=561 | 201606; PREDICTED: BUD13 homolog [Fragaria vesca subsp. vesca]; sp|Q5ZIJ0|BUD13_CHICK BUD13 homolog OS=Gallus gallus OX=9031 GN=BUD13 PE=2 SV=1; tr|A0A2P6R4M3|A0A2P6R4M3_ROSCH Uncharacterized protein OS=Rosa chinensis OX=74649 GN=RchiOBHm_Chr4g0446311 PE=4 SV=1
10156	FvH4_1g00970	chrFvb1	+	8.93963e-07	0.000512084	-0.256	AT1G69770.1 | chromomethylase 3 | Chr1:26248496-26253519 REVERSE LENGTH=839 | 201606; PREDICTED: DNA (cytosine-5)-methyltransferase CMT3-like isoform X1 [Fragaria vesca subsp. vesca]; sp|Q94F88|CMT3_ARATH DNA (cytosine-5)-methyltransferase CMT3 OS=Arabidopsis thaliana OX=3702 GN=CMT3 PE=1 SV=2; tr|A0A2P6RI65|A0A2P6RI65_ROSCH Putative DNA (Cytosine-5-)-methyltransferase OS=Rosa chinensis OX=74649 …
10157	FvH4_1g00970	chrFvb1	+	1.58562e-06	0.000831128	-0.243	AT1G69770.1 | chromomethylase 3 | Chr1:26248496-26253519 REVERSE LENGTH=839 | 201606; PREDICTED: DNA (cytosine-5)-methyltransferase CMT3-like isoform X1 [Fragaria vesca subsp. vesca]; sp|Q94F88|CMT3_ARATH DNA (cytosine-5)-methyltransferase CMT3 OS=Arabidopsis thaliana OX=3702 GN=CMT3 PE=1 SV=2; tr|A0A2P6RI65|A0A2P6RI65_ROSCH Putative DNA (Cytosine-5-)-methyltransferase OS=Rosa chinensis OX=74649 …
10185	FvH4_6g08610	chrFvb6	+	3.39729e-05	0.00736861	0.427	AT1G09530.6 | phytochrome interacting factor 3 | Chr1:3077216-3079367 FORWARD LENGTH=524 | 201606; PREDICTED: transcription factor PIF3 isoform X1 [Fragaria vesca subsp. vesca] &gt;gi|764597776|ref|XP_011466209.1| PREDICTED: transcription factor PIF3 isoform X1 [Fragaria vesca subsp. vesca]; sp|O80536|PIF3_ARATH Transcription factor PIF3 OS=Arabidopsis thaliana OX=3702 GN=PIF3 PE=1 SV=1; tr|A0A2P…
10256	FvH4_1g13940	chrFvb1	+	5.03337e-05	0.00979172	-0.133	AT3G62840.2 | Small nuclear ribonucleoprotein family protein | Chr3:23235727-23236615 REVERSE LENGTH=108 | 201606; PREDICTED: probable small nuclear ribonucleoprotein Sm D2 isoform X1 [Fragaria vesca subsp. vesca]; sp|O14036|SMD2_SCHPO Small nuclear ribonucleoprotein Sm D2 OS=Schizosaccharomyces pombe (strain 972 / ATCC 24843) OX=284812 GN=smd2 PE=1 SV=1; tr|A0A2P6RMQ6|A0A2P6RMQ6_ROSCH Small nucl…
10316	FvH4_1g13680	chrFvb1	-	4.60465e-05	0.00914629	-0.099	AT4G36690.1 | U2 snRNP auxilliary factor%2C large subunit%2C splicing factor | Chr4:17294139-17297609 REVERSE LENGTH=573 | 201606; PREDICTED: splicing factor U2af large subunit A isoform X3 [Fragaria vesca subsp. vesca]; sp|O23212|U2A2A_ARATH Splicing factor U2af large subunit A OS=Arabidopsis thaliana OX=3702 GN=U2AF65A PE=1 SV=2; tr|A0A2P6RMJ0|A0A2P6RMJ0_ROSCH U2 snRNP auxiliary factor large su…
10368	FvH4_2g09630	chrFvb2	+	5.65539e-07	0.000395249	-0.817	AT4G39120.1 | inositol monophosphatase family protein | Chr4:18225578-18227901 REVERSE LENGTH=346 | 201606; PREDICTED: bifunctional phosphatase IMPL2, chloroplastic [Fragaria vesca subsp. vesca]; sp|Q6NPM8|HIS7_ARATH Bifunctional phosphatase IMPL2, chloroplastic OS=Arabidopsis thaliana OX=3702 GN=HISN7 PE=1 SV=1; tr|A0A2P6PPI9|A0A2P6PPI9_ROSCH Putative phosphoric monoester hydrolase OS=Rosa chine…
10574	FvH4_1g24710	chrFvb1	-	2.60017e-05	0.00629041	0.081	AT5G63920.1 | topoisomerase 3alpha | Chr5:25574533-25581230 FORWARD LENGTH=926 | 201606; PREDICTED: DNA topoisomerase 3-alpha isoform X2 [Fragaria vesca subsp. vesca]; sp|Q9LVP1|TOP3A_ARATH DNA topoisomerase 3-alpha OS=Arabidopsis thaliana OX=3702 GN=TOP3A PE=1 SV=1; tr|A0A2P6RSQ3|A0A2P6RSQ3_ROSCH DNA topoisomerase OS=Rosa chinensis OX=74649 GN=RchiOBHm_Chr2g0122231 PE=3 SV=1
10703	FvH4_5g33610	chrFvb5	+	0.000506794	0.0455734	0.543	AT4G14960.2 | Tubulin/FtsZ family protein | Chr4:8548769-8550319 REVERSE LENGTH=450 | 201606; PREDICTED: LOW QUALITY PROTEIN: tubulin alpha-1 chain-like [Fragaria vesca subsp. vesca]; sp|P33623|TBA1_ANEPH Tubulin alpha-1 chain OS=Anemia phyllitidis OX=12940 GN=TUBA1 PE=2 SV=1; tr|A0A0N4T8C6|A0A0N4T8C6_BRUPA Tubulin alpha chain OS=Brugia pahangi OX=6280 PE=3 SV=1
10739	FvH4_1g14740	chrFvb1	+	0.00019069	0.0241554	-0.254	AT5G66960.1 | Prolyl oligopeptidase family protein | Chr5:26736209-26739493 REVERSE LENGTH=792 | 201606; PREDICTED: prolyl endopeptidase-like [Fragaria vesca subsp. vesca]; sp|Q59536|PTRB_MORLA Protease 2 OS=Moraxella lacunata OX=477 GN=ptrB PE=3 SV=1; tr|A0A2P6S8G2|A0A2P6S8G2_ROSCH Putative oligopeptidase B transcription factor WD40-like family OS=Rosa chinensis OX=74649 GN=RchiOBHm_Chr1g0319111…
10775	FvH4_2g02432	chrFvb2	+	9.98592e-05	0.0161811	-0.085	AT1G10290.1 | dynamin-like protein 6 | Chr1:3370774-3377120 FORWARD LENGTH=914 | 201606; PREDICTED: dynamin-2A-like isoform X1 [Fragaria vesca subsp. vesca]; sp|Q9SE83|DRP2A_ARATH Dynamin-2A OS=Arabidopsis thaliana OX=3702 GN=DRP2A PE=1 SV=2; tr|A0A2P6PKK2|A0A2P6PKK2_ROSCH Putative dynamin GTPase OS=Rosa chinensis OX=74649 GN=RchiOBHm_Chr6g0250411 PE=3 SV=1
10800	FvH4_1g09990	chrFvb1	+	1.75108e-06	0.000889172	-0.153	AT1G76460.1 | RNA-binding (RRM/RBD/RNP motifs) family protein | Chr1:28686932-28688506 REVERSE LENGTH=285 | 201606; PREDICTED: RNA-binding protein 24-A-like isoform X1 [Fragaria vesca subsp. vesca] &gt;gi|764511188|ref|XP_011461380.1| PREDICTED: RNA-binding protein 24-A-like isoform X1 [Fragaria vesca subsp. vesca] &gt;gi|764511193|ref|XP_011461388.1| PREDICTED: RNA-binding protein 24-A-like isof…
10808	FvH4_1g09970	chrFvb1	+	7.23402e-05	0.0133829	0.098
10832	FvH4_3g38660	chrFvb3	+	0.000128273	0.0187124	-0.262	AT5G58700.3 | phosphatidylinositol-speciwc phospholipase C4 | Chr5:23713144-23716057 REVERSE LENGTH=597 | 201606; PREDICTED: phosphoinositide phospholipase C 4-like isoform X1 [Fragaria vesca subsp. vesca]; sp|Q944C1|PLCD4_ARATH Phosphoinositide phospholipase C 4 OS=Arabidopsis thaliana OX=3702 GN=PLC4 PE=2 SV=2; tr|A0A2P6QK09|A0A2P6QK09_ROSCH Phosphoinositide phospholipase C OS=Rosa chinensis OX…
10970	FvH4_1g14150	chrFvb1	-	0.000437758	0.0406921	0.157
11110	FvH4_5g07240	chrFvb5	-	3.98411e-06	0.00156625	0.442	AT2G36850.1 | glucan synthase-like 8 | Chr2:15454935-15469666 REVERSE LENGTH=1904 | 201606; PREDICTED: callose synthase 10 [Fragaria vesca subsp. vesca]; sp|Q9SJM0|CALSA_ARATH Callose synthase 10 OS=Arabidopsis thaliana OX=3702 GN=CALS10 PE=2 SV=5; tr|A0A2P6P5C7|A0A2P6P5C7_ROSCH Putative 1,3-beta-glucan synthase OS=Rosa chinensis OX=74649 GN=RchiOBHm_Chr7g0191411 PE=4 SV=1
11191	FvH4_3g05960	chrFvb3	+	1.67892e-07	0.000144006	-0.733	AT3G59090.1 | tobamovirus multiplication protein | Chr3:21839334-21842348 FORWARD LENGTH=367 | 201606; PREDICTED: tobamovirus multiplication protein 1-like [Fragaria vesca subsp. vesca]; sp|Q9FEG2|TOM1_ARATH Tobamovirus multiplication protein 1 OS=Arabidopsis thaliana OX=3702 GN=TOM1 PE=1 SV=1; tr|A0A2P6Q5E1|A0A2P6Q5E1_ROSCH Uncharacterized protein OS=Rosa chinensis OX=74649 GN=RchiOBHm_Chr5g0013…
11211	FvH4_3g35300	chrFvb3	-	0.000126703	0.0186788	-0.161	AT5G59865.1 | glycine-rich RNA-binding-like protein | Chr5:24114599-24115318 REVERSE LENGTH=113 | 201606; PREDICTED: glycine-rich RNA-binding protein 4, mitochondrial-like isoform X4 [Fragaria vesca subsp. vesca]; sp|Q9LIS2|RBG4_ARATH Glycine-rich RNA-binding protein 4, mitochondrial OS=Arabidopsis thaliana OX=3702 GN=RBG4 PE=2 SV=1; tr|A0A2P6QIE5|A0A2P6QIE5_ROSCH Putative nucleotide-binding alph…
11351	FvH4_1g18900	chrFvb1	-	8.54512e-06	0.00273299	-0.583	AT5G65670.2 | indole-3-acetic acid inducible 9 | Chr5:26254463-26256134 FORWARD LENGTH=336 | 201606; PREDICTED: auxin-responsive protein IAA9 [Fragaria vesca subsp. vesca] &gt;gi|764517242|ref|XP_011466548.1| PREDICTED: auxin-responsive protein IAA9 [Fragaria vesca subsp. vesca]; sp|Q38827|IAA9_ARATH Auxin-responsive protein IAA9 OS=Arabidopsis thaliana OX=3702 GN=IAA9 PE=1 SV=1; tr|A0A2P6RPK9|A0…
11353	FvH4_1g18900	chrFvb1	-	1.62373e-07	0.000144006	-0.667	AT5G65670.2 | indole-3-acetic acid inducible 9 | Chr5:26254463-26256134 FORWARD LENGTH=336 | 201606; PREDICTED: auxin-responsive protein IAA9 [Fragaria vesca subsp. vesca] &gt;gi|764517242|ref|XP_011466548.1| PREDICTED: auxin-responsive protein IAA9 [Fragaria vesca subsp. vesca]; sp|Q38827|IAA9_ARATH Auxin-responsive protein IAA9 OS=Arabidopsis thaliana OX=3702 GN=IAA9 PE=1 SV=1; tr|A0A2P6RPK9|A0…
11711	FvH4_7g10500	chrFvb7	+	0.000208493	0.0257142	-0.383	AT1G45332.1 | Translation elongation factor EFG/EF2 protein | Chr1:17172507-17176683 REVERSE LENGTH=754 | 201606; PREDICTED: elongation factor G-1, mitochondrial [Fragaria vesca subsp. vesca]; sp|Q9C641|EFGM1_ARATH Elongation factor G-1, mitochondrial OS=Arabidopsis thaliana OX=3702 GN=MEFG1 PE=1 SV=1; tr|A0A2P6SFG8|A0A2P6SFG8_ROSCH Elongation factor G, mitochondrial OS=Rosa chinensis OX=74649 GN…
11785	FvH4_1g00070	chrFvb1	-	7.76677e-05	0.0138263	-0.043	AT3G59920.1 | RAB GDP dissociation inhibitor 2 | Chr3:22135157-22138221 FORWARD LENGTH=444 | 201606; PREDICTED: guanosine nucleotide diphosphate dissociation inhibitor 2 isoform X2 [Fragaria vesca subsp. vesca]; sp|O24653|GDI2_ARATH Guanosine nucleotide diphosphate dissociation inhibitor 2 OS=Arabidopsis thaliana OX=3702 GN=GDI2 PE=2 SV=1; tr|A0A2P6RHT5|A0A2P6RHT5_ROSCH Guanosine nucleotide dipho…
11787	FvH4_2g23390	chrFvb2	+	0.000361332	0.0374634	0.337	AT1G03150.1 | Acyl-CoA N-acyltransferases (NAT) superfamily protein | Chr1:756461-758441 FORWARD LENGTH=174 | 201606; PREDICTED: N-alpha-acetyltransferase 20 [Fragaria vesca subsp. vesca] &gt;gi|764533961|ref|XP_011458573.1| PREDICTED: N-alpha-acetyltransferase 20 [Fragaria vesca subsp. vesca]; sp|Q8LGI8|NAA20_ARATH N-terminal acetyltransferase B complex catalytic subunit NAA20 OS=Arabidopsis tha…
11800	FvH4_1g29430	chrFvb1	-	0.000157744	0.0217272	-0.056	AT1G52310.1 | protein kinase family protein / C-type lectin domain-containing protein | Chr1:19478401-19480462 FORWARD LENGTH=552 | 201606; PREDICTED: C-type lectin receptor-like tyrosine-protein kinase At1g52310 [Fragaria vesca subsp. vesca]; sp|Q9C823|Y1523_ARATH C-type lectin receptor-like tyrosine-protein kinase At1g52310 OS=Arabidopsis thaliana OX=3702 GN=At1g52310 PE=2 SV=1; tr|A0A2P6RH71|A…
11865	FvH4_5g10990	chrFvb5	+	0.000427829	0.0404833	0.367	AT4G24100.1 | Protein kinase superfamily protein | Chr4:12515223-12519336 FORWARD LENGTH=709 | 201606; PREDICTED: serine/threonine-protein kinase dst1 isoform X1 [Fragaria vesca subsp. vesca]; sp|Q551H4|FRAY2_DICDI Serine/threonine-protein kinase fray2 OS=Dictyostelium discoideum OX=44689 GN=fray2 PE=3 SV=1; tr|A0A2P6P424|A0A2P6P424_ROSCH Uncharacterized protein OS=Rosa chinensis OX=74649 GN=Rchi…
11866	FvH4_5g10990	chrFvb5	+	6.92105e-08	8.70668e-05	0.235	AT4G24100.1 | Protein kinase superfamily protein | Chr4:12515223-12519336 FORWARD LENGTH=709 | 201606; PREDICTED: serine/threonine-protein kinase dst1 isoform X1 [Fragaria vesca subsp. vesca]; sp|Q551H4|FRAY2_DICDI Serine/threonine-protein kinase fray2 OS=Dictyostelium discoideum OX=44689 GN=fray2 PE=3 SV=1; tr|A0A2P6P424|A0A2P6P424_ROSCH Uncharacterized protein OS=Rosa chinensis OX=74649 GN=Rchi…
11960	FvH4_2g17990	chrFvb2	-	0.000457977	0.0423629	0.079	AT3G07400.1 | lipase class 3 family protein | Chr3:2367456-2372238 FORWARD LENGTH=1003 | 201606; PREDICTED: uncharacterized protein LOC101300300 [Fragaria vesca subsp. vesca]; sp|Q9SU71|EDSBC_ARATH Protein EDS1B OS=Arabidopsis thaliana OX=3702 GN=EDS1B PE=1 SV=1; tr|A0A2P6PTY9|A0A2P6PTY9_ROSCH Putative P-loop containing nucleoside triphosphate hydrolase, alpha/Beta hydrolase OS=Rosa chinensis OX=…
12077	FvH4_7g05150	chrFvb7	+	7.48941e-05	0.013589	-0.097	AT2G13440.1 | glucose-inhibited division family A protein | Chr2:5593270-5598296 REVERSE LENGTH=723 | 201606; PREDICTED: protein MTO1 homolog, mitochondrial [Fragaria vesca subsp. vesca]; sp|Q55694|MNMG_SYNY3 tRNA uridine 5-carboxymethylaminomethyl modification enzyme MnmG OS=Synechocystis sp. (strain PCC 6803 / Kazusa) OX=1111708 GN=mnmG PE=3 SV=1; tr|A0A2P6SBL2|A0A2P6SBL2_ROSCH Putative FAD/NAD…
12119	FvH4_7g08650	chrFvb7	+	3.90572e-05	0.00818899	0.41	AT3G60190.1 | DYNAMIN-like 1E | Chr3:22244367-22247651 REVERSE LENGTH=624 | 201606; PREDICTED: dynamin-related protein 1E [Fragaria vesca subsp. vesca]; sp|Q9FNX5|DRP1E_ARATH Dynamin-related protein 1E OS=Arabidopsis thaliana OX=3702 GN=DRP1E PE=1 SV=1; tr|A0A2P6SEA8|A0A2P6SEA8_ROSCH Putative dynamin central domain, dynamin, GTPase domain, GTPase effector domain, Dynamin superfamily OS=Rosa chine…
12310	FvH4_1g07530	chrFvb1	-	0.000101185	0.0161811	-0.513	AT5G56890.1 | Protein kinase superfamily protein | Chr5:23010801-23015559 REVERSE LENGTH=1113 | 201606; PREDICTED: receptor-like serine/threonine-protein kinase ALE2 isoform X1 [Fragaria vesca subsp. vesca]; sp|Q8RWW0|ALE2_ARATH Receptor-like serine/threonine-protein kinase ALE2 OS=Arabidopsis thaliana OX=3702 GN=ALE2 PE=1 SV=1; tr|A0A2P6RK80|A0A2P6RK80_ROSCH Uncharacterized protein OS=Rosa chine…
12508	FvH4_1g05480	chrFvb1	-	9.87246e-06	0.00305399	-0.028	AT1G65980.1 | thioredoxin-dependent peroxidase 1 | Chr1:24559524-24560753 REVERSE LENGTH=162 | 201606; PREDICTED: peroxiredoxin-2B [Fragaria vesca subsp. vesca]; sp|A9PCL4|PRX2_POPTR Peroxiredoxin-2 OS=Populus trichocarpa OX=3694 PE=1 SV=1; tr|A0A2P6RJM0|A0A2P6RJM0_ROSCH Putative peroxiredoxin OS=Rosa chinensis OX=74649 GN=RchiOBHm_Chr2g0091161 PE=4 SV=1
12669	FvH4_5g39640	chrFvb5	-	2.97153e-05	0.00677571	-0.511	AT5G47900.9 | heparan-alpha-glucosaminide N-acetyltransferase-like protein (DUF1624) | Chr5:19392408-19394963 FORWARD LENGTH=440 | 201606; PREDICTED: heparan-alpha-glucosaminide N-acetyltransferase-like isoform X1 [Fragaria vesca subsp. vesca]; sp|Q3UDW8|HGNAT_MOUSE Heparan-alpha-glucosaminide N-acetyltransferase OS=Mus musculus OX=10090 GN=Hgsnat PE=1 SV=2; tr|A0A2P6PIE0|A0A2P6PIE0_ROSCH Putativ…
12670	FvH4_5g39640	chrFvb5	-	2.97153e-05	0.00677571	-0.511	AT5G47900.9 | heparan-alpha-glucosaminide N-acetyltransferase-like protein (DUF1624) | Chr5:19392408-19394963 FORWARD LENGTH=440 | 201606; PREDICTED: heparan-alpha-glucosaminide N-acetyltransferase-like isoform X1 [Fragaria vesca subsp. vesca]; sp|Q3UDW8|HGNAT_MOUSE Heparan-alpha-glucosaminide N-acetyltransferase OS=Mus musculus OX=10090 GN=Hgsnat PE=1 SV=2; tr|A0A2P6PIE0|A0A2P6PIE0_ROSCH Putativ…
12844	FvH4_2g31150	chrFvb2	+	7.8493e-07	0.000493721	0.022	AT5G35530.1 | Ribosomal protein S3 family protein | Chr5:13710355-13712192 REVERSE LENGTH=248 | 201606; PREDICTED: 40S ribosomal protein S3-2-like [Fragaria vesca subsp. vesca]; sp|Q9FJA6|RS33_ARATH 40S ribosomal protein S3-3 OS=Arabidopsis thaliana OX=3702 GN=RPS3C PE=1 SV=1; tr|A0A2P6Q1I6|A0A2P6Q1I6_ROSCH Putative ribosomal protein S3, eukaryotic/archaeal OS=Rosa chinensis OX=74649 GN=RchiOBHm_…
12967	FvH4_3g13130	chrFvb3	-	6.65255e-05	0.0124291	-0.317	AT4G20130.1 | plastid transcriptionally active 14 | Chr4:10878914-10881697 FORWARD LENGTH=483 | 201606; PREDICTED: ribulose-1,5 bisphosphate carboxylase/oxygenase large subunit N-methyltransferase, chloroplastic isoform X3 [Fragaria vesca subsp. vesca]; sp|Q84JF5|PTA14_ARATH Protein PLASTID TRANSCRIPTIONALLY ACTIVE 14 OS=Arabidopsis thaliana OX=3702 GN=PTAC14 PE=1 SV=1; tr|A0A2P6Q7K8|A0A2P6Q7K8_R…
12998	FvH4_1g16350	chrFvb1	-	4.19575e-05	0.00869509	-0.041	AT4G36920.2 | Integrase-type DNA-binding superfamily protein | Chr4:17400998-17403140 FORWARD LENGTH=432 | 201606; PREDICTED: floral homeotic protein APETALA 2-like isoform X1 [Fragaria vesca subsp. vesca]; sp|P47927|AP2_ARATH Floral homeotic protein APETALA 2 OS=Arabidopsis thaliana OX=3702 GN=AP2 PE=1 SV=1; tr|A0A1L6YQ99|A0A1L6YQ99_ROSCH APETALA2-like protein OS=Rosa chinensis var. semperfloren…
13158	FvH4_3g05891	chrFvb3	+	0.000263166	0.0295592	-0.046	AT2G17920.1 | nucleic acid binding / zinc ion binding protein | Chr2:7782808-7783731 FORWARD LENGTH=307 | 201606; PREDICTED: uncharacterized protein LOC101304253 isoform X1 [Fragaria vesca subsp. vesca]; sp|O04244|Y4200_ARATH Uncharacterized protein At4g02000 OS=Arabidopsis thaliana OX=3702 GN=At4g02000 PE=2 SV=1; tr|A0A314YVX1|A0A314YVX1_PRUYE Uncharacterized protein OS=Prunus yedoensis var. nud…
13167	FvH4_1g14670	chrFvb1	-	0.000363424	0.0374743	0.29	AT3G18990.1 | AP2/B3-like transcriptional factor family protein | Chr3:6549077-6551568 REVERSE LENGTH=341 | 201606; PREDICTED: B3 domain-containing transcription factor VRN1-like [Fragaria vesca subsp. vesca]; sp|Q8L3W1|VRN1_ARATH B3 domain-containing transcription factor VRN1 OS=Arabidopsis thaliana OX=3702 GN=VRN1 PE=1 SV=1; tr|A0A2P6RMY2|A0A2P6RMY2_ROSCH Putative transcription factor B3-Domain…
13331	FvH4_6g41110	chrFvb6	+	1.79073e-07	0.000146918	0.6	AT5G48160.2 | potyvirus VPg interacting protein (DUF1423) | Chr5:19528019-19529820 REVERSE LENGTH=574 | 201606; PREDICTED: OBERON-like protein [Fragaria vesca subsp. vesca]; sp|Q84N37|PVIP_PEA OBERON-like protein (Fragment) OS=Pisum sativum OX=3888 GN=PVIP PE=1 SV=1; tr|A0A2P6S1K2|A0A2P6S1K2_ROSCH Putative chromatin regulator PHD family OS=Rosa chinensis OX=74649 GN=RchiOBHm_Chr2g0156671 PE=4 SV=1
13592	FvH4_2g39740	chrFvb2	-	0.00015941	0.0217975	0.116	AT5G42770.2 | Maf-like protein | Chr5:17152147-17154355 FORWARD LENGTH=233 | 201606; PREDICTED: maf-like protein DDB_G0281937 isoform X2 [Fragaria vesca subsp. vesca]; sp|Q54TC5|MAFL2_DICDI Maf-like protein DDB_G0281937 OS=Dictyostelium discoideum OX=44689 GN=DDB_G0281937 PE=3 SV=1; tr|M5XGF0|M5XGF0_PRUPE Uncharacterized protein OS=Prunus persica OX=3760 GN=PRUPE_1G378700 PE=4 SV=1
13638	FvH4_7g01190	chrFvb7	+	0.000206159	0.0255936	-0.327	AT3G08010.1 | RNA binding protein | Chr3:2556046-2557426 FORWARD LENGTH=374 | 201606; PREDICTED: uncharacterized protein LOC101315382 isoform X2 [Fragaria vesca subsp. vesca]; sp|Q9SFB3|ATAB2_ARATH Protein TAB2 homolog, chloroplastic OS=Arabidopsis thaliana OX=3702 GN=ATAB2 PE=2 SV=1; tr|A0A2P6S7M7|A0A2P6S7M7_ROSCH Uncharacterized protein OS=Rosa chinensis OX=74649 GN=RchiOBHm_Chr1g0316521 PE=4 S…
13782	FvH4_2g20550	chrFvb2	-	0.000183786	0.0235922	0.284	AT1G04080.4 | Tetratricopeptide repeat (TPR)-like superfamily protein | Chr1:1051803-1056550 FORWARD LENGTH=768 | 201606; pre-mRNA-processing factor 39 isoform X1 [Rosa chinensis] &gt;gi|1358151238|gb|PRQ25717.1| putative tetratricopeptide-like helical domain-containing protein [Rosa chinensis]; sp|Q4KLU2|PRP39_XENLA Pre-mRNA-processing factor 39 OS=Xenopus laevis OX=8355 GN=prpf39 PE=2 SV=1; tr|…
13864	FvH4_2g06990	chrFvb2	-	7.97723e-06	0.00264088	-0.358	AT1G49510.2 | embryo defective 1273 | Chr1:18327516-18328147 FORWARD LENGTH=182 | 201606; PREDICTED: uncharacterized protein LOC101312804 [Fragaria vesca subsp. vesca]; tr|A0A2P6PMU5|A0A2P6PMU5_ROSCH Uncharacterized protein OS=Rosa chinensis OX=74649 GN=RchiOBHm_Chr6g0259351 PE=4 SV=1
13945	FvH4_2g35300	chrFvb2	-	0.000171791	0.0224114	0.131	AT2G25840.2 | Nucleotidylyl transferase superfamily protein | Chr2:11021924-11025158 FORWARD LENGTH=412 | 201606; PREDICTED: tryptophan--tRNA ligase, mitochondrial [Fragaria vesca subsp. vesca]; sp|Q8RXE9|SYWM_ARATH Tryptophan--tRNA ligase, chloroplastic/mitochondrial OS=Arabidopsis thaliana OX=3702 GN=OVA4 PE=1 SV=1; tr|A0A2P6Q068|A0A2P6Q068_ROSCH Putative tryptophan--tRNA ligase OS=Rosa chinens…
14038	FvH4_1g02230	chrFvb1	+	5.64957e-05	0.0107684	-0.482	AT5G10790.1 | ubiquitin-specific protease 22 | Chr5:3410638-3412559 FORWARD LENGTH=557 | 201606; PREDICTED: ubiquitin carboxyl-terminal hydrolase 22-like [Fragaria vesca subsp. vesca]; sp|Q9LEW0|UBP22_ARATH Ubiquitin carboxyl-terminal hydrolase 22 OS=Arabidopsis thaliana OX=3702 GN=UBP22 PE=2 SV=1; tr|M5VV68|M5VV68_PRUPE Ubiquitinyl hydrolase 1 OS=Prunus persica OX=3760 GN=PRUPE_7G251600 PE=3 SV=1
14197	FvH4_6g23630	chrFvb6	+	0.000193295	0.0241554	-0.024	AT1G01170.2 | ozone-responsive stress-like protein (DUF1138) | Chr1:74105-74443 REVERSE LENGTH=83 | 201606; PREDICTED: uncharacterized protein LOC101298149 [Fragaria vesca subsp. vesca] &gt;gi|470137264|ref|XP_004304389.1| PREDICTED: uncharacterized protein LOC101298149 [Fragaria vesca subsp. vesca]; tr|A0A2P6RE37|A0A2P6RE37_ROSCH Uncharacterized protein OS=Rosa chinensis OX=74649 GN=RchiOBHm_Chr…
14266	FvH4_3g28610	chrFvb3	+	0.000335715	0.0353908	-0.38	AT5G17620.1 | nuclear matrix protein | Chr5:5805934-5808455 REVERSE LENGTH=329 | 201606; PREDICTED: uncharacterized protein LOC101291595 isoform X1 [Fragaria vesca subsp. vesca]; sp|Q0WTP1|AUG7_ARATH AUGMIN subunit 7 OS=Arabidopsis thaliana OX=3702 GN=AUG7 PE=1 SV=1; tr|M5XDE3|M5XDE3_PRUPE Uncharacterized protein OS=Prunus persica OX=3760 GN=PRUPE_2G104100 PE=4 SV=1
14311	FvH4_7g03880	chrFvb7	+	0.000244742	0.0283331	-0.506	AT3G12320.3 | hypothetical protein | Chr3:3924034-3925262 FORWARD LENGTH=269 | 201606; PREDICTED: uncharacterized protein LOC101309290 isoform X1 [Fragaria vesca subsp. vesca]; sp|Q9LHH5|LNK3_ARATH Protein LNK3 OS=Arabidopsis thaliana OX=3702 GN=LNK3 PE=1 SV=1; tr|A0A2P6SAI9|A0A2P6SAI9_ROSCH Uncharacterized protein OS=Rosa chinensis OX=74649 GN=RchiOBHm_Chr1g0327331 PE=4 SV=1
14313	FvH4_7g03880	chrFvb7	+	0.000530274	0.0462406	-0.066	AT3G12320.3 | hypothetical protein | Chr3:3924034-3925262 FORWARD LENGTH=269 | 201606; PREDICTED: uncharacterized protein LOC101309290 isoform X1 [Fragaria vesca subsp. vesca]; sp|Q9LHH5|LNK3_ARATH Protein LNK3 OS=Arabidopsis thaliana OX=3702 GN=LNK3 PE=1 SV=1; tr|A0A2P6SAI9|A0A2P6SAI9_ROSCH Uncharacterized protein OS=Rosa chinensis OX=74649 GN=RchiOBHm_Chr1g0327331 PE=4 SV=1
14421	FvH4_4g08310	chrFvb4	-	0.00026477	0.0295634	-0.343	AT2G18850.1 | SET domain-containing protein | Chr2:8160788-8163479 FORWARD LENGTH=543 | 201606; PREDICTED: uncharacterized protein LOC101314653 [Fragaria vesca subsp. vesca]; sp|Q5ZK17|SETD6_CHICK N-lysine methyltransferase SETD6 OS=Gallus gallus OX=9031 GN=SETD6 PE=2 SV=2; tr|A0A2P6QTF0|A0A2P6QTF0_ROSCH Putative [Fructose-bisphosphate aldolase]-lysine N-methyltransferase OS=Rosa chinensis OX=746…
14489	FvH4_2g39320	chrFvb2	+	0.000124726	0.0185321	0.162	AT1G19690.1 | NAD(P)-binding Rossmann-fold superfamily protein | Chr1:6807925-6809562 REVERSE LENGTH=352 | 201606; PREDICTED: uncharacterized protein LOC101313573 [Fragaria vesca subsp. vesca]; sp|P0AD12|YEEZ_ECOLI Protein YeeZ OS=Escherichia coli (strain K12) OX=83333 GN=yeeZ PE=1 SV=1; tr|A0A2P6PYW0|A0A2P6PYW0_ROSCH Putative NAD(P)-binding domain-containing protein OS=Rosa chinensis OX=74649 GN…
14589	FvH4_5g17000	chrFvb5	-	0.000105043	0.0165181	0.376	AT1G18070.2 | Translation elongation factor EF1A/initiation factor IF2gamma family protein | Chr1:6214236-6218211 REVERSE LENGTH=532 | 201606; PREDICTED: eukaryotic peptide chain release factor GTP-binding subunit ERF3A isoform X1 [Fragaria vesca subsp. vesca]; sp|P15170|ERF3A_HUMAN Eukaryotic peptide chain release factor GTP-binding subunit ERF3A OS=Homo sapiens OX=9606 GN=GSPT1 PE=1 SV=1; tr|A0…
14595	FvH4_5g17000	chrFvb5	-	9.97246e-05	0.0161811	0.359	AT1G18070.2 | Translation elongation factor EF1A/initiation factor IF2gamma family protein | Chr1:6214236-6218211 REVERSE LENGTH=532 | 201606; PREDICTED: eukaryotic peptide chain release factor GTP-binding subunit ERF3A isoform X1 [Fragaria vesca subsp. vesca]; sp|P15170|ERF3A_HUMAN Eukaryotic peptide chain release factor GTP-binding subunit ERF3A OS=Homo sapiens OX=9606 GN=GSPT1 PE=1 SV=1; tr|A0…
14598	FvH4_5g17000	chrFvb5	-	0.000119911	0.0182478	0.376	AT1G18070.2 | Translation elongation factor EF1A/initiation factor IF2gamma family protein | Chr1:6214236-6218211 REVERSE LENGTH=532 | 201606; PREDICTED: eukaryotic peptide chain release factor GTP-binding subunit ERF3A isoform X1 [Fragaria vesca subsp. vesca]; sp|P15170|ERF3A_HUMAN Eukaryotic peptide chain release factor GTP-binding subunit ERF3A OS=Homo sapiens OX=9606 GN=GSPT1 PE=1 SV=1; tr|A0…
14669	FvH4_3g45321	chrFvb3	-	1.27821e-05	0.00371074	-0.27	AT3G13550.1 | Ubiquitin-conjugating enzyme family protein | Chr3:4423569-4424797 REVERSE LENGTH=182 | 201606; PREDICTED: constitutive photomorphogenesis protein 10 isoform X1 [Fragaria vesca subsp. vesca]; sp|Q9LJD7|COP10_ARATH Constitutive photomorphogenesis protein 10 OS=Arabidopsis thaliana OX=3702 GN=COP10 PE=1 SV=1; tr|A0A2P6QNH1|A0A2P6QNH1_ROSCH Putative aminoacyltransferase, E1 ubiquitin-a…
14720	FvH4_7g06280	chrFvb7	-	0.000380787	0.0386314	-0.204	AT5G04610.1 | S-adenosyl-L-methionine-dependent methyltransferases superfamily protein | Chr5:1325612-1326916 REVERSE LENGTH=434 | 201606; PREDICTED: methyltransferase-like protein 13 [Fragaria vesca subsp. vesca] &gt;gi|764627723|ref|XP_011469284.1| PREDICTED: methyltransferase-like protein 13 [Fragaria vesca subsp. vesca] &gt;gi|764627727|ref|XP_011469285.1| PREDICTED: methyltransferase-like pr…
15149	FvH4_3g07820	chrFvb3	-	3.67173e-10	2.30952e-06	-0.06	AT1G29120.2 | Hydrolase-like protein family | Chr1:10174481-10178143 FORWARD LENGTH=455 | 201606; PREDICTED: putative lipase YDR444W [Fragaria vesca subsp. vesca]; sp|Q08448|YO059_YEAST Putative lipase YOR059C OS=Saccharomyces cerevisiae (strain ATCC 204508 / S288c) OX=559292 GN=YOR059C PE=1 SV=1; tr|A0A2P6Q4P1|A0A2P6Q4P1_ROSCH Putative alpha/Beta hydrolase OS=Rosa chinensis OX=74649 GN=RchiOBHm_…
15253	FvH4_3g18080	chrFvb3	-	0.00037818	0.0385743	-0.096	AT4G21580.3 | oxidoreductase%2C zinc-binding dehydrogenase family protein | Chr4:11475822-11477514 FORWARD LENGTH=319 | 201606; PREDICTED: quinone oxidoreductase PIG3-like isoform X1 [Fragaria vesca subsp. vesca]; sp|Q53FA7|QORX_HUMAN Quinone oxidoreductase PIG3 OS=Homo sapiens OX=9606 GN=TP53I3 PE=1 SV=2; tr|A0A2P6Q9X6|A0A2P6Q9X6_ROSCH Putative NADPH:quinone reductase OS=Rosa chinensis OX=74649 …
15531	FvH4_5g39760	chrFvb5	+	0.000528915	0.0462406	0.211
15534	FvH4_3g27051	chrFvb3	-	2.98031e-05	0.00677571	-0.349
15784	FvH4_2g08250	chrFvb2	-	2.28395e-05	0.00574641	0.091	AT1G47740.3 | PPPDE putative thiol peptidase family protein | Chr1:17567903-17569035 FORWARD LENGTH=279 | 201606; PREDICTED: deSI-like protein At4g17486 [Fragaria vesca subsp. vesca] &gt;gi|764523164|ref|XP_011457690.1| PREDICTED: deSI-like protein At4g17486 [Fragaria vesca subsp. vesca]; sp|Q93VG8|PPDEX_ARATH DeSI-like protein At4g17486 OS=Arabidopsis thaliana OX=3702 GN=At4g17486 PE=2 SV=1; tr|…
16084	FvH4_2g22940	chrFvb2	+	6.93239e-11	6.54071e-07	0.886	AT5G19840.1 | 2-oxoglutarate (2OG) and Fe(II)-dependent oxygenase superfamily protein | Chr5:6705372-6709382 FORWARD LENGTH=533 | 201606; PREDICTED: uncharacterized protein LOC101308336 isoform X1 [Fragaria vesca subsp. vesca]; sp|E1C7T6|TYW5_CHICK tRNA wybutosine-synthesizing protein 5 OS=Gallus gallus OX=9031 GN=TYW5 PE=3 SV=1; tr|A0A251N4G9|A0A251N4G9_PRUPE Uncharacterized protein OS=Prunus pe…
16129	FvH4_3g24860	chrFvb3	+	0.000516998	0.0459406	0.14	AT1G08350.3 | Endomembrane protein 70 protein family | Chr1:2632970-2635605 REVERSE LENGTH=589 | 201606; PREDICTED: transmembrane 9 superfamily member 5 [Fragaria vesca subsp. vesca]; sp|F4HW17|TMN5_ARATH Transmembrane 9 superfamily member 5 OS=Arabidopsis thaliana OX=3702 GN=TMN5 PE=2 SV=1; tr|A0A2P6QDK3|A0A2P6QDK3_ROSCH Transmembrane 9 superfamily member OS=Rosa chinensis OX=74649 GN=RchiOBHm_C…
16207	FvH4_3g25890	chrFvb3	+	1.24411e-08	2.13421e-05	-0.069	AT3G52560.1 | ubiquitin E2 variant 1D-4 | Chr3:19494678-19495954 REVERSE LENGTH=146 | 201606; PREDICTED: ubiquitin-conjugating enzyme E2 variant 1D-like [Fragaria vesca subsp. vesca]; sp|Q9SVD7|UEV1D_ARATH Ubiquitin-conjugating enzyme E2 variant 1D OS=Arabidopsis thaliana OX=3702 GN=UEV1D PE=1 SV=1; tr|A0A2P6QEA0|A0A2P6QEA0_ROSCH Putative aminoacyltransferase, E1 ubiquitin-activating enzyme OS=Ro…
16227	FvH4_2g17320	chrFvb2	+	2.84854e-06	0.00125004	0.233	AT5G12230.1 | mediator of RNA polymerase II transcription subunit 19a-like protein | Chr5:3953915-3955285 REVERSE LENGTH=221 | 201606; PREDICTED: mediator of RNA polymerase II transcription subunit 19a-like isoform X2 [Fragaria vesca subsp. vesca]; sp|Q9FMP0|MD19A_ARATH Mediator of RNA polymerase II transcription subunit 19a OS=Arabidopsis thaliana OX=3702 GN=MED19A PE=1 SV=1; tr|A0A2P6PTL7|A0A2P…
16316	FvH4_3g27580	chrFvb3	+	0.000183206	0.0235922	0.366	AT5G19500.1 | Tryptophan/tyrosine permease | Chr5:6579019-6581699 FORWARD LENGTH=505 | 201606; PREDICTED: uncharacterized protein LOC101298677 isoform X1 [Fragaria vesca subsp. vesca]; sp|P0AAD5|TYRP_SHIFL Tyrosine-specific transport protein OS=Shigella flexneri OX=623 GN=tyrP PE=3 SV=1; tr|A0A2P6QF11|A0A2P6QF11_ROSCH Putative amino acid/polyamine transporter 2 OS=Rosa chinensis OX=74649 GN=RchiO…
16353	FvH4_3g27740	chrFvb3	+	0.000598086	0.0497804	0.113	AT5G23910.2 | ATP binding microtubule motor family protein | Chr5:8068440-8072723 FORWARD LENGTH=705 | 201606; PREDICTED: kinesin-like protein KIF22 [Fragaria vesca subsp. vesca]; sp|F4KEC6|KN10C_ARATH Kinesin-like protein KIN-10C OS=Arabidopsis thaliana OX=3702 GN=KIN10C PE=2 SV=1; tr|A0A2P6SN92|A0A2P6SN92_ROSCH Putative plus-end-directed kinesin ATPase OS=Rosa chinensis OX=74649 GN=RchiOBHm_Chr…
16569	FvH4_3g35320	chrFvb3	-	2.69826e-05	0.00644508	-0.608	AT5G59865.1 | glycine-rich RNA-binding-like protein | Chr5:24114599-24115318 REVERSE LENGTH=113 | 201606; PREDICTED: glycine-rich RNA-binding protein 4, mitochondrial-like [Fragaria vesca subsp. vesca] &gt;gi|764560864|ref|XP_011461258.1| PREDICTED: glycine-rich RNA-binding protein 4, mitochondrial-like [Fragaria vesca subsp. vesca]; sp|Q9LIS2|RBG4_ARATH Glycine-rich RNA-binding protein 4, mitoch…
16789	FvH4_6g49740	chrFvb6	-	0.000168863	0.0224114	0.556	AT3G28370.4 | spindle assembly checkpoint component | Chr3:10620627-10622144 FORWARD LENGTH=227 | 201606; PREDICTED: MAR-binding filament-like protein 1 [Fragaria vesca subsp. vesca]; tr|A0A2P6S4Y6|A0A2P6S4Y6_ROSCH Uncharacterized protein OS=Rosa chinensis OX=74649 GN=RchiOBHm_Chr2g0169771 PE=4 SV=1
16898	FvH4_5g00150	chrFvb5	+	8.17928e-06	0.00266108	0.499	AT1G12110.1 | nitrate transporter 1.1 | Chr1:4105341-4109290 FORWARD LENGTH=590 | 201606; PREDICTED: protein NRT1/ PTR FAMILY 6.3 isoform X1 [Fragaria vesca subsp. vesca]; sp|Q05085|PTR7_ARATH Protein NRT1/ PTR FAMILY 6.3 OS=Arabidopsis thaliana OX=3702 GN=NPF6.3 PE=1 SV=1; tr|A0A2P6P886|A0A2P6P886_ROSCH Putative nitrate-transporting ATPase OS=Rosa chinensis OX=74649 GN=RchiOBHm_Chr7g0202731 PE=4…
16944	FvH4_3g35550	chrFvb3	-	0.000603481	0.049946	-0.112	AT2G28760.4 | UDP-XYL synthase 6 | Chr2:12336469-12338860 REVERSE LENGTH=374 | 201606; PREDICTED: UDP-glucuronic acid decarboxylase 6 isoform X1 [Fragaria vesca subsp. vesca] &gt;gi|764560791|ref|XP_011461245.1| PREDICTED: UDP-glucuronic acid decarboxylase 6 isoform X1 [Fragaria vesca subsp. vesca] &gt;gi|764560794|ref|XP_011461246.1| PREDICTED: UDP-glucuronic acid decarboxylase 6 isoform X1 [Fra…
16960	FvH4_5g28160	chrFvb5	+	1.28904e-07	0.000135134	-0.646	AT2G43235.1 | phosphoribosylformylglycinamidine synthase | Chr2:17968910-17970822 REVERSE LENGTH=437 | 201606; PREDICTED: uncharacterized protein LOC101306137 [Fragaria vesca subsp. vesca] &gt;gi|764588601|ref|XP_011464913.1| PREDICTED: uncharacterized protein LOC101306137 [Fragaria vesca subsp. vesca] &gt;gi|764588604|ref|XP_011464914.1| PREDICTED: uncharacterized protein LOC101306137 [Fragaria …
17028	FvH4_5g28960	chrFvb5	-	3.10653e-05	0.00697859	0.499	AT1G19100.1 | Histidine kinase-%2C DNA gyrase B-%2C and HSP90-like ATPase family protein | Chr1:6595560-6601159 FORWARD LENGTH=663 | 201606; PREDICTED: MORC family CW-type zinc finger protein 3 isoform X2 [Fragaria vesca subsp. vesca]; sp|Q56Y74|MORC6_ARATH Protein MICRORCHIDIA 6 OS=Arabidopsis thaliana OX=3702 GN=MORC6 PE=1 SV=1; tr|A0A2P6QD27|A0A2P6QD27_ROSCH Putative histidine kinase-like ATPa…
17048	FvH4_7g09580	chrFvb7	-	5.08207e-06	0.00191236	-0.074	AT5G22060.1 | DNAJ homologue 2 | Chr5:7303798-7305668 REVERSE LENGTH=419 | 201606; PREDICTED: dnaJ protein homolog 2-like [Fragaria vesca subsp. vesca]; sp|Q0JB88|DJA6_ORYSJ Chaperone protein dnaJ A6 OS=Oryza sativa subsp. japonica OX=39947 GN=DJA6 PE=1 SV=1; tr|A0A2P6SF16|A0A2P6SF16_ROSCH Putative chaperone DnaJ OS=Rosa chinensis OX=74649 GN=RchiOBHm_Chr1g0346511 PE=4 SV=1
17143	FvH4_4g02161	chrFvb4	-	0.000102193	0.0162049	0.214	AT4G14570.1 | acylaminoacyl-peptidase-like protein | Chr4:8362125-8366525 FORWARD LENGTH=819 | 201606; PREDICTED: LOW QUALITY PROTEIN: uncharacterized protein LOC101311565 [Fragaria vesca subsp. vesca]; sp|Q0IXP9|AARE1_ORYSJ Acylamino-acid-releasing enzyme 1 OS=Oryza sativa subsp. japonica OX=39947 GN=Os10g0415600 PE=3 SV=1; tr|A0A2P6QPZ8|A0A2P6QPZ8_ROSCH Putative acylaminoacyl-peptidase transcri…
17344	FvH4_3g42250	chrFvb3	-	1.82089e-09	4.90859e-06	0.697	AT4G26570.1 | calcineurin B-like 3 | Chr4:13408608-13409998 REVERSE LENGTH=226 | 201606; PREDICTED: calcineurin B-like protein 3 isoform X2 [Fragaria vesca subsp. vesca] &gt;gi|1365999926|ref|XP_024198319.1| calcineurin B-like protein 3 isoform X2 [Rosa chinensis] &gt;gi|1358160548|gb|PRQ35026.1| putative EF-hand domain pair protein [Rosa chinensis]; sp|Q75LU8|CNBL3_ORYSJ Calcineurin B-like prote…
17347	FvH4_3g42250	chrFvb3	-	1.70747e-09	4.90859e-06	0.697	AT4G26570.1 | calcineurin B-like 3 | Chr4:13408608-13409998 REVERSE LENGTH=226 | 201606; PREDICTED: calcineurin B-like protein 3 isoform X2 [Fragaria vesca subsp. vesca] &gt;gi|1365999926|ref|XP_024198319.1| calcineurin B-like protein 3 isoform X2 [Rosa chinensis] &gt;gi|1358160548|gb|PRQ35026.1| putative EF-hand domain pair protein [Rosa chinensis]; sp|Q75LU8|CNBL3_ORYSJ Calcineurin B-like prote…
17477	FvH4_3g43680	chrFvb3	-	0.00022941	0.027573	-0.128	AT5G12900.1 | DNA double-strand break repair RAD50 ATPase | Chr5:4072151-4074445 REVERSE LENGTH=562 | 201606; PREDICTED: uncharacterized protein LOC101311657 isoform X1 [Fragaria vesca subsp. vesca]; sp|Q9LXU9|IRKI_ARATH IRK-interacting protein OS=Arabidopsis thaliana OX=3702 GN=IRKI PE=1 SV=1; tr|A0A314Z2C1|A0A314Z2C1_PRUYE IRK-interacting protein OS=Prunus yedoensis var. nudiflora OX=2094558 GN…
17575	FvH4_3g40440	chrFvb3	+	1.00306e-09	3.78556e-06	-0.641	AT1G06900.1 | Insulinase (Peptidase family M16) family protein | Chr1:2115155-2120635 REVERSE LENGTH=1024 | 201606; PREDICTED: insulin-degrading enzyme-like [Fragaria vesca subsp. vesca]; sp|F4HNU6|NRDC_ARATH Nardilysin-like OS=Arabidopsis thaliana OX=3702 GN=At1g06900 PE=2 SV=1; tr|A0A2P6QKU3|A0A2P6QKU3_ROSCH Putative insulysin OS=Rosa chinensis OX=74649 GN=RchiOBHm_Chr5g0073041 PE=3 SV=1
17581	FvH4_3g44841	chrFvb3	-	2.58785e-05	0.00629041	0.286	AT1G11880.2 | transferases%2C transferring hexosyl groups | Chr1:4008386-4010327 REVERSE LENGTH=389 | 201606; PREDICTED: GPI mannosyltransferase 2 isoform X2 [Fragaria vesca subsp. vesca]; sp|Q7TPN3|PIGV_MOUSE GPI mannosyltransferase 2 OS=Mus musculus OX=10090 GN=Pigv PE=2 SV=2; tr|A0A2P6QN26|A0A2P6QN26_ROSCH GPI mannosyltransferase 2 OS=Rosa chinensis OX=74649 GN=RchiOBHm_Chr5g0081551 PE=3 SV=1
17689	FvH4_4g07060	chrFvb4	-	0.000521001	0.0459406	-0.113	AT3G21160.1 | alpha-mannosidase 2 | Chr3:7414129-7418328 REVERSE LENGTH=572 | 201606; PREDICTED: mannosyl-oligosaccharide 1,2-alpha-mannosidase MNS2-like isoform X1 [Fragaria vesca subsp. vesca]; sp|Q8H116|MNS2_ARATH Mannosyl-oligosaccharide 1,2-alpha-mannosidase MNS2 OS=Arabidopsis thaliana OX=3702 GN=MNS2 PE=1 SV=1; tr|A0A2P6QSI2|A0A2P6QSI2_ROSCH alpha-1,2-Mannosidase OS=Rosa chinensis OX=74649…
17832	FvH4_4g02130	chrFvb4	-	0.00013926	0.0200598	0.175	AT5G26850.4 | Uncharacterized protein | Chr5:9445950-9450584 FORWARD LENGTH=983 | 201606; tr|A0A2P6R7L3|A0A2P6R7L3_ROSCH Uncharacterized protein OS=Rosa chinensis OX=74649 GN=RchiOBHm_Chr3g0457131 PE=4 SV=1; uncharacterized protein LOC112193640 isoform X2 [Rosa chinensis]
17843	FvH4_2g11670	chrFvb2	+	0.000419531	0.0403906	-0.11	AT3G48190.2 | Serine/Threonine-kinase ATM-like protein | Chr3:17801421-17828361 FORWARD LENGTH=3013 | 201606; PREDICTED: serine/threonine-protein kinase ATM [Fragaria vesca subsp. vesca]; sp|Q9M3G7|ATM_ARATH Serine/threonine-protein kinase ATM OS=Arabidopsis thaliana OX=3702 GN=ATM PE=1 SV=1; tr|A0A2P6PQX9|A0A2P6PQX9_ROSCH Putative non-specific serine/threonine protein kinase OS=Rosa chinensis OX…
17888	FvH4_4g03790	chrFvb4	+	7.7726e-06	0.00261909	-0.055	AT3G23310.1 | AGC (cAMP-dependent%2C cGMP-dependent and protein kinase C) kinase family protein | Chr3:8339799-8343355 FORWARD LENGTH=568 | 201606; PREDICTED: serine/threonine-protein kinase tricorner [Fragaria vesca subsp. vesca]; sp|Q6TGC6|CBK1_PNECA Serine/threonine-protein kinase CBK1 OS=Pneumocystis carinii OX=4754 GN=CBK1 PE=2 SV=1; tr|A0A2P6QR02|A0A2P6QR02_ROSCH Non-specific serine/threoni…
17898	FvH4_7g21650	chrFvb7	+	0.00010011	0.0161811	-0.149	AT5G59850.1 | Ribosomal protein S8 family protein | Chr5:24112499-24113084 REVERSE LENGTH=130 | 201606; PREDICTED: 40S ribosomal protein S15a-1-like [Fragaria vesca subsp. vesca] &gt;gi|764633010|ref|XP_011469833.1| PREDICTED: 40S ribosomal protein S15a-1-like [Fragaria vesca subsp. vesca]; sp|P42798|R15A1_ARATH 40S ribosomal protein S15a-1 OS=Arabidopsis thaliana OX=3702 GN=RPS15AA PE=2 SV=2; tr…
17918	FvH4_7g04960	chrFvb7	-	7.53485e-06	0.00259557	-0.154	AT5G50350.1 | hypothetical protein | Chr5:20498697-20501611 REVERSE LENGTH=584 | 201606; PREDICTED: uncharacterized protein LOC101298171 isoform X2 [Fragaria vesca subsp. vesca]; tr|A0A2P6SBI7|A0A2P6SBI7_ROSCH Uncharacterized protein OS=Rosa chinensis OX=74649 GN=RchiOBHm_Chr1g0331161 PE=4 SV=1
17980	FvH4_4g04970	chrFvb4	-	0.000321538	0.0340866	-0.251	AT2G40780.1 | Nucleic acid-binding%2C OB-fold-like protein | Chr2:17021875-17022748 FORWARD LENGTH=171 | 201606; PREDICTED: probable RNA-binding protein EIF1AD [Fragaria vesca subsp. vesca] &gt;gi|764569315|ref|XP_011462422.1| PREDICTED: probable RNA-binding protein EIF1AD [Fragaria vesca subsp. vesca]; sp|Q7SY07|EIF1A_DANRE Probable RNA-binding protein EIF1AD OS=Danio rerio OX=7955 GN=eif1ad PE=…
18096	FvH4_4g06460	chrFvb4	-	0.000430233	0.0404833	0.62	AT2G38670.1 | phosphorylethanolamine cytidylyltransferase 1 | Chr2:16168979-16171680 FORWARD LENGTH=421 | 201606; PREDICTED: ethanolamine-phosphate cytidylyltransferase-like [Fragaria vesca subsp. vesca] &gt;gi|764586955|ref|XP_011464712.1| PREDICTED: ethanolamine-phosphate cytidylyltransferase-like [Fragaria vesca subsp. vesca]; sp|Q9ZVI9|PECT1_ARATH Ethanolamine-phosphate cytidylyltransferase O…
18241	FvH4_7g16570	chrFvb7	+	0.000373506	0.0383047	0.116	AT5G53330.1 | Ubiquitin-associated/translation elongation factor EF1B protein | Chr5:21639236-21640716 FORWARD LENGTH=221 | 201606; tr|A0A2P6SNS6|A0A2P6SNS6_ROSCH Uncharacterized protein OS=Rosa chinensis OX=74649 GN=RchiOBHm_Chr1g0379961 PE=4 SV=1; uncharacterized protein LOC112182524 [Rosa chinensis]
18336	FvH4_4g09810	chrFvb4	+	3.30748e-06	0.00138694	-0.599	AT5G57700.3 | BNR/Asp-box repeat family protein | Chr5:23375257-23376943 FORWARD LENGTH=358 | 201606; PREDICTED: uncharacterized protein LOC101290849 isoform X2 [Fragaria vesca subsp. vesca]; tr|A0A2P6QTV8|A0A2P6QTV8_ROSCH Putative transcription factor WD40-like family OS=Rosa chinensis OX=74649 GN=RchiOBHm_Chr4g0404611 PE=4 SV=1
18574	FvH4_4g35890	chrFvb4	+	1.02462e-06	0.000568663	-0.724	AT2G01980.1 | sodium proton exchanger%2C putative (NHX7) (SOS1) | Chr2:457070-463145 FORWARD LENGTH=1146 | 201606; PREDICTED: sodium/hydrogen exchanger 7-like isoform X1 [Fragaria vesca subsp. vesca]; sp|Q9LKW9|NHX7_ARATH Sodium/hydrogen exchanger 7 OS=Arabidopsis thaliana OX=3702 GN=NHX7 PE=1 SV=1; tr|A0A2P6R4H3|A0A2P6R4H3_ROSCH Putative potassium channel, voltage-dependent, ERG, cation/H+ excha…
18789	FvH4_2g09870	chrFvb2	-	5.63448e-05	0.0107684	0.667	PREDICTED: uncharacterized protein LOC101294779 isoform X1 [Fragaria vesca subsp. vesca]; tr|A0A2P6RE58|A0A2P6RE58_ROSCH Uncharacterized protein OS=Rosa chinensis OX=74649 GN=RchiOBHm_Chr3g0482351 PE=4 SV=1
18854	FvH4_4g15330	chrFvb4	+	1.48941e-07	0.000144006	-0.113	AT3G61620.2 | 3'-5'-exoribonuclease family protein | Chr3:22801382-22802910 REVERSE LENGTH=241 | 201606; PREDICTED: exosome complex component RRP41-like [Fragaria vesca subsp. vesca]; sp|Q9SP08|RRP41_ARATH Exosome complex component RRP41 homolog OS=Arabidopsis thaliana OX=3702 GN=RRP41 PE=1 SV=1; tr|A0A2P6PQ66|A0A2P6PQ66_ROSCH Putative polyribonucleotide nucleotidyltransferase, PNPase/RNase PH do…
18936	FvH4_4g16440	chrFvb4	+	2.22416e-05	0.00567162	-0.075	AT3G51010.1 | protein translocase subunit | Chr3:18946880-18948048 REVERSE LENGTH=188 | 201606; PREDICTED: uncharacterized protein LOC101308074 [Fragaria vesca subsp. vesca] &gt;gi|470121406|ref|XP_004296761.1| PREDICTED: uncharacterized protein LOC101308074 [Fragaria vesca subsp. vesca] &gt;gi|764571360|ref|XP_011462661.1| PREDICTED: uncharacterized protein LOC101308074 [Fragaria vesca subsp. ve…
18962	FvH4_4g16730	chrFvb4	+	0.000247944	0.028516	-0.394	AT5G55310.1 | DNA topoisomerase 1 beta | Chr5:22430389-22434590 REVERSE LENGTH=917 | 201606; PREDICTED: DNA topoisomerase 1-like [Fragaria vesca subsp. vesca]; sp|Q9FJ79|TOP1B_ARATH DNA topoisomerase 1 beta OS=Arabidopsis thaliana OX=3702 GN=TOP1B PE=1 SV=1; tr|A0A2P6QXS2|A0A2P6QXS2_ROSCH Putative DNA topoisomerase OS=Rosa chinensis OX=74649 GN=RchiOBHm_Chr4g0420301 PE=4 SV=1
18963	FvH4_4g16730	chrFvb4	+	0.000249345	0.028516	-0.394	AT5G55310.1 | DNA topoisomerase 1 beta | Chr5:22430389-22434590 REVERSE LENGTH=917 | 201606; PREDICTED: DNA topoisomerase 1-like [Fragaria vesca subsp. vesca]; sp|Q9FJ79|TOP1B_ARATH DNA topoisomerase 1 beta OS=Arabidopsis thaliana OX=3702 GN=TOP1B PE=1 SV=1; tr|A0A2P6QXS2|A0A2P6QXS2_ROSCH Putative DNA topoisomerase OS=Rosa chinensis OX=74649 GN=RchiOBHm_Chr4g0420301 PE=4 SV=1
19269	FvH4_2g38010	chrFvb2	-	0.000140579	0.0200965	-0.32	AT1G76040.2 | calcium-dependent protein kinase 29 | Chr1:28537743-28540448 FORWARD LENGTH=561 | 201606; PREDICTED: calcium-dependent protein kinase 29 isoform X1 [Fragaria vesca subsp. vesca]; sp|Q8RWL2|CDPKT_ARATH Calcium-dependent protein kinase 29 OS=Arabidopsis thaliana OX=3702 GN=CPK29 PE=2 SV=2; tr|A0A2P6PZE1|A0A2P6PZE1_ROSCH Uncharacterized protein OS=Rosa chinensis OX=74649 GN=RchiOBHm_Ch…
19345	FvH4_4g23660	chrFvb4	-	1.45236e-05	0.0040303	-0.539	AT1G67325.1 | Ran BP2/NZF zinc finger-like superfamily protein | Chr1:25209825-25212412 REVERSE LENGTH=287 | 201606; PREDICTED: ranBP2-type zinc finger protein At1g67325 [Fragaria vesca subsp. vesca]; sp|Q8GZ43|YZR3_ARATH RanBP2-type zinc finger protein At1g67325 OS=Arabidopsis thaliana OX=3702 GN=At1g67325 PE=1 SV=1; tr|A0A2P6R0D7|A0A2P6R0D7_ROSCH Putative Zinc finger, RanBP2-type OS=Rosa chinen…
19419	FvH4_4g25910	chrFvb4	+	2.93685e-05	0.00677571	-0.146	AT1G70570.1 | anthranilate phosphoribosyltransferase | Chr1:26608719-26612062 FORWARD LENGTH=595 | 201606; PREDICTED: uncharacterized protein LOC101303334 [Fragaria vesca subsp. vesca]; sp|O66576|TRPD_AQUAE Anthranilate phosphoribosyltransferase OS=Aquifex aeolicus (strain VF5) OX=224324 GN=trpD PE=3 SV=1; tr|A0A2P6R194|A0A2P6R194_ROSCH Putative glycosyl transferase, family 3 OS=Rosa chinensis OX…
19479	FvH4_4g27140	chrFvb4	-	0.000151376	0.0213168	0.294	hypothetical protein RchiOBHm_Chr2g0163701 [Rosa chinensis]; tr|A0A2P6S3C3|A0A2P6S3C3_ROSCH Uncharacterized protein OS=Rosa chinensis OX=74649 GN=RchiOBHm_Chr2g0163701 PE=4 SV=1
19488	FvH4_6g10600	chrFvb6	-	6.13036e-05	0.011568	-0.834	AT3G08800.1 | ARM repeat superfamily protein | Chr3:2671148-2674910 FORWARD LENGTH=936 | 201606; PREDICTED: protein SIEL [Fragaria vesca subsp. vesca]; sp|Q8VZA0|SIEL_ARATH Protein SIEL OS=Arabidopsis thaliana OX=3702 GN=SIEL PE=1 SV=1; tr|A0A2P6R8N4|A0A2P6R8N4_ROSCH Uncharacterized protein OS=Rosa chinensis OX=74649 GN=RchiOBHm_Chr3g0461591 PE=4 SV=1
19654	FvH4_6g19080	chrFvb6	-	1.05179e-05	0.00318532	-0.24	AT5G03910.1 | ABC2 homolog 12 | Chr5:1054313-1057105 REVERSE LENGTH=634 | 201606; PREDICTED: ABC transporter B family member 29, chloroplastic isoform X1 [Fragaria vesca subsp. vesca]; sp|Q9LZB8|AB29B_ARATH ABC transporter B family member 29, chloroplastic OS=Arabidopsis thaliana OX=3702 GN=ABCB29 PE=1 SV=1; tr|A0A2P6RC38|A0A2P6RC38_ROSCH Putative peptide-transporting ATPase OS=Rosa chinensis OX=…
19859	FvH4_4g30370	chrFvb4	-	0.000109711	0.0169693	0.109	AT3G29320.1 | Glycosyl transferase%2C family 35 | Chr3:11252871-11257587 FORWARD LENGTH=962 | 201606; PREDICTED: alpha-1,4 glucan phosphorylase L-2 isozyme, chloroplastic/amyloplastic-like [Fragaria vesca subsp. vesca]; sp|P53535|PHSL2_SOLTU Alpha-1,4 glucan phosphorylase L-2 isozyme, chloroplastic/amyloplastic OS=Solanum tuberosum OX=4113 GN=STP-1 PE=1 SV=1; tr|A0A2P6R2S9|A0A2P6R2S9_ROSCH Alpha-…
19983	FvH4_5g00770	chrFvb5	+	0.000387357	0.0388799	-0.057	AT1G12360.1 | Sec1/munc18-like (SM) proteins superfamily | Chr1:4201172-4206144 FORWARD LENGTH=666 | 201606; PREDICTED: SNARE-interacting protein KEULE [Fragaria vesca subsp. vesca]; sp|Q9C5X3|KEULE_ARATH SNARE-interacting protein KEULE OS=Arabidopsis thaliana OX=3702 GN=KEU PE=1 SV=2; tr|A0A2P6P7X5|A0A2P6P7X5_ROSCH Putative sec1-like protein OS=Rosa chinensis OX=74649 GN=RchiOBHm_Chr7g0201411 PE…
20019	FvH4_5g01140	chrFvb5	-	8.09601e-05	0.0141455	-0.07	AT4G11970.5 | YTH family protein | Chr4:7181223-7183420 FORWARD LENGTH=382 | 201606; PREDICTED: YTH domain-containing protein 1 isoform X1 [Fragaria vesca subsp. vesca]; sp|Q0DA50|C3H45_ORYSJ Zinc finger CCCH domain-containing protein 45 OS=Oryza sativa subsp. japonica OX=39947 GN=Os06g0677700 PE=4 SV=1; tr|A0A2P6P7J8|A0A2P6P7J8_ROSCH Putative YTH domain-containing protein OS=Rosa chinensis OX=74…
20177	FvH4_5g04380	chrFvb5	-	4.53639e-05	0.00914629	0.569	AT5G53200.1 | Homeodomain-like superfamily protein | Chr5:21582913-21583960 FORWARD LENGTH=106 | 201606; PREDICTED: MYB-like transcription factor ETC3 [Fragaria vesca subsp. vesca]; sp|Q8GV05|TRY_ARATH Transcription factor TRY OS=Arabidopsis thaliana OX=3702 GN=TRY PE=1 SV=1; tr|A0A2C9VU34|A0A2C9VU34_MANES Uncharacterized protein OS=Manihot esculenta OX=3983 GN=MANES_05G024900 PE=4 SV=1
20321	FvH4_7g04260	chrFvb7	+	1.63502e-07	0.000144006	0.3	PREDICTED: uncharacterized protein LOC101305115 [Fragaria vesca subsp. vesca]; sp|P50846|ALKH_BACSU KHG/KDPG aldolase OS=Bacillus subtilis (strain 168) OX=224308 GN=kdgA PE=2 SV=1; tr|A0A2P6SAU6|A0A2P6SAU6_ROSCH Putative 4-hydroxy-2-oxoglutarate aldolase OS=Rosa chinensis OX=74649 GN=RchiOBHm_Chr1g0328821 PE=4 SV=1
20547	FvH4_6g23101	chrFvb6	+	0.000114794	0.017611	-0.35	PREDICTED: uncharacterized protein LOC105350945 [Fragaria vesca subsp. vesca]

## Sheet: Sheet4
Sheet name	Sheet4
Description	Genes with A5SS in Asexual reproduction of NOR2
Table showing geneID, chromosome, strand, P valuem, FDR, inclusive level difference, and annotation of Genes with A5SS event.
ID	GeneID	chr	strand	PValue	FDR	IncLevelDifference	Annotation
8	FvH4_7g34310	chrFvb7	-	0.000119805	0.0144572	-0.145	AT4G27610.9 | intracellular protein transporter | Chr4:13785648-13787332 REVERSE LENGTH=334 | 201606; PREDICTED: uncharacterized protein LOC101311621 isoform X1 [Fragaria vesca subsp. vesca]; tr|A0A2P6SQ19|A0A2P6SQ19_ROSCH Uncharacterized protein OS=Rosa chinensis OX=74649 GN=RchiOBHm_Chr1g0384701 PE=4 SV=1
9	FvH4_7g34310	chrFvb7	-	2.28786e-05	0.0046145	-0.195	AT4G27610.9 | intracellular protein transporter | Chr4:13785648-13787332 REVERSE LENGTH=334 | 201606; PREDICTED: uncharacterized protein LOC101311621 isoform X1 [Fragaria vesca subsp. vesca]; tr|A0A2P6SQ19|A0A2P6SQ19_ROSCH Uncharacterized protein OS=Rosa chinensis OX=74649 GN=RchiOBHm_Chr1g0384701 PE=4 SV=1
55	FvH4_7g20080	chrFvb7	+	0.000232511	0.0230072	0.123	AT5G03040.3 | IQ-domain 2 | Chr5:710380-712406 REVERSE LENGTH=461 | 201606; PREDICTED: protein IQ-DOMAIN 1 [Fragaria vesca subsp. vesca]; sp|Q9SF32|IQD1_ARATH Protein IQ-DOMAIN 1 OS=Arabidopsis thaliana OX=3702 GN=IQD1 PE=1 SV=1; tr|A0A2P6SJM6|A0A2P6SJM6_ROSCH Putative IQ motif, EF-hand binding protein OS=Rosa chinensis OX=74649 GN=RchiOBHm_Chr1g0364041 PE=4 SV=1
140	FvH4_7g03990	chrFvb7	-	0.000325504	0.0285967	-0.382	AT3G14690.2 | cytochrome P450%2C family 72%2C subfamily A%2C polypeptide 15 | Chr3:4937305-4939310 FORWARD LENGTH=547 | 201606; PREDICTED: cytochrome P450 CYP72A219-like isoform X1 [Fragaria vesca subsp. vesca]; sp|H2DH21|C7A29_PANGI Cytochrome P450 CYP72A219 OS=Panax ginseng OX=4054 PE=2 SV=1; tr|A0A2P6SAL0|A0A2P6SAL0_ROSCH Putative 11-oxo-beta-amyrin 30-oxidase OS=Rosa chinensis OX=74649 GN=Rch…
166	FvH4_7g00670	chrFvb7	+	0.000357395	0.0304247	-0.04	AT1G51140.1 | basic helix-loop-helix (bHLH) DNA-binding superfamily protein | Chr1:18943802-18945613 REVERSE LENGTH=379 | 201606; PREDICTED: transcription factor bHLH130-like [Fragaria vesca subsp. vesca] &gt;gi|764622776|ref|XP_011468810.1| PREDICTED: transcription factor bHLH130-like [Fragaria vesca subsp. vesca] &gt;gi|764622780|ref|XP_011468811.1| PREDICTED: transcription factor bHLH130-like …
222	FvH4_6g43390	chrFvb6	-	0.00033797	0.0294454	-0.097	AT1G05230.9 | homeodomain GLABROUS 2 | Chr1:1513388-1517024 REVERSE LENGTH=721 | 201606; PREDICTED: homeobox-leucine zipper protein HDG2 isoform X1 [Fragaria vesca subsp. vesca] &gt;gi|764513149|ref|XP_011463196.1| PREDICTED: homeobox-leucine zipper protein HDG2 isoform X1 [Fragaria vesca subsp. vesca] &gt;gi|764513155|ref|XP_011463203.1| PREDICTED: homeobox-leucine zipper protein HDG2 isoform X1…
245	FvH4_6g38940	chrFvb6	+	2.53009e-06	0.000849648	-0.155	AT2G43010.3 | phytochrome interacting factor 4 | Chr2:17886877-17888823 FORWARD LENGTH=437 | 201606; PREDICTED: transcription factor PIF4-like [Fragaria vesca subsp. vesca] &gt;gi|764611742|ref|XP_011467621.1| PREDICTED: transcription factor PIF4-like [Fragaria vesca subsp. vesca]; sp|Q8W2F3|PIF4_ARATH Transcription factor PIF4 OS=Arabidopsis thaliana OX=3702 GN=PIF4 PE=1 SV=1; tr|A0A2P6S0J7|A0A2…
248	FvH4_6g38910	chrFvb6	+	0.000618243	0.0437497	-0.501	AT3G10260.2 | Reticulon family protein | Chr3:3171413-3172508 REVERSE LENGTH=247 | 201606; PREDICTED: reticulon-like protein B8 isoform X1 [Fragaria vesca subsp. vesca] &gt;gi|764611725|ref|XP_011467619.1| PREDICTED: reticulon-like protein B8 isoform X1 [Fragaria vesca subsp. vesca]; sp|Q9SS37|RTNLH_ARATH Reticulon-like protein B8 OS=Arabidopsis thaliana OX=3702 GN=RTNLB8 PE=2 SV=1; tr|A0A2P6S0F3…
276	FvH4_6g32830	chrFvb6	-	6.94013e-05	0.00986535	-0.147	AT1G51760.1 | peptidase M20/M25/M40 family protein | Chr1:19199562-19201424 FORWARD LENGTH=440 | 201606; PREDICTED: IAA-amino acid hydrolase ILR1-like 4 [Fragaria vesca subsp. vesca]; sp|O04373|ILL4_ARATH IAA-amino acid hydrolase ILR1-like 4 OS=Arabidopsis thaliana OX=3702 GN=ILL4 PE=1 SV=2; tr|A0A2P6RXT1|A0A2P6RXT1_ROSCH Putative peptidase M20 OS=Rosa chinensis OX=74649 GN=RchiOBHm_Chr2g0142041 …
277	FvH4_6g32830	chrFvb6	-	0.000216472	0.0219578	-0.11	AT1G51760.1 | peptidase M20/M25/M40 family protein | Chr1:19199562-19201424 FORWARD LENGTH=440 | 201606; PREDICTED: IAA-amino acid hydrolase ILR1-like 4 [Fragaria vesca subsp. vesca]; sp|O04373|ILL4_ARATH IAA-amino acid hydrolase ILR1-like 4 OS=Arabidopsis thaliana OX=3702 GN=ILL4 PE=1 SV=2; tr|A0A2P6RXT1|A0A2P6RXT1_ROSCH Putative peptidase M20 OS=Rosa chinensis OX=74649 GN=RchiOBHm_Chr2g0142041 …
331	FvH4_6g26920	chrFvb6	+	0.000176006	0.0190495	0.089	AT5G59180.1 | DNA-directed RNA polymerase II | Chr5:23883499-23884976 FORWARD LENGTH=176 | 201606; PREDICTED: DNA-directed RNA polymerase II subunit RPB7 [Fragaria vesca subsp. vesca] &gt;gi|764605045|ref|XP_011466941.1| PREDICTED: DNA-directed RNA polymerase II subunit RPB7 [Fragaria vesca subsp. vesca] &gt;gi|1365969892|ref|XP_024184231.1| DNA-directed RNA polymerase II subunit RPB7 [Rosa chine…
392	FvH4_7g33320	chrFvb7	-	6.01654e-05	0.00928892	0.395	AT5G24630.8 | double-stranded DNA binding protein | Chr5:8432523-8435682 REVERSE LENGTH=408 | 201606; PREDICTED: DNA-binding protein BIN4 [Fragaria vesca subsp. vesca] &gt;gi|764635834|ref|XP_011470158.1| PREDICTED: DNA-binding protein BIN4 [Fragaria vesca subsp. vesca] &gt;gi|764635837|ref|XP_011470160.1| PREDICTED: DNA-binding protein BIN4 [Fragaria vesca subsp. vesca] &gt;gi|764635840|ref|XP_0…
408	FvH4_6g14940	chrFvb6	+	0.000648715	0.0451029	0.129	AT5G12130.1 | integral membrane TerC family protein | Chr5:3919613-3922154 FORWARD LENGTH=384 | 201606; PREDICTED: uncharacterized protein LOC101293801 isoform X1 [Fragaria vesca subsp. vesca] &gt;gi|764601917|ref|XP_011466621.1| PREDICTED: uncharacterized protein LOC101293801 isoform X1 [Fragaria vesca subsp. vesca]; sp|F4JZG9|TERC_ARATH Thylakoid membrane protein TERC, chloroplastic OS=Arabidop…
437	FvH4_6g08810	chrFvb6	+	0.000527182	0.0391139	-0.073	AT5G26742.2 | DEAD box RNA helicase (RH3) | Chr5:9285540-9288871 REVERSE LENGTH=748 | 201606; PREDICTED: DEAD-box ATP-dependent RNA helicase 3, chloroplastic [Fragaria vesca subsp. vesca]; sp|Q8L7S8|RH3_ARATH DEAD-box ATP-dependent RNA helicase 3, chloroplastic OS=Arabidopsis thaliana OX=3702 GN=RH3 PE=1 SV=2; tr|A0A2P6R834|A0A2P6R834_ROSCH Putative RNA helicase transcription factor interactor an…
449	FvH4_6g06290	chrFvb6	-	0.000442445	0.0348373	0.128	AT1G09060.2 | JmjC domain protein JMJ24 | Chr1:2921235-2925212 REVERSE LENGTH=930 | 201606; PREDICTED: lysine-specific demethylase JMJ25 isoform X1 [Fragaria vesca subsp. vesca]; sp|Q9SSE9|JMJ25_ARATH Lysine-specific demethylase JMJ25 OS=Arabidopsis thaliana OX=3702 GN=JMJ25 PE=1 SV=1; tr|A0A2P6R741|A0A2P6R741_ROSCH Putative transcription factor interactor and regulator C3H-WRC/GRF family OS=Rosa…
527	FvH4_5g32580	chrFvb5	-	0.000272277	0.0250746	0.203	AT1G57765.1 | transmembrane protein | Chr1:21393493-21394534 FORWARD LENGTH=107 | 201606; hypothetical protein RchiOBHm_Chr7g0229261 [Rosa chinensis]; tr|A0A2P6PF27|A0A2P6PF27_ROSCH Uncharacterized protein OS=Rosa chinensis OX=74649 GN=RchiOBHm_Chr7g0229261 PE=4 SV=1
578	FvH4_5g27220	chrFvb5	+	2.44204e-06	0.000849648	-0.337	AT2G02410.5 | yacP-like NYN domain protein | Chr2:633424-634613 FORWARD LENGTH=222 | 201606; PREDICTED: uncharacterized protein LOC101297544 isoform X2 [Fragaria vesca subsp. vesca]; sp|P37574|YACP_BACSU Uncharacterized protein YacP OS=Bacillus subtilis (strain 168) OX=224308 GN=yacP PE=1 SV=1; tr|A0A2P6PC84|A0A2P6PC84_ROSCH Uncharacterized protein OS=Rosa chinensis OX=74649 GN=RchiOBHm_Chr7g0218…
704	FvH4_3g13430	chrFvb3	+	8.99281e-14	1.88822e-09	0.294	AT4G20300.2 | Serine/Threonine-kinase%2C putative (DUF1639) | Chr4:10955813-10958865 FORWARD LENGTH=352 | 201606; PREDICTED: PHD finger protein rhinoceros isoform X3 [Fragaria vesca subsp. vesca]; tr|A0A2P6Q7S1|A0A2P6Q7S1_ROSCH Uncharacterized protein OS=Rosa chinensis OX=74649 GN=RchiOBHm_Chr5g0022171 PE=4 SV=1
852	FvH4_1g15560	chrFvb1	+	0.000433404	0.0343403	-0.254	AT2G15790.1 | peptidyl-prolyl cis-trans isomerase / cyclophilin-40 (CYP40) / rotamase | Chr2:6878144-6880743 REVERSE LENGTH=361 | 201606; PREDICTED: peptidyl-prolyl cis-trans isomerase CYP40-like isoform X1 [Fragaria vesca subsp. vesca]; sp|Q9C566|CYP40_ARATH Peptidyl-prolyl cis-trans isomerase CYP40 OS=Arabidopsis thaliana OX=3702 GN=CYP40 PE=2 SV=1; tr|A0A2P6RN95|A0A2P6RN95_ROSCH Putative pepti…
859	FvH4_7g13200	chrFvb7	+	5.51313e-05	0.00891516	0.085	AT2G45740.3 | peroxin 11D | Chr2:18839865-18841102 FORWARD LENGTH=236 | 201606; PREDICTED: peroxisomal membrane protein 11D-like [Fragaria vesca subsp. vesca] &gt;gi|764625788|ref|XP_011469074.1| PREDICTED: peroxisomal membrane protein 11D-like [Fragaria vesca subsp. vesca] &gt;gi|764625792|ref|XP_011469075.1| PREDICTED: peroxisomal membrane protein 11D-like [Fragaria vesca subsp. vesca] &gt;gi|7…
920	FvH4_6g13980	chrFvb6	+	0.000645765	0.0451029	0.333	AT5G02440.1 | 60S ribosomal protein L36 | Chr5:531066-532725 FORWARD LENGTH=176 | 201606; PREDICTED: uncharacterized protein At3g17950 [Fragaria vesca subsp. vesca] &gt;gi|764601436|ref|XP_011466577.1| PREDICTED: uncharacterized protein At3g17950 [Fragaria vesca subsp. vesca]; tr|A0A2P6RA25|A0A2P6RA25_ROSCH Uncharacterized protein OS=Rosa chinensis OX=74649 GN=RchiOBHm_Chr3g0466801 PE=4 SV=1
944	FvH4_2g24250	chrFvb2	+	2.40281e-06	0.000849648	-0.345	AT5G13320.3 | Auxin-responsive GH3 family protein | Chr5:4268902-4270896 FORWARD LENGTH=575 | 201606; PREDICTED: probable indole-3-acetic acid-amido synthetase GH3.6 [Fragaria vesca subsp. vesca]; sp|Q60EY1|GH36_ORYSJ Probable indole-3-acetic acid-amido synthetase GH3.6 OS=Oryza sativa subsp. japonica OX=39947 GN=GH3.6 PE=2 SV=2; tr|A0A2P6PW99|A0A2P6PW99_ROSCH Putative GH3 family protein OS=Rosa …
949	FvH4_5g10940	chrFvb5	+	0.000534631	0.0392505	0.196	AT5G41940.1 | Ypt/Rab-GAP domain of gyp1p superfamily protein | Chr5:16782039-16785451 FORWARD LENGTH=549 | 201606; PREDICTED: GTPase-activating protein gyp7 isoform X2 [Fragaria vesca subsp. vesca]; sp|P09379|GYP7_YARLI GTPase-activating protein GYP7 OS=Yarrowia lipolytica (strain CLIB 122 / E 150) OX=284591 GN=GYP7 PE=3 SV=2; tr|A0A2P6P427|A0A2P6P427_ROSCH Putative Rab-GTPase-TBC domain-contain…
987	FvH4_2g21270	chrFvb2	+	0.00051343	0.0382287	-0.274	AT2G20495.1 | Serine/Threonine-kinase | Chr2:8833180-8835034 FORWARD LENGTH=282 | 201606; PREDICTED: uncharacterized protein LOC101290823 isoform X3 [Fragaria vesca subsp. vesca]; sp|P49842|STK19_HUMAN Serine/threonine-protein kinase 19 OS=Homo sapiens OX=9606 GN=STK19 PE=1 SV=2; tr|A0A2P6PV67|A0A2P6PV67_ROSCH Putative non-specific serine/threonine protein kinase OS=Rosa chinensis OX=74649 GN=Rch…
988	FvH4_2g21270	chrFvb2	+	4.00962e-07	0.000263094	-0.306	AT2G20495.1 | Serine/Threonine-kinase | Chr2:8833180-8835034 FORWARD LENGTH=282 | 201606; PREDICTED: uncharacterized protein LOC101290823 isoform X3 [Fragaria vesca subsp. vesca]; sp|P49842|STK19_HUMAN Serine/threonine-protein kinase 19 OS=Homo sapiens OX=9606 GN=STK19 PE=1 SV=2; tr|A0A2P6PV67|A0A2P6PV67_ROSCH Putative non-specific serine/threonine protein kinase OS=Rosa chinensis OX=74649 GN=Rch…
1013	FvH4_3g02290	chrFvb3	-	0.00035249	0.030352	-0.328	AT3G14470.2 | NB-ARC domain-containing disease resistance protein | Chr3:4857940-4861104 FORWARD LENGTH=1054 | 201606; PREDICTED: putative disease resistance protein RGA3 isoform X2 [Fragaria vesca subsp. vesca]; sp|Q7XA40|RGA3_SOLBU Putative disease resistance protein RGA3 OS=Solanum bulbocastanum OX=147425 GN=RGA3 PE=2 SV=2; tr|A0A2P6Q2Q7|A0A2P6Q2Q7_ROSCH Putative P-loop containing nucleoside t…
1026	FvH4_1g20920	chrFvb1	-	9.0873e-05	0.0120004	-0.241	AT4G39870.2 | TLD-domain containing nucleolar protein | Chr4:18502234-18504275 FORWARD LENGTH=394 | 201606; PREDICTED: TLD domain-containing protein 2 [Fragaria vesca subsp. vesca]; sp|A8KBE0|OXR1_XENTR Oxidation resistance protein 1 OS=Xenopus tropicalis OX=8364 GN=oxr1 PE=2 SV=2; tr|A0A2P6RQP6|A0A2P6RQP6_ROSCH Putative TLDc domain-containing protein OS=Rosa chinensis OX=74649 GN=RchiOBHm_Chr2g0…
1085	FvH4_2g11930	chrFvb2	+	1.50321e-06	0.000600403	-0.149	AT4G33520.2 | P-type ATP-ase 1 | Chr4:16118993-16125849 FORWARD LENGTH=949 | 201606; PREDICTED: copper-transporting ATPase PAA1, chloroplastic [Fragaria vesca subsp. vesca]; sp|Q9SZC9|HMA6_ARATH Copper-transporting ATPase PAA1, chloroplastic OS=Arabidopsis thaliana OX=3702 GN=PAA1 PE=1 SV=1; tr|A0A251MTY6|A0A251MTY6_PRUPE Uncharacterized protein OS=Prunus persica OX=3760 GN=PRUPE_8G060400 PE=3 SV…
1096	FvH4_1g17390	chrFvb1	+	3.65048e-06	0.00107957	-0.136	AT4G37560.1 | Acetamidase/Formamidase family protein | Chr4:17646489-17648457 FORWARD LENGTH=452 | 201606; PREDICTED: putative formamidase C869.04 isoform X2 [Fragaria vesca subsp. vesca]; sp|Q50228|FMDA_METME Formamidase OS=Methylophilus methylotrophus OX=17 GN=fmdA PE=1 SV=1; tr|A0A251NU16|A0A251NU16_PRUPE Uncharacterized protein OS=Prunus persica OX=3760 GN=PRUPE_6G223000 PE=4 SV=1
1104	FvH4_3g18430	chrFvb3	+	0.0004036	0.0324689	0.228	AT1G53310.3 | phosphoenolpyruvate carboxylase 1 | Chr1:19884261-19888070 REVERSE LENGTH=967 | 201606; PREDICTED: phosphoenolpyruvate carboxylase 2 [Fragaria vesca subsp. vesca] &gt;gi|764557448|ref|XP_011460783.1| PREDICTED: phosphoenolpyruvate carboxylase 2 [Fragaria vesca subsp. vesca]; sp|Q02909|CAPP1_SOYBN Phosphoenolpyruvate carboxylase, housekeeping isozyme OS=Glycine max OX=3847 GN=PPC16 P…
1125	FvH4_2g12020	chrFvb2	+	1.50354e-07	0.0001435	-0.406	AT3G20060.2 | ubiquitin-conjugating enzyme19 | Chr3:7002927-7003727 REVERSE LENGTH=136 | 201606; PREDICTED: ubiquitin-conjugating enzyme E2 20 [Fragaria vesca subsp. vesca]; sp|Q9LJZ5|UBC19_ARATH Ubiquitin-conjugating enzyme E2 19 OS=Arabidopsis thaliana OX=3702 GN=UBC19 PE=1 SV=1; tr|A0A2P6QFC2|A0A2P6QFC2_ROSCH Putative aminoacyltransferase, E1 ubiquitin-activating enzyme OS=Rosa chinensis OX=74…
1163	FvH4_1g29630	chrFvb1	+	0.000163662	0.0179917	0.068	AT1G08680.1 | ARF GAP-like zinc finger-containing protein ZIGA4 | Chr1:2762820-2768387 FORWARD LENGTH=649 | 201606; PREDICTED: probable ADP-ribosylation factor GTPase-activating protein AGD14 [Fragaria vesca subsp. vesca]; sp|Q8RXE7|AGD14_ARATH Probable ADP-ribosylation factor GTPase-activating protein AGD14 OS=Arabidopsis thaliana OX=3702 GN=AGD14 PE=1 SV=2; tr|A0A2P6RH99|A0A2P6RH99_ROSCH Putati…
1211	FvH4_6g17480	chrFvb6	-	0.000154687	0.0173688	0.022	AT3G52990.1 | Pyruvate kinase family protein | Chr3:19649046-19652237 FORWARD LENGTH=527 | 201606; PREDICTED: pyruvate kinase, cytosolic isozyme-like [Fragaria vesca subsp. vesca]; sp|Q2RAK2|KPYC1_ORYSJ Pyruvate kinase 1, cytosolic OS=Oryza sativa subsp. japonica OX=39947 GN=Os11g0148500 PE=1 SV=1; tr|A0A2P6RBG3|A0A2P6RBG3_ROSCH Pyruvate kinase OS=Rosa chinensis OX=74649 GN=RchiOBHm_Chr3g0471721 …
1257	FvH4_1g13680	chrFvb1	-	1.6957e-10	8.59136e-07	0.113	AT4G36690.1 | U2 snRNP auxilliary factor%2C large subunit%2C splicing factor | Chr4:17294139-17297609 REVERSE LENGTH=573 | 201606; PREDICTED: splicing factor U2af large subunit A isoform X3 [Fragaria vesca subsp. vesca]; sp|O23212|U2A2A_ARATH Splicing factor U2af large subunit A OS=Arabidopsis thaliana OX=3702 GN=U2AF65A PE=1 SV=2; tr|A0A2P6RMJ0|A0A2P6RMJ0_ROSCH U2 snRNP auxiliary factor large su…
1297	FvH4_5g33760	chrFvb5	+	1.61066e-07	0.000147039	-0.06	AT1G58290.1 | Glutamyl-tRNA reductase family protein | Chr1:21624028-21626051 REVERSE LENGTH=543 | 201606; PREDICTED: glutamyl-tRNA reductase 1, chloroplastic [Fragaria vesca subsp. vesca]; sp|P93111|HEM11_CUCSA Glutamyl-tRNA reductase 1, chloroplastic OS=Cucumis sativus OX=3659 GN=HEMA1 PE=2 SV=1; tr|A0A2P6PG42|A0A2P6PG42_ROSCH Glutamyl-tRNA reductase OS=Rosa chinensis OX=74649 GN=RchiOBHm_Chr7g…
1369	FvH4_4g10580	chrFvb4	+	0.000712912	0.0487441	-0.162	AT3G59630.3 | diphthamide synthesis DPH2 family protein | Chr3:22025355-22027480 REVERSE LENGTH=430 | 201606; PREDICTED: diphthamide biosynthesis protein 2 [Fragaria vesca subsp. vesca]; sp|A7SKJ3|DPH2_NEMVE 2-(3-amino-3-carboxypropyl)histidine synthase subunit 2 OS=Nematostella vectensis OX=45351 GN=dph2 PE=3 SV=1; tr|A0A2P6QUE3|A0A2P6QUE3_ROSCH 2-(3-amino-3-carboxypropyl)histidine synthase subu…
1412	FvH4_6g29390	chrFvb6	-	0.000106294	0.0132849	-0.081	AT1G15290.1 | Tetratricopeptide repeat (TPR)-like superfamily protein | Chr1:5257327-5264814 REVERSE LENGTH=1608 | 201606; PREDICTED: clustered mitochondria protein homolog [Fragaria vesca subsp. vesca]; sp|F4JKH6|TSS_ARATH Protein TSS OS=Arabidopsis thaliana OX=3702 GN=TSS PE=1 SV=1; tr|A0A2P6RVY0|A0A2P6RVY0_ROSCH Putative clustered mitochondria protein OS=Rosa chinensis OX=74649 GN=RchiOBHm_Chr…
1436	FvH4_2g08147	chrFvb2	+	0.000316149	0.0280183	-0.325	tr|A0A2K3K961|A0A2K3K961_TRIPR Putative LRR receptor-like protein kinase (Fragment) OS=Trifolium pratense OX=57577 GN=L195_g053189 PE=4 SV=1; uncharacterized protein LOC111472679 [Cucurbita maxima]
1465	FvH4_1g29430	chrFvb1	-	7.21764e-05	0.0101032	-0.068	AT1G52310.1 | protein kinase family protein / C-type lectin domain-containing protein | Chr1:19478401-19480462 FORWARD LENGTH=552 | 201606; PREDICTED: C-type lectin receptor-like tyrosine-protein kinase At1g52310 [Fragaria vesca subsp. vesca]; sp|Q9C823|Y1523_ARATH C-type lectin receptor-like tyrosine-protein kinase At1g52310 OS=Arabidopsis thaliana OX=3702 GN=At1g52310 PE=2 SV=1; tr|A0A2P6RH71|A…
1538	FvH4_2g31450	chrFvb2	-	0.000149534	0.017064	0.128	AT1G72770.4 | HYPERSENSITIVE TO ABA1 | Chr1:27390998-27392851 FORWARD LENGTH=511 | 201606; PREDICTED: protein phosphatase 2C 16-like isoform X1 [Fragaria vesca subsp. vesca] &gt;gi|764607780|ref|XP_011467234.1| PREDICTED: protein phosphatase 2C 16-like isoform X1 [Fragaria vesca subsp. vesca] &gt;gi|764607782|ref|XP_011467235.1| PREDICTED: protein phosphatase 2C 16-like isoform X1 [Fragaria vesca…
1565	FvH4_1g04960	chrFvb1	-	0.000191875	0.0203475	0.134	AT1G72050.3 | transcription factor IIIA | Chr1:27115037-27117228 FORWARD LENGTH=427 | 201606; PREDICTED: transcription factor IIIA-like isoform X1 [Fragaria vesca subsp. vesca]; sp|Q84MZ4|TF3A_ARATH Transcription factor IIIA OS=Arabidopsis thaliana OX=3702 GN=TFIIIA PE=1 SV=1; tr|A0A2P6RJH4|A0A2P6RJH4_ROSCH Putative transcription factor C2H2 family OS=Rosa chinensis OX=74649 GN=RchiOBHm_Chr2g0090…
1567	FvH4_3g10700	chrFvb3	+	0.000205001	0.0211	-0.222	AT4G20880.1 | ethylene-responsive nuclear protein / ethylene-regulated nuclear protein (ERT2) | Chr4:11179389-11180606 REVERSE LENGTH=405 | 201606; PREDICTED: uncharacterized protein LOC101293467 [Fragaria vesca subsp. vesca]; tr|A0A2P6Q6G5|A0A2P6Q6G5_ROSCH Uncharacterized protein OS=Rosa chinensis OX=74649 GN=RchiOBHm_Chr5g0017411 PE=4 SV=1
1572	FvH4_2g00353	chrFvb2	-	0.000218173	0.0220239	-0.08	AT5G55100.1 | SWAP (Suppressor-of-White-APricot)/surp domain-containing protein | Chr5:22361281-22364664 REVERSE LENGTH=843 | 201606; PREDICTED: uncharacterized protein LOC101309890 [Fragaria vesca subsp. vesca]; tr|A0A2P6QCL7|A0A2P6QCL7_ROSCH Putative suppressor of white apricot domain-containing protein OS=Rosa chinensis OX=74649 GN=RchiOBHm_Chr5g0040811 PE=4 SV=1
1654	FvH4_2g16900	chrFvb2	-	5.43561e-05	0.00891516	-0.142	AT4G38225.1 | glycerol kinase | Chr4:17927230-17928613 FORWARD LENGTH=363 | 201606; PREDICTED: uncharacterized protein LOC101304925 [Fragaria vesca subsp. vesca]; tr|A0A2P6PTE5|A0A2P6PTE5_ROSCH Putative acetyl-ornithine/Acetyl-lysine deacetylase OS=Rosa chinensis OX=74649 GN=RchiOBHm_Chr6g0281021 PE=4 SV=1
1722	FvH4_6g31900	chrFvb6	-	3.97908e-06	0.00111398	-0.181	AT4G29100.1 | basic helix-loop-helix (bHLH) DNA-binding superfamily protein | Chr4:14341140-14344575 FORWARD LENGTH=407 | 201606; sp|Q8S3D1|BH068_ARATH Transcription factor bHLH68 OS=Arabidopsis thaliana OX=3702 GN=BHLH68 PE=1 SV=2; tr|A0A2P6RX59|A0A2P6RX59_ROSCH Putative transcription factor bHLH family OS=Rosa chinensis OX=74649 GN=RchiOBHm_Chr2g0139261 PE=4 SV=1; transcription factor bHLH68-li…
1730	FvH4_2g15630	chrFvb2	-	7.615e-05	0.0105732	-0.195	AT4G38500.1 | Sept9 (DUF616) | Chr4:18008418-18010693 FORWARD LENGTH=499 | 201606; PREDICTED: uncharacterized protein LOC101293359 isoform X1 [Fragaria vesca subsp. vesca]; tr|A0A2P6PSY0|A0A2P6PSY0_ROSCH Uncharacterized protein OS=Rosa chinensis OX=74649 GN=RchiOBHm_Chr6g0278831 PE=4 SV=1
1763	FvH4_1g23470	chrFvb1	+	0.000137202	0.0160941	0.044	AT1G08450.1 | calreticulin 3 | Chr1:2668008-2671800 REVERSE LENGTH=424 | 201606; PREDICTED: calreticulin-3-like [Fragaria vesca subsp. vesca]; sp|O04153|CALR3_ARATH Calreticulin-3 OS=Arabidopsis thaliana OX=3702 GN=CRT3 PE=1 SV=2; tr|A0A2P6RRV5|A0A2P6RRV5_ROSCH Putative calreticulin/calnexin, concanavalin A-like lectin/glucanase domain-containing protein OS=Rosa chinensis OX=74649 GN=RchiOBHm_Chr…
1804	FvH4_1g30380	chrFvb1	-	1.28353e-05	0.00299448	-0.061	AT1G66250.1 | O-Glycosyl hydrolases family 17 protein | Chr1:24693063-24695416 FORWARD LENGTH=505 | 201606; PREDICTED: glucan endo-1,3-beta-glucosidase 2 [Fragaria vesca subsp. vesca]; sp|Q9C7U5|E132_ARATH Glucan endo-1,3-beta-glucosidase 2 OS=Arabidopsis thaliana OX=3702 GN=At1g66250 PE=2 SV=2; tr|A0A2P6RG04|A0A2P6RG04_ROSCH Putative glucan endo-1,3-beta-D-glucosidase OS=Rosa chinensis OX=74649 …
1805	FvH4_1g30380	chrFvb1	-	1.32167e-05	0.00300558	-0.06	AT1G66250.1 | O-Glycosyl hydrolases family 17 protein | Chr1:24693063-24695416 FORWARD LENGTH=505 | 201606; PREDICTED: glucan endo-1,3-beta-glucosidase 2 [Fragaria vesca subsp. vesca]; sp|Q9C7U5|E132_ARATH Glucan endo-1,3-beta-glucosidase 2 OS=Arabidopsis thaliana OX=3702 GN=At1g66250 PE=2 SV=2; tr|A0A2P6RG04|A0A2P6RG04_ROSCH Putative glucan endo-1,3-beta-D-glucosidase OS=Rosa chinensis OX=74649 …
1843	FvH4_1g28360	chrFvb1	-	6.67877e-05	0.00964039	0.489	AT3G03790.1 | ankyrin repeat family protein / regulator of chromosome condensation (RCC1) family protein | Chr3:963195-967857 FORWARD LENGTH=1078 | 201606; PREDICTED: uncharacterized protein LOC101310352 isoform X2 [Fragaria vesca subsp. vesca]; sp|Q9P2D0|IBTK_HUMAN Inhibitor of Bruton tyrosine kinase OS=Homo sapiens OX=9606 GN=IBTK PE=1 SV=3; tr|A0A2P6RHI9|A0A2P6RHI9_ROSCH Putative regulator of …
1882	FvH4_3g24070	chrFvb3	-	7.00607e-05	0.00987291	0.4	AT2G05160.2 | CCCH-type zinc fingerfamily protein with RNA-binding domain-containing protein | Chr2:1859011-1860931 REVERSE LENGTH=536 | 201606; PREDICTED: zinc finger CCCH domain-containing protein 18-like [Fragaria vesca subsp. vesca] &gt;gi|764559950|ref|XP_011461118.1| PREDICTED: zinc finger CCCH domain-containing protein 18-like [Fragaria vesca subsp. vesca] &gt;gi|764559957|ref|XP_011461119…
1899	FvH4_4g29660	chrFvb4	+	0.000648062	0.0451029	-0.157	AT1G26330.2 | DNA binding protein | Chr1:9107625-9113520 FORWARD LENGTH=1194 | 201606; PREDICTED: uncharacterized protein LOC101305752 isoform X1 [Fragaria vesca subsp. vesca]; tr|A0A2P6R2E7|A0A2P6R2E7_ROSCH Putative chromatin remodeling &amp; transcription regulator FYR family OS=Rosa chinensis OX=74649 GN=RchiOBHm_Chr4g0437911 PE=4 SV=1
1957	FvH4_1g16990	chrFvb1	+	2.18059e-07	0.00018217	-0.092	AT4G24204.3 | RING/U-box superfamily protein | Chr4:12562069-12562815 REVERSE LENGTH=178 | 201606; PREDICTED: E3 ubiquitin-protein ligase Mdm2 [Fragaria vesca subsp. vesca] &gt;gi|764513586|ref|XP_011463635.1| PREDICTED: E3 ubiquitin-protein ligase Mdm2 [Fragaria vesca subsp. vesca]; sp|Q84ME1|LUL3_ARATH Probable E3 ubiquitin-protein ligase LUL3 OS=Arabidopsis thaliana OX=3702 GN=LUL3 PE=1 SV=1; …
1962	FvH4_4g35680	chrFvb4	-	3.6246e-05	0.00653943	0.174	AT1G27090.1 | glycine-rich protein | Chr1:9404041-9406098 REVERSE LENGTH=420 | 201606; PREDICTED: uncharacterized protein LOC101315141 isoform X1 [Fragaria vesca subsp. vesca]; tr|A0A2P6R4B7|A0A2P6R4B7_ROSCH Uncharacterized protein OS=Rosa chinensis OX=74649 GN=RchiOBHm_Chr4g0445281 PE=4 SV=1
1997	FvH4_2g07800	chrFvb2	-	3.24486e-06	0.000996657	-0.435	PREDICTED: uncharacterized protein LOC101305534 [Fragaria vesca subsp. vesca] &gt;gi|764523876|ref|XP_011457766.1| PREDICTED: uncharacterized protein LOC101305534 [Fragaria vesca subsp. vesca] &gt;gi|764523887|ref|XP_011457767.1| PREDICTED: uncharacterized protein LOC101305534 [Fragaria vesca subsp. vesca] &gt;gi|764523892|ref|XP_011457768.1| PREDICTED: uncharacterized protein LOC101305534 [Fraga…
2132	FvH4_3g23160	chrFvb3	-	0.000444619	0.0348373	-0.311	AT5G55100.1 | SWAP (Suppressor-of-White-APricot)/surp domain-containing protein | Chr5:22361281-22364664 REVERSE LENGTH=843 | 201606; PREDICTED: splicing factor, suppressor of white-apricot homolog isoform X2 [Fragaria vesca subsp. vesca]; sp|Q3USH5|SFSWA_MOUSE Splicing factor, suppressor of white-apricot homolog OS=Mus musculus OX=10090 GN=Sfswap PE=1 SV=2; tr|A0A2P6QCL7|A0A2P6QCL7_ROSCH Putativ…
2154	FvH4_3g24060	chrFvb3	+	9.10792e-06	0.00227666	0.093	AT5G55580.1 | Mitochondrial transcription termination factor family protein | Chr5:22515601-22517408 FORWARD LENGTH=496 | 201606; PREDICTED: uncharacterized protein LOC101293573 [Fragaria vesca subsp. vesca]; sp|Q9FM80|MTEF9_ARATH Transcription termination factor MTERF9, chloroplastic OS=Arabidopsis thaliana OX=3702 GN=MTERF9 PE=2 SV=1; tr|A0A2P6QD42|A0A2P6QD42_ROSCH Putative transcription regula…
2187	FvH4_3g26820	chrFvb3	-	0.000278815	0.0254534	0.218	AT3G44050.1 | P-loop containing nucleoside triphosphate hydrolases superfamily protein | Chr3:15818738-15824792 FORWARD LENGTH=1263 | 201606; PREDICTED: phragmoplast orienting kinesin-1 isoform X2 [Fragaria vesca subsp. vesca]; sp|F4J1U4|KN12E_ARATH Kinesin-like protein KIN-12E OS=Arabidopsis thaliana OX=3702 GN=KIN12E PE=3 SV=1; tr|A0A2P6QET2|A0A2P6QET2_ROSCH Putative plus-end-directed kinesin A…
2189	FvH4_1g29230	chrFvb1	+	2.42312e-05	0.00475498	0.282	AT2G41020.1 | WW domain-containing protein | Chr2:17117425-17120901 FORWARD LENGTH=463 | 201606; PREDICTED: polyglutamine-binding protein 1 isoform X1 [Fragaria vesca subsp. vesca]; sp|Q91VJ5|PQBP1_MOUSE Polyglutamine-binding protein 1 OS=Mus musculus OX=10090 GN=Pqbp1 PE=1 SV=1; tr|A0A2P6RH19|A0A2P6RH19_ROSCH Putative WW domain-containing protein OS=Rosa chinensis OX=74649 GN=RchiOBHm_Chr3g04946…
2214	FvH4_5g10160	chrFvb5	-	0.000221678	0.0222706	-0.056	AT4G10440.1 | S-adenosyl-L-methionine-dependent methyltransferases superfamily protein | Chr4:6459728-6461932 REVERSE LENGTH=633 | 201606; PREDICTED: probable methyltransferase PMT18 [Fragaria vesca subsp. vesca] &gt;gi|764641367|ref|XP_011470852.1| PREDICTED: probable methyltransferase PMT18 [Fragaria vesca subsp. vesca]; sp|Q9SZX8|PMTH_ARATH Probable methyltransferase PMT17 OS=Arabidopsis thali…
2263	FvH4_5g15190	chrFvb5	-	0.000160624	0.0177506	-0.105	AT3G47690.1 | microtubule end binding protein EB1A | Chr3:17581353-17583346 FORWARD LENGTH=276 | 201606; PREDICTED: microtubule-associated protein RP/EB family member 1A isoform X1 [Fragaria vesca subsp. vesca]; sp|Q7XJ60|EB1A_ARATH Microtubule-associated protein RP/EB family member 1A OS=Arabidopsis thaliana OX=3702 GN=EB1A PE=1 SV=1; tr|A0A2P6P2I9|A0A2P6P2I9_ROSCH Putative microtubule-associate…
2271	FvH4_6g28080	chrFvb6	-	7.65411e-05	0.0105732	-0.144	AT1G16180.2 | Serinc-domain containing serine and sphingolipid biosynthesis protein | Chr1:5540905-5542670 FORWARD LENGTH=412 | 201606; PREDICTED: serine incorporator 3 [Fragaria vesca subsp. vesca] &gt;gi|764605605|ref|XP_011466995.1| PREDICTED: serine incorporator 3 [Fragaria vesca subsp. vesca] &gt;gi|764605609|ref|XP_011466996.1| PREDICTED: serine incorporator 3 [Fragaria vesca subsp. vesca] …
2286	FvH4_4g11270	chrFvb4	+	3.17413e-06	0.000994733	-0.072	AT2G43210.3 | Ubiquitin-like superfamily protein | Chr2:17960942-17963560 FORWARD LENGTH=531 | 201606; PREDICTED: UBX domain-containing protein 4 isoform X1 [Fragaria vesca subsp. vesca]; sp|Q9ZW74|PUX11_ARATH Plant UBX domain-containing protein 11 OS=Arabidopsis thaliana OX=3702 GN=PUX11 PE=1 SV=2; tr|A0A2P6QUN7|A0A2P6QUN7_ROSCH Putative thioredoxin-like protein OS=Rosa chinensis OX=74649 GN=Rch…
2322	FvH4_2g06830	chrFvb2	-	1.27271e-07	0.000127253	-0.251	AT2G15790.1 | peptidyl-prolyl cis-trans isomerase / cyclophilin-40 (CYP40) / rotamase | Chr2:6878144-6880743 REVERSE LENGTH=361 | 201606; PREDICTED: peptidyl-prolyl cis-trans isomerase CYP40 [Fragaria vesca subsp. vesca] &gt;gi|764530899|ref|XP_011458324.1| PREDICTED: peptidyl-prolyl cis-trans isomerase CYP40 [Fragaria vesca subsp. vesca]; sp|Q9C566|CYP40_ARATH Peptidyl-prolyl cis-trans isomerase…
2400	FvH4_3g45930	chrFvb3	-	0.00062346	0.0439288	0.215	AT5G56340.1 | RING/U-box superfamily protein | Chr5:22818254-22819444 FORWARD LENGTH=396 | 201606; PREDICTED: E3 ubiquitin-protein ligase RING1-like [Fragaria vesca subsp. vesca] &gt;gi|470117588|ref|XP_004294936.1| PREDICTED: E3 ubiquitin-protein ligase RING1-like [Fragaria vesca subsp. vesca] &gt;gi|470117590|ref|XP_004294937.1| PREDICTED: E3 ubiquitin-protein ligase RING1-like [Fragaria vesca …
2428	FvH4_6g28470	chrFvb6	+	5.30707e-05	0.00888006	0.26	AT4G31860.1 | Protein phosphatase 2C family protein | Chr4:15406685-15408589 REVERSE LENGTH=357 | 201606; PREDICTED: probable protein phosphatase 2C 60 isoform X2 [Fragaria vesca subsp. vesca]; sp|Q9SZ53|P2C60_ARATH Probable protein phosphatase 2C 60 OS=Arabidopsis thaliana OX=3702 GN=At4g31860 PE=2 SV=1; tr|A0A2P6RVF1|A0A2P6RVF1_ROSCH Uncharacterized protein OS=Rosa chinensis OX=74649 GN=RchiOBH…
2499	FvH4_7g23550	chrFvb7	+	0.00056479	0.0407522	0.316	AT2G39830.1 | DA1-related protein 2 | Chr2:16619950-16623658 REVERSE LENGTH=528 | 201606; PREDICTED: protein DA1-related 2 isoform X5 [Fragaria vesca subsp. vesca]; sp|Q0WSN2|DAR2_ARATH Protein DA1-related 2 OS=Arabidopsis thaliana OX=3702 GN=DAR2 PE=1 SV=1; tr|A0A2P6SKU4|A0A2P6SKU4_ROSCH Putative transcription factor interactor and regulator LIM family OS=Rosa chinensis OX=74649 GN=RchiOBHm_Chr1…
2505	FvH4_4g08900	chrFvb4	-	0.000634952	0.0445889	-0.112	AT5G57630.1 | CBL-interacting protein kinase 21 | Chr5:23341092-23343143 REVERSE LENGTH=416 | 201606; PREDICTED: CBL-interacting serine/threonine-protein kinase 21 isoform X2 [Fragaria vesca subsp. vesca]; sp|Q94CG0|CIPKL_ARATH CBL-interacting serine/threonine-protein kinase 21 OS=Arabidopsis thaliana OX=3702 GN=CIPK21 PE=1 SV=1; tr|A0A2P6QTR8|A0A2P6QTR8_ROSCH Non-specific serine/threonine protei…
2526	FvH4_4g10891	chrFvb4	+	1.25533e-05	0.00296159	-0.254	AT3G59470.2 | Far-red impaired responsive (FAR1) family protein | Chr3:21979099-21980528 REVERSE LENGTH=263 | 201606; PREDICTED: protein FAR-RED ELONGATED HYPOCOTYL 3 isoform X1 [Fragaria vesca subsp. vesca] &gt;gi|764643501|ref|XP_011457258.1| PREDICTED: protein FAR-RED ELONGATED HYPOCOTYL 3 isoform X1 [Fragaria vesca subsp. vesca] &gt;gi|764643507|ref|XP_011457259.1| PREDICTED: protein FAR-RED …
2527	FvH4_4g11150	chrFvb4	+	0.000127521	0.0152157	-0.298	AT2G43320.2 | S-adenosyl-L-methionine-dependent methyltransferases superfamily protein | Chr2:17996874-17999158 REVERSE LENGTH=351 | 201606; PREDICTED: histidine protein methyltransferase 1 homolog [Fragaria vesca subsp. vesca] &gt;gi|764642082|ref|XP_011470941.1| PREDICTED: histidine protein methyltransferase 1 homolog [Fragaria vesca subsp. vesca]; sp|Q4KM84|MET18_RAT Histidine protein methyltr…
2570	FvH4_6g35330	chrFvb6	-	1.19988e-10	8.39798e-07	-0.171	AT1G54070.1 | Dormancy/auxin associated family protein | Chr1:20182683-20183242 FORWARD LENGTH=123 | 201606; PREDICTED: auxin-repressed 12.5 kDa protein isoform X2 [Fragaria vesca subsp. vesca]; sp|F4HV65|DRMH4_ARATH Dormancy-associated protein homolog 4 OS=Arabidopsis thaliana OX=3702 GN=At1g54070 PE=3 SV=1; tr|A0A2P6RYZ0|A0A2P6RYZ0_ROSCH Putative dormancy/auxin associated protein OS=Rosa chinen…
2627	FvH4_4g20760	chrFvb4	+	1.06036e-05	0.00255912	-0.103	AT3G17205.3 | ubiquitin protein ligase 6 | Chr3:5873528-5881132 FORWARD LENGTH=1029 | 201606; PREDICTED: E3 ubiquitin-protein ligase UPL6 [Fragaria vesca subsp. vesca]; sp|Q8RWB8|UPL6_ARATH E3 ubiquitin-protein ligase UPL6 OS=Arabidopsis thaliana OX=3702 GN=UPL6 PE=2 SV=1; tr|A0A2P6QZA6|A0A2P6QZA6_ROSCH Putative aminoacyltransferase, E1 ubiquitin-activating enzyme OS=Rosa chinensis OX=74649 GN=Rc…
2631	FvH4_4g21340	chrFvb4	+	1.16732e-07	0.000122551	-0.2	AT3G17390.1 | S-adenosylmethionine synthetase family protein | Chr3:5952484-5953665 REVERSE LENGTH=393 | 201606; PREDICTED: S-adenosylmethionine synthase 2 [Fragaria vesca subsp. vesca]; sp|A7NVX9|METK2_VITVI S-adenosylmethionine synthase 2 OS=Vitis vinifera OX=29760 GN=METK2 PE=3 SV=1; tr|A0A314UHH7|A0A314UHH7_PRUYE S-adenosylmethionine synthase OS=Prunus yedoensis var. nudiflora OX=2094558 GN=P…
2653	FvH4_4g25240	chrFvb4	+	2.75464e-05	0.0052581	-0.275	AT3G26115.1 | Pyridoxal-5'-phosphate-dependent enzyme family protein | Chr3:9542301-9544246 FORWARD LENGTH=427 | 201606; PREDICTED: D-cysteine desulfhydrase 2, mitochondrial [Fragaria vesca subsp. vesca]; sp|A1L4V7|DCYD2_ARATH D-cysteine desulfhydrase 2, mitochondrial OS=Arabidopsis thaliana OX=3702 GN=At3g26115 PE=2 SV=1; tr|A0A2P6R0Y1|A0A2P6R0Y1_ROSCH Putative D-cysteine desulfhydrase OS=Rosa c…
2681	FvH4_4g30970	chrFvb4	-	0.000397151	0.0322111	0.24	AT1G26550.1 | FKBP-like peptidyl-prolyl cis-trans isomerase family protein | Chr1:9171800-9172716 FORWARD LENGTH=142 | 201606; PREDICTED: peptidyl-prolyl cis-trans isomerase NIMA-interacting 4 [Fragaria vesca subsp. vesca] &gt;gi|764575171|ref|XP_011463053.1| PREDICTED: peptidyl-prolyl cis-trans isomerase NIMA-interacting 4 [Fragaria vesca subsp. vesca]; sp|A6QPY8|PIN4_BOVIN Peptidyl-prolyl cis-t…
2705	FvH4_4g35300	chrFvb4	-	9.33729e-05	0.0122534	0.315	AT1G70060.2 | SIN3-like 4 | Chr1:26383789-26389568 FORWARD LENGTH=1326 | 201606; PREDICTED: paired amphipathic helix protein Sin3-like 4 isoform X1 [Fragaria vesca subsp. vesca]; sp|O04539|SNL4_ARATH Paired amphipathic helix protein Sin3-like 4 OS=Arabidopsis thaliana OX=3702 GN=SNL4 PE=3 SV=3; tr|A0A2P6R491|A0A2P6R491_ROSCH Putative transcription regulator Others family OS=Rosa chinensis OX=7464…
2719	FvH4_5g08600	chrFvb5	+	5.67412e-05	0.00899442	0.138	AT4G24940.1 | SUMO-activating enzyme 1A | Chr4:12823651-12825971 FORWARD LENGTH=322 | 201606; PREDICTED: SUMO-activating enzyme subunit 1A-like [Fragaria vesca subsp. vesca] &gt;gi|764576879|ref|XP_011463244.1| PREDICTED: SUMO-activating enzyme subunit 1A-like [Fragaria vesca subsp. vesca]; sp|Q8VY78|SAE1A_ARATH SUMO-activating enzyme subunit 1A OS=Arabidopsis thaliana OX=3702 GN=SAE1A PE=1 SV=1;…
2724	FvH4_5g01770	chrFvb5	-	2.30758e-05	0.0046145	0.296	AT4G11660.1 | winged-helix DNA-binding transcription factor family protein | Chr4:7043006-7044227 FORWARD LENGTH=377 | 201606; PREDICTED: heat stress transcription factor B-2b [Fragaria vesca subsp. vesca] &gt;gi|764580349|ref|XP_011463820.1| PREDICTED: heat stress transcription factor B-2b [Fragaria vesca subsp. vesca] &gt;gi|764580354|ref|XP_011463821.1| PREDICTED: heat stress transcription fac…
2727	FvH4_5g01860	chrFvb5	-	2.85945e-07	0.000200133	0.381	AT1G63240.1 | hypothetical protein | Chr1:23456188-23458550 REVERSE LENGTH=548 | 201606; PREDICTED: uncharacterized protein LOC101312827 isoform X1 [Fragaria vesca subsp. vesca]; sp|Q9LTJ8|MBD13_ARATH Methyl-CpG-binding domain-containing protein 13 OS=Arabidopsis thaliana OX=3702 GN=MBD13 PE=2 SV=1; tr|A0A2P6P788|A0A2P6P788_ROSCH Putative DNA-binding domain-containing protein OS=Rosa chinensis OX…
2748	FvH4_2g18380	chrFvb2	+	0.000618835	0.0437497	0.092	PREDICTED: uncharacterized histidine-rich protein DDB_G0274557-like [Fragaria vesca subsp. vesca]
2782	FvH4_5g09850	chrFvb5	-	0.000256888	0.0243291	-0.247	PREDICTED: uncharacterized protein LOC101301684 isoform X2 [Fragaria vesca subsp. vesca]; tr|A0A2P6QNH2|A0A2P6QNH2_ROSCH Putative transcription factor C2H2 family OS=Rosa chinensis OX=74649 GN=RchiOBHm_Chr5g0082901 PE=4 SV=1
2784	FvH4_5g09850	chrFvb5	-	1.01388e-05	0.00247541	-0.253	PREDICTED: uncharacterized protein LOC101301684 isoform X2 [Fragaria vesca subsp. vesca]; tr|A0A2P6QNH2|A0A2P6QNH2_ROSCH Putative transcription factor C2H2 family OS=Rosa chinensis OX=74649 GN=RchiOBHm_Chr5g0082901 PE=4 SV=1
2787	FvH4_2g15450	chrFvb2	-	1.33123e-05	0.00300558	0.175	AT2G16900.7 | phospholipase-like protein (PEARLI 4) family protein | Chr2:7323857-7324886 REVERSE LENGTH=293 | 201606; PREDICTED: uncharacterized protein LOC101314427 isoform X1 [Fragaria vesca subsp. vesca]; tr|A0A315AJG7|A0A315AJG7_PRUYE Uncharacterized protein OS=Prunus yedoensis var. nudiflora OX=2094558 GN=Pyn_20065 PE=4 SV=1
2814	FvH4_5g13770	chrFvb5	+	2.78868e-07	0.000200133	-0.165	AT1G74210.1 | PLC-like phosphodiesterases superfamily protein | Chr1:27910396-27912785 FORWARD LENGTH=392 | 201606; PREDICTED: glycerophosphodiester phosphodiesterase GDPD6 isoform X1 [Fragaria vesca subsp. vesca]; sp|Q9C907|GDPD5_ARATH Glycerophosphodiester phosphodiesterase GDPD5 OS=Arabidopsis thaliana OX=3702 GN=GDPD5 PE=2 SV=1; tr|A0A2P6P365|A0A2P6P365_ROSCH Putative glycerophosphodiester ph…
3035	FvH4_7g27380	chrFvb7	-	4.54148e-08	5.60926e-05	-0.625	AT3G47450.2 | P-loop containing nucleoside triphosphate hydrolases superfamily protein | Chr3:17483195-17486249 REVERSE LENGTH=561 | 201606; PREDICTED: NO-associated protein 1, chloroplastic/mitochondrial-like [Fragaria vesca subsp. vesca]; sp|Q66GP9|NOA1_ARATH NO-associated protein 1, chloroplastic/mitochondrial OS=Arabidopsis thaliana OX=3702 GN=NOA1 PE=1 SV=1; tr|A0A2P6SM95|A0A2P6SM95_ROSCH Pu…
3217	FvH4_7g20390	chrFvb7	-	8.29939e-07	0.00041714	-0.351
3328	FvH4_7g16530	chrFvb7	-	0.000295341	0.0267296	-0.189	AT3G61780.1 | embryo defective 1703 | Chr3:22867814-22871462 REVERSE LENGTH=1121 | 201606; PREDICTED: uncharacterized protein LOC101313638 [Fragaria vesca subsp. vesca]; tr|A0A2P6SIH4|A0A2P6SIH4_ROSCH Uncharacterized protein OS=Rosa chinensis OX=74649 GN=RchiOBHm_Chr1g0359591 PE=4 SV=1
3437	FvH4_7g13280	chrFvb7	+	0.00027528	0.0252404	-0.071	AT5G53130.1 | cyclic nucleotide gated channel 1 | Chr5:21537830-21540490 REVERSE LENGTH=716 | 201606; PREDICTED: cyclic nucleotide-gated ion channel 1-like [Fragaria vesca subsp. vesca] &gt;gi|764625757|ref|XP_011469068.1| PREDICTED: cyclic nucleotide-gated ion channel 1-like [Fragaria vesca subsp. vesca]; sp|O65717|CNGC1_ARATH Cyclic nucleotide-gated ion channel 1 OS=Arabidopsis thaliana OX=3702…
3543	FvH4_7g10610	chrFvb7	-	4.47155e-06	0.00121934	-0.163	AT3G60510.1 | ATP-dependent caseinolytic (Clp) protease/crotonase family protein | Chr3:22357141-22360003 REVERSE LENGTH=401 | 201606; PREDICTED: 3-hydroxyisobutyryl-CoA hydrolase-like protein 1, mitochondrial isoform X2 [Fragaria vesca subsp. vesca]; sp|Q5XF59|HIBC4_ARATH 3-hydroxyisobutyryl-CoA hydrolase-like protein 1, mitochondrial OS=Arabidopsis thaliana OX=3702 GN=At3g60510 PE=1 SV=1; tr|A0…
3760	FvH4_7g05100	chrFvb7	-	6.52667e-05	0.00959792	0.087	AT5G04900.1 | NYC1-like protein | Chr5:1434826-1437194 FORWARD LENGTH=348 | 201606; PREDICTED: chlorophyll(ide) b reductase NOL, chloroplastic [Fragaria vesca subsp. vesca]; sp|Q8LEU3|NOL_ARATH Chlorophyll(ide) b reductase NOL, chloroplastic OS=Arabidopsis thaliana OX=3702 GN=NOL PE=1 SV=1; tr|A0A2P6SBL7|A0A2P6SBL7_ROSCH Putative chlorophyll(Ide) b reductase OS=Rosa chinensis OX=74649 GN=RchiOBHm…
3828	FvH4_7g03800	chrFvb7	-	0.000248689	0.0239528	0.038	AT5G42390.1 | Insulinase (Peptidase family M16) family protein | Chr5:16945308-16952647 FORWARD LENGTH=1265 | 201606; PREDICTED: uncharacterized protein LOC101308217 [Fragaria vesca subsp. vesca]; sp|Q9FIH8|SPP_ARATH Stromal processing peptidase, chloroplastic OS=Arabidopsis thaliana OX=3702 GN=SPP PE=2 SV=1; tr|A0A2P6RG52|A0A2P6RG52_ROSCH Putative processing peptidase OS=Rosa chinensis OX=74649 …
3977	FvH4_7g01110	chrFvb7	+	0.000146813	0.016845	-0.09	AT4G15030.1 | folate-sensitive fragile site protein | Chr4:8578989-8581180 FORWARD LENGTH=278 | 201606; PREDICTED: protein FRA10AC1 [Fragaria vesca subsp. vesca]; sp|Q70Z53|F10C1_HUMAN Protein FRA10AC1 OS=Homo sapiens OX=9606 GN=FRA10AC1 PE=1 SV=3; tr|A0A2P6S7J2|A0A2P6S7J2_ROSCH Putative folate-sensitive fragile site protein Fra10Ac1 OS=Rosa chinensis OX=74649 GN=RchiOBHm_Chr1g0316111 PE=4 SV=1
4027	FvH4_6g54381	chrFvb6	-	0.000116098	0.0141727	-0.405	AT3G26700.3 | Protein kinase superfamily protein | Chr3:9810669-9812356 FORWARD LENGTH=380 | 201606; PREDICTED: proline-rich receptor-like protein kinase PERK1 [Fragaria vesca subsp. vesca] &gt;gi|764618214|ref|XP_011468223.1| PREDICTED: proline-rich receptor-like protein kinase PERK1 [Fragaria vesca subsp. vesca]; sp|Q8LKZ1|NORK_PEA Nodulation receptor kinase OS=Pisum sativum OX=3888 GN=NORK PE=…
4042	FvH4_6g54240	chrFvb6	+	0.000142585	0.0165407	0.209	AT5G14060.2 | Aspartate kinase family protein | Chr5:4536143-4538993 FORWARD LENGTH=544 | 201606; PREDICTED: aspartokinase 2, chloroplastic isoform X1 [Fragaria vesca subsp. vesca] &gt;gi|764618126|ref|XP_011468210.1| PREDICTED: aspartokinase 2, chloroplastic isoform X1 [Fragaria vesca subsp. vesca]; sp|O23653|AK2_ARATH Aspartokinase 2, chloroplastic OS=Arabidopsis thaliana OX=3702 GN=AK2 PE=1 SV…
4092	FvH4_6g52420	chrFvb6	+	0.000165945	0.0181476	0.399	AT5G40710.2 | zinc finger (C2H2 type) family protein | Chr5:16295091-16296346 FORWARD LENGTH=238 | 201606; PREDICTED: uncharacterized protein LOC101294491 [Fragaria vesca subsp. vesca]; tr|A0A2P6S607|A0A2P6S607_ROSCH Putative transcription factor C2H2 family OS=Rosa chinensis OX=74649 GN=RchiOBHm_Chr2g0174061 PE=4 SV=1
4175	FvH4_6g49920	chrFvb6	-	0.000494514	0.0370833	-0.056	AT1G74910.2 | ADP-glucose pyrophosphorylase family protein | Chr1:28135770-28138456 REVERSE LENGTH=415 | 201606; PREDICTED: mannose-1-phosphate guanyltransferase alpha [Fragaria vesca subsp. vesca]; sp|Q86HG0|GMPPA_DICDI Mannose-1-phosphate guanyltransferase alpha OS=Dictyostelium discoideum OX=44689 GN=gmppA PE=2 SV=1; tr|A0A2P6S512|A0A2P6S512_ROSCH Putative mannose-1-phosphate guanylyltransfera…
4210	FvH4_6g48200	chrFvb6	+	8.72482e-08	0.000100834	-0.179	AT3G01150.2 | polypyrimidine tract-binding protein 1 | Chr3:52729-54344 FORWARD LENGTH=274 | 201606; PREDICTED: polypyrimidine tract-binding protein homolog 1 isoform X2 [Fragaria vesca subsp. vesca]; sp|Q9MAC5|PTBP1_ARATH Polypyrimidine tract-binding protein homolog 1 OS=Arabidopsis thaliana OX=3702 GN=PTB PE=1 SV=1; tr|A0A2P6S4F6|A0A2P6S4F6_ROSCH Putative nucleotide-binding alpha-beta plait dom…
4213	FvH4_6g48200	chrFvb6	+	1.57481e-05	0.00344441	-0.086	AT3G01150.2 | polypyrimidine tract-binding protein 1 | Chr3:52729-54344 FORWARD LENGTH=274 | 201606; PREDICTED: polypyrimidine tract-binding protein homolog 1 isoform X2 [Fragaria vesca subsp. vesca]; sp|Q9MAC5|PTBP1_ARATH Polypyrimidine tract-binding protein homolog 1 OS=Arabidopsis thaliana OX=3702 GN=PTB PE=1 SV=1; tr|A0A2P6S4F6|A0A2P6S4F6_ROSCH Putative nucleotide-binding alpha-beta plait dom…
4289	FvH4_6g45321	chrFvb6	-	0.000595641	0.0423955	-0.041	AT5G38510.3 | Rhomboid-related intramembrane serine protease family protein | Chr5:15417839-15420002 REVERSE LENGTH=434 | 201606; PREDICTED: uncharacterized protein LOC101293506 [Fragaria vesca subsp. vesca] &gt;gi|764613869|ref|XP_011467821.1| PREDICTED: uncharacterized protein LOC101293506 [Fragaria vesca subsp. vesca] &gt;gi|764613877|ref|XP_011467822.1| PREDICTED: uncharacterized protein LOC1…
4340	FvH4_6g43850	chrFvb6	+	1.26502e-06	0.000528409	0.445	AT5G12210.1 | RAB geranylgeranyl transferase beta subunit 1 | Chr5:3947254-3949595 FORWARD LENGTH=321 | 201606; PREDICTED: geranylgeranyl transferase type-2 subunit beta-like [Fragaria vesca subsp. vesca] &gt;gi|764551390|ref|XP_011460157.1| PREDICTED: geranylgeranyl transferase type-2 subunit beta-like [Fragaria vesca subsp. vesca]; sp|Q84J75|PGTB1_ARATH Geranylgeranyl transferase type-2 subunit…
4423	FvH4_6g40530	chrFvb6	+	0.000260088	0.0244891	-0.31	AT4G25330.1 | SAWADEE protein | Chr4:12957834-12958683 FORWARD LENGTH=229 | 201606; PREDICTED: uncharacterized protein LOC101310541 [Fragaria vesca subsp. vesca]; tr|A0A2P6QAX6|A0A2P6QAX6_ROSCH Putative SAWADEE domain-containing protein OS=Rosa chinensis OX=74649 GN=RchiOBHm_Chr5g0034301 PE=4 SV=1
4456	FvH4_7g09860	chrFvb7	+	1.51552e-06	0.000600403	0.457	AT3G60370.1 | FKBP-like peptidyl-prolyl cis-trans isomerase family protein | Chr3:22315000-22316533 REVERSE LENGTH=242 | 201606; PREDICTED: peptidyl-prolyl cis-trans isomerase FKBP20-2, chloroplastic [Fragaria vesca subsp. vesca]; sp|Q0WRJ7|FK202_ARATH Peptidyl-prolyl cis-trans isomerase FKBP20-2, chloroplastic OS=Arabidopsis thaliana OX=3702 GN=FKBP20-2 PE=1 SV=1; tr|A0A2P6SFB3|A0A2P6SFB3_ROSCH …
4569	FvH4_6g36970	chrFvb6	+	1.28346e-06	0.000528409	-0.328	AT2G46915.1 | DUF3754 family protein%2C putative (DUF3754) | Chr2:19274018-19277707 REVERSE LENGTH=708 | 201606; PREDICTED: uncharacterized protein LOC101312173 isoform X1 [Fragaria vesca subsp. vesca]; tr|A0A2P6RZP0|A0A2P6RZP0_ROSCH Uncharacterized protein OS=Rosa chinensis OX=74649 GN=RchiOBHm_Chr2g0149491 PE=4 SV=1
4770	FvH4_6g32490	chrFvb6	+	1.69145e-05	0.00358742	-0.471	AT3G16490.1 | IQ-domain 26 | Chr3:5603962-5605489 REVERSE LENGTH=389 | 201606; PREDICTED: protein IQ-DOMAIN 14 [Fragaria vesca subsp. vesca]; sp|Q8L4D8|IQD31_ARATH Protein IQ-DOMAIN 31 OS=Arabidopsis thaliana OX=3702 GN=IQD31 PE=1 SV=1; tr|A0A2P6RXF8|A0A2P6RXF8_ROSCH Putative IQ motif, EF-hand binding protein OS=Rosa chinensis OX=74649 GN=RchiOBHm_Chr2g0140781 PE=4 SV=1
5004	FvH4_6g27910	chrFvb6	+	1.57025e-09	3.29705e-06	-0.192	AT2G30900.1 | TRICHOME BIREFRINGENCE-LIKE 43 | Chr2:13150481-13152417 FORWARD LENGTH=368 | 201606; PREDICTED: protein trichome birefringence-like 43 [Fragaria vesca subsp. vesca]; sp|Q6DR10|TBL43_ARATH Protein trichome birefringence-like 43 OS=Arabidopsis thaliana OX=3702 GN=TBL43 PE=2 SV=1; tr|A0A251PZN5|A0A251PZN5_PRUPE Uncharacterized protein OS=Prunus persica OX=3760 GN=PRUPE_3G107900 PE=4 SV…
5310	FvH4_6g20450	chrFvb6	+	0.0003637	0.0304247	-0.057	AT5G16280.2 | Tetratricopeptide repeat (TPR)-like superfamily protein | Chr5:5323377-5331345 REVERSE LENGTH=1271 | 201606; PREDICTED: trafficking protein particle complex subunit 8 [Fragaria vesca subsp. vesca]; sp|Q9Y2L5|TPPC8_HUMAN Trafficking protein particle complex subunit 8 OS=Homo sapiens OX=9606 GN=TRAPPC8 PE=1 SV=2; tr|A0A251N966|A0A251N966_PRUPE Uncharacterized protein OS=Prunus persica…
5348	FvH4_6g19540	chrFvb6	+	0.000424933	0.0337967	0.052	AT3G11560.4 | LETM1-like protein | Chr3:3639553-3645506 FORWARD LENGTH=872 | 201606; PREDICTED: uncharacterized protein LOC101293610 isoform X1 [Fragaria vesca subsp. vesca]; sp|P91927|LETM1_DROME Mitochondrial proton/calcium exchanger protein OS=Drosophila melanogaster OX=7227 GN=Letm1 PE=2 SV=2; tr|A0A2P6RC83|A0A2P6RC83_ROSCH Uncharacterized protein OS=Rosa chinensis OX=74649 GN=RchiOBHm_Chr3g0…
5405	FvH4_6g18390	chrFvb6	-	8.89332e-05	0.011893	0.26	AT3G59340.4 | solute carrier family 35 protein (DUF914) | Chr3:21928971-21931194 REVERSE LENGTH=360 | 201606; PREDICTED: solute carrier family 35 member F1-like [Fragaria vesca subsp. vesca]; sp|Q8IXU6|S35F2_HUMAN Solute carrier family 35 member F2 OS=Homo sapiens OX=9606 GN=SLC35F2 PE=1 SV=1; tr|A0A2P6RBQ1|A0A2P6RBQ1_ROSCH Putative solute carrier family 35 member SLC35F1/F2/F6 OS=Rosa chinensis …
5414	FvH4_6g36960	chrFvb6	+	2.16194e-11	2.26971e-07	0.289	1-acyl-sn-glycerol-3-phosphate acyltransferase 2-like isoform X1 [Rosa chinensis] &gt;gi|1358177411|gb|PRQ51886.1| putative 1-acylglycerol-3-phosphate O-acyltransferase [Rosa chinensis]; AT3G57650.1 | lysophosphatidyl acyltransferase 2 | Chr3:21349751-21352839 FORWARD LENGTH=389 | 201606; sp|Q9XFW4|LPAT2_BRANA 1-acyl-sn-glycerol-3-phosphate acyltransferase 2 OS=Brassica napus OX=3708 GN=LPAT2 PE=…
5475	FvH4_6g17331	chrFvb6	-	0.000139575	0.0162815	0.308	AT3G10060.1 | FKBP-like peptidyl-prolyl cis-trans isomerase family protein | Chr3:3102291-3103801 FORWARD LENGTH=230 | 201606; PREDICTED: peptidyl-prolyl cis-trans isomerase FKBP16-4, chloroplastic [Fragaria vesca subsp. vesca]; sp|Q9SR70|FK164_ARATH Peptidyl-prolyl cis-trans isomerase FKBP16-4, chloroplastic OS=Arabidopsis thaliana OX=3702 GN=FKBP16-4 PE=1 SV=1; tr|A0A2P6RBC1|A0A2P6RBC1_ROSCH Pe…
5861	FvH4_6g08810	chrFvb6	+	0.000252551	0.0241575	-0.142	AT5G26742.2 | DEAD box RNA helicase (RH3) | Chr5:9285540-9288871 REVERSE LENGTH=748 | 201606; PREDICTED: DEAD-box ATP-dependent RNA helicase 3, chloroplastic [Fragaria vesca subsp. vesca]; sp|Q8L7S8|RH3_ARATH DEAD-box ATP-dependent RNA helicase 3, chloroplastic OS=Arabidopsis thaliana OX=3702 GN=RH3 PE=1 SV=2; tr|A0A2P6R834|A0A2P6R834_ROSCH Putative RNA helicase transcription factor interactor an…
5868	FvH4_6g08640	chrFvb6	-	1.77126e-05	0.00368229	0.031	AT3G05910.1 | Pectinacetylesterase family protein | Chr3:1764509-1767240 REVERSE LENGTH=415 | 201606; PREDICTED: pectin acetylesterase 12-like [Fragaria vesca subsp. vesca]; sp|Q9SFF6|PAE12_ARATH Pectin acetylesterase 12 OS=Arabidopsis thaliana OX=3702 GN=PAE12 PE=2 SV=1; tr|A0A2P6R7Y3|A0A2P6R7Y3_ROSCH Pectin acetylesterase OS=Rosa chinensis OX=74649 GN=RchiOBHm_Chr3g0458761 PE=3 SV=1
[truncated: 197 more rows]
