# Supplementary material for: Major transcriptomic differences are induced by warmer temperature conditions experienced during asexual and sexual reproduction in Fragaria vesca ecotypes
Source: Front Plant Sci. 2023 Jul 14;14:1213311. doi: 10.3389/fpls.2023.1213311 (PMC10379642; doi:10.3389/fpls.2023.1213311)
Supplement: Supplementary file 1 [file DataSheet_1.zip › DATASHEET1/Table S8.xlsx]

## Sheet: Descriptions
Table S8: A5SS events in sexual reproduction
Table showing genes A5SS events of sexual reproduction
Sheet name	Sheet1
Description	Genes with A5SS events in sexual reproduction of ES12
Column A	ID
Column B	GeneID
Column C	chr
Column D	strand
Column E	PValue
Column F	FDR
Column G	IncLevelDifference
Column H	Annotation
Sheet name	Sheet2
Description	Genes with A5SS events in sexual reproduction of ICE2
Column A	ID
Column B	GeneID
Column C	chr
Column D	strand
Column E	PValue
Column F	FDR
Column G	IncLevelDifference
Column H	Annotation
Sheet name	Sheet3
Description	Genes with A5SS events in sexual reproduction of IT4
Column A	ID
Column B	GeneID
Column C	chr
Column D	strand
Column E	PValue
Column F	FDR
Column G	IncLevelDifference
Column H	Annotation
Sheet name	Sheet4
Description	Genes with A5SS events in sexual reproduction of NOR2
Column A	ID
Column B	GeneID
Column C	chr
Column D	strand
Column E	PValue
Column F	FDR
Column G	IncLevelDifference
Column H	Annotation

## Sheet: Sheet1
Sheet name	Sheet1
Description	Genes with A5SS in sexual reproduction of ES12
Table showing geneID, chromosome, strand, P valuem, FDR, inclusive level difference, and annotation of Genes with A5SS event.
ID	GeneID	chr	strand	PValue	FDR	IncLevelDifference	Annotation
151	FvH4_7g01380	chrFvb7	-	0.000105737	0.0468238	0.187	AT5G49940.1 | NIFU-like protein 2 | Chr5:20315464-20317228 FORWARD LENGTH=235 | 201606; PREDICTED: nifU-like protein 2, chloroplastic [Fragaria vesca subsp. vesca] &gt;gi|764630034|ref|XP_011469499.1| PREDICTED: nifU-like protein 2, chloroplastic [Fragaria vesca subsp. vesca] &gt;gi|764630047|ref|XP_011469500.1| PREDICTED: nifU-like protein 2, chloroplastic [Fragaria vesca subsp. vesca] &gt;gi|76…
633	FvH4_5g21280	chrFvb5	+	8.48533e-05	0.0426537	0.263	AT4G18020.9 | CheY-like two-component responsive regulator family protein | Chr4:10003738-10006682 REVERSE LENGTH=535 | 201606; PREDICTED: two-component response regulator-like APRR2 isoform X1 [Fragaria vesca subsp. vesca] &gt;gi|764590747|ref|XP_011465179.1| PREDICTED: two-component response regulator-like APRR2 isoform X1 [Fragaria vesca subsp. vesca] &gt;gi|764590751|ref|XP_011465180.1| PREDI…
726	FvH4_1g25740	chrFvb1	-	9.87152e-05	0.0459001	0.183	AT5G63710.1 | Leucine-rich repeat protein kinase family protein | Chr5:25499475-25502598 FORWARD LENGTH=614 | 201606; PREDICTED: probable LRR receptor-like serine/threonine-protein kinase At5g63710 [Fragaria vesca subsp. vesca] &gt;gi|764521151|ref|XP_011469825.1| PREDICTED: probable LRR receptor-like serine/threonine-protein kinase At5g63710 [Fragaria vesca subsp. vesca] &gt;gi|764521156|ref|XP_…
939	FvH4_2g24740	chrFvb2	+	5.18981e-06	0.00689467	-0.36	AT2G47940.1 | DEGP protease 2 | Chr2:19618372-19622164 REVERSE LENGTH=607 | 201606; PREDICTED: protease Do-like 2, chloroplastic isoform X2 [Fragaria vesca subsp. vesca]; sp|O82261|DEGP2_ARATH Protease Do-like 2, chloroplastic OS=Arabidopsis thaliana OX=3702 GN=DEGP2 PE=1 SV=2; tr|A0A2P6PWG3|A0A2P6PWG3_ROSCH Putative peptidase Do OS=Rosa chinensis OX=74649 GN=RchiOBHm_Chr6g0292561 PE=4 SV=1
998	FvH4_2g18790	chrFvb2	+	7.69763e-06	0.00715841	-0.146	AT5G48720.4 | x-ray induced transcript 1 | Chr5:19759233-19761621 FORWARD LENGTH=300 | 201606; PREDICTED: protein XRI1 [Fragaria vesca subsp. vesca]; sp|Q6NLW5|XRI1_ARATH Protein XRI1 OS=Arabidopsis thaliana OX=3702 GN=XRI1 PE=1 SV=2; tr|A0A2P6PUE8|A0A2P6PUE8_ROSCH Uncharacterized protein OS=Rosa chinensis OX=74649 GN=RchiOBHm_Chr6g0284531 PE=4 SV=1
1005	FvH4_1g20920	chrFvb1	-	0.000109252	0.0472553	0.421	AT4G39870.2 | TLD-domain containing nucleolar protein | Chr4:18502234-18504275 FORWARD LENGTH=394 | 201606; PREDICTED: TLD domain-containing protein 2 [Fragaria vesca subsp. vesca]; sp|A8KBE0|OXR1_XENTR Oxidation resistance protein 1 OS=Xenopus tropicalis OX=8364 GN=oxr1 PE=2 SV=2; tr|A0A2P6RQP6|A0A2P6RQP6_ROSCH Putative TLDc domain-containing protein OS=Rosa chinensis OX=74649 GN=RchiOBHm_Chr2g0…
1379	FvH4_1g18900	chrFvb1	-	8.31778e-06	0.00736678	-0.778	AT5G65670.2 | indole-3-acetic acid inducible 9 | Chr5:26254463-26256134 FORWARD LENGTH=336 | 201606; PREDICTED: auxin-responsive protein IAA9 [Fragaria vesca subsp. vesca] &gt;gi|764517242|ref|XP_011466548.1| PREDICTED: auxin-responsive protein IAA9 [Fragaria vesca subsp. vesca]; sp|Q38827|IAA9_ARATH Auxin-responsive protein IAA9 OS=Arabidopsis thaliana OX=3702 GN=IAA9 PE=1 SV=1; tr|A0A2P6RPK9|A0…
1603	FvH4_3g28220	chrFvb3	-	9.62505e-05	0.0459001	0.263
1604	FvH4_3g28220	chrFvb3	-	8.77455e-05	0.0429468	0.23
2401	FvH4_5g19060	chrFvb5	-	0.000120335	0.0491871	-0.149	AT4G17310.9 | hypothetical protein | Chr4:9686466-9686848 REVERSE LENGTH=99 | 201606; PREDICTED: protein NUCLEAR FUSION DEFECTIVE 6, chloroplastic/mitochondrial-like isoform X4 [Fragaria vesca subsp. vesca]; tr|A0A2P6P8G3|A0A2P6P8G3_ROSCH Uncharacterized protein OS=Rosa chinensis OX=74649 GN=RchiOBHm_Chr7g0203511 PE=4 SV=1
2567	FvH4_4g31480	chrFvb4	+	7.01214e-05	0.0372625	-0.183	AT2G02910.2 | transmembrane protein (DUF616) | Chr2:847335-849371 REVERSE LENGTH=460 | 201606; PREDICTED: uncharacterized protein LOC101306816 [Fragaria vesca subsp. vesca] &gt;gi|764575387|ref|XP_011463076.1| PREDICTED: uncharacterized protein LOC101306816 [Fragaria vesca subsp. vesca]; tr|A0A2P6R2Y6|A0A2P6R2Y6_ROSCH Uncharacterized protein OS=Rosa chinensis OX=74649 GN=RchiOBHm_Chr4g0439971 PE=…
2920	FvH4_7g29110	chrFvb7	-	2.21461e-06	0.00485059	0.535	AT2G29050.1 | RHOMBOID-like 1 | Chr2:12478245-12480121 FORWARD LENGTH=389 | 201606; PREDICTED: inactive rhomboid protein 1, partial [Fragaria vesca subsp. vesca]; sp|Q0WQX7|RBL1_ARATH RHOMBOID-like protein 1 OS=Arabidopsis thaliana OX=3702 GN=RBL1 PE=2 SV=1; tr|A0A2P6SMY8|A0A2P6SMY8_ROSCH Rhomboid-like protein OS=Rosa chinensis OX=74649 GN=RchiOBHm_Chr1g0376861 PE=3 SV=1
3317	FvH4_7g13280	chrFvb7	+	1.66142e-05	0.0128753	0.412	AT5G53130.1 | cyclic nucleotide gated channel 1 | Chr5:21537830-21540490 REVERSE LENGTH=716 | 201606; PREDICTED: cyclic nucleotide-gated ion channel 1-like [Fragaria vesca subsp. vesca] &gt;gi|764625757|ref|XP_011469068.1| PREDICTED: cyclic nucleotide-gated ion channel 1-like [Fragaria vesca subsp. vesca]; sp|O65717|CNGC1_ARATH Cyclic nucleotide-gated ion channel 1 OS=Arabidopsis thaliana OX=3702…
4460	FvH4_6g32010	chrFvb6	-	1.30713e-07	0.000607782	0.308	AT3G11560.5 | LETM1-like protein | Chr3:3639553-3643450 FORWARD LENGTH=619 | 201606; PREDICTED: uncharacterized protein LOC101310236 isoform X3 [Fragaria vesca subsp. vesca]; sp|Q08179|MDM38_YEAST Mitochondrial distribution and morphology protein 38 OS=Saccharomyces cerevisiae (strain ATCC 204508 / S288c) OX=559292 GN=MDM38 PE=1 SV=1; tr|A0A2P6RX83|A0A2P6RX83_ROSCH Uncharacterized protein OS=Rosa…
6059	FvH4_6g54270	chrFvb6	-	1.32024e-05	0.0106762	-0.4	AT1G08660.1 | MALE GAMETOPHYTE DEFECTIVE 2 | Chr1:2757116-2759677 REVERSE LENGTH=474 | 201606; PREDICTED: uncharacterized protein LOC101302678 [Fragaria vesca subsp. vesca]; sp|Q8VZJ0|SIA1_ARATH Sialyltransferase-like protein 1 OS=Arabidopsis thaliana OX=3702 GN=SIA1 PE=2 SV=1; tr|A0A2P6S6P8|A0A2P6S6P8_ROSCH Putative alpha-N-acetylneuraminate alpha-2,8-sialyltransferase OS=Rosa chinensis OX=74649…
7011	FvH4_3g12461	chrFvb3	-	7.97676e-05	0.041211	-0.56	ATMG00860.1 | DNA/RNA polymerases superfamily protein | ChrM:235916-236392 FORWARD LENGTH=158 | 201606; sp|P20825|POL2_DROME Retrovirus-related Pol polyprotein from transposon 297 OS=Drosophila melanogaster OX=7227 GN=pol PE=4 SV=1; tr|A5BLY2|A5BLY2_VITVI Uncharacterized protein OS=Vitis vinifera OX=29760 GN=VITISV_035256 PE=4 SV=1; uncharacterized protein LOC112203910 [Rosa chinensis]
8178	FvH4_3g25880	chrFvb3	-	3.96526e-05	0.0272951	-0.571	AT4G32010.2 | HSI2-like 1 | Chr4:15481231-15484897 FORWARD LENGTH=776 | 201606; PREDICTED: uncharacterized protein LOC101314829 isoform X2 [Fragaria vesca subsp. vesca]; sp|Q5CCK4|VAL2_ARATH B3 domain-containing transcription repressor VAL2 OS=Arabidopsis thaliana OX=3702 GN=VAL2 PE=1 SV=1; tr|A0A2P6QA67|A0A2P6QA67_ROSCH Uncharacterized protein OS=Rosa chinensis OX=74649 GN=RchiOBHm_Chr5g0031461 …
9102	FvH4_4g37050	chrFvb4	-	1.36675e-06	0.00363145	-0.184
9612	FvH4_2g12161	chrFvb2	-	5.66831e-05	0.0310073	0.414	AT1G16445.1 | S-adenosyl-L-methionine-dependent methyltransferases superfamily protein | Chr1:5617811-5619303 FORWARD LENGTH=274 | 201606; PREDICTED: uncharacterized protein LOC101292757 isoform X1 [Fragaria vesca subsp. vesca] &gt;gi|764532082|ref|XP_011458426.1| PREDICTED: uncharacterized protein LOC101292757 isoform X1 [Fragaria vesca subsp. vesca] &gt;gi|764532086|ref|XP_011458427.1| PREDICTE…
9910	FvH4_1g29630	chrFvb1	+	4.20028e-05	0.0272951	0.383	AT1G08680.1 | ARF GAP-like zinc finger-containing protein ZIGA4 | Chr1:2762820-2768387 FORWARD LENGTH=649 | 201606; PREDICTED: probable ADP-ribosylation factor GTPase-activating protein AGD14 [Fragaria vesca subsp. vesca]; sp|Q8RXE7|AGD14_ARATH Probable ADP-ribosylation factor GTPase-activating protein AGD14 OS=Arabidopsis thaliana OX=3702 GN=AGD14 PE=1 SV=2; tr|A0A2P6RH99|A0A2P6RH99_ROSCH Putati…
10665	FvH4_5g18280	chrFvb5	-	2.34718e-06	0.00485059	-0.589	AT1G48405.1 | Kinase interacting (KIP1-like) family protein | Chr1:17884645-17885614 REVERSE LENGTH=297 | 201606; PREDICTED: kinase-interacting family protein isoform X1 [Fragaria vesca subsp. vesca]; sp|Q9SX73|KIP1L_ARATH Kinase-interacting family protein OS=Arabidopsis thaliana OX=3702 GN=At1g48405 PE=2 SV=1; tr|A0A2P6P1I0|A0A2P6P1I0_ROSCH Putative transcription factor bZIP family OS=Rosa chine…
10666	FvH4_5g18280	chrFvb5	-	7.00863e-06	0.00715841	-0.545	AT1G48405.1 | Kinase interacting (KIP1-like) family protein | Chr1:17884645-17885614 REVERSE LENGTH=297 | 201606; PREDICTED: kinase-interacting family protein isoform X1 [Fragaria vesca subsp. vesca]; sp|Q9SX73|KIP1L_ARATH Kinase-interacting family protein OS=Arabidopsis thaliana OX=3702 GN=At1g48405 PE=2 SV=1; tr|A0A2P6P1I0|A0A2P6P1I0_ROSCH Putative transcription factor bZIP family OS=Rosa chine…
11144	FvH4_7g05040	chrFvb7	-	7.67915e-07	0.00285649	0.244	AT5G04920.1 | EAP30/Vps36 family protein | Chr5:1439172-1441545 REVERSE LENGTH=440 | 201606; PREDICTED: vacuolar protein sorting-associated protein 36 [Fragaria vesca subsp. vesca] &gt;gi|764622061|ref|XP_011468739.1| PREDICTED: vacuolar protein sorting-associated protein 36 [Fragaria vesca subsp. vesca] &gt;gi|764622064|ref|XP_011468740.1| PREDICTED: vacuolar protein sorting-associated protein 3…
13623	FvH4_4g31490	chrFvb4	+	2.08871e-05	0.0155392	0.442	AT1G14310.1 | Haloacid dehalogenase-like hydrolase (HAD) superfamily protein | Chr1:4885049-4886672 FORWARD LENGTH=254 | 201606; PREDICTED: haloacid dehalogenase-like hydrolase domain-containing protein 3 isoform X2 [Fragaria vesca subsp. vesca]; sp|Q9CYW4|HDHD3_MOUSE Haloacid dehalogenase-like hydrolase domain-containing protein 3 OS=Mus musculus OX=10090 GN=Hdhd3 PE=1 SV=1; tr|A0A2P6R2Z6|A0A2P6…
13981	FvH4_2g04510	chrFvb2	+	4.36217e-06	0.00635622	-0.175	AT4G22670.1 | HSP70-interacting protein 1 | Chr4:11918236-11920671 FORWARD LENGTH=441 | 201606; PREDICTED: FAM10 family protein At4g22670-like [Fragaria vesca subsp. vesca] &gt;gi|764525374|ref|XP_011457891.1| PREDICTED: FAM10 family protein At4g22670-like [Fragaria vesca subsp. vesca]; sp|Q93YR3|F10AL_ARATH FAM10 family protein At4g22670 OS=Arabidopsis thaliana OX=3702 GN=At4g22670 PE=1 SV=1; tr…
14062	FvH4_4g11880	chrFvb4	-	0.000101687	0.0461286	-0.076	AT2G43080.2 | P4H isoform 1 | Chr2:17915755-17918140 FORWARD LENGTH=191 | 201606; PREDICTED: prolyl 4-hydroxylase 1 [Fragaria vesca subsp. vesca]; sp|Q9ZW86|P4H1_ARATH Prolyl 4-hydroxylase 1 OS=Arabidopsis thaliana OX=3702 GN=P4H1 PE=1 SV=1; tr|A0A2P6QV32|A0A2P6QV32_ROSCH Putative procollagen-proline dioxygenase OS=Rosa chinensis OX=74649 GN=RchiOBHm_Chr4g0409351 PE=4 SV=1
14256	FvH4_4g12330	chrFvb4	-	4.41227e-05	0.0272951	-0.173	AT4G31115.1 | DUF1997 family protein%2C putative (DUF1997) | Chr4:15130243-15131847 FORWARD LENGTH=250 | 201606; PREDICTED: uncharacterized protein LOC101305160 isoform X1 [Fragaria vesca subsp. vesca] &gt;gi|764570504|ref|XP_011462559.1| PREDICTED: uncharacterized protein LOC101305160 isoform X1 [Fragaria vesca subsp. vesca] &gt;gi|764570508|ref|XP_011462560.1| PREDICTED: uncharacterized protein…
14610	FvH4_2g35830	chrFvb2	+	7.49387e-06	0.00715841	-0.225
14611	FvH4_2g35830	chrFvb2	+	5.13115e-05	0.0298232	-0.106
14775	FvH4_2g11040	chrFvb2	+	9.33575e-07	0.00289393	0.758	AT4G30600.2 | signal recognition particle receptor alpha subunit family protein | Chr4:14938142-14940600 REVERSE LENGTH=634 | 201606; signal recognition particle receptor subunit alpha homolog [Rosa chinensis] &gt;gi|1365964535|ref|XP_024181644.1| signal recognition particle receptor subunit alpha homolog [Rosa chinensis] &gt;gi|1365964537|ref|XP_024181645.1| signal recognition particle receptor …
15179	FvH4_3g15600	chrFvb3	+	2.29369e-08	0.000226651	-0.602	AT1G16540.1 | molybdenum cofactor sulfurase (LOS5) (ABA3) | Chr1:5659465-5665201 FORWARD LENGTH=819 | 201606; PREDICTED: molybdenum cofactor sulfurase isoform X1 [Fragaria vesca subsp. vesca]; sp|Q8LGM7|MOCOS_SOLLC Molybdenum cofactor sulfurase OS=Solanum lycopersicum OX=4081 GN=FLACCA PE=2 SV=1; tr|A0A2P6Q8S3|A0A2P6Q8S3_ROSCH Molybdenum cofactor sulfurase OS=Rosa chinensis OX=74649 GN=RchiOBHm_C…
16035	FvH4_2g17320	chrFvb2	+	5.5225e-05	0.0310073	0.338	AT5G12230.1 | mediator of RNA polymerase II transcription subunit 19a-like protein | Chr5:3953915-3955285 REVERSE LENGTH=221 | 201606; PREDICTED: mediator of RNA polymerase II transcription subunit 19a-like isoform X2 [Fragaria vesca subsp. vesca]; sp|Q9FMP0|MD19A_ARATH Mediator of RNA polymerase II transcription subunit 19a OS=Arabidopsis thaliana OX=3702 GN=MED19A PE=1 SV=1; tr|A0A2P6PTL7|A0A2P…
16113	FvH4_3g27580	chrFvb3	+	4.44276e-06	0.00635622	0.525	AT5G19500.1 | Tryptophan/tyrosine permease | Chr5:6579019-6581699 FORWARD LENGTH=505 | 201606; PREDICTED: uncharacterized protein LOC101298677 isoform X1 [Fragaria vesca subsp. vesca]; sp|P0AAD5|TYRP_SHIFL Tyrosine-specific transport protein OS=Shigella flexneri OX=623 GN=tyrP PE=3 SV=1; tr|A0A2P6QF11|A0A2P6QF11_ROSCH Putative amino acid/polyamine transporter 2 OS=Rosa chinensis OX=74649 GN=RchiO…
16151	FvH4_3g27740	chrFvb3	+	4.30258e-05	0.0272951	-0.333	AT5G23910.2 | ATP binding microtubule motor family protein | Chr5:8068440-8072723 FORWARD LENGTH=705 | 201606; PREDICTED: kinesin-like protein KIF22 [Fragaria vesca subsp. vesca]; sp|F4KEC6|KN10C_ARATH Kinesin-like protein KIN-10C OS=Arabidopsis thaliana OX=3702 GN=KIN10C PE=2 SV=1; tr|A0A2P6SN92|A0A2P6SN92_ROSCH Putative plus-end-directed kinesin ATPase OS=Rosa chinensis OX=74649 GN=RchiOBHm_Chr…
16282	FvH4_6g51540	chrFvb6	+	7.42543e-06	0.00715841	0.583	AT3G27670.1 | ARM repeat superfamily protein | Chr3:10245338-10253158 FORWARD LENGTH=1841 | 201606; PREDICTED: protein RST1-like [Fragaria vesca subsp. vesca]; sp|Q7XZF5|RST1_ARATH Protein RST1 OS=Arabidopsis thaliana OX=3702 GN=RST1 PE=2 SV=2; tr|A0A2P6S5S7|A0A2P6S5S7_ROSCH Uncharacterized protein OS=Rosa chinensis OX=74649 GN=RchiOBHm_Chr2g0173001 PE=4 SV=1
17017	FvH4_7g16220	chrFvb7	-	3.74116e-06	0.00635622	-0.667	AT1G01360.1 | regulatory component of ABA receptor 1 | Chr1:142138-142914 FORWARD LENGTH=187 | 201606; PREDICTED: abscisic acid receptor PYL9-like [Fragaria vesca subsp. vesca]; sp|Q6EN42|PYL3_ORYSJ Abscisic acid receptor PYL3 OS=Oryza sativa subsp. japonica OX=39947 GN=PYL3 PE=1 SV=1; tr|A0A2P6SIB7|A0A2P6SIB7_ROSCH Putative polyketide cyclase/dehydrase, START-like domain-containing protein OS=Ro…
17111	FvH4_3g41750	chrFvb3	-	0.000121652	0.0491871	-0.176	AT5G07630.1 | lipid transporter | Chr5:2410703-2414523 FORWARD LENGTH=611 | 201606; PREDICTED: protein RFT1 homolog [Fragaria vesca subsp. vesca]; sp|Q54IV7|RFT1_DICDI Protein RFT1 homolog OS=Dictyostelium discoideum OX=44689 GN=rft1 PE=3 SV=1; tr|A0A2P6QLB4|A0A2P6QLB4_ROSCH Protein RFT1 homolog OS=Rosa chinensis OX=74649 GN=RchiOBHm_Chr5g0074831 PE=3 SV=1
17787	FvH4_5g24510	chrFvb5	-	2.43724e-08	0.000226651	-0.669	AT4G19420.2 | Pectinacetylesterase family protein | Chr4:10587504-10589807 REVERSE LENGTH=397 | 201606; PREDICTED: pectin acetylesterase 8-like [Fragaria vesca subsp. vesca] &gt;gi|764591693|ref|XP_011465290.1| PREDICTED: pectin acetylesterase 8-like [Fragaria vesca subsp. vesca] &gt;gi|764591697|ref|XP_011465291.1| PREDICTED: pectin acetylesterase 8-like [Fragaria vesca subsp. vesca]; sp|Q6DBP4|…
17965	FvH4_6g44360	chrFvb6	-	6.38832e-06	0.00715841	0.619	AT4G03270.1 | Cyclin D6%3B1 | Chr4:1432375-1433691 REVERSE LENGTH=302 | 201606; PREDICTED: putative cyclin-D6-1 [Fragaria vesca subsp. vesca]; sp|Q9ZR04|CCD61_ARATH Putative cyclin-D6-1 OS=Arabidopsis thaliana OX=3702 GN=CYCD6-1 PE=3 SV=1; tr|A0A2P6S2S0|A0A2P6S2S0_ROSCH Putative cyclin OS=Rosa chinensis OX=74649 GN=RchiOBHm_Chr2g0161291 PE=3 SV=1
17999	FvH4_4g08740	chrFvb4	-	1.24004e-05	0.0104834	0.5	AT4G30510.1 | yeast autophagy 18 B-like protein | Chr4:14905299-14907593 REVERSE LENGTH=366 | 201606; PREDICTED: autophagy-related protein 18b isoform X4 [Fragaria vesca subsp. vesca]; sp|Q8H1Q8|AT18B_ARATH Autophagy-related protein 18b OS=Arabidopsis thaliana OX=3702 GN=ATG18B PE=2 SV=2; tr|A0A2P6QU27|A0A2P6QU27_ROSCH Putative transcription factor WD40-like family OS=Rosa chinensis OX=74649 GN=R…
18321	FvH4_5g00220	chrFvb5	+	1.10025e-07	0.000607782	-0.431	AT1G62620.1 | Flavin-binding monooxygenase family protein | Chr1:23182678-23184864 FORWARD LENGTH=450 | 201606; flavin-containing monooxygenase FMO GS-OX-like 4 [Rosa chinensis] &gt;gi|1358143646|gb|PRQ18126.1| putative flavin monooxygenase, FAD/NAD(P)-binding domain-containing protein [Rosa chinensis]; sp|Q9SXD5|GSXL3_ARATH Flavin-containing monooxygenase FMO GS-OX-like 3 OS=Arabidopsis thaliana…
18731	FvH4_3g01820	chrFvb3	-	4.27031e-06	0.00635622	0.277	AT1G11860.3 | Glycine cleavage T-protein family | Chr1:4001485-4003245 FORWARD LENGTH=423 | 201606; PREDICTED: aminomethyltransferase, mitochondrial [Fragaria vesca subsp. vesca]; sp|P54260|GCST_SOLTU Aminomethyltransferase, mitochondrial OS=Solanum tuberosum OX=4113 GN=GDCST PE=2 SV=1; tr|A0A2P6Q2J9|A0A2P6Q2J9_ROSCH Aminomethyltransferase OS=Rosa chinensis OX=74649 GN=RchiOBHm_Chr5g0002651 PE=3 …
18998	FvH4_1g28070	chrFvb1	-	4.35428e-05	0.0272951	0.333	AT1G55370.2 | NDH-dependent cyclic electron flow 5 | Chr1:20674852-20676071 FORWARD LENGTH=354 | 201606; PREDICTED: photosynthetic NDH subunit of subcomplex B 2, chloroplastic [Fragaria vesca subsp. vesca] &gt;gi|764518365|ref|XP_011467572.1| PREDICTED: photosynthetic NDH subunit of subcomplex B 2, chloroplastic [Fragaria vesca subsp. vesca] &gt;gi|764518368|ref|XP_011467576.1| PREDICTED: photosy…
19683	FvH4_5g01140	chrFvb5	-	0.000113987	0.0481828	-0.155	AT4G11970.5 | YTH family protein | Chr4:7181223-7183420 FORWARD LENGTH=382 | 201606; PREDICTED: YTH domain-containing protein 1 isoform X1 [Fragaria vesca subsp. vesca]; sp|Q0DA50|C3H45_ORYSJ Zinc finger CCCH domain-containing protein 45 OS=Oryza sativa subsp. japonica OX=39947 GN=Os06g0677700 PE=4 SV=1; tr|A0A2P6P7J8|A0A2P6P7J8_ROSCH Putative YTH domain-containing protein OS=Rosa chinensis OX=74…
20171	FvH4_6g23101	chrFvb6	+	6.86525e-06	0.00715841	-0.075	PREDICTED: uncharacterized protein LOC105350945 [Fragaria vesca subsp. vesca]
20243	FvH4_5g14890	chrFvb5	+	4.54942e-05	0.0272951	0.516	AT3G47520.1 | malate dehydrogenase | Chr3:17513657-17514868 FORWARD LENGTH=403 | 201606; PREDICTED: malate dehydrogenase, chloroplastic [Fragaria vesca subsp. vesca]; sp|Q9SN86|MDHP_ARATH Malate dehydrogenase, chloroplastic OS=Arabidopsis thaliana OX=3702 GN=At3g47520 PE=1 SV=1; tr|A0A2P6P2M6|A0A2P6P2M6_ROSCH Putative malate dehydrogenase OS=Rosa chinensis OX=74649 GN=RchiOBHm_Chr7g0181501 PE=4 S…

## Sheet: Sheet2
Sheet name	Sheet2
Description	Genes with A5SS in sexual reproduction of ICE2
Table showing geneID, chromosome, strand, P valuem, FDR, inclusive level difference, and annotation of Genes with A5SS event.
ID	GeneID	chr	strand	PValue	FDR	IncLevelDifference	Annotation
428	FvH4_6g07890	chrFvb6	-	1.15303e-05	0.0123548	-0.211	AT1G56590.1 | Clathrin adaptor complexes medium subunit family protein | Chr1:21202250-21204697 REVERSE LENGTH=415 | 201606; PREDICTED: AP-3 complex subunit mu [Fragaria vesca subsp. vesca] &gt;gi|764597595|ref|XP_011466191.1| PREDICTED: AP-3 complex subunit mu [Fragaria vesca subsp. vesca]; sp|F4I562|AP3M_ARATH AP-3 complex subunit mu OS=Arabidopsis thaliana OX=3702 GN=AP3M PE=1 SV=1; tr|A0A2P6R…
555	FvH4_5g27680	chrFvb5	-	7.31256e-05	0.0308143	-0.257	AT5G60620.1 | glycerol-3-phosphate acyltransferase 9 | Chr5:24367266-24369647 FORWARD LENGTH=376 | 201606; glycerol-3-phosphate acyltransferase 9 [Rosa chinensis] &gt;gi|1358150644|gb|PRQ25123.1| putative glycerol-3-phosphate 1-O-acyltransferase [Rosa chinensis]; sp|Q8GWG0|GPAT9_ARATH Glycerol-3-phosphate acyltransferase 9 OS=Arabidopsis thaliana OX=3702 GN=GPAT9 PE=1 SV=1; tr|A0A2P6PT56|A0A2P6PT…
690	FvH4_6g25490	chrFvb6	-	7.36734e-06	0.00989362	0.05	AT2G41250.1 | Haloacid dehalogenase-like hydrolase (HAD) superfamily protein | Chr2:17200862-17202551 REVERSE LENGTH=290 | 201606; PREDICTED: haloacid dehalogenase-like hydrolase domain-containing protein 3 [Fragaria vesca subsp. vesca]; sp|Q5E9D6|HDHD3_BOVIN Haloacid dehalogenase-like hydrolase domain-containing protein 3 OS=Bos taurus OX=9913 GN=HDHD3 PE=2 SV=1; tr|A0A2P6RTJ3|A0A2P6RTJ3_ROSCH P…
931	FvH4_2g22490	chrFvb2	-	5.45862e-06	0.00920082	-0.064	AT3G54660.1 | glutathione reductase | Chr3:20230356-20233100 REVERSE LENGTH=565 | 201606; PREDICTED: glutathione reductase, chloroplastic [Fragaria vesca subsp. vesca]; sp|P80461|GSHRP_TOBAC Glutathione reductase, chloroplastic (Fragment) OS=Nicotiana tabacum OX=4097 GN=GOR PE=1 SV=1; tr|A0A2P6PVP0|A0A2P6PVP0_ROSCH Glutathione reductase OS=Rosa chinensis OX=74649 GN=RchiOBHm_Chr6g0289441 PE=3 SV=1
988	FvH4_1g20920	chrFvb1	-	4.41299e-05	0.0247299	-0.539	AT4G39870.2 | TLD-domain containing nucleolar protein | Chr4:18502234-18504275 FORWARD LENGTH=394 | 201606; PREDICTED: TLD domain-containing protein 2 [Fragaria vesca subsp. vesca]; sp|A8KBE0|OXR1_XENTR Oxidation resistance protein 1 OS=Xenopus tropicalis OX=8364 GN=oxr1 PE=2 SV=2; tr|A0A2P6RQP6|A0A2P6RQP6_ROSCH Putative TLDc domain-containing protein OS=Rosa chinensis OX=74649 GN=RchiOBHm_Chr2g0…
1181	FvH4_6g08610	chrFvb6	+	1.28218e-05	0.0123548	0.08	AT1G09530.6 | phytochrome interacting factor 3 | Chr1:3077216-3079367 FORWARD LENGTH=524 | 201606; PREDICTED: transcription factor PIF3 isoform X1 [Fragaria vesca subsp. vesca] &gt;gi|764597776|ref|XP_011466209.1| PREDICTED: transcription factor PIF3 isoform X1 [Fragaria vesca subsp. vesca]; sp|O80536|PIF3_ARATH Transcription factor PIF3 OS=Arabidopsis thaliana OX=3702 GN=PIF3 PE=1 SV=1; tr|A0A2P…
1267	FvH4_4g08850	chrFvb4	-	3.65288e-05	0.0247299	0.19	AT1G17890.1 | NAD(P)-binding Rossmann-fold superfamily protein | Chr1:6154478-6155596 REVERSE LENGTH=328 | 201606; PREDICTED: putative GDP-L-fucose synthase 2 [Fragaria vesca subsp. vesca] &gt;gi|764571202|ref|XP_011462644.1| PREDICTED: putative GDP-L-fucose synthase 2 [Fragaria vesca subsp. vesca]; sp|Q9LMU0|FCL2_ARATH Putative GDP-L-fucose synthase 2 OS=Arabidopsis thaliana OX=3702 GN=GER2 PE=1…
1327	FvH4_5g14230	chrFvb5	+	3.56004e-06	0.00789725	-0.667	AT5G15490.1 | UDP-glucose 6-dehydrogenase family protein | Chr5:5027872-5029314 REVERSE LENGTH=480 | 201606; PREDICTED: UDP-glucose 6-dehydrogenase 5 [Fragaria vesca subsp. vesca] &gt;gi|764583807|ref|XP_011464331.1| PREDICTED: UDP-glucose 6-dehydrogenase 5 [Fragaria vesca subsp. vesca]; sp|Q2QS13|UGDH5_ORYSJ UDP-glucose 6-dehydrogenase 5 OS=Oryza sativa subsp. japonica OX=39947 GN=UGD5 PE=2 SV=1…
1715	FvH4_1g25230	chrFvb1	-	3.43577e-05	0.0247299	-0.542	AT4G34240.1 | aldehyde dehydrogenase 3I1 | Chr4:16389801-16392633 FORWARD LENGTH=550 | 201606; PREDICTED: aldehyde dehydrogenase family 3 member H1-like [Fragaria vesca subsp. vesca]; sp|Q8W033|AL3I1_ARATH Aldehyde dehydrogenase family 3 member I1, chloroplastic OS=Arabidopsis thaliana OX=3702 GN=ALDH3I1 PE=1 SV=2; tr|A0A2P6RSY8|A0A2P6RSY8_ROSCH Aldehyde dehydrogenase OS=Rosa chinensis OX=74649 G…
2097	FvH4_3g36584	chrFvb3	-	4.60996e-05	0.0247299	-0.299	PREDICTED: protein POLYCHOME-like [Fragaria vesca subsp. vesca]
2347	FvH4_6g28470	chrFvb6	+	4.51904e-05	0.0247299	0.204	AT4G31860.1 | Protein phosphatase 2C family protein | Chr4:15406685-15408589 REVERSE LENGTH=357 | 201606; PREDICTED: probable protein phosphatase 2C 60 isoform X2 [Fragaria vesca subsp. vesca]; sp|Q9SZ53|P2C60_ARATH Probable protein phosphatase 2C 60 OS=Arabidopsis thaliana OX=3702 GN=At4g31860 PE=2 SV=1; tr|A0A2P6RVF1|A0A2P6RVF1_ROSCH Uncharacterized protein OS=Rosa chinensis OX=74649 GN=RchiOBH…
2440	FvH4_4g11600	chrFvb4	-	8.14128e-05	0.0333793	0.186	AT3G59300.1 | Pentatricopeptide repeat (PPR) superfamily protein | Chr3:21918667-21921877 FORWARD LENGTH=459 | 201606; PREDICTED: uncharacterized protein At3g49140 isoform X2 [Fragaria vesca subsp. vesca]; sp|Q0WMN5|Y3913_ARATH Uncharacterized protein At3g49140 OS=Arabidopsis thaliana OX=3702 GN=At3g49140 PE=1 SV=2; tr|A0A2P6QV14|A0A2P6QV14_ROSCH Putative FMN-binding split barrel OS=Rosa chinensi…
2575	FvH4_4g07590	chrFvb4	-	6.28991e-05	0.0289145	0.259	AT2G19080.1 | metaxin-like protein | Chr2:8262818-8264746 FORWARD LENGTH=315 | 201606; PREDICTED: LOW QUALITY PROTEIN: mitochondrial outer membrane import complex protein METAXIN [Fragaria vesca subsp. vesca]; sp|O64471|MTX_ARATH Mitochondrial outer membrane import complex protein METAXIN OS=Arabidopsis thaliana OX=3702 GN=MTX1 PE=1 SV=1; tr|A0A2P6QSS3|A0A2P6QSS3_ROSCH Putative thioredoxin-like, …
2637	FvH4_4g13400	chrFvb4	+	0.00012536	0.0463831	-0.079	keratin, type II cytoskeletal 1-like [Rosa chinensis] &gt;gi|1358163949|gb|PRQ38426.1| hypothetical protein RchiOBHm_Chr4g0413771 [Rosa chinensis]; tr|A0A2P6QW84|A0A2P6QW84_ROSCH Uncharacterized protein OS=Rosa chinensis OX=74649 GN=RchiOBHm_Chr4g0413771 PE=4 SV=1
4206	FvH4_6g29320	chrFvb6	-	7.25786e-12	1.10102e-07	0.889	AT1G15690.1 | Inorganic H pyrophosphatase family protein | Chr1:5399115-5402185 FORWARD LENGTH=770 | 201606; PREDICTED: pyrophosphate-energized vacuolar membrane proton pump-like [Fragaria vesca subsp. vesca]; sp|P21616|AVP_VIGRR Pyrophosphate-energized vacuolar membrane proton pump OS=Vigna radiata var. radiata OX=3916 PE=1 SV=4; tr|A0A2P6RVW1|A0A2P6RVW1_ROSCH Putative inorganic diphosphatase OS…
4569	FvH4_6g17520	chrFvb6	-	9.17887e-05	0.036643	-0.578	AT5G03770.1 | KDO transferase A | Chr5:995191-997622 FORWARD LENGTH=447 | 201606; PREDICTED: probable 3-deoxy-D-manno-octulosonic acid transferase, mitochondrial isoform X3 [Fragaria vesca subsp. vesca]; sp|Q8VZA5|KDTA_ARATH Probable 3-deoxy-D-manno-octulosonic acid transferase, mitochondrial OS=Arabidopsis thaliana OX=3702 GN=KDTA PE=2 SV=1; tr|A0A2P6RBE3|A0A2P6RBE3_ROSCH Putative transferase OS…
4917	FvH4_6g07320	chrFvb6	-	2.6499e-06	0.00789725	-0.581	AT4G18930.1 | RNA ligase/cyclic nucleotide phosphodiesterase family protein | Chr4:10370797-10371885 FORWARD LENGTH=181 | 201606; PREDICTED: cyclic phosphodiesterase-like [Fragaria vesca subsp. vesca]; sp|O04147|CPD_ARATH Cyclic phosphodiesterase OS=Arabidopsis thaliana OX=3702 GN=At4g18930 PE=1 SV=1; tr|A0A2P6R7G7|A0A2P6R7G7_ROSCH Putative RNA ligase/cyclic nucleotide phosphodiesterase OS=Rosa c…
6531	FvH4_3g01060	chrFvb3	+	1.30308e-05	0.0123548	-0.344	AT4G22340.1 | cytidinediphosphate diacylglycerol synthase 2 | Chr4:11800150-11802549 REVERSE LENGTH=423 | 201606; PREDICTED: phosphatidate cytidylyltransferase 2 [Fragaria vesca subsp. vesca] &gt;gi|764550252|ref|XP_011460026.1| PREDICTED: phosphatidate cytidylyltransferase 2 [Fragaria vesca subsp. vesca]; sp|O49639|CDS2_ARATH Phosphatidate cytidylyltransferase 2 OS=Arabidopsis thaliana OX=3702 G…
6684	FvH4_3g02650	chrFvb3	-	8.47839e-06	0.00989362	0.536	AT5G15170.1 | tyrosyl-DNA phosphodiesterase-like protein | Chr5:4926300-4929307 REVERSE LENGTH=605 | 201606; PREDICTED: tyrosyl-DNA phosphodiesterase 1 [Fragaria vesca subsp. vesca]; sp|Q8H1D9|TYDP1_ARATH Tyrosyl-DNA phosphodiesterase 1 OS=Arabidopsis thaliana OX=3702 GN=TDP1 PE=1 SV=1; tr|A0A2P6Q2Y8|A0A2P6Q2Y8_ROSCH Putative phosphodiesterase I OS=Rosa chinensis OX=74649 GN=RchiOBHm_Chr5g0003961…
6892	FvH4_2g35730	chrFvb2	-	3.769e-08	0.000285878	-0.581	AT4G28880.4 | casein kinase I-like 3 | Chr4:14251351-14254048 FORWARD LENGTH=415 | 201606; PREDICTED: casein kinase I-like [Fragaria vesca subsp. vesca] &gt;gi|764539450|ref|XP_011458995.1| PREDICTED: casein kinase I-like [Fragaria vesca subsp. vesca] &gt;gi|764539455|ref|XP_011458996.1| PREDICTED: casein kinase I-like [Fragaria vesca subsp. vesca] &gt;gi|764539460|ref|XP_011458997.1| PREDICTED: …
7382	FvH4_4g33520	chrFvb4	+	4.96125e-05	0.0247299	0.584	AT2G01730.1 | cleavage and polyadenylation specificity factor 73 kDa subunit-II | Chr2:320597-323845 FORWARD LENGTH=613 | 201606; PREDICTED: cleavage and polyadenylation specificity factor subunit 3-II [Fragaria vesca subsp. vesca]; sp|Q8GUU3|CPS3B_ARATH Cleavage and polyadenylation specificity factor subunit 3-II OS=Arabidopsis thaliana OX=3702 GN=CPSF73-II PE=1 SV=2; tr|A0A2P6RDM2|A0A2P6RDM2_RO…
7744	FvH4_2g34600	chrFvb2	-	7.28288e-05	0.0308143	-0.08	AT5G44250.1 | peptidase%2C S9A/B/C family%2C catalytic domain protein (Protein of unknown function DUF829%2C transmembrane 53) | Chr5:17823876-17825620 REVERSE LENGTH=403 | 201606; PREDICTED: uncharacterized protein LOC101308247 [Fragaria vesca subsp. vesca]; tr|A0A2P6Q0F3|A0A2P6Q0F3_ROSCH Putative alpha/Beta hydrolase OS=Rosa chinensis OX=74649 GN=RchiOBHm_Chr6g0307701 PE=4 SV=1
8077	FvH4_2g13890	chrFvb2	-	2.7638e-06	0.00789725	-0.667	AT1G43670.1 | Inositol monophosphatase family protein | Chr1:16468184-16470347 FORWARD LENGTH=341 | 201606; PREDICTED: fructose-1,6-bisphosphatase, cytosolic [Fragaria vesca subsp. vesca]; sp|P14766|F16P2_SPIOL Fructose-1,6-bisphosphatase, cytosolic OS=Spinacia oleracea OX=3562 PE=1 SV=2; tr|A8VYM8|A8VYM8_FRAAN Cytosolic fructose-1,6-bisphosphatase OS=Fragaria ananassa OX=3747 PE=2 SV=1
9536	FvH4_5g26330	chrFvb5	+	0.000120522	0.0457079	-0.496	AT1G76520.2 | Auxin efflux carrier family protein | Chr1:28715384-28717289 FORWARD LENGTH=390 | 201606; PREDICTED: uncharacterized transporter YBR287W-like isoform X1 [Fragaria vesca subsp. vesca]; sp|Q9C9K5|PILS3_ARATH Protein PIN-LIKES 3 OS=Arabidopsis thaliana OX=3702 GN=PILS3 PE=2 SV=1; tr|A0A2P6PBX2|A0A2P6PBX2_ROSCH Putative membrane transport protein OS=Rosa chinensis OX=74649 GN=RchiOBHm_C…
9734	FvH4_1g01790	chrFvb1	-	3.64408e-06	0.00789725	0.556	AT2G25620.2 | DNA-binding protein phosphatase 1 | Chr2:10903154-10904978 REVERSE LENGTH=392 | 201606; PREDICTED: probable protein phosphatase 2C 27 [Fragaria vesca subsp. vesca]; sp|Q69QZ0|P2C27_ORYSJ Probable protein phosphatase 2C 27 OS=Oryza sativa subsp. japonica OX=39947 GN=Os02g0799000 PE=2 SV=1; tr|A0A2P6RIH3|A0A2P6RIH3_ROSCH Uncharacterized protein OS=Rosa chinensis OX=74649 GN=RchiOBHm_C…
9945	FvH4_1g26950	chrFvb1	+	5.05356e-05	0.0247299	0.052	AT3G08950.1 | electron transport SCO1/SenC family protein | Chr3:2727285-2729289 FORWARD LENGTH=334 | 201606; PREDICTED: protein SCO1 homolog 1, mitochondrial-like [Fragaria vesca subsp. vesca]; sp|Q8VYP0|SCO11_ARATH Protein SCO1 homolog 1, mitochondrial OS=Arabidopsis thaliana OX=3702 GN=HCC1 PE=2 SV=1; tr|A0A2P6PBV1|A0A2P6PBV1_ROSCH Putative copper chaperone SCO1/SenC, thioredoxin-like protein …
10489	FvH4_1g20570	chrFvb1	+	6.66987e-06	0.00989362	-0.326	AT4G39970.1 | Haloacid dehalogenase-like hydrolase (HAD) superfamily protein | Chr4:18536678-18538429 REVERSE LENGTH=316 | 201606; PREDICTED: haloacid dehalogenase-like hydrolase domain-containing protein At4g39970 [Fragaria vesca subsp. vesca]; sp|Q680K2|GPPL1_ARATH Haloacid dehalogenase-like hydrolase domain-containing protein At4g39970 OS=Arabidopsis thaliana OX=3702 GN=At4g39970 PE=2 SV=1; tr…
10717	FvH4_5g00690	chrFvb5	-	1.6637e-05	0.0148461	0.063	AT1G62850.3 | Class I peptide chain release factor | Chr1:23272608-23274211 REVERSE LENGTH=236 | 201606; PREDICTED: peptidyl-tRNA hydrolase ICT1, mitochondrial [Fragaria vesca subsp. vesca]; sp|B5XAM2|ICT1_SALSA Peptidyl-tRNA hydrolase ICT1, mitochondrial OS=Salmo salar OX=8030 GN=mrpl58 PE=2 SV=1; tr|A0A2P6P7Y3|A0A2P6P7Y3_ROSCH Putative aminoacyl-tRNA hydrolase OS=Rosa chinensis OX=74649 GN=Rchi…
10828	FvH4_1g09360	chrFvb1	-	3.88734e-05	0.0247299	0.319	AT3G43190.2 | sucrose synthase 4 | Chr3:15179204-15182577 REVERSE LENGTH=808 | 201606; PREDICTED: sucrose synthase [Fragaria vesca subsp. vesca] &gt;gi|764510759|ref|XP_011461050.1| PREDICTED: sucrose synthase [Fragaria vesca subsp. vesca]; sp|P13708|SUS_SOYBN Sucrose synthase OS=Glycine max OX=3847 GN=SS PE=1 SV=2; tr|A0A2P6RL03|A0A2P6RL03_ROSCH Sucrose synthase OS=Rosa chinensis OX=74649 GN=Rch…
10856	FvH4_4g32920	chrFvb4	-	3.4717e-05	0.0247299	-0.3	AT1G10657.2 | transmembrane protein | Chr1:3530652-3531522 FORWARD LENGTH=101 | 201606; PREDICTED: uncharacterized protein LOC105351163 [Fragaria vesca subsp. vesca]; tr|A0A2P6R3I4|A0A2P6R3I4_ROSCH Putative angiotensin-converting enzyme 2 OS=Rosa chinensis OX=74649 GN=RchiOBHm_Chr4g0441951 PE=4 SV=1
11838	FvH4_3g30960	chrFvb3	-	5.15963e-06	0.00920082	-0.149	AT1G08110.3 | lactoylglutathione lyase family protein / glyoxalase I family protein | Chr1:2535702-2537630 FORWARD LENGTH=185 | 201606; PREDICTED: lactoylglutathione lyase isoform X2 [Fragaria vesca subsp. vesca]; sp|O49818|LGUL_CICAR Lactoylglutathione lyase OS=Cicer arietinum OX=3827 PE=2 SV=1; tr|A0A2P6QGX2|A0A2P6QGX2_ROSCH Lactoylglutathione lyase OS=Rosa chinensis OX=74649 GN=RchiOBHm_Chr5g0…
12092	FvH4_4g11350	chrFvb4	+	8.46491e-06	0.00989362	0.544	AT2G18410.1 | elongator complex protein | Chr2:7990768-7992588 FORWARD LENGTH=374 | 201606; PREDICTED: elongator complex protein 5 [Fragaria vesca subsp. vesca] &gt;gi|764571023|ref|XP_011462619.1| PREDICTED: elongator complex protein 5 [Fragaria vesca subsp. vesca] &gt;gi|764571028|ref|XP_011462620.1| PREDICTED: elongator complex protein 5 [Fragaria vesca subsp. vesca]; sp|F4IQJ2|ELP5_ARATH Elon…
12129	FvH4_1g15670	chrFvb1	+	2.26572e-05	0.018356	-0.463	AT5G66840.2 | SAP domain-containing protein | Chr5:26692922-26695296 REVERSE LENGTH=551 | 201606; PREDICTED: zinc finger CCCH domain-containing protein 62 isoform X3 [Fragaria vesca subsp. vesca]; sp|Q338N2|C3H62_ORYSJ Zinc finger CCCH domain-containing protein 62 OS=Oryza sativa subsp. japonica OX=39947 GN=Os10g0391300 PE=4 SV=2; tr|A0A2P6RNB3|A0A2P6RNB3_ROSCH Putative transcription regulator SA…
12464	FvH4_2g09930	chrFvb2	+	2.29904e-05	0.018356	0.348
12836	FvH4_7g22001	chrFvb7	+	2.20876e-07	0.0011169	0.549	AT3G12590.1 | hypothetical protein | Chr3:3996473-4003657 REVERSE LENGTH=1184 | 201606; PREDICTED: uncharacterized protein LOC101291377 [Fragaria vesca subsp. vesca]; tr|A0A2P6SK86|A0A2P6SK86_ROSCH Uncharacterized protein OS=Rosa chinensis OX=74649 GN=RchiOBHm_Chr1g0366301 PE=4 SV=1
13293	FvH4_3g36584	chrFvb3	-	6.75608e-05	0.030144	-0.234	PREDICTED: protein POLYCHOME-like [Fragaria vesca subsp. vesca]
14742	FvH4_6g00250	chrFvb6	+	4.53205e-05	0.0247299	0.047	AT3G03340.2 | LUC7 related protein | Chr3:786205-789762 FORWARD LENGTH=480 | 201606; PREDICTED: putative RNA-binding protein Luc7-like 2 isoform X1 [Fragaria vesca subsp. vesca]; sp|Q54XQ8|LUC7L_DICDI Luc7-like protein OS=Dictyostelium discoideum OX=44689 GN=crop PE=3 SV=1; tr|A0A2P6R515|A0A2P6R515_ROSCH Uncharacterized protein OS=Rosa chinensis OX=74649 GN=RchiOBHm_Chr3g0447621 PE=4 SV=1
14956	FvH4_6g31810	chrFvb6	+	4.98275e-05	0.0247299	-0.479	AT5G11240.1 | transducin family protein / WD-40 repeat family protein | Chr5:3582949-3586782 FORWARD LENGTH=615 | 201606; PREDICTED: WD repeat-containing protein 43 [Fragaria vesca subsp. vesca]; sp|Q6ZQL4|WDR43_MOUSE WD repeat-containing protein 43 OS=Mus musculus OX=10090 GN=Wdr43 PE=2 SV=2; tr|A0A2P6QYU4|A0A2P6QYU4_ROSCH Putative transcription factor WD40-like family OS=Rosa chinensis OX=74649…
14964	FvH4_3g11630	chrFvb3	+	0.000106997	0.0416191	0.126	AT5G55810.1 | nicotinate/nicotinamide mononucleotide adenyltransferase | Chr5:22584229-22586239 REVERSE LENGTH=238 | 201606; PREDICTED: nicotinamide mononucleotide adenylyltransferase [Fragaria vesca subsp. vesca] &gt;gi|764553843|ref|XP_011460441.1| PREDICTED: nicotinamide mononucleotide adenylyltransferase [Fragaria vesca subsp. vesca] &gt;gi|764553847|ref|XP_011460442.1| PREDICTED: nicotinamid…
15272	FvH4_4g14310	chrFvb4	-	4.02234e-05	0.0247299	0.48	AT4G33950.2 | Protein kinase superfamily protein | Chr4:16272364-16274516 FORWARD LENGTH=345 | 201606; serine/threonine-protein kinase SAPK2-like isoform X2 [Rosa chinensis]; sp|A9TF79|SRK2A_PHYPA Serine/threonine-protein kinase SRK2A OS=Physcomitrella patens subsp. patens OX=3218 GN=SRK2A PE=1 SV=1; tr|A0A075WKA0|A0A075WKA0_FRAAN Sucrose nonfermenting 1-related protein kinase 2.9 OS=Fragaria ana…
16032	FvH4_4g32570	chrFvb4	+	6.2073e-05	0.0289145	0.174	AT2G01460.3 | P-loop containing nucleoside triphosphate hydrolases superfamily protein | Chr2:206136-211765 FORWARD LENGTH=949 | 201606; PREDICTED: uncharacterized protein LOC101301480 isoform X2 [Fragaria vesca subsp. vesca]; sp|Q54R62|UCKC_DICDI Uridine-cytidine kinase C OS=Dictyostelium discoideum OX=44689 GN=udkC PE=3 SV=1; tr|A0A2P6R3H8|A0A2P6R3H8_ROSCH Putative uridine kinase OS=Rosa chinen…

## Sheet: Sheet3
Sheet name	Sheet3
Description	Genes with A5SS in sexual reproduction of IT4
Table showing geneID, chromosome, strand, P valuem, FDR, inclusive level difference, and annotation of Genes with A5SS event.
ID	GeneID	chr	strand	PValue	FDR	IncLevelDifference	Annotation
258	FvH4_6g32830	chrFvb6	-	7.57973e-06	0.0115094	-0.07	AT1G51760.1 | peptidase M20/M25/M40 family protein | Chr1:19199562-19201424 FORWARD LENGTH=440 | 201606; PREDICTED: IAA-amino acid hydrolase ILR1-like 4 [Fragaria vesca subsp. vesca]; sp|O04373|ILL4_ARATH IAA-amino acid hydrolase ILR1-like 4 OS=Arabidopsis thaliana OX=3702 GN=ILL4 PE=1 SV=2; tr|A0A2P6RXT1|A0A2P6RXT1_ROSCH Putative peptidase M20 OS=Rosa chinensis OX=74649 GN=RchiOBHm_Chr2g0142041 …
259	FvH4_6g32830	chrFvb6	-	6.71782e-05	0.0423035	-0.059	AT1G51760.1 | peptidase M20/M25/M40 family protein | Chr1:19199562-19201424 FORWARD LENGTH=440 | 201606; PREDICTED: IAA-amino acid hydrolase ILR1-like 4 [Fragaria vesca subsp. vesca]; sp|O04373|ILL4_ARATH IAA-amino acid hydrolase ILR1-like 4 OS=Arabidopsis thaliana OX=3702 GN=ILL4 PE=1 SV=2; tr|A0A2P6RXT1|A0A2P6RXT1_ROSCH Putative peptidase M20 OS=Rosa chinensis OX=74649 GN=RchiOBHm_Chr2g0142041 …
269	FvH4_6g31460	chrFvb6	+	7.01033e-05	0.0423035	-0.158	AT3G16060.1 | ATP binding microtubule motor family protein | Chr3:5447503-5451196 FORWARD LENGTH=684 | 201606; PREDICTED: kinesin-13A [Fragaria vesca subsp. vesca]; sp|Q940Y8|KN13B_ARATH Kinesin-like protein KIN-13B OS=Arabidopsis thaliana OX=3702 GN=KIN13B PE=1 SV=1; tr|A0A2P6RWV0|A0A2P6RWV0_ROSCH Kinesin-like protein OS=Rosa chinensis OX=74649 GN=RchiOBHm_Chr2g0138271 PE=3 SV=1
847	FvH4_7g00350	chrFvb7	+	2.92676e-05	0.0249982	0.826	AT5G18790.1 | Ribosomal protein L33 family protein | Chr5:6266324-6266500 REVERSE LENGTH=58 | 201606; PREDICTED: probable 39S ribosomal protein L33, mitochondrial [Fragaria vesca subsp. vesca]; sp|Q54YX7|RM33_DICDI Probable 39S ribosomal protein L33, mitochondrial OS=Dictyostelium discoideum OX=44689 GN=mrpl33 PE=3 SV=1; tr|A0A2P6PCB2|A0A2P6PCB2_ROSCH Putative ribosomal protein L33 OS=Rosa chinen…
1304	FvH4_2g16620	chrFvb2	+	3.04756e-06	0.00756327	-0.249	AT4G38280.1 | integral membrane hemolysin-III-like protein | Chr4:17942034-17942864 FORWARD LENGTH=170 | 201606; PREDICTED: uncharacterized protein LOC101310088 [Fragaria vesca subsp. vesca]; tr|A0A2P6PTA9|A0A2P6PTA9_ROSCH Uncharacterized protein OS=Rosa chinensis OX=74649 GN=RchiOBHm_Chr6g0280681 PE=4 SV=1
1360	FvH4_5g06320	chrFvb5	+	5.45059e-06	0.00931097	-0.257	AT4G24710.1 | pachytene checkpoint-like protein | Chr4:12745752-12748971 REVERSE LENGTH=467 | 201606; PREDICTED: pachytene checkpoint protein 2 homolog isoform X1 [Fragaria vesca subsp. vesca]; sp|Q8H1F9|PCH2_ARATH Pachytene checkpoint protein 2 homolog OS=Arabidopsis thaliana OX=3702 GN=PCH2 PE=2 SV=1; tr|A0A2P6P5K2|A0A2P6P5K2_ROSCH Putative ClpA/B family, ATPase, AAA-type, P-loop containing nuc…
1561	FvH4_3g14050	chrFvb3	-	7.11972e-05	0.0423035	-0.131	AT1G79430.2 | Homeodomain-like superfamily protein | Chr1:29877521-29879135 REVERSE LENGTH=358 | 201606; PREDICTED: myb family transcription factor APL isoform X2 [Fragaria vesca subsp. vesca]; sp|Q9SAK5|APL_ARATH Myb family transcription factor APL OS=Arabidopsis thaliana OX=3702 GN=APL PE=1 SV=2; tr|A0A2P6Q820|A0A2P6Q820_ROSCH Putative transcription factor MYB-HB-like family OS=Rosa chinensis O…
1898	FvH4_2g07800	chrFvb2	-	3.87406e-06	0.00756327	-0.634	PREDICTED: uncharacterized protein LOC101305534 [Fragaria vesca subsp. vesca] &gt;gi|764523876|ref|XP_011457766.1| PREDICTED: uncharacterized protein LOC101305534 [Fragaria vesca subsp. vesca] &gt;gi|764523887|ref|XP_011457767.1| PREDICTED: uncharacterized protein LOC101305534 [Fragaria vesca subsp. vesca] &gt;gi|764523892|ref|XP_011457768.1| PREDICTED: uncharacterized protein LOC101305534 [Fraga…
2293	FvH4_5g33370	chrFvb5	+	3.65426e-05	0.027744	0.536	AT1G71440.1 | tubulin folding cofactor E / Pfifferling (PFI) | Chr1:26921271-26924373 REVERSE LENGTH=531 | 201606; PREDICTED: tubulin-folding cofactor E [Fragaria vesca subsp. vesca] &gt;gi|764587443|ref|XP_011464782.1| PREDICTED: tubulin-folding cofactor E [Fragaria vesca subsp. vesca]; sp|Q8GRL7|TBCE_ARATH Tubulin-folding cofactor E OS=Arabidopsis thaliana OX=3702 GN=TFCE PE=2 SV=1; tr|A0A2P6PF…
2447	FvH4_4g14130	chrFvb4	+	1.35935e-05	0.0142899	-0.474	ATMG00750.1 | GAG/POL/ENV polyprotein | ChrM:220830-221189 FORWARD LENGTH=119 | 201606; sp|Q7LHG5|YI31B_YEAST Transposon Ty3-I Gag-Pol polyprotein OS=Saccharomyces cerevisiae (strain ATCC 204508 / S288c) OX=559292 GN=TY3B-I PE=3 SV=2; tr|A0A2N9FGT8|A0A2N9FGT8_FAGSY Uncharacterized protein OS=Fagus sylvatica OX=28930 GN=FSB_LOCUS14304 PE=4 SV=1; uncharacterized protein LOC109950300 [Prunus persica]
2683	FvH4_4g31230	chrFvb4	+	8.82591e-05	0.0463903	-0.224	AT1G69580.1 | Homeodomain-like superfamily protein | Chr1:26172127-26173612 FORWARD LENGTH=336 | 201606; PREDICTED: uncharacterized protein LOC101303116 isoform X1 [Fragaria vesca subsp. vesca]; sp|F4I274|PHL8_ARATH Myb family transcription factor PHL8 OS=Arabidopsis thaliana OX=3702 GN=PHL8 PE=2 SV=1; tr|A0A2P6R2W1|A0A2P6R2W1_ROSCH Putative sterol 14-alpha-demethylase transcription factor MYB-HB…
2844	FvH4_7g26120	chrFvb7	+	2.4332e-05	0.0230012	-0.165	AT2G40780.1 | Nucleic acid-binding%2C OB-fold-like protein | Chr2:17021875-17022748 FORWARD LENGTH=171 | 201606; PREDICTED: probable RNA-binding protein EIF1AD [Fragaria vesca subsp. vesca]; sp|Q7SY07|EIF1A_DANRE Probable RNA-binding protein EIF1AD OS=Danio rerio OX=7955 GN=eif1ad PE=2 SV=1; tr|A0A2P6SLW9|A0A2P6SLW9_ROSCH Putative translation initiation factor 1A (eIF-1A), RNA-binding domain, S1,…
3697	FvH4_7g16470	chrFvb7	-	5.73747e-10	3.92041e-06	0.602	AT3G61780.1 | embryo defective 1703 | Chr3:22867814-22871462 REVERSE LENGTH=1121 | 201606; PREDICTED: uncharacterized protein LOC101313638 [Fragaria vesca subsp. vesca]; tr|A0A2P6SIH4|A0A2P6SIH4_ROSCH Uncharacterized protein OS=Rosa chinensis OX=74649 GN=RchiOBHm_Chr1g0359591 PE=4 SV=1
4872	FvH4_6g32520	chrFvb6	-	8.71434e-06	0.011909	-0.298	PREDICTED: uncharacterized protein LOC101301697 isoform X1 [Fragaria vesca subsp. vesca]
5003	FvH4_5g35210	chrFvb5	-	2.52464e-05	0.0230012	0.497	AT3G11330.1 | plant intracellular ras group-related LRR 9 | Chr3:3552330-3554695 REVERSE LENGTH=499 | 201606; PREDICTED: plant intracellular Ras-group-related LRR protein 9-like [Fragaria vesca subsp. vesca]; sp|Q8VYG9|PIRL9_ARATH Plant intracellular Ras-group-related LRR protein 9 OS=Arabidopsis thaliana OX=3702 GN=PIRL9 PE=2 SV=1; tr|A0A2P6PGY1|A0A2P6PGY1_ROSCH Putative leucine-rich repeat doma…
5973	FvH4_3g03790	chrFvb3	-	2.77469e-07	0.00122265	0.139	AT4G05090.1 | Inositol monophosphatase family protein | Chr4:2609244-2611627 FORWARD LENGTH=397 | 201606; PREDICTED: putative PAP-specific phosphatase, mitochondrial [Fragaria vesca subsp. vesca]; sp|Q9M0Y6|DPNPM_ARATH Putative PAP-specific phosphatase, mitochondrial OS=Arabidopsis thaliana OX=3702 GN=At4g05090 PE=2 SV=1; tr|A0A2P6Q3J7|A0A2P6Q3J7_ROSCH Putative phosphoric monoester hydrolase OS=R…
6065	FvH4_3g04320	chrFvb3	-	3.50292e-06	0.00756327	0.165	AT4G21580.1 | oxidoreductase%2C zinc-binding dehydrogenase family protein | Chr4:11475822-11477514 FORWARD LENGTH=325 | 201606; PREDICTED: quinone oxidoreductase PIG3-like isoform X1 [Fragaria vesca subsp. vesca]; sp|Q53FA7|QORX_HUMAN Quinone oxidoreductase PIG3 OS=Homo sapiens OX=9606 GN=TP53I3 PE=1 SV=2; tr|A0A2P6Q3M3|A0A2P6Q3M3_ROSCH Putative NADPH:quinone reductase OS=Rosa chinensis OX=74649 …
7174	FvH4_6g54490	chrFvb6	+	3.40514e-05	0.0273734	-0.228	AT1G12930.1 | ARM repeat superfamily protein | Chr1:4398588-4405495 REVERSE LENGTH=1005 | 201606; PREDICTED: importin-13 [Fragaria vesca subsp. vesca]; sp|Q8GUL2|MOS14_ARATH Transportin MOS14 OS=Arabidopsis thaliana OX=3702 GN=MOS14 PE=1 SV=1; tr|A0A2P6S6S8|A0A2P6S6S8_ROSCH Putative exportin-1/Importin-beta OS=Rosa chinensis OX=74649 GN=RchiOBHm_Chr2g0176781 PE=4 SV=1
7826	FvH4_3g33540	chrFvb3	+	9.61876e-06	0.01195	0.403	AT5G14610.6 | DEAD box RNA helicase family protein | Chr5:4711271-4714713 FORWARD LENGTH=644 | 201606; PREDICTED: DEAD-box ATP-dependent RNA helicase 14-like [Fragaria vesca subsp. vesca]; sp|Q9LYJ9|RH46_ARATH DEAD-box ATP-dependent RNA helicase 46 OS=Arabidopsis thaliana OX=3702 GN=RH46 PE=2 SV=2; tr|A0A2P6S5M1|A0A2P6S5M1_ROSCH Putative RNA helicase OS=Rosa chinensis OX=74649 GN=RchiOBHm_Chr2g01…
10696	FvH4_2g04510	chrFvb2	+	4.45961e-05	0.0314709	0.162	AT4G22670.1 | HSP70-interacting protein 1 | Chr4:11918236-11920671 FORWARD LENGTH=441 | 201606; PREDICTED: FAM10 family protein At4g22670-like [Fragaria vesca subsp. vesca] &gt;gi|764525374|ref|XP_011457891.1| PREDICTED: FAM10 family protein At4g22670-like [Fragaria vesca subsp. vesca]; sp|Q93YR3|F10AL_ARATH FAM10 family protein At4g22670 OS=Arabidopsis thaliana OX=3702 GN=At4g22670 PE=1 SV=1; tr…
11831	FvH4_7g22001	chrFvb7	+	1.19523e-05	0.0136117	0.537	AT3G12590.1 | hypothetical protein | Chr3:3996473-4003657 REVERSE LENGTH=1184 | 201606; PREDICTED: uncharacterized protein LOC101291377 [Fragaria vesca subsp. vesca]; tr|A0A2P6SK86|A0A2P6SK86_ROSCH Uncharacterized protein OS=Rosa chinensis OX=74649 GN=RchiOBHm_Chr1g0366301 PE=4 SV=1
11855	FvH4_4g27661	chrFvb4	+	3.57867e-07	0.00122265	-0.829	AT3G25805.1 | transmembrane protein | Chr3:9426354-9428169 REVERSE LENGTH=335 | 201606; PREDICTED: uncharacterized protein LOC101308762 [Fragaria vesca subsp. vesca]; tr|A0A2P6R1T3|A0A2P6R1T3_ROSCH Uncharacterized protein OS=Rosa chinensis OX=74649 GN=RchiOBHm_Chr4g0435511 PE=4 SV=1
12157	FvH4_5g00990	chrFvb5	+	4.60572e-05	0.0314709	-0.128	AT4G22860.1 | Cell cycle regulated microtubule associated protein | Chr4:11997735-12001281 FORWARD LENGTH=509 | 201606; PREDICTED: protein TPX2-like isoform X2 [Fragaria vesca subsp. vesca]; sp|F4I2H7|TPX2_ARATH Protein TPX2 OS=Arabidopsis thaliana OX=3702 GN=TPX2 PE=1 SV=1; tr|A0A2P6P7M9|A0A2P6P7M9_ROSCH Putative TPX2 central domain-containing protein OS=Rosa chinensis OX=74649 GN=RchiOBHm_Chr7g…
14819	FvH4_4g35941	chrFvb4	+	8.084e-05	0.0441904	-0.24	AT2G02040.1 | peptide transporter 2 | Chr2:487542-489707 FORWARD LENGTH=585 | 201606; PREDICTED: protein NRT1/ PTR FAMILY 8.3-like [Fragaria vesca subsp. vesca]; sp|P46032|PTR2_ARATH Protein NRT1/ PTR FAMILY 8.3 OS=Arabidopsis thaliana OX=3702 GN=NPF8.3 PE=1 SV=1; tr|A0A2P6R4E7|A0A2P6R4E7_ROSCH Putative proton-dependent oligopeptide transporter family, major facilitator superfamily OS=Rosa chinen…
14941	FvH4_1g01360	chrFvb1	-	7.62507e-05	0.0434184	-0.499	AT5G58200.2 | Calcineurin-like metallo-phosphoesterase superfamily protein | Chr5:23549605-23551972 FORWARD LENGTH=309 | 201606; PREDICTED: uncharacterized protein LOC101305872 isoform X1 [Fragaria vesca subsp. vesca]; tr|A0A2P6RIB8|A0A2P6RIB8_ROSCH Uncharacterized protein OS=Rosa chinensis OX=74649 GN=RchiOBHm_Chr2g0086151 PE=4 SV=1
15107	FvH4_7g04260	chrFvb7	+	5.84959e-11	7.99405e-07	0.747	PREDICTED: uncharacterized protein LOC101305115 [Fragaria vesca subsp. vesca]; sp|P50846|ALKH_BACSU KHG/KDPG aldolase OS=Bacillus subtilis (strain 168) OX=224308 GN=kdgA PE=2 SV=1; tr|A0A2P6SAU6|A0A2P6SAU6_ROSCH Putative 4-hydroxy-2-oxoglutarate aldolase OS=Rosa chinensis OX=74649 GN=RchiOBHm_Chr1g0328821 PE=4 SV=1

## Sheet: Sheet4
Sheet name	Sheet4
Description	Genes with A5SS in sexual reproduction of NOR2
Table showing geneID, chromosome, strand, P valuem, FDR, inclusive level difference, and annotation of Genes with A5SS event.
ID	GeneID	chr	strand	PValue	FDR	IncLevelDifference	Annotation
617	FvH4_5g21310	chrFvb5	+	7.69916e-05	0.0446519	0.214	AT4G18010.1 | myo-inositol polyphosphate 5-phosphatase 2 | Chr4:9991194-9994099 REVERSE LENGTH=646 | 201606; PREDICTED: type I inositol 1,4,5-trisphosphate 5-phosphatase 2 isoform X1 [Fragaria vesca subsp. vesca]; sp|Q9FUR2|IP5P2_ARATH Type I inositol polyphosphate 5-phosphatase 2 OS=Arabidopsis thaliana OX=3702 GN=IP5P2 PE=1 SV=2; tr|A0A2P6P9R9|A0A2P6P9R9_ROSCH Putative inositol-polyphosphate 5-…
896	FvH4_4g00330	chrFvb4	+	3.13956e-06	0.00728325	0.552	AT1G04730.1 | P-loop containing nucleoside triphosphate hydrolases superfamily protein | Chr1:1325385-1331086 REVERSE LENGTH=943 | 201606; PREDICTED: chromosome transmission fidelity protein 18 homolog isoform X2 [Fragaria vesca subsp. vesca]; sp|Q6NU40|CTF18_XENLA Chromosome transmission fidelity protein 18 homolog OS=Xenopus laevis OX=8355 GN=chtf18 PE=2 SV=1; tr|A0A2P6QNW1|A0A2P6QNW1_ROSCH Put…
934	FvH4_3g41530	chrFvb3	+	4.23799e-05	0.0346992	-0.203	AT5G56240.1 | hapless protein | Chr5:22760088-22763539 REVERSE LENGTH=986 | 201606; PREDICTED: uncharacterized protein LOC101314170 [Fragaria vesca subsp. vesca] &gt;gi|764563032|ref|XP_011461542.1| PREDICTED: uncharacterized protein LOC101314170 [Fragaria vesca subsp. vesca] &gt;gi|764563035|ref|XP_011461543.1| PREDICTED: uncharacterized protein LOC101314170 [Fragaria vesca subsp. vesca] &gt;gi|…
1241	FvH4_5g33760	chrFvb5	+	3.55409e-05	0.0309783	0.048	AT1G58290.1 | Glutamyl-tRNA reductase family protein | Chr1:21624028-21626051 REVERSE LENGTH=543 | 201606; PREDICTED: glutamyl-tRNA reductase 1, chloroplastic [Fragaria vesca subsp. vesca]; sp|P93111|HEM11_CUCSA Glutamyl-tRNA reductase 1, chloroplastic OS=Cucumis sativus OX=3659 GN=HEMA1 PE=2 SV=1; tr|A0A2P6PG42|A0A2P6PG42_ROSCH Glutamyl-tRNA reductase OS=Rosa chinensis OX=74649 GN=RchiOBHm_Chr7g…
1747	FvH4_2g11440	chrFvb2	+	7.8821e-06	0.0109711	0.42	AT4G21300.1 | Tetratricopeptide repeat (TPR)-like superfamily protein | Chr4:11336479-11339052 FORWARD LENGTH=857 | 201606; PREDICTED: pentatricopeptide repeat-containing protein At4g21300 [Fragaria vesca subsp. vesca] &gt;gi|764531450|ref|XP_011458384.1| PREDICTED: pentatricopeptide repeat-containing protein At4g21300 [Fragaria vesca subsp. vesca] &gt;gi|764531454|ref|XP_004290399.2| PREDICTED: …
1784	FvH4_6g23630	chrFvb6	+	7.19627e-05	0.0446519	0.075	AT1G01170.2 | ozone-responsive stress-like protein (DUF1138) | Chr1:74105-74443 REVERSE LENGTH=83 | 201606; PREDICTED: uncharacterized protein LOC101298149 [Fragaria vesca subsp. vesca] &gt;gi|470137264|ref|XP_004304389.1| PREDICTED: uncharacterized protein LOC101298149 [Fragaria vesca subsp. vesca]; tr|A0A2P6RE37|A0A2P6RE37_ROSCH Uncharacterized protein OS=Rosa chinensis OX=74649 GN=RchiOBHm_Chr…
1907	FvH4_1g25620	chrFvb1	-	6.46864e-06	0.0106641	0.425	AT5G39600.1 | 39S ribosomal protein | Chr5:15854188-15854771 REVERSE LENGTH=127 | 201606; PREDICTED: uncharacterized protein LOC101312095 isoform X1 [Fragaria vesca subsp. vesca]; tr|A0A2P6PZ29|A0A2P6PZ29_ROSCH Putative ribosomal protein L53 OS=Rosa chinensis OX=74649 GN=RchiOBHm_Chr6g0302491 PE=4 SV=1
3217	FvH4_7g06810	chrFvb7	-	4.48765e-07	0.00208212	0.058	AT5G46800.3 | Mitochondrial substrate carrier family protein | Chr5:18988779-18989810 REVERSE LENGTH=300 | 201606; PREDICTED: mitochondrial carnitine/acylcarnitine carrier-like protein [Fragaria vesca subsp. vesca] &gt;gi|764629186|ref|XP_011469405.1| PREDICTED: mitochondrial carnitine/acylcarnitine carrier-like protein [Fragaria vesca subsp. vesca]; sp|Q93XM7|MCAT_ARATH Mitochondrial carnitine/a…
4194	FvH4_7g16200	chrFvb7	-	1.4881e-05	0.0172607	0.472	AT4G01040.1 | Glycosyl hydrolase superfamily protein | Chr4:453383-455407 FORWARD LENGTH=430 | 201606; PREDICTED: chitinase domain-containing protein 1 [Fragaria vesca subsp. vesca]; sp|Q66IL0|CHID1_XENTR Chitinase domain-containing protein 1 OS=Xenopus tropicalis OX=8364 GN=chid1 PE=2 SV=1; tr|A0A2P6SID0|A0A2P6SID0_ROSCH Putative chitinase II, glycoside hydrolase superfamily OS=Rosa chinensis OX…
4271	FvH4_6g28061	chrFvb6	-	6.88147e-07	0.00239458	-0.778	PREDICTED: putative disease resistance protein RGA4 [Fragaria vesca subsp. vesca]; tr|A0A2P6RUX8|A0A2P6RUX8_ROSCH Putative P-loop containing nucleoside triphosphate hydrolase, leucine-rich repeat domain, L OS=Rosa chinensis OX=74649 GN=RchiOBHm_Chr2g0130951 PE=3 SV=1
4403	FvH4_6g16750	chrFvb6	-	1.96431e-05	0.0195295	-0.171	AT5G22920.1 | CHY-type/CTCHY-type/RING-type Zinc finger protein | Chr5:7665143-7667031 FORWARD LENGTH=291 | 201606; PREDICTED: RING finger and CHY zinc finger domain-containing protein 1 [Fragaria vesca subsp. vesca]; sp|Q9FFB6|ZFP34_ARATH E3 ubiquitin-protein ligase RZFP34 OS=Arabidopsis thaliana OX=3702 GN=RZPF34 PE=1 SV=1; tr|A0A2P6RB52|A0A2P6RB52_ROSCH Putative aminoacyltransferase, E1 ubiqui…
4424	FvH4_6g16270	chrFvb6	-	2.0628e-06	0.00574241	0.523	AT1G56190.2 | Phosphoglycerate kinase family protein | Chr1:21028622-21030454 FORWARD LENGTH=405 | 201606; PREDICTED: phosphoglycerate kinase, cytosolic-like isoform X1 [Fragaria vesca subsp. vesca] &gt;gi|764617245|ref|XP_011468127.1| PREDICTED: phosphoglycerate kinase, cytosolic-like isoform X1 [Fragaria vesca subsp. vesca]; sp|Q31P73|PGK_SYNE7 Phosphoglycerate kinase OS=Synechococcus elongatus…
4620	FvH4_6g09660	chrFvb6	+	1.12545e-05	0.014241	-0.409	AT2G38570.1 | hypothetical protein | Chr2:16136854-16138417 REVERSE LENGTH=328 | 201606; PREDICTED: uncharacterized protein LOC101314001 [Fragaria vesca subsp. vesca]; tr|A0A2P6R8E7|A0A2P6R8E7_ROSCH Uncharacterized protein OS=Rosa chinensis OX=74649 GN=RchiOBHm_Chr3g0460291 PE=4 SV=1
7072	FvH4_2g21290	chrFvb2	+	7.68875e-05	0.0446519	0.117	AT1G08620.3 | Transcription factor jumonji (jmj) family protein / zinc finger (C5HC2 type) family protein | Chr1:2737512-2743370 FORWARD LENGTH=1223 | 201606; PREDICTED: putative lysine-specific demethylase JMJ16 [Fragaria vesca subsp. vesca]; sp|Q53WJ1|JM703_ORYSJ Lysine-specific demethylase JMJ703 OS=Oryza sativa subsp. japonica OX=39947 GN=JMJ703 PE=1 SV=1; tr|A0A2P6PV79|A0A2P6PV79_ROSCH Putat…
8408	FvH4_5g15490	chrFvb5	-	3.74116e-06	0.00743903	-0.667	AT5G62740.1 | SPFH/Band 7/PHB domain-containing membrane-associated protein family | Chr5:25201320-25202535 FORWARD LENGTH=286 | 201606; PREDICTED: hypersensitive-induced response protein 1 [Fragaria vesca subsp. vesca] &gt;gi|764584297|ref|XP_011464387.1| PREDICTED: hypersensitive-induced response protein 1 [Fragaria vesca subsp. vesca] &gt;gi|764584301|ref|XP_011464388.1| PREDICTED: hypersensit…
9643	FvH4_1g16380	chrFvb1	-	3.56099e-05	0.0309783	0.108	AT2G42240.1 | RNA-binding (RRM/RBD/RNP motifs) family protein | Chr2:17596844-17598972 FORWARD LENGTH=292 | 201606; PREDICTED: U1 small nuclear ribonucleoprotein A isoform X2 [Fragaria vesca subsp. vesca]; sp|Q8VC52|RBPS2_MOUSE RNA-binding protein with multiple splicing 2 OS=Mus musculus OX=10090 GN=Rbpms2 PE=1 SV=1; tr|A0A2P6RNM8|A0A2P6RNM8_ROSCH Putative nucleotide-binding alpha-beta plait doma…
10982	FvH4_7g33641	chrFvb7	+	1.88667e-05	0.0195295	-0.336	AT1G50240.3 | kinase family with ARM repeat domain-containing protein | Chr1:18607063-18614094 FORWARD LENGTH=1322 | 201606; PREDICTED: serine/threonine-protein kinase TIO isoform X1 [Fragaria vesca subsp. vesca]; sp|Q2QAV0|TIO_ARATH Serine/threonine-protein kinase TIO OS=Arabidopsis thaliana OX=3702 GN=TIO PE=1 SV=1; tr|A0A314UUQ7|A0A314UUQ7_PRUYE Serine/threonine-protein kinase TIO isoform X1 O…
11529	FvH4_2g25270	chrFvb2	+	5.04367e-05	0.0369489	0.143	AT3G12290.1 | Amino acid dehydrogenase family protein | Chr3:3919591-3921326 FORWARD LENGTH=299 | 201606; PREDICTED: bifunctional protein FolD 2 [Fragaria vesca subsp. vesca] &gt;gi|764535536|ref|XP_011458712.1| PREDICTED: bifunctional protein FolD 2 [Fragaria vesca subsp. vesca] &gt;gi|764535541|ref|XP_011458713.1| PREDICTED: bifunctional protein FolD 2 [Fragaria vesca subsp. vesca]; sp|Q9LHH7|F…
11661	FvH4_2g31460	chrFvb2	-	5.64783e-05	0.0383309	0.073	AT4G33080.2 | AGC (cAMP-dependent%2C cGMP-dependent and protein kinase C) kinase family protein | Chr4:15960146-15964296 FORWARD LENGTH=507 | 201606; PREDICTED: serine/threonine-protein kinase tricorner [Fragaria vesca subsp. vesca]; sp|Q9NBK5|TRC_DROME Serine/threonine-protein kinase tricorner OS=Drosophila melanogaster OX=7227 GN=trc PE=1 SV=1; tr|A0A2P6Q1I8|A0A2P6Q1I8_ROSCH Non-specific serine…
11716	FvH4_3g15600	chrFvb3	+	4.97672e-05	0.0369489	0.553	AT1G16540.1 | molybdenum cofactor sulfurase (LOS5) (ABA3) | Chr1:5659465-5665201 FORWARD LENGTH=819 | 201606; PREDICTED: molybdenum cofactor sulfurase isoform X1 [Fragaria vesca subsp. vesca]; sp|Q8LGM7|MOCOS_SOLLC Molybdenum cofactor sulfurase OS=Solanum lycopersicum OX=4081 GN=FLACCA PE=2 SV=1; tr|A0A2P6Q8S3|A0A2P6Q8S3_ROSCH Molybdenum cofactor sulfurase OS=Rosa chinensis OX=74649 GN=RchiOBHm_C…
12089	FvH4_6g09090	chrFvb6	-	6.89541e-06	0.0106641	0.436	AT5G01010.1 | retinal-binding protein | Chr5:1388-4924 REVERSE LENGTH=438 | 201606; PREDICTED: uncharacterized protein LOC101292427 [Fragaria vesca subsp. vesca]; tr|A0A2P6R827|A0A2P6R827_ROSCH Putative GOLD domain-containing protein OS=Rosa chinensis OX=74649 GN=RchiOBHm_Chr3g0459311 PE=4 SV=1
13615	FvH4_4g03890	chrFvb4	-	8.12855e-05	0.0452565	0.135	AT3G23360.1 | Protein phosphatase 2C family protein | Chr3:8355257-8356381 REVERSE LENGTH=260 | 201606; PREDICTED: putative protein phosphatase 2C-like protein 44 isoform X1 [Fragaria vesca subsp. vesca]; sp|Q9LW60|P2C44_ARATH Putative protein phosphatase 2C-like protein 44 OS=Arabidopsis thaliana OX=3702 GN=At3g23360 PE=5 SV=1; tr|A0A2P6QR35|A0A2P6QR35_ROSCH Uncharacterized protein OS=Rosa chine…
13955	FvH4_4g11450	chrFvb4	+	6.949e-08	0.000967231	0.48	AT1G26665.1 | Mediator complex%2C subunit Med10 | Chr1:9214510-9215426 FORWARD LENGTH=189 | 201606; PREDICTED: mediator of RNA polymerase II transcription subunit 10b isoform X1 [Fragaria vesca subsp. vesca]; sp|F4HPA7|MD10B_ARATH Mediator of RNA polymerase II transcription subunit 10b OS=Arabidopsis thaliana OX=3702 GN=MED10B PE=1 SV=1; tr|A0A2P6SBV7|A0A2P6SBV7_ROSCH Mediator of RNA polymerase I…
14432	FvH4_3g42241	chrFvb3	+	3.96561e-07	0.00208212	0.549	AT3G13225.2 | WW domain-containing protein | Chr3:4258928-4262853 REVERSE LENGTH=892 | 201606; PREDICTED: formin-binding protein 4 isoform X1 [Fragaria vesca subsp. vesca]; tr|A0A2P6QLI7|A0A2P6QLI7_ROSCH Putative WW domain-containing protein OS=Rosa chinensis OX=74649 GN=RchiOBHm_Chr5g0075571 PE=4 SV=1
15237	FvH4_5g09050	chrFvb5	-	5.7831e-05	0.0383309	-0.081	AT5G50870.1 | ubiquitin-conjugating enzyme 27 | Chr5:20699626-20700998 REVERSE LENGTH=192 | 201606; PREDICTED: ubiquitin-conjugating enzyme E2 27 [Fragaria vesca subsp. vesca]; sp|Q9FI61|UBC27_ARATH Ubiquitin-conjugating enzyme E2 27 OS=Arabidopsis thaliana OX=3702 GN=UBC27 PE=2 SV=1; tr|A0A2P6P4N5|A0A2P6P4N5_ROSCH Putative aminoacyltransferase, E1 ubiquitin-activating enzyme OS=Rosa chinensis OX…
