# Supplementary material for: Major transcriptomic differences are induced by warmer temperature conditions experienced during asexual and sexual reproduction in Fragaria vesca ecotypes
Source: Front Plant Sci. 2023 Jul 14;14:1213311. doi: 10.3389/fpls.2023.1213311 (PMC10379642; doi:10.3389/fpls.2023.1213311)
Supplement: Supplementary file 1 [file DataSheet_1.zip › DATASHEET1/Table S9.xlsx]

## Sheet: Descriptions
Table S9: A3SS events in asexual reproduction
Table showing genes A3SS events of asexual reproduction
Sheet name	Sheet1
Description	Genes with A3SS events in Asexual reproduction of ES12
Column A	ID
Column B	GeneID
Column C	chr
Column D	strand
Column E	PValue
Column F	FDR
Column G	IncLevelDifference
Column H	Annotation
Sheet name	Sheet2
Description	Genes with A3SS events in Asexual reproduction of ICE2
Column A	ID
Column B	GeneID
Column C	chr
Column D	strand
Column E	PValue
Column F	FDR
Column G	IncLevelDifference
Column H	Annotation
Sheet name	Sheet3
Description	Genes with A3SS events in Asexual reproduction of IT4
Column A	ID
Column B	GeneID
Column C	chr
Column D	strand
Column E	PValue
Column F	FDR
Column G	IncLevelDifference
Column H	Annotation
Sheet name	Sheet4
Description	Genes with A3SS events in Asexual reproduction of NOR2
Column A	ID
Column B	GeneID
Column C	chr
Column D	strand
Column E	PValue
Column F	FDR
Column G	IncLevelDifference
Column H	Annotation

## Sheet: Sheet1
Sheet name	Sheet1
Description	Genes with A3SS in Asexual reproduction of ES12
Table showing geneID, chromosome, strand, P valuem, FDR, inclusive level difference, and annotation of Genes with A3SS event.
ID	GeneID	chr	strand	PValue	FDR	IncLevelDifference	Annotation
876	FvH4_5g37470	chrFvb5	+	0	0	0.234	AT5G64200.2 | serine/arginine-rich splicing factor-like protein%2C putative | Chr5:25681849-25683553 REVERSE LENGTH=303 | 201606; PREDICTED: serine/arginine-rich splicing factor SC35-like isoform X2 [Fragaria vesca subsp. vesca]; sp|Q9FMG4|SC35_ARATH Serine/arginine-rich splicing factor SC35 OS=Arabidopsis thaliana OX=3702 GN=SC35 PE=1 SV=1; tr|A0A2P6PHL3|A0A2P6PHL3_ROSCH Putative RNA recognition…
4265	FvH4_4g01120	chrFvb4	+	0	0	-0.299	AT4G14720.1 | TIFY domain/Divergent CCT motif family protein | Chr4:8432452-8434934 REVERSE LENGTH=315 | 201606; PREDICTED: protein TIFY 4B-like isoform X1 [Fragaria vesca subsp. vesca]; sp|Q8GY55|TIF4B_ARATH Protein TIFY 4B OS=Arabidopsis thaliana OX=3702 GN=TIFY4B PE=1 SV=1; tr|A0A2P6QPM9|A0A2P6QPM9_ROSCH Putative transcription factor TIFY family OS=Rosa chinensis OX=74649 GN=RchiOBHm_Chr4g0387…
4421	FvH4_5g07100	chrFvb5	+	0	0	-0.207	AT3G48440.1 | Zinc finger C-x8-C-x5-C-x3-H type family protein | Chr3:17941402-17943576 FORWARD LENGTH=448 | 201606; PREDICTED: zinc finger CCCH domain-containing protein 67 isoform X1 [Fragaria vesca subsp. vesca]; sp|Q9STM4|C3H43_ARATH Zinc finger CCCH domain-containing protein 43 OS=Arabidopsis thaliana OX=3702 GN=At3g48440 PE=2 SV=1; tr|A0A2P6Q6Z7|A0A2P6Q6Z7_ROSCH Putative transcription facto…
4422	FvH4_5g07100	chrFvb5	+	0	0	-0.25	AT3G48440.1 | Zinc finger C-x8-C-x5-C-x3-H type family protein | Chr3:17941402-17943576 FORWARD LENGTH=448 | 201606; PREDICTED: zinc finger CCCH domain-containing protein 67 isoform X1 [Fragaria vesca subsp. vesca]; sp|Q9STM4|C3H43_ARATH Zinc finger CCCH domain-containing protein 43 OS=Arabidopsis thaliana OX=3702 GN=At3g48440 PE=2 SV=1; tr|A0A2P6Q6Z7|A0A2P6Q6Z7_ROSCH Putative transcription facto…
29025	FvH4_4g36861	chrFvb4	+	0	0	-0.422	AT3G18610.2 | nucleolin like 2 | Chr3:6404270-6407822 REVERSE LENGTH=576 | 201606; PREDICTED: nucleolin 1 isoform X3 [Fragaria vesca subsp. vesca]; sp|Q7XTT4|NUCL2_ORYSJ Nucleolin 2 OS=Oryza sativa subsp. japonica OX=39947 GN=Os04g0620700 PE=2 SV=2; tr|A0A2P6R4Q7|A0A2P6R4Q7_ROSCH Putative RNA recognition motif domain, nucleotide-binding alpha-beta plait domain-containing protein OS=Rosa chinensis…
36429	FvH4_4g01120	chrFvb4	+	3.33067e-16	2.08161e-12	-0.436	AT4G14720.1 | TIFY domain/Divergent CCT motif family protein | Chr4:8432452-8434934 REVERSE LENGTH=315 | 201606; PREDICTED: protein TIFY 4B-like isoform X1 [Fragaria vesca subsp. vesca]; sp|Q8GY55|TIF4B_ARATH Protein TIFY 4B OS=Arabidopsis thaliana OX=3702 GN=TIFY4B PE=1 SV=1; tr|A0A2P6QPM9|A0A2P6QPM9_ROSCH Putative transcription factor TIFY family OS=Rosa chinensis OX=74649 GN=RchiOBHm_Chr4g0387…
17408	FvH4_3g36920	chrFvb3	-	3.43059e-14	1.83777e-10	0.129	AT2G39730.1 | rubisco activase | Chr2:16570951-16573345 REVERSE LENGTH=474 | 201606; PREDICTED: ribulose bisphosphate carboxylase/oxygenase activase, chloroplastic-like [Fragaria vesca subsp. vesca]; sp|Q7X9A0|RCA1_LARTR Ribulose bisphosphate carboxylase/oxygenase activase 1, chloroplastic OS=Larrea tridentata OX=66636 GN=RCA1 PE=1 SV=1; tr|A0A2P6QJ69|A0A2P6QJ69_ROSCH Putative ATPase, AAA-type, c…
29023	FvH4_4g36861	chrFvb4	+	1.08913e-13	5.10516e-10	-0.183	AT3G18610.2 | nucleolin like 2 | Chr3:6404270-6407822 REVERSE LENGTH=576 | 201606; PREDICTED: nucleolin 1 isoform X3 [Fragaria vesca subsp. vesca]; sp|Q7XTT4|NUCL2_ORYSJ Nucleolin 2 OS=Oryza sativa subsp. japonica OX=39947 GN=Os04g0620700 PE=2 SV=2; tr|A0A2P6R4Q7|A0A2P6R4Q7_ROSCH Putative RNA recognition motif domain, nucleotide-binding alpha-beta plait domain-containing protein OS=Rosa chinensis…
35561	FvH4_1g12880	chrFvb1	-	8.89688e-12	3.70694e-08	-0.841	AT5G66470.2 | GTP-binding protein Era-like protein | Chr5:26541986-26544302 REVERSE LENGTH=427 | 201606; PREDICTED: GTPase Era, mitochondrial isoform X1 [Fragaria vesca subsp. vesca]; sp|Q8VZ74|ERA_ARATH GTPase ERA-like, chloroplastic OS=Arabidopsis thaliana OX=3702 GN=At5g66470 PE=2 SV=1; tr|A0A2P6RMA9|A0A2P6RMA9_ROSCH Putative GTP-binding protein Era OS=Rosa chinensis OX=74649 GN=RchiOBHm_Chr2g…
3800	FvH4_1g30040	chrFvb1	+	4.27269e-11	1.60222e-07	-0.244	AT1G66510.4 | AAR2 protein family | Chr1:24812881-24815804 FORWARD LENGTH=399 | 201606; PREDICTED: protein AAR2 homolog isoform X1 [Fragaria vesca subsp. vesca]; sp|Q08DJ7|AAR2_BOVIN Protein AAR2 homolog OS=Bos taurus OX=9913 GN=AAR2 PE=2 SV=1; tr|A0A2P6RGE1|A0A2P6RGE1_ROSCH Putative A1 cistron-splicing factor, AAR2 OS=Rosa chinensis OX=74649 GN=RchiOBHm_Chr3g0492101 PE=4 SV=1
26885	FvH4_4g24420	chrFvb4	-	1.23902e-10	4.22382e-07	0.043	AT1G13440.1 | glyceraldehyde-3-phosphate dehydrogenase C2 | Chr1:4608465-4610494 REVERSE LENGTH=338 | 201606; PREDICTED: glyceraldehyde-3-phosphate dehydrogenase GAPC2, cytosolic [Fragaria vesca subsp. vesca]; sp|P34783|G3P_ATRNU Glyceraldehyde-3-phosphate dehydrogenase OS=Atriplex nummularia OX=3553 PE=2 SV=1; tr|G8H5C8|G8H5C8_ROSMU Glyceraldehyde-3-phosphate dehydrogenase OS=Rosa multiflora OX=…
3501	FvH4_4g11240	chrFvb4	+	1.4959e-10	4.67455e-07	0.381	AT2G43330.1 | inositol transporter 1 | Chr2:18001135-18003854 FORWARD LENGTH=509 | 201606; PREDICTED: inositol transporter 1 isoform X2 [Fragaria vesca subsp. vesca]; sp|Q8VZR6|INT1_ARATH Inositol transporter 1 OS=Arabidopsis thaliana OX=3702 GN=INT1 PE=1 SV=1; tr|A0A2P6QUK1|A0A2P6QUK1_ROSCH Putative major facilitator, sugar transporter, major facilitator superfamily OS=Rosa chinensis OX=74649 GN…
30844	FvH4_6g29410	chrFvb6	-	1.73368e-10	5.00086e-07	-0.444	AT1G52510.1 | alpha/beta-Hydrolases superfamily protein | Chr1:19563039-19565260 REVERSE LENGTH=380 | 201606; PREDICTED: abhydrolase domain-containing protein 8 [Fragaria vesca subsp. vesca]; sp|Q6Q3H0|DHLA_XANFL Haloalkane dehalogenase OS=Xanthobacter flavus OX=281 GN=dhlA PE=3 SV=1; tr|A0A2P6RVX9|A0A2P6RVX9_ROSCH Putative haloalkane dehalogenase OS=Rosa chinensis OX=74649 GN=RchiOBHm_Chr2g01348…
781	FvH4_6g06650	chrFvb6	+	3.60428e-10	9.65408e-07	0.201	AT1G09140.3 | SERINE-ARGININE PROTEIN 30 | Chr1:2944156-2945818 REVERSE LENGTH=248 | 201606; PREDICTED: serine/arginine-rich splicing factor SR30-like isoform X2 [Fragaria vesca subsp. vesca]; sp|Q9XFR5|SR30_ARATH Serine/arginine-rich splicing factor SR30 OS=Arabidopsis thaliana OX=3702 GN=SR30 PE=1 SV=1; tr|A0A2P6R759|A0A2P6R759_ROSCH Putative nucleotide-binding alpha-beta plait domain-containin…
3950	FvH4_3g06340	chrFvb3	-	8.7579e-10	2.18942e-06	0.095	AT1G29390.1 | cold regulated 314 thylakoid membrane 2 | Chr1:10286409-10287878 REVERSE LENGTH=226 | 201606; PREDICTED: cold-regulated 413 inner membrane protein 2, chloroplastic-like isoform X2 [Fragaria vesca subsp. vesca]; sp|F4I1G5|CRIM2_ARATH Cold-regulated 413 inner membrane protein 2, chloroplastic OS=Arabidopsis thaliana OX=3702 GN=COR413IM2 PE=1 SV=1; tr|A0A2P6Q596|A0A2P6Q596_ROSCH Putati…
3875	FvH4_7g24471	chrFvb7	+	1.06813e-09	2.3561e-06	0.136	AT3G08510.2 | phospholipase C 2 | Chr3:2582626-2585556 REVERSE LENGTH=581 | 201606; PREDICTED: phosphoinositide phospholipase C 2-like isoform X1 [Fragaria vesca subsp. vesca]; sp|Q39033|PLCD2_ARATH Phosphoinositide phospholipase C 2 OS=Arabidopsis thaliana OX=3702 GN=PLC2 PE=1 SV=1; tr|M5X6R8|M5X6R8_PRUPE Phosphoinositide phospholipase C OS=Prunus persica OX=3760 GN=PRUPE_2G250100 PE=4 SV=1
8064	FvH4_6g34590	chrFvb6	+	1.0134e-09	2.3561e-06	-0.569	AT1G72640.1 | NAD(P)-binding Rossmann-fold superfamily protein | Chr1:27346409-27348147 REVERSE LENGTH=312 | 201606; PREDICTED: uncharacterized protein At2g37660, chloroplastic [Fragaria vesca subsp. vesca]; tr|A0A2P6RYI6|A0A2P6RYI6_ROSCH Putative NAD(P)-binding domain-containing protein OS=Rosa chinensis OX=74649 GN=RchiOBHm_Chr2g0145111 PE=4 SV=1
29530	FvH4_2g09500	chrFvb2	-	1.14109e-09	2.3772e-06	0.271	AT2G21520.1 | Sec14p-like phosphatidylinositol transfer family protein | Chr2:9215956-9218953 FORWARD LENGTH=633 | 201606; PREDICTED: phosphatidylinositol/phosphatidylcholine transfer protein SFH8-like isoform X1 [Fragaria vesca subsp. vesca]; sp|F4IHJ0|SFH8_ARATH Phosphatidylinositol/phosphatidylcholine transfer protein SFH8 OS=Arabidopsis thaliana OX=3702 GN=SFH8 PE=2 SV=1; tr|A0A2P6PPH5|A0A2P6…
1671	FvH4_6g00380	chrFvb6	-	1.95793e-09	3.56119e-06	0.056	AT5G16400.1 | thioredoxin F2 | Chr5:5363905-5365249 REVERSE LENGTH=185 | 201606; PREDICTED: thioredoxin F-type, chloroplastic-like isoform X2 [Fragaria vesca subsp. vesca]; sp|Q9XFH9|TRXF2_ARATH Thioredoxin F2, chloroplastic OS=Arabidopsis thaliana OX=3702 GN=At5g16400 PE=2 SV=1; tr|A8VYL5|A8VYL5_FRAAN Chloroplast thioredoxin f OS=Fragaria ananassa OX=3747 PE=2 SV=1
2637	FvH4_1g14660	chrFvb1	-	1.99432e-09	3.56119e-06	0.805	AT3G18990.2 | AP2/B3-like transcriptional factor family protein | Chr3:6548552-6551568 REVERSE LENGTH=372 | 201606; PREDICTED: B3 domain-containing transcription factor VRN1-like [Fragaria vesca subsp. vesca]; sp|Q8L3W1|VRN1_ARATH B3 domain-containing transcription factor VRN1 OS=Arabidopsis thaliana OX=3702 GN=VRN1 PE=1 SV=1; tr|A0A2P6RMY3|A0A2P6RMY3_ROSCH Putative transcription factor B3-Domain…
27982	FvH4_3g30770	chrFvb3	-	1.86761e-09	3.56119e-06	-0.554	AT2G28130.1 | actin protein 2/3 complex subunit-like protein | Chr2:11988823-11991397 FORWARD LENGTH=458 | 201606; PREDICTED: uncharacterized protein LOC101295940 isoform X2 [Fragaria vesca subsp. vesca]; tr|A0A2P6QGS8|A0A2P6QGS8_ROSCH Uncharacterized protein OS=Rosa chinensis OX=74649 GN=RchiOBHm_Chr5g0056961 PE=4 SV=1
421	FvH4_7g09860	chrFvb7	+	2.18562e-09	3.7254e-06	-0.116	AT3G60370.1 | FKBP-like peptidyl-prolyl cis-trans isomerase family protein | Chr3:22315000-22316533 REVERSE LENGTH=242 | 201606; PREDICTED: peptidyl-prolyl cis-trans isomerase FKBP20-2, chloroplastic [Fragaria vesca subsp. vesca]; sp|Q0WRJ7|FK202_ARATH Peptidyl-prolyl cis-trans isomerase FKBP20-2, chloroplastic OS=Arabidopsis thaliana OX=3702 GN=FKBP20-2 PE=1 SV=1; tr|A0A2P6SFB3|A0A2P6SFB3_ROSCH …
36285	FvH4_4g13180	chrFvb4	-	2.53292e-09	4.12965e-06	-0.248	AT5G51510.1 | jagunal-like protein | Chr5:20921512-20922818 FORWARD LENGTH=170 | 201606; PREDICTED: protein jagunal homolog 1 [Fragaria vesca subsp. vesca] &gt;gi|764573096|ref|XP_011462828.1| PREDICTED: protein jagunal homolog 1 [Fragaria vesca subsp. vesca]; tr|A0A2P6QW51|A0A2P6QW51_ROSCH Uncharacterized protein OS=Rosa chinensis OX=74649 GN=RchiOBHm_Chr4g0413311 PE=4 SV=1
1100	FvH4_5g20020	chrFvb5	+	4.16914e-09	6.37916e-06	-0.092	AT4G17520.1 | Hyaluronan / mRNA binding family | Chr4:9771496-9773313 FORWARD LENGTH=360 | 201606; PREDICTED: intracellular hyaluronan-binding protein 4-like isoform X1 [Fragaria vesca subsp. vesca]; sp|O23593|RGGB_ARATH RGG repeats nuclear RNA binding protein B OS=Arabidopsis thaliana OX=3702 GN=RGGB PE=1 SV=1; tr|A0A2P6P8S6|A0A2P6P8S6_ROSCH Putative hyaluronan/mRNA-binding protein OS=Rosa chine…
17598	FvH4_3g37190	chrFvb3	+	4.25289e-09	6.37916e-06	0.049	AT5G02020.2 | E3 ubiquitin-protein ligase RLIM-like protein | Chr5:386999-387921 REVERSE LENGTH=137 | 201606; PREDICTED: uncharacterized protein LOC101306489 isoform X2 [Fragaria vesca subsp. vesca]; tr|A0A2P6QJB7|A0A2P6QJB7_ROSCH Uncharacterized protein OS=Rosa chinensis OX=74649 GN=RchiOBHm_Chr5g0066931 PE=4 SV=1
4813	FvH4_7g33880	chrFvb7	-	5.17562e-09	7.46464e-06	-0.113	AT3G16090.1 | RING/U-box superfamily protein | Chr3:5456513-5458694 FORWARD LENGTH=492 | 201606; PREDICTED: ERAD-associated E3 ubiquitin-protein ligase HRD1B-like [Fragaria vesca subsp. vesca]; sp|Q9LW77|HRD1A_ARATH ERAD-associated E3 ubiquitin-protein ligase HRD1A OS=Arabidopsis thaliana OX=3702 GN=HRD1A PE=2 SV=1; tr|A0A2P6SPU1|A0A2P6SPU1_ROSCH Putative transcription factor C2H2 family OS=Rosa …
25580	FvH4_2g34740	chrFvb2	-	5.71185e-09	7.93292e-06	0.457	26S proteasome non-ATPase regulatory subunit 14 homolog [Rosa chinensis] &gt;gi|1358153157|gb|PRQ27636.1| putative proteasome endopeptidase complex [Rosa chinensis]; AT5G23540.2 | Mov34/MPN/PAD-1 family protein | Chr5:7938109-7939339 FORWARD LENGTH=259 | 201606; sp|Q9LT08|PSDE_ARATH 26S proteasome non-ATPase regulatory subunit 14 homolog OS=Arabidopsis thaliana OX=3702 GN=RPN11 PE=1 SV=1; tr|A0A0…
39165	FvH4_3g28970	chrFvb3	-	7.05718e-09	9.45133e-06	-0.858
2878	FvH4_2g29940	chrFvb2	+	9.15045e-09	1.18322e-05	0.044	AT4G32551.1 | transcriptional corepressor LEUNIG | Chr4:15707863-15713359 FORWARD LENGTH=931 | 201606; PREDICTED: transcriptional corepressor LEUNIG isoform X1 [Fragaria vesca subsp. vesca] &gt;gi|764542486|ref|XP_011459233.1| PREDICTED: transcriptional corepressor LEUNIG isoform X1 [Fragaria vesca subsp. vesca]; sp|Q9FUY2|LEUNG_ARATH Transcriptional corepressor LEUNIG OS=Arabidopsis thaliana OX=…
2015	FvH4_4g37220	chrFvb4	-	1.12724e-08	1.40901e-05	0.161	AT2G40730.1 | kinase family with ARM repeat domain-containing protein | Chr2:16990083-16996072 REVERSE LENGTH=798 | 201606; PREDICTED: probable inactive serine/threonine-protein kinase scy1 isoform X1 [Fragaria vesca subsp. vesca]; sp|Q55GS2|SCY1_DICDI Probable inactive serine/threonine-protein kinase scy1 OS=Dictyostelium discoideum OX=44689 GN=scy1 PE=3 SV=1; tr|A0A2P6R4V4|A0A2P6R4V4_ROSCH Unch…
27624	FvH4_6g24030	chrFvb6	+	2.18906e-08	2.64799e-05	0.3	AT4G23540.1 | ARM repeat superfamily protein | Chr4:12280547-12286420 REVERSE LENGTH=1131 | 201606; PREDICTED: RRP12-like protein [Fragaria vesca subsp. vesca]; sp|Q5ZKD5|RRP12_CHICK RRP12-like protein OS=Gallus gallus OX=9031 GN=RRP12 PE=2 SV=1; tr|A0A2P6REB4|A0A2P6REB4_ROSCH Uncharacterized protein OS=Rosa chinensis OX=74649 GN=RchiOBHm_Chr3g0482611 PE=4 SV=1
1644	FvH4_4g10960	chrFvb4	+	2.58737e-08	3.032e-05	-0.127	AT2G43400.1 | electron-transfer flavoprotein:ubiquinone oxidoreductase | Chr2:18021304-18025041 FORWARD LENGTH=633 | 201606; PREDICTED: electron transfer flavoprotein-ubiquinone oxidoreductase, mitochondrial isoform X3 [Fragaria vesca subsp. vesca]; sp|O22854|ETFQO_ARATH Electron transfer flavoprotein-ubiquinone oxidoreductase, mitochondrial OS=Arabidopsis thaliana OX=3702 GN=ETFQO PE=2 SV=1; tr|…
8206	FvH4_6g32830	chrFvb6	-	3.33681e-08	3.79173e-05	0.492	AT1G51760.1 | peptidase M20/M25/M40 family protein | Chr1:19199562-19201424 FORWARD LENGTH=440 | 201606; PREDICTED: IAA-amino acid hydrolase ILR1-like 4 [Fragaria vesca subsp. vesca]; sp|O04373|ILL4_ARATH IAA-amino acid hydrolase ILR1-like 4 OS=Arabidopsis thaliana OX=3702 GN=ILL4 PE=1 SV=2; tr|A0A2P6RXT1|A0A2P6RXT1_ROSCH Putative peptidase M20 OS=Rosa chinensis OX=74649 GN=RchiOBHm_Chr2g0142041 …
8066	FvH4_6g34590	chrFvb6	+	3.59906e-08	3.85603e-05	-0.484	AT1G72640.1 | NAD(P)-binding Rossmann-fold superfamily protein | Chr1:27346409-27348147 REVERSE LENGTH=312 | 201606; PREDICTED: uncharacterized protein At2g37660, chloroplastic [Fragaria vesca subsp. vesca]; tr|A0A2P6RYI6|A0A2P6RYI6_ROSCH Putative NAD(P)-binding domain-containing protein OS=Rosa chinensis OX=74649 GN=RchiOBHm_Chr2g0145111 PE=4 SV=1
33187	FvH4_4g07250	chrFvb4	-	3.58903e-08	3.85603e-05	0.421	AT4G04910.1 | AAA-type ATPase family protein | Chr4:2489696-2495666 REVERSE LENGTH=742 | 201606; sp|Q9M0Y8|NSF_ARATH Vesicle-fusing ATPase OS=Arabidopsis thaliana OX=3702 GN=NSF PE=2 SV=2; tr|A0A2P4KEQ3|A0A2P4KEQ3_QUESU Vesicle-fusing atpase OS=Quercus suber OX=58331 GN=CFP56_14619 PE=4 SV=1; vesicle-fusing atpase [Quercus suber]
19379	FvH4_4g31960	chrFvb4	-	5.36349e-08	5.58682e-05	0.217	AT3G17900.2 | heat-inducible transcription repressor | Chr3:6128983-6133069 FORWARD LENGTH=838 | 201606; PREDICTED: uncharacterized protein LOC101310896 isoform X1 [Fragaria vesca subsp. vesca] &gt;gi|764575623|ref|XP_011463102.1| PREDICTED: uncharacterized protein LOC101310896 isoform X1 [Fragaria vesca subsp. vesca]; tr|A0A2P6R3B0|A0A2P6R3B0_ROSCH Uncharacterized protein OS=Rosa chinensis OX=74…
28906	FvH4_2g29360	chrFvb2	+	6.32865e-08	6.414e-05	0.312	AT2G25530.1 | AFG1-like ATPase family protein | Chr2:10863059-10866597 FORWARD LENGTH=655 | 201606; PREDICTED: lactation elevated protein 1 [Fragaria vesca subsp. vesca]; sp|Q3V384|AFG1L_MOUSE AFG1-like ATPase OS=Mus musculus OX=10090 GN=Afg1l PE=1 SV=1; tr|A0A2P6PXV7|A0A2P6PXV7_ROSCH Putative ATPase, AFG1, P-loop containing nucleoside triphosphate hydrolase OS=Rosa chinensis OX=74649 GN=RchiOBHm…
569	FvH4_6g26640	chrFvb6	+	7.99775e-08	7.89231e-05	0.215	AT2G20580.1 | 26S proteasome regulatory subunit S2 1A | Chr2:8859211-8864699 FORWARD LENGTH=891 | 201606; PREDICTED: 26S proteasome non-ATPase regulatory subunit 2 homolog A isoform X2 [Fragaria vesca subsp. vesca]; sp|Q9SIV2|PSD2A_ARATH 26S proteasome non-ATPase regulatory subunit 2 homolog A OS=Arabidopsis thaliana OX=3702 GN=RPN1A PE=1 SV=2; tr|A0A2P6RU00|A0A2P6RU00_ROSCH 26S proteasome non-AT…
17601	FvH4_3g37190	chrFvb3	+	8.35876e-08	8.03705e-05	0.44	AT5G02020.2 | E3 ubiquitin-protein ligase RLIM-like protein | Chr5:386999-387921 REVERSE LENGTH=137 | 201606; PREDICTED: uncharacterized protein LOC101306489 isoform X2 [Fragaria vesca subsp. vesca]; tr|A0A2P6QJB7|A0A2P6QJB7_ROSCH Uncharacterized protein OS=Rosa chinensis OX=74649 GN=RchiOBHm_Chr5g0066931 PE=4 SV=1
17600	FvH4_3g37190	chrFvb3	+	9.74597e-08	9.13661e-05	0.441	AT5G02020.2 | E3 ubiquitin-protein ligase RLIM-like protein | Chr5:386999-387921 REVERSE LENGTH=137 | 201606; PREDICTED: uncharacterized protein LOC101306489 isoform X2 [Fragaria vesca subsp. vesca]; tr|A0A2P6QJB7|A0A2P6QJB7_ROSCH Uncharacterized protein OS=Rosa chinensis OX=74649 GN=RchiOBHm_Chr5g0066931 PE=4 SV=1
22668	FvH4_3g08370	chrFvb3	-	1.08206e-07	9.89665e-05	0.182	AT1G28530.2 | deneddylase | Chr1:10032127-10035496 REVERSE LENGTH=613 | 201606; PREDICTED: uncharacterized protein LOC101305353 isoform X3 [Fragaria vesca subsp. vesca]; tr|A0A2P6Q4D8|A0A2P6Q4D8_ROSCH Uncharacterized protein OS=Rosa chinensis OX=74649 GN=RchiOBHm_Chr5g0009531 PE=4 SV=1
6766	FvH4_7g00770	chrFvb7	-	1.12301e-07	0.000100266	0.354	AT5G42390.1 | Insulinase (Peptidase family M16) family protein | Chr5:16945308-16952647 FORWARD LENGTH=1265 | 201606; PREDICTED: uncharacterized protein LOC101308217 [Fragaria vesca subsp. vesca]; sp|B8B0E2|SPP_ORYSI Stromal processing peptidase, chloroplastic OS=Oryza sativa subsp. indica OX=39946 GN=OsI_23765 PE=1 SV=2; tr|A0A2P6RG52|A0A2P6RG52_ROSCH Putative processing peptidase OS=Rosa chinen…
3324	FvH4_3g28350	chrFvb3	+	1.19813e-07	0.000104485	-0.138	AT1G50450.1 | Saccharopine dehydrogenase | Chr1:18687902-18690348 REVERSE LENGTH=428 | 201606; PREDICTED: uncharacterized protein LOC101315024 isoform X1 [Fragaria vesca subsp. vesca]; tr|A0A2P6QFV8|A0A2P6QFV8_ROSCH Putative NAD(P)-binding domain-containing protein OS=Rosa chinensis OX=74649 GN=RchiOBHm_Chr5g0053381 PE=4 SV=1
1127	FvH4_5g17800	chrFvb5	-	1.54604e-07	0.000128833	-0.253	AT1G18335.1 | Acyl-CoA N-acyltransferases (NAT) superfamily protein | Chr1:6309428-6311326 REVERSE LENGTH=269 | 201606; PREDICTED: N-alpha-acetyltransferase 40 isoform X2 [Fragaria vesca subsp. vesca] &gt;gi|764584953|ref|XP_011464466.1| PREDICTED: N-alpha-acetyltransferase 40 isoform X2 [Fragaria vesca subsp. vesca]; sp|Q568K5|NAA40_DANRE N-alpha-acetyltransferase 40 OS=Danio rerio OX=7955 GN=na…
25280	FvH4_5g14981	chrFvb5	-	1.51211e-07	0.000128833	0.533	AT1G74640.1 | alpha/beta-Hydrolases superfamily protein | Chr1:28032849-28034659 FORWARD LENGTH=370 | 201606; PREDICTED: uncharacterized protein LOC101306335 isoform X3 [Fragaria vesca subsp. vesca]; tr|A0A2P6P2M3|A0A2P6P2M3_ROSCH Putative alpha/Beta hydrolase OS=Rosa chinensis OX=74649 GN=RchiOBHm_Chr7g0181351 PE=4 SV=1
28629	FvH4_1g12110	chrFvb1	+	1.61639e-07	0.000131767	0.089	AT4G38960.6 | B-box type zinc finger family protein | Chr4:18161576-18163045 FORWARD LENGTH=183 | 201606; PREDICTED: B-box zinc finger protein 19-like [Fragaria vesca subsp. vesca]; sp|C0SVM5|BBX19_ARATH B-box zinc finger protein 19 OS=Arabidopsis thaliana OX=3702 GN=BBX19 PE=1 SV=1; tr|A0A2P6RLZ4|A0A2P6RLZ4_ROSCH Putative transcription factor interactor and regulator Znf-B family OS=Rosa chinens…
1182	FvH4_2g25540	chrFvb2	-	1.96246e-07	0.000156575	0.217	AT4G02450.2 | HSP20-like chaperones superfamily protein | Chr4:1073987-1075765 REVERSE LENGTH=240 | 201606; PREDICTED: uncharacterized protein Os08g0359500 isoform X3 [Fragaria vesca subsp. vesca]; sp|Q6YYB0|Y8359_ORYSJ Uncharacterized protein Os08g0359500 OS=Oryza sativa subsp. japonica OX=39947 GN=Os08g0359500 PE=2 SV=1; tr|A0A2P6PWQ8|A0A2P6PWQ8_ROSCH Putative HSP20-like chaperone OS=Rosa chine…
29723	FvH4_1g06400	chrFvb1	+	2.0727e-07	0.000161925	-0.541	AT4G26300.5 | Arginyl-tRNA synthetase%2C class Ic | Chr4:13308400-13312774 REVERSE LENGTH=653 | 201606; PREDICTED: arginine--tRNA ligase, cytoplasmic-like isoform X1 [Fragaria vesca subsp. vesca]; sp|O23247|SYRM_ARATH Arginine--tRNA ligase, chloroplastic/mitochondrial OS=Arabidopsis thaliana OX=3702 GN=EMB1027 PE=1 SV=1; tr|A0A2P6RJX5|A0A2P6RJX5_ROSCH Putative arginine--tRNA ligase OS=Rosa chinen…
23732	FvH4_1g07530	chrFvb1	-	2.12555e-07	0.000162665	0.334	AT5G56890.1 | Protein kinase superfamily protein | Chr5:23010801-23015559 REVERSE LENGTH=1113 | 201606; PREDICTED: receptor-like serine/threonine-protein kinase ALE2 isoform X1 [Fragaria vesca subsp. vesca]; sp|Q8RWW0|ALE2_ARATH Receptor-like serine/threonine-protein kinase ALE2 OS=Arabidopsis thaliana OX=3702 GN=ALE2 PE=1 SV=1; tr|A0A2P6RK80|A0A2P6RK80_ROSCH Uncharacterized protein OS=Rosa chine…
3121	FvH4_3g30770	chrFvb3	-	2.23808e-07	0.000167852	-0.251	AT2G28130.1 | actin protein 2/3 complex subunit-like protein | Chr2:11988823-11991397 FORWARD LENGTH=458 | 201606; PREDICTED: uncharacterized protein LOC101295940 isoform X2 [Fragaria vesca subsp. vesca]; tr|A0A2P6QGS8|A0A2P6QGS8_ROSCH Uncharacterized protein OS=Rosa chinensis OX=74649 GN=RchiOBHm_Chr5g0056961 PE=4 SV=1
2621	FvH4_1g29730	chrFvb1	-	2.50182e-07	0.000183952	-0.105	AT3G03630.1 | cysteine synthase 26 | Chr3:878388-880400 REVERSE LENGTH=404 | 201606; PREDICTED: probable S-sulfocysteine synthase, chloroplastic isoform X1 [Fragaria vesca subsp. vesca]; sp|O22682|CYSK4_ARATH Probable S-sulfocysteine synthase, chloroplastic OS=Arabidopsis thaliana OX=3702 GN=At3g03630 PE=1 SV=1; tr|A0A2P6RHA7|A0A2P6RHA7_ROSCH Cysteine synthase OS=Rosa chinensis OX=74649 GN=RchiOB…
2781	FvH4_7g03590	chrFvb7	+	2.55363e-07	0.000184151	-0.197	AT3G05345.1 | Chaperone DnaJ-domain superfamily protein | Chr3:1522449-1523847 REVERSE LENGTH=244 | 201606; PREDICTED: uncharacterized protein LOC101298165 isoform X1 [Fragaria vesca subsp. vesca] &gt;gi|764628472|ref|XP_011469347.1| PREDICTED: uncharacterized protein LOC101298165 isoform X1 [Fragaria vesca subsp. vesca]; sp|Q38813|DNAJ1_ARATH Chaperone protein dnaJ 1, mitochondrial OS=Arabidopsi…
1215	FvH4_7g20711	chrFvb7	-	2.9611e-07	0.000201319	-0.103	AT3G53500.2 | RNA-binding (RRM/RBD/RNP motifs) family protein with retrovirus zinc finger-like domain-containing protein | Chr3:19834557-19836507 REVERSE LENGTH=284 | 201606; PREDICTED: serine/arginine-rich splicing factor RS2Z32-like isoform X1 [Fragaria vesca subsp. vesca]; sp|Q9FYB7|RSZ32_ARATH Serine/arginine-rich splicing factor RS2Z32 OS=Arabidopsis thaliana OX=3702 GN=RS2Z32 PE=1 SV=1; tr|…
4161	FvH4_4g08740	chrFvb4	-	2.8922e-07	0.000201319	0.364	AT4G30510.1 | yeast autophagy 18 B-like protein | Chr4:14905299-14907593 REVERSE LENGTH=366 | 201606; PREDICTED: autophagy-related protein 18b isoform X4 [Fragaria vesca subsp. vesca]; sp|Q8H1Q8|AT18B_ARATH Autophagy-related protein 18b OS=Arabidopsis thaliana OX=3702 GN=ATG18B PE=2 SV=2; tr|A0A2P6QU27|A0A2P6QU27_ROSCH Putative transcription factor WD40-like family OS=Rosa chinensis OX=74649 GN=R…
11968	FvH4_5g27610	chrFvb5	+	3.00132e-07	0.000201319	-0.139	AT4G24270.2 | EMBRYO DEFECTIVE 140 | Chr4:12581765-12587293 REVERSE LENGTH=817 | 201606; PREDICTED: squamous cell carcinoma antigen recognized by T-cells 3 [Fragaria vesca subsp. vesca]; sp|Q15020|SART3_HUMAN Squamous cell carcinoma antigen recognized by T-cells 3 OS=Homo sapiens OX=9606 GN=SART3 PE=1 SV=1; tr|A0A2P6PCF8|A0A2P6PCF8_ROSCH Putative LSM-interacting domain, tetratricopeptide-like hel…
18666	FvH4_6g23260	chrFvb6	+	3.00644e-07	0.000201319	0.207	AT3G57630.3 | exostosin family protein | Chr3:21339543-21343080 REVERSE LENGTH=793 | 201606; PREDICTED: uncharacterized protein LOC101304329 [Fragaria vesca subsp. vesca]; sp|Q6NMM8|F8H_ARATH Probable glucuronoxylan glucuronosyltransferase F8H OS=Arabidopsis thaliana OX=3702 GN=F8H PE=2 SV=1; tr|A0A2P6RDW8|A0A2P6RDW8_ROSCH Putative EGF-like domain, exostosin OS=Rosa chinensis OX=74649 GN=RchiOBHm…
8067	FvH4_6g34590	chrFvb6	+	3.12789e-07	0.000205777	-0.157	AT1G72640.1 | NAD(P)-binding Rossmann-fold superfamily protein | Chr1:27346409-27348147 REVERSE LENGTH=312 | 201606; PREDICTED: uncharacterized protein At2g37660, chloroplastic [Fragaria vesca subsp. vesca]; tr|A0A2P6RYI6|A0A2P6RYI6_ROSCH Putative NAD(P)-binding domain-containing protein OS=Rosa chinensis OX=74649 GN=RchiOBHm_Chr2g0145111 PE=4 SV=1
3586	FvH4_3g24730	chrFvb3	+	3.76812e-07	0.000243622	0.101	AT5G22460.3 | alpha/beta-Hydrolases superfamily protein | Chr5:7443659-7445269 REVERSE LENGTH=340 | 201606; PREDICTED: uncharacterized protein LOC101311440 [Fragaria vesca subsp. vesca]; tr|A0A2P6QDL1|A0A2P6QDL1_ROSCH Putative alpha/Beta hydrolase OS=Rosa chinensis OX=74649 GN=RchiOBHm_Chr5g0044331 PE=4 SV=1
3368	FvH4_4g00470	chrFvb4	-	4.00816e-07	0.000254749	0.112	AT4G13670.1 | plastid transcriptionally active 5 | Chr4:7948644-7950779 FORWARD LENGTH=387 | 201606; PREDICTED: uncharacterized protein LOC101295804 isoform X2 [Fragaria vesca subsp. vesca]; sp|A1A6M1|PTAC5_ARATH Protein disulfide isomerase pTAC5, chloroplastic OS=Arabidopsis thaliana OX=3702 GN=PTAC5 PE=1 SV=1; tr|A0A2P6QP06|A0A2P6QP06_ROSCH Putative Heat shock protein DnaJ, cysteine-rich OS=Ros…
19393	FvH4_3g12391	chrFvb3	-	4.08771e-07	0.000255475	0.344	AT4G15570.3 | P-loop containing nucleoside triphosphate hydrolases superfamily protein | Chr4:8893043-8898858 FORWARD LENGTH=818 | 201606; PREDICTED: probable helicase MAGATAMA 3 isoform X3 [Fragaria vesca subsp. vesca]; sp|B6SFA4|MAA3_ARATH Probable helicase MAGATAMA 3 OS=Arabidopsis thaliana OX=3702 GN=MAA3 PE=2 SV=1; tr|A0A2P6QUK6|A0A2P6QUK6_ROSCH Putative P-loop containing nucleoside triphosp…
450	FvH4_6g36470	chrFvb6	+	4.58296e-07	0.000272788	0.206	AT3G13060.2 | evolutionarily conserved C-terminal region 5 | Chr3:4180625-4183632 FORWARD LENGTH=634 | 201606; PREDICTED: uncharacterized protein LOC101304983 isoform X3 [Fragaria vesca subsp. vesca]; sp|Q9LJE5|ECT2_ARATH YTH domain-containing protein ECT2 OS=Arabidopsis thaliana OX=3702 GN=ECT2 PE=1 SV=1; tr|A0A2P6RZF9|A0A2P6RZF9_ROSCH Putative YTH domain-containing protein OS=Rosa chinensis OX=…
3127	FvH4_1g30190	chrFvb1	+	4.53532e-07	0.000272788	0.1	AT5G37590.1 | Tetratricopeptide repeat (TPR)-like superfamily protein | Chr5:14927403-14932709 REVERSE LENGTH=555 | 201606; PREDICTED: kinesin light chain 1 isoform X1 [Fragaria vesca subsp. vesca]; sp|Q5R8E2|KLC3_PONAB Kinesin light chain 3 OS=Pongo abelii OX=9601 GN=KLC3 PE=2 SV=1; tr|A0A2P6RG79|A0A2P6RG79_ROSCH Putative 43kDa postsynaptic protein OS=Rosa chinensis OX=74649 GN=RchiOBHm_Chr3g049…
23946	FvH4_4g09040	chrFvb4	+	4.53311e-07	0.000272788	-0.312	AT1G76120.2 | Pseudouridine synthase family protein | Chr1:28559224-28560294 REVERSE LENGTH=356 | 201606; PREDICTED: uncharacterized protein LOC101300812 [Fragaria vesca subsp. vesca]; tr|A0A2P6PZG3|A0A2P6PZG3_ROSCH Putative mitochondrial tRNA pseudouridine(27/28) synthase OS=Rosa chinensis OX=74649 GN=RchiOBHm_Chr6g0303831 PE=4 SV=1
35744	FvH4_7g27650	chrFvb7	+	4.98498e-07	0.000292081	-0.579
38532	FvH4_4g33240	chrFvb4	+	5.06348e-07	0.000292116	0.214	AT1G67960.1 | POLLEN DEFECTIVE IN GUIDANCE-like protein | Chr1:25480808-25484176 REVERSE LENGTH=624 | 201606; PREDICTED: protein POLLEN DEFECTIVE IN GUIDANCE 1 [Fragaria vesca subsp. vesca]; sp|F4HVJ3|POD1_ARATH Protein POLLEN DEFECTIVE IN GUIDANCE 1 OS=Arabidopsis thaliana OX=3702 GN=POD1 PE=1 SV=1; tr|A0A2P6R3I6|A0A2P6R3I6_ROSCH Putative Tapt1 family protein OS=Rosa chinensis OX=74649 GN=RchiOB…
38768	FvH4_5g12961	chrFvb5	+	5.70009e-07	0.00032386	0.037	AT5G23040.2 | cell growth defect factor-like protein (DUF3353) | Chr5:7729465-7730930 REVERSE LENGTH=258 | 201606; PREDICTED: uncharacterized protein LOC101299001 [Fragaria vesca subsp. vesca]; sp|G5DBJ0|CPP1_NICBE Protein CHAPERONE-LIKE PROTEIN OF POR1, chloroplastic OS=Nicotiana benthamiana OX=4100 GN=CPP1 PE=1 SV=1; tr|A0A2P6P3C4|A0A2P6P3C4_ROSCH Uncharacterized protein OS=Rosa chinensis OX=74…
1012	FvH4_5g27060	chrFvb5	-	6.14399e-07	0.000343871	0.264	AT2G04039.1 | DUF2996 family protein | Chr2:1333464-1334438 FORWARD LENGTH=199 | 201606; PREDICTED: uncharacterized protein LOC101300149 isoform X2 [Fragaria vesca subsp. vesca]; tr|A0A2P6PC69|A0A2P6PC69_ROSCH Putative glyceraldehyde-3-phosphate dehydrogenase (NADP(+)) (Phosphorylating) OS=Rosa chinensis OX=74649 GN=RchiOBHm_Chr7g0218061 PE=4 SV=1
27925	FvH4_3g28610	chrFvb3	+	6.68351e-07	0.000368566	-0.441	AT5G17620.1 | nuclear matrix protein | Chr5:5805934-5808455 REVERSE LENGTH=329 | 201606; PREDICTED: uncharacterized protein LOC101291595 isoform X1 [Fragaria vesca subsp. vesca]; sp|Q0WTP1|AUG7_ARATH AUGMIN subunit 7 OS=Arabidopsis thaliana OX=3702 GN=AUG7 PE=1 SV=1; tr|M5XDE3|M5XDE3_PRUPE Uncharacterized protein OS=Prunus persica OX=3760 GN=PRUPE_2G104100 PE=4 SV=1
672	FvH4_6g16950	chrFvb6	+	1.07718e-06	0.000585406	0.128	AT1G20030.2 | Pathogenesis-related thaumatin superfamily protein | Chr1:6945725-6947017 FORWARD LENGTH=316 | 201606; sp|Q9FSG7|TP1A_MALDO Thaumatin-like protein 1a OS=Malus domestica OX=3750 GN=TL1 PE=1 SV=1; thaumatin-like protein, partial [Fragaria chiloensis]; tr|F6K262|F6K262_9ROSA Thaumatin-like protein (Fragment) OS=Fragaria chiloensis OX=101007 PE=2 SV=1
3045	FvH4_2g00030	chrFvb2	-	1.18149e-06	0.000620582	0.085	AT3G62370.1 | heme binding protein | Chr3:23080789-23083234 FORWARD LENGTH=361 | 201606; PREDICTED: uncharacterized protein LOC101311061 [Fragaria vesca subsp. vesca]; tr|A0A2P6PKB3|A0A2P6PKB3_ROSCH Putative cytochrome c-552/DMSO reductase-like, heme-binding domain-containing protein OS=Rosa chinensis OX=74649 GN=RchiOBHm_Chr6g0249301 PE=4 SV=1
9299	FvH4_6g19460	chrFvb6	+	1.18855e-06	0.000620582	-0.575	AT3G45100.3 | UDP-Glycosyltransferase superfamily protein | Chr3:16504648-16506858 FORWARD LENGTH=447 | 201606; PREDICTED: phosphatidylinositol N-acetylglucosaminyltransferase gpi3 subunit-like [Fragaria vesca subsp. vesca]; sp|Q94BX4|PIGA_ARATH Phosphatidylinositol N-acetylglucosaminyltransferase subunit A OS=Arabidopsis thaliana OX=3702 GN=PIGA PE=2 SV=1; tr|A0A2P6QNJ9|A0A2P6QNJ9_ROSCH Putative…
10912	FvH4_6g32520	chrFvb6	-	1.19155e-06	0.000620582	-0.355	PREDICTED: uncharacterized protein LOC101301697 isoform X1 [Fragaria vesca subsp. vesca]
30429	FvH4_7g21370	chrFvb7	-	1.23001e-06	0.00063184	0.081	AT3G55330.1 | PsbP-like protein 1 | Chr3:20514031-20515275 REVERSE LENGTH=230 | 201606; PREDICTED: psbP-like protein 1, chloroplastic isoform X1 [Fragaria vesca subsp. vesca]; sp|P82538|PPL1_ARATH PsbP-like protein 1, chloroplastic OS=Arabidopsis thaliana OX=3702 GN=PPL1 PE=1 SV=1; tr|A0A2P6SK37|A0A2P6SK37_ROSCH Putative PsbP family protein OS=Rosa chinensis OX=74649 GN=RchiOBHm_Chr1g0365751 PE=4…
21191	FvH4_1g13370	chrFvb1	-	1.27761e-06	0.000647422	0.138
10930	FvH4_6g32520	chrFvb6	-	1.5085e-06	0.000744305	0.411	PREDICTED: uncharacterized protein LOC101301697 isoform X1 [Fragaria vesca subsp. vesca]
38073	FvH4_7g01850	chrFvb7	+	1.50686e-06	0.000744305	0.084	AT3G63460.1 | transducin family protein / WD-40 repeat family protein | Chr3:23431009-23437241 REVERSE LENGTH=1104 | 201606; PREDICTED: protein transport protein SEC31 homolog B isoform X1 [Fragaria vesca subsp. vesca]; sp|Q8L611|SC31B_ARATH Protein transport protein SEC31 homolog B OS=Arabidopsis thaliana OX=3702 GN=SEC31B PE=1 SV=1; tr|A0A2P6S863|A0A2P6S863_ROSCH Putative transcription factor W…
16006	FvH4_5g29030	chrFvb5	-	1.54483e-06	0.000752332	0.457	AT3G27740.1 | carbamoyl phosphate synthetase A | Chr3:10281470-10283792 REVERSE LENGTH=430 | 201606; PREDICTED: carbamoyl-phosphate synthase small chain, chloroplastic-like [Fragaria vesca subsp. vesca] &gt;gi|764587919|ref|XP_011464838.1| PREDICTED: carbamoyl-phosphate synthase small chain, chloroplastic-like [Fragaria vesca subsp. vesca] &gt;gi|764587922|ref|XP_011464839.1| PREDICTED: carbamoyl…
5667	FvH4_7g17500	chrFvb7	-	1.6791e-06	0.00080724	0.063	AT4G00830.6 | RNA-binding (RRM/RBD/RNP motifs) family protein | Chr4:352782-354965 FORWARD LENGTH=495 | 201606; PREDICTED: heterogeneous nuclear ribonucleoprotein R isoform X2 [Fragaria vesca subsp. vesca]; sp|Q9ASP6|HNRPQ_ARATH Heterogeneous nuclear ribonucleoprotein Q OS=Arabidopsis thaliana OX=3702 GN=LIF2 PE=1 SV=1; tr|A0A2P6SIS1|A0A2P6SIS1_ROSCH Putative RNA recognition motif domain, nucleot…
12325	FvH4_5g24180	chrFvb5	+	1.7851e-06	0.000847336	0.714	AT1G31360.1 | RECQ helicase L2 | Chr1:11232422-11237412 FORWARD LENGTH=705 | 201606; PREDICTED: mediator of RNA polymerase II transcription subunit 34 isoform X4 [Fragaria vesca subsp. vesca]; sp|Q9FT73|MED34_ARATH Mediator of RNA polymerase II transcription subunit 34 OS=Arabidopsis thaliana OX=3702 GN=MED34 PE=1 SV=1; tr|A0A2P6PB48|A0A2P6PB48_ROSCH ATP-dependent DNA helicase OS=Rosa chinensis O…
20931	FvH4_5g36560	chrFvb5	+	1.83106e-06	0.000847689	0.329	PREDICTED: queuine tRNA-ribosyltransferase-like isoform X2 [Fragaria vesca subsp. vesca]; sp|Q28HC6|TGT_XENTR Queuine tRNA-ribosyltransferase catalytic subunit 1 OS=Xenopus tropicalis OX=8364 GN=qtrt1 PE=2 SV=2; tr|A0A2P6RGE7|A0A2P6RGE7_ROSCH Queuine tRNA-ribosyltransferase catalytic subunit 1 OS=Rosa chinensis OX=74649 GN=RchiOBHm_Chr3g0492071 PE=3 SV=1
31643	FvH4_7g23490	chrFvb7	+	1.80978e-06	0.000847689	-0.139	AT5G05980.2 | DHFS-FPGS homolog B | Chr5:1799738-1804177 REVERSE LENGTH=513 | 201606; PREDICTED: folylpolyglutamate synthase [Fragaria vesca subsp. vesca]; sp|F4K2A1|FPGS1_ARATH Folylpolyglutamate synthase OS=Arabidopsis thaliana OX=3702 GN=FPGS1 PE=1 SV=1; tr|A0A2P6SKT3|A0A2P6SKT3_ROSCH Folylpolyglutamate synthase OS=Rosa chinensis OX=74649 GN=RchiOBHm_Chr1g0368621 PE=3 SV=1
3068	FvH4_6g37261	chrFvb6	-	1.87939e-06	0.000848852	-0.231	AT4G12790.6 | P-loop containing nucleoside triphosphate hydrolases superfamily protein | Chr4:7517280-7518892 REVERSE LENGTH=271 | 201606; PREDICTED: GPN-loop GTPase 3-like [Fragaria vesca subsp. vesca] &gt;gi|764610911|ref|XP_011467550.1| PREDICTED: GPN-loop GTPase 3-like [Fragaria vesca subsp. vesca] &gt;gi|764610916|ref|XP_011467551.1| PREDICTED: GPN-loop GTPase 3-like [Fragaria vesca subsp. v…
10913	FvH4_6g32520	chrFvb6	-	1.89035e-06	0.000848852	-0.286	PREDICTED: uncharacterized protein LOC101301697 isoform X1 [Fragaria vesca subsp. vesca]
31087	FvH4_4g11240	chrFvb4	+	1.90148e-06	0.000848852	0.156	AT2G43330.1 | inositol transporter 1 | Chr2:18001135-18003854 FORWARD LENGTH=509 | 201606; PREDICTED: inositol transporter 1 isoform X2 [Fragaria vesca subsp. vesca]; sp|Q8VZR6|INT1_ARATH Inositol transporter 1 OS=Arabidopsis thaliana OX=3702 GN=INT1 PE=1 SV=1; tr|A0A2P6QUK1|A0A2P6QUK1_ROSCH Putative major facilitator, sugar transporter, major facilitator superfamily OS=Rosa chinensis OX=74649 GN…
34244	FvH4_3g43600	chrFvb3	+	2.1063e-06	0.000918419	0.707	AT3G20810.1 | 2-oxoglutarate (2OG) and Fe(II)-dependent oxygenase superfamily protein | Chr3:7275814-7278144 FORWARD LENGTH=418 | 201606; PREDICTED: putative lysine-specific demethylase JMJD5 [Fragaria vesca subsp. vesca]; sp|Q8RWR1|JMJ30_ARATH Lysine-specific demethylase JMJ30 OS=Arabidopsis thaliana OX=3702 GN=JMJ30 PE=1 SV=1; tr|A0A2P6QM61|A0A2P6QM61_ROSCH Putative [histone H3]-lysine-36 demet…
39765	FvH4_7g15250	chrFvb7	-	2.09548e-06	0.000918419	-0.229
2546	FvH4_4g09040	chrFvb4	+	2.20721e-06	0.000951358	-0.161	AT1G76120.2 | Pseudouridine synthase family protein | Chr1:28559224-28560294 REVERSE LENGTH=356 | 201606; PREDICTED: uncharacterized protein LOC101300812 [Fragaria vesca subsp. vesca]; tr|A0A2P6PZG3|A0A2P6PZG3_ROSCH Putative mitochondrial tRNA pseudouridine(27/28) synthase OS=Rosa chinensis OX=74649 GN=RchiOBHm_Chr6g0303831 PE=4 SV=1
1789	FvH4_5g24360	chrFvb5	-	2.28076e-06	0.000971887	-0.389	AT1G31440.1 | SH3 domain-containing protein | Chr1:11256150-11258479 REVERSE LENGTH=439 | 201606; PREDICTED: nostrin isoform X1 [Fragaria vesca subsp. vesca]; sp|Q9C865|SH3P1_ARATH SH3 domain-containing protein 1 OS=Arabidopsis thaliana OX=3702 GN=SH3P1 PE=1 SV=1; tr|A0A2P6PBA5|A0A2P6PBA5_ROSCH Putative SH3 domain, AH domain-containing protein OS=Rosa chinensis OX=74649 GN=RchiOBHm_Chr7g0214731 P…
1785	FvH4_7g06600	chrFvb7	-	2.34041e-06	0.000975145	-0.064	AT5G04430.2 | binding to TOMV RNA 1L (long form) | Chr5:1250602-1253523 REVERSE LENGTH=334 | 201606; PREDICTED: RNA-binding protein Nova-1 isoform X1 [Fragaria vesca subsp. vesca]; sp|Q9LZ82|BTR1_ARATH Protein BTR1 OS=Arabidopsis thaliana OX=3702 GN=BTR1 PE=1 SV=1; tr|A0A251QDD6|A0A251QDD6_PRUPE Uncharacterized protein OS=Prunus persica OX=3760 GN=PRUPE_2G093900 PE=4 SV=1
37149	FvH4_4g18760	chrFvb4	+	2.3203e-06	0.000975145	0.223	AT3G06790.2 | plastid developmental protein DAG | Chr3:2144564-2145743 REVERSE LENGTH=244 | 201606; PREDICTED: uncharacterized protein At3g15000, mitochondrial [Fragaria vesca subsp. vesca]; sp|Q84JZ6|MORF3_ARATH Multiple organellar RNA editing factor 3, mitochondrial OS=Arabidopsis thaliana OX=3702 GN=MORF3 PE=1 SV=1; tr|A0A2P6QYN9|A0A2P6QYN9_ROSCH Uncharacterized protein OS=Rosa chinensis OX=74…
1042	FvH4_5g24960	chrFvb5	-	2.4555e-06	0.00100086	0.281	PREDICTED: uncharacterized protein LOC101301301 isoform X1 [Fragaria vesca subsp. vesca] &gt;gi|764594245|ref|XP_011465584.1| PREDICTED: uncharacterized protein LOC101301301 isoform X1 [Fragaria vesca subsp. vesca]
17340	FvH4_2g30140	chrFvb2	+	2.45275e-06	0.00100086	0.725	AT5G25520.2 | SPOC domain / Transcription elongation factor S-II protein | Chr5:8885550-8889484 FORWARD LENGTH=997 | 201606; PREDICTED: death-inducer obliterator 1 [Fragaria vesca subsp. vesca]; sp|Q92576|PHF3_HUMAN PHD finger protein 3 OS=Homo sapiens OX=9606 GN=PHF3 PE=1 SV=3; tr|A0A2P6Q1S1|A0A2P6Q1S1_ROSCH Putative transcription elongation factor S-II, central domain-containing protein OS=Rosa…
831	FvH4_6g00790	chrFvb6	-	2.75902e-06	0.00111248	0.101	AT4G27650.3 | Eukaryotic release factor 1 (eRF1) family protein | Chr4:13803459-13807556 REVERSE LENGTH=378 | 201606; PREDICTED: protein PELOTA 1 [Fragaria vesca subsp. vesca]; sp|Q9ZT87|PEL1_ARATH Protein PELOTA 1 OS=Arabidopsis thaliana OX=3702 GN=PEL1 PE=2 SV=1; tr|A0A2P6R565|A0A2P6R565_ROSCH Protein pelota homolog OS=Rosa chinensis OX=74649 GN=RchiOBHm_Chr3g0448271 PE=3 SV=1
5648	FvH4_7g18080	chrFvb7	-	2.9525e-06	0.00117177	-0.128	AT1G02270.1 | Calcium-binding endonuclease/exonuclease/phosphatase family | Chr1:443301-446197 REVERSE LENGTH=484 | 201606; PREDICTED: uncharacterized calcium-binding protein At1g02270-like [Fragaria vesca subsp. vesca]; sp|O81916|YC22_ARATH Uncharacterized calcium-binding protein At1g02270 OS=Arabidopsis thaliana OX=3702 GN=At1g02270 PE=2 SV=2; tr|A0A2P6SJ09|A0A2P6SJ09_ROSCH Putative endonucleas…
17184	FvH4_5g30191	chrFvb5	+	2.99982e-06	0.00117177	-0.148	AT5G24750.1 | UDP-Glycosyltransferase superfamily protein | Chr5:8490821-8494536 REVERSE LENGTH=520 | 201606; PREDICTED: sterol 3-beta-glucosyltransferase UGT80B1 isoform X2 [Fragaria vesca subsp. vesca]; sp|Q9XIG1|U80B1_ARATH Sterol 3-beta-glucosyltransferase UGT80B1 OS=Arabidopsis thaliana OX=3702 GN=UGT80B1 PE=2 SV=1; tr|A0A2P6PDU2|A0A2P6PDU2_ROSCH Putative sterol 3-beta-glucosyltransferase OS…
21121	FvH4_5g18210	chrFvb5	-	2.98093e-06	0.00117177	-0.202	AT1G17850.2 | Rhodanese/Cell cycle control phosphatase superfamily protein | Chr1:6146470-6148820 REVERSE LENGTH=448 | 201606; PREDICTED: rhodanese-like domain-containing protein 8, chloroplastic [Fragaria vesca subsp. vesca]; sp|F4I933|STR8_ARATH Rhodanese-like domain-containing protein 8, chloroplastic OS=Arabidopsis thaliana OX=3702 GN=STR8 PE=4 SV=1; tr|A0A2P6P1K9|A0A2P6P1K9_ROSCH Putative Rh…
2438	FvH4_2g10180	chrFvb2	-	3.07937e-06	0.00119045	-0.454	AT5G56090.1 | cytochrome c oxidase 15 | Chr5:22714634-22716605 FORWARD LENGTH=457 | 201606; PREDICTED: cytochrome c oxidase assembly protein COX15-like isoform X2 [Fragaria vesca subsp. vesca]; sp|Q9FKT8|COX15_ARATH Cytochrome c oxidase assembly protein COX15 OS=Arabidopsis thaliana OX=3702 GN=COX15 PE=2 SV=1; tr|A0A2P6PPW7|A0A2P6PPW7_ROSCH Putative COX15/CtaA family protein OS=Rosa chinensis OX=…
1290	FvH4_3g24580	chrFvb3	-	3.27244e-06	0.00125217	-0.427	AT3G44530.3 | histone chaperone HIRA-like protein | Chr3:16117071-16121247 FORWARD LENGTH=886 | 201606; PREDICTED: protein HIRA-like isoform X2 [Fragaria vesca subsp. vesca]; sp|Q652L2|HIRA_ORYSJ Protein HIRA OS=Oryza sativa subsp. japonica OX=39947 GN=Os09g0567700 PE=2 SV=1; tr|A0A2P6QDH1|A0A2P6QDH1_ROSCH Protein HIRA OS=Rosa chinensis OX=74649 GN=RchiOBHm_Chr5g0044121 PE=3 SV=1
6092	FvH4_7g09750	chrFvb7	-	3.339e-06	0.00126474	-0.267	AT5G15270.2 | RNA-binding KH domain-containing protein | Chr5:4958738-4960947 FORWARD LENGTH=548 | 201606; PREDICTED: poly(rC)-binding protein 4-like [Fragaria vesca subsp. vesca]; sp|Q9SR13|FLK_ARATH Flowering locus K homology domain OS=Arabidopsis thaliana OX=3702 GN=FLK PE=1 SV=1; tr|A0A2P6SF34|A0A2P6SF34_ROSCH Putative K domain-containing protein OS=Rosa chinensis OX=74649 GN=RchiOBHm_Chr1g03…
9106	FvH4_6g21780	chrFvb6	+	3.94787e-06	0.00148041	0.219	AT3G12020.4 | P-loop containing nucleoside triphosphate hydrolases superfamily protein | Chr3:3827016-3834146 FORWARD LENGTH=965 | 201606; PREDICTED: kinesin-related protein 4 [Fragaria vesca subsp. vesca]; sp|F4J8L3|KN7K_ARATH Kinesin-like protein KIN-7K, chloroplastic OS=Arabidopsis thaliana OX=3702 GN=KIN7K PE=2 SV=1; tr|A0A2P6RDC9|A0A2P6RDC9_ROSCH Putative plus-end-directed kinesin ATPase OS=…
3768	FvH4_3g32460	chrFvb3	-	4.03968e-06	0.00149471	0.115	AT5G60600.1 | 4-hydroxy-3-methylbut-2-enyl diphosphate synthase | Chr5:24359447-24363274 FORWARD LENGTH=741 | 201606; PREDICTED: 4-hydroxy-3-methylbut-2-en-1-yl diphosphate synthase, chloroplastic [Fragaria vesca subsp. vesca] &gt;gi|764564279|ref|XP_011461710.1| PREDICTED: 4-hydroxy-3-methylbut-2-en-1-yl diphosphate synthase, chloroplastic [Fragaria vesca subsp. vesca]; sp|F4K0E8|ISPG_ARATH 4-hy…
4543	FvH4_2g33960	chrFvb2	-	4.06571e-06	0.00149471	0.225	AT5G47820.2 | P-loop containing nucleoside triphosphate hydrolases superfamily protein | Chr5:19366505-19372229 FORWARD LENGTH=1035 | 201606; PREDICTED: chromosome-associated kinesin KIF4A [Fragaria vesca subsp. vesca]; sp|A0A068FIK2|KN4A_GOSHI Kinesin-like protein KIN-4A OS=Gossypium hirsutum OX=3635 GN=KIN4A PE=2 SV=1; tr|A0A2P6Q0N5|A0A2P6Q0N5_ROSCH Putative plus-end-directed kinesin ATPase OS=…
24907	FvH4_6g51290	chrFvb6	-	4.14605e-06	0.00150944	0.298	AT5G40440.4 | mitogen-activated protein kinase kinase 3 | Chr5:16182149-16184513 FORWARD LENGTH=520 | 201606; PREDICTED: mitogen-activated protein kinase kinase 3 [Fragaria vesca subsp. vesca]; sp|O80396|M2K3_ARATH Mitogen-activated protein kinase kinase 3 OS=Arabidopsis thaliana OX=3702 GN=MKK3 PE=1 SV=1; tr|A0A2P6S5R1|A0A2P6S5R1_ROSCH Putative mitogen-activated protein kinase kinase STE-STE7 fa…
59	FvH4_7g25400	chrFvb7	+	4.37869e-06	0.00155566	0.079	AT2G41430.5 | dehydration-induced protein (ERD15) | Chr2:17269736-17270314 FORWARD LENGTH=163 | 201606; PREDICTED: protein EARLY RESPONSIVE TO DEHYDRATION 15-like isoform X1 [Fragaria vesca subsp. vesca] &gt;gi|764634174|ref|XP_011469957.1| PREDICTED: protein EARLY RESPONSIVE TO DEHYDRATION 15-like isoform X1 [Fragaria vesca subsp. vesca]; sp|Q39096|ERD15_ARATH Protein EARLY RESPONSIVE TO DEHYDRA…
3791	FvH4_3g33920	chrFvb3	+	4.39744e-06	0.00155566	0.183	AT5G60170.2 | RNA binding (RRM/RBD/RNP motifs) family protein | Chr5:24228178-24232394 FORWARD LENGTH=987 | 201606; PREDICTED: uncharacterized protein LOC101306895 isoform X2 [Fragaria vesca subsp. vesca]; sp|O95628|CNOT4_HUMAN CCR4-NOT transcription complex subunit 4 OS=Homo sapiens OX=9606 GN=CNOT4 PE=1 SV=3; tr|A0A2P6QHX9|A0A2P6QHX9_ROSCH Putative transcription factor C2H2 family OS=Rosa chine…
9111	FvH4_6g21780	chrFvb6	+	4.32211e-06	0.00155566	0.239	AT3G12020.4 | P-loop containing nucleoside triphosphate hydrolases superfamily protein | Chr3:3827016-3834146 FORWARD LENGTH=965 | 201606; PREDICTED: kinesin-related protein 4 [Fragaria vesca subsp. vesca]; sp|F4J8L3|KN7K_ARATH Kinesin-like protein KIN-7K, chloroplastic OS=Arabidopsis thaliana OX=3702 GN=KIN7K PE=2 SV=1; tr|A0A2P6RDC9|A0A2P6RDC9_ROSCH Putative plus-end-directed kinesin ATPase OS=…
3143	FvH4_2g29570	chrFvb2	+	4.45029e-06	0.00155964	0.199	AT3G22760.2 | Tesmin/TSO1-like CXC domain-containing protein | Chr3:8045334-8047381 FORWARD LENGTH=486 | 201606; PREDICTED: CRC domain-containing protein TSO1-like [Fragaria vesca subsp. vesca]; sp|F4JIF5|TCX2_ARATH Protein tesmin/TSO1-like CXC 2 OS=Arabidopsis thaliana OX=3702 GN=TCX2 PE=1 SV=1; tr|A0A2P6PY00|A0A2P6PY00_ROSCH Putative transcription factor Tesmin family OS=Rosa chinensis OX=74649…
23947	FvH4_4g09040	chrFvb4	+	4.61143e-06	0.00160115	-0.196	AT1G76120.2 | Pseudouridine synthase family protein | Chr1:28559224-28560294 REVERSE LENGTH=356 | 201606; PREDICTED: uncharacterized protein LOC101300812 [Fragaria vesca subsp. vesca]; tr|A0A2P6PZG3|A0A2P6PZG3_ROSCH Putative mitochondrial tRNA pseudouridine(27/28) synthase OS=Rosa chinensis OX=74649 GN=RchiOBHm_Chr6g0303831 PE=4 SV=1
37242	FvH4_4g19730	chrFvb4	+	4.67138e-06	0.00160708	0.318	PREDICTED: uncharacterized protein LOC101307188 [Fragaria vesca subsp. vesca]; tr|A0A2P6QZ18|A0A2P6QZ18_ROSCH Putative iron-sulfur binding protein LdpA OS=Rosa chinensis OX=74649 GN=RchiOBHm_Chr4g0425231 PE=4 SV=1
9031	FvH4_6g22700	chrFvb6	+	4.95336e-06	0.00167665	0.169	AT2G42220.1 | Rhodanese/Cell cycle control phosphatase superfamily protein | Chr2:17592105-17593305 FORWARD LENGTH=234 | 201606; PREDICTED: rhodanese-like domain-containing protein 9, chloroplastic isoform X1 [Fragaria vesca subsp. vesca]; sp|O48529|STR9_ARATH Rhodanese-like domain-containing protein 9, chloroplastic OS=Arabidopsis thaliana OX=3702 GN=STR9 PE=2 SV=1; tr|A0A2P6RDN3|A0A2P6RDN3_ROSC…
32813	FvH4_2g33420	chrFvb2	-	4.963e-06	0.00167665	-0.149	AT5G43100.1 | Eukaryotic aspartyl protease family protein | Chr5:17299264-17302718 FORWARD LENGTH=631 | 201606; PREDICTED: aspartic proteinase-like protein 2 isoform X1 [Fragaria vesca subsp. vesca]; sp|Q9S9K4|ASPL2_ARATH Aspartic proteinase-like protein 2 OS=Arabidopsis thaliana OX=3702 GN=At1g65240 PE=3 SV=2; tr|A0A2P6Q0W6|A0A2P6Q0W6_ROSCH Putative nepenthesin OS=Rosa chinensis OX=74649 GN=Rchi…
35653	FvH4_7g16570	chrFvb7	+	5.10939e-06	0.00169555	0.413	AT5G53330.1 | Ubiquitin-associated/translation elongation factor EF1B protein | Chr5:21639236-21640716 FORWARD LENGTH=221 | 201606; tr|A0A2P6SNS6|A0A2P6SNS6_ROSCH Uncharacterized protein OS=Rosa chinensis OX=74649 GN=RchiOBHm_Chr1g0379961 PE=4 SV=1; uncharacterized protein LOC112182524 [Rosa chinensis]
38752	FvH4_4g35470	chrFvb4	+	5.10178e-06	0.00169555	0.499	AT1G10417.2 | RUN/FYVE domain protein | Chr1:3425530-3427457 REVERSE LENGTH=314 | 201606; PREDICTED: sarcolemmal membrane-associated protein isoform X1 [Fragaria vesca subsp. vesca]; tr|A0A251R3K9|A0A251R3K9_PRUPE Uncharacterized protein OS=Prunus persica OX=3760 GN=PRUPE_1G263900 PE=4 SV=1
3534	FvH4_3g22890	chrFvb3	+	5.40227e-06	0.00173348	0.18	AT4G21970.1 | senescence regulator (Protein of unknown function%2C DUF584) | Chr4:11653633-11654106 FORWARD LENGTH=157 | 201606; PREDICTED: nucleolin [Fragaria vesca subsp. vesca]; tr|A0A2P6QCH4|A0A2P6QCH4_ROSCH Putative senescence regulator S40 OS=Rosa chinensis OX=74649 GN=RchiOBHm_Chr5g0040191 PE=4 SV=1
20515	FvH4_1g22260	chrFvb1	-	5.33483e-06	0.00173348	0.258	AT2G21960.1 | transmembrane protein | Chr2:9354990-9356958 FORWARD LENGTH=332 | 201606; PREDICTED: uncharacterized protein LOC101297070 [Fragaria vesca subsp. vesca]; tr|A0A2P6RR77|A0A2P6RR77_ROSCH Uncharacterized protein OS=Rosa chinensis OX=74649 GN=RchiOBHm_Chr2g0116401 PE=4 SV=1
25287	FvH4_3g12320	chrFvb3	+	5.29936e-06	0.00173348	0.53	AT5G55500.1 | beta-1%2C2-xylosyltransferase | Chr5:22482386-22484417 FORWARD LENGTH=534 | 201606; PREDICTED: beta-(1,2)-xylosyltransferase-like, partial [Fragaria vesca subsp. vesca]; sp|Q9LDH0|XYLT_ARATH Beta-1,2-xylosyltransferase OS=Arabidopsis thaliana OX=3702 GN=XYLT PE=1 SV=1; tr|A0A2P6QCZ5|A0A2P6QCZ5_ROSCH Putative glycoprotein 2-beta-D-xylosyltransferase OS=Rosa chinensis OX=74649 GN=Rchi…
35322	FvH4_4g06510	chrFvb4	+	5.40859e-06	0.00173348	0.423	AT1G33540.1 | serine carboxypeptidase-like 18 | Chr1:12162349-12164700 REVERSE LENGTH=464 | 201606; PREDICTED: serine carboxypeptidase-like 13 [Fragaria vesca subsp. vesca]; sp|Q9C7Z9|SCP18_ARATH Serine carboxypeptidase-like 18 OS=Arabidopsis thaliana OX=3702 GN=SCPL18 PE=2 SV=2; tr|A0A2P6QSA8|A0A2P6QSA8_ROSCH Putative peptidase S10, serine carboxypeptidase, alpha/Beta hydrolase OS=Rosa chinensis…
29139	FvH4_1g02070	chrFvb1	+	5.56966e-06	0.00176997	-0.36	AT1G05500.2 | Calcium-dependent lipid-binding (CaLB domain) family protein | Chr1:1626281-1628940 FORWARD LENGTH=416 | 201606; PREDICTED: synaptotagmin-5-like [Fragaria vesca subsp. vesca] &gt;gi|764507056|ref|XP_004287250.2| PREDICTED: synaptotagmin-5-like [Fragaria vesca subsp. vesca] &gt;gi|764507060|ref|XP_011457523.1| PREDICTED: synaptotagmin-5-like [Fragaria vesca subsp. vesca] &gt;gi|76450…
7642	FvH4_6g40130	chrFvb6	+	6.15474e-06	0.00193947	-0.125	AT1G50500.4 | Membrane trafficking VPS53 family protein | Chr1:18708217-18715597 REVERSE LENGTH=824 | 201606; PREDICTED: vacuolar protein sorting-associated protein 53 A isoform X1 [Fragaria vesca subsp. vesca]; sp|Q0WQF4|VP53A_ARATH Vacuolar protein sorting-associated protein 53 A OS=Arabidopsis thaliana OX=3702 GN=VPS53 PE=1 SV=1; tr|A0A2P6S126|A0A2P6S126_ROSCH Putative vps53-like protein OS=Ro…
2816	FvH4_1g25960	chrFvb1	-	6.61976e-06	0.00206862	0.144	AT5G23490.1 | hypothetical protein | Chr5:7919831-7926499 FORWARD LENGTH=729 | 201606; PREDICTED: uncharacterized protein LOC101294305 isoform X4 [Fragaria vesca subsp. vesca]; tr|A0A2P6REW8|A0A2P6REW8_ROSCH Uncharacterized protein OS=Rosa chinensis OX=74649 GN=RchiOBHm_Chr3g0485101 PE=4 SV=1
35742	FvH4_7g27650	chrFvb7	+	6.95799e-06	0.00215635	-0.575
26683	FvH4_1g25540	chrFvb1	+	7.12271e-06	0.0021893	0.276	AT5G64440.1 | fatty acid amide hydrolase | Chr5:25766229-25770260 FORWARD LENGTH=607 | 201606; PREDICTED: fatty acid amide hydrolase-like isoform X2 [Fragaria vesca subsp. vesca]; sp|Q7XJJ7|FAAH_ARATH Fatty acid amide hydrolase OS=Arabidopsis thaliana OX=3702 GN=FAAH PE=1 SV=1; tr|A0A2P6RT36|A0A2P6RT36_ROSCH Putative hydrolase OS=Rosa chinensis OX=74649 GN=RchiOBHm_Chr2g0123671 PE=4 SV=1
23385	FvH4_5g23500	chrFvb5	-	7.38704e-06	0.00225209	-0.309	PREDICTED: uncharacterized protein LOC101311673 isoform X3 [Fragaria vesca subsp. vesca]
34247	FvH4_3g43632	chrFvb3	+	7.62656e-06	0.00230636	-0.365	AT3G20810.1 | 2-oxoglutarate (2OG) and Fe(II)-dependent oxygenase superfamily protein | Chr3:7275814-7278144 FORWARD LENGTH=418 | 201606; lysine-specific demethylase JMJ30-like isoform X2 [Rosa chinensis] &gt;gi|1358160804|gb|PRQ35282.1| putative [histone H3]-lysine-36 demethylase [Rosa chinensis]; sp|Q8RWR1|JMJ30_ARATH Lysine-specific demethylase JMJ30 OS=Arabidopsis thaliana OX=3702 GN=JMJ30 PE…
19823	FvH4_5g28460	chrFvb5	-	7.98018e-06	0.00239399	0.348	PREDICTED: uncharacterized protein LOC101296113 isoform X1 [Fragaria vesca subsp. vesca] &gt;gi|764593612|ref|XP_011465493.1| PREDICTED: uncharacterized protein LOC101296113 isoform X1 [Fragaria vesca subsp. vesca] &gt;gi|764593614|ref|XP_011465494.1| PREDICTED: uncharacterized protein LOC101296113 isoform X1 [Fragaria vesca subsp. vesca]
15822	FvH4_6g37800	chrFvb6	+	8.13257e-06	0.00242034	-0.19	AT3G58760.5 | Integrin-linked protein kinase family | Chr3:21728567-21731740 FORWARD LENGTH=534 | 201606; PREDICTED: serine/threonine-protein kinase HT1 isoform X2 [Fragaria vesca subsp. vesca]; sp|F4IS56|ILK1_ARATH Integrin-linked protein kinase 1 OS=Arabidopsis thaliana OX=3702 GN=ILK1 PE=1 SV=1; tr|A0A314YG39|A0A314YG39_PRUYE Serine/threonine-protein kinase HT1 OS=Prunus yedoensis var. nudiflo…
35148	FvH4_4g05030	chrFvb4	-	8.43824e-06	0.00249154	0.294	AT1G48520.1 | GLU-ADT subunit B | Chr1:17940185-17942540 FORWARD LENGTH=550 | 201606; PREDICTED: glutamyl-tRNA(Gln) amidotransferase subunit B, chloroplastic/mitochondrial [Fragaria vesca subsp. vesca]; sp|B9SQR9|GATB_RICCO Glutamyl-tRNA(Gln) amidotransferase subunit B, chloroplastic/mitochondrial OS=Ricinus communis OX=3988 GN=GATB PE=3 SV=1; tr|A0A2P6P8F6|A0A2P6P8F6_ROSCH Glutamyl-tRNA(Gln) ami…
4369	FvH4_6g00960	chrFvb6	-	9.10421e-06	0.00266718	-0.493	AT3G07020.1 | UDP-Glycosyltransferase superfamily protein | Chr3:2217841-2221590 REVERSE LENGTH=637 | 201606; PREDICTED: sterol 3-beta-glucosyltransferase UGT80A2-like [Fragaria vesca subsp. vesca]; sp|Q9M8Z7|U80A2_ARATH Sterol 3-beta-glucosyltransferase UGT80A2 OS=Arabidopsis thaliana OX=3702 GN=UGT80A2 PE=1 SV=1; tr|A0A2P6R573|A0A2P6R573_ROSCH Putative sterol 3-beta-glucosyltransferase OS=Rosa …
3316	FvH4_4g23890	chrFvb4	+	9.89217e-06	0.00287556	0.101	AT3G01910.1 | sulfite oxidase | Chr3:314919-317274 REVERSE LENGTH=393 | 201606; PREDICTED: sulfite oxidase-like isoform X2 [Fragaria vesca subsp. vesca]; sp|Q9S850|SUOX_ARATH Sulfite oxidase OS=Arabidopsis thaliana OX=3702 GN=SOX PE=1 SV=1; tr|A0A314Z921|A0A314Z921_PRUYE Sulfite oxidase-like isoform X1 OS=Prunus yedoensis var. nudiflora OX=2094558 GN=Pyn_37606 PE=4 SV=1
13387	FvH4_4g33250	chrFvb4	+	1.04067e-05	0.00299273	0.227	AT2G01818.1 | PLATZ transcription factor family protein | Chr2:353552-355370 REVERSE LENGTH=222 | 201606; PREDICTED: uncharacterized protein LOC101313404 [Fragaria vesca subsp. vesca]; tr|A0A2P6R3L8|A0A2P6R3L8_ROSCH Putative transcription repressor PLATZ family OS=Rosa chinensis OX=74649 GN=RchiOBHm_Chr4g0442401 PE=4 SV=1
34502	FvH4_3g45770	chrFvb3	+	1.04549e-05	0.00299273	0.118	AT3G13490.1 | Lysyl-tRNA synthetase%2C class II | Chr3:4395984-4399302 REVERSE LENGTH=602 | 201606; PREDICTED: probable lysine--tRNA ligase, cytoplasmic [Fragaria vesca subsp. vesca]; sp|Q9LJE2|SYKM_ARATH Lysine--tRNA ligase, chloroplastic/mitochondrial OS=Arabidopsis thaliana OX=3702 GN=OVA5 PE=2 SV=1; tr|A0A2P6QNP1|A0A2P6QNP1_ROSCH Lysine--tRNA ligase OS=Rosa chinensis OX=74649 GN=RchiOBHm_Chr5…
21597	FvH4_7g05040	chrFvb7	-	1.06058e-05	0.00301293	0.238	AT5G04920.1 | EAP30/Vps36 family protein | Chr5:1439172-1441545 REVERSE LENGTH=440 | 201606; PREDICTED: vacuolar protein sorting-associated protein 36 [Fragaria vesca subsp. vesca] &gt;gi|764622061|ref|XP_011468739.1| PREDICTED: vacuolar protein sorting-associated protein 36 [Fragaria vesca subsp. vesca] &gt;gi|764622064|ref|XP_011468740.1| PREDICTED: vacuolar protein sorting-associated protein 3…
35173	FvH4_4g05210	chrFvb4	-	1.09738e-05	0.00309404	-0.332	AT1G04140.1 | Transducin family protein / WD-40 repeat family protein | Chr1:1075984-1080321 REVERSE LENGTH=790 | 201606; PREDICTED: uncharacterized protein LOC101295040 [Fragaria vesca subsp. vesca]; sp|Q9C0C7|AMRA1_HUMAN Activating molecule in BECN1-regulated autophagy protein 1 OS=Homo sapiens OX=9606 GN=AMBRA1 PE=1 SV=2; tr|A0A2P6QRQ1|A0A2P6QRQ1_ROSCH Putative transcription factor WD40-like f…
2202	FvH4_1g28050	chrFvb1	+	1.14289e-05	0.00314143	0.097	AT1G54390.4 | PHD finger protein-like protein | Chr1:20305061-20306943 REVERSE LENGTH=262 | 201606; PREDICTED: PHD finger protein ING2 isoform X1 [Fragaria vesca subsp. vesca] &gt;gi|764518379|ref|XP_011467592.1| PREDICTED: PHD finger protein ING2 isoform X1 [Fragaria vesca subsp. vesca] &gt;gi|764518385|ref|XP_011467597.1| PREDICTED: PHD finger protein ING2 isoform X1 [Fragaria vesca subsp. vesc…
4279	FvH4_4g14580	chrFvb4	-	1.1477e-05	0.00314143	-0.113	AT3G23610.6 | dual specificity protein phosphatase 1 | Chr3:8478280-8479173 FORWARD LENGTH=151 | 201606; dual specificity protein phosphatase 1B-like [Rosa chinensis] &gt;gi|1358164346|gb|PRQ38823.1| putative phosphoric monoester hydrolase [Rosa chinensis]; sp|Q9ZR37|DUS1_ARATH Dual specificity protein phosphatase 1 OS=Arabidopsis thaliana OX=3702 GN=DSPTP1 PE=1 SV=1; tr|A0A2P6QXA4|A0A2P6QXA4_ROS…
23387	FvH4_5g23500	chrFvb5	-	1.1268e-05	0.00314143	-0.163	PREDICTED: uncharacterized protein LOC101311673 isoform X3 [Fragaria vesca subsp. vesca]
26230	FvH4_1g23851	chrFvb1	-	1.14278e-05	0.00314143	-0.433	AT4G02660.3 | Beige/BEACH and WD40 domain-containing protein | Chr4:1159927-1173791 REVERSE LENGTH=3527 | 201606; PREDICTED: BEACH domain-containing protein lvsA isoform X2 [Fragaria vesca subsp. vesca]; sp|F4JHT3|BCHA2_ARATH BEACH domain-containing protein A2 OS=Arabidopsis thaliana OX=3702 GN=BCHA2 PE=4 SV=1; tr|A0A2P6PVP6|A0A2P6PVP6_ROSCH Putative transcription factor WD40-like family OS=Rosa …
15562	FvH4_3g25880	chrFvb3	-	1.16646e-05	0.00316525	-0.624	AT4G32010.2 | HSI2-like 1 | Chr4:15481231-15484897 FORWARD LENGTH=776 | 201606; PREDICTED: uncharacterized protein LOC101314829 isoform X2 [Fragaria vesca subsp. vesca]; sp|Q5CCK4|VAL2_ARATH B3 domain-containing transcription repressor VAL2 OS=Arabidopsis thaliana OX=3702 GN=VAL2 PE=1 SV=1; tr|A0A2P6QA67|A0A2P6QA67_ROSCH Uncharacterized protein OS=Rosa chinensis OX=74649 GN=RchiOBHm_Chr5g0031461 …
15960	FvH4_6g12940	chrFvb6	-	1.17328e-05	0.00316525	-0.175	AT2G37840.1 | Protein kinase superfamily protein | Chr2:15851978-15856047 FORWARD LENGTH=733 | 201606; PREDICTED: serine/threonine-protein kinase atg1-like [Fragaria vesca subsp. vesca]; sp|F4IRW0|ATG1C_ARATH Serine/threonine-protein kinase ATG1c OS=Arabidopsis thaliana OX=3702 GN=ATG1C PE=2 SV=1; tr|A0A2P6R9L6|A0A2P6R9L6_ROSCH Uncharacterized protein OS=Rosa chinensis OX=74649 GN=RchiOBHm_Chr3g0…
1925	FvH4_6g23740	chrFvb6	+	1.19633e-05	0.00320438	-0.064	AT2G24700.1 | Transcriptional factor B3 family protein | Chr2:10513049-10515288 REVERSE LENGTH=555 | 201606; PREDICTED: putative B3 domain-containing protein Os03g0621600 [Fragaria vesca subsp. vesca]; sp|P0DH85|REM10_ARATH B3 domain-containing protein REM10 OS=Arabidopsis thaliana OX=3702 GN=REM10 PE=1 SV=1; tr|A0A2P6RE48|A0A2P6RE48_ROSCH Putative transcription factor B3-Domain family OS=Rosa ch…
772	FvH4_6g07630	chrFvb6	+	1.33966e-05	0.00356284	-0.052	AT1G09250.1 | basic helix-loop-helix (bHLH) DNA-binding superfamily protein | Chr1:2989509-2990132 FORWARD LENGTH=207 | 201606; PREDICTED: transcription factor bHLH147-like [Fragaria vesca subsp. vesca] &gt;gi|764597489|ref|XP_011466180.1| PREDICTED: transcription factor bHLH147-like [Fragaria vesca subsp. vesca]; sp|O80482|BH149_ARATH Transcription factor bHLH149 OS=Arabidopsis thaliana OX=3702 …
35172	FvH4_4g05210	chrFvb4	-	1.35104e-05	0.00356778	-0.333	AT1G04140.1 | Transducin family protein / WD-40 repeat family protein | Chr1:1075984-1080321 REVERSE LENGTH=790 | 201606; PREDICTED: uncharacterized protein LOC101295040 [Fragaria vesca subsp. vesca]; sp|Q9C0C7|AMRA1_HUMAN Activating molecule in BECN1-regulated autophagy protein 1 OS=Homo sapiens OX=9606 GN=AMBRA1 PE=1 SV=2; tr|A0A2P6QRQ1|A0A2P6QRQ1_ROSCH Putative transcription factor WD40-like f…
1587	FvH4_6g02900	chrFvb6	-	1.41005e-05	0.0036719	0.104	AT4G02590.2 | basic helix-loop-helix (bHLH) DNA-binding superfamily protein | Chr4:1137968-1140306 REVERSE LENGTH=310 | 201606; PREDICTED: transcription factor UNE12 isoform X1 [Fragaria vesca subsp. vesca]; sp|O22768|UNE12_ARATH Transcription factor UNE12 OS=Arabidopsis thaliana OX=3702 GN=UNE12 PE=2 SV=2; tr|A0A314YM14|A0A314YM14_PRUYE Transcription factor UNE12-like isoform X2 OS=Prunus yedoen…
11842	FvH4_5g28561	chrFvb5	-	1.40256e-05	0.0036719	-0.657	AT1G03780.2 | targeting protein for XKLP2 | Chr1:947785-951696 REVERSE LENGTH=758 | 201606; PREDICTED: protein TPX2 isoform X2 [Fragaria vesca subsp. vesca]; sp|F4I2H7|TPX2_ARATH Protein TPX2 OS=Arabidopsis thaliana OX=3702 GN=TPX2 PE=1 SV=1; tr|A0A2P6RU48|A0A2P6RU48_ROSCH Putative TPX2 central domain-containing protein OS=Rosa chinensis OX=74649 GN=RchiOBHm_Chr2g0127601 PE=4 SV=1
3778	FvH4_3g33520	chrFvb3	+	1.46325e-05	0.00375824	-0.083	PREDICTED: phosphatidylinositol transfer protein 2-like isoform X1 [Fragaria vesca subsp. vesca]; sp|Q9NCL8|PITP1_DICDI Phosphatidylinositol transfer protein 1 OS=Dictyostelium discoideum OX=44689 GN=pitA PE=1 SV=1; tr|A0A2P6QHU2|A0A2P6QHU2_ROSCH Putative phosphatidylinositol transfer protein OS=Rosa chinensis OX=74649 GN=RchiOBHm_Chr5g0060991 PE=4 SV=1
30355	FvH4_3g18010	chrFvb3	-	1.45762e-05	0.00375824	-0.454	AT1G06630.1 | F-box/RNI-like superfamily protein | Chr1:2028071-2031173 FORWARD LENGTH=477 | 201606; PREDICTED: FBD-associated F-box protein At4g10400-like [Fragaria vesca subsp. vesca] &gt;gi|764546806|ref|XP_011459598.1| PREDICTED: FBD-associated F-box protein At4g10400-like [Fragaria vesca subsp. vesca] &gt;gi|764546810|ref|XP_011459600.1| PREDICTED: FBD-associated F-box protein At4g10400-like…
2435	FvH4_2g10180	chrFvb2	-	1.54256e-05	0.003935	0.282	AT5G56090.1 | cytochrome c oxidase 15 | Chr5:22714634-22716605 FORWARD LENGTH=457 | 201606; PREDICTED: cytochrome c oxidase assembly protein COX15-like isoform X2 [Fragaria vesca subsp. vesca]; sp|Q9FKT8|COX15_ARATH Cytochrome c oxidase assembly protein COX15 OS=Arabidopsis thaliana OX=3702 GN=COX15 PE=2 SV=1; tr|A0A2P6PPW7|A0A2P6PPW7_ROSCH Putative COX15/CtaA family protein OS=Rosa chinensis OX=…
36409	FvH4_4g13790	chrFvb4	+	1.55611e-05	0.00394274	-0.133	AT2G32760.3 | UV radiation resistance-associated protein | Chr2:13892642-13894295 FORWARD LENGTH=276 | 201606; PREDICTED: UV radiation resistance-associated gene protein isoform X1 [Fragaria vesca subsp. vesca]; sp|Q8K245|UVRAG_MOUSE UV radiation resistance associated protein OS=Mus musculus OX=10090 GN=Uvrag PE=1 SV=2; tr|A0A2P6QWG2|A0A2P6QWG2_ROSCH Putative phosphatidylinositol 3-kinase OS=Rosa…
7773	FvH4_6g38360	chrFvb6	-	1.56885e-05	0.00394834	-0.667	AT1G06510.1 | forkhead-associated domain protein | Chr1:1992389-1993583 FORWARD LENGTH=277 | 201606; PREDICTED: uncharacterized protein LOC101308195 [Fragaria vesca subsp. vesca] &gt;gi|764611314|ref|XP_011467578.1| PREDICTED: uncharacterized protein LOC101308195 [Fragaria vesca subsp. vesca]; tr|A0A2P6S072|A0A2P6S072_ROSCH Uncharacterized protein OS=Rosa chinensis OX=74649 GN=RchiOBHm_Chr2g01516…
23651	FvH4_6g20440	chrFvb6	-	1.60209e-05	0.00395242	-0.138	AT2G35920.3 | RNA helicase family protein | Chr2:15075578-15080506 FORWARD LENGTH=1027 | 201606; PREDICTED: ATP-dependent RNA helicase DHX36 [Fragaria vesca subsp. vesca]; sp|F4ILR7|DEXH1_ARATH DExH-box ATP-dependent RNA helicase DExH1 OS=Arabidopsis thaliana OX=3702 GN=At2g35920 PE=2 SV=1; tr|A0A251N957|A0A251N957_PRUPE Uncharacterized protein OS=Prunus persica OX=3760 GN=PRUPE_7G093700 PE=4 SV=1
30496	FvH4_3g18610	chrFvb3	-	1.60006e-05	0.00395242	0.7	AT1G53250.1 | histone-lysine N-methyltransferase%2C H3 lysine-79 specific-like protein | Chr1:19857468-19859156 FORWARD LENGTH=371 | 201606; PREDICTED: uncharacterized protein LOC101302046 [Fragaria vesca subsp. vesca]; tr|A0A2P6QA70|A0A2P6QA70_ROSCH Putative nuclease associated modular domain 3 OS=Rosa chinensis OX=74649 GN=RchiOBHm_Chr5g0031441 PE=4 SV=1
33599	FvH4_3g44170	chrFvb3	-	1.60006e-05	0.00395242	0.836	AT2G05990.2 | NAD(P)-binding Rossmann-fold superfamily protein | Chr2:2322876-2324867 FORWARD LENGTH=390 | 201606; PREDICTED: enoyl-[acyl-carrier-protein] reductase [NADH], chloroplastic [Fragaria vesca subsp. vesca]; sp|Q9SLA8|FABI_ARATH Enoyl-[acyl-carrier-protein] reductase [NADH], chloroplastic OS=Arabidopsis thaliana OX=3702 GN=MOD1 PE=1 SV=1; tr|A0A2P6QMS0|A0A2P6QMS0_ROSCH Putative enoyl-[a…
3263	FvH4_2g04340	chrFvb2	-	1.65499e-05	0.00405624	0.152	AT3G19650.1 | cyclin-like protein | Chr3:6823543-6825174 FORWARD LENGTH=302 | 201606; PREDICTED: dentin matrix acidic phosphoprotein 1 isoform X1 [Fragaria vesca subsp. vesca]; tr|A0A2P6PLG6|A0A2P6PLG6_ROSCH Uncharacterized protein OS=Rosa chinensis OX=74649 GN=RchiOBHm_Chr6g0253781 PE=4 SV=1
1700	FvH4_2g16960	chrFvb2	+	1.71776e-05	0.00411977	0.146	PREDICTED: uncharacterized protein LOC105349648 isoform X3 [Fragaria vesca subsp. vesca]
4232	FvH4_4g12750	chrFvb4	-	1.73367e-05	0.00411977	0.198	AT2G32000.2 | DNA topoisomerase%2C type IA%2C core | Chr2:13615999-13621397 REVERSE LENGTH=838 | 201606; PREDICTED: DNA topoisomerase 3-beta isoform X2 [Fragaria vesca subsp. vesca]; sp|F4ISQ7|TOP3B_ARATH DNA topoisomerase 3-beta OS=Arabidopsis thaliana OX=3702 GN=At2g32000 PE=2 SV=1; tr|A0A2P6QVW3|A0A2P6QVW3_ROSCH DNA topoisomerase OS=Rosa chinensis OX=74649 GN=RchiOBHm_Chr4g0412031 PE=3 SV=1
15381	FvH4_2g31281	chrFvb2	+	1.73093e-05	0.00411977	-0.093	AT5G20510.1 | alfin-like 5 | Chr5:6939991-6942846 REVERSE LENGTH=260 | 201606; PREDICTED: PHD finger protein ALFIN-LIKE 4-like [Fragaria vesca subsp. vesca]; sp|Q5XEM9|ALFL5_ARATH PHD finger protein ALFIN-LIKE 5 OS=Arabidopsis thaliana OX=3702 GN=AL5 PE=2 SV=1; tr|A0A2P6Q1H7|A0A2P6Q1H7_ROSCH Putative chromatin regulator PHD family OS=Rosa chinensis OX=74649 GN=RchiOBHm_Chr6g0311511 PE=4 SV=1
31910	FvH4_3g26930	chrFvb3	-	1.70728e-05	0.00411977	-0.383	AT5G06600.1 | ubiquitin-specific protease 12 | Chr5:2019545-2027834 REVERSE LENGTH=1116 | 201606; PREDICTED: ubiquitin carboxyl-terminal hydrolase 12-like [Fragaria vesca subsp. vesca]; sp|Q9FPT1|UBP12_ARATH Ubiquitin carboxyl-terminal hydrolase 12 OS=Arabidopsis thaliana OX=3702 GN=UBP12 PE=1 SV=2; tr|A0A2P6QET8|A0A2P6QET8_ROSCH Putative ubiquitinyl hydrolase 1 OS=Rosa chinensis OX=74649 GN=Rchi…
33094	FvH4_3g33910	chrFvb3	-	1.73584e-05	0.00411977	0.599	AT1G07890.8 | ascorbate peroxidase 1 | Chr1:2438005-2439435 FORWARD LENGTH=250 | 201606; PREDICTED: L-ascorbate peroxidase, cytosolic [Fragaria vesca subsp. vesca] &gt;gi|5257552|gb|AAD41405.1|AF159630_1 cytosolic ascorbate peroxidase [Fragaria x ananassa] &gt;gi|2738949|gb|AAB94574.1| cytosolic ascorbate peroxidase [Fragaria x ananassa]; sp|P48534|APX1_PEA L-ascorbate peroxidase, cytosolic OS=Pi…
2434	FvH4_2g10180	chrFvb2	-	1.77498e-05	0.00416001	-0.212	AT5G56090.1 | cytochrome c oxidase 15 | Chr5:22714634-22716605 FORWARD LENGTH=457 | 201606; PREDICTED: cytochrome c oxidase assembly protein COX15-like isoform X2 [Fragaria vesca subsp. vesca]; sp|Q9FKT8|COX15_ARATH Cytochrome c oxidase assembly protein COX15 OS=Arabidopsis thaliana OX=3702 GN=COX15 PE=2 SV=1; tr|A0A2P6PPW7|A0A2P6PPW7_ROSCH Putative COX15/CtaA family protein OS=Rosa chinensis OX=…
3505	FvH4_4g27270	chrFvb4	+	1.7689e-05	0.00416001	0.123	AT1G77420.1 | alpha/beta-Hydrolases superfamily protein | Chr1:29093641-29095442 FORWARD LENGTH=382 | 201606; PREDICTED: caffeoylshikimate esterase-like [Fragaria vesca subsp. vesca]; sp|Q9C942|CSE_ARATH Caffeoylshikimate esterase OS=Arabidopsis thaliana OX=3702 GN=CSE PE=1 SV=1; tr|A0A2P6R1U7|A0A2P6R1U7_ROSCH Putative 2-acylglycerol O-acyltransferase OS=Rosa chinensis OX=74649 GN=RchiOBHm_Chr4g0…
36198	FvH4_4g12570	chrFvb4	-	1.78688e-05	0.00416187	-0.295	AT5G15220.2 | Ribosomal protein L27 family protein | Chr5:4941466-4942133 REVERSE LENGTH=154 | 201606; PREDICTED: 50S ribosomal protein L27, chloroplastic-like [Fragaria vesca subsp. vesca] &gt;gi|470122023|ref|XP_004297055.1| PREDICTED: 50S ribosomal protein L27, chloroplastic-like [Fragaria vesca subsp. vesca]; sp|Q87SU3|RL27_VIBPA 50S ribosomal protein L27 OS=Vibrio parahaemolyticus serotype O…
1007	FvH4_5g27680	chrFvb5	-	1.81895e-05	0.00421041	-0.522	AT5G60620.1 | glycerol-3-phosphate acyltransferase 9 | Chr5:24367266-24369647 FORWARD LENGTH=376 | 201606; glycerol-3-phosphate acyltransferase 9 [Rosa chinensis] &gt;gi|1358150644|gb|PRQ25123.1| putative glycerol-3-phosphate 1-O-acyltransferase [Rosa chinensis]; sp|Q8GWG0|GPAT9_ARATH Glycerol-3-phosphate acyltransferase 9 OS=Arabidopsis thaliana OX=3702 GN=GPAT9 PE=1 SV=1; tr|A0A2P6PT56|A0A2P6PT…
30074	FvH4_3g16060	chrFvb3	-	1.8605e-05	0.00428017	0.152	AT1G56000.1 | FAD/NAD(P)-binding oxidoreductase family protein | Chr1:20944149-20946101 FORWARD LENGTH=384 | 201606; PREDICTED: uncharacterized protein LOC101302047 [Fragaria vesca subsp. vesca]; sp|Q888A4|RNLS_PSESM Renalase OS=Pseudomonas syringae pv. tomato (strain ATCC BAA-871 / DC3000) OX=223283 GN=PSPTO_1126 PE=1 SV=1; tr|A0A2P6Q901|A0A2P6Q901_ROSCH Putative protoporphyrinogen oxidase OS=Ro…
14434	FvH4_3g01541	chrFvb3	+	1.96329e-05	0.00448911	-0.152	AT4G22120.6 | ERD (early-responsive to dehydration stress) family protein | Chr4:11715976-11719144 REVERSE LENGTH=771 | 201606; PREDICTED: calcium permeable stress-gated cation channel 1-like [Fragaria vesca subsp. vesca]; sp|Q5XEZ5|CSC1_ARATH Calcium permeable stress-gated cation channel 1 OS=Arabidopsis thaliana OX=3702 GN=CSC1 PE=2 SV=1; tr|A0A2P6Q2I9|A0A2P6Q2I9_ROSCH Putative calcium-dependen…
32006	FvH4_3g27610	chrFvb3	-	2.02797e-05	0.00460891	-0.03	AT2G26980.4 | CBL-interacting protein kinase 3 | Chr2:11515234-11518426 REVERSE LENGTH=451 | 201606; PREDICTED: CBL-interacting serine/threonine-protein kinase 3 isoform X1 [Fragaria vesca subsp. vesca] &gt;gi|764544891|ref|XP_011459449.1| PREDICTED: CBL-interacting serine/threonine-protein kinase 3 isoform X1 [Fragaria vesca subsp. vesca]; sp|Q2V452|CIPK3_ARATH CBL-interacting serine/threonine-p…
1380	FvH4_2g36370	chrFvb2	+	2.04675e-05	0.00462356	0.113	AT5G24810.1 | ABC1 family protein | Chr5:8516902-8522616 REVERSE LENGTH=1009 | 201606; PREDICTED: uncharacterized protein LOC101315016 [Fragaria vesca subsp. vesca]; sp|Q86TW2|ADCK1_HUMAN Uncharacterized aarF domain-containing protein kinase 1 OS=Homo sapiens OX=9606 GN=ADCK1 PE=1 SV=2; tr|A0A2P6PZW3|A0A2P6PZW3_ROSCH Putative cadmium-transporting ATPase OS=Rosa chinensis OX=74649 GN=RchiOBHm_Chr6…
39771	FvH4_5g10620	chrFvb5	-	2.05946e-05	0.0046244	0.171	AT1G32810.2 | RING/FYVE/PHD zinc finger superfamily protein | Chr1:11881810-11885843 FORWARD LENGTH=1068 | 201606; PREDICTED: uncharacterized protein LOC101300304 [Fragaria vesca subsp. vesca]; sp|Q9C810|Y1342_ARATH PHD finger protein At1g33420 OS=Arabidopsis thaliana OX=3702 GN=At1g33420 PE=1 SV=1; tr|A0A2P6P485|A0A2P6P485_ROSCH Putative chromatin regulator PHD family OS=Rosa chinensis OX=74649 …
11446	FvH4_5g31620	chrFvb5	+	2.10346e-05	0.00469509	-0.233	AT1G35420.3 | alpha/beta-Hydrolases superfamily protein | Chr1:13026545-13027463 FORWARD LENGTH=274 | 201606; PREDICTED: carboxymethylenebutenolidase homolog isoform X1 [Fragaria vesca subsp. vesca]; sp|Q96DG6|CMBL_HUMAN Carboxymethylenebutenolidase homolog OS=Homo sapiens OX=9606 GN=CMBL PE=1 SV=1; tr|A0A2P6PEK7|A0A2P6PEK7_ROSCH Putative 2-oxo-3-(5-oxofuran-2-ylidene)propanoate lactonase OS=Rosa…
1465	FvH4_2g29420	chrFvb2	-	2.13205e-05	0.00471683	0.068	AT4G32410.1 | cellulose synthase 1 | Chr4:15641009-15646388 REVERSE LENGTH=1081 | 201606; PREDICTED: cellulose synthase A catalytic subunit 1 [UDP-forming] isoform X2 [Fragaria vesca subsp. vesca]; sp|O48946|CESA1_ARATH Cellulose synthase A catalytic subunit 1 [UDP-forming] OS=Arabidopsis thaliana OX=3702 GN=CESA1 PE=1 SV=1; tr|A0A2P6PXW8|A0A2P6PXW8_ROSCH Cellulose synthase OS=Rosa chinensis OX=7…
25107	FvH4_3g13130	chrFvb3	-	2.13835e-05	0.00471683	-0.087	AT4G20130.1 | plastid transcriptionally active 14 | Chr4:10878914-10881697 FORWARD LENGTH=483 | 201606; PREDICTED: ribulose-1,5 bisphosphate carboxylase/oxygenase large subunit N-methyltransferase, chloroplastic isoform X3 [Fragaria vesca subsp. vesca]; sp|Q84JF5|PTA14_ARATH Protein PLASTID TRANSCRIPTIONALLY ACTIVE 14 OS=Arabidopsis thaliana OX=3702 GN=PTAC14 PE=1 SV=1; tr|A0A2P6Q7K8|A0A2P6Q7K8_R…
28844	FvH4_7g33770	chrFvb7	+	2.17007e-05	0.00475879	0.44	AT1G80490.3 | TOPLESS-related 1 | Chr1:30261094-30266446 REVERSE LENGTH=1120 | 201606; PREDICTED: topless-related protein 1-like isoform X3 [Fragaria vesca subsp. vesca]; sp|Q0J7U6|TPR2_ORYSJ Protein TPR2 OS=Oryza sativa subsp. japonica OX=39947 GN=TPR2 PE=1 SV=1; tr|A0A2P6SPR2|A0A2P6SPR2_ROSCH Putative transcription factor WD40-like family OS=Rosa chinensis OX=74649 GN=RchiOBHm_Chr1g0383911 PE=4…
2062	FvH4_7g21250	chrFvb7	+	2.21344e-05	0.00482568	0.593	AT3G55270.1 | mitogen-activated protein kinase phosphatase 1 | Chr3:20496775-20499408 FORWARD LENGTH=784 | 201606; PREDICTED: protein-tyrosine-phosphatase MKP1 [Fragaria vesca subsp. vesca] &gt;gi|764633095|ref|XP_011469847.1| PREDICTED: protein-tyrosine-phosphatase MKP1 [Fragaria vesca subsp. vesca]; sp|Q9C5S1|MKP1_ARATH Protein-tyrosine-phosphatase MKP1 OS=Arabidopsis thaliana OX=3702 GN=MKP1 P…
10831	FvH4_6g00110	chrFvb6	+	2.23972e-05	0.00485475	-0.016	AT5G36790.3 | Haloacid dehalogenase-like hydrolase (HAD) superfamily protein | Chr5:14481229-14483730 REVERSE LENGTH=362 | 201606; PREDICTED: phosphoglycolate phosphatase 1B, chloroplastic-like [Fragaria vesca subsp. vesca]; sp|P0DKC4|PGP1B_ARATH Phosphoglycolate phosphatase 1B, chloroplastic OS=Arabidopsis thaliana OX=3702 GN=PGLP1B PE=1 SV=1; tr|A0A2P6R4Y3|A0A2P6R4Y3_ROSCH Putative phosphoglyco…
22451	FvH4_3g38740	chrFvb3	+	2.26162e-05	0.00487406	-0.122	AT2G29970.1 | Double Clp-N motif-containing P-loop nucleoside triphosphate hydrolases superfamily protein | Chr2:12776601-12779784 FORWARD LENGTH=1002 | 201606; PREDICTED: uncharacterized protein LOC101305150 [Fragaria vesca subsp. vesca]; sp|O80875|SMXL7_ARATH Protein SMAX1-LIKE 7 OS=Arabidopsis thaliana OX=3702 GN=SMXL7 PE=1 SV=1; tr|A0A2P6QK30|A0A2P6QK30_ROSCH Putative ATP-dependent Clp protea…
4314	FvH4_7g23560	chrFvb7	-	2.28467e-05	0.00489558	-0.319	AT3G55640.3 | Mitochondrial substrate carrier family protein | Chr3:20640048-20641567 FORWARD LENGTH=256 | 201606; PREDICTED: mitochondrial substrate carrier family protein B-like [Fragaria vesca subsp. vesca]; sp|Q54MZ4|MCFB_DICDI Mitochondrial substrate carrier family protein B OS=Dictyostelium discoideum OX=44689 GN=mcfB PE=3 SV=1; tr|M5XD31|M5XD31_PRUPE Uncharacterized protein OS=Prunus persi…
27701	FvH4_2g10430	chrFvb2	+	2.40314e-05	0.0051202	0.414	AT4G34700.1 | LYR family of Fe/S cluster biogenesis protein | Chr4:16556874-16558362 FORWARD LENGTH=117 | 201606; PREDICTED: NADH dehydrogenase [ubiquinone] 1 beta subcomplex subunit 9 [Fragaria vesca subsp. vesca]; sp|Q945M1|NDUB9_ARATH NADH dehydrogenase [ubiquinone] 1 beta subcomplex subunit 9 OS=Arabidopsis thaliana OX=3702 GN=CIB22 PE=1 SV=1; tr|A0A2P6PQ53|A0A2P6PQ53_ROSCH Putative complex 1…
9522	FvH4_7g20270	chrFvb7	-	2.42055e-05	0.00512815	0.185	AT2G37060.3 | nuclear factor Y%2C subunit B8 | Chr2:15576336-15577660 FORWARD LENGTH=173 | 201606; PREDICTED: nuclear transcription factor Y subunit B-1-like isoform X1 [Fragaria vesca subsp. vesca]; sp|Q8VYK4|NFYB8_ARATH Nuclear transcription factor Y subunit B-8 OS=Arabidopsis thaliana OX=3702 GN=NFYB8 PE=1 SV=1; tr|A0A2P6SJN4|A0A2P6SJN4_ROSCH Putative transcription factor Hap3/NF-YB family OS=…
15514	FvH4_7g01260	chrFvb7	+	2.54781e-05	0.00535245	0.102	AT3G21640.1 | FKBP-type peptidyl-prolyl cis-trans isomerase family protein | Chr3:7619025-7621097 REVERSE LENGTH=365 | 201606; PREDICTED: peptidyl-prolyl cis-trans isomerase FKBP42 [Fragaria vesca subsp. vesca]; sp|Q9LDC0|FKB42_ARATH Peptidyl-prolyl cis-trans isomerase FKBP42 OS=Arabidopsis thaliana OX=3702 GN=FKBP42 PE=1 SV=1; tr|A0A2P6S7S6|A0A2P6S7S6_ROSCH Peptidylprolyl isomerase OS=Rosa chine…
19116	FvH4_3g33540	chrFvb3	+	2.55497e-05	0.00535245	0.104	AT5G14610.6 | DEAD box RNA helicase family protein | Chr5:4711271-4714713 FORWARD LENGTH=644 | 201606; PREDICTED: DEAD-box ATP-dependent RNA helicase 14-like [Fragaria vesca subsp. vesca]; sp|Q9LYJ9|RH46_ARATH DEAD-box ATP-dependent RNA helicase 46 OS=Arabidopsis thaliana OX=3702 GN=RH46 PE=2 SV=2; tr|A0A2P6S5M1|A0A2P6S5M1_ROSCH Putative RNA helicase OS=Rosa chinensis OX=74649 GN=RchiOBHm_Chr2g01…
1920	FvH4_3g33540	chrFvb3	+	2.59554e-05	0.00540724	0.103	AT5G14610.6 | DEAD box RNA helicase family protein | Chr5:4711271-4714713 FORWARD LENGTH=644 | 201606; PREDICTED: DEAD-box ATP-dependent RNA helicase 14-like [Fragaria vesca subsp. vesca]; sp|Q9LYJ9|RH46_ARATH DEAD-box ATP-dependent RNA helicase 46 OS=Arabidopsis thaliana OX=3702 GN=RH46 PE=2 SV=2; tr|A0A2P6S5M1|A0A2P6S5M1_ROSCH Putative RNA helicase OS=Rosa chinensis OX=74649 GN=RchiOBHm_Chr2g01…
37381	FvH4_4g20760	chrFvb4	+	2.61331e-05	0.00541416	0.119	AT3G17205.3 | ubiquitin protein ligase 6 | Chr3:5873528-5881132 FORWARD LENGTH=1029 | 201606; PREDICTED: E3 ubiquitin-protein ligase UPL6 [Fragaria vesca subsp. vesca]; sp|Q8RWB8|UPL6_ARATH E3 ubiquitin-protein ligase UPL6 OS=Arabidopsis thaliana OX=3702 GN=UPL6 PE=2 SV=1; tr|A0A2P6QZA6|A0A2P6QZA6_ROSCH Putative aminoacyltransferase, E1 ubiquitin-activating enzyme OS=Rosa chinensis OX=74649 GN=Rc…
14363	FvH4_2g40330	chrFvb2	+	2.62968e-05	0.00541815	0.552
3859	FvH4_3g37720	chrFvb3	+	2.68028e-05	0.00549224	0.147	AT5G58970.2 | uncoupling protein 2 | Chr5:23809437-23811018 REVERSE LENGTH=272 | 201606; PREDICTED: mitochondrial uncoupling protein 2 [Fragaria vesca subsp. vesca]; sp|Q9ZWG1|PUMP2_ARATH Mitochondrial uncoupling protein 2 OS=Arabidopsis thaliana OX=3702 GN=PUMP2 PE=2 SV=1; tr|A0A2P6QJL7|A0A2P6QJL7_ROSCH Putative mitochondrial brown fat uncoupling protein OS=Rosa chinensis OX=74649 GN=RchiOBHm_Ch…
29991	FvH4_5g28680	chrFvb5	+	2.74735e-05	0.00559907	0.186	AT4G06676.1 | etoposide-induced protein | Chr4:3898998-3901589 FORWARD LENGTH=320 | 201606; PREDICTED: protein EI24 homolog isoform X2 [Fragaria vesca subsp. vesca]; sp|Q5BPL5|EI24_ARATH Protein EI24 homolog OS=Arabidopsis thaliana OX=3702 GN=At4g06676 PE=2 SV=1; tr|A0A2P6PCV7|A0A2P6PCV7_ROSCH Putative etoposide-induced 2.4 OS=Rosa chinensis OX=74649 GN=RchiOBHm_Chr7g0220831 PE=4 SV=1
4238	FvH4_4g13180	chrFvb4	-	2.81572e-05	0.00564196	-0.319	AT5G51510.1 | jagunal-like protein | Chr5:20921512-20922818 FORWARD LENGTH=170 | 201606; PREDICTED: protein jagunal homolog 1 [Fragaria vesca subsp. vesca] &gt;gi|764573096|ref|XP_011462828.1| PREDICTED: protein jagunal homolog 1 [Fragaria vesca subsp. vesca]; tr|A0A2P6QW51|A0A2P6QW51_ROSCH Uncharacterized protein OS=Rosa chinensis OX=74649 GN=RchiOBHm_Chr4g0413311 PE=4 SV=1
20795	FvH4_1g14740	chrFvb1	+	2.80113e-05	0.00564196	-0.6	AT5G66960.1 | Prolyl oligopeptidase family protein | Chr5:26736209-26739493 REVERSE LENGTH=792 | 201606; PREDICTED: prolyl endopeptidase-like [Fragaria vesca subsp. vesca]; sp|Q59536|PTRB_MORLA Protease 2 OS=Moraxella lacunata OX=477 GN=ptrB PE=3 SV=1; tr|A0A2P6S8G2|A0A2P6S8G2_ROSCH Putative oligopeptidase B transcription factor WD40-like family OS=Rosa chinensis OX=74649 GN=RchiOBHm_Chr1g0319111…
32746	FvH4_3g45990	chrFvb3	+	2.81032e-05	0.00564196	0.631	AT3G13410.1 | 2-C-methyl-D-erythritol 4-phosphate cytidylyltransferase | Chr3:4362149-4364032 REVERSE LENGTH=321 | 201606; PREDICTED: uncharacterized protein LOC101308360 [Fragaria vesca subsp. vesca]; tr|A0A2P6QNQ6|A0A2P6QNQ6_ROSCH Uncharacterized protein OS=Rosa chinensis OX=74649 GN=RchiOBHm_Chr5g0084101 PE=4 SV=1
34026	FvH4_2g35230	chrFvb2	-	2.82858e-05	0.00564196	-0.417	AT2G25870.1 | haloacid dehalogenase-like hydrolase family protein | Chr2:11031159-11034302 FORWARD LENGTH=584 | 201606; PREDICTED: uncharacterized protein LOC101294624 isoform X1 [Fragaria vesca subsp. vesca] &gt;gi|764539111|ref|XP_011458970.1| PREDICTED: uncharacterized protein LOC101294624 isoform X2 [Fragaria vesca subsp. vesca]; sp|Q8L5Z4|YBEY_ARATH Endoribonuclease YBEY, chloroplastic OS=Ar…
2622	FvH4_1g29730	chrFvb1	-	3.07539e-05	0.00591256	-0.073	AT3G03630.1 | cysteine synthase 26 | Chr3:878388-880400 REVERSE LENGTH=404 | 201606; PREDICTED: probable S-sulfocysteine synthase, chloroplastic isoform X1 [Fragaria vesca subsp. vesca]; sp|O22682|CYSK4_ARATH Probable S-sulfocysteine synthase, chloroplastic OS=Arabidopsis thaliana OX=3702 GN=At3g03630 PE=1 SV=1; tr|A0A2P6RHA7|A0A2P6RHA7_ROSCH Cysteine synthase OS=Rosa chinensis OX=74649 GN=RchiOB…
13421	FvH4_3g04890	chrFvb3	-	3.08742e-05	0.00591256	-0.19	AT4G36690.4 | U2 snRNP auxilliary factor%2C large subunit%2C splicing factor | Chr4:17294139-17297609 REVERSE LENGTH=551 | 201606; PREDICTED: splicing factor U2af large subunit B-like isoform X1 [Fragaria vesca subsp. vesca]; sp|Q9ZR40|U2A2B_NICPL Splicing factor U2af large subunit B OS=Nicotiana plumbaginifolia OX=4092 GN=U2AF65B PE=2 SV=1; tr|A0A2P6Q400|A0A2P6Q400_ROSCH U2 snRNP auxiliary facto…
13446	FvH4_6g32430	chrFvb6	-	3.06609e-05	0.00591256	0.095	AT1G51940.1 | protein kinase family protein / peptidoglycan-binding LysM domain-containing protein | Chr1:19296092-19298941 REVERSE LENGTH=651 | 201606; PREDICTED: lysM domain receptor-like kinase 3 isoform X2 [Fragaria vesca subsp. vesca]; sp|F4IB81|LYK3_ARATH LysM domain receptor-like kinase 3 OS=Arabidopsis thaliana OX=3702 GN=LYK3 PE=2 SV=1; tr|A0A2P6RXC4|A0A2P6RXC4_ROSCH Uncharacterized prot…
16852	FvH4_1g24580	chrFvb1	-	3.06509e-05	0.00591256	0.117	AT2G35040.1 | AICARFT/IMPCHase bienzyme family protein | Chr2:14765347-14768269 REVERSE LENGTH=596 | 201606; PREDICTED: bifunctional purine biosynthesis protein purH-like [Fragaria vesca subsp. vesca] &gt;gi|764515228|ref|XP_011465015.1| PREDICTED: bifunctional purine biosynthesis protein purH-like [Fragaria vesca subsp. vesca]; sp|Q71YQ3|PUR9_LISMF Bifunctional purine biosynthesis protein PurH O…
20394	FvH4_2g13020	chrFvb2	-	3.01304e-05	0.00591256	-0.217	AT1G71696.2 | carboxypeptidase D | Chr1:26966996-26970364 FORWARD LENGTH=491 | 201606; PREDICTED: carboxypeptidase D isoform X1 [Fragaria vesca subsp. vesca]; sp|Q9M9H7|SOL1_ARATH Carboxypeptidase SOL1 OS=Arabidopsis thaliana OX=3702 GN=SOL1 PE=2 SV=1; tr|A0A2P6PRP2|A0A2P6PRP2_ROSCH Putative metallocarboxypeptidase D OS=Rosa chinensis OX=74649 GN=RchiOBHm_Chr6g0274201 PE=4 SV=1
23266	FvH4_1g01320	chrFvb1	-	3.09038e-05	0.00591256	-0.117	AT5G58200.2 | Calcineurin-like metallo-phosphoesterase superfamily protein | Chr5:23549605-23551972 FORWARD LENGTH=309 | 201606; PREDICTED: uncharacterized protein LOC101305872 isoform X2 [Fragaria vesca subsp. vesca]; tr|A0A2P6RIB8|A0A2P6RIB8_ROSCH Uncharacterized protein OS=Rosa chinensis OX=74649 GN=RchiOBHm_Chr2g0086151 PE=4 SV=1
27326	FvH4_6g52660	chrFvb6	-	3.06832e-05	0.00591256	-0.15	AT5G22750.1 | DNA/RNA helicase protein | Chr5:7565374-7570871 REVERSE LENGTH=1029 | 201606; PREDICTED: putative SWI/SNF-related matrix-associated actin-dependent regulator of chromatin subfamily A member 3-like 2 [Fragaria vesca subsp. vesca]; sp|Q9FNI6|SM3L2_ARATH DNA repair protein RAD5A OS=Arabidopsis thaliana OX=3702 GN=RAD5A PE=1 SV=1; tr|A0A2P6S635|A0A2P6S635_ROSCH Putative DNA helicase chr…
32652	FvH4_6g08720	chrFvb6	+	2.9959e-05	0.00591256	0.053	PREDICTED: uncharacterized protein LOC101311974 isoform X4 [Fragaria vesca subsp. vesca]; tr|A0A2P6R821|A0A2P6R821_ROSCH Uncharacterized protein OS=Rosa chinensis OX=74649 GN=RchiOBHm_Chr3g0458901 PE=4 SV=1
765	FvH4_6g08300	chrFvb6	-	3.16168e-05	0.00601827	0.294	AT4G09920.4 | FBD%2C F-box and Leucine Rich Repeat domains containing protein | Chr4:6224691-6225563 FORWARD LENGTH=290 | 201606; PREDICTED: putative FBD-associated F-box protein At5g53635 isoform X1 [Fragaria vesca subsp. vesca]; sp|Q9SV82|FBD40_ARATH FBD-associated F-box protein At4g10400 OS=Arabidopsis thaliana OX=3702 GN=At4g10400 PE=2 SV=2; tr|A0A2P6R7U7|A0A2P6R7U7_ROSCH Putative F-box domai…
5931	FvH4_7g13280	chrFvb7	+	3.18555e-05	0.00603308	-0.072	AT5G53130.1 | cyclic nucleotide gated channel 1 | Chr5:21537830-21540490 REVERSE LENGTH=716 | 201606; PREDICTED: cyclic nucleotide-gated ion channel 1-like [Fragaria vesca subsp. vesca] &gt;gi|764625757|ref|XP_011469068.1| PREDICTED: cyclic nucleotide-gated ion channel 1-like [Fragaria vesca subsp. vesca]; sp|O65717|CNGC1_ARATH Cyclic nucleotide-gated ion channel 1 OS=Arabidopsis thaliana OX=3702…
27386	FvH4_6g19910	chrFvb6	-	3.23808e-05	0.00610174	-0.285	AT3G11620.8 | alpha/beta-Hydrolases superfamily protein | Chr3:3669551-3671734 REVERSE LENGTH=312 | 201606; PREDICTED: UPF0554 protein C2orf43 homolog isoform X3 [Fragaria vesca subsp. vesca]; sp|Q5F477|LDAH_CHICK Lipid droplet-associated hydrolase OS=Gallus gallus OX=9031 GN=LDAH PE=2 SV=2; tr|A0A251N9D7|A0A251N9D7_PRUPE Uncharacterized protein OS=Prunus persica OX=3760 GN=PRUPE_7G098300 PE=4 SV…
28148	FvH4_6g06441	chrFvb6	-	3.28821e-05	0.00616523	0.399	AT5G27680.6 | RECQ helicase SIM | Chr5:9794244-9798637 REVERSE LENGTH=831 | 201606; PREDICTED: ATP-dependent DNA helicase Q-like SIM isoform X2 [Fragaria vesca subsp. vesca]; sp|Q9FT69|RQSIM_ARATH ATP-dependent DNA helicase Q-like SIM OS=Arabidopsis thaliana OX=3702 GN=RECQSIM PE=2 SV=1; tr|A0A2P6R728|A0A2P6R728_ROSCH ATP-dependent DNA helicase OS=Rosa chinensis OX=74649 GN=RchiOBHm_Chr3g0455521 …
3293	FvH4_1g02470	chrFvb1	-	3.34813e-05	0.00621542	0.338	AT2G11520.1 | calmodulin-binding receptor-like cytoplasmic kinase 3 | Chr2:4619145-4621448 FORWARD LENGTH=510 | 201606; PREDICTED: calmodulin-binding receptor-like cytoplasmic kinase 3 [Fragaria vesca subsp. vesca] &gt;gi|764507264|ref|XP_011457771.1| PREDICTED: calmodulin-binding receptor-like cytoplasmic kinase 3 [Fragaria vesca subsp. vesca]; sp|Q9ASQ5|CRCK3_ARATH Calmodulin-binding receptor-l…
15561	FvH4_3g25880	chrFvb3	-	3.33985e-05	0.00621542	-0.594	AT4G32010.2 | HSI2-like 1 | Chr4:15481231-15484897 FORWARD LENGTH=776 | 201606; PREDICTED: uncharacterized protein LOC101314829 isoform X2 [Fragaria vesca subsp. vesca]; sp|Q5CCK4|VAL2_ARATH B3 domain-containing transcription repressor VAL2 OS=Arabidopsis thaliana OX=3702 GN=VAL2 PE=1 SV=1; tr|A0A2P6QA67|A0A2P6QA67_ROSCH Uncharacterized protein OS=Rosa chinensis OX=74649 GN=RchiOBHm_Chr5g0031461 …
36076	FvH4_4g11900	chrFvb4	+	3.42886e-05	0.00633394	0.044	AT2G43070.3 | SIGNAL PEPTIDE PEPTIDASE-LIKE 3 | Chr2:17911233-17914953 REVERSE LENGTH=599 | 201606; PREDICTED: signal peptide peptidase-like 3 [Fragaria vesca subsp. vesca]; sp|Q4V3B8|SIPL3_ARATH Signal peptide peptidase-like 3 OS=Arabidopsis thaliana OX=3702 GN=SPPL3 PE=2 SV=1; tr|A0A2P6QV29|A0A2P6QV29_ROSCH Putative mannosyl-oligosaccharide 1,2-alpha-mannosidase OS=Rosa chinensis OX=74649 GN=Rc…
9979	FvH4_6g10420	chrFvb6	+	3.5011e-05	0.00636951	-0.222	AT5G27970.3 | ARM repeat superfamily protein | Chr5:10004720-10015429 FORWARD LENGTH=1632 | 201606; PREDICTED: protein MON2 homolog [Fragaria vesca subsp. vesca]; sp|Q9VLT1|MON2_DROME Protein MON2 homolog OS=Drosophila melanogaster OX=7227 GN=mon2 PE=2 SV=4; tr|A0A2P6R8N0|A0A2P6R8N0_ROSCH Putative mon2, dimerization and cyclophilin-binding domain, guanine nucleotide exchange factor OS=Rosa chinen…
23322	FvH4_1g07041	chrFvb1	-	3.497e-05	0.00636951	-0.3	AT2G20142.1 | Toll-Interleukin-Resistance (TIR) domain family protein | Chr2:8695387-8696566 FORWARD LENGTH=313 | 201606; PREDICTED: uncharacterized protein LOC101313743 isoform X2 [Fragaria vesca subsp. vesca]; sp|Q40392|TMVRN_NICGU TMV resistance protein N OS=Nicotiana glutinosa OX=35889 GN=N PE=1 SV=1; tr|A0A2P6RZZ0|A0A2P6RZZ0_ROSCH Putative replication protein A, OB OS=Rosa chinensis OX=74649…
31308	FvH4_3g23540	chrFvb3	+	3.48357e-05	0.00636951	0.402	AT5G55220.1 | trigger factor type chaperone family protein | Chr5:22397677-22400678 FORWARD LENGTH=547 | 201606; PREDICTED: trigger factor-like protein TIG, Chloroplastic [Fragaria vesca subsp. vesca]; sp|Q8S9L5|TIG_ARATH Trigger factor-like protein TIG, Chloroplastic OS=Arabidopsis thaliana OX=3702 GN=TIG PE=1 SV=1; tr|A0A2P6QCT8|A0A2P6QCT8_ROSCH Putative peptidylprolyl isomerase OS=Rosa chinens…
32653	FvH4_6g08720	chrFvb6	+	3.53253e-05	0.00636951	-0.017	PREDICTED: uncharacterized protein LOC101311974 isoform X4 [Fragaria vesca subsp. vesca]; tr|A0A2P6R821|A0A2P6R821_ROSCH Uncharacterized protein OS=Rosa chinensis OX=74649 GN=RchiOBHm_Chr3g0458901 PE=4 SV=1
33066	FvH4_7g24580	chrFvb7	-	3.53305e-05	0.00636951	-0.5	AT5G05580.2 | fatty acid desaturase 8 | Chr5:1664331-1666190 FORWARD LENGTH=382 | 201606; PREDICTED: omega-3 fatty acid desaturase, chloroplastic-like isoform X2 [Fragaria vesca subsp. vesca]; sp|P48620|FAD3C_SESIN Omega-3 fatty acid desaturase, chloroplastic OS=Sesamum indicum OX=4182 GN=FAD7 PE=2 SV=1; tr|A0A2P6SL89|A0A2P6SL89_ROSCH Putative fatty acid desaturase domain-containing protein OS=Ro…
23321	FvH4_1g07041	chrFvb1	-	3.57133e-05	0.00640771	-0.417	AT2G20142.1 | Toll-Interleukin-Resistance (TIR) domain family protein | Chr2:8695387-8696566 FORWARD LENGTH=313 | 201606; PREDICTED: uncharacterized protein LOC101313743 isoform X2 [Fragaria vesca subsp. vesca]; sp|Q40392|TMVRN_NICGU TMV resistance protein N OS=Nicotiana glutinosa OX=35889 GN=N PE=1 SV=1; tr|A0A2P6RZZ0|A0A2P6RZZ0_ROSCH Putative replication protein A, OB OS=Rosa chinensis OX=74649…
31633	FvH4_7g23490	chrFvb7	+	3.60487e-05	0.0064371	-0.078	AT5G05980.2 | DHFS-FPGS homolog B | Chr5:1799738-1804177 REVERSE LENGTH=513 | 201606; PREDICTED: folylpolyglutamate synthase [Fragaria vesca subsp. vesca]; sp|F4K2A1|FPGS1_ARATH Folylpolyglutamate synthase OS=Arabidopsis thaliana OX=3702 GN=FPGS1 PE=1 SV=1; tr|A0A2P6SKT3|A0A2P6SKT3_ROSCH Folylpolyglutamate synthase OS=Rosa chinensis OX=74649 GN=RchiOBHm_Chr1g0368621 PE=3 SV=1
1213	FvH4_4g06440	chrFvb4	+	3.71028e-05	0.00659392	0.119	AT2G39930.1 | isoamylase 1 | Chr2:16666078-16672183 FORWARD LENGTH=783 | 201606; PREDICTED: isoamylase 1, chloroplastic [Fragaria vesca subsp. vesca]; sp|O04196|ISOA1_ARATH Isoamylase 1, chloroplastic OS=Arabidopsis thaliana OX=3702 GN=ISA1 PE=1 SV=1; tr|A0A2P6QS97|A0A2P6QS97_ROSCH Putative isoamylase OS=Rosa chinensis OX=74649 GN=RchiOBHm_Chr4g0398221 PE=4 SV=1
25361	FvH4_2g33180	chrFvb2	+	3.7454e-05	0.00662493	0.137	AT1G27770.4 | autoinhibited Ca2+-ATPase 1 | Chr1:9671912-9676010 REVERSE LENGTH=1020 | 201606; PREDICTED: calcium-transporting ATPase 1, chloroplastic [Fragaria vesca subsp. vesca] &gt;gi|764537609|ref|XP_011458856.1| PREDICTED: calcium-transporting ATPase 1, chloroplastic [Fragaria vesca subsp. vesca] &gt;gi|764537614|ref|XP_011458857.1| PREDICTED: calcium-transporting ATPase 1, chloroplastic [F…
1014	FvH4_7g11260	chrFvb7	-	3.97065e-05	0.00698241	0.092	AT2G45190.1 | Plant-specific transcription factor YABBY family protein | Chr2:18628450-18630552 REVERSE LENGTH=229 | 201606; PREDICTED: axial regulator YABBY 1 isoform X2 [Fragaria vesca subsp. vesca]; sp|O22152|YAB1_ARATH Axial regulator YABBY 1 OS=Arabidopsis thaliana OX=3702 GN=YAB1 PE=1 SV=1; tr|A0A2P6SFV6|A0A2P6SFV6_ROSCH Putative transcription factor C2C2-YABBY family OS=Rosa chinensis OX=7…
4307	FvH4_1g08970	chrFvb1	+	3.98473e-05	0.00698241	-0.409	AT1G23070.1 | organic solute transporter ostalpha protein (DUF300) | Chr1:8174011-8175758 REVERSE LENGTH=403 | 201606; PREDICTED: transmembrane protein 184C isoform X1 [Fragaria vesca subsp. vesca] &gt;gi|764510577|ref|XP_011460880.1| PREDICTED: transmembrane protein 184C isoform X2 [Fragaria vesca subsp. vesca]; sp|Q5BPZ5|LAZH2_ARATH Protein LAZ1 homolog 2 OS=Arabidopsis thaliana OX=3702 GN=At1g…
33270	FvH4_4g36470	chrFvb4	+	4.01873e-05	0.00700923	-0.192	AT4G21215.1 | transmembrane protein | Chr4:11310890-11313421 REVERSE LENGTH=197 | 201606; PREDICTED: uncharacterized protein LOC101301578 [Fragaria vesca subsp. vesca]; tr|A0A2P6R4L4|A0A2P6R4L4_ROSCH Uncharacterized protein OS=Rosa chinensis OX=74649 GN=RchiOBHm_Chr4g0446231 PE=4 SV=1
32662	FvH4_6g08720	chrFvb6	+	4.08917e-05	0.00709907	-0.199	PREDICTED: uncharacterized protein LOC101311974 isoform X4 [Fragaria vesca subsp. vesca]; tr|A0A2P6R821|A0A2P6R821_ROSCH Uncharacterized protein OS=Rosa chinensis OX=74649 GN=RchiOBHm_Chr3g0458901 PE=4 SV=1
37240	FvH4_4g19730	chrFvb4	+	4.12331e-05	0.00712535	0.417	PREDICTED: uncharacterized protein LOC101307188 [Fragaria vesca subsp. vesca]; tr|A0A2P6QZ18|A0A2P6QZ18_ROSCH Putative iron-sulfur binding protein LdpA OS=Rosa chinensis OX=74649 GN=RchiOBHm_Chr4g0425231 PE=4 SV=1
32092	FvH4_3g28170	chrFvb3	+	4.16428e-05	0.00716314	-0.05	AT1G50510.1 | indigoidine synthase A family protein | Chr1:18716578-18719060 FORWARD LENGTH=330 | 201606; PREDICTED: pseudouridine-metabolizing bifunctional protein C1861.05 [Fragaria vesca subsp. vesca]; sp|C0ZIY1|PSUG_BREBN Pseudouridine-5'-phosphate glycosidase OS=Brevibacillus brevis (strain 47 / JCM 6285 / NBRC 100599) OX=358681 GN=psuG PE=3 SV=1; tr|A0A2P6QF77|A0A2P6QF77_ROSCH Putative pseu…
11713	FvH4_7g30450	chrFvb7	+	4.20512e-05	0.00720036	-0.188	AT5G62650.1 | Tic22-like family protein | Chr5:25152873-25155872 REVERSE LENGTH=529 | 201606; PREDICTED: uncharacterized protein LOC101304052 [Fragaria vesca subsp. vesca]; tr|A0A2P6SNI5|A0A2P6SNI5_ROSCH Uncharacterized protein OS=Rosa chinensis OX=74649 GN=RchiOBHm_Chr1g0378611 PE=4 SV=1
31106	FvH4_4g27270	chrFvb4	+	4.22963e-05	0.0072094	0.106	AT1G77420.1 | alpha/beta-Hydrolases superfamily protein | Chr1:29093641-29095442 FORWARD LENGTH=382 | 201606; PREDICTED: caffeoylshikimate esterase-like [Fragaria vesca subsp. vesca]; sp|Q9C942|CSE_ARATH Caffeoylshikimate esterase OS=Arabidopsis thaliana OX=3702 GN=CSE PE=1 SV=1; tr|A0A2P6R1U7|A0A2P6R1U7_ROSCH Putative 2-acylglycerol O-acyltransferase OS=Rosa chinensis OX=74649 GN=RchiOBHm_Chr4g0…
3404	FvH4_3g18102	chrFvb3	+	4.43153e-05	0.00751937	0.076	AT1G78680.2 | gamma-glutamyl hydrolase 2 | Chr1:29593933-29595968 FORWARD LENGTH=333 | 201606; PREDICTED: gamma-glutamyl hydrolase 2 isoform X1 [Fragaria vesca subsp. vesca]; sp|O65355|GGH2_ARATH Gamma-glutamyl hydrolase 2 OS=Arabidopsis thaliana OX=3702 GN=GGH2 PE=1 SV=2; tr|A0A2P6Q9U3|A0A2P6Q9U3_ROSCH Putative gamma-glutamyl hydrolase OS=Rosa chinensis OX=74649 GN=RchiOBHm_Chr5g0030171 PE=4 SV=1
565	FvH4_6g26850	chrFvb6	+	4.48818e-05	0.0075228	0.306	AT1G28520.5 | vascular plant one zinc finger protein | Chr1:10029713-10031479 FORWARD LENGTH=486 | 201606; PREDICTED: transcription factor VOZ1 [Fragaria vesca subsp. vesca]; sp|Q9SGQ0|VOZ1_ARATH Transcription factor VOZ1 OS=Arabidopsis thaliana OX=3702 GN=VOZ1 PE=1 SV=1; tr|A0A2P6RUC9|A0A2P6RUC9_ROSCH Putative transcription factor VOZ family OS=Rosa chinensis OX=74649 GN=RchiOBHm_Chr2g0128221 PE…
5344	FvH4_7g24210	chrFvb7	+	4.49569e-05	0.0075228	0.099	PREDICTED: uncharacterized protein LOC101297485 isoform X1 [Fragaria vesca subsp. vesca]; tr|A0A2P6SL55|A0A2P6SL55_ROSCH Putative WIYLD domain-containing protein OS=Rosa chinensis OX=74649 GN=RchiOBHm_Chr1g0369781 PE=4 SV=1
5623	FvH4_7g18370	chrFvb7	-	4.49825e-05	0.0075228	0.231	AT5G04360.2 | limit dextrinase | Chr5:1221566-1228399 FORWARD LENGTH=965 | 201606; PREDICTED: pullulanase 1, chloroplastic isoform X1 [Fragaria vesca subsp. vesca]; sp|Q8GTR4|PULA1_ARATH Pullulanase 1, chloroplastic OS=Arabidopsis thaliana OX=3702 GN=PU1 PE=1 SV=2; tr|A0A2P6SJ41|A0A2P6SJ41_ROSCH Putative glycosidase OS=Rosa chinensis OX=74649 GN=RchiOBHm_Chr1g0362181 PE=4 SV=1
8588	FvH4_6g27910	chrFvb6	+	4.52936e-05	0.0075228	0.517	AT2G30900.1 | TRICHOME BIREFRINGENCE-LIKE 43 | Chr2:13150481-13152417 FORWARD LENGTH=368 | 201606; PREDICTED: protein trichome birefringence-like 43 [Fragaria vesca subsp. vesca]; sp|Q6DR10|TBL43_ARATH Protein trichome birefringence-like 43 OS=Arabidopsis thaliana OX=3702 GN=TBL43 PE=2 SV=1; tr|A0A251PZN5|A0A251PZN5_PRUPE Uncharacterized protein OS=Prunus persica OX=3760 GN=PRUPE_3G107900 PE=4 SV…
18234	FvH4_2g12370	chrFvb2	-	4.53386e-05	0.0075228	0.065	AT5G08380.1 | alpha-galactosidase 1 | Chr5:2694851-2697616 REVERSE LENGTH=410 | 201606; PREDICTED: alpha-galactosidase 1-like isoform X2 [Fragaria vesca subsp. vesca]; sp|Q9FT97|AGAL1_ARATH Alpha-galactosidase 1 OS=Arabidopsis thaliana OX=3702 GN=AGAL1 PE=2 SV=1; tr|A0A2P6PR71|A0A2P6PR71_ROSCH Alpha-galactosidase OS=Rosa chinensis OX=74649 GN=RchiOBHm_Chr6g0272391 PE=3 SV=1
16119	FvH4_2g36020	chrFvb2	+	4.56471e-05	0.00754061	0.234	AT5G11520.1 | aspartate aminotransferase 3 | Chr5:3685257-3687721 REVERSE LENGTH=449 | 201606; PREDICTED: aspartate aminotransferase, cytoplasmic-like isoform X2 [Fragaria vesca subsp. vesca]; sp|P46644|AAT3_ARATH Aspartate aminotransferase 3, chloroplastic OS=Arabidopsis thaliana OX=3702 GN=ASP3 PE=1 SV=1; tr|A0A2P6PZZ1|A0A2P6PZZ1_ROSCH Aspartate aminotransferase OS=Rosa chinensis OX=74649 GN=Rc…
33144	FvH4_1g06850	chrFvb1	-	4.68535e-05	0.00770596	0.106	AT4G18130.1 | phytochrome E | Chr4:10042312-10045948 REVERSE LENGTH=1112 | 201606; PREDICTED: phytochrome E-like isoform X1 [Fragaria vesca subsp. vesca]; sp|P55004|PHYE_IPONI Phytochrome E OS=Ipomoea nil OX=35883 GN=PHYE PE=2 SV=1; tr|A0A2P6Q583|A0A2P6Q583_ROSCH Phytochrome OS=Rosa chinensis OX=74649 GN=RchiOBHm_Chr5g0012921 PE=3 SV=1
2557	FvH4_7g12700	chrFvb7	-	4.71288e-05	0.00771739	0.094	AT2G45660.1 | AGAMOUS-like 20 | Chr2:18807799-18810193 REVERSE LENGTH=214 | 201606; PREDICTED: MADS-box protein SOC1-like isoform X2 [Fragaria vesca subsp. vesca] &gt;gi|764621918|ref|XP_011468732.1| PREDICTED: MADS-box protein SOC1-like isoform X2 [Fragaria vesca subsp. vesca]; sp|O64645|SOC1_ARATH MADS-box protein SOC1 OS=Arabidopsis thaliana OX=3702 GN=SOC1 PE=1 SV=1; tr|U5HVP7|U5HVP7_FRAAN Su…
10991	FvH4_5g38800	chrFvb5	-	4.77118e-05	0.00777888	0.144	AT1G72020.1 | TonB-dependent heme receptor A | Chr1:27109521-27110327 REVERSE LENGTH=97 | 201606; PREDICTED: uncharacterized protein LOC101293204 [Fragaria vesca subsp. vesca] &gt;gi|764591976|ref|XP_011465326.1| PREDICTED: uncharacterized protein LOC101293204 [Fragaria vesca subsp. vesca]; tr|A0A2P6PI14|A0A2P6PI14_ROSCH Uncharacterized protein OS=Rosa chinensis OX=74649 GN=RchiOBHm_Chr7g0240801 …
1219	FvH4_5g15981	chrFvb5	-	4.88679e-05	0.0078987	-0.629	AT1G18980.1 | RmlC-like cupins superfamily protein | Chr1:6557364-6558026 REVERSE LENGTH=220 | 201606; PREDICTED: germin-like protein subfamily T member 2 [Fragaria vesca subsp. vesca]; sp|Q9LMC9|GLT2_ARATH Germin-like protein subfamily T member 2 OS=Arabidopsis thaliana OX=3702 GN=At1g18980 PE=2 SV=1; tr|A0A2P6P298|A0A2P6P298_ROSCH Putative germin OS=Rosa chinensis OX=74649 GN=RchiOBHm_Chr7g0180…
1402	FvH4_4g35340	chrFvb4	-	4.88421e-05	0.0078987	0.1	AT1G70000.2 | myb-like transcription factor family protein | Chr1:26363674-26364635 REVERSE LENGTH=261 | 201606; PREDICTED: transcription factor MYB1R1 [Fragaria vesca subsp. vesca]; sp|Q9LVS0|KUA1_ARATH Transcription factor KUA1 OS=Arabidopsis thaliana OX=3702 GN=KUA1 PE=1 SV=1; tr|F2QKW9|F2QKW9_ROSRU Putative MYB transcription factor OS=Rosa rugosa OX=74645 GN=myb16 PE=2 SV=1
8870	FvH4_6g24860	chrFvb6	+	4.95662e-05	0.0079434	0.165	AT3G10160.1 | DHFS-FPGS homolog C | Chr3:3139588-3143949 REVERSE LENGTH=625 | 201606; PREDICTED: folylpolyglutamate synthase isoform X1 [Fragaria vesca subsp. vesca] &gt;gi|764608942|ref|XP_011467345.1| PREDICTED: folylpolyglutamate synthase isoform X1 [Fragaria vesca subsp. vesca]; sp|F4J2K2|FPGS2_ARATH Folylpolyglutamate synthase OS=Arabidopsis thaliana OX=3702 GN=FPGS2 PE=1 SV=1; tr|A0A2P6RER8…
29872	FvH4_3g15091	chrFvb3	+	4.95681e-05	0.0079434	-0.133	AT1G11330.3 | S-locus lectin protein kinase family protein | Chr1:3810372-3813053 FORWARD LENGTH=748 | 201606; G-type lectin S-receptor-like serine/threonine-protein kinase At1g67520 [Rosa chinensis] &gt;gi|1358155996|gb|PRQ30474.1| putative protein kinase RLK-Pelle-DLSV family [Rosa chinensis]; sp|Q09092|SRK6_BRAOV Putative serine/threonine-protein kinase receptor OS=Brassica oleracea var. virid…
2252	FvH4_3g22500	chrFvb3	+	5.03095e-05	0.00799387	-0.186	AT5G54890.1 | RNA-binding CRS1 / YhbY (CRM) domain-containing protein | Chr5:22293346-22294909 FORWARD LENGTH=358 | 201606; PREDICTED: CRS2-associated factor 2, mitochondrial [Fragaria vesca subsp. vesca]; sp|Q9FFU1|CAF2M_ARATH CRS2-associated factor 2, mitochondrial OS=Arabidopsis thaliana OX=3702 GN=At5g54890 PE=2 SV=1; tr|A0A2P6QC75|A0A2P6QC75_ROSCH Putative RNA-binding, CRM domain-containing …
3543	FvH4_3g23160	chrFvb3	-	5.02462e-05	0.00799387	-0.386	AT5G55100.1 | SWAP (Suppressor-of-White-APricot)/surp domain-containing protein | Chr5:22361281-22364664 REVERSE LENGTH=843 | 201606; PREDICTED: splicing factor, suppressor of white-apricot homolog isoform X2 [Fragaria vesca subsp. vesca]; sp|Q3USH5|SFSWA_MOUSE Splicing factor, suppressor of white-apricot homolog OS=Mus musculus OX=10090 GN=Sfswap PE=1 SV=2; tr|A0A2P6QCL7|A0A2P6QCL7_ROSCH Putativ…
27658	FvH4_6g37261	chrFvb6	-	5.10438e-05	0.00807633	-0.186	AT4G12790.6 | P-loop containing nucleoside triphosphate hydrolases superfamily protein | Chr4:7517280-7518892 REVERSE LENGTH=271 | 201606; PREDICTED: GPN-loop GTPase 3-like [Fragaria vesca subsp. vesca] &gt;gi|764610911|ref|XP_011467550.1| PREDICTED: GPN-loop GTPase 3-like [Fragaria vesca subsp. vesca] &gt;gi|764610916|ref|XP_011467551.1| PREDICTED: GPN-loop GTPase 3-like [Fragaria vesca subsp. v…
38717	FvH4_4g35220	chrFvb4	-	5.19718e-05	0.00818862	-0.37	AT1G70150.1 | zinc ion binding protein | Chr1:26416898-26419521 FORWARD LENGTH=374 | 201606; PREDICTED: zinc finger MYND domain-containing protein 15 isoform X1 [Fragaria vesca subsp. vesca]; sp|Q8C0R7|ZMY15_MOUSE Zinc finger MYND domain-containing protein 15 OS=Mus musculus OX=10090 GN=Zmynd15 PE=1 SV=1; tr|A0A2P6R472|A0A2P6R472_ROSCH Putative Zinc finger, MYND-type OS=Rosa chinensis OX=74649 GN…
425	FvH4_6g39511	chrFvb6	-	5.27863e-05	0.00824764	0.082	AT2G32250.6 | FAR1-related sequence 2 | Chr2:13693518-13696783 FORWARD LENGTH=807 | 201606; PREDICTED: protein FAR1-RELATED SEQUENCE 2 isoform X1 [Fragaria vesca subsp. vesca]; sp|Q3EBQ3|FRS2_ARATH Protein FAR1-RELATED SEQUENCE 2 OS=Arabidopsis thaliana OX=3702 GN=FRS2 PE=1 SV=1; tr|A0A2P6S0P9|A0A2P6S0P9_ROSCH Putative transcription factor FAR family OS=Rosa chinensis OX=74649 GN=RchiOBHm_Chr2g01…
15925	FvH4_6g39210	chrFvb6	-	5.27312e-05	0.00824764	0.104	AT1G28560.1 | snRNA activating complex family protein | Chr1:10038197-10040382 REVERSE LENGTH=375 | 201606; PREDICTED: snRNA-activating protein complex subunit-like isoform X1 [Fragaria vesca subsp. vesca]; sp|Q8L627|SRD2_ARATH snRNA-activating protein complex subunit OS=Arabidopsis thaliana OX=3702 GN=SRD2 PE=1 SV=1; tr|A0A2P6S0K7|A0A2P6S0K7_ROSCH Putative snRNA-activating protein complex, subun…
1302	FvH4_3g23020	chrFvb3	+	5.41989e-05	0.00836468	-0.065	AT5G55060.1 | Rab3 GTPase-activating protein catalytic subunit | Chr5:22342079-22346400 FORWARD LENGTH=662 | 201606; PREDICTED: uncharacterized protein LOC101312035 [Fragaria vesca subsp. vesca]; sp|Q15042|RB3GP_HUMAN Rab3 GTPase-activating protein catalytic subunit OS=Homo sapiens OX=9606 GN=RAB3GAP1 PE=1 SV=3; tr|A0A2P6QCK0|A0A2P6QCK0_ROSCH Putative Rab3 GTPase-activating protein catalytic subu…
3880	FvH4_2g06830	chrFvb2	-	5.38518e-05	0.00836468	-0.231	AT2G15790.1 | peptidyl-prolyl cis-trans isomerase / cyclophilin-40 (CYP40) / rotamase | Chr2:6878144-6880743 REVERSE LENGTH=361 | 201606; PREDICTED: peptidyl-prolyl cis-trans isomerase CYP40 [Fragaria vesca subsp. vesca] &gt;gi|764530899|ref|XP_011458324.1| PREDICTED: peptidyl-prolyl cis-trans isomerase CYP40 [Fragaria vesca subsp. vesca]; sp|Q9C566|CYP40_ARATH Peptidyl-prolyl cis-trans isomerase…
28149	FvH4_6g06441	chrFvb6	-	5.42046e-05	0.00836468	0.4	AT5G27680.6 | RECQ helicase SIM | Chr5:9794244-9798637 REVERSE LENGTH=831 | 201606; PREDICTED: ATP-dependent DNA helicase Q-like SIM isoform X2 [Fragaria vesca subsp. vesca]; sp|Q9FT69|RQSIM_ARATH ATP-dependent DNA helicase Q-like SIM OS=Arabidopsis thaliana OX=3702 GN=RECQSIM PE=2 SV=1; tr|A0A2P6R728|A0A2P6R728_ROSCH ATP-dependent DNA helicase OS=Rosa chinensis OX=74649 GN=RchiOBHm_Chr3g0455521 …
430	FvH4_6g38910	chrFvb6	+	5.45246e-05	0.00837958	0.181	AT3G10260.2 | Reticulon family protein | Chr3:3171413-3172508 REVERSE LENGTH=247 | 201606; PREDICTED: reticulon-like protein B8 isoform X1 [Fragaria vesca subsp. vesca] &gt;gi|764611725|ref|XP_011467619.1| PREDICTED: reticulon-like protein B8 isoform X1 [Fragaria vesca subsp. vesca]; sp|Q9SS37|RTNLH_ARATH Reticulon-like protein B8 OS=Arabidopsis thaliana OX=3702 GN=RTNLB8 PE=2 SV=1; tr|A0A2P6S0F3…
9015	FvH4_6g23060	chrFvb6	-	5.6353e-05	0.00862522	-0.098	AT1G51200.4 | A20/AN1-like zinc finger family protein | Chr1:18985690-18986211 FORWARD LENGTH=173 | 201606; PREDICTED: zinc finger A20 and AN1 domain-containing stress-associated protein 8-like [Fragaria vesca subsp. vesca]; sp|A3BDI8|SAP8_ORYSJ Zinc finger A20 and AN1 domain-containing stress-associated protein 8 OS=Oryza sativa subsp. japonica OX=39947 GN=SAP8 PE=2 SV=1; tr|A0A2P6RDT3|A0A2P6RDT…
14246	FvH4_3g00700	chrFvb3	-	5.81304e-05	0.00886111	-0.608	AT3G07800.1 | Thymidine kinase | Chr3:2489944-2490935 REVERSE LENGTH=238 | 201606; PREDICTED: thymidine kinase-like [Fragaria vesca subsp. vesca]; sp|O81263|KITH_ORYSJ Thymidine kinase OS=Oryza sativa subsp. japonica OX=39947 GN=TK PE=2 SV=2; tr|A0A2P6Q264|A0A2P6Q264_ROSCH Thymidine kinase OS=Rosa chinensis OX=74649 GN=RchiOBHm_Chr5g0000951 PE=3 SV=1
3831	FvH4_5g28960	chrFvb5	-	6.13721e-05	0.00931737	0.152	AT1G19100.1 | Histidine kinase-%2C DNA gyrase B-%2C and HSP90-like ATPase family protein | Chr1:6595560-6601159 FORWARD LENGTH=663 | 201606; PREDICTED: MORC family CW-type zinc finger protein 3 isoform X2 [Fragaria vesca subsp. vesca]; sp|Q56Y74|MORC6_ARATH Protein MICRORCHIDIA 6 OS=Arabidopsis thaliana OX=3702 GN=MORC6 PE=1 SV=1; tr|A0A2P6QD27|A0A2P6QD27_ROSCH Putative histidine kinase-like ATPa…
30075	FvH4_3g16060	chrFvb3	-	6.24577e-05	0.00944396	0.064	AT1G56000.1 | FAD/NAD(P)-binding oxidoreductase family protein | Chr1:20944149-20946101 FORWARD LENGTH=384 | 201606; PREDICTED: uncharacterized protein LOC101302047 [Fragaria vesca subsp. vesca]; sp|Q888A4|RNLS_PSESM Renalase OS=Pseudomonas syringae pv. tomato (strain ATCC BAA-871 / DC3000) OX=223283 GN=PSPTO_1126 PE=1 SV=1; tr|A0A2P6Q901|A0A2P6Q901_ROSCH Putative protoporphyrinogen oxidase OS=Ro…
17902	FvH4_1g06070	chrFvb1	-	6.30202e-05	0.00949074	-0.507	AT2G40570.1 | initiator tRNA phosphoribosyl transferase family protein | Chr2:16941066-16943288 FORWARD LENGTH=521 | 201606; PREDICTED: uncharacterized protein C3F10.06c isoform X2 [Fragaria vesca subsp. vesca]; sp|Q10181|YAW6_SCHPO Uncharacterized protein C3F10.06c OS=Schizosaccharomyces pombe (strain 972 / ATCC 24843) OX=284812 GN=SPAC3F10.06c PE=4 SV=1; tr|A0A2P6RJT4|A0A2P6RJT4_ROSCH Putative …
687	FvH4_6g16140	chrFvb6	-	6.34179e-05	0.00951242	0.072	AT2G37020.1 | Translin family protein | Chr2:15546514-15548792 FORWARD LENGTH=308 | 201606; PREDICTED: translin isoform X1 [Fragaria vesca subsp. vesca]; sp|Q62348|TSN_MOUSE Translin OS=Mus musculus OX=10090 GN=Tsn PE=1 SV=1; tr|A0A2P6RAZ4|A0A2P6RAZ4_ROSCH Putative Translin family OS=Rosa chinensis OX=74649 GN=RchiOBHm_Chr3g0469981 PE=4 SV=1
4187	FvH4_2g18620	chrFvb2	-	6.58832e-05	0.00977143	-0.106	AT5G48655.6 | RING/U-box superfamily protein | Chr5:19731575-19732486 REVERSE LENGTH=203 | 201606; PREDICTED: E3 ubiquitin-protein ligase RNF4 isoform X2 [Fragaria vesca subsp. vesca] &gt;gi|764529059|ref|XP_011458167.1| PREDICTED: E3 ubiquitin-protein ligase RNF4 isoform X2 [Fragaria vesca subsp. vesca]; sp|Q9QZS2|RNF4_MOUSE E3 ubiquitin-protein ligase RNF4 OS=Mus musculus OX=10090 GN=Rnf4 PE=1 …
19612	FvH4_2g04930	chrFvb2	+	6.54719e-05	0.00977143	-0.065	AT1G33500.3 | tropomyosin | Chr1:12152774-12154685 FORWARD LENGTH=254 | 201606; PREDICTED: uncharacterized protein LOC101299248 isoform X2 [Fragaria vesca subsp. vesca] &gt;gi|764524572|ref|XP_011457803.1| PREDICTED: uncharacterized protein LOC101299248 isoform X2 [Fragaria vesca subsp. vesca]; tr|A0A2P6PKE3|A0A2P6PKE3_ROSCH Uncharacterized protein OS=Rosa chinensis OX=74649 GN=RchiOBHm_Chr6g0249…
30326	FvH4_3g17851	chrFvb3	-	6.59264e-05	0.00977143	0.128	AT3G14840.2 | Leucine-rich repeat transmembrane protein kinase | Chr3:4988271-4993891 FORWARD LENGTH=1020 | 201606; PREDICTED: probable leucine-rich repeat receptor-like serine/threonine-protein kinase At3g14840 [Fragaria vesca subsp. vesca]; sp|C0LGN2|Y3148_ARATH Probable leucine-rich repeat receptor-like serine/threonine-protein kinase At3g14840 OS=Arabidopsis thaliana OX=3702 GN=LRR-RLK PE=1 S…
2156	FvH4_1g28010	chrFvb1	-	6.65262e-05	0.00982152	0.165	AT3G13445.1 | TATA binding protein 1 | Chr3:4380317-4381869 FORWARD LENGTH=200 | 201606; PREDICTED: TATA-box-binding protein 1 isoform X1 [Fragaria vesca subsp. vesca] &gt;gi|764519633|ref|XP_011468725.1| PREDICTED: TATA-box-binding protein 1 isoform X2 [Fragaria vesca subsp. vesca]; sp|P50158|TBP1_MAIZE TATA-box-binding protein 1 OS=Zea mays OX=4577 GN=TBP1 PE=2 SV=1; tr|A0A2P6RHQ5|A0A2P6RHQ5_RO…
1350	FvH4_2g37520	chrFvb2	-	6.68001e-05	0.00982328	0.063	AT1G63610.1 | hypothetical protein | Chr1:23583675-23585599 REVERSE LENGTH=340 | 201606; PREDICTED: uncharacterized protein LOC101304060 isoform X2 [Fragaria vesca subsp. vesca]; tr|A0A2P6PZJ4|A0A2P6PZJ4_ROSCH Uncharacterized protein OS=Rosa chinensis OX=74649 GN=RchiOBHm_Chr6g0304221 PE=4 SV=1
24879	FvH4_1g10991	chrFvb1	-	6.73347e-05	0.00986322	-0.191	AT4G35785.2 | RNA-binding (RRM/RBD/RNP motifs) family protein | Chr4:16953211-16955127 REVERSE LENGTH=239 | 201606; PREDICTED: ankyrin repeat domain-containing protein, chloroplastic [Fragaria vesca subsp. vesca]; sp|Q84TH4|SR45A_ARATH Serine/arginine-rich splicing factor SR45a OS=Arabidopsis thaliana OX=3702 GN=SR45A PE=1 SV=1; tr|G7JYS1|G7JYS1_MEDTR Putative nucleotide-binding alpha-beta plait …
17982	FvH4_5g24360	chrFvb5	-	6.84119e-05	0.00998201	-0.214	AT1G31440.1 | SH3 domain-containing protein | Chr1:11256150-11258479 REVERSE LENGTH=439 | 201606; PREDICTED: nostrin isoform X1 [Fragaria vesca subsp. vesca]; sp|Q9C865|SH3P1_ARATH SH3 domain-containing protein 1 OS=Arabidopsis thaliana OX=3702 GN=SH3P1 PE=1 SV=1; tr|A0A2P6PBA5|A0A2P6PBA5_ROSCH Putative SH3 domain, AH domain-containing protein OS=Rosa chinensis OX=74649 GN=RchiOBHm_Chr7g0214731 P…
17266	FvH4_1g22680	chrFvb1	-	6.89375e-05	0.0100197	-0.278
867	FvH4_5g38270	chrFvb5	+	6.93879e-05	0.0100462	-0.311	AT1G36310.2 | S-adenosyl-L-methionine-dependent methyltransferases superfamily protein | Chr1:13669644-13670934 FORWARD LENGTH=404 | 201606; PREDICTED: alkylated DNA repair protein alkB homolog 8 isoform X2 [Fragaria vesca subsp. vesca]; sp|Q94A09|TRM9_ARATH tRNA (carboxymethyluridine(34)-5-O)-methyltransferase OS=Arabidopsis thaliana OX=3702 GN=TRM9 PE=1 SV=1; tr|A0A2P6PHX7|A0A2P6PHX7_ROSCH Puta…
3816	FvH4_3g35550	chrFvb3	-	7.08406e-05	0.0101006	-0.09	AT2G28760.4 | UDP-XYL synthase 6 | Chr2:12336469-12338860 REVERSE LENGTH=374 | 201606; PREDICTED: UDP-glucuronic acid decarboxylase 6 isoform X1 [Fragaria vesca subsp. vesca] &gt;gi|764560791|ref|XP_011461245.1| PREDICTED: UDP-glucuronic acid decarboxylase 6 isoform X1 [Fragaria vesca subsp. vesca] &gt;gi|764560794|ref|XP_011461246.1| PREDICTED: UDP-glucuronic acid decarboxylase 6 isoform X1 [Fra…
7571	FvH4_6g41780	chrFvb6	-	7.05147e-05	0.0101006	0.125	AT2G04540.1 | Beta-ketoacyl synthase | Chr2:1581521-1584635 REVERSE LENGTH=461 | 201606; PREDICTED: 3-oxoacyl-[acyl-carrier-protein] synthase, mitochondrial [Fragaria vesca subsp. vesca]; sp|Q8L3X9|KASM_ARATH 3-oxoacyl-[acyl-carrier-protein] synthase, mitochondrial OS=Arabidopsis thaliana OX=3702 GN=KAS PE=1 SV=1; tr|A0A2P6S1S3|A0A2P6S1S3_ROSCH 3-oxoacyl-[acyl-carrier-protein] synthase OS=Rosa ch…
12981	FvH4_6g24270	chrFvb6	-	7.07594e-05	0.0101006	-0.093	AT2G41680.1 | NADPH-dependent thioredoxin reductase C | Chr2:17376349-17379028 REVERSE LENGTH=529 | 201606; PREDICTED: LOW QUALITY PROTEIN: NADPH-dependent thioredoxin reductase 3 [Fragaria vesca subsp. vesca]; sp|O22229|TRXB3_ARATH NADPH-dependent thioredoxin reductase 3 OS=Arabidopsis thaliana OX=3702 GN=NTRC PE=1 SV=2; tr|A0A2P6REB0|A0A2P6REB0_ROSCH Thioredoxin reductase OS=Rosa chinensis OX=7…
38716	FvH4_4g35220	chrFvb4	-	7.00646e-05	0.0101006	-0.329	AT1G70150.1 | zinc ion binding protein | Chr1:26416898-26419521 FORWARD LENGTH=374 | 201606; PREDICTED: zinc finger MYND domain-containing protein 15 isoform X1 [Fragaria vesca subsp. vesca]; sp|Q8C0R7|ZMY15_MOUSE Zinc finger MYND domain-containing protein 15 OS=Mus musculus OX=10090 GN=Zmynd15 PE=1 SV=1; tr|A0A2P6R472|A0A2P6R472_ROSCH Putative Zinc finger, MYND-type OS=Rosa chinensis OX=74649 GN…
211	FvH4_7g06090	chrFvb7	-	7.26544e-05	0.01032	0.263	AT5G55820.3 | inner centromere protein%2C ARK-binding region protein | Chr5:22586287-22593657 FORWARD LENGTH=1733 | 201606; PREDICTED: uncharacterized protein LOC101306386 [Fragaria vesca subsp. vesca]; tr|A0A2P6SC46|A0A2P6SC46_ROSCH Putative inner centromere ARK-binding protein OS=Rosa chinensis OX=74649 GN=RchiOBHm_Chr1g0333641 PE=4 SV=1
3054	FvH4_2g34880	chrFvb2	+	7.41543e-05	0.0103528	0.126	AT2G26540.1 | uroporphyrinogen-III synthase family protein | Chr2:11287666-11290224 REVERSE LENGTH=321 | 201606; PREDICTED: uroporphyrinogen-III synthase, chloroplastic isoform X2 [Fragaria vesca subsp. vesca]; sp|O48721|HEM4_ARATH Uroporphyrinogen-III synthase, chloroplastic OS=Arabidopsis thaliana OX=3702 GN=UROS PE=2 SV=2; tr|A0A2P6Q0D2|A0A2P6Q0D2_ROSCH Putative uroporphyrinogen-III synthase O…
21272	FvH4_2g32870	chrFvb2	-	7.38655e-05	0.0103528	0.181	AT1G10130.1 | endoplasmic reticulum-type calcium-transporting ATPase 3 | Chr1:3311139-3321941 FORWARD LENGTH=998 | 201606; PREDICTED: calcium-transporting ATPase 3, endoplasmic reticulum-type [Fragaria vesca subsp. vesca]; sp|Q9SY55|ECA3_ARATH Calcium-transporting ATPase 3, endoplasmic reticulum-type OS=Arabidopsis thaliana OX=3702 GN=ECA3 PE=2 SV=3; tr|A0A2P6Q0Z5|A0A2P6Q0Z5_ROSCH Calcium-transpo…
31408	FvH4_3g24050	chrFvb3	-	7.42658e-05	0.0103528	-0.519	AT5G55570.1 | transmembrane protein | Chr5:22514587-22515260 REVERSE LENGTH=143 | 201606; PREDICTED: uncharacterized protein LOC101308266 [Fragaria vesca subsp. vesca]; tr|A0A2P6QD50|A0A2P6QD50_ROSCH Uncharacterized protein OS=Rosa chinensis OX=74649 GN=RchiOBHm_Chr5g0042631 PE=4 SV=1
33513	FvH4_3g37483	chrFvb3	+	7.33742e-05	0.0103528	-0.37	AT1G15780.3 | mediator of RNA polymerase II transcription subunit 15a-like protein | Chr1:5430446-5436213 REVERSE LENGTH=1357 | 201606; PREDICTED: mediator of RNA polymerase II transcription subunit 15a-like isoform X3 [Fragaria vesca subsp. vesca]; sp|F4I171|MD15A_ARATH Mediator of RNA polymerase II transcription subunit 15a OS=Arabidopsis thaliana OX=3702 GN=MED15A PE=1 SV=1; tr|A0A2P6QLJ8|A0A2…
34024	FvH4_2g35230	chrFvb2	-	7.3827e-05	0.0103528	-0.216	AT2G25870.1 | haloacid dehalogenase-like hydrolase family protein | Chr2:11031159-11034302 FORWARD LENGTH=584 | 201606; PREDICTED: uncharacterized protein LOC101294624 isoform X1 [Fragaria vesca subsp. vesca] &gt;gi|764539111|ref|XP_011458970.1| PREDICTED: uncharacterized protein LOC101294624 isoform X2 [Fragaria vesca subsp. vesca]; sp|Q8L5Z4|YBEY_ARATH Endoribonuclease YBEY, chloroplastic OS=Ar…
12647	FvH4_5g20670	chrFvb5	+	7.63963e-05	0.0106103	-0.053	AT1G67080.1 | abscisic acid (aba)-deficient 4 | Chr1:25045405-25046681 REVERSE LENGTH=220 | 201606; PREDICTED: uncharacterized protein LOC101305849 [Fragaria vesca subsp. vesca]; sp|Q8LFP9|ABA4_ARATH Protein ABA DEFICIENT 4, chloroplastic OS=Arabidopsis thaliana OX=3702 GN=ABA4 PE=2 SV=1; tr|A0A2P6P961|A0A2P6P961_ROSCH Putative neoxanthin synthase OS=Rosa chinensis OX=74649 GN=RchiOBHm_Chr7g02063…
21652	FvH4_1g11342	chrFvb1	-	7.7e-05	0.0106155	0.223	AT1G20120.1 | GDSL-like Lipase/Acylhydrolase superfamily protein | Chr1:6975504-6977123 FORWARD LENGTH=402 | 201606; PREDICTED: GDSL esterase/lipase At1g20120-like [Fragaria vesca subsp. vesca]; sp|P0DKJ6|GDL4_ARATH GDSL esterase/lipase At1g20120 OS=Arabidopsis thaliana OX=3702 GN=At1g20120 PE=2 SV=1; tr|A0A2P6RLT7|A0A2P6RLT7_ROSCH Putative triacylglycerol lipase OS=Rosa chinensis OX=74649 GN=Rch…
24902	FvH4_2g03890	chrFvb2	+	7.67373e-05	0.0106155	-0.067	AT4G33910.1 | 2-oxoglutarate (2OG) and Fe(II)-dependent oxygenase superfamily protein | Chr4:16256943-16258614 REVERSE LENGTH=288 | 201606; PREDICTED: probable prolyl 4-hydroxylase 9 [Fragaria vesca subsp. vesca]; sp|Q8VZJ7|P4H9_ARATH Probable prolyl 4-hydroxylase 9 OS=Arabidopsis thaliana OX=3702 GN=P4H9 PE=2 SV=1; tr|A0A2P6PL66|A0A2P6PL66_ROSCH Putative procollagen-proline dioxygenase OS=Rosa c…
15959	FvH4_6g12940	chrFvb6	-	7.8174e-05	0.0107379	0.116	AT2G37840.1 | Protein kinase superfamily protein | Chr2:15851978-15856047 FORWARD LENGTH=733 | 201606; PREDICTED: serine/threonine-protein kinase atg1-like [Fragaria vesca subsp. vesca]; sp|F4IRW0|ATG1C_ARATH Serine/threonine-protein kinase ATG1c OS=Arabidopsis thaliana OX=3702 GN=ATG1C PE=2 SV=1; tr|A0A2P6R9L6|A0A2P6R9L6_ROSCH Uncharacterized protein OS=Rosa chinensis OX=74649 GN=RchiOBHm_Chr3g0…
1132	FvH4_5g17610	chrFvb5	-	7.96887e-05	0.010906	-0.558	AT2G23530.1 | Zinc-finger domain of monoamine-oxidase A repressor R1 | Chr2:10020652-10022804 REVERSE LENGTH=552 | 201606; PREDICTED: cell division cycle-associated protein 7-like isoform X2 [Fragaria vesca subsp. vesca]; sp|Q32PH1|CDCA7_BOVIN Cell division cycle-associated protein 7 OS=Bos taurus OX=9913 GN=CDCA7 PE=2 SV=1; tr|A0A2P6P1S9|A0A2P6P1S9_ROSCH Putative Zinc-finger domain of monoamine-…
35938	FvH4_1g04030	chrFvb1	-	8.22479e-05	0.0112153	0.108	AT5G20140.1 | SOUL heme-binding family protein | Chr5:6799047-6800892 REVERSE LENGTH=378 | 201606; PREDICTED: uncharacterized protein LOC101313543 [Fragaria vesca subsp. vesca]; sp|Q9SR77|HBPL1_ARATH Heme-binding-like protein At3g10130, chloroplastic OS=Arabidopsis thaliana OX=3702 GN=At3g10130 PE=1 SV=1; tr|A0A2P6RJ65|A0A2P6RJ65_ROSCH Putative SOUL heme-binding protein OS=Rosa chinensis OX=74649…
32290	FvH4_5g01570	chrFvb5	+	8.25902e-05	0.0112212	0.082	AT1G63110.1 | GPI transamidase subunit PIG-U | Chr1:23404870-23407757 FORWARD LENGTH=469 | 201606; PREDICTED: phosphatidylinositol glycan anchor biosynthesis class U protein [Fragaria vesca subsp. vesca]; sp|Q8CHJ1|PIGU_RAT Phosphatidylinositol glycan anchor biosynthesis class U protein OS=Rattus norvegicus OX=10116 GN=Pigu PE=1 SV=3; tr|A0A2P6P7B3|A0A2P6P7B3_ROSCH Putative GPI transamidase subun…
2215	FvH4_7g33790	chrFvb7	+	8.33675e-05	0.0112859	-0.043	AT5G17070.1 | serine/threonine-protein phosphatase 4 regulatory subunit-like protein | Chr5:5613514-5616088 REVERSE LENGTH=277 | 201606; PREDICTED: serine/threonine-protein phosphatase 4 regulatory subunit 2 [Fragaria vesca subsp. vesca]; sp|Q5ZMU6|PP4R2_CHICK Serine/threonine-protein phosphatase 4 regulatory subunit 2 OS=Gallus gallus OX=9031 GN=PPP4R2 PE=2 SV=1; tr|A0A2P6SPR9|A0A2P6SPR9_ROSCH U…
562	FvH4_6g26850	chrFvb6	+	8.43418e-05	0.011336	0.511	AT1G28520.5 | vascular plant one zinc finger protein | Chr1:10029713-10031479 FORWARD LENGTH=486 | 201606; PREDICTED: transcription factor VOZ1 [Fragaria vesca subsp. vesca]; sp|Q9SGQ0|VOZ1_ARATH Transcription factor VOZ1 OS=Arabidopsis thaliana OX=3702 GN=VOZ1 PE=1 SV=1; tr|A0A2P6RUC9|A0A2P6RUC9_ROSCH Putative transcription factor VOZ family OS=Rosa chinensis OX=74649 GN=RchiOBHm_Chr2g0128221 PE…
6123	FvH4_7g08900	chrFvb7	+	8.40879e-05	0.011336	0.22	AT2G44660.1 | ALG6%2C ALG8 glycosyltransferase family | Chr2:18420832-18422827 REVERSE LENGTH=506 | 201606; PREDICTED: probable dolichyl pyrophosphate Glc1Man9GlcNAc2 alpha-1,3-glucosyltransferase [Fragaria vesca subsp. vesca]; sp|O80505|ALG8_ARATH Probable dolichyl pyrophosphate Glc1Man9GlcNAc2 alpha-1,3-glucosyltransferase OS=Arabidopsis thaliana OX=3702 GN=At2g44660 PE=2 SV=3; tr|A0A2P6SEH3|A0…
15792	FvH4_3g08250	chrFvb3	-	8.67782e-05	0.0116218	-0.139	AT2G34050.1 | ATP synthase F1 complex assembly factor | Chr2:14382843-14384198 REVERSE LENGTH=248 | 201606; PREDICTED: uncharacterized protein LOC101311737 [Fragaria vesca subsp. vesca]; sp|Q5TC12|ATPF1_HUMAN ATP synthase mitochondrial F1 complex assembly factor 1 OS=Homo sapiens OX=9606 GN=ATPAF1 PE=1 SV=1; tr|A0A2P6Q4G2|A0A2P6Q4G2_ROSCH Uncharacterized protein OS=Rosa chinensis OX=74649 GN=Rchi…
4442	FvH4_4g25720	chrFvb4	-	8.78194e-05	0.0117194	-0.186	AT1G67840.2 | chloroplast sensor kinase | Chr1:25434156-25436216 FORWARD LENGTH=445 | 201606; PREDICTED: uncharacterized protein LOC101305181 isoform X2 [Fragaria vesca subsp. vesca]; sp|F4HVG8|CSK_ARATH Chloroplast sensor kinase, chloroplastic OS=Arabidopsis thaliana OX=3702 GN=CSK PE=1 SV=1; tr|A0A2P6R176|A0A2P6R176_ROSCH Putative histidine kinase-like ATPase domain-containing protein OS=Rosa c…
5533	FvH4_7g20610	chrFvb7	-	8.90545e-05	0.011842	0.061	AT3G55040.1 | glutathione transferase lambda 2 | Chr3:20398718-20400305 REVERSE LENGTH=292 | 201606; PREDICTED: protein IN2-1 homolog B-like [Fragaria vesca subsp. vesca]; sp|Q9M2W2|GSTL2_ARATH Glutathione S-transferase L2, chloroplastic OS=Arabidopsis thaliana OX=3702 GN=GSTL2 PE=2 SV=1; tr|A0A2P6SJU8|A0A2P6SJU8_ROSCH Putative S-crystallin OS=Rosa chinensis OX=74649 GN=RchiOBHm_Chr1g0364651 PE=3…
1040	FvH4_5g25250	chrFvb5	+	9.12674e-05	0.0118736	0.252	AT4G38280.1 | integral membrane hemolysin-III-like protein | Chr4:17942034-17942864 FORWARD LENGTH=170 | 201606; PREDICTED: uncharacterized protein LOC105351797 isoform X2 [Fragaria vesca subsp. vesca]; tr|A0A2P6PBH0|A0A2P6PBH0_ROSCH Uncharacterized protein OS=Rosa chinensis OX=74649 GN=RchiOBHm_Chr7g0215391 PE=4 SV=1
8873	FvH4_6g24860	chrFvb6	+	9.07989e-05	0.0118736	0.138	AT3G10160.1 | DHFS-FPGS homolog C | Chr3:3139588-3143949 REVERSE LENGTH=625 | 201606; PREDICTED: folylpolyglutamate synthase isoform X1 [Fragaria vesca subsp. vesca] &gt;gi|764608942|ref|XP_011467345.1| PREDICTED: folylpolyglutamate synthase isoform X1 [Fragaria vesca subsp. vesca]; sp|F4J2K2|FPGS2_ARATH Folylpolyglutamate synthase OS=Arabidopsis thaliana OX=3702 GN=FPGS2 PE=1 SV=1; tr|A0A2P6RER8…
21648	FvH4_1g11342	chrFvb1	-	9.12766e-05	0.0118736	0.201	AT1G20120.1 | GDSL-like Lipase/Acylhydrolase superfamily protein | Chr1:6975504-6977123 FORWARD LENGTH=402 | 201606; PREDICTED: GDSL esterase/lipase At1g20120-like [Fragaria vesca subsp. vesca]; sp|P0DKJ6|GDL4_ARATH GDSL esterase/lipase At1g20120 OS=Arabidopsis thaliana OX=3702 GN=At1g20120 PE=2 SV=1; tr|A0A2P6RLT7|A0A2P6RLT7_ROSCH Putative triacylglycerol lipase OS=Rosa chinensis OX=74649 GN=Rch…
24984	FvH4_2g15020	chrFvb2	+	8.97632e-05	0.0118736	0.138	AT5G25800.1 | Polynucleotidyl transferase%2C ribonuclease H-like superfamily protein | Chr5:8979761-8982724 REVERSE LENGTH=567 | 201606; PREDICTED: small RNA degrading nuclease 5 [Fragaria vesca subsp. vesca]; sp|Q8L7M4|SDN5_ARATH Small RNA degrading nuclease 5 OS=Arabidopsis thaliana OX=3702 GN=SDN5 PE=2 SV=2; tr|A0A2P6PSJ7|A0A2P6PSJ7_ROSCH Putative exoribonuclease II OS=Rosa chinensis OX=74649 …
31510	FvH4_3g24730	chrFvb3	+	9.02424e-05	0.0118736	0.35	AT5G22460.3 | alpha/beta-Hydrolases superfamily protein | Chr5:7443659-7445269 REVERSE LENGTH=340 | 201606; PREDICTED: uncharacterized protein LOC101311440 [Fragaria vesca subsp. vesca]; tr|A0A2P6QDL1|A0A2P6QDL1_ROSCH Putative alpha/Beta hydrolase OS=Rosa chinensis OX=74649 GN=RchiOBHm_Chr5g0044331 PE=4 SV=1
31514	FvH4_3g24730	chrFvb3	+	9.15087e-05	0.0118736	0.198	AT5G22460.3 | alpha/beta-Hydrolases superfamily protein | Chr5:7443659-7445269 REVERSE LENGTH=340 | 201606; PREDICTED: uncharacterized protein LOC101311440 [Fragaria vesca subsp. vesca]; tr|A0A2P6QDL1|A0A2P6QDL1_ROSCH Putative alpha/Beta hydrolase OS=Rosa chinensis OX=74649 GN=RchiOBHm_Chr5g0044331 PE=4 SV=1
36850	FvH4_2g00270	chrFvb2	+	9.08205e-05	0.0118736	0.158	AT5G24670.4 | Cytidine/deoxycytidylate deaminase family protein | Chr5:8448880-8451046 FORWARD LENGTH=400 | 201606; PREDICTED: probable inactive tRNA-specific adenosine deaminase-like protein 3 isoform X1 [Fragaria vesca subsp. vesca]; sp|F4KH86|TAD3_ARATH tRNA-specific adenosine deaminase TAD3 OS=Arabidopsis thaliana OX=3702 GN=TAD3 PE=1 SV=1; tr|A0A2P6PKB5|A0A2P6PKB5_ROSCH Putative tRNA(Adenine…
12796	FvH4_6g35560	chrFvb6	-	9.19736e-05	0.0118928	0.086	AT5G09360.1 | laccase 14 | Chr5:2906426-2908658 REVERSE LENGTH=569 | 201606; PREDICTED: laccase-14-like isoform X1 [Fragaria vesca subsp. vesca] &gt;gi|764610025|ref|XP_011467466.1| PREDICTED: laccase-14-like isoform X1 [Fragaria vesca subsp. vesca] &gt;gi|764610029|ref|XP_011467467.1| PREDICTED: laccase-14-like isoform X1 [Fragaria vesca subsp. vesca] &gt;gi|764610033|ref|XP_011467468.1| PREDICT…
28000	FvH4_4g29660	chrFvb4	+	9.35962e-05	0.012061	-0.153	AT1G26330.2 | DNA binding protein | Chr1:9107625-9113520 FORWARD LENGTH=1194 | 201606; PREDICTED: uncharacterized protein LOC101305752 isoform X1 [Fragaria vesca subsp. vesca]; tr|A0A2P6R2E7|A0A2P6R2E7_ROSCH Putative chromatin remodeling &amp; transcription regulator FYR family OS=Rosa chinensis OX=74649 GN=RchiOBHm_Chr4g0437911 PE=4 SV=1
8132	FvH4_6g33640	chrFvb6	-	9.46788e-05	0.0121173	-0.035	AT2G19480.3 | nucleosome assembly protein 1%3B2 | Chr2:8438601-8441040 FORWARD LENGTH=372 | 201606; PREDICTED: nucleosome assembly protein 1;4-like [Fragaria vesca subsp. vesca]; sp|Q53WK4|NAP1B_ORYSJ Nucleosome assembly protein 1;2 OS=Oryza sativa subsp. japonica OX=39947 GN=NAP1;2 PE=2 SV=1; tr|A0A2P6RY62|A0A2P6RY62_ROSCH Putative nucleosome assembly protein (NAP) OS=Rosa chinensis OX=74649 GN=…
21649	FvH4_1g11342	chrFvb1	-	9.46625e-05	0.0121173	0.191	AT1G20120.1 | GDSL-like Lipase/Acylhydrolase superfamily protein | Chr1:6975504-6977123 FORWARD LENGTH=402 | 201606; PREDICTED: GDSL esterase/lipase At1g20120-like [Fragaria vesca subsp. vesca]; sp|P0DKJ6|GDL4_ARATH GDSL esterase/lipase At1g20120 OS=Arabidopsis thaliana OX=3702 GN=At1g20120 PE=2 SV=1; tr|A0A2P6RLT7|A0A2P6RLT7_ROSCH Putative triacylglycerol lipase OS=Rosa chinensis OX=74649 GN=Rch…
24961	FvH4_4g00131	chrFvb4	+	9.52187e-05	0.0121449	0.168	AT1G75340.3 | Zinc finger C-x8-C-x5-C-x3-H type family protein | Chr1:28269153-28271873 REVERSE LENGTH=378 | 201606; PREDICTED: zinc finger CCCH domain-containing protein 16 isoform X1 [Fragaria vesca subsp. vesca]; sp|Q9FWS3|C3H16_ARATH Zinc finger CCCH domain-containing protein 16 OS=Arabidopsis thaliana OX=3702 GN=CG1 PE=1 SV=2; tr|A0A2P6QNR6|A0A2P6QNR6_ROSCH Putative transcription factor C3H …
32437	FvH4_6g22900	chrFvb6	-	9.66056e-05	0.01228	0.309	AT2G34260.1 | transducin family protein / WD-40 repeat family protein | Chr2:14465899-14468416 FORWARD LENGTH=353 | 201606; PREDICTED: WD repeat-containing protein 55 [Fragaria vesca subsp. vesca]; sp|O80775|WDR55_ARATH WD repeat-containing protein 55 OS=Arabidopsis thaliana OX=3702 GN=WDR55 PE=1 SV=2; tr|A0A2P6RDS7|A0A2P6RDS7_ROSCH Putative transcription factor WD40-like family OS=Rosa chinensis…
27615	FvH4_2g34880	chrFvb2	+	9.7345e-05	0.0123322	-0.185	AT2G26540.1 | uroporphyrinogen-III synthase family protein | Chr2:11287666-11290224 REVERSE LENGTH=321 | 201606; PREDICTED: uroporphyrinogen-III synthase, chloroplastic isoform X2 [Fragaria vesca subsp. vesca]; sp|O48721|HEM4_ARATH Uroporphyrinogen-III synthase, chloroplastic OS=Arabidopsis thaliana OX=3702 GN=UROS PE=2 SV=2; tr|A0A2P6Q0D2|A0A2P6Q0D2_ROSCH Putative uroporphyrinogen-III synthase O…
32	FvH4_7g29920	chrFvb7	-	9.93915e-05	0.012507	-0.12	AT1G63700.2 | Protein kinase superfamily protein | Chr1:23625208-23629031 REVERSE LENGTH=883 | 201606; PREDICTED: mitogen-activated protein kinase kinase kinase YODA-like [Fragaria vesca subsp. vesca] &gt;gi|764637377|ref|XP_011470336.1| PREDICTED: mitogen-activated protein kinase kinase kinase YODA-like [Fragaria vesca subsp. vesca]; sp|Q9CAD5|YODA_ARATH Mitogen-activated protein kinase kinase k…
14780	FvH4_5g39750	chrFvb5	-	9.9184e-05	0.012507	0.095	AT3G02680.1 | nijmegen breakage syndrome 1 | Chr3:576378-579226 FORWARD LENGTH=542 | 201606; PREDICTED: nijmegen breakage syndrome 1 protein isoform X1 [Fragaria vesca subsp. vesca]; sp|Q0H8D7|NBS1_ARATH Nijmegen breakage syndrome 1 protein OS=Arabidopsis thaliana OX=3702 GN=NBS1 PE=1 SV=1; tr|A0A2P6PIF4|A0A2P6PIF4_ROSCH Putative transcription factor interactor and regulator FHA-SMAD family OS=Ro…
12441	FvH4_7g33430	chrFvb7	+	0.000100878	0.0126515	-0.082	AT2G36740.1 | DNA binding protein SWC2 | Chr2:15407066-15409430 REVERSE LENGTH=365 | 201606; PREDICTED: SWR1 complex subunit 2 [Fragaria vesca subsp. vesca] &gt;gi|764635805|ref|XP_011470150.1| PREDICTED: SWR1 complex subunit 2 [Fragaria vesca subsp. vesca] &gt;gi|764635808|ref|XP_011470151.1| PREDICTED: SWR1 complex subunit 2 [Fragaria vesca subsp. vesca]; sp|F4IP06|SWC2_ARATH SWR1 complex subun…
2819	FvH4_1g21750	chrFvb1	-	0.000102736	0.0128417	0.029	AT1G80670.1 | Transducin/WD40 repeat-like superfamily protein | Chr1:30320809-30323543 REVERSE LENGTH=349 | 201606; protein RAE1-like [Rosa chinensis] &gt;gi|1358174403|gb|PRQ48878.1| putative transcription factor WD40-like family [Rosa chinensis]; sp|Q38942|RAE1_ARATH Protein RAE1 OS=Arabidopsis thaliana OX=3702 GN=RAE1 PE=1 SV=2; tr|A0A2P6RR20|A0A2P6RR20_ROSCH Putative transcription factor WD40…
19695	FvH4_2g03040	chrFvb2	-	0.000103846	0.0128944	0.087	AT4G33760.2 | tRNA synthetase class II (D%2C K and N) family protein | Chr4:16189285-16192527 REVERSE LENGTH=528 | 201606; PREDICTED: aspartate--tRNA ligase, mitochondrial [Fragaria vesca subsp. vesca]; sp|F4JJT9|SYDM_ARATH Aspartate--tRNA ligase, chloroplastic/mitochondrial OS=Arabidopsis thaliana OX=3702 GN=At4g33760 PE=2 SV=1; tr|A0A2P6PJY1|A0A2P6PJY1_ROSCH Putative aspartate--tRNA ligase OS=R…
27048	FvH4_2g12350	chrFvb2	-	0.000103801	0.0128944	0.109	AT1G34320.2 | Ikzf5 (DUF668) | Chr1:12520713-12524046 FORWARD LENGTH=657 | 201606; PREDICTED: uncharacterized protein LOC101295475 isoform X1 [Fragaria vesca subsp. vesca]; tr|A0A2P6PR89|A0A2P6PR89_ROSCH Uncharacterized protein OS=Rosa chinensis OX=74649 GN=RchiOBHm_Chr6g0272361 PE=4 SV=1
1614	FvH4_2g21270	chrFvb2	+	0.000106403	0.0131684	-0.187	AT2G20495.1 | Serine/Threonine-kinase | Chr2:8833180-8835034 FORWARD LENGTH=282 | 201606; PREDICTED: uncharacterized protein LOC101290823 isoform X3 [Fragaria vesca subsp. vesca]; sp|P49842|STK19_HUMAN Serine/threonine-protein kinase 19 OS=Homo sapiens OX=9606 GN=STK19 PE=1 SV=2; tr|A0A2P6PV67|A0A2P6PV67_ROSCH Putative non-specific serine/threonine protein kinase OS=Rosa chinensis OX=74649 GN=Rch…
7230	FvH4_6g49380	chrFvb6	-	0.000108965	0.0134411	0.102	AT5G15070.4 | Phosphoglycerate mutase-like family protein | Chr5:4876898-4885615 FORWARD LENGTH=1049 | 201606; PREDICTED: inositol hexakisphosphate and diphosphoinositol-pentakisphosphate kinase 2-like isoform X2 [Fragaria vesca subsp. vesca]; sp|Q84WW3|VIP2L_ARATH Inositol hexakisphosphate and diphosphoinositol-pentakisphosphate kinase VIP2 OS=Arabidopsis thaliana OX=3702 GN=VIP2 PE=1 SV=1; tr|A…
5593	FvH4_7g19650	chrFvb7	-	0.000109973	0.0134959	0.269	AT5G19500.1 | Tryptophan/tyrosine permease | Chr5:6579019-6581699 FORWARD LENGTH=505 | 201606; PREDICTED: uncharacterized protein LOC101299044 isoform X1 [Fragaria vesca subsp. vesca]; sp|Q02DS7|MTR_PSEAB Tryptophan-specific transport protein OS=Pseudomonas aeruginosa (strain UCBPP-PA14) OX=208963 GN=mtr PE=1 SV=1; tr|A0A2P6SJF9|A0A2P6SJF9_ROSCH Putative amino acid/polyamine transporter 2 OS=Rosa…
28406	FvH4_3g01570	chrFvb3	+	0.000110129	0.0134959	-0.27	AT4G04350.1 | tRNA synthetase class I (I%2C L%2C M and V) family protein | Chr4:2128129-2133030 FORWARD LENGTH=973 | 201606; PREDICTED: putative leucine--tRNA ligase, mitochondrial [Fragaria vesca subsp. vesca]; sp|Q9XEA0|SYLM_ARATH Leucine--tRNA ligase, chloroplastic/mitochondrial OS=Arabidopsis thaliana OX=3702 GN=EMB2369 PE=2 SV=1; tr|A0A2P6Q2H3|A0A2P6Q2H3_ROSCH Putative leucine--tRNA ligase O…
27834	FvH4_2g24140	chrFvb2	+	0.000113051	0.0138088	-0.413	AT1G03360.1 | ribosomal RNA processing 4 | Chr1:824653-826179 FORWARD LENGTH=322 | 201606; PREDICTED: exosome complex component RRP4 [Fragaria vesca subsp. vesca]; sp|Q9ZVT7|RRP4_ARATH Exosome complex component RRP4 homolog OS=Arabidopsis thaliana OX=3702 GN=RRP4 PE=1 SV=1; tr|A0A2P6PW87|A0A2P6PW87_ROSCH Putative exosome complex RNA-binding protein 1/RRP40/RRP4 OS=Rosa chinensis OX=74649 GN=RchiO…
29116	FvH4_5g32660	chrFvb5	+	0.000113879	0.0138648	-0.423	AT4G10030.1 | alpha/beta-Hydrolases superfamily protein | Chr4:6270490-6273098 REVERSE LENGTH=380 | 201606; PREDICTED: abhydrolase domain-containing protein IMO32-like [Fragaria vesca subsp. vesca]; sp|Q9LV81|BRTL3_ARATH Probable mitochondrial adenine nucleotide transporter BTL3 OS=Arabidopsis thaliana OX=3702 GN=At5g64970 PE=2 SV=1; tr|A0A2P6PFP8|A0A2P6PFP8_ROSCH Putative palmitoyl-CoA hydrolase…
3281	FvH4_1g25620	chrFvb1	-	0.000115009	0.0139571	-0.2	AT5G39600.1 | 39S ribosomal protein | Chr5:15854188-15854771 REVERSE LENGTH=127 | 201606; PREDICTED: uncharacterized protein LOC101312095 isoform X1 [Fragaria vesca subsp. vesca]; tr|A0A2P6PZ29|A0A2P6PZ29_ROSCH Putative ribosomal protein L53 OS=Rosa chinensis OX=74649 GN=RchiOBHm_Chr6g0302491 PE=4 SV=1
38949	FvH4_3g12650	chrFvb3	+	0.000116278	0.0140656	-0.564	AT2G35035.1 | urease accessory protein D | Chr2:14763387-14765045 REVERSE LENGTH=294 | 201606; PREDICTED: urease accessory protein D [Fragaria vesca subsp. vesca]; sp|Q7Y0S0|URED_ARATH Urease accessory protein D OS=Arabidopsis thaliana OX=3702 GN=URED PE=2 SV=1; tr|A0A2P6Q7B9|A0A2P6Q7B9_ROSCH Putative urease accessory protein UreD OS=Rosa chinensis OX=74649 GN=RchiOBHm_Chr5g0020621 PE=3 SV=1
329	FvH4_6g48200	chrFvb6	+	0.000118564	0.0142871	-0.115	AT3G01150.2 | polypyrimidine tract-binding protein 1 | Chr3:52729-54344 FORWARD LENGTH=274 | 201606; PREDICTED: polypyrimidine tract-binding protein homolog 1 isoform X2 [Fragaria vesca subsp. vesca]; sp|Q9MAC5|PTBP1_ARATH Polypyrimidine tract-binding protein homolog 1 OS=Arabidopsis thaliana OX=3702 GN=PTB PE=1 SV=1; tr|A0A2P6S4F6|A0A2P6S4F6_ROSCH Putative nucleotide-binding alpha-beta plait dom…
25223	FvH4_6g08510	chrFvb6	-	0.000118872	0.0142871	0.119	AT5G26610.3 | D111/G-patch domain-containing protein | Chr5:9375456-9376991 FORWARD LENGTH=301 | 201606; PREDICTED: G patch domain-containing protein 8 isoform X1 [Fragaria vesca subsp. vesca]; sp|A2A6A1|GPTC8_MOUSE G patch domain-containing protein 8 OS=Mus musculus OX=10090 GN=Gpatch8 PE=1 SV=1; tr|A0A2P6R7W0|A0A2P6R7W0_ROSCH Putative transcription factor C2H2 family OS=Rosa chinensis OX=74649 …
11454	FvH4_5g31600	chrFvb5	+	0.000119841	0.0143576	0.07	AT1G35340.1 | ATP-dependent protease La (LON) domain protein | Chr1:12977768-12979749 FORWARD LENGTH=316 | 201606; PREDICTED: uncharacterized protein LOC101295420 isoform X1 [Fragaria vesca subsp. vesca]; tr|A0A2P6PEJ5|A0A2P6PEJ5_ROSCH Putative ATP-dependent protease La (LON), substrate-binding domain, PUA-like protein OS=Rosa chinensis OX=74649 GN=RchiOBHm_Chr7g0227131 PE=4 SV=1
76	FvH4_7g21210	chrFvb7	-	0.00012155	0.0144739	0.158	AT3G12520.1 | sulfate transporter 4%3B2 | Chr3:3967976-3971891 REVERSE LENGTH=677 | 201606; PREDICTED: probable sulfate transporter 4.2 [Fragaria vesca subsp. vesca]; sp|Q8GYH8|SUT42_ARATH Probable sulfate transporter 4.2 OS=Arabidopsis thaliana OX=3702 GN=SULTR4;2 PE=2 SV=2; tr|A0A2P6SK22|A0A2P6SK22_ROSCH Putative SLC26A/SulP transporter OS=Rosa chinensis OX=74649 GN=RchiOBHm_Chr1g0365661 PE=3 S…
4799	FvH4_7g33891	chrFvb7	+	0.000121584	0.0144739	0.081	AT5G17010.4 | Major facilitator superfamily protein | Chr5:5587851-5592332 REVERSE LENGTH=503 | 201606; PREDICTED: D-xylose-proton symporter-like 2 isoform X1 [Fragaria vesca subsp. vesca]; sp|Q6AWX0|XYLL2_ARATH D-xylose-proton symporter-like 2 OS=Arabidopsis thaliana OX=3702 GN=At5g17010 PE=1 SV=1; tr|A0A2P6SPV7|A0A2P6SPV7_ROSCH Putative major facilitator, sugar transporter, major facilitator su…
19460	FvH4_2g21220	chrFvb2	+	0.000122335	0.0145172	-0.212	AT2G20490.3 | nucleolar RNA-binding Nop10p family protein | Chr2:8831897-8832723 FORWARD LENGTH=64 | 201606; PREDICTED: H/ACA ribonucleoprotein complex subunit 3-like protein [Fragaria vesca subsp. vesca] &gt;gi|764526968|ref|XP_011458016.1| PREDICTED: H/ACA ribonucleoprotein complex subunit 3-like protein [Fragaria vesca subsp. vesca] &gt;gi|1366030986|ref|XP_024167833.1| H/ACA ribonucleoprotein…
31379	FvH4_4g03680	chrFvb4	+	0.000123689	0.0146316	0.072	AT1G04420.1 | NAD(P)-linked oxidoreductase superfamily protein | Chr1:1191634-1193699 FORWARD LENGTH=412 | 201606; PREDICTED: aldo-keto reductase [Fragaria vesca subsp. vesca]; sp|P0A9T5|TAS_SHIFL Protein tas OS=Shigella flexneri OX=623 GN=tas PE=3 SV=1; tr|A0A2P6QQY2|A0A2P6QQY2_ROSCH Putative aldo/keto reductase, NADP-dependent oxidoreductase domain-containing protein OS=Rosa chinensis OX=74649 …
1208	FvH4_3g04890	chrFvb3	-	0.000126328	0.0147575	0.198	AT4G36690.4 | U2 snRNP auxilliary factor%2C large subunit%2C splicing factor | Chr4:17294139-17297609 REVERSE LENGTH=551 | 201606; PREDICTED: splicing factor U2af large subunit B-like isoform X1 [Fragaria vesca subsp. vesca]; sp|Q9ZR40|U2A2B_NICPL Splicing factor U2af large subunit B OS=Nicotiana plumbaginifolia OX=4092 GN=U2AF65B PE=2 SV=1; tr|A0A2P6Q400|A0A2P6Q400_ROSCH U2 snRNP auxiliary facto…
2649	FvH4_1g19320	chrFvb1	+	0.000126286	0.0147575	0.163	AT2G14170.1 | aldehyde dehydrogenase 6B2 | Chr2:5977727-5981899 REVERSE LENGTH=607 | 201606; PREDICTED: uncharacterized protein LOC101294888 [Fragaria vesca subsp. vesca]; sp|Q0WM29|MMSA_ARATH Methylmalonate-semialdehyde dehydrogenase [acylating], mitochondrial OS=Arabidopsis thaliana OX=3702 GN=ALDH6B2 PE=1 SV=2; tr|A0A2P6RPR0|A0A2P6RPR0_ROSCH Putative methylmalonate-semialdehyde dehydrogenase (…
26531	FvH4_4g28400	chrFvb4	-	0.000125589	0.0147575	-0.084	AT1G26120.1 | alpha/beta-Hydrolases superfamily protein | Chr1:9028656-9031402 REVERSE LENGTH=476 | 201606; PREDICTED: probable isoprenylcysteine alpha-carbonyl methylesterase ICMEL1 [Fragaria vesca subsp. vesca]; sp|Q8VYP9|ICML1_ARATH Probable isoprenylcysteine alpha-carbonyl methylesterase ICMEL1 OS=Arabidopsis thaliana OX=3702 GN=ICMEL1 PE=2 SV=1; tr|A0A2P6R212|A0A2P6R212_ROSCH Putative alpha/…
32970	FvH4_3g33211	chrFvb3	-	0.000125164	0.0147575	-0.381	AT4G18975.2 | Pentatricopeptide repeat (PPR) superfamily protein | Chr4:10392170-10393503 REVERSE LENGTH=260 | 201606; PREDICTED: pentatricopeptide repeat-containing protein At4g18975, chloroplastic-like isoform X2 [Fragaria vesca subsp. vesca]; sp|Q2V3H0|PP322_ARATH Pentatricopeptide repeat-containing protein At4g18975, chloroplastic OS=Arabidopsis thaliana OX=3702 GN=At4g18975 PE=2 SV=2; tr|A0A…
29390	FvH4_2g25270	chrFvb2	+	0.000128657	0.014983	-0.106	AT3G12290.1 | Amino acid dehydrogenase family protein | Chr3:3919591-3921326 FORWARD LENGTH=299 | 201606; PREDICTED: bifunctional protein FolD 2 [Fragaria vesca subsp. vesca] &gt;gi|764535536|ref|XP_011458712.1| PREDICTED: bifunctional protein FolD 2 [Fragaria vesca subsp. vesca] &gt;gi|764535541|ref|XP_011458713.1| PREDICTED: bifunctional protein FolD 2 [Fragaria vesca subsp. vesca]; sp|Q9LHH7|F…
3210	FvH4_2g19930	chrFvb2	-	0.00013192	0.0151983	0.19	AT5G17780.2 | alpha/beta-Hydrolases superfamily protein | Chr5:5867429-5868976 REVERSE LENGTH=419 | 201606; PREDICTED: uncharacterized protein LOC101312979 isoform X1 [Fragaria vesca subsp. vesca] &gt;gi|764527698|ref|XP_011458061.1| PREDICTED: uncharacterized protein LOC101312979 isoform X1 [Fragaria vesca subsp. vesca]; sp|Q700D5|BDG4_ARATH Probable lysophospholipase BODYGUARD 4 OS=Arabidopsis …
11897	FvH4_5g27990	chrFvb5	-	0.000131326	0.0151983	-0.033	AT2G23390.1 | acyl-CoA | Chr2:9960568-9963476 REVERSE LENGTH=469 | 201606; PREDICTED: uncharacterized protein LOC101309157 [Fragaria vesca subsp. vesca]; tr|A0A251RLE5|A0A251RLE5_PRUPE Uncharacterized protein OS=Prunus persica OX=3760 GN=PRUPE_1G584700 PE=4 SV=1
15997	FvH4_5g29030	chrFvb5	-	0.000130934	0.0151983	-0.23	AT3G27740.1 | carbamoyl phosphate synthetase A | Chr3:10281470-10283792 REVERSE LENGTH=430 | 201606; PREDICTED: carbamoyl-phosphate synthase small chain, chloroplastic-like [Fragaria vesca subsp. vesca] &gt;gi|764587919|ref|XP_011464838.1| PREDICTED: carbamoyl-phosphate synthase small chain, chloroplastic-like [Fragaria vesca subsp. vesca] &gt;gi|764587922|ref|XP_011464839.1| PREDICTED: carbamoyl…
19369	FvH4_5g19170	chrFvb5	+	0.000132127	0.0151983	-0.231	AT4G17370.1 | Oxidoreductase family protein | Chr4:9706188-9708142 FORWARD LENGTH=368 | 201606; PREDICTED: uncharacterized protein LOC101299476 [Fragaria vesca subsp. vesca]; sp|Q8ZK57|IOLG_SALTY Inositol 2-dehydrogenase OS=Salmonella typhimurium (strain LT2 / SGSC1412 / ATCC 700720) OX=99287 GN=iolG PE=1 SV=1; tr|A0A2P6P8H9|A0A2P6P8H9_ROSCH Putative inositol 2-dehydrogenase OS=Rosa chinensis OX=…
1854	FvH4_2g11080	chrFvb2	-	0.000133494	0.0153085	0.171	AT5G64470.2 | trichome birefringence-like protein (DUF828) | Chr5:25776026-25777716 FORWARD LENGTH=407 | 201606; PREDICTED: protein trichome birefringence-like 12 isoform X1 [Fragaria vesca subsp. vesca]; sp|Q9FGE9|TBL12_ARATH Protein trichome birefringence-like 12 OS=Arabidopsis thaliana OX=3702 GN=TBL12 PE=2 SV=1; tr|A0A2P6PQD8|A0A2P6PQD8_ROSCH Putative PMR5 domain, PC-Esterase, protein trichom…
2067	FvH4_7g17520	chrFvb7	-	0.000133961	0.0153152	0.154	AT1G01110.2 | IQ-domain 18 | Chr1:52239-54494 FORWARD LENGTH=527 | 201606; PREDICTED: protein IQ-DOMAIN 1-like isoform X2 [Fragaria vesca subsp. vesca]; sp|Q9SF32|IQD1_ARATH Protein IQ-DOMAIN 1 OS=Arabidopsis thaliana OX=3702 GN=IQD1 PE=1 SV=1; tr|A0A2P6SIT6|A0A2P6SIT6_ROSCH Putative IQ motif, EF-hand binding protein OS=Rosa chinensis OX=74649 GN=RchiOBHm_Chr1g0360961 PE=4 SV=1
3041	FvH4_4g11880	chrFvb4	-	0.000139085	0.0158379	0.055	AT2G43080.2 | P4H isoform 1 | Chr2:17915755-17918140 FORWARD LENGTH=191 | 201606; PREDICTED: prolyl 4-hydroxylase 1 [Fragaria vesca subsp. vesca]; sp|Q9ZW86|P4H1_ARATH Prolyl 4-hydroxylase 1 OS=Arabidopsis thaliana OX=3702 GN=P4H1 PE=1 SV=1; tr|A0A2P6QV32|A0A2P6QV32_ROSCH Putative procollagen-proline dioxygenase OS=Rosa chinensis OX=74649 GN=RchiOBHm_Chr4g0409351 PE=4 SV=1
5625	FvH4_7g18370	chrFvb7	-	0.000139377	0.0158379	0.111	AT5G04360.2 | limit dextrinase | Chr5:1221566-1228399 FORWARD LENGTH=965 | 201606; PREDICTED: pullulanase 1, chloroplastic isoform X1 [Fragaria vesca subsp. vesca]; sp|Q8GTR4|PULA1_ARATH Pullulanase 1, chloroplastic OS=Arabidopsis thaliana OX=3702 GN=PU1 PE=1 SV=2; tr|A0A2P6SJ41|A0A2P6SJ41_ROSCH Putative glycosidase OS=Rosa chinensis OX=74649 GN=RchiOBHm_Chr1g0362181 PE=4 SV=1
29784	FvH4_3g14512	chrFvb3	+	0.000141744	0.0160582	0.178	AT1G16330.1 | cyclin b3%3B1 | Chr1:5582387-5587391 REVERSE LENGTH=648 | 201606; PREDICTED: putative cyclin-B3-1 isoform X2 [Fragaria vesca subsp. vesca]; sp|Q9SA32|CCB31_ARATH Putative cyclin-B3-1 OS=Arabidopsis thaliana OX=3702 GN=CYCB3-1 PE=3 SV=2; tr|A0A2P6Q871|A0A2P6Q871_ROSCH Putative cyclin OS=Rosa chinensis OX=74649 GN=RchiOBHm_Chr5g0023901 PE=3 SV=1
17046	FvH4_4g04310	chrFvb4	+	0.000144741	0.0162993	0.107	AT3G23510.1 | Cyclopropane-fatty-acyl-phospholipid synthase | Chr3:8428071-8433159 FORWARD LENGTH=867 | 201606; PREDICTED: uncharacterized protein LOC101309817 [Fragaria vesca subsp. vesca] &gt;gi|764568097|ref|XP_011462298.1| PREDICTED: uncharacterized protein LOC101309817 [Fragaria vesca subsp. vesca]; sp|O53732|UFAA1_MYCTU Tuberculostearic acid methyltransferase UfaA1 OS=Mycobacterium tubercul…
37961	FvH4_4g26200	chrFvb4	+	0.000144635	0.0162993	-0.587	PREDICTED: tetratricopeptide repeat protein 5-like [Fragaria vesca subsp. vesca]; sp|Q8N0Z6|TTC5_HUMAN Tetratricopeptide repeat protein 5 OS=Homo sapiens OX=9606 GN=TTC5 PE=1 SV=2; tr|A0A2P6R1B2|A0A2P6R1B2_ROSCH Putative tetratricopeptide repeat protein 5, OB OS=Rosa chinensis OX=74649 GN=RchiOBHm_Chr4g0433781 PE=4 SV=1
23	FvH4_7g31140	chrFvb7	-	0.000149612	0.0167472	0.201	AT4G27190.1 | NB-ARC domain-containing disease resistance protein | Chr4:13620977-13623934 REVERSE LENGTH=985 | 201606; PREDICTED: uncharacterized protein LOC101297685 [Fragaria vesca subsp. vesca]; sp|Q9T048|DRL27_ARATH Disease resistance protein At4g27190 OS=Arabidopsis thaliana OX=3702 GN=At4g27190 PE=2 SV=1; tr|A0A2P6QS64|A0A2P6QS64_ROSCH Putative P-loop containing nucleoside triphosphate hyd…
22903	FvH4_2g20510	chrFvb2	-	0.000149269	0.0167472	0.064	AT2G20390.1 | cytochrome oxidase complex assembly protein | Chr2:8796475-8798142 REVERSE LENGTH=183 | 201606; PREDICTED: uncharacterized protein LOC101303377 [Fragaria vesca subsp. vesca]; tr|A0A2P6PUU7|A0A2P6PUU7_ROSCH Putative cytochrome oxidase assembly protein OS=Rosa chinensis OX=74649 GN=RchiOBHm_Chr6g0286631 PE=4 SV=1
14772	FvH4_2g18361	chrFvb2	+	0.000150217	0.0167649	-0.161	AT4G13030.2 | P-loop containing nucleoside triphosphate hydrolases superfamily protein | Chr4:7607400-7609656 FORWARD LENGTH=479 | 201606; PREDICTED: uncharacterized protein LOC101301843, partial [Fragaria vesca subsp. vesca]; tr|A0A251N0E0|A0A251N0E0_PRUPE Uncharacterized protein OS=Prunus persica OX=3760 GN=PRUPE_8G196400 PE=4 SV=1
34639	FvH4_4g00200	chrFvb4	-	0.000151519	0.0168599	0.205	AT4G18240.1 | starch synthase 4 | Chr4:10082221-10087044 FORWARD LENGTH=1040 | 201606; PREDICTED: probable starch synthase 4, chloroplastic/amyloplastic [Fragaria vesca subsp. vesca]; sp|Q0WVX5|SSY4_ARATH Probable starch synthase 4, chloroplastic/amyloplastic OS=Arabidopsis thaliana OX=3702 GN=SS4 PE=1 SV=1; tr|A0A2P6QNT0|A0A2P6QNT0_ROSCH Starch synthase, chloroplastic/amyloplastic OS=Rosa chinen…
22161	FvH4_3g02912	chrFvb3	-	0.000152795	0.0169516	0.129	AT4G21270.1 | kinesin 1 | Chr4:11329579-11333884 REVERSE LENGTH=793 | 201606; PREDICTED: kinesin-1 isoform X1 [Fragaria vesca subsp. vesca]; sp|Q07970|KN14C_ARATH Kinesin-like protein KIN-14C OS=Arabidopsis thaliana OX=3702 GN=KIN14C PE=2 SV=1; tr|A0A2P6Q316|A0A2P6Q316_ROSCH Kinesin-like protein OS=Rosa chinensis OX=74649 GN=RchiOBHm_Chr5g0004491 PE=3 SV=1
3434	FvH4_1g13180	chrFvb1	-	0.000160479	0.0176476	0.163	AT1G75230.2 | DNA glycosylase superfamily protein | Chr1:28234444-28235628 FORWARD LENGTH=394 | 201606; PREDICTED: probable DNA-3-methyladenine glycosylase 2 [Fragaria vesca subsp. vesca] &gt;gi|764512724|ref|XP_011462853.1| PREDICTED: probable DNA-3-methyladenine glycosylase 2 [Fragaria vesca subsp. vesca]; sp|Q92383|MAG1_SCHPO DNA-3-methyladenine glycosylase 1 OS=Schizosaccharomyces pombe (stra…
19144	FvH4_6g23740	chrFvb6	+	0.000160369	0.0176476	-0.231	AT2G24700.1 | Transcriptional factor B3 family protein | Chr2:10513049-10515288 REVERSE LENGTH=555 | 201606; PREDICTED: putative B3 domain-containing protein Os03g0621600 [Fragaria vesca subsp. vesca]; sp|P0DH85|REM10_ARATH B3 domain-containing protein REM10 OS=Arabidopsis thaliana OX=3702 GN=REM10 PE=1 SV=1; tr|A0A2P6RE48|A0A2P6RE48_ROSCH Putative transcription factor B3-Domain family OS=Rosa ch…
20173	FvH4_6g00970	chrFvb6	+	0.000160043	0.0176476	0.603	AT2G30390.1 | ferrochelatase 2 | Chr2:12951242-12953985 REVERSE LENGTH=512 | 201606; PREDICTED: ferrochelatase-2, chloroplastic [Fragaria vesca subsp. vesca]; sp|A2Y3Q5|HEMH_ORYSI Ferrochelatase-2, chloroplastic OS=Oryza sativa subsp. indica OX=39946 GN=HEMH PE=2 SV=2; tr|A0A2P6R583|A0A2P6R583_ROSCH Ferrochelatase OS=Rosa chinensis OX=74649 GN=RchiOBHm_Chr3g0448431 PE=3 SV=1
3740	FvH4_6g08720	chrFvb6	+	0.000162888	0.0178601	0.063	PREDICTED: uncharacterized protein LOC101311974 isoform X4 [Fragaria vesca subsp. vesca]; tr|A0A2P6R821|A0A2P6R821_ROSCH Uncharacterized protein OS=Rosa chinensis OX=74649 GN=RchiOBHm_Chr3g0458901 PE=4 SV=1
25108	FvH4_3g13130	chrFvb3	-	0.000163741	0.0179013	-0.038	AT4G20130.1 | plastid transcriptionally active 14 | Chr4:10878914-10881697 FORWARD LENGTH=483 | 201606; PREDICTED: ribulose-1,5 bisphosphate carboxylase/oxygenase large subunit N-methyltransferase, chloroplastic isoform X3 [Fragaria vesca subsp. vesca]; sp|Q84JF5|PTA14_ARATH Protein PLASTID TRANSCRIPTIONALLY ACTIVE 14 OS=Arabidopsis thaliana OX=3702 GN=PTAC14 PE=1 SV=1; tr|A0A2P6Q7K8|A0A2P6Q7K8_R…
4353	FvH4_2g22730	chrFvb2	-	0.000165069	0.017994	0.071	AT2G38840.1 | Guanylate-binding family protein | Chr2:16227329-16232115 FORWARD LENGTH=602 | 201606; PREDICTED: interferon-induced guanylate-binding protein 1 [Fragaria vesca subsp. vesca]; sp|Q96PP9|GBP4_HUMAN Guanylate-binding protein 4 OS=Homo sapiens OX=9606 GN=GBP4 PE=2 SV=2; tr|A0A2P6PVR1|A0A2P6PVR1_ROSCH Putative guanylate-binding protein OS=Rosa chinensis OX=74649 GN=RchiOBHm_Chr6g0289661…
36463	FvH4_3g42760	chrFvb3	-	0.000165783	0.0180194	-0.149	AT1G55850.1 | cellulose synthase like E1 | Chr1:20876752-20879414 FORWARD LENGTH=729 | 201606; PREDICTED: uncharacterized protein LOC101293760 [Fragaria vesca subsp. vesca]; sp|Q8VZK9|CSLE1_ARATH Cellulose synthase-like protein E1 OS=Arabidopsis thaliana OX=3702 GN=CSLE1 PE=2 SV=1; tr|A0A2P6QLU9|A0A2P6QLU9_ROSCH Putative cellulose synthase (UDP-forming) OS=Rosa chinensis OX=74649 GN=RchiOBHm_Chr5…
4223	FvH4_4g35460	chrFvb4	-	0.000167596	0.0181638	-0.118	AT1G59640.1 | transcription factor BIG PETAL P (BPE) | Chr1:21909464-21911030 REVERSE LENGTH=264 | 201606; PREDICTED: transcription factor bHLH79 isoform X1 [Fragaria vesca subsp. vesca]; sp|Q69WS3|BH094_ORYSJ Transcription factor BHLH094 OS=Oryza sativa subsp. japonica OX=39947 GN=BHLH094 PE=1 SV=2; tr|A0A2P6R4I5|A0A2P6R4I5_ROSCH Putative transcription factor bHLH family OS=Rosa chinensis OX=746…
3595	FvH4_3g24960	chrFvb3	-	0.000168804	0.018242	-0.16	AT3G52660.3 | RNA-binding (RRM/RBD/RNP motifs) family protein | Chr3:19522598-19524735 FORWARD LENGTH=471 | 201606; PREDICTED: nucleolin-like [Fragaria vesca subsp. vesca] &gt;gi|764543590|ref|XP_011459326.1| PREDICTED: nucleolin-like [Fragaria vesca subsp. vesca] &gt;gi|764543598|ref|XP_011459327.1| PREDICTED: nucleolin-like [Fragaria vesca subsp. vesca]; sp|Q9ASP6|HNRPQ_ARATH Heterogeneous nucl…
17870	FvH4_2g14101	chrFvb2	-	0.000170543	0.018377	-0.341	AT5G60230.1 | splicing endonuclease 2 | Chr5:24250185-24250937 REVERSE LENGTH=250 | 201606; PREDICTED: uncharacterized protein LOC101291404 isoform X1 [Fragaria vesca subsp. vesca]; sp|Q9LSS3|SEN22_ARATH tRNA-splicing endonuclease subunit Sen2-2 OS=Arabidopsis thaliana OX=3702 GN=SEN2 PE=2 SV=1; tr|A0A2P6PS62|A0A2P6PS62_ROSCH tRNA-splicing endonuclease subunit Sen2 OS=Rosa chinensis OX=74649 GN=R…
1647	FvH4_4g04310	chrFvb4	+	0.000175623	0.0188702	-0.067	AT3G23510.1 | Cyclopropane-fatty-acyl-phospholipid synthase | Chr3:8428071-8433159 FORWARD LENGTH=867 | 201606; PREDICTED: uncharacterized protein LOC101309817 [Fragaria vesca subsp. vesca] &gt;gi|764568097|ref|XP_011462298.1| PREDICTED: uncharacterized protein LOC101309817 [Fragaria vesca subsp. vesca]; sp|O53732|UFAA1_MYCTU Tuberculostearic acid methyltransferase UfaA1 OS=Mycobacterium tubercul…
31394	FvH4_3g23960	chrFvb3	-	0.000176235	0.0188819	0.045	AT3G07810.1 | RNA-binding (RRM/RBD/RNP motifs) family protein | Chr3:2492875-2495052 FORWARD LENGTH=494 | 201606; PREDICTED: heterogeneous nuclear ribonucleoprotein 1-like [Fragaria vesca subsp. vesca]; sp|Q8W034|RNP1_ARATH Heterogeneous nuclear ribonucleoprotein 1 OS=Arabidopsis thaliana OX=3702 GN=RNP1 PE=1 SV=1; tr|A0A2P6QD35|A0A2P6QD35_ROSCH Putative DAZ-associated protein 1, RNA recognition …
3745	FvH4_5g14620	chrFvb5	+	0.000178152	0.0190329	0.215	AT1G74410.1 | RING/U-box superfamily protein | Chr1:27965723-27967681 FORWARD LENGTH=223 | 201606; PREDICTED: NEP1-interacting protein-like 2 isoform X1 [Fragaria vesca subsp. vesca]; sp|Q8LBA0|NIPL2_ARATH NEP1-interacting protein-like 2 OS=Arabidopsis thaliana OX=3702 GN=ATL24 PE=1 SV=2; tr|A0A2P6P2S1|A0A2P6P2S1_ROSCH Putative transcription factor C2H2 family OS=Rosa chinensis OX=74649 GN=RchiOB…
23247	FvH4_3g36040	chrFvb3	+	0.000179912	0.0191662	-0.01	metallothionein-like protein 1B [Rosa chinensis] &gt;gi|1358159569|gb|PRQ34047.1| putative Metallothionein, family 15, plant [Rosa chinensis]; sp|Q39458|MT1_CICAR Metallothionein-like protein 1 OS=Cicer arietinum OX=3827 PE=3 SV=1; tr|A0A2P6QIP0|A0A2P6QIP0_ROSCH Putative Metallothionein, family 15, plant OS=Rosa chinensis OX=74649 GN=RchiOBHm_Chr5g0064491 PE=4 SV=1
14537	FvH4_1g18830	chrFvb1	+	0.000180484	0.0191728	-0.231	AT3G49645.1 | FAD-binding protein | Chr3:18403129-18404427 REVERSE LENGTH=220 | 201606; PREDICTED: uncharacterized protein LOC101304225 [Fragaria vesca subsp. vesca]; tr|A0A2P6RPN7|A0A2P6RPN7_ROSCH Uncharacterized protein OS=Rosa chinensis OX=74649 GN=RchiOBHm_Chr2g0109701 PE=4 SV=1
5953	FvH4_7g12930	chrFvb7	+	0.000182869	0.0193712	0.378	AT1G01920.2 | SET domain-containing protein | Chr1:316204-319507 FORWARD LENGTH=547 | 201606; PREDICTED: uncharacterized protein LOC101298742 isoform X1 [Fragaria vesca subsp. vesca]; sp|Q9XI84|RBCMT_ARATH [Fructose-bisphosphate aldolase]-lysine N-methyltransferase, chloroplastic OS=Arabidopsis thaliana OX=3702 GN=LSMT-L PE=1 SV=1; tr|A0A2P6SGH3|A0A2P6SGH3_ROSCH Putative methyltransferase chromat…
33220	FvH4_3g35550	chrFvb3	-	0.000186654	0.0197165	-0.39	AT2G28760.4 | UDP-XYL synthase 6 | Chr2:12336469-12338860 REVERSE LENGTH=374 | 201606; PREDICTED: UDP-glucuronic acid decarboxylase 6 isoform X1 [Fragaria vesca subsp. vesca] &gt;gi|764560791|ref|XP_011461245.1| PREDICTED: UDP-glucuronic acid decarboxylase 6 isoform X1 [Fragaria vesca subsp. vesca] &gt;gi|764560794|ref|XP_011461246.1| PREDICTED: UDP-glucuronic acid decarboxylase 6 isoform X1 [Fra…
3689	FvH4_4g10500	chrFvb4	-	0.000188206	0.0198246	-0.053	AT2G30695.3 | bacterial trigger factor | Chr2:13079269-13081095 REVERSE LENGTH=199 | 201606; PREDICTED: uncharacterized protein LOC101297502 [Fragaria vesca subsp. vesca]; sp|Q8DLI3|TIG_THEEB Trigger factor OS=Thermosynechococcus elongatus (strain BP-1) OX=197221 GN=tig PE=3 SV=1; tr|A0A2P6QUD4|A0A2P6QUD4_ROSCH Putative trigger factor OS=Rosa chinensis OX=74649 GN=RchiOBHm_Chr4g0406061 PE=4 SV=1
11841	FvH4_5g28561	chrFvb5	-	0.000189668	0.0199225	-0.528	AT1G03780.2 | targeting protein for XKLP2 | Chr1:947785-951696 REVERSE LENGTH=758 | 201606; PREDICTED: protein TPX2 isoform X2 [Fragaria vesca subsp. vesca]; sp|F4I2H7|TPX2_ARATH Protein TPX2 OS=Arabidopsis thaliana OX=3702 GN=TPX2 PE=1 SV=1; tr|A0A2P6RU48|A0A2P6RU48_ROSCH Putative TPX2 central domain-containing protein OS=Rosa chinensis OX=74649 GN=RchiOBHm_Chr2g0127601 PE=4 SV=1
35009	FvH4_7g20500	chrFvb7	+	0.000190796	0.019985	-0.421	AT3G45740.1 | hydrolase family protein / HAD-superfamily protein | Chr3:16790830-16793280 FORWARD LENGTH=376 | 201606; PREDICTED: uncharacterized protein YKR070W-like isoform X2 [Fragaria vesca subsp. vesca]; sp|P36151|YK50_YEAST Uncharacterized protein YKR070W OS=Saccharomyces cerevisiae (strain ATCC 204508 / S288c) OX=559292 GN=YKR070W PE=1 SV=1; tr|A0A2P6SJQ2|A0A2P6SJQ2_ROSCH Putative HAD-supe…
17043	FvH4_4g04310	chrFvb4	+	0.000192784	0.0201371	0.113	AT3G23510.1 | Cyclopropane-fatty-acyl-phospholipid synthase | Chr3:8428071-8433159 FORWARD LENGTH=867 | 201606; PREDICTED: uncharacterized protein LOC101309817 [Fragaria vesca subsp. vesca] &gt;gi|764568097|ref|XP_011462298.1| PREDICTED: uncharacterized protein LOC101309817 [Fragaria vesca subsp. vesca]; sp|O53732|UFAA1_MYCTU Tuberculostearic acid methyltransferase UfaA1 OS=Mycobacterium tubercul…
27837	FvH4_2g24140	chrFvb2	+	0.000201073	0.0209445	-0.357	AT1G03360.1 | ribosomal RNA processing 4 | Chr1:824653-826179 FORWARD LENGTH=322 | 201606; PREDICTED: exosome complex component RRP4 [Fragaria vesca subsp. vesca]; sp|Q9ZVT7|RRP4_ARATH Exosome complex component RRP4 homolog OS=Arabidopsis thaliana OX=3702 GN=RRP4 PE=1 SV=1; tr|A0A2P6PW87|A0A2P6PW87_ROSCH Putative exosome complex RNA-binding protein 1/RRP40/RRP4 OS=Rosa chinensis OX=74649 GN=RchiO…
1543	FvH4_4g00330	chrFvb4	+	0.000204406	0.0212328	-0.195	AT1G04730.1 | P-loop containing nucleoside triphosphate hydrolases superfamily protein | Chr1:1325385-1331086 REVERSE LENGTH=943 | 201606; PREDICTED: chromosome transmission fidelity protein 18 homolog isoform X2 [Fragaria vesca subsp. vesca]; sp|Q6NU40|CTF18_XENLA Chromosome transmission fidelity protein 18 homolog OS=Xenopus laevis OX=8355 GN=chtf18 PE=2 SV=1; tr|A0A2P6QNW1|A0A2P6QNW1_ROSCH Put…
32866	FvH4_4g14750	chrFvb4	+	0.000207585	0.0215034	-0.177	AT1G08970.4 | nuclear factor Y%2C subunit C9 | Chr1:2883144-2883839 FORWARD LENGTH=231 | 201606; PREDICTED: nuclear transcription factor Y subunit C-9-like [Fragaria vesca subsp. vesca] &gt;gi|470121771|ref|XP_004296934.1| PREDICTED: nuclear transcription factor Y subunit C-9-like [Fragaria vesca subsp. vesca] &gt;gi|470121773|ref|XP_004296935.1| PREDICTED: nuclear transcription factor Y subunit …
31433	FvH4_5g05490	chrFvb5	-	0.000210201	0.0217144	0.061	AT5G17990.1 | tryptophan biosynthesis 1 | Chr5:5957330-5959681 FORWARD LENGTH=444 | 201606; PREDICTED: anthranilate phosphoribosyltransferase, chloroplastic isoform X1 [Fragaria vesca subsp. vesca]; sp|Q02166|TRPD_ARATH Anthranilate phosphoribosyltransferase, chloroplastic OS=Arabidopsis thaliana OX=3702 GN=PAT1 PE=2 SV=1; tr|A0A2P6P5S5|A0A2P6P5S5_ROSCH Putative anthranilate phosphoribosyltransfe…
1904	FvH4_2g34870	chrFvb2	+	0.000212537	0.0217877	0.039	AT1G47490.1 | RNA-binding protein 47C | Chr1:17424801-17427182 FORWARD LENGTH=432 | 201606; PREDICTED: polyadenylate-binding protein RBP47-like [Fragaria vesca subsp. vesca]; sp|Q9SX79|RB47C_ARATH Polyadenylate-binding protein RBP47C OS=Arabidopsis thaliana OX=3702 GN=RBP47C PE=2 SV=1; tr|A0A2P6Q099|A0A2P6Q099_ROSCH Putative nucleotide-binding alpha-beta plait domain-containing protein OS=Rosa ch…
3075	FvH4_1g29060	chrFvb1	-	0.000212654	0.0217877	-0.206	PREDICTED: uncharacterized protein LOC101303148 isoform X2 [Fragaria vesca subsp. vesca]
39518	FvH4_5g06270	chrFvb5	+	0.000212291	0.0217877	0.02	AT4G24690.1 | ubiquitin-associated (UBA)/TS-N domain-containing protein / octicosapeptide/Phox/Bemp1 (PB1) domain-containing protein | Chr4:12741191-12744202 FORWARD LENGTH=704 | 201606; PREDICTED: uncharacterized protein LOC101312926 isoform X2 [Fragaria vesca subsp. vesca]; sp|Q9SB64|NBR1_ARATH Protein NBR1 homolog OS=Arabidopsis thaliana OX=3702 GN=NBR1 PE=1 SV=1; tr|A0A2P6P5L9|A0A2P6P5L9_ROSC…
22806	FvH4_4g17670	chrFvb4	-	0.000214386	0.0218756	0.037	AT5G18540.4 | E3 ubiquitin-protein ligase | Chr5:6153924-6155504 FORWARD LENGTH=125 | 201606; PREDICTED: uncharacterized protein LOC101301960 isoform X1 [Fragaria vesca subsp. vesca]; tr|A0A2P6QY56|A0A2P6QY56_ROSCH Uncharacterized protein OS=Rosa chinensis OX=74649 GN=RchiOBHm_Chr4g0421611 PE=4 SV=1
38812	FvH4_4g36580	chrFvb4	-	0.000214678	0.0218756	-0.12	AT1G10870.1 | ARF-GAP domain 4 | Chr1:3616905-3623612 REVERSE LENGTH=775 | 201606; PREDICTED: ADP-ribosylation factor GTPase-activating protein AGD4-like [Fragaria vesca subsp. vesca]; sp|Q9SMX5|AGD4_ARATH ADP-ribosylation factor GTPase-activating protein AGD4 OS=Arabidopsis thaliana OX=3702 GN=AGD4 PE=2 SV=2; tr|A0A2P6R4L7|A0A2P6R4L7_ROSCH Putative Arf GTPase activating protein OS=Rosa chinensis…
27657	FvH4_6g37261	chrFvb6	-	0.000219548	0.0222575	-0.259	AT4G12790.6 | P-loop containing nucleoside triphosphate hydrolases superfamily protein | Chr4:7517280-7518892 REVERSE LENGTH=271 | 201606; PREDICTED: GPN-loop GTPase 3-like [Fragaria vesca subsp. vesca] &gt;gi|764610911|ref|XP_011467550.1| PREDICTED: GPN-loop GTPase 3-like [Fragaria vesca subsp. vesca] &gt;gi|764610916|ref|XP_011467551.1| PREDICTED: GPN-loop GTPase 3-like [Fragaria vesca subsp. v…
27693	FvH4_1g21970	chrFvb1	+	0.000219613	0.0222575	0.453	AT3G04880.1 | DNA-damage-repair/toleration protein (DRT102) | Chr3:1346431-1347363 REVERSE LENGTH=310 | 201606; PREDICTED: uncharacterized protein LOC101306731 [Fragaria vesca subsp. vesca]; tr|A0A2I4GPL8|A0A2I4GPL8_JUGRE DNA-damage-repair/toleration protein DRT102-like OS=Juglans regia OX=51240 GN=LOC109009710 PE=4 SV=1
912	FvH4_5g33660	chrFvb5	+	0.000222206	0.02242	-0.25	AT1G09960.1 | sucrose transporter 4 | Chr1:3244258-3246718 FORWARD LENGTH=510 | 201606; PREDICTED: sucrose transport protein SUC4 [Fragaria vesca subsp. vesca] &gt;gi|764587355|ref|XP_011464771.1| PREDICTED: sucrose transport protein SUC4 [Fragaria vesca subsp. vesca]; sp|Q9FE59|SUC4_ARATH Sucrose transport protein SUC4 OS=Arabidopsis thaliana OX=3702 GN=SUC4 PE=1 SV=2; tr|K4HXU3|K4HXU3_FRAAN Suc…
20857	FvH4_1g01030	chrFvb1	-	0.000222413	0.02242	0.031	AT4G30950.1 | fatty acid desaturase 6 | Chr4:15057278-15059673 REVERSE LENGTH=448 | 201606; PREDICTED: omega-6 fatty acid desaturase, chloroplastic [Fragaria vesca subsp. vesca]; sp|P48627|FAD6C_BRANA Omega-6 fatty acid desaturase, chloroplastic OS=Brassica napus OX=3708 PE=1 SV=1; tr|A0A2P6RI95|A0A2P6RI95_ROSCH Putative acyl-CoA (9+3)-desaturase OS=Rosa chinensis OX=74649 GN=RchiOBHm_Chr2g008577…
11975	FvH4_5g27610	chrFvb5	+	0.000228498	0.0229717	-0.05	AT4G24270.2 | EMBRYO DEFECTIVE 140 | Chr4:12581765-12587293 REVERSE LENGTH=817 | 201606; PREDICTED: squamous cell carcinoma antigen recognized by T-cells 3 [Fragaria vesca subsp. vesca]; sp|Q15020|SART3_HUMAN Squamous cell carcinoma antigen recognized by T-cells 3 OS=Homo sapiens OX=9606 GN=SART3 PE=1 SV=1; tr|A0A2P6PCF8|A0A2P6PCF8_ROSCH Putative LSM-interacting domain, tetratricopeptide-like hel…
27804	FvH4_3g02320	chrFvb3	-	0.000236418	0.0237044	0.148	AT1G11650.2 | RNA-binding (RRM/RBD/RNP motifs) family protein | Chr1:3914895-3917941 FORWARD LENGTH=405 | 201606; PREDICTED: polyadenylate-binding protein RBP45B [Fragaria vesca subsp. vesca]; sp|Q9SAB3|RB45B_ARATH Polyadenylate-binding protein RBP45B OS=Arabidopsis thaliana OX=3702 GN=RBP45B PE=1 SV=1; tr|A0A2P6Q2U9|A0A2P6Q2U9_ROSCH Putative nucleotide-binding alpha-beta plait domain-containing …
27613	FvH4_2g34880	chrFvb2	+	0.000237724	0.0237718	-0.073	AT2G26540.1 | uroporphyrinogen-III synthase family protein | Chr2:11287666-11290224 REVERSE LENGTH=321 | 201606; PREDICTED: uroporphyrinogen-III synthase, chloroplastic isoform X2 [Fragaria vesca subsp. vesca]; sp|O48721|HEM4_ARATH Uroporphyrinogen-III synthase, chloroplastic OS=Arabidopsis thaliana OX=3702 GN=UROS PE=2 SV=2; tr|A0A2P6Q0D2|A0A2P6Q0D2_ROSCH Putative uroporphyrinogen-III synthase O…
3407	FvH4_3g18102	chrFvb3	+	0.000240131	0.0239486	0.056	AT1G78680.2 | gamma-glutamyl hydrolase 2 | Chr1:29593933-29595968 FORWARD LENGTH=333 | 201606; PREDICTED: gamma-glutamyl hydrolase 2 isoform X1 [Fragaria vesca subsp. vesca]; sp|O65355|GGH2_ARATH Gamma-glutamyl hydrolase 2 OS=Arabidopsis thaliana OX=3702 GN=GGH2 PE=1 SV=2; tr|A0A2P6Q9U3|A0A2P6Q9U3_ROSCH Putative gamma-glutamyl hydrolase OS=Rosa chinensis OX=74649 GN=RchiOBHm_Chr5g0030171 PE=4 SV=1
2851	FvH4_2g22860	chrFvb2	-	0.000245316	0.0242634	0.365	AT3G63400.2 | Cyclophilin-like peptidyl-prolyl cis-trans isomerase family protein | Chr3:23412449-23415435 FORWARD LENGTH=387 | 201606; PREDICTED: LOW QUALITY PROTEIN: peptidyl-prolyl cis-trans isomerase CYP63 [Fragaria vesca subsp. vesca]; sp|Q9LY75|CYP63_ARATH Peptidyl-prolyl cis-trans isomerase CYP63 OS=Arabidopsis thaliana OX=3702 GN=CYP63 PE=1 SV=1; tr|A0A2P6PVQ0|A0A2P6PVQ0_ROSCH Putative pe…
7390	FvH4_7g05310	chrFvb7	+	0.000245875	0.0242634	0.07	AT5G61450.1 | P-loop containing nucleoside triphosphate hydrolases superfamily protein | Chr5:24710240-24712882 REVERSE LENGTH=447 | 201606; PREDICTED: uncharacterized protein LOC101310447 isoform X1 [Fragaria vesca subsp. vesca]; sp|Q8U4K7|PGK2_PYRFU 2-phosphoglycerate kinase OS=Pyrococcus furiosus (strain ATCC 43587 / DSM 3638 / JCM 8422 / Vc1) OX=186497 GN=pgk2 PE=3 SV=1; tr|A0A2P6SBN7|A0A2P6S…
29118	FvH4_5g32660	chrFvb5	+	0.000244635	0.0242634	0.352	AT4G10030.1 | alpha/beta-Hydrolases superfamily protein | Chr4:6270490-6273098 REVERSE LENGTH=380 | 201606; PREDICTED: abhydrolase domain-containing protein IMO32-like [Fragaria vesca subsp. vesca]; sp|Q9LV81|BRTL3_ARATH Probable mitochondrial adenine nucleotide transporter BTL3 OS=Arabidopsis thaliana OX=3702 GN=At5g64970 PE=2 SV=1; tr|A0A2P6PFP8|A0A2P6PFP8_ROSCH Putative palmitoyl-CoA hydrolase…
39712	FvH4_3g39770	chrFvb3	+	0.000244992	0.0242634	-0.499	AT5G07120.2 | sorting nexin 2B | Chr5:2207065-2209355 REVERSE LENGTH=572 | 201606; PREDICTED: sorting nexin 2B [Fragaria vesca subsp. vesca]; sp|B9DFS6|SNX2B_ARATH Sorting nexin 2B OS=Arabidopsis thaliana OX=3702 GN=SNX2B PE=1 SV=1; tr|A0A2P6QKG0|A0A2P6QKG0_ROSCH Putative sorting nexin-5/6/32 OS=Rosa chinensis OX=74649 GN=RchiOBHm_Chr5g0071651 PE=4 SV=1
34738	FvH4_2g29770	chrFvb2	+	0.000257434	0.0253374	0.117	AT2G25605.1 | DNA-directed RNA polymerase subunit beta | Chr2:10899541-10900875 FORWARD LENGTH=200 | 201606; PREDICTED: uncharacterized protein LOC101296061 [Fragaria vesca subsp. vesca]; tr|A0A2P6PY13|A0A2P6PY13_ROSCH Uncharacterized protein OS=Rosa chinensis OX=74649 GN=RchiOBHm_Chr6g0298791 PE=4 SV=1
4178	FvH4_6g06080	chrFvb6	-	0.000261196	0.0256402	0.177	PREDICTED: uncharacterized protein LOC101293894 isoform X1 [Fragaria vesca subsp. vesca]
9109	FvH4_6g21780	chrFvb6	+	0.000267472	0.0261878	0.087	AT3G12020.4 | P-loop containing nucleoside triphosphate hydrolases superfamily protein | Chr3:3827016-3834146 FORWARD LENGTH=965 | 201606; PREDICTED: kinesin-related protein 4 [Fragaria vesca subsp. vesca]; sp|F4J8L3|KN7K_ARATH Kinesin-like protein KIN-7K, chloroplastic OS=Arabidopsis thaliana OX=3702 GN=KIN7K PE=2 SV=1; tr|A0A2P6RDC9|A0A2P6RDC9_ROSCH Putative plus-end-directed kinesin ATPase OS=…
4870	FvH4_7g32790	chrFvb7	-	0.000270876	0.0264318	-0.027	AT4G00820.1 | IQ-domain 17 | Chr4:349300-351307 FORWARD LENGTH=534 | 201606; PREDICTED: protein IQ-DOMAIN 14-like [Fragaria vesca subsp. vesca]; sp|Q8LPG9|IQD14_ARATH Protein IQ-DOMAIN 14 OS=Arabidopsis thaliana OX=3702 GN=IQD14 PE=1 SV=1; tr|A0A2P6SPF2|A0A2P6SPF2_ROSCH Putative IQ motif, EF-hand binding, P-loop containing nucleoside triphosphate hydrolase OS=Rosa chinensis OX=74649 GN=RchiOBHm_C…
32344	FvH4_3g29940	chrFvb3	+	0.000271374	0.0264318	0.667	AT5G03740.1 | histone deacetylase 2C | Chr5:981994-983961 FORWARD LENGTH=294 | 201606; PREDICTED: histone deacetylase HDT1-like [Fragaria vesca subsp. vesca]; sp|Q6V9I6|HDT1_SOLCH Histone deacetylase HDT1 OS=Solanum chacoense OX=4108 GN=HDT1 PE=2 SV=1; tr|A0A2P6QGD0|A0A2P6QGD0_ROSCH Putative histone deacetylase transcription factor C2H2 family OS=Rosa chinensis OX=74649 GN=RchiOBHm_Chr5g0055331 P…
1735	FvH4_2g15750	chrFvb2	-	0.000272551	0.0264777	0.168	AT4G35140.2 | Transducin/WD40 repeat-like superfamily protein | Chr4:16724134-16726477 REVERSE LENGTH=541 | 201606; PREDICTED: DDB1- and CUL4-associated factor 8 isoform X2 [Fragaria vesca subsp. vesca]; sp|Q6NRH1|DCAF8_XENLA DDB1- and CUL4-associated factor 8 OS=Xenopus laevis OX=8355 GN=dcaf8 PE=2 SV=1; tr|A0A2P6PSY6|A0A2P6PSY6_ROSCH Putative transcription factor WD40-like family OS=Rosa chinen…
7613	FvH4_6g40691	chrFvb6	+	0.000274302	0.0264931	0.218	AT5G28530.3 | FAR1-related sequence 10 | Chr5:10525078-10527300 REVERSE LENGTH=681 | 201606; PREDICTED: putative protein FAR1-RELATED SEQUENCE 10 [Fragaria vesca subsp. vesca]; sp|Q9LKR4|FRS10_ARATH Putative protein FAR1-RELATED SEQUENCE 10 OS=Arabidopsis thaliana OX=3702 GN=FRS10 PE=2 SV=2; tr|A0A2P6S1E2|A0A2P6S1E2_ROSCH Putative transcription factor FAR family OS=Rosa chinensis OX=74649 GN=Rchi…
10698	FvH4_6g33511	chrFvb6	+	0.000274829	0.0264931	0.122	AT1G60600.2 | UbiA prenyltransferase family protein | Chr1:22324807-22326759 REVERSE LENGTH=382 | 201606; PREDICTED: 1,4-dihydroxy-2-naphthoate polyprenyltransferase, chloroplastic [Fragaria vesca subsp. vesca]; sp|Q0WUA3|MENA_ARATH 2-carboxy-1,4-naphthoquinone phytyltransferase, chloroplastic OS=Arabidopsis thaliana OX=3702 GN=ABC4 PE=1 SV=2; tr|A0A2P6RY40|A0A2P6RY40_ROSCH Putative 1,4-dihydroxy…
20678	FvH4_3g45430	chrFvb3	-	0.000274	0.0264931	0.417	AT3G45100.3 | UDP-Glycosyltransferase superfamily protein | Chr3:16504648-16506858 FORWARD LENGTH=447 | 201606; PREDICTED: phosphatidylinositol N-acetylglucosaminyltransferase gpi3 subunit-like [Fragaria vesca subsp. vesca] &gt;gi|764564042|ref|XP_011461681.1| PREDICTED: phosphatidylinositol N-acetylglucosaminyltransferase gpi3 subunit-like [Fragaria vesca subsp. vesca]; sp|Q94BX4|PIGA_ARATH Phos…
962	FvH4_5g29810	chrFvb5	-	0.000278404	0.0267268	-0.088	AT1G15200.2 | protein-protein interaction regulator family protein | Chr1:5228477-5231017 REVERSE LENGTH=428 | 201606; PREDICTED: pinin [Fragaria vesca subsp. vesca]; tr|A0A2P6PDI8|A0A2P6PDI8_ROSCH Putative pinin/SDK/MemA protein OS=Rosa chinensis OX=74649 GN=RchiOBHm_Chr7g0223331 PE=4 SV=1
18313	FvH4_6g39750	chrFvb6	-	0.000278679	0.0267268	0.277	AT1G30620.6 | NAD(P)-binding Rossmann-fold superfamily protein | Chr1:10855496-10857970 FORWARD LENGTH=419 | 201606; PREDICTED: UDP-arabinose 4-epimerase 1-like [Fragaria vesca subsp. vesca] &gt;gi|764612174|ref|XP_011467665.1| PREDICTED: UDP-arabinose 4-epimerase 1-like [Fragaria vesca subsp. vesca] &gt;gi|764612179|ref|XP_011467666.1| PREDICTED: UDP-arabinose 4-epimerase 1-like [Fragaria vesca …
4649	FvH4_2g30330	chrFvb2	-	0.000280913	0.0268723	0.105	AT2G25730.3 | zinc finger FYVE domain protein | Chr2:10956751-10972729 REVERSE LENGTH=2487 | 201606; PREDICTED: uncharacterized protein LOC101291736 isoform X1 [Fragaria vesca subsp. vesca]; sp|Q551A3|Y6689_DICDI Protein DDB_G0276689 OS=Dictyostelium discoideum OX=44689 GN=DDB_G0276689 PE=4 SV=2; tr|A0A2P6Q1P8|A0A2P6Q1P8_ROSCH Uncharacterized protein OS=Rosa chinensis OX=74649 GN=RchiOBHm_Chr6g03…
13660	FvH4_3g05880	chrFvb3	+	0.000284057	0.0270352	-0.467	AT2G34450.4 | HMG-box (high mobility group) DNA-binding family protein | Chr2:14527918-14529448 REVERSE LENGTH=151 | 201606; PREDICTED: high mobility group B protein 14 [Fragaria vesca subsp. vesca]; sp|O64702|HMG14_ARATH High mobility group B protein 14 OS=Arabidopsis thaliana OX=3702 GN=HMGB14 PE=2 SV=2; tr|A0A2P6Q5E7|A0A2P6Q5E7_ROSCH Putative chromatin remodeling &amp; transcriptional activati…
29035	FvH4_2g00320	chrFvb2	-	0.00028337	0.0270352	0.34	AT1G71340.1 | PLC-like phosphodiesterases superfamily protein | Chr1:26885556-26887321 REVERSE LENGTH=328 | 201606; PREDICTED: glycerophosphodiester phosphodiesterase GDPD4 [Fragaria vesca subsp. vesca]; sp|F4I8H8|GDPD4_ARATH Glycerophosphodiester phosphodiesterase GDPD4 OS=Arabidopsis thaliana OX=3702 GN=GDPD4 PE=2 SV=1; tr|A0A2P6PKE2|A0A2P6PKE2_ROSCH Putative glycerophosphodiester phosphodieste…
35699	FvH4_3g16590	chrFvb3	+	0.000291695	0.0276918	-0.324	AT1G17130.1 | coiled-coil protein (DUF572) | Chr1:5854264-5856472 FORWARD LENGTH=331 | 201606; PREDICTED: coiled-coil domain-containing protein 94 homolog [Fragaria vesca subsp. vesca]; sp|Q54WR5|YJU2_DICDI YJU2 splicing factor homolog OS=Dictyostelium discoideum OX=44689 GN=yju2 PE=3 SV=1; tr|A0A2P6Q962|A0A2P6Q962_ROSCH Putative CWC16 protein OS=Rosa chinensis OX=74649 GN=RchiOBHm_Chr5g0027661 P…
37829	FvH4_4g22340	chrFvb4	-	0.00029554	0.027986	-0.062	AT3G61110.1 | ribosomal protein S27 | Chr3:22611710-22612632 FORWARD LENGTH=86 | 201606; PREDICTED: 40S ribosomal protein S27-2-like [Fragaria vesca subsp. vesca]; sp|Q9M2F1|RS272_ARATH 40S ribosomal protein S27-2 OS=Arabidopsis thaliana OX=3702 GN=RPS27B PE=2 SV=2; tr|A0A2P6QZY1|A0A2P6QZY1_ROSCH 40S ribosomal protein S27 OS=Rosa chinensis OX=74649 GN=RchiOBHm_Chr3g0487351 PE=3 SV=1
4200	FvH4_2g29850	chrFvb2	-	0.000301622	0.02849	0.283	AT2G25620.2 | DNA-binding protein phosphatase 1 | Chr2:10903154-10904978 REVERSE LENGTH=392 | 201606; PREDICTED: probable protein phosphatase 2C 22 isoform X2 [Fragaria vesca subsp. vesca]; sp|Q9SLA1|P2C22_ARATH Probable protein phosphatase 2C 22 OS=Arabidopsis thaliana OX=3702 GN=At2g25620 PE=1 SV=1; tr|A0A2P6PY37|A0A2P6PY37_ROSCH Uncharacterized protein OS=Rosa chinensis OX=74649 GN=RchiOBHm_Ch…
6108	FvH4_7g09360	chrFvb7	-	0.000302949	0.0285434	-0.191	AT1G02145.3 | homolog of asparagine-linked glycosylation 12 | Chr1:404627-408485 FORWARD LENGTH=497 | 201606; PREDICTED: dol-P-Man:Man(7)GlcNAc(2)-PP-Dol alpha-1,6-mannosyltransferase [Fragaria vesca subsp. vesca]; sp|A8MR93|ALG12_ARATH Dol-P-Man:Man(7)GlcNAc(2)-PP-Dol alpha-1,6-mannosyltransferase OS=Arabidopsis thaliana OX=3702 GN=ALG12 PE=1 SV=1; tr|A0A2P6SEY9|A0A2P6SEY9_ROSCH Mannosyltransfer…
38831	FvH4_2g03523	chrFvb2	+	0.000306021	0.0287606	0.494	AT1G33540.2 | serine carboxypeptidase-like 18 | Chr1:12162349-12164492 REVERSE LENGTH=421 | 201606; PREDICTED: serine carboxypeptidase-like 18 [Fragaria vesca subsp. vesca]; sp|Q9C7Z9|SCP18_ARATH Serine carboxypeptidase-like 18 OS=Arabidopsis thaliana OX=3702 GN=SCPL18 PE=2 SV=2; tr|A0A2P6PK67|A0A2P6PK67_ROSCH Putative peptidase S10, serine carboxypeptidase, alpha/Beta hydrolase OS=Rosa chinensis…
2679	FvH4_3g28220	chrFvb3	-	0.000315325	0.029561	0.244
12801	FvH4_6g35560	chrFvb6	-	0.000317507	0.0296913	-0.293	AT5G09360.1 | laccase 14 | Chr5:2906426-2908658 REVERSE LENGTH=569 | 201606; PREDICTED: laccase-14-like isoform X1 [Fragaria vesca subsp. vesca] &gt;gi|764610025|ref|XP_011467466.1| PREDICTED: laccase-14-like isoform X1 [Fragaria vesca subsp. vesca] &gt;gi|764610029|ref|XP_011467467.1| PREDICTED: laccase-14-like isoform X1 [Fragaria vesca subsp. vesca] &gt;gi|764610033|ref|XP_011467468.1| PREDICT…
2126	FvH4_3g44840	chrFvb3	-	0.00031942	0.0297958	0.247	AT5G51300.3 | splicing factor-like protein | Chr5:20849881-20852295 REVERSE LENGTH=804 | 201606; PREDICTED: splicing factor 1 isoform X1 [Fragaria vesca subsp. vesca]; sp|Q9LU44|SF1_ARATH Splicing factor-like protein 1 OS=Arabidopsis thaliana OX=3702 GN=SF1 PE=1 SV=1; tr|A0A2P6QN27|A0A2P6QN27_ROSCH Putative K domain, splicing factor 1, helix-hairpin domain-containing protein OS=Rosa chinensis OX=…
5680	FvH4_7g17370	chrFvb7	+	0.000321897	0.0299524	-0.227
24621	FvH4_4g27760	chrFvb4	-	0.000322964	0.0299773	0.247	AT1G25500.2 | Plasma-membrane choline transporter family protein | Chr1:8955437-8957793 REVERSE LENGTH=488 | 201606; PREDICTED: CTL-like protein DDB_G0274487 [Fragaria vesca subsp. vesca]; sp|Q869R1|CTLHB_DICDI CTL-like protein DDB_G0274487 OS=Dictyostelium discoideum OX=44689 GN=DDB_G0274487 PE=3 SV=1; tr|A0A2P6R1U2|A0A2P6R1U2_ROSCH Putative choline transporter OS=Rosa chinensis OX=74649 GN=Rchi…
17388	FvH4_3g05000	chrFvb3	+	0.000336162	0.0311252	0.194	AT2G34640.1 | plastid transcriptionally active 12 | Chr2:14582061-14584345 REVERSE LENGTH=527 | 201606; PREDICTED: uncharacterized protein LOC101310003 [Fragaria vesca subsp. vesca]; sp|F4IHY7|PTA12_ARATH Protein PLASTID TRANSCRIPTIONALLY ACTIVE 12, chloroplastic OS=Arabidopsis thaliana OX=3702 GN=PTAC12 PE=1 SV=1; tr|A0A2P6Q5T0|A0A2P6Q5T0_ROSCH Uncharacterized protein OS=Rosa chinensis OX=74649 …
4050	FvH4_2g06660	chrFvb2	+	0.000339863	0.0313904	-0.097	AT3G19130.1 | RNA-binding protein 47B | Chr3:6611398-6613823 REVERSE LENGTH=435 | 201606; PREDICTED: polyadenylate-binding protein RBP47-like isoform X1 [Fragaria vesca subsp. vesca]; sp|Q9LEB3|RBP47_NICPL Polyadenylate-binding protein RBP47 OS=Nicotiana plumbaginifolia OX=4092 GN=RBP47 PE=1 SV=1; tr|A0A2P6PMP8|A0A2P6PMP8_ROSCH Putative nucleotide-binding alpha-beta plait domain-containing protei…
38679	FvH4_4g34870	chrFvb4	+	0.000342691	0.0315739	0.541	AT5G40240.3 | nodulin MtN21 /EamA-like transporter family protein | Chr5:16082325-16084466 REVERSE LENGTH=368 | 201606; PREDICTED: WAT1-related protein At5g40240-like [Fragaria vesca subsp. vesca] &gt;gi|764577833|ref|XP_011463384.1| PREDICTED: WAT1-related protein At5g40240-like [Fragaria vesca subsp. vesca]; sp|Q9FL08|WTR42_ARATH WAT1-related protein At5g40240 OS=Arabidopsis thaliana OX=3702 GN…
13655	FvH4_3g05880	chrFvb3	+	0.000346585	0.0318544	-0.519	AT2G34450.4 | HMG-box (high mobility group) DNA-binding family protein | Chr2:14527918-14529448 REVERSE LENGTH=151 | 201606; PREDICTED: high mobility group B protein 14 [Fragaria vesca subsp. vesca]; sp|O64702|HMG14_ARATH High mobility group B protein 14 OS=Arabidopsis thaliana OX=3702 GN=HMGB14 PE=2 SV=2; tr|A0A2P6Q5E7|A0A2P6Q5E7_ROSCH Putative chromatin remodeling &amp; transcriptional activati…
1495	FvH4_2g26770	chrFvb2	+	0.000350211	0.0321089	0.079	AT1G77620.1 | P-loop containing nucleoside triphosphate hydrolases superfamily protein | Chr1:29167934-29172867 REVERSE LENGTH=1151 | 201606; PREDICTED: uncharacterized protein LOC101299354 isoform X2 [Fragaria vesca subsp. vesca]; sp|Q4QY64|ATAD5_MOUSE ATPase family AAA domain-containing protein 5 OS=Mus musculus OX=10090 GN=Atad5 PE=1 SV=1; tr|A0A2P6PX74|A0A2P6PX74_ROSCH Putative checkpoint pro…
30266	FvH4_3g17471	chrFvb3	-	0.000351097	0.0321116	-0.084	PREDICTED: uncharacterized protein LOC105350481 [Fragaria vesca subsp. vesca]
82	FvH4_7g19460	chrFvb7	-	0.000361265	0.0328143	0.142	AT5G20660.1 | Zn-dependent exopeptidases superfamily protein | Chr5:6986402-6990947 FORWARD LENGTH=910 | 201606; PREDICTED: endoplasmic reticulum metallopeptidase 1 [Fragaria vesca subsp. vesca]; sp|Q0VGW4|ERMP1_XENLA Endoplasmic reticulum metallopeptidase 1 OS=Xenopus laevis OX=8355 GN=ermp1 PE=2 SV=1; tr|A0A2P6SJG5|A0A2P6SJG5_ROSCH Putative peptidase M28 OS=Rosa chinensis OX=74649 GN=RchiOBHm_C…
21358	FvH4_4g36010	chrFvb4	+	0.000360456	0.0328143	0.222	AT1G14590.1 | Nucleotide-diphospho-sugar transferase family protein | Chr1:4998957-5000617 REVERSE LENGTH=386 | 201606; PREDICTED: uncharacterized protein At4g15970-like [Fragaria vesca subsp. vesca]; sp|P0C042|Y4597_ARATH Uncharacterized protein At4g15970 OS=Arabidopsis thaliana OX=3702 GN=At4g15970 PE=2 SV=1; tr|A0A2P6R4F8|A0A2P6R4F8_ROSCH Glycosyltransferase OS=Rosa chinensis OX=74649 GN=RchiO…
24210	FvH4_4g24200	chrFvb4	-	0.000362279	0.0328143	0.035	AT1G67580.2 | Protein kinase superfamily protein | Chr1:25327727-25330965 REVERSE LENGTH=752 | 201606; PREDICTED: cyclin-dependent kinase G-2 [Fragaria vesca subsp. vesca]; sp|Q7XUF4|CDKG2_ORYSJ Cyclin-dependent kinase G-2 OS=Oryza sativa subsp. japonica OX=39947 GN=CDKG-2 PE=2 SV=2; tr|A0A2P6R0K9|A0A2P6R0K9_ROSCH Uncharacterized protein OS=Rosa chinensis OX=74649 GN=RchiOBHm_Chr4g0431041 PE=4 SV…
33403	FvH4_7g09580	chrFvb7	-	0.000362005	0.0328143	-0.044	AT5G22060.1 | DNAJ homologue 2 | Chr5:7303798-7305668 REVERSE LENGTH=419 | 201606; PREDICTED: dnaJ protein homolog 2-like [Fragaria vesca subsp. vesca]; sp|Q0JB88|DJA6_ORYSJ Chaperone protein dnaJ A6 OS=Oryza sativa subsp. japonica OX=39947 GN=DJA6 PE=1 SV=1; tr|A0A2P6SF16|A0A2P6SF16_ROSCH Putative chaperone DnaJ OS=Rosa chinensis OX=74649 GN=RchiOBHm_Chr1g0346511 PE=4 SV=1
2939	FvH4_6g26410	chrFvb6	-	0.000366133	0.0330834	0.127	AT4G22930.2 | pyrimidin 4 | Chr4:12019315-12021200 FORWARD LENGTH=377 | 201606; PREDICTED: dihydroorotase, mitochondrial isoform X1 [Fragaria vesca subsp. vesca] &gt;gi|764604687|ref|XP_011466912.1| PREDICTED: dihydroorotase, mitochondrial isoform X1 [Fragaria vesca subsp. vesca] &gt;gi|764604692|ref|XP_011466913.1| PREDICTED: dihydroorotase, mitochondrial isoform X1 [Fragaria vesca subsp. vesca]…
8443	FvH4_6g29460	chrFvb6	+	0.000368965	0.03325	-0.214	AT3G15920.1 | Phox (PX) domain-containing protein | Chr3:5383768-5386955 REVERSE LENGTH=755 | 201606; PREDICTED: uncharacterized protein LOC101291351 [Fragaria vesca subsp. vesca]; sp|Q9LSB9|EREX_ARATH PX domain-containing protein EREX OS=Arabidopsis thaliana OX=3702 GN=EREX PE=1 SV=1; tr|A0A2P6RVZ6|A0A2P6RVZ6_ROSCH Putative Phox domain-containing protein OS=Rosa chinensis OX=74649 GN=RchiOBHm_Ch…
23863	FvH4_3g29430	chrFvb3	+	0.00036975	0.03325	-0.319	AT1G55900.1 | Haloacid dehalogenase-like hydrolase (HAD) superfamily protein | Chr1:20903163-20905420 FORWARD LENGTH=376 | 201606; PREDICTED: mitochondrial import inner membrane translocase subunit TIM50 [Fragaria vesca subsp. vesca]; sp|Q8VYE2|TIM50_ARATH Mitochondrial import inner membrane translocase subunit TIM50 OS=Arabidopsis thaliana OX=3702 GN=TIM50 PE=1 SV=1; tr|A0A2P6QG10|A0A2P6QG10_ROS…
4630	FvH4_5g03050	chrFvb5	-	0.000373569	0.033454	0.052	AT4G01370.1 | MAP kinase 4 | Chr4:567219-568889 FORWARD LENGTH=376 | 201606; PREDICTED: mitogen-activated protein kinase 4-like [Fragaria vesca subsp. vesca]; sp|Q39024|MPK4_ARATH Mitogen-activated protein kinase 4 OS=Arabidopsis thaliana OX=3702 GN=MPK4 PE=1 SV=2; tr|A0A2P6P6P7|A0A2P6P6P7_ROSCH Mitogen-activated protein kinase OS=Rosa chinensis OX=74649 GN=RchiOBHm_Chr7g0196781 PE=3 SV=1
15178	FvH4_4g09520	chrFvb4	-	0.00037381	0.033454	-0.346	PREDICTED: uncharacterized protein LOC101294134 isoform X2 [Fragaria vesca subsp. vesca]; tr|A0A2P6RD30|A0A2P6RD30_ROSCH Putative Ulp1 protease family catalytic domain-containing protein OS=Rosa chinensis OX=74649 GN=RchiOBHm_Chr3g0478081 PE=4 SV=1
24843	FvH4_2g31150	chrFvb2	+	0.000375587	0.033454	-0.17	AT5G35530.1 | Ribosomal protein S3 family protein | Chr5:13710355-13712192 REVERSE LENGTH=248 | 201606; PREDICTED: 40S ribosomal protein S3-2-like [Fragaria vesca subsp. vesca]; sp|Q9FJA6|RS33_ARATH 40S ribosomal protein S3-3 OS=Arabidopsis thaliana OX=3702 GN=RPS3C PE=1 SV=1; tr|A0A2P6Q1I6|A0A2P6Q1I6_ROSCH Putative ribosomal protein S3, eukaryotic/archaeal OS=Rosa chinensis OX=74649 GN=RchiOBHm_…
35701	FvH4_3g16590	chrFvb3	+	0.000374959	0.033454	-0.3	AT1G17130.1 | coiled-coil protein (DUF572) | Chr1:5854264-5856472 FORWARD LENGTH=331 | 201606; PREDICTED: coiled-coil domain-containing protein 94 homolog [Fragaria vesca subsp. vesca]; sp|Q54WR5|YJU2_DICDI YJU2 splicing factor homolog OS=Dictyostelium discoideum OX=44689 GN=yju2 PE=3 SV=1; tr|A0A2P6Q962|A0A2P6Q962_ROSCH Putative CWC16 protein OS=Rosa chinensis OX=74649 GN=RchiOBHm_Chr5g0027661 P…
25004	FvH4_1g16780	chrFvb1	-	0.000378972	0.0336755	0.089	AT4G37270.1 | heavy metal atpase 1 | Chr4:17541987-17546352 REVERSE LENGTH=819 | 201606; PREDICTED: probable cadmium/zinc-transporting ATPase HMA1, chloroplastic [Fragaria vesca subsp. vesca]; sp|Q9M3H5|HMA1_ARATH Probable cadmium/zinc-transporting ATPase HMA1, chloroplastic OS=Arabidopsis thaliana OX=3702 GN=HMA1 PE=2 SV=2; tr|A0A2P6RNR0|A0A2P6RNR0_ROSCH Putative calcium-transporting ATPase OS=R…
17581	FvH4_2g16070	chrFvb2	+	0.00040005	0.0354145	-0.059	AT5G22800.2 | Alanyl-tRNA synthetase%2C class IIc | Chr5:7616221-7620273 REVERSE LENGTH=1003 | 201606; PREDICTED: probable alanine--tRNA ligase, chloroplastic isoform X1 [Fragaria vesca subsp. vesca]; sp|B9HQZ6|SYAP_POPTR Alanine--tRNA ligase, chloroplastic/mitochondrial OS=Populus trichocarpa OX=3694 GN=POPTRDRAFT_821063 PE=3 SV=1; tr|A0A2P6PT71|A0A2P6PT71_ROSCH Probable alanine--tRNA ligase, ch…
26682	FvH4_1g25540	chrFvb1	+	0.000401823	0.0354145	0.268	AT5G64440.1 | fatty acid amide hydrolase | Chr5:25766229-25770260 FORWARD LENGTH=607 | 201606; PREDICTED: fatty acid amide hydrolase-like isoform X2 [Fragaria vesca subsp. vesca]; sp|Q7XJJ7|FAAH_ARATH Fatty acid amide hydrolase OS=Arabidopsis thaliana OX=3702 GN=FAAH PE=1 SV=1; tr|A0A2P6RT36|A0A2P6RT36_ROSCH Putative hydrolase OS=Rosa chinensis OX=74649 GN=RchiOBHm_Chr2g0123671 PE=4 SV=1
37336	FvH4_4g20380	chrFvb4	+	0.000402319	0.0354145	-0.105	AT2G34090.1 | maternal effect embryo arrest 18 | Chr2:14396283-14399170 REVERSE LENGTH=445 | 201606; PREDICTED: LOW QUALITY PROTEIN: uncharacterized protein YNL011C-like [Fragaria vesca subsp. vesca]; sp|P53980|YNB1_YEAST Uncharacterized protein YNL011C OS=Saccharomyces cerevisiae (strain ATCC 204508 / S288c) OX=559292 GN=YNL011C PE=1 SV=1; tr|A0A2P6Q4P3|A0A2P6Q4P3_ROSCH Putative LPPG:FO 2-phosph…
38718	FvH4_4g35220	chrFvb4	-	0.000402255	0.0354145	-0.091	AT1G70150.1 | zinc ion binding protein | Chr1:26416898-26419521 FORWARD LENGTH=374 | 201606; PREDICTED: zinc finger MYND domain-containing protein 15 isoform X1 [Fragaria vesca subsp. vesca]; sp|Q8C0R7|ZMY15_MOUSE Zinc finger MYND domain-containing protein 15 OS=Mus musculus OX=10090 GN=Zmynd15 PE=1 SV=1; tr|A0A2P6R472|A0A2P6R472_ROSCH Putative Zinc finger, MYND-type OS=Rosa chinensis OX=74649 GN…
20408	FvH4_1g24710	chrFvb1	-	0.000407788	0.0358118	0.079	AT5G63920.1 | topoisomerase 3alpha | Chr5:25574533-25581230 FORWARD LENGTH=926 | 201606; PREDICTED: DNA topoisomerase 3-alpha isoform X2 [Fragaria vesca subsp. vesca]; sp|Q9LVP1|TOP3A_ARATH DNA topoisomerase 3-alpha OS=Arabidopsis thaliana OX=3702 GN=TOP3A PE=1 SV=1; tr|A0A2P6RSQ3|A0A2P6RSQ3_ROSCH DNA topoisomerase OS=Rosa chinensis OX=74649 GN=RchiOBHm_Chr2g0122231 PE=3 SV=1
37340	FvH4_4g20380	chrFvb4	+	0.000410929	0.0360033	0.1	AT2G34090.1 | maternal effect embryo arrest 18 | Chr2:14396283-14399170 REVERSE LENGTH=445 | 201606; PREDICTED: LOW QUALITY PROTEIN: uncharacterized protein YNL011C-like [Fragaria vesca subsp. vesca]; sp|P53980|YNB1_YEAST Uncharacterized protein YNL011C OS=Saccharomyces cerevisiae (strain ATCC 204508 / S288c) OX=559292 GN=YNL011C PE=1 SV=1; tr|A0A2P6Q4P3|A0A2P6Q4P3_ROSCH Putative LPPG:FO 2-phosph…
1790	FvH4_5g24360	chrFvb5	-	0.000412309	0.03604	-0.143	AT1G31440.1 | SH3 domain-containing protein | Chr1:11256150-11258479 REVERSE LENGTH=439 | 201606; PREDICTED: nostrin isoform X1 [Fragaria vesca subsp. vesca]; sp|Q9C865|SH3P1_ARATH SH3 domain-containing protein 1 OS=Arabidopsis thaliana OX=3702 GN=SH3P1 PE=1 SV=1; tr|A0A2P6PBA5|A0A2P6PBA5_ROSCH Putative SH3 domain, AH domain-containing protein OS=Rosa chinensis OX=74649 GN=RchiOBHm_Chr7g0214731 P…
5628	FvH4_7g18370	chrFvb7	-	0.000413285	0.0360413	-0.181	AT5G04360.2 | limit dextrinase | Chr5:1221566-1228399 FORWARD LENGTH=965 | 201606; PREDICTED: pullulanase 1, chloroplastic isoform X1 [Fragaria vesca subsp. vesca]; sp|Q8GTR4|PULA1_ARATH Pullulanase 1, chloroplastic OS=Arabidopsis thaliana OX=3702 GN=PU1 PE=1 SV=2; tr|A0A2P6SJ41|A0A2P6SJ41_ROSCH Putative glycosidase OS=Rosa chinensis OX=74649 GN=RchiOBHm_Chr1g0362181 PE=4 SV=1
6947	FvH4_6g53530	chrFvb6	+	0.000415834	0.0360957	0.118	AT3G48200.1 | transmembrane protein | Chr3:17832949-17837371 REVERSE LENGTH=1088 | 201606; PREDICTED: uncharacterized protein LOC101314593 isoform X1 [Fragaria vesca subsp. vesca] &gt;gi|764612421|ref|XP_011467687.1| PREDICTED: uncharacterized protein LOC101314593 isoform X2 [Fragaria vesca subsp. vesca]; tr|A0A251Q831|A0A251Q831_PRUPE Uncharacterized protein OS=Prunus persica OX=3760 GN=PRUPE_3G…
18858	FvH4_4g36670	chrFvb4	+	0.00041545	0.0360957	0.057	AT3G19895.1 | RING/U-box superfamily protein | Chr3:6917530-6921211 REVERSE LENGTH=554 | 201606; PREDICTED: uncharacterized protein LOC101297139 [Fragaria vesca subsp. vesca]; sp|Q6DBN5|PUB62_ARATH U-box domain-containing protein 62 OS=Arabidopsis thaliana OX=3702 GN=PUB62 PE=2 SV=1; tr|A0A314U6N7|A0A314U6N7_PRUYE Uncharacterized protein OS=Prunus yedoensis var. nudiflora OX=2094558 GN=Pyn_35828 …
13658	FvH4_3g05880	chrFvb3	+	0.000424885	0.0367811	-0.493	AT2G34450.4 | HMG-box (high mobility group) DNA-binding family protein | Chr2:14527918-14529448 REVERSE LENGTH=151 | 201606; PREDICTED: high mobility group B protein 14 [Fragaria vesca subsp. vesca]; sp|O64702|HMG14_ARATH High mobility group B protein 14 OS=Arabidopsis thaliana OX=3702 GN=HMGB14 PE=2 SV=2; tr|A0A2P6Q5E7|A0A2P6Q5E7_ROSCH Putative chromatin remodeling &amp; transcriptional activati…
29036	FvH4_2g00320	chrFvb2	-	0.000425691	0.0367811	0.293	AT1G71340.1 | PLC-like phosphodiesterases superfamily protein | Chr1:26885556-26887321 REVERSE LENGTH=328 | 201606; PREDICTED: glycerophosphodiester phosphodiesterase GDPD4 [Fragaria vesca subsp. vesca]; sp|F4I8H8|GDPD4_ARATH Glycerophosphodiester phosphodiesterase GDPD4 OS=Arabidopsis thaliana OX=3702 GN=GDPD4 PE=2 SV=1; tr|A0A2P6PKE2|A0A2P6PKE2_ROSCH Putative glycerophosphodiester phosphodieste…
3738	FvH4_7g25520	chrFvb7	+	0.00043137	0.037186	0.134	AT2G40435.1 | transcription factor SCREAM-like protein | Chr2:16887048-16888407 FORWARD LENGTH=158 | 201606; PREDICTED: transcription factor SCREAM2 isoform X1 [Fragaria vesca subsp. vesca]; sp|Q9LXA9|BH061_ARATH Transcription factor bHLH61 OS=Arabidopsis thaliana OX=3702 GN=BHLH61 PE=2 SV=1; tr|A0A2P6SLL8|A0A2P6SLL8_ROSCH Putative transcription factor bHLH family OS=Rosa chinensis OX=74649 GN=Rc…
2564	FvH4_1g05350	chrFvb1	+	0.000432543	0.0372017	-0.09	AT3G24360.2 | ATP-dependent caseinolytic (Clp) protease/crotonase family protein | Chr3:8839832-8842799 REVERSE LENGTH=414 | 201606; PREDICTED: 3-hydroxyisobutyryl-CoA hydrolase-like protein 3, mitochondrial isoform X2 [Fragaria vesca subsp. vesca]; sp|Q9T0K7|HIBC6_ARATH 3-hydroxyisobutyryl-CoA hydrolase-like protein 3, mitochondrial OS=Arabidopsis thaliana OX=3702 GN=At4g13360 PE=1 SV=2; tr|A0A2…
27784	FvH4_2g38600	chrFvb2	+	0.000435298	0.0372677	0.035	AT3G18080.1 | B-S glucosidase 44 | Chr3:6191586-6194124 FORWARD LENGTH=512 | 201606; PREDICTED: beta-glucosidase 44-like [Fragaria vesca subsp. vesca]; sp|Q9LV33|BGL44_ARATH Beta-glucosidase 44 OS=Arabidopsis thaliana OX=3702 GN=BGLU44 PE=2 SV=1; tr|A0A2P6P1Y3|A0A2P6P1Y3_ROSCH Putative beta-glucosidase OS=Rosa chinensis OX=74649 GN=RchiOBHm_Chr7g0178741 PE=3 SV=1
36560	FvH4_6g28031	chrFvb6	-	0.000434787	0.0372677	0.256	AT3G23600.1 | alpha/beta-Hydrolases superfamily protein | Chr3:8473833-8475655 FORWARD LENGTH=239 | 201606; PREDICTED: endo-1,3;1,4-beta-D-glucanase-like [Fragaria vesca subsp. vesca]; sp|Q9ZT66|E134_MAIZE Endo-1,3;1,4-beta-D-glucanase OS=Zea mays OX=4577 PE=1 SV=1; tr|A0A2P6RV64|A0A2P6RV64_ROSCH Putative alpha/Beta hydrolase OS=Rosa chinensis OX=74649 GN=RchiOBHm_Chr2g0131731 PE=4 SV=1
18467	FvH4_2g39780	chrFvb2	+	0.00043752	0.037298	0.098	AT5G42765.1 | plasma membrane fusion protein | Chr5:17150505-17151641 REVERSE LENGTH=229 | 201606; PREDICTED: uncharacterized protein LOC101306500 [Fragaria vesca subsp. vesca]; tr|A0A2P6PYQ5|A0A2P6PYQ5_ROSCH Uncharacterized protein OS=Rosa chinensis OX=74649 GN=RchiOBHm_Chr6g0301081 PE=4 SV=1
19141	FvH4_1g05520	chrFvb1	-	0.000437641	0.037298	0.41	AT3G06880.2 | Transducin/WD40 repeat-like superfamily protein | Chr3:2170516-2175686 REVERSE LENGTH=1264 | 201606; PREDICTED: putative E3 ubiquitin-protein ligase LIN isoform X1 [Fragaria vesca subsp. vesca] &gt;gi|764588434|ref|XP_011464891.1| PREDICTED: putative E3 ubiquitin-protein ligase LIN isoform X2 [Fragaria vesca subsp. vesca]; sp|C6L7U1|LIN1_LOTJA Putative E3 ubiquitin-protein ligase LI…
38680	FvH4_4g34870	chrFvb4	+	0.000438807	0.0373126	0.329	AT5G40240.3 | nodulin MtN21 /EamA-like transporter family protein | Chr5:16082325-16084466 REVERSE LENGTH=368 | 201606; PREDICTED: WAT1-related protein At5g40240-like [Fragaria vesca subsp. vesca] &gt;gi|764577833|ref|XP_011463384.1| PREDICTED: WAT1-related protein At5g40240-like [Fragaria vesca subsp. vesca]; sp|Q9FL08|WTR42_ARATH WAT1-related protein At5g40240 OS=Arabidopsis thaliana OX=3702 GN…
693	FvH4_7g29760	chrFvb7	+	0.000442214	0.0374567	0.116	AT5G23890.1 | GPI-anchored adhesin-like protein | Chr5:8058789-8063005 FORWARD LENGTH=946 | 201606; PREDICTED: uncharacterized protein LOC101314705 isoform X4 [Fragaria vesca subsp. vesca]; tr|A0A2P6SN54|A0A2P6SN54_ROSCH Uncharacterized protein OS=Rosa chinensis OX=74649 GN=RchiOBHm_Chr1g0377741 PE=4 SV=1
1739	FvH4_2g15660	chrFvb2	-	0.000443499	0.0374567	0.178	AT4G38490.1 | transmembrane protein | Chr4:18006385-18007203 FORWARD LENGTH=153 | 201606; PREDICTED: uncharacterized protein LOC101294420 isoform X1 [Fragaria vesca subsp. vesca] &gt;gi|764535314|ref|XP_011458692.1| PREDICTED: uncharacterized protein LOC101294420 isoform X1 [Fragaria vesca subsp. vesca]; tr|A0A2P6PSW0|A0A2P6PSW0_ROSCH Uncharacterized protein OS=Rosa chinensis OX=74649 GN=RchiOBHm…
11058	FvH4_7g01740	chrFvb7	-	0.000443299	0.0374567	0.162	AT5G42660.1 | DNA-directed RNA polymerase subunit beta (DUF616) | Chr5:17103062-17105785 REVERSE LENGTH=463 | 201606; PREDICTED: uncharacterized protein LOC101309462 [Fragaria vesca subsp. vesca]; tr|A0A2P6S875|A0A2P6S875_ROSCH Uncharacterized protein OS=Rosa chinensis OX=74649 GN=RchiOBHm_Chr1g0318301 PE=4 SV=1
1282	FvH4_3g02490	chrFvb3	-	0.000446414	0.0376181	-0.052	AT4G04880.1 | adenosine/AMP deaminase family protein | Chr4:2465055-2467103 REVERSE LENGTH=355 | 201606; PREDICTED: adenosine deaminase-like protein isoform X1 [Fragaria vesca subsp. vesca]; sp|Q6DHV7|ADAL_HUMAN Adenosine deaminase-like protein OS=Homo sapiens OX=9606 GN=ADAL PE=2 SV=2; tr|A0A2P6Q2V0|A0A2P6Q2V0_ROSCH Putative adenosine deaminase OS=Rosa chinensis OX=74649 GN=RchiOBHm_Chr5g0003721…
16667	FvH4_2g11390	chrFvb2	+	0.000452384	0.0380357	0.267	AT2G14170.1 | aldehyde dehydrogenase 6B2 | Chr2:5977727-5981899 REVERSE LENGTH=607 | 201606; methylmalonate-semialdehyde dehydrogenase [acylating], mitochondrial-like [Rosa chinensis]; sp|Q0WM29|MMSA_ARATH Methylmalonate-semialdehyde dehydrogenase [acylating], mitochondrial OS=Arabidopsis thaliana OX=3702 GN=ALDH6B2 PE=1 SV=2; tr|A0A2P6PQK3|A0A2P6PQK3_ROSCH Putative methylmalonate-semialdehyde de…
5607	FvH4_7g18930	chrFvb7	+	0.000455375	0.0382016	0.091	AT3G58130.2 | N-acetylglucosaminylphosphatidylinositol de-N-acetylase family protein | Chr3:21527946-21529654 FORWARD LENGTH=257 | 201606; PREDICTED: N-acetylglucosaminyl-phosphatidylinositol de-N-acetylase-like isoform X1 [Fragaria vesca subsp. vesca]; sp|Q9HDW9|GPI12_SCHPO Probable N-acetylglucosaminyl-phosphatidylinositol de-N-acetylase OS=Schizosaccharomyces pombe (strain 972 / ATCC 24843) OX…
18475	FvH4_6g29970	chrFvb6	+	0.000457308	0.0382781	-0.044	AT5G11200.1 | DEAD/DEAH box RNA helicase family protein | Chr5:3567389-3570686 FORWARD LENGTH=427 | 201606; PREDICTED: DEAD-box ATP-dependent RNA helicase 56-like [Fragaria vesca subsp. vesca]; sp|Q0JM17|RH56_ORYSJ DEAD-box ATP-dependent RNA helicase 56 OS=Oryza sativa subsp. japonica OX=39947 GN=AIP1 PE=1 SV=2; tr|A0A2P6RW72|A0A2P6RW72_ROSCH Putative RNA helicase OS=Rosa chinensis OX=74649 GN=Rc…
38198	FvH4_3g44681	chrFvb3	-	0.000459816	0.0384023	-0.126	AT2G34860.2 | DnaJ/Hsp40 cysteine-rich domain superfamily protein | Chr2:14708380-14709804 FORWARD LENGTH=186 | 201606; PREDICTED: uncharacterized protein LOC101294638 [Fragaria vesca subsp. vesca]; sp|O64750|PSA2_ARATH Protein PHOTOSYSTEM I ASSEMBLY 2, chloroplastic OS=Arabidopsis thaliana OX=3702 GN=PSA2 PE=1 SV=1; tr|A0A2P6QN05|A0A2P6QN05_ROSCH Putative Heat shock protein DnaJ, cysteine-rich O…
5552	FvH4_7g20390	chrFvb7	-	0.000467493	0.0388291	-0.28
20930	FvH4_5g36560	chrFvb5	+	0.000470103	0.0388291	0.233	PREDICTED: queuine tRNA-ribosyltransferase-like isoform X2 [Fragaria vesca subsp. vesca]; sp|Q28HC6|TGT_XENTR Queuine tRNA-ribosyltransferase catalytic subunit 1 OS=Xenopus tropicalis OX=8364 GN=qtrt1 PE=2 SV=2; tr|A0A2P6RGE7|A0A2P6RGE7_ROSCH Queuine tRNA-ribosyltransferase catalytic subunit 1 OS=Rosa chinensis OX=74649 GN=RchiOBHm_Chr3g0492071 PE=3 SV=1
24895	FvH4_3g32550	chrFvb3	-	0.000468416	0.0388291	0.037	AT5G60550.1 | geminivirus rep interacting kinase 2 | Chr5:24340135-24342356 FORWARD LENGTH=407 | 201606; PREDICTED: serine/threonine-protein kinase GRIK2 [Fragaria vesca subsp. vesca]; sp|Q5HZ38|GRIK2_ARATH Serine/threonine-protein kinase GRIK2 OS=Arabidopsis thaliana OX=3702 GN=GRIK2 PE=1 SV=1; tr|A0A2P6QHH4|A0A2P6QHH4_ROSCH Uncharacterized protein OS=Rosa chinensis OX=74649 GN=RchiOBHm_Chr5g005…
27058	FvH4_6g50590	chrFvb6	+	0.00046938	0.0388291	-0.095	AT3G01480.1 | cyclophilin 38 | Chr3:188569-190674 FORWARD LENGTH=437 | 201606; PREDICTED: peptidyl-prolyl cis-trans isomerase, chloroplastic isoform X2 [Fragaria vesca subsp. vesca]; sp|Q9SSA5|CYP38_ARATH Peptidyl-prolyl cis-trans isomerase CYP38, chloroplastic OS=Arabidopsis thaliana OX=3702 GN=CYP38 PE=1 SV=1; tr|M5WTM9|M5WTM9_PRUPE Uncharacterized protein OS=Prunus persica OX=3760 GN=PRUPE_3G2…
37469	FvH4_4g21480	chrFvb4	+	0.000468263	0.0388291	-0.287	AT3G06483.1 | pyruvate dehydrogenase kinase | Chr3:1990727-1992581 REVERSE LENGTH=366 | 201606; PREDICTED: pyruvate dehydrogenase (acetyl-transferring) kinase, mitochondrial [Fragaria vesca subsp. vesca]; sp|Q9SBJ1|PDK_ARATH [Pyruvate dehydrogenase (acetyl-transferring)] kinase, mitochondrial OS=Arabidopsis thaliana OX=3702 GN=PDK PE=1 SV=1; tr|A0A2P6QZM6|A0A2P6QZM6_ROSCH Putative [Pyruvate dehyd…
122	FvH4_7g13280	chrFvb7	+	0.000473694	0.0389584	-0.231	AT5G53130.1 | cyclic nucleotide gated channel 1 | Chr5:21537830-21540490 REVERSE LENGTH=716 | 201606; PREDICTED: cyclic nucleotide-gated ion channel 1-like [Fragaria vesca subsp. vesca] &gt;gi|764625757|ref|XP_011469068.1| PREDICTED: cyclic nucleotide-gated ion channel 1-like [Fragaria vesca subsp. vesca]; sp|O65717|CNGC1_ARATH Cyclic nucleotide-gated ion channel 1 OS=Arabidopsis thaliana OX=3702…
795	FvH4_6g05310	chrFvb6	-	0.000473746	0.0389584	-0.106	AT5G27390.1 | tagatose-6-phosphate ketose/aldose isomerase%2C putative (Mog1/PsbP/DUF1795-like photosystem II reaction center PsbP family protein) | Chr5:9674634-9676118 REVERSE LENGTH=241 | 201606; PREDICTED: uncharacterized protein LOC101305085 [Fragaria vesca subsp. vesca]; tr|A0A2P6R6P4|A0A2P6R6P4_ROSCH Putative PsbP family protein OS=Rosa chinensis OX=74649 GN=RchiOBHm_Chr3g0454051 PE=4 SV=1
27547	FvH4_4g08890	chrFvb4	+	0.000477851	0.0392099	0.132	AT4G25770.1 | alpha/beta-Hydrolases superfamily protein | Chr4:13117821-13119982 REVERSE LENGTH=418 | 201606; PREDICTED: uncharacterized protein LOC101302346 [Fragaria vesca subsp. vesca]; tr|A0A2P6QTM0|A0A2P6QTM0_ROSCH Putative alpha/Beta hydrolase OS=Rosa chinensis OX=74649 GN=RchiOBHm_Chr4g0403551 PE=4 SV=1
1746	FvH4_3g29140	chrFvb3	+	0.00047998	0.0392722	0.072
38063	FvH4_6g10600	chrFvb6	-	0.000480705	0.0392722	-0.4	AT3G08800.1 | ARM repeat superfamily protein | Chr3:2671148-2674910 FORWARD LENGTH=936 | 201606; PREDICTED: protein SIEL [Fragaria vesca subsp. vesca]; sp|Q8VZA0|SIEL_ARATH Protein SIEL OS=Arabidopsis thaliana OX=3702 GN=SIEL PE=1 SV=1; tr|A0A2P6R8N4|A0A2P6R8N4_ROSCH Uncharacterized protein OS=Rosa chinensis OX=74649 GN=RchiOBHm_Chr3g0461591 PE=4 SV=1
1085	FvH4_5g21280	chrFvb5	+	0.000488938	0.039688	-0.153	AT4G18020.9 | CheY-like two-component responsive regulator family protein | Chr4:10003738-10006682 REVERSE LENGTH=535 | 201606; PREDICTED: two-component response regulator-like APRR2 isoform X1 [Fragaria vesca subsp. vesca] &gt;gi|764590747|ref|XP_011465179.1| PREDICTED: two-component response regulator-like APRR2 isoform X1 [Fragaria vesca subsp. vesca] &gt;gi|764590751|ref|XP_011465180.1| PREDI…
15127	FvH4_7g34210	chrFvb7	-	0.000488969	0.039688	-0.018	AT5G16660.1 | Low-density receptor-like protein | Chr5:5465699-5467006 REVERSE LENGTH=168 | 201606; PREDICTED: uncharacterized protein LOC101314998 isoform X2 [Fragaria vesca subsp. vesca]; tr|A0A2P6SPX2|A0A2P6SPX2_ROSCH Uncharacterized protein OS=Rosa chinensis OX=74649 GN=RchiOBHm_Chr1g0384571 PE=4 SV=1
27855	FvH4_3g07440	chrFvb3	+	0.000487759	0.039688	0.468	AT4G18740.4 | Rho termination factor | Chr4:10303543-10304397 REVERSE LENGTH=220 | 201606; PREDICTED: SAP-like protein BP-73 [Fragaria vesca subsp. vesca]; tr|A0A2P6Q4V1|A0A2P6Q4V1_ROSCH Putative Rho termination factor OS=Rosa chinensis OX=74649 GN=RchiOBHm_Chr5g0011411 PE=4 SV=1
23147	FvH4_1g00590	chrFvb1	-	0.000491804	0.0397772	0.076	AT2G24120.1 | DNA/RNA polymerases superfamily protein | Chr2:10249358-10254530 REVERSE LENGTH=993 | 201606; PREDICTED: DNA-directed RNA polymerase 3, chloroplastic [Fragaria vesca subsp. vesca]; sp|O24600|RPOT3_ARATH DNA-directed RNA polymerase 3, chloroplastic OS=Arabidopsis thaliana OX=3702 GN=RPOT3 PE=2 SV=1; tr|A0A2P6RI18|A0A2P6RI18_ROSCH DNA-directed RNA polymerase OS=Rosa chinensis OX=74649…
27641	FvH4_2g10111	chrFvb2	-	0.000492189	0.0397772	0.061	AT2G21340.1 | MATE efflux family protein | Chr2:9132629-9136236 FORWARD LENGTH=559 | 201606; PREDICTED: MATE efflux family protein 4, chloroplastic-like [Fragaria vesca subsp. vesca]; sp|Q8W4G3|DTX46_ARATH Protein DETOXIFICATION 46, chloroplastic OS=Arabidopsis thaliana OX=3702 GN=DTX46 PE=2 SV=1; tr|A0A2P6PPT9|A0A2P6PPT9_ROSCH Protein DETOXIFICATION OS=Rosa chinensis OX=74649 GN=RchiOBHm_Chr6g02…
33028	FvH4_3g33520	chrFvb3	+	0.000493802	0.0398217	-0.049	PREDICTED: phosphatidylinositol transfer protein 2-like isoform X1 [Fragaria vesca subsp. vesca]; sp|Q9NCL8|PITP1_DICDI Phosphatidylinositol transfer protein 1 OS=Dictyostelium discoideum OX=44689 GN=pitA PE=1 SV=1; tr|A0A2P6QHU2|A0A2P6QHU2_ROSCH Putative phosphatidylinositol transfer protein OS=Rosa chinensis OX=74649 GN=RchiOBHm_Chr5g0060991 PE=4 SV=1
428	FvH4_7g13300	chrFvb7	-	0.000495722	0.0398907	0.241	AT4G00752.1 | UBX domain-containing protein | Chr4:317771-320793 REVERSE LENGTH=469 | 201606; PREDICTED: uncharacterized protein LOC101293230 isoform X1 [Fragaria vesca subsp. vesca]; sp|Q4V3D3|PUX9_ARATH Plant UBX domain-containing protein 9 OS=Arabidopsis thaliana OX=3702 GN=PUX9 PE=1 SV=1; tr|A0A2P6SGK6|A0A2P6SGK6_ROSCH Putative UBX domain-containing protein 2/7 OS=Rosa chinensis OX=74649 GN=R…
1313	FvH4_2g41220	chrFvb2	+	0.000500729	0.0401506	-0.016	AT5G10810.1 | enhancer of rudimentary protein | Chr5:3418897-3420556 REVERSE LENGTH=109 | 201606; PREDICTED: enhancer of rudimentary homolog [Fragaria vesca subsp. vesca]; sp|Q96319|ERH_ARATH Enhancer of rudimentary homolog OS=Arabidopsis thaliana OX=3702 GN=At5g10810 PE=3 SV=1; tr|A0A2P6PY69|A0A2P6PY69_ROSCH Enhancer of rudimentary homolog OS=Rosa chinensis OX=74649 GN=RchiOBHm_Chr6g0299291 PE=3…
38906	FvH4_1g12391	chrFvb1	+	0.000501093	0.0401506	-0.187	AT4G36280.1 | Histidine kinase-%2C DNA gyrase B-%2C and HSP90-like ATPase family protein | Chr4:17165513-17169277 REVERSE LENGTH=626 | 201606; PREDICTED: MORC family CW-type zinc finger protein 4-like [Fragaria vesca subsp. vesca]; sp|Q5FV35|MORC2_ARATH Protein MICRORCHIDIA 2 OS=Arabidopsis thaliana OX=3702 GN=MORC2 PE=1 SV=1; tr|A0A2P6RM28|A0A2P6RM28_ROSCH Putative histidine kinase-like ATPase d…
2437	FvH4_2g10180	chrFvb2	-	0.000503871	0.0402871	0.142	AT5G56090.1 | cytochrome c oxidase 15 | Chr5:22714634-22716605 FORWARD LENGTH=457 | 201606; PREDICTED: cytochrome c oxidase assembly protein COX15-like isoform X2 [Fragaria vesca subsp. vesca]; sp|Q9FKT8|COX15_ARATH Cytochrome c oxidase assembly protein COX15 OS=Arabidopsis thaliana OX=3702 GN=COX15 PE=2 SV=1; tr|A0A2P6PPW7|A0A2P6PPW7_ROSCH Putative COX15/CtaA family protein OS=Rosa chinensis OX=…
694	FvH4_7g29760	chrFvb7	+	0.00050939	0.0406417	0.101	AT5G23890.1 | GPI-anchored adhesin-like protein | Chr5:8058789-8063005 FORWARD LENGTH=946 | 201606; PREDICTED: uncharacterized protein LOC101314705 isoform X4 [Fragaria vesca subsp. vesca]; tr|A0A2P6SN54|A0A2P6SN54_ROSCH Uncharacterized protein OS=Rosa chinensis OX=74649 GN=RchiOBHm_Chr1g0377741 PE=4 SV=1
7972	FvH4_6g36070	chrFvb6	-	0.000514335	0.0409492	0.101	AT1G53760.1 | K+-H+ exchange-like protein | Chr1:20069159-20070918 REVERSE LENGTH=272 | 201606; PREDICTED: uncharacterized protein C23H3.12c [Fragaria vesca subsp. vesca]; sp|O13942|YEPC_SCHPO Uncharacterized protein C23H3.12c OS=Schizosaccharomyces pombe (strain 972 / ATCC 24843) OX=284812 GN=SPAC23H3.12c PE=4 SV=1; tr|A0A2P6RZC1|A0A2P6RZC1_ROSCH Uncharacterized protein OS=Rosa chinensis OX=7464…
4180	FvH4_4g09660	chrFvb4	+	0.000517317	0.0410993	0.174	AT5G14850.1 | Alg9-like mannosyltransferase family | Chr5:4802099-4804977 REVERSE LENGTH=548 | 201606; PREDICTED: GPI mannosyltransferase 3 isoform X1 [Fragaria vesca subsp. vesca]; sp|Q9JJQ0|PIGB_MOUSE GPI mannosyltransferase 3 OS=Mus musculus OX=10090 GN=Pigb PE=2 SV=2; tr|A0A2P6QTZ1|A0A2P6QTZ1_ROSCH Mannosyltransferase OS=Rosa chinensis OX=74649 GN=RchiOBHm_Chr4g0404951 PE=3 SV=1
14773	FvH4_2g18361	chrFvb2	+	0.000519781	0.0412078	-0.152	AT4G13030.2 | P-loop containing nucleoside triphosphate hydrolases superfamily protein | Chr4:7607400-7609656 FORWARD LENGTH=479 | 201606; PREDICTED: uncharacterized protein LOC101301843, partial [Fragaria vesca subsp. vesca]; tr|A0A251N0E0|A0A251N0E0_PRUPE Uncharacterized protein OS=Prunus persica OX=3760 GN=PRUPE_8G196400 PE=4 SV=1
17945	FvH4_3g42590	chrFvb3	-	0.000528419	0.0418042	0.389
16075	FvH4_2g25160	chrFvb2	+	0.000533434	0.0419507	-0.155	AT1G02960.2 | kinetochore protein | Chr1:667002-669773 REVERSE LENGTH=471 | 201606; PREDICTED: uncharacterized protein LOC101298274 isoform X1 [Fragaria vesca subsp. vesca]; tr|A0A2P6PWM6|A0A2P6PWM6_ROSCH Uncharacterized protein OS=Rosa chinensis OX=74649 GN=RchiOBHm_Chr6g0293271 PE=4 SV=1
18195	FvH4_2g12660	chrFvb2	+	0.000532063	0.0419507	-0.243	AT1G71810.1 | Protein kinase superfamily protein | Chr1:27002602-27007964 REVERSE LENGTH=692 | 201606; PREDICTED: uncharacterized aarF domain-containing protein kinase At1g71810, chloroplastic [Fragaria vesca subsp. vesca]; sp|Q94BU1|Y1181_ARATH Uncharacterized aarF domain-containing protein kinase At1g71810, chloroplastic OS=Arabidopsis thaliana OX=3702 GN=At1g71810 PE=1 SV=1; tr|A0A2P6PRH6|A0A2…
19430	FvH4_1g20510	chrFvb1	+	0.000533627	0.0419507	0.219	AT5G10320.2 | ATP synthase subunit B | Chr5:3244180-3246603 REVERSE LENGTH=402 | 201606; PREDICTED: uncharacterized protein LOC101315089 [Fragaria vesca subsp. vesca]; tr|A0A2P6RQA3|A0A2P6RQA3_ROSCH Uncharacterized protein OS=Rosa chinensis OX=74649 GN=RchiOBHm_Chr2g0112761 PE=4 SV=1
1301	FvH4_3g23020	chrFvb3	+	0.000536071	0.0420547	-0.183	AT5G55060.1 | Rab3 GTPase-activating protein catalytic subunit | Chr5:22342079-22346400 FORWARD LENGTH=662 | 201606; PREDICTED: uncharacterized protein LOC101312035 [Fragaria vesca subsp. vesca]; sp|Q15042|RB3GP_HUMAN Rab3 GTPase-activating protein catalytic subunit OS=Homo sapiens OX=9606 GN=RAB3GAP1 PE=1 SV=3; tr|A0A2P6QCK0|A0A2P6QCK0_ROSCH Putative Rab3 GTPase-activating protein catalytic subu…
520	FvH4_6g30830	chrFvb6	+	0.000543507	0.042549	0.104	AT1G80370.1 | Cyclin A2%3B4 | Chr1:30214694-30216861 FORWARD LENGTH=461 | 201606; PREDICTED: cyclin-A2-4 isoform X1 [Fragaria vesca subsp. vesca]; sp|Q9C968|CCA24_ARATH Cyclin-A2-4 OS=Arabidopsis thaliana OX=3702 GN=CYCA2-4 PE=2 SV=1; tr|A0A2P6RWK3|A0A2P6RWK3_ROSCH Putative cyclin OS=Rosa chinensis OX=74649 GN=RchiOBHm_Chr2g0137271 PE=3 SV=1
3921	FvH4_3g40361	chrFvb3	-	0.000562194	0.0439014	0.098	AT1G06900.1 | Insulinase (Peptidase family M16) family protein | Chr1:2115155-2120635 REVERSE LENGTH=1024 | 201606; PREDICTED: nardilysin isoform X1 [Fragaria vesca subsp. vesca]; sp|F4HNU6|NRDC_ARATH Nardilysin-like OS=Arabidopsis thaliana OX=3702 GN=At1g06900 PE=2 SV=1; tr|A0A2P6QKQ9|A0A2P6QKQ9_ROSCH Putative insulysin OS=Rosa chinensis OX=74649 GN=RchiOBHm_Chr5g0072781 PE=3 SV=1
25193	FvH4_2g03330	chrFvb2	+	0.000563123	0.0439014	-0.085	AT1G44910.1 | pre-mRNA-processing protein 40A | Chr1:16975930-16982818 FORWARD LENGTH=958 | 201606; PREDICTED: pre-mRNA-processing protein 40A-like [Fragaria vesca subsp. vesca]; sp|B6EUA9|PR40A_ARATH Pre-mRNA-processing protein 40A OS=Arabidopsis thaliana OX=3702 GN=PRP40A PE=1 SV=1; tr|A0A2P6PK06|A0A2P6PK06_ROSCH Putative transcription factor bHLH family OS=Rosa chinensis OX=74649 GN=RchiOBHm_C…
4398	FvH4_4g23110	chrFvb4	-	0.00056866	0.044241	0.04	AT5G50850.1 | Transketolase family protein | Chr5:20689671-20692976 FORWARD LENGTH=363 | 201606; PREDICTED: pyruvate dehydrogenase E1 component subunit beta-1, mitochondrial [Fragaria vesca subsp. vesca] &gt;gi|764645891|ref|XP_011457508.1| PREDICTED: pyruvate dehydrogenase E1 component subunit beta-1, mitochondrial [Fragaria vesca subsp. vesca]; sp|Q6Z1G7|ODPB1_ORYSJ Pyruvate dehydrogenase E1 co…
28700	FvH4_1g00342	chrFvb1	+	0.000571874	0.044399	-0.147	AT5G17000.2 | Zinc-binding dehydrogenase family protein | Chr5:5585512-5586991 REVERSE LENGTH=247 | 201606; PREDICTED: 2-alkenal reductase (NADP(+)-dependent)-like [Fragaria vesca subsp. vesca]; sp|Q9SLN8|DBR_TOBAC 2-alkenal reductase (NADP(+)-dependent) OS=Nicotiana tabacum OX=4097 GN=DBR PE=1 SV=1; tr|G1FCG0|G1FCG0_RUBID Ketone/zingerone synthase 1 OS=Rubus idaeus OX=32247 GN=ZS1 PE=2 SV=1
12802	FvH4_6g35560	chrFvb6	-	0.000580759	0.0449693	-0.279	AT5G09360.1 | laccase 14 | Chr5:2906426-2908658 REVERSE LENGTH=569 | 201606; PREDICTED: laccase-14-like isoform X1 [Fragaria vesca subsp. vesca] &gt;gi|764610025|ref|XP_011467466.1| PREDICTED: laccase-14-like isoform X1 [Fragaria vesca subsp. vesca] &gt;gi|764610029|ref|XP_011467467.1| PREDICTED: laccase-14-like isoform X1 [Fragaria vesca subsp. vesca] &gt;gi|764610033|ref|XP_011467468.1| PREDICT…
31982	FvH4_3g27561	chrFvb3	+	0.000581618	0.0449693	-0.103
26458	FvH4_4g31490	chrFvb4	+	0.000587612	0.0453392	-0.542	AT1G14310.1 | Haloacid dehalogenase-like hydrolase (HAD) superfamily protein | Chr1:4885049-4886672 FORWARD LENGTH=254 | 201606; PREDICTED: haloacid dehalogenase-like hydrolase domain-containing protein 3 isoform X2 [Fragaria vesca subsp. vesca]; sp|Q9CYW4|HDHD3_MOUSE Haloacid dehalogenase-like hydrolase domain-containing protein 3 OS=Mus musculus OX=10090 GN=Hdhd3 PE=1 SV=1; tr|A0A2P6R2Z6|A0A2P6…
30223	FvH4_3g17310	chrFvb3	-	0.000593644	0.0457106	0.07	AT1G53530.1 | Peptidase S24/S26A/S26B/S26C family protein | Chr1:19978249-19979778 FORWARD LENGTH=168 | 201606; PREDICTED: mitochondrial inner membrane protease subunit 1-like [Fragaria vesca subsp. vesca]; sp|Q9CQU8|IMP1L_MOUSE Mitochondrial inner membrane protease subunit 1 OS=Mus musculus OX=10090 GN=Immp1l PE=1 SV=1; tr|A0A2P6Q9G5|A0A2P6Q9G5_ROSCH Putative signal peptidase I OS=Rosa chinensis…
2624	FvH4_1g29730	chrFvb1	-	0.0006002	0.0457615	-0.238	AT3G03630.1 | cysteine synthase 26 | Chr3:878388-880400 REVERSE LENGTH=404 | 201606; PREDICTED: probable S-sulfocysteine synthase, chloroplastic isoform X1 [Fragaria vesca subsp. vesca]; sp|O22682|CYSK4_ARATH Probable S-sulfocysteine synthase, chloroplastic OS=Arabidopsis thaliana OX=3702 GN=At3g03630 PE=1 SV=1; tr|A0A2P6RHA7|A0A2P6RHA7_ROSCH Cysteine synthase OS=Rosa chinensis OX=74649 GN=RchiOB…
2801	FvH4_2g07320	chrFvb2	+	0.000596358	0.0457615	-0.257	AT3G18990.1 | AP2/B3-like transcriptional factor family protein | Chr3:6549077-6551568 REVERSE LENGTH=341 | 201606; PREDICTED: B3 domain-containing transcription factor VRN1 [Fragaria vesca subsp. vesca]; sp|Q8L3W1|VRN1_ARATH B3 domain-containing transcription factor VRN1 OS=Arabidopsis thaliana OX=3702 GN=VRN1 PE=1 SV=1; tr|A0A2P6PN02|A0A2P6PN02_ROSCH Putative transcription factor B3-Domain fami…
12835	FvH4_5g18700	chrFvb5	+	0.000600407	0.0457615	-0.138	AT3G02065.3 | P-loop containing nucleoside triphosphate hydrolases superfamily protein | Chr3:359136-360734 FORWARD LENGTH=505 | 201606; PREDICTED: uncharacterized protein LOC101306820 [Fragaria vesca subsp. vesca]; sp|Q66HG7|DDX59_RAT Probable ATP-dependent RNA helicase DDX59 OS=Rattus norvegicus OX=10116 GN=Ddx59 PE=2 SV=1; tr|A0A2P6P8C6|A0A2P6P8C6_ROSCH Putative RNA helicase transcription fact…
23754	FvH4_1g01570	chrFvb1	-	0.00059963	0.0457615	0.188	AT5G35160.4 | Endomembrane protein 70 protein family | Chr5:13414945-13416921 FORWARD LENGTH=658 | 201606; PREDICTED: adenylate kinase 5, chloroplastic [Fragaria vesca subsp. vesca]; sp|Q9FYQ8|TMN11_ARATH Transmembrane 9 superfamily member 11 OS=Arabidopsis thaliana OX=3702 GN=TMN11 PE=2 SV=1; tr|A0A2P6RID9|A0A2P6RID9_ROSCH Putative adenylate kinase OS=Rosa chinensis OX=74649 GN=RchiOBHm_Chr2g008…
30975	FvH4_4g23470	chrFvb4	-	0.000596751	0.0457615	0.125	AT1G27980.1 | dihydrosphingosine phosphate lyase | Chr1:9748812-9752618 FORWARD LENGTH=544 | 201606; PREDICTED: sphingosine-1-phosphate lyase [Fragaria vesca subsp. vesca] &gt;gi|764645768|ref|XP_011457499.1| PREDICTED: sphingosine-1-phosphate lyase [Fragaria vesca subsp. vesca]; sp|Q9C509|SGPL_ARATH Sphingosine-1-phosphate lyase OS=Arabidopsis thaliana OX=3702 GN=DPL1 PE=1 SV=1; tr|A0A2P6R098|A0…
15445	FvH4_7g34220	chrFvb7	-	0.000613013	0.0466275	0.278	AT5G16680.2 | RING/FYVE/PHD zinc finger superfamily protein | Chr5:5467534-5472956 REVERSE LENGTH=1311 | 201606; PREDICTED: uncharacterized protein LOC101314703 isoform X1 [Fragaria vesca subsp. vesca]; sp|Q8UVR5|BAZ1A_XENLA Bromodomain adjacent to zinc finger domain protein 1A (Fragment) OS=Xenopus laevis OX=8355 GN=baz1a PE=2 SV=1; tr|A0A2P6SPY9|A0A2P6SPY9_ROSCH Putative chromatin regulator PHD…
27699	FvH4_2g10430	chrFvb2	+	0.000616549	0.0468016	0.323	AT4G34700.1 | LYR family of Fe/S cluster biogenesis protein | Chr4:16556874-16558362 FORWARD LENGTH=117 | 201606; PREDICTED: NADH dehydrogenase [ubiquinone] 1 beta subcomplex subunit 9 [Fragaria vesca subsp. vesca]; sp|Q945M1|NDUB9_ARATH NADH dehydrogenase [ubiquinone] 1 beta subcomplex subunit 9 OS=Arabidopsis thaliana OX=3702 GN=CIB22 PE=1 SV=1; tr|A0A2P6PQ53|A0A2P6PQ53_ROSCH Putative complex 1…
14516	FvH4_4g06480	chrFvb4	+	0.000620067	0.0469735	0.113	AT1G33540.1 | serine carboxypeptidase-like 18 | Chr1:12162349-12164700 REVERSE LENGTH=464 | 201606; PREDICTED: serine carboxypeptidase-like 13 [Fragaria vesca subsp. vesca]; sp|Q9C7Z9|SCP18_ARATH Serine carboxypeptidase-like 18 OS=Arabidopsis thaliana OX=3702 GN=SCPL18 PE=2 SV=2; tr|A0A2P6QS88|A0A2P6QS88_ROSCH Putative peptidase S10, serine carboxypeptidase, alpha/Beta hydrolase OS=Rosa chinensis…
2034	FvH4_1g29510	chrFvb1	-	0.000630349	0.0476562	-0.123	AT2G22610.2 | Di-glucose binding protein with Kinesin motor domain-containing protein | Chr2:9599550-9604626 FORWARD LENGTH=1062 | 201606; kinesin-like protein KIN-14R [Rosa chinensis] &gt;gi|1358146568|gb|PRQ21048.1| putative minus-end-directed kinesin ATPase [Rosa chinensis]; sp|B9FAF3|KN14E_ORYSJ Kinesin-like protein KIN-14E OS=Oryza sativa subsp. japonica OX=39947 GN=KIN14E PE=2 SV=1; tr|A0A2…
9920	FvH4_6g11410	chrFvb6	-	0.000634062	0.0478404	0.099	AT5G01400.3 | HEAT repeat-containing protein | Chr5:162803-171084 REVERSE LENGTH=1466 | 201606; PREDICTED: uncharacterized protein LOC101312467 [Fragaria vesca subsp. vesca]; sp|Q92797|SYMPK_HUMAN Symplekin OS=Homo sapiens OX=9606 GN=SYMPK PE=1 SV=2; tr|A0A2P6R941|A0A2P6R941_ROSCH Putative symplekin/Pta1 OS=Rosa chinensis OX=74649 GN=RchiOBHm_Chr3g0463071 PE=4 SV=1
3095	FvH4_2g30970	chrFvb2	-	0.000635506	0.0478531	-0.489	AT4G33210.1 | F-box family protein | Chr4:16015971-16020697 REVERSE LENGTH=990 | 201606; PREDICTED: F-box/LRR-repeat protein 15 [Fragaria vesca subsp. vesca]; sp|Q9SMY8|FBL15_ARATH F-box/LRR-repeat protein 15 OS=Arabidopsis thaliana OX=3702 GN=FBL15 PE=2 SV=2; tr|A0A2P6Q1K6|A0A2P6Q1K6_ROSCH Putative F-box domain, leucine-rich repeat domain, L domain-containing protein OS=Rosa chinensis OX=74649 G…
3929	FvH4_3g40880	chrFvb3	+	0.000636888	0.0478611	-0.065	AT1G06840.1 | Leucine-rich repeat protein kinase family protein | Chr1:2097854-2103208 REVERSE LENGTH=953 | 201606; PREDICTED: probable LRR receptor-like serine/threonine-protein kinase At1g06840 isoform X2 [Fragaria vesca subsp. vesca]; sp|C0LGD7|Y1684_ARATH Probable LRR receptor-like serine/threonine-protein kinase At1g06840 OS=Arabidopsis thaliana OX=3702 GN=At1g06840 PE=1 SV=2; tr|A0A2P6QKZ2|…
15563	FvH4_3g25880	chrFvb3	-	0.000638896	0.0479159	-0.417	AT4G32010.2 | HSI2-like 1 | Chr4:15481231-15484897 FORWARD LENGTH=776 | 201606; PREDICTED: uncharacterized protein LOC101314829 isoform X2 [Fragaria vesca subsp. vesca]; sp|Q5CCK4|VAL2_ARATH B3 domain-containing transcription repressor VAL2 OS=Arabidopsis thaliana OX=3702 GN=VAL2 PE=1 SV=1; tr|A0A2P6QA67|A0A2P6QA67_ROSCH Uncharacterized protein OS=Rosa chinensis OX=74649 GN=RchiOBHm_Chr5g0031461 …
17391	FvH4_3g05000	chrFvb3	+	0.000642162	0.0480648	0.157	AT2G34640.1 | plastid transcriptionally active 12 | Chr2:14582061-14584345 REVERSE LENGTH=527 | 201606; PREDICTED: uncharacterized protein LOC101310003 [Fragaria vesca subsp. vesca]; sp|F4IHY7|PTA12_ARATH Protein PLASTID TRANSCRIPTIONALLY ACTIVE 12, chloroplastic OS=Arabidopsis thaliana OX=3702 GN=PTAC12 PE=1 SV=1; tr|A0A2P6Q5T0|A0A2P6Q5T0_ROSCH Uncharacterized protein OS=Rosa chinensis OX=74649 …
760	FvH4_6g08920	chrFvb6	+	0.000646771	0.0482172	0.155	AT3G17830.1 | Molecular chaperone Hsp40/DnaJ family protein | Chr3:6101868-6104503 FORWARD LENGTH=517 | 201606; PREDICTED: dnaJ homolog subfamily A member 3, mitochondrial-like isoform X4 [Fragaria vesca subsp. vesca]; sp|Q9SJZ7|DNJA6_ARATH Chaperone protein dnaJ A6, chloroplastic OS=Arabidopsis thaliana OX=3702 GN=DJA6 PE=2 SV=2; tr|A0A2P6R819|A0A2P6R819_ROSCH Putative DnaJ domain-containing pro…
2016	FvH4_1g13870	chrFvb1	+	0.000646039	0.0482172	-0.038	AT4G36720.1 | HVA22-like protein K | Chr4:17307769-17309668 FORWARD LENGTH=200 | 201606; PREDICTED: HVA22-like protein k [Fragaria vesca subsp. vesca]; sp|Q6NLY8|HA22K_ARATH HVA22-like protein k OS=Arabidopsis thaliana OX=3702 GN=HVA22K PE=2 SV=1; tr|A0A2P6RMK1|A0A2P6RMK1_ROSCH HVA22-like protein OS=Rosa chinensis OX=74649 GN=RchiOBHm_Chr2g0102181 PE=3 SV=1
2021	FvH4_3g23322	chrFvb3	-	0.000649994	0.0482332	-0.125	PREDICTED: uncharacterized protein LOC101302630 [Fragaria vesca subsp. vesca]; tr|A0A2P6QCW1|A0A2P6QCW1_ROSCH Putative MATH/TRAF domain-containing protein OS=Rosa chinensis OX=74649 GN=RchiOBHm_Chr5g0041511 PE=4 SV=1
4169	FvH4_4g24330	chrFvb4	+	0.000650845	0.0482332	0.36	AT1G67620.1 | Lojap-related protein | Chr1:25340585-25341770 FORWARD LENGTH=184 | 201606; PREDICTED: protein Iojap-related, mitochondrial [Fragaria vesca subsp. vesca]; sp|Q9CAF9|IOJAM_ARATH Protein Iojap-related, mitochondrial OS=Arabidopsis thaliana OX=3702 GN=At1g67620 PE=2 SV=1; tr|A0A2P6R0L4|A0A2P6R0L4_ROSCH Uncharacterized protein OS=Rosa chinensis OX=74649 GN=RchiOBHm_Chr4g0431131 PE=3 SV=1
15723	FvH4_3g16820	chrFvb3	+	0.000648935	0.0482332	-0.395	AT1G17110.3 | ubiquitin-specific protease 15 | Chr1:5845816-5849889 REVERSE LENGTH=924 | 201606; PREDICTED: ubiquitin carboxyl-terminal hydrolase 15 isoform X1 [Fragaria vesca subsp. vesca] &gt;gi|764594029|ref|XP_011465543.1| PREDICTED: ubiquitin carboxyl-terminal hydrolase 15 isoform X1 [Fragaria vesca subsp. vesca]; sp|Q9FPS9|UBP15_ARATH Ubiquitin carboxyl-terminal hydrolase 15 OS=Arabidopsis …
1640	FvH4_2g19850	chrFvb2	-	0.000655489	0.0484285	0.071	AT2G20190.1 | CLIP-associated protein | Chr2:8711862-8718813 REVERSE LENGTH=1439 | 201606; PREDICTED: CLIP-associated protein isoform X1 [Fragaria vesca subsp. vesca]; sp|Q8RWY6|CLASP_ARATH CLIP-associated protein OS=Arabidopsis thaliana OX=3702 GN=CLASP PE=1 SV=1; tr|A0A2P6PUL5|A0A2P6PUL5_ROSCH Putative CLASP domain, TOG domain-containing protein OS=Rosa chinensis OX=74649 GN=RchiOBHm_Chr6g02855…
4691	FvH4_1g23450	chrFvb1	+	0.000656062	0.0484285	0.088	AT3G20320.1 | trigalactosyldiacylglycerol2 | Chr3:7087657-7089640 REVERSE LENGTH=381 | 201606; PREDICTED: protein TRIGALACTOSYLDIACYLGLYCEROL 2, chloroplastic [Fragaria vesca subsp. vesca] &gt;gi|764623441|ref|XP_011468870.1| PREDICTED: protein TRIGALACTOSYLDIACYLGLYCEROL 2, chloroplastic [Fragaria vesca subsp. vesca]; sp|Q9LTR2|TGD2_ARATH Protein TRIGALACTOSYLDIACYLGLYCEROL 2, chloroplastic OS=A…
39884	FvH4_5g12790	chrFvb5	+	0.000659205	0.0485649	-0.054	AT2G37690.1 | phosphoribosylaminoimidazole carboxylase%2C putative / AIR carboxylase | Chr2:15806111-15810240 FORWARD LENGTH=642 | 201606; PREDICTED: phosphoribosylaminoimidazole carboxylase, chloroplastic isoform X2 [Fragaria vesca subsp. vesca]; sp|P55195|PUR6_VIGAC Phosphoribosylaminoimidazole carboxylase, chloroplastic (Fragment) OS=Vigna aconitifolia OX=3918 GN=PURKE PE=2 SV=1; tr|A0A2P6R5S3…
10228	FvH4_6g06620	chrFvb6	+	0.000663979	0.0488065	0.433	AT3G05545.1 | RING/U-box superfamily protein | Chr3:1609436-1612133 FORWARD LENGTH=425 | 201606; PREDICTED: uncharacterized protein LOC101307805 [Fragaria vesca subsp. vesca]; sp|O82239|RFI2_ARATH E3 ubiquitin-protein ligase RFI2 OS=Arabidopsis thaliana OX=3702 GN=RFI2 PE=1 SV=2; tr|A0A2P6R762|A0A2P6R762_ROSCH Putative chromatin regulator PHD family OS=Rosa chinensis OX=74649 GN=RchiOBHm_Chr3g045…
34954	FvH4_3g23130	chrFvb3	-	0.000665088	0.0488065	0.194	PREDICTED: uncharacterized protein LOC101300890 isoform X1 [Fragaria vesca subsp. vesca] &gt;gi|764559550|ref|XP_011461052.1| PREDICTED: uncharacterized protein LOC101300890 isoform X1 [Fragaria vesca subsp. vesca] &gt;gi|764559553|ref|XP_004294440.2| PREDICTED: uncharacterized protein LOC101300890 isoform X1 [Fragaria vesca subsp. vesca]; tr|A0A2P6QRT2|A0A2P6QRT2_ROSCH Putative Ulp1 protease fam…
652	FvH4_6g19680	chrFvb6	+	0.000668551	0.0489648	0.229
296	FvH4_6g52060	chrFvb6	-	0.000676732	0.0493026	-0.103	AT5G40600.2 | bromodomain testis-specific protein | Chr5:16254907-16256111 REVERSE LENGTH=248 | 201606; PREDICTED: uncharacterized protein LOC101314011 [Fragaria vesca subsp. vesca] &gt;gi|764619246|ref|XP_011468327.1| PREDICTED: uncharacterized protein LOC101314011 [Fragaria vesca subsp. vesca]; sp|Q84XV2|GTE1_ARATH Transcription factor GTE1 OS=Arabidopsis thaliana OX=3702 GN=GTE1 PE=2 SV=1; tr|…
8883	FvH4_6g24780	chrFvb6	+	0.000676474	0.0493026	-0.066	AT5G57180.2 | chloroplast import apparatus 2 | Chr5:23168393-23170763 FORWARD LENGTH=435 | 201606; PREDICTED: protein CHLOROPLAST IMPORT APPARATUS 2-like isoform X1 [Fragaria vesca subsp. vesca]; sp|Q9LU68|CIA2_ARATH Protein CHLOROPLAST IMPORT APPARATUS 2 OS=Arabidopsis thaliana OX=3702 GN=CIA2 PE=1 SV=1; tr|A0A2P6QSL8|A0A2P6QSL8_ROSCH Putative transcription factor C2C2-CO-like family OS=Rosa chi…
15237	FvH4_2g32860	chrFvb2	+	0.000677107	0.0493026	0.259	AT1G33540.1 | serine carboxypeptidase-like 18 | Chr1:12162349-12164700 REVERSE LENGTH=464 | 201606; PREDICTED: serine carboxypeptidase-like 7 isoform X1 [Fragaria vesca subsp. vesca]; sp|Q9C7Z9|SCP18_ARATH Serine carboxypeptidase-like 18 OS=Arabidopsis thaliana OX=3702 GN=SCPL18 PE=2 SV=2; tr|A0A067GPA3|A0A067GPA3_CITSI Uncharacterized protein OS=Citrus sinensis OX=2711 GN=CISIN_1g012236mg PE=3 S…
14068	FvH4_3g01042	chrFvb3	+	0.000684248	0.049726	-0.044	AT4G12610.2 | transcription initiation factor IIF subunit alpha RAP74 | Chr4:7454970-7458318 FORWARD LENGTH=649 | 201606; PREDICTED: transcription initiation factor IIF subunit alpha [Fragaria vesca subsp. vesca]; sp|Q9SU25|T2FA_ARATH Transcription initiation factor IIF subunit alpha OS=Arabidopsis thaliana OX=3702 GN=RAP74 PE=1 SV=1; tr|A0A2P6Q278|A0A2P6Q278_ROSCH Putative transcription factor C…

## Sheet: Sheet2
Sheet name	Sheet2
Description	Genes with A3SS in Asexual reproduction of ICE2
Table showing geneID, chromosome, strand, P valuem, FDR, inclusive level difference, and annotation of Genes with A3SS event.
ID	GeneID	chr	strand	PValue	FDR	IncLevelDifference	Annotation
27	FvH4_7g31140	chrFvb7	-	4.59771e-05	0.0102971	0.233	AT4G27190.1 | NB-ARC domain-containing disease resistance protein | Chr4:13620977-13623934 REVERSE LENGTH=985 | 201606; PREDICTED: uncharacterized protein LOC101297685 [Fragaria vesca subsp. vesca]; sp|Q9T048|DRL27_ARATH Disease resistance protein At4g27190 OS=Arabidopsis thaliana OX=3702 GN=At4g27190 PE=2 SV=1; tr|A0A2P6QS64|A0A2P6QS64_ROSCH Putative P-loop containing nucleoside triphosphate hyd…
124	FvH4_7g13280	chrFvb7	+	1.9576e-07	0.000173123	-0.212	AT5G53130.1 | cyclic nucleotide gated channel 1 | Chr5:21537830-21540490 REVERSE LENGTH=716 | 201606; PREDICTED: cyclic nucleotide-gated ion channel 1-like [Fragaria vesca subsp. vesca] &gt;gi|764625757|ref|XP_011469068.1| PREDICTED: cyclic nucleotide-gated ion channel 1-like [Fragaria vesca subsp. vesca]; sp|O65717|CNGC1_ARATH Cyclic nucleotide-gated ion channel 1 OS=Arabidopsis thaliana OX=3702…
159	FvH4_7g09450	chrFvb7	+	0.000285221	0.0337882	0.132	AT2G44980.3 | SNF2 domain-containing protein / helicase domain-containing protein | Chr2:18552343-18556669 REVERSE LENGTH=876 | 201606; PREDICTED: chromodomain-helicase-DNA-binding protein 1-like isoform X1 [Fragaria vesca subsp. vesca]; sp|F4IV45|CHR10_ARATH Probable helicase CHR10 OS=Arabidopsis thaliana OX=3702 GN=CHR10 PE=3 SV=1; tr|A0A2P6SEX2|A0A2P6SEX2_ROSCH Putative DNA helicase chromatin …
173	FvH4_7g08090	chrFvb7	+	0.000287637	0.0337882	-0.107	AT3G18670.2 | Ankyrin repeat family protein | Chr3:6424135-6426471 REVERSE LENGTH=653 | 201606; PREDICTED: uncharacterized protein LOC101304047 [Fragaria vesca subsp. vesca]; sp|A2CIR5|NPR4_ORYSJ Ankyrin repeat-containing protein NPR4 OS=Oryza sativa subsp. japonica OX=39947 GN=NPR4 PE=2 SV=1; tr|A0A2P6SBY2|A0A2P6SBY2_ROSCH Putative ankyrin repeat-containing domain, PGG domain-containing protein …
249	FvH4_7g02610	chrFvb7	-	0.000292557	0.0342044	-0.195	AT2G48120.1 | pale cress protein (PAC) | Chr2:19679870-19681351 FORWARD LENGTH=313 | 201606; PREDICTED: protein PALE CRESS, chloroplastic [Fragaria vesca subsp. vesca]; sp|Q39089|PAC_ARATH Protein PALE CRESS, chloroplastic OS=Arabidopsis thaliana OX=3702 GN=PAC PE=2 SV=1; tr|A0A2P6S8X5|A0A2P6S8X5_ROSCH Uncharacterized protein OS=Rosa chinensis OX=74649 GN=RchiOBHm_Chr1g0321311 PE=4 SV=1
265	FvH4_7g01030	chrFvb7	+	0.000314039	0.0355121	-0.133	AT3G08490.1 | delta-latroinsectotoxin-Lt1a protein | Chr3:2574105-2575125 REVERSE LENGTH=271 | 201606; PREDICTED: uncharacterized protein LOC101295559 isoform X2 [Fragaria vesca subsp. vesca]; tr|A0A2P6S7I4|A0A2P6S7I4_ROSCH Uncharacterized protein OS=Rosa chinensis OX=74649 GN=RchiOBHm_Chr1g0315961 PE=4 SV=1
353	FvH4_6g45330	chrFvb6	+	1.10667e-08	1.59038e-05	0.628	AT5G38690.2 | Zinc-finger domain of monoamine-oxidase A repressor R1 protein | Chr5:15479424-15482992 REVERSE LENGTH=572 | 201606; PREDICTED: uncharacterized protein LOC101307718 [Fragaria vesca subsp. vesca]; sp|Q96GN5|CDA7L_HUMAN Cell division cycle-associated 7-like protein OS=Homo sapiens OX=9606 GN=CDCA7L PE=1 SV=2; tr|A0A2P6S387|A0A2P6S387_ROSCH Putative transcription factor C2H2 family OS=…
412	FvH4_7g09860	chrFvb7	+	1.48156e-06	0.000762672	-0.077	AT3G60370.1 | FKBP-like peptidyl-prolyl cis-trans isomerase family protein | Chr3:22315000-22316533 REVERSE LENGTH=242 | 201606; PREDICTED: peptidyl-prolyl cis-trans isomerase FKBP20-2, chloroplastic [Fragaria vesca subsp. vesca]; sp|Q0WRJ7|FK202_ARATH Peptidyl-prolyl cis-trans isomerase FKBP20-2, chloroplastic OS=Arabidopsis thaliana OX=3702 GN=FKBP20-2 PE=1 SV=1; tr|A0A2P6SFB3|A0A2P6SFB3_ROSCH …
475	FvH4_7g30390	chrFvb7	+	0.00016669	0.0237567	0.447	AT5G52800.3 | DNA primase | Chr5:21396053-21399419 FORWARD LENGTH=614 | 201606; PREDICTED: DNA-directed primase/polymerase protein isoform X3 [Fragaria vesca subsp. vesca]; sp|Q32PL8|PRIPO_DANRE DNA-directed primase/polymerase protein OS=Danio rerio OX=7955 GN=primpol PE=2 SV=2; tr|A0A2P6SNA5|A0A2P6SNA5_ROSCH Uncharacterized protein OS=Rosa chinensis OX=74649 GN=RchiOBHm_Chr1g0378531 PE=4 SV=1
518	FvH4_6g29660	chrFvb6	+	4.43948e-05	0.0101402	0.197	AT1G15330.1 | Cystathionine beta-synthase (CBS) protein | Chr1:5274368-5275499 FORWARD LENGTH=352 | 201606; PREDICTED: SNF1-related protein kinase regulatory subunit gamma-like PV42a [Fragaria vesca subsp. vesca]; sp|Q9XI37|PV42A_ARATH SNF1-related protein kinase regulatory subunit gamma-like PV42a OS=Arabidopsis thaliana OX=3702 GN=PV42A PE=2 SV=1; tr|A0A2P6RW25|A0A2P6RW25_ROSCH Putative CBS dom…
553	FvH4_6g26640	chrFvb6	+	1.08808e-06	0.00061521	0.218	AT2G20580.1 | 26S proteasome regulatory subunit S2 1A | Chr2:8859211-8864699 FORWARD LENGTH=891 | 201606; PREDICTED: 26S proteasome non-ATPase regulatory subunit 2 homolog A isoform X2 [Fragaria vesca subsp. vesca]; sp|Q9SIV2|PSD2A_ARATH 26S proteasome non-ATPase regulatory subunit 2 homolog A OS=Arabidopsis thaliana OX=3702 GN=RPN1A PE=1 SV=2; tr|A0A2P6RU00|A0A2P6RU00_ROSCH 26S proteasome non-AT…
604	FvH4_6g23080	chrFvb6	+	0.000422018	0.0424703	-0.412	AT3G20860.1 | Serine/Threonine kinase catalytic domain protein | Chr3:7306180-7308434 FORWARD LENGTH=416 | 201606; PREDICTED: serine/threonine-protein kinase Nek6 [Fragaria vesca subsp. vesca] &gt;gi|764603674|ref|XP_011466809.1| PREDICTED: serine/threonine-protein kinase Nek6 [Fragaria vesca subsp. vesca]; sp|Q9LT35|NEK6_ARATH Serine/threonine-protein kinase Nek6 OS=Arabidopsis thaliana OX=3702 …
610	FvH4_6g22420	chrFvb6	-	0.000350391	0.0382436	-0.22	AT2G19860.1 | hexokinase 2 | Chr2:8570818-8573762 FORWARD LENGTH=502 | 201606; hexokinase-1-like [Cucurbita maxima]; sp|Q9SEK2|HXK1_TOBAC Hexokinase-1 OS=Nicotiana tabacum OX=4097 GN=HXK1 PE=2 SV=1; tr|A0A061GM83|A0A061GM83_THECC Phosphotransferase OS=Theobroma cacao OX=3641 GN=TCM_037776 PE=3 SV=1
615	FvH4_6g21371	chrFvb6	+	5.15698e-06	0.00199848	0.411	AT1G45616.1 | receptor like protein 6 | Chr1:17183550-17186534 REVERSE LENGTH=994 | 201606; PREDICTED: receptor-like protein 12 [Fragaria vesca subsp. vesca]; sp|Q9C637|RLP6_ARATH Receptor-like protein 6 OS=Arabidopsis thaliana OX=3702 GN=RLP6 PE=3 SV=1; tr|A0A2P6QBQ3|A0A2P6QBQ3_ROSCH Putative leucine-rich repeat-containing, plant-type, leucine-rich repeat domain, L OS=Rosa chinensis OX=74649 GN=…
629	FvH4_6g19970	chrFvb6	-	1.85483e-09	3.04634e-06	-0.9	AT2G36010.1 | E2F transcription factor 3 | Chr2:15119688-15122893 FORWARD LENGTH=483 | 201606; PREDICTED: transcription factor E2FA isoform X1 [Fragaria vesca subsp. vesca]; sp|Q9FNY0|E2FA_ARATH Transcription factor E2FA OS=Arabidopsis thaliana OX=3702 GN=E2FA PE=1 SV=1; tr|A0A2P6RCD7|A0A2P6RCD7_ROSCH Putative transcription factor E2F-DP family OS=Rosa chinensis OX=74649 GN=RchiOBHm_Chr3g0475421 …
652	FvH4_7g33320	chrFvb7	-	0.000401419	0.0415764	-0.38	AT5G24630.8 | double-stranded DNA binding protein | Chr5:8432523-8435682 REVERSE LENGTH=408 | 201606; PREDICTED: DNA-binding protein BIN4 [Fragaria vesca subsp. vesca] &gt;gi|764635834|ref|XP_011470158.1| PREDICTED: DNA-binding protein BIN4 [Fragaria vesca subsp. vesca] &gt;gi|764635837|ref|XP_011470160.1| PREDICTED: DNA-binding protein BIN4 [Fragaria vesca subsp. vesca] &gt;gi|764635840|ref|XP_0…
698	FvH4_6g14130	chrFvb6	+	4.38481e-05	0.0100821	-0.505	AT5G02520.3 | dentin sialophosphoprotein-like protein | Chr5:561325-563629 FORWARD LENGTH=581 | 201606; PREDICTED: uncharacterized protein LOC101312069 isoform X1 [Fragaria vesca subsp. vesca]; sp|F4KCE9|KNL2_ARATH Kinetochore-associated protein KNL-2 homolog OS=Arabidopsis thaliana OX=3702 GN=KNL2 PE=1 SV=1; tr|A0A2P6RA46|A0A2P6RA46_ROSCH Putative transcription regulator Others family OS=Rosa ch…
720	FvH4_6g09740	chrFvb6	+	0.00052059	0.0494633	-0.245	AT3G56400.1 | WRKY DNA-binding protein 70 | Chr3:20909082-20910409 REVERSE LENGTH=294 | 201606; PREDICTED: probable WRKY transcription factor 70 [Fragaria vesca subsp. vesca]; sp|K4BIZ9|WRK70_SOLLC WRKY DNA-binding transcription factor 70 OS=Solanum lycopersicum OX=4081 GN=WRKY70 PE=2 SV=1; tr|A0A2P6R8D5|A0A2P6R8D5_ROSCH Putative transcription factor WRKY family OS=Rosa chinensis OX=74649 GN=Rchi…
731	FvH4_6g09250	chrFvb6	-	0.000320522	0.0360091	-0.317	AT3G23590.1 | REF4-related 1 | Chr3:8467638-8473469 FORWARD LENGTH=1309 | 201606; PREDICTED: mediator of RNA polymerase II transcription subunit 33A-like [Fragaria vesca subsp. vesca]; sp|Q9LUG9|MD33A_ARATH Mediator of RNA polymerase II transcription subunit 33A OS=Arabidopsis thaliana OX=3702 GN=MED33A PE=1 SV=1; tr|A0A2P6R853|A0A2P6R853_ROSCH Uncharacterized protein OS=Rosa chinensis OX=74649 G…
743	FvH4_6g07630	chrFvb6	+	0.000273135	0.0328238	-0.063	AT1G09250.1 | basic helix-loop-helix (bHLH) DNA-binding superfamily protein | Chr1:2989509-2990132 FORWARD LENGTH=207 | 201606; PREDICTED: transcription factor bHLH147-like [Fragaria vesca subsp. vesca] &gt;gi|764597489|ref|XP_011466180.1| PREDICTED: transcription factor bHLH147-like [Fragaria vesca subsp. vesca]; sp|O80482|BH149_ARATH Transcription factor bHLH149 OS=Arabidopsis thaliana OX=3702 …
837	FvH4_5g38270	chrFvb5	+	3.077e-05	0.00803983	-0.172	AT1G36310.2 | S-adenosyl-L-methionine-dependent methyltransferases superfamily protein | Chr1:13669644-13670934 FORWARD LENGTH=404 | 201606; PREDICTED: alkylated DNA repair protein alkB homolog 8 isoform X2 [Fragaria vesca subsp. vesca]; sp|Q94A09|TRM9_ARATH tRNA (carboxymethyluridine(34)-5-O)-methyltransferase OS=Arabidopsis thaliana OX=3702 GN=TRM9 PE=1 SV=1; tr|A0A2P6PHX7|A0A2P6PHX7_ROSCH Puta…
845	FvH4_5g37470	chrFvb5	+	1.10775e-06	0.000616229	0.167	AT5G64200.2 | serine/arginine-rich splicing factor-like protein%2C putative | Chr5:25681849-25683553 REVERSE LENGTH=303 | 201606; PREDICTED: serine/arginine-rich splicing factor SC35-like isoform X2 [Fragaria vesca subsp. vesca]; sp|Q9FMG4|SC35_ARATH Serine/arginine-rich splicing factor SC35 OS=Arabidopsis thaliana OX=3702 GN=SC35 PE=1 SV=1; tr|A0A2P6PHL3|A0A2P6PHL3_ROSCH Putative RNA recognition…
872	FvH4_5g34700	chrFvb5	+	4.82142e-05	0.0105247	0.347	AT3G14470.2 | NB-ARC domain-containing disease resistance protein | Chr3:4857940-4861104 FORWARD LENGTH=1054 | 201606; PREDICTED: putative disease resistance RPP13-like protein 1 [Fragaria vesca subsp. vesca]; sp|Q9LRR4|R13L1_ARATH Putative disease resistance RPP13-like protein 1 OS=Arabidopsis thaliana OX=3702 GN=RPPL1 PE=3 SV=1; tr|A0A2P6PGN4|A0A2P6PGN4_ROSCH Putative leucine-rich repeat domain…
875	FvH4_5g34131	chrFvb5	+	5.32262e-05	0.0111259	0.403	AT1G09890.4 | Rhamnogalacturonate lyase family protein | Chr1:3214237-3217541 REVERSE LENGTH=633 | 201606; PREDICTED: probable rhamnogalacturonate lyase B [Fragaria vesca subsp. vesca]; sp|Q8RJP2|RHIE_DICD3 Rhamnogalacturonate lyase OS=Dickeya dadantii (strain 3937) OX=198628 GN=rhiE PE=1 SV=1; tr|A0A2P6PGA2|A0A2P6PGA2_ROSCH Putative rhamnogalacturonan endolyase OS=Rosa chinensis OX=74649 GN=Rchi…
933	FvH4_5g29810	chrFvb5	-	1.23429e-06	0.000675723	-0.154	AT1G15200.2 | protein-protein interaction regulator family protein | Chr1:5228477-5231017 REVERSE LENGTH=428 | 201606; PREDICTED: pinin [Fragaria vesca subsp. vesca]; tr|A0A2P6PDI8|A0A2P6PDI8_ROSCH Putative pinin/SDK/MemA protein OS=Rosa chinensis OX=74649 GN=RchiOBHm_Chr7g0223331 PE=4 SV=1
980	FvH4_5g27060	chrFvb5	-	6.57567e-07	0.000436144	0.235	AT2G04039.1 | DUF2996 family protein | Chr2:1333464-1334438 FORWARD LENGTH=199 | 201606; PREDICTED: uncharacterized protein LOC101300149 isoform X2 [Fragaria vesca subsp. vesca]; tr|A0A2P6PC69|A0A2P6PC69_ROSCH Putative glyceraldehyde-3-phosphate dehydrogenase (NADP(+)) (Phosphorylating) OS=Rosa chinensis OX=74649 GN=RchiOBHm_Chr7g0218061 PE=4 SV=1
986	FvH4_5g26480	chrFvb5	+	0.000160668	0.0234123	-0.134	AT1G76570.1 | Chlorophyll A-B binding family protein | Chr1:28729132-28730754 FORWARD LENGTH=327 | 201606; PREDICTED: chlorophyll a-b binding protein 5, chloroplastic isoform X2 [Fragaria vesca subsp. vesca]; sp|Q9C9K1|CB7_ARATH Chlorophyll a-b binding protein 7, chloroplastic OS=Arabidopsis thaliana OX=3702 GN=LHCB7 PE=2 SV=1; tr|A0A2P6PC04|A0A2P6PC04_ROSCH Chlorophyll a-b binding protein, chlor…
1069	FvH4_5g20020	chrFvb5	+	9.45806e-05	0.016467	-0.076	AT4G17520.1 | Hyaluronan / mRNA binding family | Chr4:9771496-9773313 FORWARD LENGTH=360 | 201606; PREDICTED: intracellular hyaluronan-binding protein 4-like isoform X1 [Fragaria vesca subsp. vesca]; sp|O23593|RGGB_ARATH RGG repeats nuclear RNA binding protein B OS=Arabidopsis thaliana OX=3702 GN=RGGB PE=1 SV=1; tr|A0A2P6P8S6|A0A2P6P8S6_ROSCH Putative hyaluronan/mRNA-binding protein OS=Rosa chine…
1105	FvH4_5g17430	chrFvb5	+	0.000196539	0.026376	0.331	AT1G48550.1 | Vacuolar protein sorting-associated protein 26 | Chr1:17950792-17952645 REVERSE LENGTH=327 | 201606; PREDICTED: Down syndrome critical region protein 3 homolog isoform X1 [Fragaria vesca subsp. vesca]; sp|Q5RF33|DSCR3_PONAB Down syndrome critical region protein 3 homolog OS=Pongo abelii OX=9601 GN=DSCR3 PE=2 SV=1; tr|A0A2P6P1V0|A0A2P6P1V0_ROSCH Putative vacuolar protein sorting prot…
1140	FvH4_2g03560	chrFvb2	+	0.000259753	0.0318821	0.106	AT1G33540.1 | serine carboxypeptidase-like 18 | Chr1:12162349-12164700 REVERSE LENGTH=464 | 201606; PREDICTED: serine carboxypeptidase-like 18 [Fragaria vesca subsp. vesca]; sp|Q9C7Z9|SCP18_ARATH Serine carboxypeptidase-like 18 OS=Arabidopsis thaliana OX=3702 GN=SCPL18 PE=2 SV=2; tr|A0A2P6PK91|A0A2P6PK91_ROSCH Putative peptidase S10, serine carboxypeptidase, alpha/Beta hydrolase OS=Rosa chinensis…
1141	FvH4_2g03560	chrFvb2	+	0.000119002	0.0195447	0.082	AT1G33540.1 | serine carboxypeptidase-like 18 | Chr1:12162349-12164700 REVERSE LENGTH=464 | 201606; PREDICTED: serine carboxypeptidase-like 18 [Fragaria vesca subsp. vesca]; sp|Q9C7Z9|SCP18_ARATH Serine carboxypeptidase-like 18 OS=Arabidopsis thaliana OX=3702 GN=SCPL18 PE=2 SV=2; tr|A0A2P6PK91|A0A2P6PK91_ROSCH Putative peptidase S10, serine carboxypeptidase, alpha/Beta hydrolase OS=Rosa chinensis…
1151	FvH4_2g25540	chrFvb2	-	3.97343e-07	0.000304541	0.25	AT4G02450.2 | HSP20-like chaperones superfamily protein | Chr4:1073987-1075765 REVERSE LENGTH=240 | 201606; PREDICTED: uncharacterized protein Os08g0359500 isoform X3 [Fragaria vesca subsp. vesca]; sp|Q6YYB0|Y8359_ORYSJ Uncharacterized protein Os08g0359500 OS=Oryza sativa subsp. japonica OX=39947 GN=Os08g0359500 PE=2 SV=1; tr|A0A2P6PWQ8|A0A2P6PWQ8_ROSCH Putative HSP20-like chaperone OS=Rosa chine…
1177	FvH4_3g04890	chrFvb3	-	2.35588e-11	1.10275e-07	0.325	AT4G36690.4 | U2 snRNP auxilliary factor%2C large subunit%2C splicing factor | Chr4:17294139-17297609 REVERSE LENGTH=551 | 201606; PREDICTED: splicing factor U2af large subunit B-like isoform X1 [Fragaria vesca subsp. vesca]; sp|Q9ZR40|U2A2B_NICPL Splicing factor U2af large subunit B OS=Nicotiana plumbaginifolia OX=4092 GN=U2AF65B PE=2 SV=1; tr|A0A2P6Q400|A0A2P6Q400_ROSCH U2 snRNP auxiliary facto…
1184	FvH4_7g20711	chrFvb7	-	7.3106e-07	0.000475741	-0.163	AT3G53500.2 | RNA-binding (RRM/RBD/RNP motifs) family protein with retrovirus zinc finger-like domain-containing protein | Chr3:19834557-19836507 REVERSE LENGTH=284 | 201606; PREDICTED: serine/arginine-rich splicing factor RS2Z32-like isoform X1 [Fragaria vesca subsp. vesca]; sp|Q9FYB7|RSZ32_ARATH Serine/arginine-rich splicing factor RS2Z32 OS=Arabidopsis thaliana OX=3702 GN=RS2Z32 PE=1 SV=1; tr|…
1281	FvH4_2g41220	chrFvb2	+	0.000512863	0.0488889	-0.019	AT5G10810.1 | enhancer of rudimentary protein | Chr5:3418897-3420556 REVERSE LENGTH=109 | 201606; PREDICTED: enhancer of rudimentary homolog [Fragaria vesca subsp. vesca]; sp|Q96319|ERH_ARATH Enhancer of rudimentary homolog OS=Arabidopsis thaliana OX=3702 GN=At5g10810 PE=3 SV=1; tr|A0A2P6PY69|A0A2P6PY69_ROSCH Enhancer of rudimentary homolog OS=Rosa chinensis OX=74649 GN=RchiOBHm_Chr6g0299291 PE=3…
1337	FvH4_2g36980	chrFvb2	+	0.000255343	0.0316723	-0.121	AT2G45700.1 | sterile alpha motif (SAM) domain-containing protein | Chr2:18827216-18830505 REVERSE LENGTH=723 | 201606; PREDICTED: DNA cross-link repair protein SNM1 isoform X1 [Fragaria vesca subsp. vesca]; sp|Q38961|SNM1_ARATH DNA cross-link repair protein SNM1 OS=Arabidopsis thaliana OX=3702 GN=SNM1 PE=2 SV=1; tr|A0A2P6PZL7|A0A2P6PZL7_ROSCH Putative metallo-beta-lactamase, sterile alpha motif/…
1372	FvH4_6g07150	chrFvb6	-	0.000195828	0.026376	0.211	AT4G25800.2 | Calmodulin-binding protein | Chr4:13125224-13127765 FORWARD LENGTH=601 | 201606; PREDICTED: uncharacterized protein LOC101293694 isoform X1 [Fragaria vesca subsp. vesca]; sp|Q0WVV6|CB60D_ARATH Calmodulin-binding protein 60 D OS=Arabidopsis thaliana OX=3702 GN=CBP60D PE=2 SV=1; tr|A0A2P6R7E3|A0A2P6R7E3_ROSCH Putative CALMODULIN-BINDING PROTEIN60 OS=Rosa chinensis OX=74649 GN=RchiOBHm…
1376	FvH4_4g35340	chrFvb4	-	4.60816e-06	0.00184809	0.117	AT1G70000.2 | myb-like transcription factor family protein | Chr1:26363674-26364635 REVERSE LENGTH=261 | 201606; PREDICTED: transcription factor MYB1R1 [Fragaria vesca subsp. vesca]; sp|Q9LVS0|KUA1_ARATH Transcription factor KUA1 OS=Arabidopsis thaliana OX=3702 GN=KUA1 PE=1 SV=1; tr|F2QKW9|F2QKW9_ROSRU Putative MYB transcription factor OS=Rosa rugosa OX=74645 GN=myb16 PE=2 SV=1
1379	FvH4_2g34540	chrFvb2	-	0.000190008	0.0260055	0.338	AT5G42870.1 | phosphatidic acid phosphohydrolase 2 | Chr5:17185719-17189681 REVERSE LENGTH=930 | 201606; PREDICTED: phosphatidate phosphatase PAH2-like [Fragaria vesca subsp. vesca] &gt;gi|764538727|ref|XP_011458936.1| PREDICTED: phosphatidate phosphatase PAH2-like [Fragaria vesca subsp. vesca] &gt;gi|764538732|ref|XP_011458937.1| PREDICTED: phosphatidate phosphatase PAH2-like [Fragaria vesca sub…
1391	FvH4_2g33210	chrFvb2	-	0.000300215	0.0347464	0.199	AT1G27752.1 | Ubiquitin system component Cue protein | Chr1:9662250-9667318 FORWARD LENGTH=873 | 201606; PREDICTED: activating signal cointegrator 1 complex subunit 2 isoform X1 [Fragaria vesca subsp. vesca]; sp|Q9H1I8|ASCC2_HUMAN Activating signal cointegrator 1 complex subunit 2 OS=Homo sapiens OX=9606 GN=ASCC2 PE=1 SV=3; tr|A0A2P6Q0W0|A0A2P6Q0W0_ROSCH Uncharacterized protein OS=Rosa chinensis …
1423	FvH4_7g34220	chrFvb7	-	0.000247493	0.0316149	0.335	AT5G16680.2 | RING/FYVE/PHD zinc finger superfamily protein | Chr5:5467534-5472956 REVERSE LENGTH=1311 | 201606; PREDICTED: uncharacterized protein LOC101314703 isoform X1 [Fragaria vesca subsp. vesca]; sp|Q8UVR5|BAZ1A_XENLA Bromodomain adjacent to zinc finger domain protein 1A (Fragment) OS=Xenopus laevis OX=8355 GN=baz1a PE=2 SV=1; tr|A0A2P6SPY9|A0A2P6SPY9_ROSCH Putative chromatin regulator PHD…
1439	FvH4_2g29420	chrFvb2	-	0.000121677	0.0196105	0.057	AT4G32410.1 | cellulose synthase 1 | Chr4:15641009-15646388 REVERSE LENGTH=1081 | 201606; PREDICTED: cellulose synthase A catalytic subunit 1 [UDP-forming] isoform X2 [Fragaria vesca subsp. vesca]; sp|O48946|CESA1_ARATH Cellulose synthase A catalytic subunit 1 [UDP-forming] OS=Arabidopsis thaliana OX=3702 GN=CESA1 PE=1 SV=1; tr|A0A2P6PXW8|A0A2P6PXW8_ROSCH Cellulose synthase OS=Rosa chinensis OX=7…
1455	FvH4_7g15532	chrFvb7	-	0.000297801	0.0346999	0.085	AT2G46180.1 | golgin Putative 4 | Chr2:18967482-18971260 REVERSE LENGTH=725 | 201606; PREDICTED: golgin candidate 4 [Fragaria vesca subsp. vesca]; sp|Q8VYU6|GOGC4_ARATH Golgin candidate 4 OS=Arabidopsis thaliana OX=3702 GN=GC4 PE=2 SV=1; tr|A0A2P6SI09|A0A2P6SI09_ROSCH Uncharacterized protein OS=Rosa chinensis OX=74649 GN=RchiOBHm_Chr1g0357861 PE=4 SV=1
1467	FvH4_6g08700	chrFvb6	+	5.29122e-05	0.0111259	0.05	PREDICTED: uncharacterized protein LOC101312647 isoform X1 [Fragaria vesca subsp. vesca]; tr|A0A2P6R7Z0|A0A2P6R7Z0_ROSCH Uncharacterized protein OS=Rosa chinensis OX=74649 GN=RchiOBHm_Chr3g0458941 PE=4 SV=1
1584	FvH4_2g21270	chrFvb2	+	8.07338e-05	0.0146553	-0.25	AT2G20495.1 | Serine/Threonine-kinase | Chr2:8833180-8835034 FORWARD LENGTH=282 | 201606; PREDICTED: uncharacterized protein LOC101290823 isoform X3 [Fragaria vesca subsp. vesca]; sp|P49842|STK19_HUMAN Serine/threonine-protein kinase 19 OS=Homo sapiens OX=9606 GN=STK19 PE=1 SV=2; tr|A0A2P6PV67|A0A2P6PV67_ROSCH Putative non-specific serine/threonine protein kinase OS=Rosa chinensis OX=74649 GN=Rch…
1633	FvH4_4g14070	chrFvb4	+	0.000357874	0.0388147	-0.106	AT5G18940.1 | Mo25 family protein | Chr5:6325972-6328097 FORWARD LENGTH=345 | 201606; PREDICTED: calcium-binding protein 39 [Fragaria vesca subsp. vesca]; sp|Q06138|CAB39_MOUSE Calcium-binding protein 39 OS=Mus musculus OX=10090 GN=Cab39 PE=1 SV=2; tr|A0A2P6QXT7|A0A2P6QXT7_ROSCH Uncharacterized protein OS=Rosa chinensis OX=74649 GN=RchiOBHm_Chr4g0419281 PE=4 SV=1
1642	FvH4_6g00380	chrFvb6	-	6.48511e-08	6.87377e-05	0.054	AT5G16400.1 | thioredoxin F2 | Chr5:5363905-5365249 REVERSE LENGTH=185 | 201606; PREDICTED: thioredoxin F-type, chloroplastic-like isoform X2 [Fragaria vesca subsp. vesca]; sp|Q9XFH9|TRXF2_ARATH Thioredoxin F2, chloroplastic OS=Arabidopsis thaliana OX=3702 GN=At5g16400 PE=2 SV=1; tr|A8VYL5|A8VYL5_FRAAN Chloroplast thioredoxin f OS=Fragaria ananassa OX=3747 PE=2 SV=1
1704	FvH4_2g15750	chrFvb2	-	0.000491771	0.0475103	0.161	AT4G35140.2 | Transducin/WD40 repeat-like superfamily protein | Chr4:16724134-16726477 REVERSE LENGTH=541 | 201606; PREDICTED: DDB1- and CUL4-associated factor 8 isoform X2 [Fragaria vesca subsp. vesca]; sp|Q6NRH1|DCAF8_XENLA DDB1- and CUL4-associated factor 8 OS=Xenopus laevis OX=8355 GN=dcaf8 PE=2 SV=1; tr|A0A2P6PSY6|A0A2P6PSY6_ROSCH Putative transcription factor WD40-like family OS=Rosa chinen…
1752	FvH4_7g06600	chrFvb7	-	0.000131313	0.0205239	-0.055	AT5G04430.2 | binding to TOMV RNA 1L (long form) | Chr5:1250602-1253523 REVERSE LENGTH=334 | 201606; PREDICTED: RNA-binding protein Nova-1 isoform X1 [Fragaria vesca subsp. vesca]; sp|Q9LZ82|BTR1_ARATH Protein BTR1 OS=Arabidopsis thaliana OX=3702 GN=BTR1 PE=1 SV=1; tr|A0A251QDD6|A0A251QDD6_PRUPE Uncharacterized protein OS=Prunus persica OX=3760 GN=PRUPE_2G093900 PE=4 SV=1
1758	FvH4_1g17390	chrFvb1	+	0.00016316	0.0236217	-0.123	AT4G37560.1 | Acetamidase/Formamidase family protein | Chr4:17646489-17648457 FORWARD LENGTH=452 | 201606; PREDICTED: putative formamidase C869.04 isoform X2 [Fragaria vesca subsp. vesca]; sp|Q50228|FMDA_METME Formamidase OS=Methylophilus methylotrophus OX=17 GN=fmdA PE=1 SV=1; tr|A0A251NU16|A0A251NU16_PRUPE Uncharacterized protein OS=Prunus persica OX=3760 GN=PRUPE_6G223000 PE=4 SV=1
1767	FvH4_4g00960	chrFvb4	+	0.000215988	0.0283046	-0.172	PREDICTED: uncharacterized protein LOC101302446 isoform X1 [Fragaria vesca subsp. vesca]
2007	FvH4_6g04940	chrFvb6	-	7.10743e-05	0.013469	0.267	AT5G27290.2 | stress regulated protein | Chr5:9618787-9620473 REVERSE LENGTH=262 | 201606; PREDICTED: uncharacterized protein LOC101309267 [Fragaria vesca subsp. vesca]; tr|A0A2P6R6K0|A0A2P6R6K0_ROSCH Uncharacterized protein OS=Rosa chinensis OX=74649 GN=RchiOBHm_Chr3g0453431 PE=4 SV=1
2036	FvH4_7g17520	chrFvb7	-	0.000389609	0.0409771	0.147	AT1G01110.2 | IQ-domain 18 | Chr1:52239-54494 FORWARD LENGTH=527 | 201606; PREDICTED: protein IQ-DOMAIN 1-like isoform X2 [Fragaria vesca subsp. vesca]; sp|Q9SF32|IQD1_ARATH Protein IQ-DOMAIN 1 OS=Arabidopsis thaliana OX=3702 GN=IQD1 PE=1 SV=1; tr|A0A2P6SIT6|A0A2P6SIT6_ROSCH Putative IQ motif, EF-hand binding protein OS=Rosa chinensis OX=74649 GN=RchiOBHm_Chr1g0360961 PE=4 SV=1
2052	FvH4_3g12170	chrFvb3	-	3.65538e-05	0.00881636	0.119	AT1G31190.1 | myo-inositol monophosphatase like 1 | Chr1:11144861-11146800 FORWARD LENGTH=371 | 201606; PREDICTED: phosphatase IMPL1, chloroplastic [Fragaria vesca subsp. vesca]; sp|Q94F00|IMPL1_ARATH Phosphatase IMPL1, chloroplastic OS=Arabidopsis thaliana OX=3702 GN=IMPL1 PE=1 SV=2; tr|A0A2P6Q752|A0A2P6Q752_ROSCH Inositol-1-monophosphatase OS=Rosa chinensis OX=74649 GN=RchiOBHm_Chr5g0019961 PE=…
2084	FvH4_6g24730	chrFvb6	-	5.06731e-05	0.0107884	-0.55	AT3G10150.2 | purple acid phosphatase 16 | Chr3:3137502-3139122 REVERSE LENGTH=389 | 201606; PREDICTED: probable inactive purple acid phosphatase 16 isoform X1 [Fragaria vesca subsp. vesca]; sp|Q9SR79|PPA16_ARATH Probable inactive purple acid phosphatase 16 OS=Arabidopsis thaliana OX=3702 GN=PAP16 PE=2 SV=1; tr|A0A2P6REP1|A0A2P6REP1_ROSCH Putative phosphoesterase metallo-dependent phosphatase OS=…
2142	FvH4_6g36260	chrFvb6	+	3.77304e-05	0.00897464	0.523	AT4G12750.1 | Homeodomain-like transcriptional regulator | Chr4:7498009-7503920 REVERSE LENGTH=1117 | 201606; PREDICTED: uncharacterized protein LOC101301509 isoform X1 [Fragaria vesca subsp. vesca]; sp|F4JRF5|RLT3_ARATH Homeobox-DDT domain protein RLT3 OS=Arabidopsis thaliana OX=3702 GN=RLT3 PE=3 SV=1; tr|A0A2P6RZC9|A0A2P6RZC9_ROSCH Putative transcription factor &amp; chromatin remodeling DDT fa…
2218	FvH4_4g01070	chrFvb4	+	0.000364225	0.0390128	-0.174	AT5G62950.7 | RNA polymerase II%2C Rpb4%2C core protein | Chr5:25262355-25263033 REVERSE LENGTH=139 | 201606; PREDICTED: uncharacterized protein LOC105349238 [Fragaria vesca subsp. vesca]; tr|A0A2P6QPK9|A0A2P6QPK9_ROSCH Putative RNA polymerase II, Rpb4 OS=Rosa chinensis OX=74649 GN=RchiOBHm_Chr4g0387641 PE=4 SV=1
2256	FvH4_3g06310	chrFvb3	+	4.18437e-05	0.00975128	0.289	AT5G46390.2 | Peptidase S41 family protein | Chr5:18816612-18819148 FORWARD LENGTH=489 | 201606; PREDICTED: carboxyl-terminal-processing peptidase 1, chloroplastic [Fragaria vesca subsp. vesca]; sp|F4KHG6|CTPA1_ARATH Carboxyl-terminal-processing peptidase 1, chloroplastic OS=Arabidopsis thaliana OX=3702 GN=CTPA1 PE=1 SV=1; tr|A0A2P6Q597|A0A2P6Q597_ROSCH Putative processing peptidase OS=Rosa chine…
2376	FvH4_5g03840	chrFvb5	+	0.000125548	0.0198969	0.132	AT4G27950.1 | cytokinin response factor 4 | Chr4:13909732-13910739 REVERSE LENGTH=335 | 201606; PREDICTED: uncharacterized protein LOC101302355 isoform X2 [Fragaria vesca subsp. vesca] &gt;gi|764581104|ref|XP_011463950.1| PREDICTED: uncharacterized protein LOC101302355 isoform X2 [Fragaria vesca subsp. vesca]; sp|Q9SUE3|CRF4_ARATH Ethylene-responsive transcription factor CRF4 OS=Arabidopsis thali…
2424	FvH4_3g20963	chrFvb3	-	7.25956e-11	1.91629e-07	0.779	AT2G30470.1 | B3 domain-containing transcription repressor VAL1 | Chr2:12980904-12984724 REVERSE LENGTH=790 | 201606; PREDICTED: enolase-phosphatase E1-like isoform X2 [Fragaria vesca subsp. vesca]; sp|Q0D5G4|Y7633_ORYSJ B3 domain-containing protein Os07g0563300 OS=Oryza sativa subsp. japonica OX=39947 GN=Os07g0563300 PE=3 SV=2; tr|A0A2P6QBC4|A0A2P6QBC4_ROSCH Uncharacterized protein OS=Rosa chine…
2506	FvH4_4g09040	chrFvb4	+	7.00137e-09	1.0499e-05	-0.174	AT1G76120.2 | Pseudouridine synthase family protein | Chr1:28559224-28560294 REVERSE LENGTH=356 | 201606; PREDICTED: uncharacterized protein LOC101300812 [Fragaria vesca subsp. vesca]; tr|A0A2P6PZG3|A0A2P6PZG3_ROSCH Putative mitochondrial tRNA pseudouridine(27/28) synthase OS=Rosa chinensis OX=74649 GN=RchiOBHm_Chr6g0303831 PE=4 SV=1
2518	FvH4_7g12700	chrFvb7	-	0.000306432	0.0350395	0.09	AT2G45660.1 | AGAMOUS-like 20 | Chr2:18807799-18810193 REVERSE LENGTH=214 | 201606; PREDICTED: MADS-box protein SOC1-like isoform X2 [Fragaria vesca subsp. vesca] &gt;gi|764621918|ref|XP_011468732.1| PREDICTED: MADS-box protein SOC1-like isoform X2 [Fragaria vesca subsp. vesca]; sp|O64645|SOC1_ARATH MADS-box protein SOC1 OS=Arabidopsis thaliana OX=3702 GN=SOC1 PE=1 SV=1; tr|U5HVP7|U5HVP7_FRAAN Su…
2522	FvH4_1g29991	chrFvb1	-	0.000389993	0.0409771	-0.278	AT5G37530.1 | NAD(P)-binding Rossmann-fold superfamily protein | Chr5:14906505-14909020 FORWARD LENGTH=457 | 201606; PREDICTED: tRNA threonylcarbamoyladenosine dehydratase [Fragaria vesca subsp. vesca]; sp|P36101|TCD2_YEAST tRNA threonylcarbamoyladenosine dehydratase 2 OS=Saccharomyces cerevisiae (strain ATCC 204508 / S288c) OX=559292 GN=TCD2 PE=1 SV=1; tr|A0A2P6RGH4|A0A2P6RGH4_ROSCH Putative tra…
2541	FvH4_4g07030	chrFvb4	+	0.000451305	0.044987	0.109	AT3G28430.1 | CLEC16A-like protein | Chr3:10657441-10662404 REVERSE LENGTH=837 | 201606; PREDICTED: uncharacterized protein LOC101298213 [Fragaria vesca subsp. vesca]; sp|Q8W4P9|TT9_ARATH Protein TRANSPARENT TESTA 9 OS=Arabidopsis thaliana OX=3702 GN=TT9 PE=2 SV=1; tr|A0A2P6QSH1|A0A2P6QSH1_ROSCH Uncharacterized protein OS=Rosa chinensis OX=74649 GN=RchiOBHm_Chr4g0399151 PE=4 SV=1
2584	FvH4_1g29730	chrFvb1	-	0.000155129	0.0228125	0.511	AT3G03630.1 | cysteine synthase 26 | Chr3:878388-880400 REVERSE LENGTH=404 | 201606; PREDICTED: probable S-sulfocysteine synthase, chloroplastic isoform X1 [Fragaria vesca subsp. vesca]; sp|O22682|CYSK4_ARATH Probable S-sulfocysteine synthase, chloroplastic OS=Arabidopsis thaliana OX=3702 GN=At3g03630 PE=1 SV=1; tr|A0A2P6RHA7|A0A2P6RHA7_ROSCH Cysteine synthase OS=Rosa chinensis OX=74649 GN=RchiOB…
2674	FvH4_2g15020	chrFvb2	+	0.000111103	0.0183346	-0.09	AT5G25800.1 | Polynucleotidyl transferase%2C ribonuclease H-like superfamily protein | Chr5:8979761-8982724 REVERSE LENGTH=567 | 201606; PREDICTED: small RNA degrading nuclease 5 [Fragaria vesca subsp. vesca]; sp|Q8L7M4|SDN5_ARATH Small RNA degrading nuclease 5 OS=Arabidopsis thaliana OX=3702 GN=SDN5 PE=2 SV=2; tr|A0A2P6PSJ7|A0A2P6PSJ7_ROSCH Putative exoribonuclease II OS=Rosa chinensis OX=74649 …
2687	FvH4_1g28950	chrFvb1	+	8.35178e-05	0.014925	-0.122	AT5G19750.1 | Peroxisomal membrane 22 kDa (Mpv17/PMP22) family protein | Chr5:6677124-6679127 FORWARD LENGTH=288 | 201606; PREDICTED: protein sym-1 [Fragaria vesca subsp. vesca]; sp|Q5TZ51|MPV17_DANRE Protein Mpv17 OS=Danio rerio OX=7955 GN=mpv17 PE=2 SV=1; tr|A0A2P6RGZ4|A0A2P6RGZ4_ROSCH Uncharacterized protein OS=Rosa chinensis OX=74649 GN=RchiOBHm_Chr3g0494371 PE=3 SV=1
2712	FvH4_4g11340	chrFvb4	-	5.77233e-06	0.00215913	0.156	AT2G43235.1 | phosphoribosylformylglycinamidine synthase | Chr2:17968910-17970822 REVERSE LENGTH=437 | 201606; PREDICTED: uncharacterized protein LOC101297340 [Fragaria vesca subsp. vesca]; tr|A0A2P6QUP4|A0A2P6QUP4_ROSCH Uncharacterized protein OS=Rosa chinensis OX=74649 GN=RchiOBHm_Chr4g0407651 PE=4 SV=1
2716	FvH4_2g02050	chrFvb2	+	0.000287646	0.0337882	-0.115	AT4G12010.1 | Disease resistance protein (TIR-NBS-LRR class) family | Chr4:7197325-7201393 REVERSE LENGTH=1219 | 201606; PREDICTED: TMV resistance protein N-like isoform X2 [Fragaria vesca subsp. vesca]; sp|Q40392|TMVRN_NICGU TMV resistance protein N OS=Nicotiana glutinosa OX=35889 GN=N PE=1 SV=1; tr|A0A2P6PDM2|A0A2P6PDM2_ROSCH Putative toll-like receptor, P-loop containing nucleoside triphosphat…
2727	FvH4_7g03590	chrFvb7	+	0.000283802	0.0337529	-0.08	AT3G05345.1 | Chaperone DnaJ-domain superfamily protein | Chr3:1522449-1523847 REVERSE LENGTH=244 | 201606; PREDICTED: uncharacterized protein LOC101298165 isoform X1 [Fragaria vesca subsp. vesca] &gt;gi|764628472|ref|XP_011469347.1| PREDICTED: uncharacterized protein LOC101298165 isoform X1 [Fragaria vesca subsp. vesca]; sp|Q38813|DNAJ1_ARATH Chaperone protein dnaJ 1, mitochondrial OS=Arabidopsi…
2758	FvH4_3g38680	chrFvb3	+	0.000192471	0.0260327	-0.333	AT3G08510.4 | phospholipase C 2 | Chr3:2582626-2585556 REVERSE LENGTH=552 | 201606; PREDICTED: phosphoinositide phospholipase C 2 [Fragaria vesca subsp. vesca]; sp|Q39033|PLCD2_ARATH Phosphoinositide phospholipase C 2 OS=Arabidopsis thaliana OX=3702 GN=PLC2 PE=1 SV=1; tr|A0A2P6QK15|A0A2P6QK15_ROSCH Phosphoinositide phospholipase C OS=Rosa chinensis OX=74649 GN=RchiOBHm_Chr5g0069841 PE=4 SV=1
2803	FvH4_1g22710	chrFvb1	-	7.43305e-05	0.0137831	-0.677	AT5G02820.1 | Spo11/DNA topoisomerase VI%2C subunit A protein | Chr5:642658-644123 FORWARD LENGTH=427 | 201606; PREDICTED: DNA topoisomerase 6 subunit A [Fragaria vesca subsp. vesca] &gt;gi|470104332|ref|XP_004288561.1| PREDICTED: DNA topoisomerase 6 subunit A [Fragaria vesca subsp. vesca] &gt;gi|764520147|ref|XP_011468972.1| PREDICTED: DNA topoisomerase 6 subunit A [Fragaria vesca subsp. vesca] …
2827	FvH4_2g29940	chrFvb2	+	0.000155435	0.0228125	0.026	AT4G32551.1 | transcriptional corepressor LEUNIG | Chr4:15707863-15713359 FORWARD LENGTH=931 | 201606; PREDICTED: transcriptional corepressor LEUNIG isoform X1 [Fragaria vesca subsp. vesca] &gt;gi|764542486|ref|XP_011459233.1| PREDICTED: transcriptional corepressor LEUNIG isoform X1 [Fragaria vesca subsp. vesca]; sp|Q9FUY2|LEUNG_ARATH Transcriptional corepressor LEUNIG OS=Arabidopsis thaliana OX=…
2859	FvH4_7g01190	chrFvb7	+	0.000359213	0.0388378	-0.074	AT3G08010.1 | RNA binding protein | Chr3:2556046-2557426 FORWARD LENGTH=374 | 201606; PREDICTED: uncharacterized protein LOC101315382 isoform X2 [Fragaria vesca subsp. vesca]; sp|Q9SFB3|ATAB2_ARATH Protein TAB2 homolog, chloroplastic OS=Arabidopsis thaliana OX=3702 GN=ATAB2 PE=2 SV=1; tr|A0A2P6S7M7|A0A2P6S7M7_ROSCH Uncharacterized protein OS=Rosa chinensis OX=74649 GN=RchiOBHm_Chr1g0316521 PE=4 S…
2908	FvH4_2g27850	chrFvb2	+	7.01085e-05	0.0134336	-0.038	AT1G21600.2 | plastid transcriptionally active 6 | Chr1:7571514-7573782 REVERSE LENGTH=328 | 201606; PREDICTED: uncharacterized protein LOC101309799 isoform X1 [Fragaria vesca subsp. vesca]; tr|A0A2P6PXH3|A0A2P6PXH3_ROSCH Uncharacterized protein OS=Rosa chinensis OX=74649 GN=RchiOBHm_Chr6g0296711 PE=4 SV=1
2944	FvH4_1g27220	chrFvb1	-	0.000184404	0.0255425	-0.418	AT5G40520.2 | DNA double-strand break repair protein | Chr5:16231515-16234276 REVERSE LENGTH=693 | 201606; PREDICTED: uncharacterized protein LOC101297681 isoform X2 [Fragaria vesca subsp. vesca]; tr|A0A2P6RFL8|A0A2P6RFL8_ROSCH Uncharacterized protein OS=Rosa chinensis OX=74649 GN=RchiOBHm_Chr3g0487611 PE=4 SV=1
3007	FvH4_6g37261	chrFvb6	-	3.37953e-08	4.31703e-05	-0.366	AT4G12790.6 | P-loop containing nucleoside triphosphate hydrolases superfamily protein | Chr4:7517280-7518892 REVERSE LENGTH=271 | 201606; PREDICTED: GPN-loop GTPase 3-like [Fragaria vesca subsp. vesca] &gt;gi|764610911|ref|XP_011467550.1| PREDICTED: GPN-loop GTPase 3-like [Fragaria vesca subsp. vesca] &gt;gi|764610916|ref|XP_011467551.1| PREDICTED: GPN-loop GTPase 3-like [Fragaria vesca subsp. v…
3059	FvH4_3g30770	chrFvb3	-	2.95637e-06	0.00130725	-0.369	AT2G28130.1 | actin protein 2/3 complex subunit-like protein | Chr2:11988823-11991397 FORWARD LENGTH=458 | 201606; PREDICTED: uncharacterized protein LOC101295940 isoform X2 [Fragaria vesca subsp. vesca]; tr|A0A2P6QGS8|A0A2P6QGS8_ROSCH Uncharacterized protein OS=Rosa chinensis OX=74649 GN=RchiOBHm_Chr5g0056961 PE=4 SV=1
3091	FvH4_2g23820	chrFvb2	+	1.29777e-05	0.00399644	0.257	AT5G64980.2 | transcription factor | Chr5:25960947-25963000 REVERSE LENGTH=344 | 201606; PREDICTED: transcription factor bHLH69 [Fragaria vesca subsp. vesca]; sp|Q8S3D5|BH069_ARATH Transcription factor bHLH69 OS=Arabidopsis thaliana OX=3702 GN=BHLH69 PE=2 SV=2; tr|A0A2P6PW64|A0A2P6PW64_ROSCH Putative transcription factor bHLH family OS=Rosa chinensis OX=74649 GN=RchiOBHm_Chr6g0291401 PE=4 SV=1
3099	FvH4_2g00800	chrFvb2	+	0.000216654	0.0283046	0.146	AT4G19710.2 | aspartate kinase-homoserine dehydrogenase ii | Chr4:10725229-10729536 FORWARD LENGTH=916 | 201606; PREDICTED: bifunctional aspartokinase/homoserine dehydrogenase 2, chloroplastic-like isoform X1 [Fragaria vesca subsp. vesca]; sp|O81852|AKH2_ARATH Bifunctional aspartokinase/homoserine dehydrogenase 2, chloroplastic OS=Arabidopsis thaliana OX=3702 GN=AKHSDH2 PE=1 SV=1; tr|A0A2P6PKR3|A…
3159	FvH4_2g03760	chrFvb2	-	3.18319e-06	0.00137235	0.533	AT1G10200.1 | GATA type zinc finger transcription factor family protein | Chr1:3346677-3347763 REVERSE LENGTH=190 | 201606; PREDICTED: LIM domain-containing protein WLIM1-like isoform X1 [Fragaria vesca subsp. vesca] &gt;gi|764524953|ref|XP_011457844.1| PREDICTED: LIM domain-containing protein WLIM1-like isoform X1 [Fragaria vesca subsp. vesca] &gt;gi|764524958|ref|XP_011457845.1| PREDICTED: LIM …
3221	FvH4_6g41670	chrFvb6	-	0.00025805	0.0317862	0.146	AT1G04950.3 | TATA BOX ASSOCIATED FACTOR II 59 | Chr1:1403606-1407184 REVERSE LENGTH=549 | 201606; PREDICTED: transcription initiation factor TFIID subunit 6 isoform X1 [Fragaria vesca subsp. vesca] &gt;gi|764613143|ref|XP_011467757.1| PREDICTED: transcription initiation factor TFIID subunit 6 isoform X1 [Fragaria vesca subsp. vesca]; sp|Q9MAU3|TAF6_ARATH Transcription initiation factor TFIID sub…
3234	FvH4_1g02470	chrFvb1	-	7.17075e-05	0.0135147	0.259	AT2G11520.1 | calmodulin-binding receptor-like cytoplasmic kinase 3 | Chr2:4619145-4621448 FORWARD LENGTH=510 | 201606; PREDICTED: calmodulin-binding receptor-like cytoplasmic kinase 3 [Fragaria vesca subsp. vesca] &gt;gi|764507264|ref|XP_011457771.1| PREDICTED: calmodulin-binding receptor-like cytoplasmic kinase 3 [Fragaria vesca subsp. vesca]; sp|Q9ASQ5|CRCK3_ARATH Calmodulin-binding receptor-l…
3258	FvH4_4g23890	chrFvb4	+	2.93356e-05	0.00780152	0.091	AT3G01910.1 | sulfite oxidase | Chr3:314919-317274 REVERSE LENGTH=393 | 201606; PREDICTED: sulfite oxidase-like isoform X2 [Fragaria vesca subsp. vesca]; sp|Q9S850|SUOX_ARATH Sulfite oxidase OS=Arabidopsis thaliana OX=3702 GN=SOX PE=1 SV=1; tr|A0A314Z921|A0A314Z921_PRUYE Sulfite oxidase-like isoform X1 OS=Prunus yedoensis var. nudiflora OX=2094558 GN=Pyn_37606 PE=4 SV=1
3266	FvH4_3g28350	chrFvb3	+	5.6023e-06	0.00214693	-0.088	AT1G50450.1 | Saccharopine dehydrogenase | Chr1:18687902-18690348 REVERSE LENGTH=428 | 201606; PREDICTED: uncharacterized protein LOC101315024 isoform X1 [Fragaria vesca subsp. vesca]; tr|A0A2P6QFV8|A0A2P6QFV8_ROSCH Putative NAD(P)-binding domain-containing protein OS=Rosa chinensis OX=74649 GN=RchiOBHm_Chr5g0053381 PE=4 SV=1
3281	FvH4_2g29080	chrFvb2	+	9.02533e-06	0.00302217	0.088	AT4G32320.1 | ascorbate peroxidase 6 | Chr4:15602777-15605234 FORWARD LENGTH=329 | 201606; PREDICTED: putative L-ascorbate peroxidase 6 [Fragaria vesca subsp. vesca]; sp|Q8GY91|APX6_ARATH Putative L-ascorbate peroxidase 6 OS=Arabidopsis thaliana OX=3702 GN=APX6 PE=2 SV=1; tr|A0A2P6PXU2|A0A2P6PXU2_ROSCH Putative L-ascorbate peroxidase OS=Rosa chinensis OX=74649 GN=RchiOBHm_Chr6g0297961 PE=3 SV=1
3335	FvH4_6g41090	chrFvb6	+	9.34973e-06	0.00306322	0.366	hypothetical protein RchiOBHm_Chr2g0156651 [Rosa chinensis]; tr|A0A2P6S1J5|A0A2P6S1J5_ROSCH Uncharacterized protein OS=Rosa chinensis OX=74649 GN=RchiOBHm_Chr2g0156651 PE=4 SV=1
3395	FvH4_3g19980	chrFvb3	+	3.66929e-07	0.000287622	-0.682	AT4G33495.1 | Ubiquitin carboxyl-terminal hydrolase family protein | Chr4:16111349-16112578 REVERSE LENGTH=409 | 201606; PREDICTED: protein ROOT PRIMORDIUM DEFECTIVE 1 [Fragaria vesca subsp. vesca] &gt;gi|764565432|ref|XP_011461811.1| PREDICTED: protein ROOT PRIMORDIUM DEFECTIVE 1 [Fragaria vesca subsp. vesca] &gt;gi|764565436|ref|XP_011461812.1| PREDICTED: protein ROOT PRIMORDIUM DEFECTIVE 1 [Fr…
3542	FvH4_3g11960	chrFvb3	+	2.73022e-05	0.00747343	-0.059	AT3G06880.3 | Transducin/WD40 repeat-like superfamily protein | Chr3:2170807-2175686 REVERSE LENGTH=1232 | 201606; PREDICTED: putative E3 ubiquitin-protein ligase LIN-2 [Fragaria vesca subsp. vesca]; sp|D1FP53|LIN_MEDTR Putative E3 ubiquitin-protein ligase LIN OS=Medicago truncatula OX=3880 GN=LIN PE=2 SV=1; tr|A0A2P6Q721|A0A2P6Q721_ROSCH Uncharacterized protein OS=Rosa chinensis OX=74649 GN=Rchi…
3543	FvH4_3g11960	chrFvb3	+	4.57517e-05	0.0102971	-0.052	AT3G06880.3 | Transducin/WD40 repeat-like superfamily protein | Chr3:2170807-2175686 REVERSE LENGTH=1232 | 201606; PREDICTED: putative E3 ubiquitin-protein ligase LIN-2 [Fragaria vesca subsp. vesca]; sp|D1FP53|LIN_MEDTR Putative E3 ubiquitin-protein ligase LIN OS=Medicago truncatula OX=3880 GN=LIN PE=2 SV=1; tr|A0A2P6Q721|A0A2P6Q721_ROSCH Uncharacterized protein OS=Rosa chinensis OX=74649 GN=Rchi…
3640	FvH4_3g41690	chrFvb3	-	0.000252403	0.0316723	0.061	AT1G55690.5 | Sec14p-like phosphatidylinositol transfer family protein | Chr1:20808622-20811831 REVERSE LENGTH=625 | 201606; PREDICTED: phosphatidylinositol/phosphatidylcholine transfer protein SFH13-like [Fragaria vesca subsp. vesca] &gt;gi|764563095|ref|XP_011461554.1| PREDICTED: phosphatidylinositol/phosphatidylcholine transfer protein SFH13-like [Fragaria vesca subsp. vesca]; sp|Q501H5|SFH13_…
3759	FvH4_2g11350	chrFvb2	+	0.000304612	0.0350202	-0.152	AT2G29110.2 | glutamate receptor 2.8 | Chr2:12506880-12510555 REVERSE LENGTH=948 | 201606; PREDICTED: glutamate receptor 2.8-like isoform X2 [Fragaria vesca subsp. vesca]; sp|Q9C5V5|GLR28_ARATH Glutamate receptor 2.8 OS=Arabidopsis thaliana OX=3702 GN=GLR2.8 PE=2 SV=2; tr|A0A2P6PQN6|A0A2P6PQN6_ROSCH Glutamate receptor OS=Rosa chinensis OX=74649 GN=RchiOBHm_Chr6g0269951 PE=3 SV=1
3765	FvH4_5g28960	chrFvb5	-	5.98057e-06	0.00219436	0.195	AT1G19100.1 | Histidine kinase-%2C DNA gyrase B-%2C and HSP90-like ATPase family protein | Chr1:6595560-6601159 FORWARD LENGTH=663 | 201606; PREDICTED: MORC family CW-type zinc finger protein 3 isoform X2 [Fragaria vesca subsp. vesca]; sp|Q56Y74|MORC6_ARATH Protein MICRORCHIDIA 6 OS=Arabidopsis thaliana OX=3702 GN=MORC6 PE=1 SV=1; tr|A0A2P6QD27|A0A2P6QD27_ROSCH Putative histidine kinase-like ATPa…
3809	FvH4_7g24471	chrFvb7	+	9.6865e-07	0.000596585	0.121	AT3G08510.2 | phospholipase C 2 | Chr3:2582626-2585556 REVERSE LENGTH=581 | 201606; PREDICTED: phosphoinositide phospholipase C 2-like isoform X1 [Fragaria vesca subsp. vesca]; sp|Q39033|PLCD2_ARATH Phosphoinositide phospholipase C 2 OS=Arabidopsis thaliana OX=3702 GN=PLC2 PE=1 SV=1; tr|M5X6R8|M5X6R8_PRUPE Phosphoinositide phospholipase C OS=Prunus persica OX=3760 GN=PRUPE_2G250100 PE=4 SV=1
3816	FvH4_2g06830	chrFvb2	-	6.02095e-07	0.000407181	-0.296	AT2G15790.1 | peptidyl-prolyl cis-trans isomerase / cyclophilin-40 (CYP40) / rotamase | Chr2:6878144-6880743 REVERSE LENGTH=361 | 201606; PREDICTED: peptidyl-prolyl cis-trans isomerase CYP40 [Fragaria vesca subsp. vesca] &gt;gi|764530899|ref|XP_011458324.1| PREDICTED: peptidyl-prolyl cis-trans isomerase CYP40 [Fragaria vesca subsp. vesca]; sp|Q9C566|CYP40_ARATH Peptidyl-prolyl cis-trans isomerase…
3883	FvH4_3g06340	chrFvb3	-	5.81922e-06	0.00215913	0.073	AT1G29390.1 | cold regulated 314 thylakoid membrane 2 | Chr1:10286409-10287878 REVERSE LENGTH=226 | 201606; PREDICTED: cold-regulated 413 inner membrane protein 2, chloroplastic-like isoform X2 [Fragaria vesca subsp. vesca]; sp|F4I1G5|CRIM2_ARATH Cold-regulated 413 inner membrane protein 2, chloroplastic OS=Arabidopsis thaliana OX=3702 GN=COR413IM2 PE=1 SV=1; tr|A0A2P6Q596|A0A2P6Q596_ROSCH Putati…
4004	FvH4_4g05030	chrFvb4	-	7.07277e-05	0.013469	-0.215	AT1G48520.1 | GLU-ADT subunit B | Chr1:17940185-17942540 FORWARD LENGTH=550 | 201606; PREDICTED: glutamyl-tRNA(Gln) amidotransferase subunit B, chloroplastic/mitochondrial [Fragaria vesca subsp. vesca]; sp|B9SQR9|GATB_RICCO Glutamyl-tRNA(Gln) amidotransferase subunit B, chloroplastic/mitochondrial OS=Ricinus communis OX=3988 GN=GATB PE=3 SV=1; tr|A0A2P6P8F6|A0A2P6P8F6_ROSCH Glutamyl-tRNA(Gln) ami…
4005	FvH4_4g05030	chrFvb4	-	2.50828e-05	0.00702922	-0.183	AT1G48520.1 | GLU-ADT subunit B | Chr1:17940185-17942540 FORWARD LENGTH=550 | 201606; PREDICTED: glutamyl-tRNA(Gln) amidotransferase subunit B, chloroplastic/mitochondrial [Fragaria vesca subsp. vesca]; sp|B9SQR9|GATB_RICCO Glutamyl-tRNA(Gln) amidotransferase subunit B, chloroplastic/mitochondrial OS=Ricinus communis OX=3988 GN=GATB PE=3 SV=1; tr|A0A2P6P8F6|A0A2P6P8F6_ROSCH Glutamyl-tRNA(Gln) ami…
4006	FvH4_4g05030	chrFvb4	-	4.36015e-05	0.0100821	-0.207	AT1G48520.1 | GLU-ADT subunit B | Chr1:17940185-17942540 FORWARD LENGTH=550 | 201606; PREDICTED: glutamyl-tRNA(Gln) amidotransferase subunit B, chloroplastic/mitochondrial [Fragaria vesca subsp. vesca]; sp|B9SQR9|GATB_RICCO Glutamyl-tRNA(Gln) amidotransferase subunit B, chloroplastic/mitochondrial OS=Ricinus communis OX=3988 GN=GATB PE=3 SV=1; tr|A0A2P6P8F6|A0A2P6P8F6_ROSCH Glutamyl-tRNA(Gln) ami…
4023	FvH4_5g24510	chrFvb5	-	0.000325692	0.0364117	0.169	AT4G19420.2 | Pectinacetylesterase family protein | Chr4:10587504-10589807 REVERSE LENGTH=397 | 201606; PREDICTED: pectin acetylesterase 8-like [Fragaria vesca subsp. vesca] &gt;gi|764591693|ref|XP_011465290.1| PREDICTED: pectin acetylesterase 8-like [Fragaria vesca subsp. vesca] &gt;gi|764591697|ref|XP_011465291.1| PREDICTED: pectin acetylesterase 8-like [Fragaria vesca subsp. vesca]; sp|Q6DBP4|…
4059	FvH4_5g12801	chrFvb5	-	0.000235695	0.0304461	0.258	AT1G18560.1 | BED zinc finger and hAT dimerization domain-containing protein | Chr1:6385614-6388005 FORWARD LENGTH=690 | 201606; PREDICTED: zinc finger BED domain-containing protein DAYSLEEPER isoform X2 [Fragaria vesca subsp. vesca]; sp|Q9M2N5|DSLE_ARATH Zinc finger BED domain-containing protein DAYSLEEPER OS=Arabidopsis thaliana OX=3702 GN=HAT PE=1 SV=1; tr|A0A2P6P3G7|A0A2P6P3G7_ROSCH Putative …
4153	FvH4_4g12750	chrFvb4	-	0.000230663	0.0299082	0.14	AT2G32000.2 | DNA topoisomerase%2C type IA%2C core | Chr2:13615999-13621397 REVERSE LENGTH=838 | 201606; PREDICTED: DNA topoisomerase 3-beta isoform X2 [Fragaria vesca subsp. vesca]; sp|F4ISQ7|TOP3B_ARATH DNA topoisomerase 3-beta OS=Arabidopsis thaliana OX=3702 GN=At2g32000 PE=2 SV=1; tr|A0A2P6QVW3|A0A2P6QVW3_ROSCH DNA topoisomerase OS=Rosa chinensis OX=74649 GN=RchiOBHm_Chr4g0412031 PE=3 SV=1
4184	FvH4_4g01120	chrFvb4	+	1.19711e-09	2.06442e-06	-0.283	AT4G14720.1 | TIFY domain/Divergent CCT motif family protein | Chr4:8432452-8434934 REVERSE LENGTH=315 | 201606; PREDICTED: protein TIFY 4B-like isoform X1 [Fragaria vesca subsp. vesca]; sp|Q8GY55|TIF4B_ARATH Protein TIFY 4B OS=Arabidopsis thaliana OX=3702 GN=TIFY4B PE=1 SV=1; tr|A0A2P6QPM9|A0A2P6QPM9_ROSCH Putative transcription factor TIFY family OS=Rosa chinensis OX=74649 GN=RchiOBHm_Chr4g0387…
4256	FvH4_4g18640	chrFvb4	-	2.15295e-05	0.00623993	0.175	AT3G16730.1 | condensin-2 complex subunit H2-like protein | Chr3:5695633-5698863 REVERSE LENGTH=683 | 201606; PREDICTED: condensin-2 complex subunit H2 [Fragaria vesca subsp. vesca]; sp|Q9LUR0|CNDH2_ARATH Condensin-2 complex subunit H2 OS=Arabidopsis thaliana OX=3702 GN=CAPH2 PE=2 SV=1; tr|A0A2P6QYK1|A0A2P6QYK1_ROSCH Putative condensin II complex subunit H2, condensin-2 complex subunit H2 OS=Rosa…
4268	FvH4_3g01880	chrFvb3	-	5.04823e-05	0.0107884	0.154	AT1G11820.2 | O-Glycosyl hydrolases family 17 protein | Chr1:3991144-3993327 REVERSE LENGTH=511 | 201606; PREDICTED: glucan endo-1,3-beta-glucosidase 1 isoform X2 [Fragaria vesca subsp. vesca]; sp|O65399|E131_ARATH Glucan endo-1,3-beta-glucosidase 1 OS=Arabidopsis thaliana OX=3702 GN=At1g11820 PE=2 SV=3; tr|A0A2P6Q2P2|A0A2P6Q2P2_ROSCH Putative glucan endo-1,3-beta-D-glucosidase OS=Rosa chinensis …
4272	FvH4_2g22730	chrFvb2	-	5.82196e-06	0.00215913	0.104	AT2G38840.1 | Guanylate-binding family protein | Chr2:16227329-16232115 FORWARD LENGTH=602 | 201606; PREDICTED: interferon-induced guanylate-binding protein 1 [Fragaria vesca subsp. vesca]; sp|Q96PP9|GBP4_HUMAN Guanylate-binding protein 4 OS=Homo sapiens OX=9606 GN=GBP4 PE=2 SV=2; tr|A0A2P6PVR1|A0A2P6PVR1_ROSCH Putative guanylate-binding protein OS=Rosa chinensis OX=74649 GN=RchiOBHm_Chr6g0289661…
4314	FvH4_5g08630	chrFvb5	-	0.000168109	0.0238402	-0.282	AT3G02230.1 | reversibly glycosylated polypeptide 1 | Chr3:415463-417304 FORWARD LENGTH=357 | 201606; PREDICTED: UDP-arabinopyranose mutase 1-like [Fragaria vesca subsp. vesca]; sp|Q8H8T0|RGP1_ORYSJ UDP-arabinopyranose mutase 1 OS=Oryza sativa subsp. japonica OX=39947 GN=UAM1 PE=1 SV=1; tr|A0A2P6P4U0|A0A2P6P4U0_ROSCH Putative UDP-arabinopyranose mutase OS=Rosa chinensis OX=74649 GN=RchiOBHm_Chr7g…
4337	FvH4_5g07100	chrFvb5	+	1.33305e-10	3.06513e-07	-0.181	AT3G48440.1 | Zinc finger C-x8-C-x5-C-x3-H type family protein | Chr3:17941402-17943576 FORWARD LENGTH=448 | 201606; PREDICTED: zinc finger CCCH domain-containing protein 67 isoform X1 [Fragaria vesca subsp. vesca]; sp|Q9STM4|C3H43_ARATH Zinc finger CCCH domain-containing protein 43 OS=Arabidopsis thaliana OX=3702 GN=At3g48440 PE=2 SV=1; tr|A0A2P6Q6Z7|A0A2P6Q6Z7_ROSCH Putative transcription facto…
4338	FvH4_5g07100	chrFvb5	+	2.85216e-13	2.45928e-09	-0.217	AT3G48440.1 | Zinc finger C-x8-C-x5-C-x3-H type family protein | Chr3:17941402-17943576 FORWARD LENGTH=448 | 201606; PREDICTED: zinc finger CCCH domain-containing protein 67 isoform X1 [Fragaria vesca subsp. vesca]; sp|Q9STM4|C3H43_ARATH Zinc finger CCCH domain-containing protein 43 OS=Arabidopsis thaliana OX=3702 GN=At3g48440 PE=2 SV=1; tr|A0A2P6Q6Z7|A0A2P6Q6Z7_ROSCH Putative transcription facto…
4446	FvH4_4g33240	chrFvb4	+	0.000164974	0.0236217	-0.322	AT1G67960.1 | POLLEN DEFECTIVE IN GUIDANCE-like protein | Chr1:25480808-25484176 REVERSE LENGTH=624 | 201606; PREDICTED: protein POLLEN DEFECTIVE IN GUIDANCE 1 [Fragaria vesca subsp. vesca]; sp|F4HVJ3|POD1_ARATH Protein POLLEN DEFECTIVE IN GUIDANCE 1 OS=Arabidopsis thaliana OX=3702 GN=POD1 PE=1 SV=1; tr|A0A2P6R3I6|A0A2P6R3I6_ROSCH Putative Tapt1 family protein OS=Rosa chinensis OX=74649 GN=RchiOB…
4453	FvH4_4g33850	chrFvb4	+	0.000256207	0.0316723	0.181	AT3G17860.4 | jasmonate-zim-domain protein 3 | Chr3:6121143-6122691 FORWARD LENGTH=319 | 201606; PREDICTED: protein TIFY 6B isoform X3 [Fragaria vesca subsp. vesca]; sp|Q9LVI4|TIF6B_ARATH Protein TIFY 6B OS=Arabidopsis thaliana OX=3702 GN=TIFY6B PE=1 SV=1; tr|A0A2P6R3S6|A0A2P6R3S6_ROSCH Putative transcription factor TIFY family OS=Rosa chinensis OX=74649 GN=RchiOBHm_Chr4g0443341 PE=4 SV=1
4508	FvH4_5g00940	chrFvb5	-	7.69965e-08	7.58745e-05	0.251	AT4G22830.1 | YCF49-like protein | Chr4:11990296-11991325 REVERSE LENGTH=193 | 201606; PREDICTED: uncharacterized protein LOC101306233 isoform X1 [Fragaria vesca subsp. vesca]; sp|Q55720|YC49L_SYNY3 Ycf49-like protein OS=Synechocystis sp. (strain PCC 6803 / Kazusa) OX=1111708 GN=sll0608 PE=3 SV=1; tr|A0A2P6P7S0|A0A2P6P7S0_ROSCH Uncharacterized protein OS=Rosa chinensis OX=74649 GN=RchiOBHm_Chr7g0…
4536	FvH4_5g02230	chrFvb5	-	0.000268696	0.0325169	-0.522	AT3G52680.1 | F-box/RNI-like/FBD-like domains-containing protein | Chr3:19527075-19528838 FORWARD LENGTH=456 | 201606; PREDICTED: probable FBD-associated F-box protein At1g32375 isoform X3 [Fragaria vesca subsp. vesca]; sp|Q9LXJ6|FDL21_ARATH F-box/FBD/LRR-repeat protein At3g52680 OS=Arabidopsis thaliana OX=3702 GN=At3g52680 PE=2 SV=2; tr|A0A2P6P6Y1|A0A2P6P6Y1_ROSCH Putative FBD domain, leucine-ri…
4614	FvH4_5g08340	chrFvb5	-	0.000165057	0.0236217	-0.303	AT3G48540.1 | Cytidine/deoxycytidylate deaminase family protein | Chr3:17989798-17992015 REVERSE LENGTH=232 | 201606; PREDICTED: deoxycytidylate deaminase [Fragaria vesca subsp. vesca]; sp|Q9VWA2|DCTD_DROME Probable deoxycytidylate deaminase OS=Drosophila melanogaster OX=7227 GN=CG6951 PE=2 SV=1; tr|A0A2P6P4X2|A0A2P6P4X2_ROSCH Putative dCMP deaminase OS=Rosa chinensis OX=74649 GN=RchiOBHm_Chr7g01…
4617	FvH4_5g08490	chrFvb5	-	0.000330785	0.0368024	0.17	AT5G50640.1 | CBS/octicosapeptide/phox/Bemp1 domain protein | Chr5:20605218-20608264 REVERSE LENGTH=548 | 201606; PREDICTED: CBS domain-containing protein CBSCBSPB1-like isoform X2 [Fragaria vesca subsp. vesca]; sp|P0DH79|Y5064_ARATH CBS domain-containing protein CBSCBSPB5 OS=Arabidopsis thaliana OX=3702 GN=CBSCBSPB5 PE=1 SV=1; tr|A0A2P6P4Y0|A0A2P6P4Y0_ROSCH Putative PB1 domain, CBS domain-contai…
4645	FvH4_5g11960	chrFvb5	+	4.69353e-07	0.000330367	-0.209	AT1G48840.1 | heat-inducible transcription repressor (DUF639) | Chr1:18061931-18064811 FORWARD LENGTH=691 | 201606; PREDICTED: uncharacterized protein LOC101294763 [Fragaria vesca subsp. vesca]; tr|A0A2P6P3Q9|A0A2P6P3Q9_ROSCH Uncharacterized protein OS=Rosa chinensis OX=74649 GN=RchiOBHm_Chr7g0185541 PE=4 SV=1
4679	FvH4_5g12700	chrFvb5	-	0.000339904	0.037369	0.138	AT3G18524.1 | MUTS homolog 2 | Chr3:6368151-6372409 REVERSE LENGTH=937 | 201606; PREDICTED: DNA mismatch repair protein MSH2 [Fragaria vesca subsp. vesca]; sp|O24617|MSH2_ARATH DNA mismatch repair protein MSH2 OS=Arabidopsis thaliana OX=3702 GN=MSH2 PE=1 SV=1; tr|A0A2P6P3I3|A0A2P6P3I3_ROSCH Putative P-loop containing nucleoside triphosphate hydrolase OS=Rosa chinensis OX=74649 GN=RchiOBHm_Chr7g01…
5102	FvH4_7g26320	chrFvb7	-	0.000397013	0.0414938	-0.162	AT4G19985.6 | Acyl-CoA N-acyltransferases (NAT) superfamily protein | Chr4:10830542-10831711 REVERSE LENGTH=237 | 201606; PREDICTED: uncharacterized protein LOC101311324 isoform X1 [Fragaria vesca subsp. vesca]; sp|Q1XDU5|YCF52_PYRYE Uncharacterized N-acetyltransferase ycf52 OS=Pyropia yezoensis OX=2788 GN=ycf52 PE=3 SV=1; tr|A0A2P6SLV4|A0A2P6SLV4_ROSCH Putative transcription regulator GNAT famil…
5361	FvH4_7g20610	chrFvb7	-	0.000484431	0.0472804	0.036	AT3G55040.1 | glutathione transferase lambda 2 | Chr3:20398718-20400305 REVERSE LENGTH=292 | 201606; PREDICTED: protein IN2-1 homolog B-like [Fragaria vesca subsp. vesca]; sp|Q9M2W2|GSTL2_ARATH Glutathione S-transferase L2, chloroplastic OS=Arabidopsis thaliana OX=3702 GN=GSTL2 PE=2 SV=1; tr|A0A2P6SJU8|A0A2P6SJU8_ROSCH Putative S-crystallin OS=Rosa chinensis OX=74649 GN=RchiOBHm_Chr1g0364651 PE=3…
5370	FvH4_7g20390	chrFvb7	-	0.00034581	0.0378635	-0.185
5371	FvH4_7g20390	chrFvb7	-	4.80088e-08	5.51942e-05	-0.585
5372	FvH4_7g20390	chrFvb7	-	1.98208e-06	0.000926719	-0.517
5436	FvH4_7g18370	chrFvb7	-	0.000303414	0.0349991	0.13	AT5G04360.2 | limit dextrinase | Chr5:1221566-1228399 FORWARD LENGTH=965 | 201606; PREDICTED: pullulanase 1, chloroplastic isoform X1 [Fragaria vesca subsp. vesca]; sp|Q8GTR4|PULA1_ARATH Pullulanase 1, chloroplastic OS=Arabidopsis thaliana OX=3702 GN=PU1 PE=1 SV=2; tr|A0A2P6SJ41|A0A2P6SJ41_ROSCH Putative glycosidase OS=Rosa chinensis OX=74649 GN=RchiOBHm_Chr1g0362181 PE=4 SV=1
5616	FvH4_7g15260	chrFvb7	-	1.38724e-05	0.00423414	0.115	PREDICTED: uncharacterized protein LOC105352240 isoform X1 [Fragaria vesca subsp. vesca] &gt;gi|764606046|ref|XP_011467036.1| PREDICTED: uncharacterized protein LOC105352240 isoform X1 [Fragaria vesca subsp. vesca] &gt;gi|764606051|ref|XP_011467037.1| PREDICTED: uncharacterized protein LOC105352240 isoform X1 [Fragaria vesca subsp. vesca] &gt;gi|764606055|ref|XP_011467038.1| PREDICTED: uncharacte…
5701	FvH4_7g13280	chrFvb7	+	4.62364e-07	0.000330367	-0.197	AT5G53130.1 | cyclic nucleotide gated channel 1 | Chr5:21537830-21540490 REVERSE LENGTH=716 | 201606; PREDICTED: cyclic nucleotide-gated ion channel 1-like [Fragaria vesca subsp. vesca] &gt;gi|764625757|ref|XP_011469068.1| PREDICTED: cyclic nucleotide-gated ion channel 1-like [Fragaria vesca subsp. vesca]; sp|O65717|CNGC1_ARATH Cyclic nucleotide-gated ion channel 1 OS=Arabidopsis thaliana OX=3702…
5707	FvH4_7g13280	chrFvb7	+	1.01069e-09	1.93659e-06	-0.084	AT5G53130.1 | cyclic nucleotide gated channel 1 | Chr5:21537830-21540490 REVERSE LENGTH=716 | 201606; PREDICTED: cyclic nucleotide-gated ion channel 1-like [Fragaria vesca subsp. vesca] &gt;gi|764625757|ref|XP_011469068.1| PREDICTED: cyclic nucleotide-gated ion channel 1-like [Fragaria vesca subsp. vesca]; sp|O65717|CNGC1_ARATH Cyclic nucleotide-gated ion channel 1 OS=Arabidopsis thaliana OX=3702…
5708	FvH4_7g13280	chrFvb7	+	5.25447e-08	5.84602e-05	-0.277	AT5G53130.1 | cyclic nucleotide gated channel 1 | Chr5:21537830-21540490 REVERSE LENGTH=716 | 201606; PREDICTED: cyclic nucleotide-gated ion channel 1-like [Fragaria vesca subsp. vesca] &gt;gi|764625757|ref|XP_011469068.1| PREDICTED: cyclic nucleotide-gated ion channel 1-like [Fragaria vesca subsp. vesca]; sp|O65717|CNGC1_ARATH Cyclic nucleotide-gated ion channel 1 OS=Arabidopsis thaliana OX=3702…
5732	FvH4_7g12930	chrFvb7	+	0.000125459	0.0198969	0.467	AT1G01920.2 | SET domain-containing protein | Chr1:316204-319507 FORWARD LENGTH=547 | 201606; PREDICTED: uncharacterized protein LOC101298742 isoform X1 [Fragaria vesca subsp. vesca]; sp|Q9XI84|RBCMT_ARATH [Fructose-bisphosphate aldolase]-lysine N-methyltransferase, chloroplastic OS=Arabidopsis thaliana OX=3702 GN=LSMT-L PE=1 SV=1; tr|A0A2P6SGH3|A0A2P6SGH3_ROSCH Putative methyltransferase chromat…
5875	FvH4_7g09090	chrFvb7	-	0.000531082	0.0499101	-0.025	AT2G44680.1 | casein kinase II beta subunit 4 | Chr2:18426898-18428166 REVERSE LENGTH=283 | 201606; PREDICTED: putative casein kinase II subunit beta-4 [Fragaria vesca subsp. vesca]; sp|O80507|CSK2E_ARATH Putative casein kinase II subunit beta-4 OS=Arabidopsis thaliana OX=3702 GN=CKB4 PE=1 SV=1; tr|A0A2P6SEN9|A0A2P6SEN9_ROSCH Casein kinase II subunit beta OS=Rosa chinensis OX=74649 GN=RchiOBHm_Ch…
5887	FvH4_7g08900	chrFvb7	+	0.00015459	0.0228125	0.173	AT2G44660.1 | ALG6%2C ALG8 glycosyltransferase family | Chr2:18420832-18422827 REVERSE LENGTH=506 | 201606; PREDICTED: probable dolichyl pyrophosphate Glc1Man9GlcNAc2 alpha-1,3-glucosyltransferase [Fragaria vesca subsp. vesca]; sp|O80505|ALG8_ARATH Probable dolichyl pyrophosphate Glc1Man9GlcNAc2 alpha-1,3-glucosyltransferase OS=Arabidopsis thaliana OX=3702 GN=At2g44660 PE=2 SV=3; tr|A0A2P6SEH3|A0…
5916	FvH4_7g08480	chrFvb7	-	9.83766e-05	0.0167686	0.231	AT1G08840.4 | DNA replication helicase | Chr1:2829579-2838369 REVERSE LENGTH=1328 | 201606; PREDICTED: DNA replication ATP-dependent helicase/nuclease DNA2 isoform X1 [Fragaria vesca subsp. vesca]; sp|Q8QHA5|DNA2_XENLA DNA replication ATP-dependent helicase/nuclease DNA2 OS=Xenopus laevis OX=8355 GN=dna2 PE=1 SV=1; tr|A0A2P6SE72|A0A2P6SE72_ROSCH Putative DNA helicase OS=Rosa chinensis OX=74649 GN…
5958	FvH4_7g07931	chrFvb7	+	0.000361975	0.0388926	-0.082
6200	FvH4_7g04760	chrFvb7	-	1.67051e-06	0.000823083	-0.08	AT3G11910.3 | ubiquitin-specific protease 13 | Chr3:3761758-3770290 REVERSE LENGTH=1115 | 201606; PREDICTED: uncharacterized protein LOC101296030 isoform X2 [Fragaria vesca subsp. vesca]; sp|Q84WU2|UBP13_ARATH Ubiquitin carboxyl-terminal hydrolase 13 OS=Arabidopsis thaliana OX=3702 GN=UBP13 PE=1 SV=1; tr|A0A2P6SB67|A0A2P6SB67_ROSCH Putative ubiquitinyl hydrolase 1 OS=Rosa chinensis OX=74649 GN=Rc…
6201	FvH4_7g04760	chrFvb7	-	2.01123e-06	0.000926719	-0.08	AT3G11910.3 | ubiquitin-specific protease 13 | Chr3:3761758-3770290 REVERSE LENGTH=1115 | 201606; PREDICTED: uncharacterized protein LOC101296030 isoform X2 [Fragaria vesca subsp. vesca]; sp|Q84WU2|UBP13_ARATH Ubiquitin carboxyl-terminal hydrolase 13 OS=Arabidopsis thaliana OX=3702 GN=UBP13 PE=1 SV=1; tr|A0A2P6SB67|A0A2P6SB67_ROSCH Putative ubiquitinyl hydrolase 1 OS=Rosa chinensis OX=74649 GN=Rc…
6202	FvH4_7g04760	chrFvb7	-	1.66963e-06	0.000823083	-0.08	AT3G11910.3 | ubiquitin-specific protease 13 | Chr3:3761758-3770290 REVERSE LENGTH=1115 | 201606; PREDICTED: uncharacterized protein LOC101296030 isoform X2 [Fragaria vesca subsp. vesca]; sp|Q84WU2|UBP13_ARATH Ubiquitin carboxyl-terminal hydrolase 13 OS=Arabidopsis thaliana OX=3702 GN=UBP13 PE=1 SV=1; tr|A0A2P6SB67|A0A2P6SB67_ROSCH Putative ubiquitinyl hydrolase 1 OS=Rosa chinensis OX=74649 GN=Rc…
6203	FvH4_7g04760	chrFvb7	-	2.68138e-06	0.00120105	-0.079	AT3G11910.3 | ubiquitin-specific protease 13 | Chr3:3761758-3770290 REVERSE LENGTH=1115 | 201606; PREDICTED: uncharacterized protein LOC101296030 isoform X2 [Fragaria vesca subsp. vesca]; sp|Q84WU2|UBP13_ARATH Ubiquitin carboxyl-terminal hydrolase 13 OS=Arabidopsis thaliana OX=3702 GN=UBP13 PE=1 SV=1; tr|A0A2P6SB67|A0A2P6SB67_ROSCH Putative ubiquitinyl hydrolase 1 OS=Rosa chinensis OX=74649 GN=Rc…
6224	FvH4_7g04700	chrFvb7	-	0.000399549	0.0415073	-0.036	AT5G08280.1 | hydroxymethylbilane synthase | Chr5:2663763-2665596 REVERSE LENGTH=382 | 201606; PREDICTED: porphobilinogen deaminase, chloroplastic-like [Fragaria vesca subsp. vesca]; sp|Q43082|HEM3_PEA Porphobilinogen deaminase, chloroplastic OS=Pisum sativum OX=3888 GN=HEMC PE=1 SV=1; tr|A0A2P6SB89|A0A2P6SB89_ROSCH Putative hydroxymethylbilane synthase OS=Rosa chinensis OX=74649 GN=RchiOBHm_Chr1…
6995	FvH4_6g46910	chrFvb6	-	4.99261e-05	0.0107884	0.172	AT3G29390.1 | RS2-interacting KH protein | Chr3:11289675-11294524 FORWARD LENGTH=578 | 201606; PREDICTED: protein RIK [Fragaria vesca subsp. vesca]; sp|Q9LIA4|RIK_ARATH Protein RIK OS=Arabidopsis thaliana OX=3702 GN=RIK PE=1 SV=2; tr|A0A2P6S3X8|A0A2P6S3X8_ROSCH Putative KH domain containing protein OS=Rosa chinensis OX=74649 GN=RchiOBHm_Chr2g0165881 PE=4 SV=1
6997	FvH4_6g46910	chrFvb6	-	3.27466e-05	0.00824402	0.181	AT3G29390.1 | RS2-interacting KH protein | Chr3:11289675-11294524 FORWARD LENGTH=578 | 201606; PREDICTED: protein RIK [Fragaria vesca subsp. vesca]; sp|Q9LIA4|RIK_ARATH Protein RIK OS=Arabidopsis thaliana OX=3702 GN=RIK PE=1 SV=2; tr|A0A2P6S3X8|A0A2P6S3X8_ROSCH Putative KH domain containing protein OS=Rosa chinensis OX=74649 GN=RchiOBHm_Chr2g0165881 PE=4 SV=1
7055	FvH4_6g45321	chrFvb6	-	1.38449e-06	0.0007235	-0.12	AT5G38510.3 | Rhomboid-related intramembrane serine protease family protein | Chr5:15417839-15420002 REVERSE LENGTH=434 | 201606; PREDICTED: uncharacterized protein LOC101293506 [Fragaria vesca subsp. vesca] &gt;gi|764613869|ref|XP_011467821.1| PREDICTED: uncharacterized protein LOC101293506 [Fragaria vesca subsp. vesca] &gt;gi|764613877|ref|XP_011467822.1| PREDICTED: uncharacterized protein LOC1…
7271	FvH4_6g39990	chrFvb6	-	9.22755e-06	0.00306018	-0.397	AT5G09360.1 | laccase 14 | Chr5:2906426-2908658 REVERSE LENGTH=569 | 201606; PREDICTED: putative laccase-9 [Fragaria vesca subsp. vesca]; sp|Q6Z8L2|LAC9_ORYSJ Putative laccase-9 OS=Oryza sativa subsp. japonica OX=39947 GN=LAC9 PE=3 SV=1; tr|A0A2P6S0Z9|A0A2P6S0Z9_ROSCH Laccase OS=Rosa chinensis OX=74649 GN=RchiOBHm_Chr2g0154511 PE=3 SV=1
7272	FvH4_6g39990	chrFvb6	-	2.41607e-05	0.00683035	-0.393	AT5G09360.1 | laccase 14 | Chr5:2906426-2908658 REVERSE LENGTH=569 | 201606; PREDICTED: putative laccase-9 [Fragaria vesca subsp. vesca]; sp|Q6Z8L2|LAC9_ORYSJ Putative laccase-9 OS=Oryza sativa subsp. japonica OX=39947 GN=LAC9 PE=3 SV=1; tr|A0A2P6S0Z9|A0A2P6S0Z9_ROSCH Laccase OS=Rosa chinensis OX=74649 GN=RchiOBHm_Chr2g0154511 PE=3 SV=1
7273	FvH4_6g39990	chrFvb6	-	1.00225e-06	0.000606452	-0.43	AT5G09360.1 | laccase 14 | Chr5:2906426-2908658 REVERSE LENGTH=569 | 201606; PREDICTED: putative laccase-9 [Fragaria vesca subsp. vesca]; sp|Q6Z8L2|LAC9_ORYSJ Putative laccase-9 OS=Oryza sativa subsp. japonica OX=39947 GN=LAC9 PE=3 SV=1; tr|A0A2P6S0Z9|A0A2P6S0Z9_ROSCH Laccase OS=Rosa chinensis OX=74649 GN=RchiOBHm_Chr2g0154511 PE=3 SV=1
7416	FvH4_6g37260	chrFvb6	+	0.000502324	0.0481255	0.122	AT3G21250.2 | multidrug resistance-associated protein 6 | Chr3:7457668-7463261 REVERSE LENGTH=1464 | 201606; PREDICTED: ABC transporter C family member 8-like [Fragaria vesca subsp. vesca]; sp|Q8LGU1|AB8C_ARATH ABC transporter C family member 8 OS=Arabidopsis thaliana OX=3702 GN=ABCC8 PE=2 SV=3; tr|A0A251PVP7|A0A251PVP7_PRUPE Uncharacterized protein OS=Prunus persica OX=3760 GN=PRUPE_3G051800 PE=…
7477	FvH4_6g36830	chrFvb6	-	9.41435e-06	0.00306322	-0.611	AT1G78915.1 | Tetratricopeptide repeat (TPR)-like superfamily protein | Chr1:29667729-29671081 REVERSE LENGTH=385 | 201606; PREDICTED: uncharacterized protein LOC101309273 [Fragaria vesca subsp. vesca]; tr|A0A2P6RZM4|A0A2P6RZM4_ROSCH Putative tetratricopeptide-like helical domain-containing protein OS=Rosa chinensis OX=74649 GN=RchiOBHm_Chr2g0149221 PE=4 SV=1
7771	FvH4_6g32830	chrFvb6	-	0.000191529	0.0260327	-0.13	AT1G51760.1 | peptidase M20/M25/M40 family protein | Chr1:19199562-19201424 FORWARD LENGTH=440 | 201606; PREDICTED: IAA-amino acid hydrolase ILR1-like 4 [Fragaria vesca subsp. vesca]; sp|O04373|ILL4_ARATH IAA-amino acid hydrolase ILR1-like 4 OS=Arabidopsis thaliana OX=3702 GN=ILL4 PE=1 SV=2; tr|A0A2P6RXT1|A0A2P6RXT1_ROSCH Putative peptidase M20 OS=Rosa chinensis OX=74649 GN=RchiOBHm_Chr2g0142041 …
7968	FvH4_6g29460	chrFvb6	+	1.14047e-05	0.00354368	-0.849	AT3G15920.1 | Phox (PX) domain-containing protein | Chr3:5383768-5386955 REVERSE LENGTH=755 | 201606; PREDICTED: uncharacterized protein LOC101291351 [Fragaria vesca subsp. vesca]; sp|Q9LSB9|EREX_ARATH PX domain-containing protein EREX OS=Arabidopsis thaliana OX=3702 GN=EREX PE=1 SV=1; tr|A0A2P6RVZ6|A0A2P6RVZ6_ROSCH Putative Phox domain-containing protein OS=Rosa chinensis OX=74649 GN=RchiOBHm_Ch…
7986	FvH4_6g29301	chrFvb6	-	0.000144714	0.0218912	0.391	AT3G18430.3 | Calcium-binding EF-hand family protein | Chr3:6326180-6327476 FORWARD LENGTH=175 | 201606; PREDICTED: calcineurin subunit B-like [Fragaria vesca subsp. vesca] &gt;gi|764606250|ref|XP_011467059.1| PREDICTED: calcineurin subunit B-like [Fragaria vesca subsp. vesca]; sp|P42322|CANB1_NAEGR Calcineurin subunit B OS=Naegleria gruberi OX=5762 GN=CNB1 PE=3 SV=1; tr|A0A2P6RVU5|A0A2P6RVU5_ROS…
7987	FvH4_6g29301	chrFvb6	-	5.70343e-05	0.0113706	0.419	AT3G18430.3 | Calcium-binding EF-hand family protein | Chr3:6326180-6327476 FORWARD LENGTH=175 | 201606; PREDICTED: calcineurin subunit B-like [Fragaria vesca subsp. vesca] &gt;gi|764606250|ref|XP_011467059.1| PREDICTED: calcineurin subunit B-like [Fragaria vesca subsp. vesca]; sp|P42322|CANB1_NAEGR Calcineurin subunit B OS=Naegleria gruberi OX=5762 GN=CNB1 PE=3 SV=1; tr|A0A2P6RVU5|A0A2P6RVU5_ROS…
8063	FvH4_6g27910	chrFvb6	+	0.000498611	0.0479027	0.348	AT2G30900.1 | TRICHOME BIREFRINGENCE-LIKE 43 | Chr2:13150481-13152417 FORWARD LENGTH=368 | 201606; PREDICTED: protein trichome birefringence-like 43 [Fragaria vesca subsp. vesca]; sp|Q6DR10|TBL43_ARATH Protein trichome birefringence-like 43 OS=Arabidopsis thaliana OX=3702 GN=TBL43 PE=2 SV=1; tr|A0A251PZN5|A0A251PZN5_PRUPE Uncharacterized protein OS=Prunus persica OX=3760 GN=PRUPE_3G107900 PE=4 SV…
8065	FvH4_6g27910	chrFvb6	+	8.51343e-05	0.0151355	0.092	AT2G30900.1 | TRICHOME BIREFRINGENCE-LIKE 43 | Chr2:13150481-13152417 FORWARD LENGTH=368 | 201606; PREDICTED: protein trichome birefringence-like 43 [Fragaria vesca subsp. vesca]; sp|Q6DR10|TBL43_ARATH Protein trichome birefringence-like 43 OS=Arabidopsis thaliana OX=3702 GN=TBL43 PE=2 SV=1; tr|A0A251PZN5|A0A251PZN5_PRUPE Uncharacterized protein OS=Prunus persica OX=3760 GN=PRUPE_3G107900 PE=4 SV…
8146	FvH4_6g27370	chrFvb6	-	9.69156e-08	9.28505e-05	0.613	AT5G10780.1 | ER membrane protein complex subunit-like protein | Chr5:3408422-3409759 FORWARD LENGTH=180 | 201606; PREDICTED: ER membrane protein complex subunit 4-like [Fragaria vesca subsp. vesca]; sp|Q6GR43|EMC4_XENLA ER membrane protein complex subunit 4 OS=Xenopus laevis OX=8355 GN=emc4 PE=2 SV=1; tr|A0A2P6PY65|A0A2P6PY65_ROSCH Uncharacterized protein OS=Rosa chinensis OX=74649 GN=RchiOBHm_C…
8480	FvH4_6g22550	chrFvb6	-	2.29561e-07	0.000195497	0.857	AT3G15010.2 | RNA-binding (RRM/RBD/RNP motifs) family protein | Chr3:5052844-5054058 FORWARD LENGTH=404 | 201606; PREDICTED: UBP1-associated protein 2C-like [Fragaria vesca subsp. vesca]; sp|Q9LKA4|UBA2C_ARATH UBP1-associated protein 2C OS=Arabidopsis thaliana OX=3702 GN=UBA2C PE=2 SV=1; tr|A0A2P6RDL3|A0A2P6RDL3_ROSCH Putative nucleotide-binding alpha-beta plait domain-containing protein OS=Rosa …
8510	FvH4_6g33540	chrFvb6	-	0.000251848	0.0316723	-0.389	AT1G72990.4 | beta-galactosidase 17 | Chr1:27457480-27462168 REVERSE LENGTH=697 | 201606; PREDICTED: beta-galactosidase 17 [Fragaria vesca subsp. vesca]; sp|Q93Z24|BGA17_ARATH Beta-galactosidase 17 OS=Arabidopsis thaliana OX=3702 GN=BGAL17 PE=2 SV=1; tr|A0A2P6RY70|A0A2P6RY70_ROSCH Beta-galactosidase OS=Rosa chinensis OX=74649 GN=RchiOBHm_Chr2g0143451 PE=3 SV=1
9120	FvH4_6g15080	chrFvb6	+	0.000160879	0.0234123	0.167	AT2G37240.1 | Thioredoxin superfamily protein | Chr2:15640235-15641720 REVERSE LENGTH=248 | 201606; PREDICTED: thioredoxin-like protein AAED1, chloroplastic [Fragaria vesca subsp. vesca]; sp|Q9ZUU2|PXL2C_ARATH Thioredoxin-like protein AAED1, chloroplastic OS=Arabidopsis thaliana OX=3702 GN=At2g37240 PE=1 SV=2; tr|A0A2P6RAG0|A0A2P6RAG0_ROSCH Putative thioredoxin-like, peroxiredoxin-like FAM213/AAE…
9426	FvH4_6g10040	chrFvb6	-	3.54067e-08	4.36135e-05	-0.688	AT5G01850.1 | Protein kinase superfamily protein | Chr5:332829-334180 FORWARD LENGTH=333 | 201606; PREDICTED: serine/threonine-protein kinase HT1 [Fragaria vesca subsp. vesca]; sp|Q2MHE4|HT1_ARATH Serine/threonine-protein kinase HT1 OS=Arabidopsis thaliana OX=3702 GN=HT1 PE=1 SV=1; tr|A0A2P6R8I6|A0A2P6R8I6_ROSCH Putative dual-specificity kinase TKL-Pl-4 family OS=Rosa chinensis OX=74649 GN=RchiOB…
9983	FvH4_6g02940	chrFvb6	-	7.79306e-07	0.000491775	-0.812	AT5G28770.2 | bZIP transcription factor family protein | Chr5:10796648-10798147 REVERSE LENGTH=314 | 201606; PREDICTED: light-inducible protein CPRF2 [Fragaria vesca subsp. vesca]; sp|Q99090|CPRF2_PETCR Light-inducible protein CPRF2 OS=Petroselinum crispum OX=4043 GN=CPRF2 PE=2 SV=2; tr|A0A2P6R5Y5|A0A2P6R5Y5_ROSCH Putative transcription factor bZIP family OS=Rosa chinensis OX=74649 GN=RchiOBHm_Ch…
10349	FvH4_5g37830	chrFvb5	-	5.51235e-05	0.0113167	-0.673	AT1G78070.1 | Transducin/WD40 repeat-like superfamily protein | Chr1:29355219-29358368 FORWARD LENGTH=449 | 201606; PREDICTED: uncharacterized WD repeat-containing protein C2A9.03 [Fragaria vesca subsp. vesca]; sp|Q9Y7K5|YGI3_SCHPO Uncharacterized WD repeat-containing protein C2A9.03 OS=Schizosaccharomyces pombe (strain 972 / ATCC 24843) OX=284812 GN=SPBC2A9.03 PE=4 SV=2; tr|A0A314UVN5|A0A314UVN5…
10453	FvH4_6g51770	chrFvb6	+	0.000144403	0.0218912	0.096	AT3G27470.4 | lysine ketoglutarate reductase trans-splicing protein (DUF707) | Chr3:10163947-10166550 FORWARD LENGTH=398 | 201606; PREDICTED: uncharacterized protein LOC101309467 [Fragaria vesca subsp. vesca] &gt;gi|764619057|ref|XP_011468309.1| PREDICTED: uncharacterized protein LOC101309467 [Fragaria vesca subsp. vesca] &gt;gi|764619063|ref|XP_011468310.1| PREDICTED: uncharacterized protein LOC…
10454	FvH4_6g51770	chrFvb6	+	0.000254153	0.0316723	0.183	AT3G27470.4 | lysine ketoglutarate reductase trans-splicing protein (DUF707) | Chr3:10163947-10166550 FORWARD LENGTH=398 | 201606; PREDICTED: uncharacterized protein LOC101309467 [Fragaria vesca subsp. vesca] &gt;gi|764619057|ref|XP_011468309.1| PREDICTED: uncharacterized protein LOC101309467 [Fragaria vesca subsp. vesca] &gt;gi|764619063|ref|XP_011468310.1| PREDICTED: uncharacterized protein LOC…
10476	FvH4_5g35940	chrFvb5	-	0.000487539	0.0473668	-0.054	AT5G49970.1 | pyridoxin (pyrodoxamine) 5'-phosphate oxidase | Chr5:20329213-20332900 FORWARD LENGTH=530 | 201606; PREDICTED: pyridoxine/pyridoxamine 5'-phosphate oxidase 1, chloroplastic [Fragaria vesca subsp. vesca]; sp|Q9LTX3|PPOX1_ARATH Pyridoxine/pyridoxamine 5'-phosphate oxidase 1, chloroplastic OS=Arabidopsis thaliana OX=3702 GN=PPOX1 PE=1 SV=1; tr|A0A2P6PH91|A0A2P6PH91_ROSCH NAD(P)H-hydrat…
10477	FvH4_5g35940	chrFvb5	-	1.54138e-11	8.86036e-08	-0.867	AT5G49970.1 | pyridoxin (pyrodoxamine) 5'-phosphate oxidase | Chr5:20329213-20332900 FORWARD LENGTH=530 | 201606; PREDICTED: pyridoxine/pyridoxamine 5'-phosphate oxidase 1, chloroplastic [Fragaria vesca subsp. vesca]; sp|Q9LTX3|PPOX1_ARATH Pyridoxine/pyridoxamine 5'-phosphate oxidase 1, chloroplastic OS=Arabidopsis thaliana OX=3702 GN=PPOX1 PE=1 SV=1; tr|A0A2P6PH91|A0A2P6PH91_ROSCH NAD(P)H-hydrat…
10580	FvH4_7g09530	chrFvb7	-	0.000144387	0.0218912	-0.284	AT5G61500.1 | autophagy 3 (APG3) | Chr5:24734216-24736711 REVERSE LENGTH=313 | 201606; PREDICTED: autophagy-related protein 3 [Fragaria vesca subsp. vesca]; sp|Q0WWQ1|ATG3_ARATH Autophagy-related protein 3 OS=Arabidopsis thaliana OX=3702 GN=ATG3 PE=1 SV=2; tr|A0A2P6SF05|A0A2P6SF05_ROSCH Autophagy-related protein 3 OS=Rosa chinensis OX=74649 GN=RchiOBHm_Chr1g0346321 PE=3 SV=1
10581	FvH4_7g09530	chrFvb7	-	0.000121616	0.0196105	-0.306	AT5G61500.1 | autophagy 3 (APG3) | Chr5:24734216-24736711 REVERSE LENGTH=313 | 201606; PREDICTED: autophagy-related protein 3 [Fragaria vesca subsp. vesca]; sp|Q0WWQ1|ATG3_ARATH Autophagy-related protein 3 OS=Arabidopsis thaliana OX=3702 GN=ATG3 PE=1 SV=2; tr|A0A2P6SF05|A0A2P6SF05_ROSCH Autophagy-related protein 3 OS=Rosa chinensis OX=74649 GN=RchiOBHm_Chr1g0346321 PE=3 SV=1
10895	FvH4_5g29710	chrFvb5	-	6.09719e-05	0.0120858	-0.098	AT1G76510.4 | ARID/BRIGHT DNA-binding domain-containing protein | Chr1:28708927-28712498 REVERSE LENGTH=434 | 201606; PREDICTED: AT-rich interactive domain-containing protein 5-like [Fragaria vesca subsp. vesca]; sp|Q0WNR6|ARID5_ARATH AT-rich interactive domain-containing protein 5 OS=Arabidopsis thaliana OX=3702 GN=ARID5 PE=1 SV=1; tr|A0A2P6PBW9|A0A2P6PBW9_ROSCH Putative transcription factor &am…
11142	FvH4_5g27990	chrFvb5	-	0.000496883	0.0478701	-0.226	AT2G23390.1 | acyl-CoA | Chr2:9960568-9963476 REVERSE LENGTH=469 | 201606; PREDICTED: uncharacterized protein LOC101309157 [Fragaria vesca subsp. vesca]; tr|A0A251RLE5|A0A251RLE5_PRUPE Uncharacterized protein OS=Prunus persica OX=3760 GN=PRUPE_1G584700 PE=4 SV=1
11269	FvH4_5g27060	chrFvb5	-	2.3536e-05	0.00670873	-0.028	AT2G04039.1 | DUF2996 family protein | Chr2:1333464-1334438 FORWARD LENGTH=199 | 201606; PREDICTED: uncharacterized protein LOC101300149 isoform X2 [Fragaria vesca subsp. vesca]; tr|A0A2P6PC69|A0A2P6PC69_ROSCH Putative glyceraldehyde-3-phosphate dehydrogenase (NADP(+)) (Phosphorylating) OS=Rosa chinensis OX=74649 GN=RchiOBHm_Chr7g0218061 PE=4 SV=1
11320	FvH4_5g26680	chrFvb5	+	2.04298e-05	0.00597138	-0.024	AT1G74970.1 | ribosomal protein S9 | Chr1:28157761-28159202 REVERSE LENGTH=208 | 201606; PREDICTED: 30S ribosomal protein S9, chloroplastic [Fragaria vesca subsp. vesca]; sp|P82278|RR9_SPIOL 30S ribosomal protein S9, chloroplastic OS=Spinacia oleracea OX=3562 GN=PRPS9 PE=1 SV=2; tr|A0A2P6PC17|A0A2P6PC17_ROSCH Putative ribosomal protein S9 OS=Rosa chinensis OX=74649 GN=RchiOBHm_Chr7g0217571 PE=3 S…
11535	FvH4_5g24480	chrFvb5	-	0.000416755	0.0422762	0.167	AT5G45290.1 | RING/U-box superfamily protein | Chr5:18350011-18352092 REVERSE LENGTH=545 | 201606; PREDICTED: uncharacterized protein LOC101314385 isoform X1 [Fragaria vesca subsp. vesca]; sp|Q69U49|RMR2_ORYSJ Receptor homology region, transmembrane domain- and RING domain-containing protein 2 OS=Oryza sativa subsp. japonica OX=39947 GN=RMR1 PE=2 SV=2; tr|A0A2P6PBC2|A0A2P6PBC2_ROSCH Putative tran…
11845	FvH4_5g20670	chrFvb5	+	0.000250958	0.0316723	-0.054	AT1G67080.1 | abscisic acid (aba)-deficient 4 | Chr1:25045405-25046681 REVERSE LENGTH=220 | 201606; PREDICTED: uncharacterized protein LOC101305849 [Fragaria vesca subsp. vesca]; sp|Q8LFP9|ABA4_ARATH Protein ABA DEFICIENT 4, chloroplastic OS=Arabidopsis thaliana OX=3702 GN=ABA4 PE=2 SV=1; tr|A0A2P6P961|A0A2P6P961_ROSCH Putative neoxanthin synthase OS=Rosa chinensis OX=74649 GN=RchiOBHm_Chr7g02063…
12100	FvH4_5g18100	chrFvb5	+	1.05258e-06	0.00061521	0.048	AT1G18330.1 | Homeodomain-like superfamily protein | Chr1:6306196-6307640 REVERSE LENGTH=346 | 201606; PREDICTED: protein REVEILLE 7-like isoform X2 [Fragaria vesca subsp. vesca]; sp|B3H5A8|RVE7_ARATH Protein REVEILLE 7 OS=Arabidopsis thaliana OX=3702 GN=RVE7 PE=2 SV=1; tr|A0A2P6P1K8|A0A2P6P1K8_ROSCH Putative transcription factor MYB-HB-like family OS=Rosa chinensis OX=74649 GN=RchiOBHm_Chr7g0177…
12101	FvH4_5g18100	chrFvb5	+	9.59659e-05	0.016467	0.442	AT1G18330.1 | Homeodomain-like superfamily protein | Chr1:6306196-6307640 REVERSE LENGTH=346 | 201606; PREDICTED: protein REVEILLE 7-like isoform X2 [Fragaria vesca subsp. vesca]; sp|B3H5A8|RVE7_ARATH Protein REVEILLE 7 OS=Arabidopsis thaliana OX=3702 GN=RVE7 PE=2 SV=1; tr|A0A2P6P1K8|A0A2P6P1K8_ROSCH Putative transcription factor MYB-HB-like family OS=Rosa chinensis OX=74649 GN=RchiOBHm_Chr7g0177…
12157	FvH4_5g17790	chrFvb5	+	3.89631e-05	0.00914175	0.121	AT1G73480.1 | alpha/beta-Hydrolases superfamily protein | Chr1:27629266-27632486 FORWARD LENGTH=463 | 201606; PREDICTED: monoglyceride lipase [Fragaria vesca subsp. vesca]; sp|A0QNZ7|MGLL_MYCS2 Monoacylglycerol lipase OS=Mycobacterium smegmatis (strain ATCC 700084 / mc(2)155) OX=246196 GN=MSMEG_0220 PE=1 SV=1; tr|A0A2P6P1P0|A0A2P6P1P0_ROSCH Putative acylglycerol lipase OS=Rosa chinensis OX=74649 …
12226	FvH4_5g17221	chrFvb5	+	0.000163785	0.0236217	0.116	AT1G18190.1 | golgin Putative 2 | Chr1:6257963-6261325 REVERSE LENGTH=668 | 201606; PREDICTED: golgin candidate 2 [Fragaria vesca subsp. vesca]; sp|B0F9L7|GOGC2_ARATH Golgin candidate 2 OS=Arabidopsis thaliana OX=3702 GN=GC2 PE=1 SV=1; tr|A0A2P6P1V1|A0A2P6P1V1_ROSCH Putative Golgin subfamily A member 5 protein OS=Rosa chinensis OX=74649 GN=RchiOBHm_Chr7g0178571 PE=4 SV=1
12228	FvH4_5g17221	chrFvb5	+	0.000199185	0.0266275	0.109	AT1G18190.1 | golgin Putative 2 | Chr1:6257963-6261325 REVERSE LENGTH=668 | 201606; PREDICTED: golgin candidate 2 [Fragaria vesca subsp. vesca]; sp|B0F9L7|GOGC2_ARATH Golgin candidate 2 OS=Arabidopsis thaliana OX=3702 GN=GC2 PE=1 SV=1; tr|A0A2P6P1V1|A0A2P6P1V1_ROSCH Putative Golgin subfamily A member 5 protein OS=Rosa chinensis OX=74649 GN=RchiOBHm_Chr7g0178571 PE=4 SV=1
12391	FvH4_6g03070	chrFvb6	+	0.000253728	0.0316723	0.204	AT1G60750.1 | NAD(P)-linked oxidoreductase superfamily protein | Chr1:22362293-22363854 REVERSE LENGTH=330 | 201606; PREDICTED: probable aldo-keto reductase 1 [Fragaria vesca subsp. vesca]; sp|C6TBN2|AKR1_SOYBN Probable aldo-keto reductase 1 OS=Glycine max OX=3847 GN=AKR1 PE=2 SV=1; tr|A0A2P6R622|A0A2P6R622_ROSCH Putative perakine reductase OS=Rosa chinensis OX=74649 GN=RchiOBHm_Chr3g0451331 PE=4…
12626	FvH4_3g04890	chrFvb3	-	9.5896e-05	0.016467	0.217	AT4G36690.4 | U2 snRNP auxilliary factor%2C large subunit%2C splicing factor | Chr4:17294139-17297609 REVERSE LENGTH=551 | 201606; PREDICTED: splicing factor U2af large subunit B-like isoform X1 [Fragaria vesca subsp. vesca]; sp|Q9ZR40|U2A2B_NICPL Splicing factor U2af large subunit B OS=Nicotiana plumbaginifolia OX=4092 GN=U2AF65B PE=2 SV=1; tr|A0A2P6Q400|A0A2P6Q400_ROSCH U2 snRNP auxiliary facto…
12627	FvH4_3g04890	chrFvb3	-	0.000446814	0.0446685	-0.226	AT4G36690.4 | U2 snRNP auxilliary factor%2C large subunit%2C splicing factor | Chr4:17294139-17297609 REVERSE LENGTH=551 | 201606; PREDICTED: splicing factor U2af large subunit B-like isoform X1 [Fragaria vesca subsp. vesca]; sp|Q9ZR40|U2A2B_NICPL Splicing factor U2af large subunit B OS=Nicotiana plumbaginifolia OX=4092 GN=U2AF65B PE=2 SV=1; tr|A0A2P6Q400|A0A2P6Q400_ROSCH U2 snRNP auxiliary facto…
12628	FvH4_3g04890	chrFvb3	-	0.000524271	0.0496761	-0.22	AT4G36690.4 | U2 snRNP auxilliary factor%2C large subunit%2C splicing factor | Chr4:17294139-17297609 REVERSE LENGTH=551 | 201606; PREDICTED: splicing factor U2af large subunit B-like isoform X1 [Fragaria vesca subsp. vesca]; sp|Q9ZR40|U2A2B_NICPL Splicing factor U2af large subunit B OS=Nicotiana plumbaginifolia OX=4092 GN=U2AF65B PE=2 SV=1; tr|A0A2P6Q400|A0A2P6Q400_ROSCH U2 snRNP auxiliary facto…
12673	FvH4_7g20711	chrFvb7	-	6.47106e-06	0.00234934	-0.12	AT3G53500.2 | RNA-binding (RRM/RBD/RNP motifs) family protein with retrovirus zinc finger-like domain-containing protein | Chr3:19834557-19836507 REVERSE LENGTH=284 | 201606; PREDICTED: serine/arginine-rich splicing factor RS2Z32-like isoform X1 [Fragaria vesca subsp. vesca]; sp|Q9FYB7|RSZ32_ARATH Serine/arginine-rich splicing factor RS2Z32 OS=Arabidopsis thaliana OX=3702 GN=RS2Z32 PE=1 SV=1; tr|…
12792	FvH4_3g26940	chrFvb3	+	1.65905e-05	0.0049757	-0.503	AT5G20930.1 | Protein kinase superfamily protein | Chr5:7098213-7102970 FORWARD LENGTH=688 | 201606; PREDICTED: serine/threonine-protein kinase TOUSLED isoform X2 [Fragaria vesca subsp. vesca]; sp|Q39238|TSL_ARATH Serine/threonine-protein kinase TOUSLED OS=Arabidopsis thaliana OX=3702 GN=TOUSLED PE=1 SV=1; tr|A0A2P6QEU3|A0A2P6QEU3_ROSCH Uncharacterized protein OS=Rosa chinensis OX=74649 GN=RchiOB…
12959	FvH4_4g22010	chrFvb4	-	2.67335e-06	0.00120105	-0.38	AT3G26618.1 | eukaryotic release factor 1-3 | Chr3:9788854-9790161 FORWARD LENGTH=435 | 201606; PREDICTED: eukaryotic peptide chain release factor subunit 1-3 [Fragaria vesca subsp. vesca]; sp|P35614|ERF1Z_ARATH Eukaryotic peptide chain release factor subunit 1-3 OS=Arabidopsis thaliana OX=3702 GN=ERF1-3 PE=1 SV=1; tr|A0A2P6QZV3|A0A2P6QZV3_ROSCH Putative 50S ribosomal protein L30e OS=Rosa chinens…
13038	FvH4_1g20630	chrFvb1	+	4.74565e-09	7.43989e-06	-0.737
13289	FvH4_3g00980	chrFvb3	+	2.80982e-05	0.00763077	0.369	AT4G22350.2 | Ubiquitin C-terminal hydrolases superfamily protein | Chr4:11804073-11806939 REVERSE LENGTH=539 | 201606; PREDICTED: U4/U6.U5 tri-snRNP-associated protein 2-like [Fragaria vesca subsp. vesca] &gt;gi|764550296|ref|XP_011460030.1| PREDICTED: U4/U6.U5 tri-snRNP-associated protein 2-like [Fragaria vesca subsp. vesca] &gt;gi|764550300|ref|XP_011460031.1| PREDICTED: U4/U6.U5 tri-snRNP-ass…
13390	FvH4_3g23640	chrFvb3	+	1.92513e-05	0.00567502	-0.068	AT1G04950.3 | TATA BOX ASSOCIATED FACTOR II 59 | Chr1:1403606-1407184 REVERSE LENGTH=549 | 201606; PREDICTED: transcription initiation factor TFIID subunit 6-like [Fragaria vesca subsp. vesca]; sp|Q9MAU3|TAF6_ARATH Transcription initiation factor TFIID subunit 6 OS=Arabidopsis thaliana OX=3702 GN=TAF6 PE=1 SV=1; tr|A0A2P6QCV3|A0A2P6QCV3_ROSCH Putative transcription factor Hap3/NF-YB family OS=Ros…
13442	FvH4_5g32370	chrFvb5	+	4.39121e-07	0.000327107	0.653	AT1G71490.1 | Tetratricopeptide repeat (TPR)-like superfamily protein | Chr1:26933326-26935371 REVERSE LENGTH=681 | 201606; PREDICTED: pentatricopeptide repeat-containing protein At1g71490 [Fragaria vesca subsp. vesca] &gt;gi|764587765|ref|XP_011464819.1| PREDICTED: pentatricopeptide repeat-containing protein At1g71490 [Fragaria vesca subsp. vesca]; sp|Q9C9I6|PP116_ARATH Pentatricopeptide repeat-…
13609	FvH4_6g24760	chrFvb6	-	0.00012015	0.0195471	-0.38	AT2G41490.1 | UDP-glcnac-adolichol phosphate glcnac-1-p-transferase | Chr2:17301762-17304030 FORWARD LENGTH=431 | 201606; PREDICTED: UDP-N-acetylglucosamine--dolichyl-phosphate N-acetylglucosaminephosphotransferase [Fragaria vesca subsp. vesca]; sp|P0CD61|GPT_DICDI UDP-N-acetylglucosamine--dolichyl-phosphate N-acetylglucosaminephosphotransferase OS=Dictyostelium discoideum OX=44689 GN=alg7 PE=3 S…
13733	FvH4_4g06480	chrFvb4	+	8.16917e-05	0.0146747	-0.031	AT1G33540.1 | serine carboxypeptidase-like 18 | Chr1:12162349-12164700 REVERSE LENGTH=464 | 201606; PREDICTED: serine carboxypeptidase-like 13 [Fragaria vesca subsp. vesca]; sp|Q9C7Z9|SCP18_ARATH Serine carboxypeptidase-like 18 OS=Arabidopsis thaliana OX=3702 GN=SCPL18 PE=2 SV=2; tr|A0A2P6QS88|A0A2P6QS88_ROSCH Putative peptidase S10, serine carboxypeptidase, alpha/Beta hydrolase OS=Rosa chinensis…
13758	FvH4_1g18830	chrFvb1	+	9.56858e-05	0.016467	0.099	AT3G49645.1 | FAD-binding protein | Chr3:18403129-18404427 REVERSE LENGTH=220 | 201606; PREDICTED: uncharacterized protein LOC101304225 [Fragaria vesca subsp. vesca]; tr|A0A2P6RPN7|A0A2P6RPN7_ROSCH Uncharacterized protein OS=Rosa chinensis OX=74649 GN=RchiOBHm_Chr2g0109701 PE=4 SV=1
13794	FvH4_3g41920	chrFvb3	-	0.00024719	0.0316149	0.128	AT1G31410.1 | putrescine-binding periplasmic protein-like protein | Chr1:11247094-11249345 REVERSE LENGTH=524 | 201606; PREDICTED: uncharacterized protein LOC101297520 [Fragaria vesca subsp. vesca] &gt;gi|764563243|ref|XP_011461582.1| PREDICTED: uncharacterized protein LOC101297520 [Fragaria vesca subsp. vesca]; tr|A0A2P6SBG4|A0A2P6SBG4_ROSCH Putative polyamine-transporting ATPase OS=Rosa chinens…
13805	FvH4_2g34390	chrFvb2	+	2.97276e-05	0.00782676	-0.085	AT5G09890.1 | Protein kinase family protein | Chr5:3085810-3088842 REVERSE LENGTH=515 | 201606; PREDICTED: serine/threonine-protein kinase tricorner [Fragaria vesca subsp. vesca]; sp|Q9NBK5|TRC_DROME Serine/threonine-protein kinase tricorner OS=Drosophila melanogaster OX=7227 GN=trc PE=1 SV=1; tr|A0A2P6Q0J0|A0A2P6Q0J0_ROSCH Non-specific serine/threonine protein kinase OS=Rosa chinensis OX=74649 G…
13890	FvH4_6g45780	chrFvb6	-	8.74165e-06	0.00298514	-0.79	AT1G33540.1 | serine carboxypeptidase-like 18 | Chr1:12162349-12164700 REVERSE LENGTH=464 | 201606; PREDICTED: serine carboxypeptidase-like 16 isoform X2 [Fragaria vesca subsp. vesca]; sp|Q9C7Z9|SCP18_ARATH Serine carboxypeptidase-like 18 OS=Arabidopsis thaliana OX=3702 GN=SCPL18 PE=2 SV=2; tr|A0A2P6PL59|A0A2P6PL59_ROSCH Putative peptidase S10, serine carboxypeptidase, alpha/Beta hydrolase OS=Ros…
14036	FvH4_5g23610	chrFvb5	+	0.000411247	0.0419643	0.049	AT4G19020.2 | chromomethylase 2 | Chr4:10414526-10420936 FORWARD LENGTH=1247 | 201606; PREDICTED: DNA (cytosine-5)-methyltransferase CMT2 isoform X2 [Fragaria vesca subsp. vesca]; sp|Q94F87|CMT2_ARATH DNA (cytosine-5)-methyltransferase CMT2 OS=Arabidopsis thaliana OX=3702 GN=CMT2 PE=2 SV=3; tr|A0A2P6PAV3|A0A2P6PAV3_ROSCH Cytosine-specific methyltransferase OS=Rosa chinensis OX=74649 GN=RchiOBHm_C…
14433	FvH4_7g17850	chrFvb7	+	0.000527743	0.0497318	0.098	AT1G01060.6 | Homeodomain-like superfamily protein | Chr1:33992-36836 REVERSE LENGTH=643 | 201606; PREDICTED: protein LHY-like [Fragaria vesca subsp. vesca] &gt;gi|764623609|ref|XP_011468882.1| PREDICTED: protein LHY-like [Fragaria vesca subsp. vesca] &gt;gi|764623616|ref|XP_011468883.1| PREDICTED: protein LHY-like [Fragaria vesca subsp. vesca] &gt;gi|764623620|ref|XP_011468884.1| PREDICTED: prot…
14571	FvH4_2g30680	chrFvb2	-	5.69981e-05	0.0113706	-0.165	AT5G19940.2 | Plastid-lipid associated protein PAP / fibrillin family protein | Chr5:6739693-6740747 FORWARD LENGTH=235 | 201606; PREDICTED: probable plastid-lipid-associated protein 8, chloroplastic [Fragaria vesca subsp. vesca]; sp|Q941D3|PAP8_ARATH Probable plastid-lipid-associated protein 8, chloroplastic OS=Arabidopsis thaliana OX=3702 GN=PAP8 PE=1 SV=1; tr|A0A2P6Q1L7|A0A2P6Q1L7_ROSCH Putati…
14581	FvH4_2g30661	chrFvb2	-	0.000255235	0.0316723	0.257	AT5G24850.1 | cryptochrome 3 | Chr5:8535399-8538145 REVERSE LENGTH=569 | 201606; PREDICTED: cryptochrome DASH, chloroplastic/mitochondrial [Fragaria vesca subsp. vesca]; sp|Q38JU2|CRYD_SOLLC Cryptochrome DASH, chloroplastic/mitochondrial OS=Solanum lycopersicum OX=4081 GN=CRYD PE=2 SV=2; tr|A0A2P6Q1P3|A0A2P6Q1P3_ROSCH Putative deoxyribodipyrimidine photo-lyase OS=Rosa chinensis OX=74649 GN=RchiOB…
14782	FvH4_3g01110	chrFvb3	+	0.000169349	0.0238402	0.219	AT4G22300.1 | carboxylesterase | Chr4:11787560-11789252 REVERSE LENGTH=262 | 201606; PREDICTED: acyl-protein thioesterase 1-like [Fragaria vesca subsp. vesca]; sp|Q8GYK2|SOBRL_ARATH Probable carboxylesterase SOBER1-like OS=Arabidopsis thaliana OX=3702 GN=At4g22300 PE=2 SV=1; tr|A0A2P6Q2F1|A0A2P6Q2F1_ROSCH Putative lysophospholipase OS=Rosa chinensis OX=74649 GN=RchiOBHm_Chr5g0001681 PE=4 SV=1
15061	FvH4_6g39210	chrFvb6	-	0.00013151	0.0205239	0.122	AT1G28560.1 | snRNA activating complex family protein | Chr1:10038197-10040382 REVERSE LENGTH=375 | 201606; PREDICTED: snRNA-activating protein complex subunit-like isoform X1 [Fragaria vesca subsp. vesca]; sp|Q8L627|SRD2_ARATH snRNA-activating protein complex subunit OS=Arabidopsis thaliana OX=3702 GN=SRD2 PE=1 SV=1; tr|A0A2P6S0K7|A0A2P6S0K7_ROSCH Putative snRNA-activating protein complex, subun…
15144	FvH4_4g17120	chrFvb4	-	0.000406428	0.041963	-0.119	AT3G05030.4 | sodium hydrogen exchanger 2 | Chr3:1393456-1396784 REVERSE LENGTH=546 | 201606; PREDICTED: sodium/hydrogen exchanger 2-like [Fragaria vesca subsp. vesca]; sp|Q56XP4|NHX2_ARATH Sodium/hydrogen exchanger 2 OS=Arabidopsis thaliana OX=3702 GN=NHX2 PE=2 SV=2; tr|A0A2P6QY12|A0A2P6QY12_ROSCH Sodium/hydrogen exchanger OS=Rosa chinensis OX=74649 GN=RchiOBHm_Chr4g0420901 PE=3 SV=1
15223	FvH4_5g33050	chrFvb5	-	1.02628e-05	0.00321784	0.246	AT1G51310.1 | tRNA (5-methylaminomethyl-2-thiouridylate)-methyltransferase | Chr1:19019185-19021735 REVERSE LENGTH=497 | 201606; PREDICTED: mitochondrial tRNA-specific 2-thiouridylase 1 [Fragaria vesca subsp. vesca]; sp|O51625|MNMA_BORBU tRNA-specific 2-thiouridylase MnmA OS=Borrelia burgdorferi (strain ATCC 35210 / B31 / CIP 102532 / DSM 4680) OX=224326 GN=mnmA PE=3 SV=1; tr|A0A2P6PFL4|A0A2P6PFL…
15458	FvH4_2g24740	chrFvb2	+	0.000204539	0.0271329	0.174	AT2G47940.1 | DEGP protease 2 | Chr2:19618372-19622164 REVERSE LENGTH=607 | 201606; PREDICTED: protease Do-like 2, chloroplastic isoform X2 [Fragaria vesca subsp. vesca]; sp|O82261|DEGP2_ARATH Protease Do-like 2, chloroplastic OS=Arabidopsis thaliana OX=3702 GN=DEGP2 PE=1 SV=2; tr|A0A2P6PWG3|A0A2P6PWG3_ROSCH Putative peptidase Do OS=Rosa chinensis OX=74649 GN=RchiOBHm_Chr6g0292561 PE=4 SV=1
15479	FvH4_4g12630	chrFvb4	+	7.47032e-08	7.57798e-05	0.644	AT2G39260.1 | regulator of nonsense transcripts UPF2 | Chr2:16392288-16399588 REVERSE LENGTH=1181 | 201606; PREDICTED: regulator of nonsense transcripts UPF2 [Fragaria vesca subsp. vesca]; sp|F4IUX6|RENT2_ARATH Regulator of nonsense transcripts UPF2 OS=Arabidopsis thaliana OX=3702 GN=UPF2 PE=2 SV=1; tr|A0A2P6RED4|A0A2P6RED4_ROSCH Putative up-frameshift suppressor 2 OS=Rosa chinensis OX=74649 GN=R…
15492	FvH4_3g04460	chrFvb3	-	0.000262102	0.0319431	0.123	AT1G61240.6 | lysine ketoglutarate reductase trans-splicing-like protein (DUF707) | Chr1:22582537-22585050 FORWARD LENGTH=425 | 201606; PREDICTED: uncharacterized protein LOC101292191 [Fragaria vesca subsp. vesca]; tr|A0A2P6Q3N6|A0A2P6Q3N6_ROSCH Uncharacterized protein OS=Rosa chinensis OX=74649 GN=RchiOBHm_Chr5g0006851 PE=4 SV=1
15755	FvH4_4g18342	chrFvb4	+	0.000491061	0.0475103	0.192	AT3G06880.2 | Transducin/WD40 repeat-like superfamily protein | Chr3:2170516-2175686 REVERSE LENGTH=1264 | 201606; PREDICTED: putative E3 ubiquitin-protein ligase LIN-1 isoform X3 [Fragaria vesca subsp. vesca]; sp|C6L7U1|LIN1_LOTJA Putative E3 ubiquitin-protein ligase LIN-1 OS=Lotus japonicus OX=34305 GN=CERBERUS PE=2 SV=2; tr|A0A2P6QYF7|A0A2P6QYF7_ROSCH Putative [Myosin heavy-chain] kinase trans…
15838	FvH4_1g24580	chrFvb1	-	0.000176026	0.0245795	0.683	AT2G35040.1 | AICARFT/IMPCHase bienzyme family protein | Chr2:14765347-14768269 REVERSE LENGTH=596 | 201606; PREDICTED: bifunctional purine biosynthesis protein purH-like [Fragaria vesca subsp. vesca] &gt;gi|764515228|ref|XP_011465015.1| PREDICTED: bifunctional purine biosynthesis protein purH-like [Fragaria vesca subsp. vesca]; sp|Q71YQ3|PUR9_LISMF Bifunctional purine biosynthesis protein PurH O…
15957	FvH4_3g19500	chrFvb3	+	3.51371e-05	0.00859488	-0.41	AT4G18370.3 | DEGP protease 5 | Chr4:10149235-10150277 FORWARD LENGTH=240 | 201606; PREDICTED: protease Do-like 5, chloroplastic isoform X2 [Fragaria vesca subsp. vesca]; sp|Q9SEL7|DEGP5_ARATH Protease Do-like 5, chloroplastic OS=Arabidopsis thaliana OX=3702 GN=DEGP5 PE=1 SV=3; tr|A0A2P6Q5M6|A0A2P6Q5M6_ROSCH Putative htrA2 peptidase OS=Rosa chinensis OX=74649 GN=RchiOBHm_Chr5g0014431 PE=4 SV=1
16025	FvH4_4g04310	chrFvb4	+	0.00014169	0.0218165	-0.37	AT3G23510.1 | Cyclopropane-fatty-acyl-phospholipid synthase | Chr3:8428071-8433159 FORWARD LENGTH=867 | 201606; PREDICTED: uncharacterized protein LOC101309817 [Fragaria vesca subsp. vesca] &gt;gi|764568097|ref|XP_011462298.1| PREDICTED: uncharacterized protein LOC101309817 [Fragaria vesca subsp. vesca]; sp|O53732|UFAA1_MYCTU Tuberculostearic acid methyltransferase UfaA1 OS=Mycobacterium tubercul…
16309	FvH4_5g02370	chrFvb5	+	1.55637e-06	0.000789401	-0.191	AT2G38710.4 | AMMECR1 family | Chr2:16184517-16186764 REVERSE LENGTH=214 | 201606; PREDICTED: uncharacterized protein At2g38710 isoform X2 [Fragaria vesca subsp. vesca] &gt;gi|470125615|ref|XP_004298797.1| PREDICTED: uncharacterized protein At2g38710 isoform X2 [Fragaria vesca subsp. vesca] &gt;gi|764580660|ref|XP_011463884.1| PREDICTED: uncharacterized protein At2g38710 isoform X1 [Fragaria vesc…
16408	FvH4_2g32930	chrFvb2	-	3.5861e-07	0.000287622	-0.733	AT5G67590.1 | NADH-ubiquinone oxidoreductase-like protein | Chr5:26958073-26959356 FORWARD LENGTH=154 | 201606; PREDICTED: NADH dehydrogenase [ubiquinone] iron-sulfur protein 4, mitochondrial-like [Fragaria vesca subsp. vesca]; sp|Q9FJW4|NDUS4_ARATH NADH dehydrogenase [ubiquinone] iron-sulfur protein 4, mitochondrial OS=Arabidopsis thaliana OX=3702 GN=FRO1 PE=1 SV=1; tr|A0A2P6Q120|A0A2P6Q120_ROSC…
16411	FvH4_3g36920	chrFvb3	-	5.21805e-14	5.99902e-10	0.066	AT2G39730.1 | rubisco activase | Chr2:16570951-16573345 REVERSE LENGTH=474 | 201606; PREDICTED: ribulose bisphosphate carboxylase/oxygenase activase, chloroplastic-like [Fragaria vesca subsp. vesca]; sp|Q7X9A0|RCA1_LARTR Ribulose bisphosphate carboxylase/oxygenase activase 1, chloroplastic OS=Larrea tridentata OX=66636 GN=RCA1 PE=1 SV=1; tr|A0A2P6QJ69|A0A2P6QJ69_ROSCH Putative ATPase, AAA-type, c…
16496	FvH4_7g34290	chrFvb7	+	0.000386215	0.0408606	-0.25	AT1G64880.1 | Ribosomal protein S5 family protein | Chr1:24105713-24108780 FORWARD LENGTH=515 | 201606; PREDICTED: LOW QUALITY PROTEIN: uncharacterized protein LOC101312488 [Fragaria vesca subsp. vesca]; sp|Q4K550|RS5_PSEF5 30S ribosomal protein S5 OS=Pseudomonas fluorescens (strain ATCC BAA-477 / NRRL B-23932 / Pf-5) OX=220664 GN=rpsE PE=3 SV=1; tr|A0A2P6SPX1|A0A2P6SPX1_ROSCH Putative ribosomal …
16569	FvH4_1g20150	chrFvb1	-	0.000185885	0.0256446	-0.245	PREDICTED: glucan 1,3-beta-glucosidase A-like [Fragaria vesca subsp. vesca] &gt;gi|764515468|ref|XP_011465226.1| PREDICTED: glucan 1,3-beta-glucosidase A-like [Fragaria vesca subsp. vesca] &gt;gi|764515475|ref|XP_011465234.1| PREDICTED: glucan 1,3-beta-glucosidase A-like [Fragaria vesca subsp. vesca]; sp|Q7Z9L3|EXGA_ASPOR Glucan 1,3-beta-glucosidase A OS=Aspergillus oryzae (strain ATCC 42149 / RI…
16763	FvH4_2g14981	chrFvb2	+	3.86424e-06	0.00162534	0.446	AT2G34660.3 | multidrug resistance-associated protein 2 | Chr2:14604848-14612387 FORWARD LENGTH=1336 | 201606; putative xenobiotic-transporting ATPase [Rosa chinensis]; sp|Q9C8H0|AB12C_ARATH ABC transporter C family member 12 OS=Arabidopsis thaliana OX=3702 GN=ABCC12 PE=2 SV=1; tr|A0A2P6Q5X7|A0A2P6Q5X7_ROSCH Putative xenobiotic-transporting ATPase OS=Rosa chinensis OX=74649 GN=RchiOBHm_Chr5g00154…
16777	FvH4_2g14910	chrFvb2	-	0.000280263	0.0334472	0.04	AT5G64050.1 | glutamate tRNA synthetase | Chr5:25630196-25633099 REVERSE LENGTH=570 | 201606; PREDICTED: glutamate--tRNA ligase, chloroplastic/mitochondrial [Fragaria vesca subsp. vesca]; sp|Q9FEA2|SYEM_ARATH Glutamate--tRNA ligase, chloroplastic/mitochondrial OS=Arabidopsis thaliana OX=3702 GN=OVA3 PE=1 SV=1; tr|A0A2P6PSJ2|A0A2P6PSJ2_ROSCH Putative glutamate--tRNA ligase OS=Rosa chinensis OX=746…
16869	FvH4_2g14101	chrFvb2	-	4.00733e-06	0.00164539	0.393	AT5G60230.1 | splicing endonuclease 2 | Chr5:24250185-24250937 REVERSE LENGTH=250 | 201606; PREDICTED: uncharacterized protein LOC101291404 isoform X1 [Fragaria vesca subsp. vesca]; sp|Q9LSS3|SEN22_ARATH tRNA-splicing endonuclease subunit Sen2-2 OS=Arabidopsis thaliana OX=3702 GN=SEN2 PE=2 SV=1; tr|A0A2P6PS62|A0A2P6PS62_ROSCH tRNA-splicing endonuclease subunit Sen2 OS=Rosa chinensis OX=74649 GN=R…
16897	FvH4_1g06070	chrFvb1	-	0.000485278	0.0472804	0.302	AT2G40570.1 | initiator tRNA phosphoribosyl transferase family protein | Chr2:16941066-16943288 FORWARD LENGTH=521 | 201606; PREDICTED: uncharacterized protein C3F10.06c isoform X2 [Fragaria vesca subsp. vesca]; sp|Q10181|YAW6_SCHPO Uncharacterized protein C3F10.06c OS=Schizosaccharomyces pombe (strain 972 / ATCC 24843) OX=284812 GN=SPAC3F10.06c PE=4 SV=1; tr|A0A2P6RJT4|A0A2P6RJT4_ROSCH Putative …
16972	FvH4_1g10010	chrFvb1	-	6.89145e-05	0.0133416	-0.109	AT2G34750.1 | RNA polymerase I specific transcription initiation factor RRN3 protein | Chr2:14660449-14663792 REVERSE LENGTH=613 | 201606; PREDICTED: RNA polymerase I-specific transcription initiation factor RRN3-like [Fragaria vesca subsp. vesca]; sp|B2RS91|RRN3_MOUSE RNA polymerase I-specific transcription initiation factor RRN3 OS=Mus musculus OX=10090 GN=Rrn3 PE=1 SV=1; tr|A0A2P6RL56|A0A2P6RL…
17057	FvH4_7g04420	chrFvb7	-	8.13874e-05	0.0146747	-0.144	AT4G10180.1 | light-mediated development protein 1 / deetiolated1 (DET1) | Chr4:6346543-6349146 FORWARD LENGTH=543 | 201606; PREDICTED: light-mediated development protein DET1 isoform X4 [Fragaria vesca subsp. vesca]; sp|Q9ZNU6|DET1_SOLLC Light-mediated development protein DET1 OS=Solanum lycopersicum OX=4081 GN=DET1 PE=1 SV=1; tr|A0A2P6SB33|A0A2P6SB33_ROSCH Putative de-etiolated protein 1, Det1 …
17058	FvH4_7g04420	chrFvb7	-	0.000422364	0.0424703	-0.412	AT4G10180.1 | light-mediated development protein 1 / deetiolated1 (DET1) | Chr4:6346543-6349146 FORWARD LENGTH=543 | 201606; PREDICTED: light-mediated development protein DET1 isoform X4 [Fragaria vesca subsp. vesca]; sp|Q9ZNU6|DET1_SOLLC Light-mediated development protein DET1 OS=Solanum lycopersicum OX=4081 GN=DET1 PE=1 SV=1; tr|A0A2P6SB33|A0A2P6SB33_ROSCH Putative de-etiolated protein 1, Det1 …
17134	FvH4_2g12660	chrFvb2	+	7.66837e-05	0.0140732	-0.233	AT1G71810.1 | Protein kinase superfamily protein | Chr1:27002602-27007964 REVERSE LENGTH=692 | 201606; PREDICTED: uncharacterized aarF domain-containing protein kinase At1g71810, chloroplastic [Fragaria vesca subsp. vesca]; sp|Q94BU1|Y1181_ARATH Uncharacterized aarF domain-containing protein kinase At1g71810, chloroplastic OS=Arabidopsis thaliana OX=3702 GN=At1g71810 PE=1 SV=1; tr|A0A2P6PRH6|A0A2…
17145	FvH4_2g12660	chrFvb2	+	3.45808e-05	0.00858053	-0.323	AT1G71810.1 | Protein kinase superfamily protein | Chr1:27002602-27007964 REVERSE LENGTH=692 | 201606; PREDICTED: uncharacterized aarF domain-containing protein kinase At1g71810, chloroplastic [Fragaria vesca subsp. vesca]; sp|Q94BU1|Y1181_ARATH Uncharacterized aarF domain-containing protein kinase At1g71810, chloroplastic OS=Arabidopsis thaliana OX=3702 GN=At1g71810 PE=1 SV=1; tr|A0A2P6PRH6|A0A2…
17146	FvH4_2g12660	chrFvb2	+	0.000134527	0.0209002	-0.067	AT1G71810.1 | Protein kinase superfamily protein | Chr1:27002602-27007964 REVERSE LENGTH=692 | 201606; PREDICTED: uncharacterized aarF domain-containing protein kinase At1g71810, chloroplastic [Fragaria vesca subsp. vesca]; sp|Q94BU1|Y1181_ARATH Uncharacterized aarF domain-containing protein kinase At1g71810, chloroplastic OS=Arabidopsis thaliana OX=3702 GN=At1g71810 PE=1 SV=1; tr|A0A2P6PRH6|A0A2…
17367	FvH4_3g06830	chrFvb3	-	7.36651e-06	0.00264657	0.493	AT1G07650.4 | Leucine-rich repeat transmembrane protein kinase | Chr1:2359817-2363859 REVERSE LENGTH=801 | 201606; PREDICTED: probable LRR receptor-like serine/threonine-protein kinase At1g07650 [Fragaria vesca subsp. vesca]; sp|C0LGE0|Y1765_ARATH Probable LRR receptor-like serine/threonine-protein kinase At1g07650 OS=Arabidopsis thaliana OX=3702 GN=At1g07650 PE=1 SV=1; tr|A0A2P6Q522|A0A2P6Q522_R…
17384	FvH4_2g30690	chrFvb2	+	0.000152396	0.0228125	0.228	AT1G16810.3 | 7-dehydrocholesterol reductase-like protein | Chr1:5756150-5756694 FORWARD LENGTH=144 | 201606; PREDICTED: protein FAM32A-like [Fragaria vesca subsp. vesca]; sp|Q6GQN4|FA32A_DANRE Protein FAM32A-like OS=Danio rerio OX=7955 GN=fam32al PE=3 SV=1; tr|A0A2P6Q1P9|A0A2P6Q1P9_ROSCH Uncharacterized protein OS=Rosa chinensis OX=74649 GN=RchiOBHm_Chr6g0312211 PE=4 SV=1
17598	FvH4_4g28210	chrFvb4	-	0.000414121	0.0421329	-0.123	AT3G25680.1 | SLH domain protein | Chr3:9349693-9352258 FORWARD LENGTH=558 | 201606; PREDICTED: uncharacterized protein LOC101290951 isoform X2 [Fragaria vesca subsp. vesca]; tr|A0A2P6R1Y7|A0A2P6R1Y7_ROSCH Uncharacterized protein OS=Rosa chinensis OX=74649 GN=RchiOBHm_Chr4g0435981 PE=4 SV=1
17649	FvH4_3g15170	chrFvb3	+	0.000526086	0.0497115	0.201	AT3G12810.1 | SNF2 domain-containing protein / helicase domain-containing protein | Chr3:4065636-4073992 FORWARD LENGTH=2055 | 201606; PREDICTED: protein PHOTOPERIOD-INDEPENDENT EARLY FLOWERING 1 isoform X1 [Fragaria vesca subsp. vesca]; sp|Q7X9V2|PIE1_ARATH Protein PHOTOPERIOD-INDEPENDENT EARLY FLOWERING 1 OS=Arabidopsis thaliana OX=3702 GN=PIE1 PE=1 SV=1; tr|A0A2P6Q8L7|A0A2P6Q8L7_ROSCH Putative…
17999	FvH4_6g07900	chrFvb6	+	0.000339934	0.037369	0.139	AT4G15510.1 | Photosystem II reaction center PsbP family protein | Chr4:8860701-8862529 FORWARD LENGTH=287 | 201606; PREDICTED: psbP domain-containing protein 1, chloroplastic isoform X1 [Fragaria vesca subsp. vesca]; sp|O23403|PPD1_ARATH PsbP domain-containing protein 1, chloroplastic OS=Arabidopsis thaliana OX=3702 GN=PPD1 PE=1 SV=1; tr|A0A2P6R7L7|A0A2P6R7L7_ROSCH Putative photosystem II OS=Ros…
18281	FvH4_2g09820	chrFvb2	+	0.000153563	0.0228125	0.065	AT4G36360.1 | beta-galactosidase 3 | Chr4:17176840-17181143 REVERSE LENGTH=856 | 201606; PREDICTED: beta-galactosidase 3-like [Fragaria vesca subsp. vesca]; sp|Q9SCV9|BGAL3_ARATH Beta-galactosidase 3 OS=Arabidopsis thaliana OX=3702 GN=BGAL3 PE=2 SV=1; tr|A0A2P6PPP1|A0A2P6PPP1_ROSCH Beta-galactosidase OS=Rosa chinensis OX=74649 GN=RchiOBHm_Chr6g0266171 PE=3 SV=1
18364	FvH4_5g07390	chrFvb5	+	5.69995e-05	0.0113706	-0.595
18365	FvH4_5g07390	chrFvb5	+	5.69663e-05	0.0113706	-0.595
18426	FvH4_1g27270	chrFvb1	+	3.69549e-11	1.22619e-07	-0.931	AT2G44020.1 | Mitochondrial transcription termination factor family protein | Chr2:18217737-18219260 REVERSE LENGTH=507 | 201606; PREDICTED: LOW QUALITY PROTEIN: uncharacterized protein LOC101296339 [Fragaria vesca subsp. vesca]; sp|Q6AUK6|MTEF4_ORYSJ Transcription termination factor MTERF4, chloroplastic OS=Oryza sativa subsp. japonica OX=39947 GN=Os05g0404000 PE=2 SV=1; tr|A0A2P6RFV4|A0A2P6RFV4…
18450	FvH4_1g06330	chrFvb1	+	2.54559e-05	0.00702922	0.399	PREDICTED: uncharacterized protein LOC101298247 [Fragaria vesca subsp. vesca]; tr|A0A2P6Q2R2|A0A2P6Q2R2_ROSCH Uncharacterized protein OS=Rosa chinensis OX=74649 GN=RchiOBHm_Chr5g0003461 PE=4 SV=1
18452	FvH4_1g06330	chrFvb1	+	0.000173802	0.0243676	-0.292	PREDICTED: uncharacterized protein LOC101298247 [Fragaria vesca subsp. vesca]; tr|A0A2P6Q2R2|A0A2P6Q2R2_ROSCH Uncharacterized protein OS=Rosa chinensis OX=74649 GN=RchiOBHm_Chr5g0003461 PE=4 SV=1
18577	FvH4_1g13680	chrFvb1	-	1.73582e-08	2.39474e-05	-0.088	AT4G36690.1 | U2 snRNP auxilliary factor%2C large subunit%2C splicing factor | Chr4:17294139-17297609 REVERSE LENGTH=573 | 201606; PREDICTED: splicing factor U2af large subunit A isoform X3 [Fragaria vesca subsp. vesca]; sp|O23212|U2A2A_ARATH Splicing factor U2af large subunit A OS=Arabidopsis thaliana OX=3702 GN=U2AF65A PE=1 SV=2; tr|A0A2P6RMJ0|A0A2P6RMJ0_ROSCH U2 snRNP auxiliary factor large su…
18794	FvH4_1g08150	chrFvb1	-	9.99201e-15	1.72312e-10	-0.411	AT5G20520.1 | alpha/beta-Hydrolases superfamily protein | Chr5:6943536-6946315 REVERSE LENGTH=308 | 201606; PREDICTED: protein bem46 isoform X2 [Fragaria vesca subsp. vesca]; sp|Q8RXP6|WAV2_ARATH Alpha/beta hydrolase domain-containing protein WAV2 OS=Arabidopsis thaliana OX=3702 GN=WAV2 PE=2 SV=1; tr|A0A2P6RKG2|A0A2P6RKG2_ROSCH Putative alpha/Beta hydrolase OS=Rosa chinensis OX=74649 GN=RchiOBHm_…
18877	FvH4_6g00970	chrFvb6	+	2.32397e-07	0.000195497	-0.778	AT2G30390.1 | ferrochelatase 2 | Chr2:12951242-12953985 REVERSE LENGTH=512 | 201606; PREDICTED: ferrochelatase-2, chloroplastic [Fragaria vesca subsp. vesca]; sp|A2Y3Q5|HEMH_ORYSI Ferrochelatase-2, chloroplastic OS=Oryza sativa subsp. indica OX=39946 GN=HEMH PE=2 SV=2; tr|A0A2P6R583|A0A2P6R583_ROSCH Ferrochelatase OS=Rosa chinensis OX=74649 GN=RchiOBHm_Chr3g0448431 PE=3 SV=1
19070	FvH4_1g11701	chrFvb1	+	3.71147e-05	0.00888948	-0.675	AT4G35987.1 | S-adenosyl-L-methionine-dependent methyltransferases superfamily protein | Chr4:17035121-17036823 FORWARD LENGTH=304 | 201606; PREDICTED: calmodulin-lysine N-methyltransferase [Fragaria vesca subsp. vesca]; sp|F4JNX3|CMKMT_ARATH Calmodulin-lysine N-methyltransferase OS=Arabidopsis thaliana OX=3702 GN=CaMKMT PE=2 SV=1; tr|A0A2P6RLT6|A0A2P6RLT6_ROSCH Putative calmodulin-lysine N-methy…
19124	FvH4_1g11410	chrFvb1	+	0.00010336	0.0173897	0.253	AT2G17790.1 | vacuolar protein sorting-associated 35A-like protein | Chr2:7733685-7739344 FORWARD LENGTH=787 | 201606; PREDICTED: vacuolar protein sorting-associated protein 35A [Fragaria vesca subsp. vesca]; sp|Q7X659|VP35A_ARATH Vacuolar protein sorting-associated protein 35A OS=Arabidopsis thaliana OX=3702 GN=VPS35A PE=1 SV=1; tr|A0A2P6RLQ7|A0A2P6RLQ7_ROSCH Vacuolar protein sorting-associated …
19210	FvH4_6g19110	chrFvb6	-	0.000153923	0.0228125	-0.024	AT5G03940.1 | chloroplast signal recognition particle 54 kDa subunit | Chr5:1060265-1063257 REVERSE LENGTH=564 | 201606; PREDICTED: signal recognition particle 54 kDa protein, chloroplastic [Fragaria vesca subsp. vesca]; sp|P37107|SR54C_ARATH Signal recognition particle 54 kDa protein, chloroplastic OS=Arabidopsis thaliana OX=3702 GN=FFC PE=1 SV=1; tr|A0A2P6RC35|A0A2P6RC35_ROSCH Putative signal-r…
19879	FvH4_1g13370	chrFvb1	-	3.183e-05	0.00813198	0.13
20226	FvH4_6g35480	chrFvb6	-	4.57019e-05	0.0102971	0.075	AT3G14205.1 | Phosphoinositide phosphatase family protein | Chr3:4716008-4720524 REVERSE LENGTH=808 | 201606; PREDICTED: phosphoinositide phosphatase SAC2-like [Fragaria vesca subsp. vesca]; sp|Q94A27|SAC2_ARATH Phosphoinositide phosphatase SAC2 OS=Arabidopsis thaliana OX=3702 GN=SAC2 PE=2 SV=1; tr|A0A2P6RZ25|A0A2P6RZ25_ROSCH Putative SAC domain-containing protein OS=Rosa chinensis OX=74649 GN=Rc…
20231	FvH4_2g25910	chrFvb2	-	2.55784e-11	1.10275e-07	0.933	AT4G02350.2 | exocyst complex component sec15B | Chr4:1038157-1040571 FORWARD LENGTH=787 | 201606; PREDICTED: exocyst complex component SEC15B [Fragaria vesca subsp. vesca]; sp|F4JHH5|SC15B_ARATH Exocyst complex component SEC15B OS=Arabidopsis thaliana OX=3702 GN=SEC15B PE=1 SV=1; tr|A0A2P6PWY2|A0A2P6PWY2_ROSCH Exocyst complex component OS=Rosa chinensis OX=74649 GN=RchiOBHm_Chr6g0294231 PE=3 SV=1
20300	FvH4_1g11342	chrFvb1	-	0.000152122	0.0228125	0.366	AT1G20120.1 | GDSL-like Lipase/Acylhydrolase superfamily protein | Chr1:6975504-6977123 FORWARD LENGTH=402 | 201606; PREDICTED: GDSL esterase/lipase At1g20120-like [Fragaria vesca subsp. vesca]; sp|P0DKJ6|GDL4_ARATH GDSL esterase/lipase At1g20120 OS=Arabidopsis thaliana OX=3702 GN=At1g20120 PE=2 SV=1; tr|A0A2P6RLT7|A0A2P6RLT7_ROSCH Putative triacylglycerol lipase OS=Rosa chinensis OX=74649 GN=Rch…
20304	FvH4_1g11342	chrFvb1	-	0.000398969	0.0415073	0.379	AT1G20120.1 | GDSL-like Lipase/Acylhydrolase superfamily protein | Chr1:6975504-6977123 FORWARD LENGTH=402 | 201606; PREDICTED: GDSL esterase/lipase At1g20120-like [Fragaria vesca subsp. vesca]; sp|P0DKJ6|GDL4_ARATH GDSL esterase/lipase At1g20120 OS=Arabidopsis thaliana OX=3702 GN=At1g20120 PE=2 SV=1; tr|A0A2P6RLT7|A0A2P6RLT7_ROSCH Putative triacylglycerol lipase OS=Rosa chinensis OX=74649 GN=Rch…
20454	FvH4_7g19840	chrFvb7	-	1.15913e-07	0.000105207	0.158	AT3G07990.1 | serine carboxypeptidase-like 27 | Chr3:2552544-2554644 FORWARD LENGTH=459 | 201606; PREDICTED: serine carboxypeptidase-like 27 [Fragaria vesca subsp. vesca] &gt;gi|764631660|ref|XP_011469671.1| PREDICTED: serine carboxypeptidase-like 27 [Fragaria vesca subsp. vesca]; sp|Q9SFB5|SCP27_ARATH Serine carboxypeptidase-like 27 OS=Arabidopsis thaliana OX=3702 GN=SCPL27 PE=2 SV=1; tr|A0A2P6S…
20564	FvH4_2g08270	chrFvb2	-	3.14735e-05	0.00810092	0.706	AT1G75110.1 | Nucleotide-diphospho-sugar transferase family protein | Chr1:28194348-28195885 REVERSE LENGTH=428 | 201606; PREDICTED: UDP-D-xylose:L-fucose alpha-1,3-D-xylosyltransferase 2-like [Fragaria vesca subsp. vesca]; sp|Q9C9Q5|RRA2_ARATH Arabinosyltransferase RRA2 OS=Arabidopsis thaliana OX=3702 GN=RRA2 PE=2 SV=1; tr|A0A2P6PNV4|A0A2P6PNV4_ROSCH Glycosyltransferase OS=Rosa chinensis OX=7464…
20689	FvH4_5g00340	chrFvb5	-	0.00041065	0.0419643	-0.304	AT5G52520.1 | Class II aaRS and biotin synthetases superfamily protein | Chr5:21311112-21313875 FORWARD LENGTH=543 | 201606; PREDICTED: proline--tRNA ligase [Fragaria vesca subsp. vesca]; sp|Q9FYR6|SYPM_ARATH Proline--tRNA ligase, chloroplastic/mitochondrial OS=Arabidopsis thaliana OX=3702 GN=OVA6 PE=2 SV=1; tr|A0A2P6P843|A0A2P6P843_ROSCH Putative proline--tRNA ligase OS=Rosa chinensis OX=74649 G…
20833	FvH4_2g10080	chrFvb2	-	0.000210979	0.0277735	0.086	AT4G39050.1 | Kinesin motor family protein | Chr4:18193462-18200148 FORWARD LENGTH=1055 | 201606; PREDICTED: kinesin-related protein 11, partial [Fragaria vesca subsp. vesca]; sp|Q8W5R5|KN7D_ARATH Kinesin-like protein KIN-7D, mitochondrial OS=Arabidopsis thaliana OX=3702 GN=KIN7D PE=2 SV=1; tr|A0A2P6PPS9|A0A2P6PPS9_ROSCH Putative plus-end-directed kinesin ATPase transcription factor C2H2 family O…
21102	FvH4_1g19090	chrFvb1	-	0.000361555	0.0388926	0.303	AT4G37930.1 | serine transhydroxymethyltransferase 1 | Chr4:17831891-17834742 REVERSE LENGTH=517 | 201606; serine hydroxymethyltransferase, mitochondrial [Rosa chinensis] &gt;gi|1365972909|ref|XP_024185584.1| serine hydroxymethyltransferase, mitochondrial [Rosa chinensis] &gt;gi|1358173906|gb|PRQ48381.1| putative glycine hydroxymethyltransferase [Rosa chinensis]; sp|P50433|GLYM_SOLTU Serine hydro…
21106	FvH4_1g19090	chrFvb1	-	9.93115e-06	0.00317153	0.238	AT4G37930.1 | serine transhydroxymethyltransferase 1 | Chr4:17831891-17834742 REVERSE LENGTH=517 | 201606; serine hydroxymethyltransferase, mitochondrial [Rosa chinensis] &gt;gi|1365972909|ref|XP_024185584.1| serine hydroxymethyltransferase, mitochondrial [Rosa chinensis] &gt;gi|1358173906|gb|PRQ48381.1| putative glycine hydroxymethyltransferase [Rosa chinensis]; sp|P50433|GLYM_SOLTU Serine hydro…
21144	FvH4_5g36440	chrFvb5	-	0.00029916	0.0347408	0.352	AT4G09020.1 | isoamylase 3 | Chr4:5784099-5788839 FORWARD LENGTH=764 | 201606; PREDICTED: isoamylase 3, chloroplastic [Fragaria vesca subsp. vesca]; sp|Q9M0S5|ISOA3_ARATH Isoamylase 3, chloroplastic OS=Arabidopsis thaliana OX=3702 GN=ISA3 PE=1 SV=2; tr|A0A2P6PHF3|A0A2P6PHF3_ROSCH Putative isoamylase OS=Rosa chinensis OX=74649 GN=RchiOBHm_Chr7g0238421 PE=4 SV=1
21228	FvH4_3g08370	chrFvb3	-	0.000306811	0.0350395	0.107	AT1G28530.2 | deneddylase | Chr1:10032127-10035496 REVERSE LENGTH=613 | 201606; PREDICTED: uncharacterized protein LOC101305353 isoform X3 [Fragaria vesca subsp. vesca]; tr|A0A2P6Q4D8|A0A2P6Q4D8_ROSCH Uncharacterized protein OS=Rosa chinensis OX=74649 GN=RchiOBHm_Chr5g0009531 PE=4 SV=1
21378	FvH4_1g05550	chrFvb1	+	4.95047e-06	0.00194025	-0.606	AT4G32360.1 | Pyridine nucleotide-disulfide oxidoreductase family protein | Chr4:15621550-15624711 FORWARD LENGTH=483 | 201606; PREDICTED: NADPH:adrenodoxin oxidoreductase, mitochondrial-like [Fragaria vesca subsp. vesca]; sp|Q8W3L1|MFDR_ARATH NADPH:adrenodoxin oxidoreductase, mitochondrial OS=Arabidopsis thaliana OX=3702 GN=MFDR PE=1 SV=1; tr|A0A2P6RJP1|A0A2P6RJP1_ROSCH NADPH:adrenodoxin oxidore…
21444	FvH4_5g00070	chrFvb5	+	0.000378145	0.0401299	0.276	PREDICTED: uncharacterized protein LOC101307119 isoform X2 [Fragaria vesca subsp. vesca]; tr|A0A2P6P8B0|A0A2P6P8B0_ROSCH Uncharacterized protein OS=Rosa chinensis OX=74649 GN=RchiOBHm_Chr7g0202891 PE=4 SV=1
21728	FvH4_3g20963	chrFvb3	-	3.49543e-12	2.41114e-08	0.907	AT2G30470.1 | B3 domain-containing transcription repressor VAL1 | Chr2:12980904-12984724 REVERSE LENGTH=790 | 201606; PREDICTED: enolase-phosphatase E1-like isoform X2 [Fragaria vesca subsp. vesca]; sp|Q0D5G4|Y7633_ORYSJ B3 domain-containing protein Os07g0563300 OS=Oryza sativa subsp. japonica OX=39947 GN=Os07g0563300 PE=3 SV=2; tr|A0A2P6QBC4|A0A2P6QBC4_ROSCH Uncharacterized protein OS=Rosa chine…
21793	FvH4_2g05790	chrFvb2	+	0.000476502	0.0469559	0.25	AT2G15530.6 | RING/U-box superfamily protein | Chr2:6774150-6777068 FORWARD LENGTH=682 | 201606; PREDICTED: E3 ubiquitin-protein ligase MBR2 [Fragaria vesca subsp. vesca]; sp|Q9ZQF9|MBR1_ARATH E3 ubiquitin-protein ligase MBR1 OS=Arabidopsis thaliana OX=3702 GN=MBR1 PE=1 SV=1; tr|A0A2P6PMK0|A0A2P6PMK0_ROSCH Putative transcription factor C2H2 family OS=Rosa chinensis OX=74649 GN=RchiOBHm_Chr6g02579…
21901	FvH4_5g23500	chrFvb5	-	0.000420306	0.0424703	-0.386	PREDICTED: uncharacterized protein LOC101311673 isoform X3 [Fragaria vesca subsp. vesca]
21903	FvH4_5g23500	chrFvb5	-	8.0051e-06	0.00278885	-0.338	PREDICTED: uncharacterized protein LOC101311673 isoform X3 [Fragaria vesca subsp. vesca]
22218	FvH4_1g07530	chrFvb1	-	1.08292e-09	1.96579e-06	-1	AT5G56890.1 | Protein kinase superfamily protein | Chr5:23010801-23015559 REVERSE LENGTH=1113 | 201606; PREDICTED: receptor-like serine/threonine-protein kinase ALE2 isoform X1 [Fragaria vesca subsp. vesca]; sp|Q8RWW0|ALE2_ARATH Receptor-like serine/threonine-protein kinase ALE2 OS=Arabidopsis thaliana OX=3702 GN=ALE2 PE=1 SV=1; tr|A0A2P6RK80|A0A2P6RK80_ROSCH Uncharacterized protein OS=Rosa chine…
22659	FvH4_2g41000	chrFvb2	+	3.24058e-05	0.00821821	0.362	AT4G31880.1 | transcriptional regulator | Chr4:15419435-15423939 REVERSE LENGTH=873 | 201606; PREDICTED: probable replication factor C subunit 1 [Fragaria vesca subsp. vesca]; sp|A1L1F4|PDS5A_DANRE Sister chromatid cohesion protein PDS5 homolog A OS=Danio rerio OX=7955 GN=pds5a PE=2 SV=1; tr|A0A2P6PY88|A0A2P6PY88_ROSCH Uncharacterized protein OS=Rosa chinensis OX=74649 GN=RchiOBHm_Chr6g0299571 PE…
23097	FvH4_1g00030	chrFvb1	+	0.000408801	0.041963	0.25	AT3G59980.1 | Nucleic acid-binding%2C OB-fold-like protein | Chr3:22154528-22155570 REVERSE LENGTH=273 | 201606; PREDICTED: aminoacyl tRNA synthase complex-interacting multifunctional protein 1 [Fragaria vesca subsp. vesca]; sp|P31230|AIMP1_MOUSE Aminoacyl tRNA synthase complex-interacting multifunctional protein 1 OS=Mus musculus OX=10090 GN=Aimp1 PE=1 SV=2; tr|A0A2P6RHR7|A0A2P6RHR7_ROSCH Putati…
23144	FvH4_2g05241	chrFvb2	-	2.14839e-08	2.84992e-05	-0.775	AT3G43590.1 | zinc knuckle (CCHC-type) family protein | Chr3:15509753-15512255 FORWARD LENGTH=551 | 201606; PREDICTED: zinc finger CCHC domain-containing protein 7 [Fragaria vesca subsp. vesca]; sp|Q3T0Q6|CNBP_BOVIN Cellular nucleic acid-binding protein OS=Bos taurus OX=9913 GN=CNBP PE=2 SV=1; tr|A0A2P6PLU7|A0A2P6PLU7_ROSCH Putative transcription factor interactor and regulator CCHC(Zn) family OS…
23511	FvH4_3g13130	chrFvb3	-	0.00013074	0.0205239	-0.106	AT4G20130.1 | plastid transcriptionally active 14 | Chr4:10878914-10881697 FORWARD LENGTH=483 | 201606; PREDICTED: ribulose-1,5 bisphosphate carboxylase/oxygenase large subunit N-methyltransferase, chloroplastic isoform X3 [Fragaria vesca subsp. vesca]; sp|Q84JF5|PTA14_ARATH Protein PLASTID TRANSCRIPTIONALLY ACTIVE 14 OS=Arabidopsis thaliana OX=3702 GN=PTAC14 PE=1 SV=1; tr|A0A2P6Q7K8|A0A2P6Q7K8_R…
23626	FvH4_6g08510	chrFvb6	-	9.20735e-05	0.0161199	-0.194	AT5G26610.3 | D111/G-patch domain-containing protein | Chr5:9375456-9376991 FORWARD LENGTH=301 | 201606; PREDICTED: G patch domain-containing protein 8 isoform X1 [Fragaria vesca subsp. vesca]; sp|A2A6A1|GPTC8_MOUSE G patch domain-containing protein 8 OS=Mus musculus OX=10090 GN=Gpatch8 PE=1 SV=1; tr|A0A2P6R7W0|A0A2P6R7W0_ROSCH Putative transcription factor C2H2 family OS=Rosa chinensis OX=74649 …
23734	FvH4_5g18511	chrFvb5	-	3.4097e-05	0.00852177	-0.54	AT1G17880.1 | basic transcription factor 3 | Chr1:6152572-6153425 REVERSE LENGTH=165 | 201606; PREDICTED: transcription factor BTF3 homolog 4 [Fragaria vesca subsp. vesca]; sp|Q9SMW7|BTF3_ARATH Basic transcription factor 3 OS=Arabidopsis thaliana OX=3702 GN=BTF3 PE=1 SV=1; tr|A0A067EXA0|A0A067EXA0_CITSI Nascent polypeptide-associated complex subunit beta OS=Citrus sinensis OX=2711 GN=CISIN_1g0311…
23862	FvH4_4g06600	chrFvb4	-	9.04987e-05	0.015925	0.153	AT5G20590.1 | TRICHOME BIREFRINGENCE-LIKE 5 | Chr5:6963517-6966006 FORWARD LENGTH=485 | 201606; PREDICTED: protein trichome birefringence-like 5 [Fragaria vesca subsp. vesca]; sp|F4K5K4|TBL5_ARATH Protein trichome birefringence-like 5 OS=Arabidopsis thaliana OX=3702 GN=TBL5 PE=2 SV=1; tr|A0A2P6QSC0|A0A2P6QSC0_ROSCH Putative PMR5 domain, PC-Esterase OS=Rosa chinensis OX=74649 GN=RchiOBHm_Chr4g0398…
23946	FvH4_2g34740	chrFvb2	-	7.74306e-11	1.91629e-07	0.839	26S proteasome non-ATPase regulatory subunit 14 homolog [Rosa chinensis] &gt;gi|1358153157|gb|PRQ27636.1| putative proteasome endopeptidase complex [Rosa chinensis]; AT5G23540.2 | Mov34/MPN/PAD-1 family protein | Chr5:7938109-7939339 FORWARD LENGTH=259 | 201606; sp|Q9LT08|PSDE_ARATH 26S proteasome non-ATPase regulatory subunit 14 homolog OS=Arabidopsis thaliana OX=3702 GN=RPN11 PE=1 SV=1; tr|A0A0…
23983	FvH4_3g24611	chrFvb3	+	0.000432931	0.0434064	-0.53	AT3G24255.5 | RNA-directed DNA polymerase (reverse transcriptase)-related family protein | Chr3:8789309-8790907 FORWARD LENGTH=532 | 201606; PREDICTED: uncharacterized protein LOC104896672 [Beta vulgaris subsp. vulgaris]; sp|P0C2F6|RNHX1_ARATH Putative ribonuclease H protein At1g65750 OS=Arabidopsis thaliana OX=3702 GN=At1g65750 PE=3 SV=1; tr|M5WRJ8|M5WRJ8_PRUPE Uncharacterized protein OS=Prunus …
24331	FvH4_7g13020	chrFvb7	+	4.70253e-05	0.0103669	0.41	AT5G53130.1 | cyclic nucleotide gated channel 1 | Chr5:21537830-21540490 REVERSE LENGTH=716 | 201606; PREDICTED: cyclic nucleotide-gated ion channel 1-like isoform X2 [Fragaria vesca subsp. vesca]; sp|O65717|CNGC1_ARATH Cyclic nucleotide-gated ion channel 1 OS=Arabidopsis thaliana OX=3702 GN=CNGC1 PE=1 SV=1; tr|A0A251NEN2|A0A251NEN2_PRUPE Uncharacterized protein OS=Prunus persica OX=3760 GN=PRUPE…
24427	FvH4_2g29940	chrFvb2	+	4.45753e-07	0.000327107	0.114	AT4G32551.1 | transcriptional corepressor LEUNIG | Chr4:15707863-15713359 FORWARD LENGTH=931 | 201606; PREDICTED: transcriptional corepressor LEUNIG isoform X1 [Fragaria vesca subsp. vesca] &gt;gi|764542486|ref|XP_011459233.1| PREDICTED: transcriptional corepressor LEUNIG isoform X1 [Fragaria vesca subsp. vesca]; sp|Q9FUY2|LEUNG_ARATH Transcriptional corepressor LEUNIG OS=Arabidopsis thaliana OX=…
24470	FvH4_6g05630	chrFvb6	+	0.000483916	0.0472804	0.095	AT3G05250.1 | RING/U-box superfamily protein | Chr3:1495635-1497387 FORWARD LENGTH=278 | 201606; PREDICTED: uncharacterized protein LOC101298921 [Fragaria vesca subsp. vesca]; sp|Q9NS56|TOPRS_HUMAN E3 ubiquitin-protein ligase Topors OS=Homo sapiens OX=9606 GN=TOPORS PE=1 SV=1; tr|A0A2P6R6U6|A0A2P6R6U6_ROSCH Putative transcription factor C2H2 family OS=Rosa chinensis OX=74649 GN=RchiOBHm_Chr3g0454…
24522	FvH4_2g11953	chrFvb2	+	2.88909e-05	0.00778475	-0.667	AT4G08960.1 | phosphotyrosyl phosphatase activator (PTPA) family protein | Chr4:5746326-5747994 FORWARD LENGTH=392 | 201606; sp|P58389|PTPA_MOUSE Serine/threonine-protein phosphatase 2A activator OS=Mus musculus OX=10090 GN=Ptpa PE=1 SV=1; tr|A0A2P6RYU5|A0A2P6RYU5_ROSCH Putative transcription factor interactor and regulator CCHC(Zn) family OS=Rosa chinensis OX=74649 GN=RchiOBHm_Chr2g0146151 PE=4 …
24552	FvH4_4g28800	chrFvb4	+	2.54756e-05	0.00702922	-0.357	AT1G68890.2 | 2-oxoglutarate decarboxylase/hydro-lyase/magnesium ion-binding protein | Chr1:25899393-25906553 FORWARD LENGTH=1371 | 201606; PREDICTED: protein PHYLLO, chloroplastic isoform X1 [Fragaria vesca subsp. vesca]; sp|Q15KI9|PHYLO_ARATH Protein PHYLLO, chloroplastic OS=Arabidopsis thaliana OX=3702 GN=PHYLLO PE=2 SV=2; tr|A0A2P6R267|A0A2P6R267_ROSCH Putative 2-succinyl-5-enolpyruvyl-6-hydr…
24554	FvH4_4g28800	chrFvb4	+	0.000312099	0.0354089	-0.196	AT1G68890.2 | 2-oxoglutarate decarboxylase/hydro-lyase/magnesium ion-binding protein | Chr1:25899393-25906553 FORWARD LENGTH=1371 | 201606; PREDICTED: protein PHYLLO, chloroplastic isoform X1 [Fragaria vesca subsp. vesca]; sp|Q15KI9|PHYLO_ARATH Protein PHYLLO, chloroplastic OS=Arabidopsis thaliana OX=3702 GN=PHYLLO PE=2 SV=2; tr|A0A2P6R267|A0A2P6R267_ROSCH Putative 2-succinyl-5-enolpyruvyl-6-hydr…
25004	FvH4_2g15180	chrFvb2	-	3.57056e-05	0.00867243	-0.405	AT1G21410.2 | F-box/RNI-like superfamily protein | Chr1:7497479-7499386 FORWARD LENGTH=360 | 201606; F-box protein SKP2A isoform X4 [Rosa chinensis]; sp|Q9LPL4|SKP2A_ARATH F-box protein SKP2A OS=Arabidopsis thaliana OX=3702 GN=SKP2A PE=1 SV=1; tr|A0A2P6PSM3|A0A2P6PSM3_ROSCH Putative F-box domain, leucine-rich repeat domain, L domain-containing protein OS=Rosa chinensis OX=74649 GN=RchiOBHm_Chr6g0…
25008	FvH4_3g44350	chrFvb3	-	0.000272146	0.0328193	-0.027	AT1G51110.1 | Plastid-lipid associated protein PAP / fibrillin family protein | Chr1:18935380-18937484 FORWARD LENGTH=409 | 201606; PREDICTED: probable plastid-lipid-associated protein 12, chloroplastic isoform X1 [Fragaria vesca subsp. vesca]; sp|Q8LAP6|PAP12_ARATH Probable plastid-lipid-associated protein 12, chloroplastic OS=Arabidopsis thaliana OX=3702 GN=PAP12 PE=1 SV=1; tr|A0A2P6QMU6|A0A2P6…
25060	FvH4_2g10600	chrFvb2	+	0.000478755	0.0470435	0.467	AT2G44050.1 | 6%2C7-dimethyl-8-ribityllumazine synthase / DMRL synthase / lumazine synthase / riboflavin synthase | Chr2:18224304-18225917 FORWARD LENGTH=227 | 201606; PREDICTED: 6,7-dimethyl-8-ribityllumazine synthase, chloroplastic-like [Fragaria vesca subsp. vesca]; sp|O80575|RISB_ARATH 6,7-dimethyl-8-ribityllumazine synthase, chloroplastic OS=Arabidopsis thaliana OX=3702 GN=At2g44050 PE=2 SV=…
25284	FvH4_6g50590	chrFvb6	+	1.89878e-05	0.00564561	-0.092	AT3G01480.1 | cyclophilin 38 | Chr3:188569-190674 FORWARD LENGTH=437 | 201606; PREDICTED: peptidyl-prolyl cis-trans isomerase, chloroplastic isoform X2 [Fragaria vesca subsp. vesca]; sp|Q9SSA5|CYP38_ARATH Peptidyl-prolyl cis-trans isomerase CYP38, chloroplastic OS=Arabidopsis thaliana OX=3702 GN=CYP38 PE=1 SV=1; tr|M5WTM9|M5WTM9_PRUPE Uncharacterized protein OS=Prunus persica OX=3760 GN=PRUPE_3G2…
25423	FvH4_1g27480	chrFvb1	-	7.84217e-07	0.000491775	-0.246	AT5G17230.4 | PHYTOENE SYNTHASE | Chr5:5659839-5662087 REVERSE LENGTH=422 | 201606; PREDICTED: phytoene synthase 2, chloroplastic [Fragaria vesca subsp. vesca] &gt;gi|764520381|ref|XP_011469153.1| PREDICTED: phytoene synthase 2, chloroplastic [Fragaria vesca subsp. vesca]; sp|P37272|PSY_CAPAN Bifunctional 15-cis-phytoene synthase, chromoplastic OS=Capsicum annuum OX=4072 GN=PSY1 PE=1 SV=1; tr|A0A…
25838	FvH4_6g37261	chrFvb6	-	2.01519e-06	0.000926719	-0.532	AT4G12790.6 | P-loop containing nucleoside triphosphate hydrolases superfamily protein | Chr4:7517280-7518892 REVERSE LENGTH=271 | 201606; PREDICTED: GPN-loop GTPase 3-like [Fragaria vesca subsp. vesca] &gt;gi|764610911|ref|XP_011467550.1| PREDICTED: GPN-loop GTPase 3-like [Fragaria vesca subsp. vesca] &gt;gi|764610916|ref|XP_011467551.1| PREDICTED: GPN-loop GTPase 3-like [Fragaria vesca subsp. v…
25881	FvH4_1g29190	chrFvb1	-	0.000465685	0.0461673	0.166	AT1G49380.1 | cytochrome c biogenesis protein family | Chr1:18276794-18279204 FORWARD LENGTH=547 | 201606; cytochrome c biogenesis protein CCS1, chloroplastic-like isoform X1 [Chenopodium quinoa]; sp|Q9XIA4|CCS1_ARATH Cytochrome c biogenesis protein CCS1, chloroplastic OS=Arabidopsis thaliana OX=3702 GN=CCS1 PE=1 SV=1; tr|A0A2P5DUG3|A0A2P5DUG3_PARAD ResB-like domain containing protein OS=Paraspon…
26013	FvH4_1g29740	chrFvb1	+	0.000326217	0.0364117	-0.309	AT1G22700.2 | Tetratricopeptide repeat (TPR)-like superfamily protein | Chr1:8028323-8029878 REVERSE LENGTH=296 | 201606; PREDICTED: uncharacterized protein ycf37 isoform X3 [Fragaria vesca subsp. vesca]; sp|B9DHG0|PYG7_ARATH Tetratricopeptide repeat domain-containing protein PYG7, chloroplastic OS=Arabidopsis thaliana OX=3702 GN=PYG7 PE=1 SV=1; tr|A0A2P6RHA9|A0A2P6RHA9_ROSCH Uncharacterized prot…
26061	FvH4_5g36620	chrFvb5	+	0.000207864	0.0274683	0.552	AT4G09010.1 | ascorbate peroxidase 4 | Chr4:5777502-5779338 REVERSE LENGTH=349 | 201606; PREDICTED: thylakoid lumenal 29 kDa protein, chloroplastic [Fragaria vesca subsp. vesca]; sp|Q9THX6|TL29_SOLLC Thylakoid lumenal 29 kDa protein, chloroplastic OS=Solanum lycopersicum OX=4081 GN=CLEB3J9 PE=3 SV=1; tr|A0A2P6PII1|A0A2P6PII1_ROSCH Putative L-ascorbate peroxidase OS=Rosa chinensis OX=74649 GN=Rchi…
26071	FvH4_3g28610	chrFvb3	+	8.35119e-06	0.00288033	-0.492	AT5G17620.1 | nuclear matrix protein | Chr5:5805934-5808455 REVERSE LENGTH=329 | 201606; PREDICTED: uncharacterized protein LOC101291595 isoform X1 [Fragaria vesca subsp. vesca]; sp|Q0WTP1|AUG7_ARATH AUGMIN subunit 7 OS=Arabidopsis thaliana OX=3702 GN=AUG7 PE=1 SV=1; tr|M5XDE3|M5XDE3_PRUPE Uncharacterized protein OS=Prunus persica OX=3760 GN=PRUPE_2G104100 PE=4 SV=1
26161	FvH4_7g03880	chrFvb7	+	6.18792e-05	0.0121955	0.206	AT3G12320.3 | hypothetical protein | Chr3:3924034-3925262 FORWARD LENGTH=269 | 201606; PREDICTED: uncharacterized protein LOC101309290 isoform X1 [Fragaria vesca subsp. vesca]; sp|Q9LHH5|LNK3_ARATH Protein LNK3 OS=Arabidopsis thaliana OX=3702 GN=LNK3 PE=1 SV=1; tr|A0A2P6SAI9|A0A2P6SAI9_ROSCH Uncharacterized protein OS=Rosa chinensis OX=74649 GN=RchiOBHm_Chr1g0327331 PE=4 SV=1
26163	FvH4_7g03880	chrFvb7	+	5.46698e-05	0.0112908	0.212	AT3G12320.3 | hypothetical protein | Chr3:3924034-3925262 FORWARD LENGTH=269 | 201606; PREDICTED: uncharacterized protein LOC101309290 isoform X1 [Fragaria vesca subsp. vesca]; sp|Q9LHH5|LNK3_ARATH Protein LNK3 OS=Arabidopsis thaliana OX=3702 GN=LNK3 PE=1 SV=1; tr|A0A2P6SAI9|A0A2P6SAI9_ROSCH Uncharacterized protein OS=Rosa chinensis OX=74649 GN=RchiOBHm_Chr1g0327331 PE=4 SV=1
26346	FvH4_5g39650	chrFvb5	-	3.91072e-11	1.22619e-07	-1	AT1G77670.1 | Pyridoxal phosphate (PLP)-dependent transferases superfamily protein | Chr1:29189043-29190901 REVERSE LENGTH=440 | 201606; PREDICTED: kynurenine--oxoglutarate transaminase-like [Fragaria vesca subsp. vesca]; sp|Q54KM6|KAT_DICDI Kynurenine--oxoglutarate transaminase OS=Dictyostelium discoideum OX=44689 GN=ccbl PE=3 SV=1; tr|A0A2P6PIC6|A0A2P6PIC6_ROSCH Putative pyridoxal phosphate-dep…
26554	FvH4_1g19710	chrFvb1	-	0.000192279	0.0260327	-0.207	AT2G22540.3 | K-box region and MADS-box transcription factor family protein | Chr2:9580417-9583603 FORWARD LENGTH=240 | 201606; PREDICTED: MADS-box protein JOINTLESS [Fragaria vesca subsp. vesca] &gt;gi|764519464|ref|XP_011468575.1| PREDICTED: MADS-box protein JOINTLESS [Fragaria vesca subsp. vesca]; sp|Q9FVC1|SVP_ARATH MADS-box protein SVP OS=Arabidopsis thaliana OX=3702 GN=SVP PE=1 SV=1; tr|A0A…
26639	FvH4_2g19870	chrFvb2	-	4.74498e-06	0.00188108	0.707	AT2G20210.1 | RNI-like superfamily protein | Chr2:8721606-8725042 REVERSE LENGTH=604 | 201606; PREDICTED: protein NLRC5 isoform X1 [Fragaria vesca subsp. vesca]; sp|P10775|RINI_PIG Ribonuclease inhibitor OS=Sus scrofa OX=9823 GN=RNH1 PE=1 SV=1; tr|A0A2P6PUL4|A0A2P6PUL4_ROSCH Putative leucine-rich repeat domain, L domain-containing protein OS=Rosa chinensis OX=74649 GN=RchiOBHm_Chr6g0285561 PE=4 S…
26740	FvH4_1g12110	chrFvb1	+	7.46788e-06	0.00264747	0.083	AT4G38960.6 | B-box type zinc finger family protein | Chr4:18161576-18163045 FORWARD LENGTH=183 | 201606; PREDICTED: B-box zinc finger protein 19-like [Fragaria vesca subsp. vesca]; sp|C0SVM5|BBX19_ARATH B-box zinc finger protein 19 OS=Arabidopsis thaliana OX=3702 GN=BBX19 PE=1 SV=1; tr|A0A2P6RLZ4|A0A2P6RLZ4_ROSCH Putative transcription factor interactor and regulator Znf-B family OS=Rosa chinens…
26854	FvH4_7g05160	chrFvb7	+	0.000100058	0.0169166	-0.26	AT2G35840.4 | Sucrose-6F-phosphate phosphohydrolase family protein | Chr2:15053952-15055776 FORWARD LENGTH=422 | 201606; PREDICTED: sucrose-phosphatase 2 [Fragaria vesca subsp. vesca]; sp|Q5IH13|SPP2_TOBAC Sucrose-phosphatase 2 OS=Nicotiana tabacum OX=4097 GN=SPP2 PE=2 SV=1; tr|A0A2P6SBL5|A0A2P6SBL5_ROSCH Putative sucrose-phosphate phosphatase OS=Rosa chinensis OX=74649 GN=RchiOBHm_Chr1g0331691 P…
27083	FvH4_4g36861	chrFvb4	+	3.5672e-11	1.22619e-07	-0.153	AT3G18610.2 | nucleolin like 2 | Chr3:6404270-6407822 REVERSE LENGTH=576 | 201606; PREDICTED: nucleolin 1 isoform X3 [Fragaria vesca subsp. vesca]; sp|Q7XTT4|NUCL2_ORYSJ Nucleolin 2 OS=Oryza sativa subsp. japonica OX=39947 GN=Os04g0620700 PE=2 SV=2; tr|A0A2P6R4Q7|A0A2P6R4Q7_ROSCH Putative RNA recognition motif domain, nucleotide-binding alpha-beta plait domain-containing protein OS=Rosa chinensis…
27085	FvH4_4g36861	chrFvb4	+	0	0	-0.325	AT3G18610.2 | nucleolin like 2 | Chr3:6404270-6407822 REVERSE LENGTH=576 | 201606; PREDICTED: nucleolin 1 isoform X3 [Fragaria vesca subsp. vesca]; sp|Q7XTT4|NUCL2_ORYSJ Nucleolin 2 OS=Oryza sativa subsp. japonica OX=39947 GN=Os04g0620700 PE=2 SV=2; tr|A0A2P6R4Q7|A0A2P6R4Q7_ROSCH Putative RNA recognition motif domain, nucleotide-binding alpha-beta plait domain-containing protein OS=Rosa chinensis…
27216	FvH4_2g38112	chrFvb2	-	8.92693e-05	0.0157892	-0.259	AT1G75900.1 | GDSL-like Lipase/Acylhydrolase superfamily protein | Chr1:28499179-28500943 FORWARD LENGTH=364 | 201606; PREDICTED: GDSL esterase/lipase EXL3-like [Fragaria vesca subsp. vesca]; sp|Q94CH6|EXL3_ARATH GDSL esterase/lipase EXL3 OS=Arabidopsis thaliana OX=3702 GN=EXL3 PE=2 SV=1; tr|A0A2P6PZ84|A0A2P6PZ84_ROSCH Putative triacylglycerol lipase OS=Rosa chinensis OX=74649 GN=RchiOBHm_Chr6g03…
27681	FvH4_4g23890	chrFvb4	+	4.59481e-06	0.00184809	0.135	AT3G01910.1 | sulfite oxidase | Chr3:314919-317274 REVERSE LENGTH=393 | 201606; PREDICTED: sulfite oxidase-like isoform X2 [Fragaria vesca subsp. vesca]; sp|Q9S850|SUOX_ARATH Sulfite oxidase OS=Arabidopsis thaliana OX=3702 GN=SOX PE=1 SV=1; tr|A0A314Z921|A0A314Z921_PRUYE Sulfite oxidase-like isoform X1 OS=Prunus yedoensis var. nudiflora OX=2094558 GN=Pyn_37606 PE=4 SV=1
27697	FvH4_4g23890	chrFvb4	+	0.000261882	0.0319431	-0.137	AT3G01910.1 | sulfite oxidase | Chr3:314919-317274 REVERSE LENGTH=393 | 201606; PREDICTED: sulfite oxidase-like isoform X2 [Fragaria vesca subsp. vesca]; sp|Q9S850|SUOX_ARATH Sulfite oxidase OS=Arabidopsis thaliana OX=3702 GN=SOX PE=1 SV=1; tr|A0A314Z921|A0A314Z921_PRUYE Sulfite oxidase-like isoform X1 OS=Prunus yedoensis var. nudiflora OX=2094558 GN=Pyn_37606 PE=4 SV=1
27699	FvH4_4g23890	chrFvb4	+	0.000276808	0.0331496	-0.133	AT3G01910.1 | sulfite oxidase | Chr3:314919-317274 REVERSE LENGTH=393 | 201606; PREDICTED: sulfite oxidase-like isoform X2 [Fragaria vesca subsp. vesca]; sp|Q9S850|SUOX_ARATH Sulfite oxidase OS=Arabidopsis thaliana OX=3702 GN=SOX PE=1 SV=1; tr|A0A314Z921|A0A314Z921_PRUYE Sulfite oxidase-like isoform X1 OS=Prunus yedoensis var. nudiflora OX=2094558 GN=Pyn_37606 PE=4 SV=1
27700	FvH4_4g23890	chrFvb4	+	0.000340211	0.037369	-0.128	AT3G01910.1 | sulfite oxidase | Chr3:314919-317274 REVERSE LENGTH=393 | 201606; PREDICTED: sulfite oxidase-like isoform X2 [Fragaria vesca subsp. vesca]; sp|Q9S850|SUOX_ARATH Sulfite oxidase OS=Arabidopsis thaliana OX=3702 GN=SOX PE=1 SV=1; tr|A0A314Z921|A0A314Z921_PRUYE Sulfite oxidase-like isoform X1 OS=Prunus yedoensis var. nudiflora OX=2094558 GN=Pyn_37606 PE=4 SV=1
27817	FvH4_3g16960	chrFvb3	+	2.94056e-05	0.00780152	0.31	AT3G14570.1 | glucan synthase-like 4 | Chr3:4892643-4902628 FORWARD LENGTH=1976 | 201606; PREDICTED: putative callose synthase 8 [Fragaria vesca subsp. vesca]; sp|Q9LUD7|CALS8_ARATH Putative callose synthase 8 OS=Arabidopsis thaliana OX=3702 GN=CALS8 PE=3 SV=2; tr|A0A2P6Q9B4|A0A2P6Q9B4_ROSCH Putative 1,3-beta-glucan synthase OS=Rosa chinensis OX=74649 GN=RchiOBHm_Chr5g0028271 PE=4 SV=1
27876	FvH4_6g08050	chrFvb6	-	7.3113e-05	0.0137047	0.489	AT1G10630.2 | ADP-ribosylation factor A1F | Chr1:3513189-3514230 REVERSE LENGTH=181 | 201606; putative small GTPase superfamily, Rab type [Helianthus annuus]; sp|P51823|ARF2_ORYSJ ADP-ribosylation factor 2 OS=Oryza sativa subsp. japonica OX=39947 GN=ARF PE=2 SV=2; tr|F6HE24|F6HE24_VITVI Uncharacterized protein OS=Vitis vinifera OX=29760 GN=VIT_05s0020g00490 PE=3 SV=1
28074	FvH4_3g16060	chrFvb3	-	6.9242e-05	0.0133416	0.145	AT1G56000.1 | FAD/NAD(P)-binding oxidoreductase family protein | Chr1:20944149-20946101 FORWARD LENGTH=384 | 201606; PREDICTED: uncharacterized protein LOC101302047 [Fragaria vesca subsp. vesca]; sp|Q888A4|RNLS_PSESM Renalase OS=Pseudomonas syringae pv. tomato (strain ATCC BAA-871 / DC3000) OX=223283 GN=PSPTO_1126 PE=1 SV=1; tr|A0A2P6Q901|A0A2P6Q901_ROSCH Putative protoporphyrinogen oxidase OS=Ro…
28117	FvH4_3g16510	chrFvb3	-	0.000319071	0.0359633	0.139	AT3G62000.1 | S-adenosyl-L-methionine-dependent methyltransferases superfamily protein | Chr3:22959441-22961180 REVERSE LENGTH=278 | 201606; PREDICTED: tricin synthase 1-like [Fragaria vesca subsp. vesca]; sp|Q9XGP7|OMT15_ORYSJ Tricin synthase 1 OS=Oryza sativa subsp. japonica OX=39947 GN=ROMT-15 PE=1 SV=1; tr|A0A2P6Q954|A0A2P6Q954_ROSCH Putative caffeoyl-CoA O-methyltransferase OS=Rosa chinensis…
28371	FvH4_7g21370	chrFvb7	-	7.67112e-05	0.0140732	0.064	AT3G55330.1 | PsbP-like protein 1 | Chr3:20514031-20515275 REVERSE LENGTH=230 | 201606; PREDICTED: psbP-like protein 1, chloroplastic isoform X1 [Fragaria vesca subsp. vesca]; sp|P82538|PPL1_ARATH PsbP-like protein 1, chloroplastic OS=Arabidopsis thaliana OX=3702 GN=PPL1 PE=1 SV=1; tr|A0A2P6SK37|A0A2P6SK37_ROSCH Putative PsbP family protein OS=Rosa chinensis OX=74649 GN=RchiOBHm_Chr1g0365751 PE=4…
28625	FvH4_5g09700	chrFvb5	+	7.77852e-11	1.91629e-07	-0.873	AT5G51010.1 | Rubredoxin-like superfamily protein | Chr5:20744615-20745344 FORWARD LENGTH=154 | 201606; PREDICTED: uncharacterized protein LOC101299677 [Fragaria vesca subsp. vesca]; sp|P24297|RUBR_PYRFU Rubredoxin OS=Pyrococcus furiosus (strain ATCC 43587 / DSM 3638 / JCM 8422 / Vc1) OX=186497 GN=rub PE=1 SV=2; tr|A0A2P6P4I0|A0A2P6P4I0_ROSCH Putative rubredoxin-type OS=Rosa chinensis OX=74649 GN…
28801	FvH4_3g20940	chrFvb3	-	8.91552e-06	0.00301467	0.11	AT5G54290.2 | cytochrome c biogenesis protein family | Chr5:22051097-22053923 FORWARD LENGTH=355 | 201606; PREDICTED: cytochrome c-type biogenesis ccda-like chloroplastic protein isoform X1 [Fragaria vesca subsp. vesca]; sp|Q2QY07|CCDA2_ORYSJ Cytochrome c-type biogenesis ccda-like chloroplastic protein 2 OS=Oryza sativa subsp. japonica OX=39947 GN=CCDA2 PE=3 SV=1; tr|A0A2P6QB75|A0A2P6QB75_ROSCH P…
29278	FvH4_3g24730	chrFvb3	+	0.000168863	0.0238402	0.556	AT5G22460.3 | alpha/beta-Hydrolases superfamily protein | Chr5:7443659-7445269 REVERSE LENGTH=340 | 201606; PREDICTED: uncharacterized protein LOC101311440 [Fragaria vesca subsp. vesca]; tr|A0A2P6QDL1|A0A2P6QDL1_ROSCH Putative alpha/Beta hydrolase OS=Rosa chinensis OX=74649 GN=RchiOBHm_Chr5g0044331 PE=4 SV=1
29312	FvH4_3g24980	chrFvb3	+	0.000310939	0.0353937	0.175	AT2G27460.1 | sec23/sec24 transport family protein | Chr2:11740670-11744867 FORWARD LENGTH=745 | 201606; PREDICTED: protein transport protein Sec24-like At3g07100 [Fragaria vesca subsp. vesca]; sp|Q9SFU0|SC24A_ARATH Protein transport protein Sec24-like At3g07100 OS=Arabidopsis thaliana OX=3702 GN=At3g07100 PE=2 SV=2; tr|A0A2P6QDN9|A0A2P6QDN9_ROSCH Putative von Willebrand factor, type A, Zinc fing…
29355	FvH4_3g11960	chrFvb3	+	4.71904e-05	0.0103669	-0.068	AT3G06880.3 | Transducin/WD40 repeat-like superfamily protein | Chr3:2170807-2175686 REVERSE LENGTH=1232 | 201606; PREDICTED: putative E3 ubiquitin-protein ligase LIN-2 [Fragaria vesca subsp. vesca]; sp|D1FP53|LIN_MEDTR Putative E3 ubiquitin-protein ligase LIN OS=Medicago truncatula OX=3880 GN=LIN PE=2 SV=1; tr|A0A2P6Q721|A0A2P6Q721_ROSCH Uncharacterized protein OS=Rosa chinensis OX=74649 GN=Rchi…
29386	FvH4_3g25420	chrFvb3	+	0.0002033	0.0270727	0.22	AT3G03750.2 | SET domain protein 20 | Chr3:939976-941511 FORWARD LENGTH=354 | 201606; PREDICTED: histone-lysine N-methyltransferase SUVR3-like isoform X1 [Fragaria vesca subsp. vesca] &gt;gi|764543378|ref|XP_011459308.1| PREDICTED: histone-lysine N-methyltransferase SUVR3-like isoform X1 [Fragaria vesca subsp. vesca] &gt;gi|764543383|ref|XP_011459309.1| PREDICTED: histone-lysine N-methyltransfera…
30050	FvH4_3g29931	chrFvb3	+	3.30955e-06	0.00140922	-0.485
30051	FvH4_3g29931	chrFvb3	+	3.87113e-05	0.00914175	-0.439
30114	FvH4_6g22900	chrFvb6	-	7.79434e-05	0.0142236	-0.307	AT2G34260.1 | transducin family protein / WD-40 repeat family protein | Chr2:14465899-14468416 FORWARD LENGTH=353 | 201606; PREDICTED: WD repeat-containing protein 55 [Fragaria vesca subsp. vesca]; sp|O80775|WDR55_ARATH WD repeat-containing protein 55 OS=Arabidopsis thaliana OX=3702 GN=WDR55 PE=1 SV=2; tr|A0A2P6RDS7|A0A2P6RDS7_ROSCH Putative transcription factor WD40-like family OS=Rosa chinensis…
30115	FvH4_6g22900	chrFvb6	-	0.000104235	0.0174518	-0.321	AT2G34260.1 | transducin family protein / WD-40 repeat family protein | Chr2:14465899-14468416 FORWARD LENGTH=353 | 201606; PREDICTED: WD repeat-containing protein 55 [Fragaria vesca subsp. vesca]; sp|O80775|WDR55_ARATH WD repeat-containing protein 55 OS=Arabidopsis thaliana OX=3702 GN=WDR55 PE=1 SV=2; tr|A0A2P6RDS7|A0A2P6RDS7_ROSCH Putative transcription factor WD40-like family OS=Rosa chinensis…
30328	FvH4_6g08720	chrFvb6	+	0.000288017	0.0337882	0.259	PREDICTED: uncharacterized protein LOC101311974 isoform X4 [Fragaria vesca subsp. vesca]; tr|A0A2P6R821|A0A2P6R821_ROSCH Uncharacterized protein OS=Rosa chinensis OX=74649 GN=RchiOBHm_Chr3g0458901 PE=4 SV=1
30329	FvH4_6g08720	chrFvb6	+	0.000123795	0.019859	0.329	PREDICTED: uncharacterized protein LOC101311974 isoform X4 [Fragaria vesca subsp. vesca]; tr|A0A2P6R821|A0A2P6R821_ROSCH Uncharacterized protein OS=Rosa chinensis OX=74649 GN=RchiOBHm_Chr3g0458901 PE=4 SV=1
30407	FvH4_3g31600	chrFvb3	-	0.000125762	0.0198969	-0.188	PREDICTED: kiwellin-like [Fragaria vesca subsp. vesca]; sp|P84527|KIWEL_ACTDE Kiwellin OS=Actinidia deliciosa OX=3627 PE=1 SV=2; tr|A0A314YJN9|A0A314YJN9_PRUYE Kiwellin OS=Prunus yedoensis var. nudiflora OX=2094558 GN=Pyn_12357 PE=4 SV=1
30419	FvH4_3g37390	chrFvb3	+	1.76022e-06	0.000855071	-0.265	AT2G29525.4 | Inositol phosphorylceramide synthase 3 | Chr2:12638533-12640661 FORWARD LENGTH=289 | 201606; PREDICTED: phosphatidylinositol:ceramide inositolphosphotransferase 3 isoform X2 [Fragaria vesca subsp. vesca]; sp|Q56Y01|IPCS3_ARATH Phosphatidylinositol:ceramide inositolphosphotransferase 3 OS=Arabidopsis thaliana OX=3702 GN=IPCS3 PE=2 SV=1; tr|A0A2P6QJE2|A0A2P6QJE2_ROSCH Putative sphingo…
30431	FvH4_2g33420	chrFvb2	-	0.000333052	0.0369356	0.129	AT5G43100.1 | Eukaryotic aspartyl protease family protein | Chr5:17299264-17302718 FORWARD LENGTH=631 | 201606; PREDICTED: aspartic proteinase-like protein 2 isoform X1 [Fragaria vesca subsp. vesca]; sp|Q9S9K4|ASPL2_ARATH Aspartic proteinase-like protein 2 OS=Arabidopsis thaliana OX=3702 GN=At1g65240 PE=3 SV=2; tr|A0A2P6Q0W6|A0A2P6Q0W6_ROSCH Putative nepenthesin OS=Rosa chinensis OX=74649 GN=Rchi…
30446	FvH4_3g31960	chrFvb3	+	6.57063e-05	0.0128034	0.132	AT1G08030.2 | tyrosylprotein sulfotransferase | Chr1:2489575-2492741 REVERSE LENGTH=500 | 201606; PREDICTED: protein-tyrosine sulfotransferase isoform X1 [Fragaria vesca subsp. vesca] &gt;gi|764544798|ref|XP_011459438.1| PREDICTED: protein-tyrosine sulfotransferase isoform X1 [Fragaria vesca subsp. vesca]; sp|Q3EDG5|TPST_ARATH Protein-tyrosine sulfotransferase OS=Arabidopsis thaliana OX=3702 GN=T…
31029	FvH4_7g09580	chrFvb7	-	9.79159e-06	0.00315619	-0.062	AT5G22060.1 | DNAJ homologue 2 | Chr5:7303798-7305668 REVERSE LENGTH=419 | 201606; PREDICTED: dnaJ protein homolog 2-like [Fragaria vesca subsp. vesca]; sp|Q0JB88|DJA6_ORYSJ Chaperone protein dnaJ A6 OS=Oryza sativa subsp. japonica OX=39947 GN=DJA6 PE=1 SV=1; tr|A0A2P6SF16|A0A2P6SF16_ROSCH Putative chaperone DnaJ OS=Rosa chinensis OX=74649 GN=RchiOBHm_Chr1g0346511 PE=4 SV=1
31507	FvH4_3g40413	chrFvb3	+	0.000513128	0.0488889	-0.368	AT1G06900.1 | Insulinase (Peptidase family M16) family protein | Chr1:2115155-2120635 REVERSE LENGTH=1024 | 201606; PREDICTED: insulin-degrading enzyme-like [Fragaria vesca subsp. vesca]; sp|F4HNU6|NRDC_ARATH Nardilysin-like OS=Arabidopsis thaliana OX=3702 GN=At1g06900 PE=2 SV=1; tr|A0A2P6QKU3|A0A2P6QKU3_ROSCH Putative insulysin OS=Rosa chinensis OX=74649 GN=RchiOBHm_Chr5g0073041 PE=3 SV=1
31515	FvH4_5g10510	chrFvb5	+	1.47278e-05	0.0044558	0.489	AT1G32930.1 | Galactosyltransferase family protein | Chr1:11931980-11934399 REVERSE LENGTH=399 | 201606; PREDICTED: probable beta-1,3-galactosyltransferase 6 [Fragaria vesca subsp. vesca]; sp|Q9MAP8|B3GT6_ARATH Beta-1,6-galactosyltransferase GALT31A OS=Arabidopsis thaliana OX=3702 GN=GALT31A PE=1 SV=1; tr|A0A2P6P4A0|A0A2P6P4A0_ROSCH Hexosyltransferase OS=Rosa chinensis OX=74649 GN=RchiOBHm_Chr7g0…
31613	FvH4_2g35230	chrFvb2	-	1.05002e-06	0.00061521	-0.852	AT2G25870.1 | haloacid dehalogenase-like hydrolase family protein | Chr2:11031159-11034302 FORWARD LENGTH=584 | 201606; PREDICTED: uncharacterized protein LOC101294624 isoform X1 [Fragaria vesca subsp. vesca] &gt;gi|764539111|ref|XP_011458970.1| PREDICTED: uncharacterized protein LOC101294624 isoform X2 [Fragaria vesca subsp. vesca]; sp|Q8L5Z4|YBEY_ARATH Endoribonuclease YBEY, chloroplastic OS=Ar…
31874	FvH4_3g44370	chrFvb3	-	1.08624e-06	0.00061521	0.459	AT5G18360.1 | Disease resistance protein (TIR-NBS-LRR class) family | Chr5:6080049-6083027 REVERSE LENGTH=900 | 201606; PREDICTED: TMV resistance protein N-like [Fragaria vesca subsp. vesca]; sp|Q40392|TMVRN_NICGU TMV resistance protein N OS=Nicotiana glutinosa OX=35889 GN=N PE=1 SV=1; tr|M5VMP9|M5VMP9_PRUPE Uncharacterized protein OS=Prunus persica OX=3760 GN=PRUPE_ppa000577mg PE=4 SV=1
31931	FvH4_3g40440	chrFvb3	+	5.04562e-05	0.0107884	-0.377	AT1G06900.1 | Insulinase (Peptidase family M16) family protein | Chr1:2115155-2120635 REVERSE LENGTH=1024 | 201606; PREDICTED: insulin-degrading enzyme-like [Fragaria vesca subsp. vesca]; sp|F4HNU6|NRDC_ARATH Nardilysin-like OS=Arabidopsis thaliana OX=3702 GN=At1g06900 PE=2 SV=1; tr|A0A2P6QKU3|A0A2P6QKU3_ROSCH Putative insulysin OS=Rosa chinensis OX=74649 GN=RchiOBHm_Chr5g0073041 PE=3 SV=1
31950	FvH4_2g32080	chrFvb2	-	0.000251182	0.0316723	-0.033	AT5G11790.1 | N-MYC downregulated-like 2 | Chr5:3799682-3802496 FORWARD LENGTH=344 | 201606; PREDICTED: pollen-specific protein SF21-like [Fragaria vesca subsp. vesca]; sp|Q9ASU8|NDL2_ARATH Protein NDL2 OS=Arabidopsis thaliana OX=3702 GN=NDL2 PE=1 SV=1; tr|A0A2P6Q197|A0A2P6Q197_ROSCH Putative alpha/Beta hydrolase OS=Rosa chinensis OX=74649 GN=RchiOBHm_Chr6g0310661 PE=4 SV=1
32025	FvH4_3g45770	chrFvb3	+	1.04205e-07	9.71361e-05	0.129	AT3G13490.1 | Lysyl-tRNA synthetase%2C class II | Chr3:4395984-4399302 REVERSE LENGTH=602 | 201606; PREDICTED: probable lysine--tRNA ligase, cytoplasmic [Fragaria vesca subsp. vesca]; sp|Q9LJE2|SYKM_ARATH Lysine--tRNA ligase, chloroplastic/mitochondrial OS=Arabidopsis thaliana OX=3702 GN=OVA5 PE=2 SV=1; tr|A0A2P6QNP1|A0A2P6QNP1_ROSCH Lysine--tRNA ligase OS=Rosa chinensis OX=74649 GN=RchiOBHm_Chr5…
32128	FvH4_4g00190	chrFvb4	+	0.000119578	0.0195462	-0.277	AT3G13060.4 | evolutionarily conserved C-terminal region 5 | Chr3:4181087-4183632 FORWARD LENGTH=624 | 201606; PREDICTED: uncharacterized protein LOC101291713 isoform X3 [Fragaria vesca subsp. vesca]; sp|F4K1Z0|ECT3_ARATH YTH domain-containing protein ECT3 OS=Arabidopsis thaliana OX=3702 GN=ECT3 PE=1 SV=1; tr|A0A2P6QNS3|A0A2P6QNS3_ROSCH Putative YTH domain-containing protein OS=Rosa chinensis OX=…
32339	FvH4_4g02370	chrFvb4	+	0.00039088	0.0409771	-0.092	AT3G01680.1 | sieve element occlusion amino-terminus protein | Chr3:252033-255246 FORWARD LENGTH=740 | 201606; PREDICTED: uncharacterized protein LOC101297774 [Fragaria vesca subsp. vesca]; sp|Q9SS87|SEOB_ARATH Protein SIEVE ELEMENT OCCLUSION B OS=Arabidopsis thaliana OX=3702 GN=SEOB PE=1 SV=1; tr|A0A2P6QQ54|A0A2P6QQ54_ROSCH Putative sieve element occlusion OS=Rosa chinensis OX=74649 GN=RchiOBHm_…
32340	FvH4_4g02370	chrFvb4	+	0.000376985	0.0401299	-0.092	AT3G01680.1 | sieve element occlusion amino-terminus protein | Chr3:252033-255246 FORWARD LENGTH=740 | 201606; PREDICTED: uncharacterized protein LOC101297774 [Fragaria vesca subsp. vesca]; sp|Q9SS87|SEOB_ARATH Protein SIEVE ELEMENT OCCLUSION B OS=Arabidopsis thaliana OX=3702 GN=SEOB PE=1 SV=1; tr|A0A2P6QQ54|A0A2P6QQ54_ROSCH Putative sieve element occlusion OS=Rosa chinensis OX=74649 GN=RchiOBHm_…
32483	FvH4_7g04960	chrFvb7	-	0.000142383	0.0218258	-0.142	AT5G50350.1 | hypothetical protein | Chr5:20498697-20501611 REVERSE LENGTH=584 | 201606; PREDICTED: uncharacterized protein LOC101298171 isoform X2 [Fragaria vesca subsp. vesca]; tr|A0A2P6SBI7|A0A2P6SBI7_ROSCH Uncharacterized protein OS=Rosa chinensis OX=74649 GN=RchiOBHm_Chr1g0331161 PE=4 SV=1
32513	FvH4_7g20500	chrFvb7	+	9.86962e-05	0.0167686	-0.189	AT3G45740.1 | hydrolase family protein / HAD-superfamily protein | Chr3:16790830-16793280 FORWARD LENGTH=376 | 201606; PREDICTED: uncharacterized protein YKR070W-like isoform X2 [Fragaria vesca subsp. vesca]; sp|P36151|YK50_YEAST Uncharacterized protein YKR070W OS=Saccharomyces cerevisiae (strain ATCC 204508 / S288c) OX=559292 GN=YKR070W PE=1 SV=1; tr|A0A2P6SJQ2|A0A2P6SJQ2_ROSCH Putative HAD-supe…
32556	FvH4_4g29971	chrFvb4	-	0.000408421	0.041963	-0.061	AT2G32230.2 | proteinaceous RNase P 1 | Chr2:13679608-13681756 REVERSE LENGTH=572 | 201606; PREDICTED: proteinaceous RNase P 1, chloroplastic/mitochondrial [Fragaria vesca subsp. vesca]; sp|Q66GI4|PRRP1_ARATH Proteinaceous RNase P 1, chloroplastic/mitochondrial OS=Arabidopsis thaliana OX=3702 GN=PRORP1 PE=1 SV=1; tr|A0A2P6R2P8|A0A2P6R2P8_ROSCH Putative ribonuclease P OS=Rosa chinensis OX=74649 GN…
32569	FvH4_5g05600	chrFvb5	+	0.000355926	0.0387252	-0.201	AT5G63030.1 | Thioredoxin superfamily protein | Chr5:25286352-25287517 FORWARD LENGTH=125 | 201606; PREDICTED: glutaredoxin isoform X2 [Fragaria vesca subsp. vesca]; sp|P55143|GLRX_RICCO Glutaredoxin OS=Ricinus communis OX=3988 PE=3 SV=1; tr|A0A2P6P5T4|A0A2P6P5T4_ROSCH Putative thioredoxin-disulfide reductase OS=Rosa chinensis OX=74649 GN=RchiOBHm_Chr7g0193211 PE=4 SV=1
32942	FvH4_4g32470	chrFvb4	-	1.27663e-06	0.000686674	-0.859	AT2G01440.1 | DEAD/DEAH box RNA helicase family protein | Chr2:193950-199056 REVERSE LENGTH=973 | 201606; PREDICTED: uncharacterized protein LOC101291046 [Fragaria vesca subsp. vesca]; sp|F4INA9|RECG_ARATH ATP-dependent DNA helicase homolog RECG, chloroplastic OS=Arabidopsis thaliana OX=3702 GN=RECG PE=3 SV=1; tr|A0A2P6R3C2|A0A2P6R3C2_ROSCH Putative DNA helicase OS=Rosa chinensis OX=74649 GN=Rchi…
33016	FvH4_1g30400	chrFvb1	+	5.41518e-05	0.0112512	0.548	AT3G12080.1 | GTP-binding family protein | Chr3:3847851-3851980 FORWARD LENGTH=663 | 201606; PREDICTED: uncharacterized protein LOC101310757 isoform X1 [Fragaria vesca subsp. vesca] &gt;gi|764521036|ref|XP_011469717.1| PREDICTED: uncharacterized protein LOC101310757 isoform X1 [Fragaria vesca subsp. vesca]; sp|Q8YZH7|DER_NOSS1 GTPase Der OS=Nostoc sp. (strain PCC 7120 / SAG 25.82 / UTEX 2576) OX=…
33180	FvH4_4g09130	chrFvb4	+	7.52254e-06	0.00264747	0.25	AT5G57590.1 | adenosylmethionine-8-amino-7-oxononanoate transaminase | Chr5:23318593-23322687 REVERSE LENGTH=833 | 201606; PREDICTED: LOW QUALITY PROTEIN: bifunctional dethiobiotin synthetase/7,8-diamino-pelargonic acid aminotransferase, mitochondrial [Fragaria vesca subsp. vesca]; sp|B0F481|BIODA_ARATH Bifunctional dethiobiotin synthetase/7,8-diamino-pelargonic acid aminotransferase, mitochondri…
33363	FvH4_1g04030	chrFvb1	-	7.40658e-05	0.0137831	0.108	AT5G20140.1 | SOUL heme-binding family protein | Chr5:6799047-6800892 REVERSE LENGTH=378 | 201606; PREDICTED: uncharacterized protein LOC101313543 [Fragaria vesca subsp. vesca]; sp|Q9SR77|HBPL1_ARATH Heme-binding-like protein At3g10130, chloroplastic OS=Arabidopsis thaliana OX=3702 GN=At3g10130 PE=1 SV=1; tr|A0A2P6RJ65|A0A2P6RJ65_ROSCH Putative SOUL heme-binding protein OS=Rosa chinensis OX=74649…
33404	FvH4_4g11450	chrFvb4	+	0.000105954	0.0176538	0.233	AT1G26665.1 | Mediator complex%2C subunit Med10 | Chr1:9214510-9215426 FORWARD LENGTH=189 | 201606; PREDICTED: mediator of RNA polymerase II transcription subunit 10b isoform X1 [Fragaria vesca subsp. vesca]; sp|F4HPA7|MD10B_ARATH Mediator of RNA polymerase II transcription subunit 10b OS=Arabidopsis thaliana OX=3702 GN=MED10B PE=1 SV=1; tr|A0A2P6SBV7|A0A2P6SBV7_ROSCH Mediator of RNA polymerase I…
33405	FvH4_4g11450	chrFvb4	+	2.22302e-05	0.00638934	0.409	AT1G26665.1 | Mediator complex%2C subunit Med10 | Chr1:9214510-9215426 FORWARD LENGTH=189 | 201606; PREDICTED: mediator of RNA polymerase II transcription subunit 10b isoform X1 [Fragaria vesca subsp. vesca]; sp|F4HPA7|MD10B_ARATH Mediator of RNA polymerase II transcription subunit 10b OS=Arabidopsis thaliana OX=3702 GN=MED10B PE=1 SV=1; tr|A0A2P6SBV7|A0A2P6SBV7_ROSCH Mediator of RNA polymerase I…
33439	FvH4_1g30060	chrFvb1	+	0.000109868	0.0182181	0.307	AT3G52640.1 | Zn-dependent exopeptidases superfamily protein | Chr3:19515078-19520290 REVERSE LENGTH=676 | 201606; PREDICTED: nicastrin [Fragaria vesca subsp. vesca]; sp|Q8GUM5|NICA_ARATH Nicastrin OS=Arabidopsis thaliana OX=3702 GN=At3g52640/At3g52650 PE=2 SV=1; tr|A0A2P6RGF0|A0A2P6RGF0_ROSCH Putative nicastrin OS=Rosa chinensis OX=74649 GN=RchiOBHm_Chr3g0492061 PE=4 SV=1
33479	FvH4_4g11810	chrFvb4	-	0.000372788	0.0398064	0.11	AT3G09360.2 | Cyclin/Brf1-like TBP-binding protein | Chr3:2873796-2878114 FORWARD LENGTH=527 | 201606; PREDICTED: transcription factor IIIB 90 kDa subunit-like isoform X1 [Fragaria vesca subsp. vesca]; sp|Q8CFK2|TF3B_MOUSE Transcription factor IIIB 90 kDa subunit OS=Mus musculus OX=10090 GN=Brf1 PE=1 SV=1; tr|A0A2P6QV09|A0A2P6QV09_ROSCH Putative transcription factor TFIIB, brf1, TBP-binding domai…
33488	FvH4_5g07810	chrFvb5	-	2.18285e-10	4.70541e-07	-0.625	AT5G20090.4 | Uncharacterized protein family (UPF0041) | Chr5:6787246-6788000 REVERSE LENGTH=110 | 201606; PREDICTED: mitochondrial pyruvate carrier 1 [Fragaria vesca subsp. vesca]; sp|Q949R9|MPC1_ARATH Mitochondrial pyruvate carrier 1 OS=Arabidopsis thaliana OX=3702 GN=MPC1 PE=3 SV=1; tr|A0A2P6P524|A0A2P6P524_ROSCH Mitochondrial pyruvate carrier OS=Rosa chinensis OX=74649 GN=RchiOBHm_Chr7g019065…
33489	FvH4_5g07810	chrFvb5	-	3.11789e-10	6.32565e-07	-0.625	AT5G20090.4 | Uncharacterized protein family (UPF0041) | Chr5:6787246-6788000 REVERSE LENGTH=110 | 201606; PREDICTED: mitochondrial pyruvate carrier 1 [Fragaria vesca subsp. vesca]; sp|Q949R9|MPC1_ARATH Mitochondrial pyruvate carrier 1 OS=Arabidopsis thaliana OX=3702 GN=MPC1 PE=3 SV=1; tr|A0A2P6P524|A0A2P6P524_ROSCH Mitochondrial pyruvate carrier OS=Rosa chinensis OX=74649 GN=RchiOBHm_Chr7g019065…
33829	FvH4_4g01120	chrFvb4	+	2.42928e-07	0.00019949	-0.379	AT4G14720.1 | TIFY domain/Divergent CCT motif family protein | Chr4:8432452-8434934 REVERSE LENGTH=315 | 201606; PREDICTED: protein TIFY 4B-like isoform X1 [Fragaria vesca subsp. vesca]; sp|Q8GY55|TIF4B_ARATH Protein TIFY 4B OS=Arabidopsis thaliana OX=3702 GN=TIFY4B PE=1 SV=1; tr|A0A2P6QPM9|A0A2P6QPM9_ROSCH Putative transcription factor TIFY family OS=Rosa chinensis OX=74649 GN=RchiOBHm_Chr4g0387…
34258	FvH4_4g16400	chrFvb4	-	0.000476311	0.0469559	0.237	AT3G08690.2 | ubiquitin-conjugating enzyme 11 | Chr3:2641487-2642489 FORWARD LENGTH=148 | 201606; PREDICTED: ubiquitin-conjugating enzyme E2 11-like [Fragaria vesca subsp. vesca]; sp|P35134|UBC11_ARATH Ubiquitin-conjugating enzyme E2 11 OS=Arabidopsis thaliana OX=3702 GN=UBC11 PE=1 SV=2; tr|W9S5Y1|W9S5Y1_9ROSA Ubiquitin-conjugating enzyme E2 11 OS=Morus notabilis OX=981085 GN=L484_021614 PE=4 SV=1
34577	FvH4_5g14650	chrFvb5	-	3.78069e-08	4.49641e-05	0.223	AT1G18700.5 | DNAJ heat shock N-terminal domain-containing protein | Chr1:6437477-6443046 FORWARD LENGTH=738 | 201606; PREDICTED: uncharacterized protein LOC101298422 isoform X1 [Fragaria vesca subsp. vesca]; tr|A0A2P6P2S2|A0A2P6P2S2_ROSCH Uncharacterized protein OS=Rosa chinensis OX=74649 GN=RchiOBHm_Chr7g0181841 PE=4 SV=1
34761	FvH4_2g37030	chrFvb2	+	5.624e-05	0.0113706	-0.536	AT2G38440.1 | SCAR homolog 2 | Chr2:16095550-16100851 FORWARD LENGTH=1399 | 201606; PREDICTED: protein SCAR2-like [Fragaria vesca subsp. vesca]; sp|Q5XPJ9|SCAR2_ARATH Protein SCAR2 OS=Arabidopsis thaliana OX=3702 GN=SCAR2 PE=1 SV=1; tr|A0A2P6REQ5|A0A2P6REQ5_ROSCH Putative transcription factor C2H2 family OS=Rosa chinensis OX=74649 GN=RchiOBHm_Chr3g0484371 PE=4 SV=1
34977	FvH4_4g23880	chrFvb4	-	0.00018663	0.0256449	0.039	AT1G67980.1 | caffeoyl-CoA 3-O-methyltransferase | Chr1:25487724-25488934 FORWARD LENGTH=232 | 201606; PREDICTED: flavonoid 3',5'-methyltransferase-like isoform X1 [Fragaria vesca subsp. vesca]; sp|C7AE94|FAOMT_VITVI Flavonoid 3',5'-methyltransferase OS=Vitis vinifera OX=29760 GN=FAOMT PE=1 SV=1; tr|A0A2P6R0E6|A0A2P6R0E6_ROSCH Putative flavonoid 3',5'-methyltransferase OS=Rosa chinensis OX=74649 …
35026	FvH4_4g31850	chrFvb4	-	1.01609e-05	0.00321513	0.383	AT1G14410.1 | ssDNA-binding transcriptional regulator | Chr1:4929352-4930810 REVERSE LENGTH=263 | 201606; PREDICTED: single-stranded DNA-binding protein WHY1, chloroplastic [Fragaria vesca subsp. vesca]; sp|Q9M9S3|WHY1_ARATH Single-stranded DNA-binding protein WHY1, chloroplastic OS=Arabidopsis thaliana OX=3702 GN=WHY1 PE=1 SV=1; tr|A0A2P6R341|A0A2P6R341_ROSCH Putative transcription factor ssDNA-…
35219	FvH4_4g26200	chrFvb4	+	5.25585e-07	0.000362548	0.573	PREDICTED: tetratricopeptide repeat protein 5-like [Fragaria vesca subsp. vesca]; sp|Q8N0Z6|TTC5_HUMAN Tetratricopeptide repeat protein 5 OS=Homo sapiens OX=9606 GN=TTC5 PE=1 SV=2; tr|A0A2P6R1B2|A0A2P6R1B2_ROSCH Putative tetratricopeptide repeat protein 5, OB OS=Rosa chinensis OX=74649 GN=RchiOBHm_Chr4g0433781 PE=4 SV=1
35319	FvH4_7g01850	chrFvb7	+	3.92198e-06	0.00162975	0.078	AT3G63460.1 | transducin family protein / WD-40 repeat family protein | Chr3:23431009-23437241 REVERSE LENGTH=1104 | 201606; PREDICTED: protein transport protein SEC31 homolog B isoform X1 [Fragaria vesca subsp. vesca]; sp|Q8L611|SC31B_ARATH Protein transport protein SEC31 homolog B OS=Arabidopsis thaliana OX=3702 GN=SEC31B PE=1 SV=1; tr|A0A2P6S863|A0A2P6S863_ROSCH Putative transcription factor W…
35330	FvH4_4g27750	chrFvb4	-	0.000465822	0.0461673	0.303	AT1G68640.1 | bZIP transcription factor family protein | Chr1:25769739-25772303 REVERSE LENGTH=452 | 201606; PREDICTED: transcription factor HBP-1b(c38)-like [Fragaria vesca subsp. vesca]; sp|Q41558|HBP1C_WHEAT Transcription factor HBP-1b(c1) (Fragment) OS=Triticum aestivum OX=4565 PE=1 SV=2; tr|A0A2P6R1T8|A0A2P6R1T8_ROSCH Putative transcription factor bZIP family OS=Rosa chinensis OX=74649 GN=Rc…
35366	FvH4_4g28290	chrFvb4	+	3.10695e-05	0.00805705	-0.475	AT3G50100.2 | small RNA degrading nuclease 1 | Chr3:18578969-18580594 FORWARD LENGTH=312 | 201606; PREDICTED: small RNA degrading nuclease 1 [Fragaria vesca subsp. vesca]; sp|A3KPE8|SDN1_ARATH Small RNA degrading nuclease 1 OS=Arabidopsis thaliana OX=3702 GN=SDN1 PE=1 SV=1; tr|A0A2P6RNP5|A0A2P6RNP5_ROSCH Putative exoribonuclease II OS=Rosa chinensis OX=74649 GN=RchiOBHm_Chr2g0106501 PE=4 SV=1
35440	FvH4_4g29260	chrFvb4	-	0.000177713	0.024715	0.6	AT1G69020.2 | Prolyl oligopeptidase family protein | Chr1:25943949-25947197 REVERSE LENGTH=789 | 201606; PREDICTED: prolyl endopeptidase-like isoform X1 [Fragaria vesca subsp. vesca]; sp|P24555|PTRB_ECOLI Protease 2 OS=Escherichia coli (strain K12) OX=83333 GN=ptrB PE=1 SV=2; tr|A0A2P6R2A3|A0A2P6R2A3_ROSCH Putative oligopeptidase B OS=Rosa chinensis OX=74649 GN=RchiOBHm_Chr4g0437311 PE=4 SV=1
35617	FvH4_4g32280	chrFvb4	+	0.000266212	0.0323298	-0.161	PREDICTED: uncharacterized protein LOC101314656 [Fragaria vesca subsp. vesca]; sp|P08452|Y1174_SYNP6 Uncharacterized lipoprotein syc1174_c OS=Synechococcus sp. (strain ATCC 27144 / PCC 6301 / SAUG 1402/1) OX=269084 GN=syc1174_c PE=3 SV=2; tr|A0A2P6R3A7|A0A2P6R3A7_ROSCH Uncharacterized protein OS=Rosa chinensis OX=74649 GN=RchiOBHm_Chr4g0441071 PE=4 SV=1
35719	FvH4_1g30310	chrFvb1	-	0.000137015	0.0211912	0.425	AT1G65950.1 | Protein kinase superfamily protein | Chr1:24546860-24551119 REVERSE LENGTH=551 | 201606; PREDICTED: uncharacterized aarF domain-containing protein kinase 1 [Fragaria vesca subsp. vesca] &gt;gi|764520979|ref|XP_011469659.1| PREDICTED: uncharacterized aarF domain-containing protein kinase 1 [Fragaria vesca subsp. vesca]; sp|Q9D0L4|ADCK1_MOUSE Uncharacterized aarF domain-containing pro…
35727	FvH4_7g09870	chrFvb7	-	5.28548e-05	0.0111259	0.127	AT1G05940.1 | cationic amino acid transporter 9 | Chr1:1801365-1803942 REVERSE LENGTH=569 | 201606; PREDICTED: cationic amino acid transporter 9, chloroplastic [Fragaria vesca subsp. vesca]; sp|Q9C5D6|CAAT9_ARATH Cationic amino acid transporter 9, chloroplastic OS=Arabidopsis thaliana OX=3702 GN=CAT9 PE=2 SV=1; tr|A0A2P6SF97|A0A2P6SF97_ROSCH Putative amino acid/polyamine transporter I, cationic a…
35853	FvH4_2g15540	chrFvb2	-	6.37336e-05	0.0124896	-0.422	AT2G16940.1 | Splicing factor%2C CC1-like protein | Chr2:7342869-7347052 REVERSE LENGTH=561 | 201606; PREDICTED: RNA-binding protein 39 [Fragaria vesca subsp. vesca] &gt;gi|764535248|ref|XP_011458688.1| PREDICTED: RNA-binding protein 39 [Fragaria vesca subsp. vesca]; sp|Q5RC80|RBM39_PONAB RNA-binding protein 39 OS=Pongo abelii OX=9601 GN=RBM39 PE=2 SV=1; tr|A0A2P6PSU5|A0A2P6PSU5_ROSCH Putative RN…
35880	FvH4_4g35070	chrFvb4	-	3.50567e-05	0.00859488	-0.04	AT1G10510.1 | RNI-like superfamily protein | Chr1:3461771-3465590 FORWARD LENGTH=605 | 201606; PREDICTED: protein NLRC3 isoform X1 [Fragaria vesca subsp. vesca]; sp|Q7RTR2|NLRC3_HUMAN NLR family CARD domain-containing protein 3 OS=Homo sapiens OX=9606 GN=NLRC3 PE=1 SV=2; tr|A0A2P6R461|A0A2P6R461_ROSCH Putative leucine-rich repeat domain, L domain-containing protein OS=Rosa chinensis OX=74649 GN=R…
35998	FvH4_2g03523	chrFvb2	+	6.57682e-08	6.87377e-05	-0.767	AT1G33540.2 | serine carboxypeptidase-like 18 | Chr1:12162349-12164492 REVERSE LENGTH=421 | 201606; PREDICTED: serine carboxypeptidase-like 18 [Fragaria vesca subsp. vesca]; sp|Q9C7Z9|SCP18_ARATH Serine carboxypeptidase-like 18 OS=Arabidopsis thaliana OX=3702 GN=SCPL18 PE=2 SV=2; tr|A0A2P6PK67|A0A2P6PK67_ROSCH Putative peptidase S10, serine carboxypeptidase, alpha/Beta hydrolase OS=Rosa chinensis…
36245	FvH4_5g01920	chrFvb5	-	0.000242042	0.0311493	0.498	AT1G63250.1 | DEA(D/H)-box RNA helicase family protein | Chr1:23463284-23466451 REVERSE LENGTH=798 | 201606; PREDICTED: probable DEAD-box ATP-dependent RNA helicase 48 isoform X1 [Fragaria vesca subsp. vesca]; sp|Q9C8S9|RH48_ARATH Probable DEAD-box ATP-dependent RNA helicase 48 OS=Arabidopsis thaliana OX=3702 GN=RH48 PE=3 SV=1; tr|A0A2P6P763|A0A2P6P763_ROSCH Putative RNA helicase OS=Rosa chinensi…
36278	FvH4_5g02070	chrFvb5	-	3.02359e-06	0.00132005	0.422	AT4G11640.1 | serine racemase | Chr4:7021770-7023252 FORWARD LENGTH=331 | 201606; PREDICTED: serine racemase isoform X3 [Fragaria vesca subsp. vesca]; sp|Q2PGG3|SRR_ARATH Serine racemase OS=Arabidopsis thaliana OX=3702 GN=SR PE=1 SV=1; tr|A0A2P6P735|A0A2P6P735_ROSCH Putative ammonia-lyase, Serine racemase OS=Rosa chinensis OX=74649 GN=RchiOBHm_Chr7g0198231 PE=4 SV=1
36646	FvH4_5g05830	chrFvb5	-	0.000222021	0.0288963	-0.114	AT5G50130.1 | NAD(P)-binding Rossmann-fold superfamily protein | Chr5:20390066-20393053 FORWARD LENGTH=339 | 201606; PREDICTED: short-chain dehydrogenase TIC 32, chloroplastic [Fragaria vesca subsp. vesca]; sp|A2RVM0|TIC32_ARATH Short-chain dehydrogenase TIC 32, chloroplastic OS=Arabidopsis thaliana OX=3702 GN=TIC32 PE=2 SV=1; tr|A0A2P6P5P5|A0A2P6P5P5_ROSCH Putative oxidoreductase OS=Rosa chinens…
36716	FvH4_7g04260	chrFvb7	+	4.66836e-05	0.0103669	-0.334	PREDICTED: uncharacterized protein LOC101305115 [Fragaria vesca subsp. vesca]; sp|P50846|ALKH_BACSU KHG/KDPG aldolase OS=Bacillus subtilis (strain 168) OX=224308 GN=kdgA PE=2 SV=1; tr|A0A2P6SAU6|A0A2P6SAU6_ROSCH Putative 4-hydroxy-2-oxoglutarate aldolase OS=Rosa chinensis OX=74649 GN=RchiOBHm_Chr1g0328821 PE=4 SV=1
36725	FvH4_5g07070	chrFvb5	-	1.86561e-06	0.000893677	-0.242	AT3G48420.1 | Haloacid dehalogenase-like hydrolase (HAD) superfamily protein | Chr3:17929743-17931551 FORWARD LENGTH=319 | 201606; PREDICTED: haloacid dehalogenase-like hydrolase domain-containing protein At3g48420 [Fragaria vesca subsp. vesca]; sp|Q94K71|CBBY_ARATH CBBY-like protein OS=Arabidopsis thaliana OX=3702 GN=CBBY PE=1 SV=1; tr|A0A2P6P5A8|A0A2P6P5A8_ROSCH Putative sugar-terminal-phosphat…
36726	FvH4_5g07070	chrFvb5	-	1.29411e-06	0.000686674	-0.248	AT3G48420.1 | Haloacid dehalogenase-like hydrolase (HAD) superfamily protein | Chr3:17929743-17931551 FORWARD LENGTH=319 | 201606; PREDICTED: haloacid dehalogenase-like hydrolase domain-containing protein At3g48420 [Fragaria vesca subsp. vesca]; sp|Q94K71|CBBY_ARATH CBBY-like protein OS=Arabidopsis thaliana OX=3702 GN=CBBY PE=1 SV=1; tr|A0A2P6P5A8|A0A2P6P5A8_ROSCH Putative sugar-terminal-phosphat…

## Sheet: Sheet3
Sheet name	Sheet3
Description	Genes with A3SS in Asexual reproduction of IT4
Table showing geneID, chromosome, strand, P valuem, FDR, inclusive level difference, and annotation of Genes with A3SS event.
ID	GeneID	chr	strand	PValue	FDR	IncLevelDifference	Annotation
9	FvH4_7g32660	chrFvb7	+	1.73262e-05	0.00511685	0.28	AT5G53620.3 | RNA polymerase II degradation factor | Chr5:21781217-21785061 FORWARD LENGTH=682 | 201606; PREDICTED: uncharacterized protein LOC101302699 isoform X1 [Fragaria vesca subsp. vesca]; tr|A0A2P6SPD7|A0A2P6SPD7_ROSCH Uncharacterized protein OS=Rosa chinensis OX=74649 GN=RchiOBHm_Chr1g0382521 PE=4 SV=1
38	FvH4_7g28710	chrFvb7	+	0.000125197	0.0180178	-0.206	AT5G51830.2 | pfkB-like carbohydrate kinase family protein | Chr5:21069709-21071450 FORWARD LENGTH=343 | 201606; PREDICTED: probable fructokinase-7 isoform X2 [Fragaria vesca subsp. vesca]; sp|Q9FLH8|SCRK7_ARATH Probable fructokinase-7 OS=Arabidopsis thaliana OX=3702 GN=At5g51830 PE=1 SV=1; tr|A0A2P6SMS5|A0A2P6SMS5_ROSCH Putative fructokinase OS=Rosa chinensis OX=74649 GN=RchiOBHm_Chr1g0376211 PE…
52	FvH4_7g26530	chrFvb7	+	9.79709e-05	0.0156577	-0.206	AT5G19910.1 | SOH1 family protein | Chr5:6731484-6732821 REVERSE LENGTH=196 | 201606; PREDICTED: mediator of RNA polymerase II transcription subunit 31 isoform X2 [Fragaria vesca subsp. vesca]; sp|Q8VYB1|MED31_ARATH Mediator of RNA polymerase II transcription subunit 31 OS=Arabidopsis thaliana OX=3702 GN=MED31 PE=1 SV=1; tr|A0A2P6SM21|A0A2P6SM21_ROSCH Mediator of RNA polymerase II transcription s…
59	FvH4_7g25400	chrFvb7	+	4.43068e-05	0.00927126	0.071	AT2G41430.5 | dehydration-induced protein (ERD15) | Chr2:17269736-17270314 FORWARD LENGTH=163 | 201606; PREDICTED: protein EARLY RESPONSIVE TO DEHYDRATION 15-like isoform X1 [Fragaria vesca subsp. vesca] &gt;gi|764634174|ref|XP_011469957.1| PREDICTED: protein EARLY RESPONSIVE TO DEHYDRATION 15-like isoform X1 [Fragaria vesca subsp. vesca]; sp|Q39096|ERD15_ARATH Protein EARLY RESPONSIVE TO DEHYDRA…
328	FvH4_6g48200	chrFvb6	+	8.94187e-05	0.0148775	-0.125	AT3G01150.2 | polypyrimidine tract-binding protein 1 | Chr3:52729-54344 FORWARD LENGTH=274 | 201606; PREDICTED: polypyrimidine tract-binding protein homolog 1 isoform X2 [Fragaria vesca subsp. vesca]; sp|Q9MAC5|PTBP1_ARATH Polypyrimidine tract-binding protein homolog 1 OS=Arabidopsis thaliana OX=3702 GN=PTB PE=1 SV=1; tr|A0A2P6S4F6|A0A2P6S4F6_ROSCH Putative nucleotide-binding alpha-beta plait dom…
369	FvH4_6g44410	chrFvb6	+	0.000389443	0.0385889	0.11	AT2G20900.3 | diacylglycerol kinase 5 | Chr2:8989794-8992798 REVERSE LENGTH=491 | 201606; PREDICTED: diacylglycerol kinase 5 isoform X1 [Fragaria vesca subsp. vesca]; sp|Q9C5E5|DGK5_ARATH Diacylglycerol kinase 5 OS=Arabidopsis thaliana OX=3702 GN=DGK5 PE=2 SV=1; tr|M5WT94|M5WT94_PRUPE Diacylglycerol kinase OS=Prunus persica OX=3760 GN=PRUPE_3G228600 PE=3 SV=1
385	FvH4_6g43390	chrFvb6	-	0.00050893	0.0461664	-0.118	AT1G05230.9 | homeodomain GLABROUS 2 | Chr1:1513388-1517024 REVERSE LENGTH=721 | 201606; PREDICTED: homeobox-leucine zipper protein HDG2 isoform X1 [Fragaria vesca subsp. vesca] &gt;gi|764513149|ref|XP_011463196.1| PREDICTED: homeobox-leucine zipper protein HDG2 isoform X1 [Fragaria vesca subsp. vesca] &gt;gi|764513155|ref|XP_011463203.1| PREDICTED: homeobox-leucine zipper protein HDG2 isoform X1…
416	FvH4_7g09860	chrFvb7	+	4.37333e-09	8.77445e-06	-0.166	AT3G60370.1 | FKBP-like peptidyl-prolyl cis-trans isomerase family protein | Chr3:22315000-22316533 REVERSE LENGTH=242 | 201606; PREDICTED: peptidyl-prolyl cis-trans isomerase FKBP20-2, chloroplastic [Fragaria vesca subsp. vesca]; sp|Q0WRJ7|FK202_ARATH Peptidyl-prolyl cis-trans isomerase FKBP20-2, chloroplastic OS=Arabidopsis thaliana OX=3702 GN=FKBP20-2 PE=1 SV=1; tr|A0A2P6SFB3|A0A2P6SFB3_ROSCH …
420	FvH4_6g39511	chrFvb6	-	0.000359234	0.036795	0.075	AT2G32250.6 | FAR1-related sequence 2 | Chr2:13693518-13696783 FORWARD LENGTH=807 | 201606; PREDICTED: protein FAR1-RELATED SEQUENCE 2 isoform X1 [Fragaria vesca subsp. vesca]; sp|Q3EBQ3|FRS2_ARATH Protein FAR1-RELATED SEQUENCE 2 OS=Arabidopsis thaliana OX=3702 GN=FRS2 PE=1 SV=1; tr|A0A2P6S0P9|A0A2P6S0P9_ROSCH Putative transcription factor FAR family OS=Rosa chinensis OX=74649 GN=RchiOBHm_Chr2g01…
440	FvH4_6g36470	chrFvb6	+	2.66079e-05	0.00648244	0.332	AT3G13060.2 | evolutionarily conserved C-terminal region 5 | Chr3:4180625-4183632 FORWARD LENGTH=634 | 201606; PREDICTED: uncharacterized protein LOC101304983 isoform X3 [Fragaria vesca subsp. vesca]; sp|Q9LJE5|ECT2_ARATH YTH domain-containing protein ECT2 OS=Arabidopsis thaliana OX=3702 GN=ECT2 PE=1 SV=1; tr|A0A2P6RZF9|A0A2P6RZF9_ROSCH Putative YTH domain-containing protein OS=Rosa chinensis OX=…
441	FvH4_6g36470	chrFvb6	+	2.3389e-05	0.00608972	0.343	AT3G13060.2 | evolutionarily conserved C-terminal region 5 | Chr3:4180625-4183632 FORWARD LENGTH=634 | 201606; PREDICTED: uncharacterized protein LOC101304983 isoform X3 [Fragaria vesca subsp. vesca]; sp|Q9LJE5|ECT2_ARATH YTH domain-containing protein ECT2 OS=Arabidopsis thaliana OX=3702 GN=ECT2 PE=1 SV=1; tr|A0A2P6RZF9|A0A2P6RZF9_ROSCH Putative YTH domain-containing protein OS=Rosa chinensis OX=…
442	FvH4_6g36470	chrFvb6	+	4.62111e-10	1.31347e-06	0.254	AT3G13060.2 | evolutionarily conserved C-terminal region 5 | Chr3:4180625-4183632 FORWARD LENGTH=634 | 201606; PREDICTED: uncharacterized protein LOC101304983 isoform X3 [Fragaria vesca subsp. vesca]; sp|Q9LJE5|ECT2_ARATH YTH domain-containing protein ECT2 OS=Arabidopsis thaliana OX=3702 GN=ECT2 PE=1 SV=1; tr|A0A2P6RZF9|A0A2P6RZF9_ROSCH Putative YTH domain-containing protein OS=Rosa chinensis OX=…
461	FvH4_6g34480	chrFvb6	+	0.000144025	0.0201932	0.169	AT3G13990.2 | dentin sialophosphoprotein%2C putative (DUF1296) | Chr3:4625708-4630383 REVERSE LENGTH=847 | 201606; PREDICTED: uncharacterized protein LOC101293990 isoform X1 [Fragaria vesca subsp. vesca]; sp|Q8VZS6|GIP1_ARATH GBF-interacting protein 1 OS=Arabidopsis thaliana OX=3702 GN=GIP1 PE=1 SV=1; tr|A0A2P6RYI2|A0A2P6RYI2_ROSCH Putative GBF-interacting protein OS=Rosa chinensis OX=74649 GN=Rc…
559	FvH4_6g26640	chrFvb6	+	1.9018e-05	0.00526073	0.164	AT2G20580.1 | 26S proteasome regulatory subunit S2 1A | Chr2:8859211-8864699 FORWARD LENGTH=891 | 201606; PREDICTED: 26S proteasome non-ATPase regulatory subunit 2 homolog A isoform X2 [Fragaria vesca subsp. vesca]; sp|Q9SIV2|PSD2A_ARATH 26S proteasome non-ATPase regulatory subunit 2 homolog A OS=Arabidopsis thaliana OX=3702 GN=RPN1A PE=1 SV=2; tr|A0A2P6RU00|A0A2P6RU00_ROSCH 26S proteasome non-AT…
570	FvH4_7g04970	chrFvb7	+	0.000167397	0.0219599	0.114	AT4G22720.2 | Actin-like ATPase superfamily protein | Chr4:11937467-11938717 FORWARD LENGTH=353 | 201606; probable tRNA N6-adenosine threonylcarbamoyltransferase [Rosa chinensis] &gt;gi|1365945220|ref|XP_024169892.1| probable tRNA N6-adenosine threonylcarbamoyltransferase [Rosa chinensis] &gt;gi|1365945223|ref|XP_024169898.1| probable tRNA N6-adenosine threonylcarbamoyltransferase [Rosa chinensis…
576	FvH4_6g25330	chrFvb6	-	0.000264053	0.0308216	-0.163	AT3G12250.7 | TGACG motif-binding factor 6 | Chr3:3906351-3908583 FORWARD LENGTH=330 | 201606; PREDICTED: transcription factor TGA2-like isoform X6 [Fragaria vesca subsp. vesca]; sp|O24160|TGA21_TOBAC TGACG-sequence-specific DNA-binding protein TGA-2.1 OS=Nicotiana tabacum OX=4097 GN=TGA21 PE=1 SV=1; tr|A0A2P6RTL1|A0A2P6RTL1_ROSCH Putative transcription factor bZIP family OS=Rosa chinensis OX=746…
660	FvH4_6g16950	chrFvb6	+	0.00011552	0.0169973	0.101	AT1G20030.2 | Pathogenesis-related thaumatin superfamily protein | Chr1:6945725-6947017 FORWARD LENGTH=316 | 201606; sp|Q9FSG7|TP1A_MALDO Thaumatin-like protein 1a OS=Malus domestica OX=3750 GN=TL1 PE=1 SV=1; thaumatin-like protein, partial [Fragaria chiloensis]; tr|F6K262|F6K262_9ROSA Thaumatin-like protein (Fragment) OS=Fragaria chiloensis OX=101007 PE=2 SV=1
689	FvH4_6g15400	chrFvb6	-	1.117e-06	0.000645741	-0.211	AT2G43190.5 | ribonuclease P family protein | Chr2:17956220-17957833 FORWARD LENGTH=296 | 201606; PREDICTED: ribonuclease P protein subunit p29 [Fragaria vesca subsp. vesca] &gt;gi|764616840|ref|XP_011468085.1| PREDICTED: ribonuclease P protein subunit p29 [Fragaria vesca subsp. vesca]; sp|Q9CR08|RPP29_MOUSE Ribonuclease P protein subunit p29 OS=Mus musculus OX=10090 GN=Pop4 PE=2 SV=1; tr|A0A2P6R…
690	FvH4_6g15400	chrFvb6	-	1.60926e-07	0.000145038	-0.367	AT2G43190.5 | ribonuclease P family protein | Chr2:17956220-17957833 FORWARD LENGTH=296 | 201606; PREDICTED: ribonuclease P protein subunit p29 [Fragaria vesca subsp. vesca] &gt;gi|764616840|ref|XP_011468085.1| PREDICTED: ribonuclease P protein subunit p29 [Fragaria vesca subsp. vesca]; sp|Q9CR08|RPP29_MOUSE Ribonuclease P protein subunit p29 OS=Mus musculus OX=10090 GN=Pop4 PE=2 SV=1; tr|A0A2P6R…
695	FvH4_6g15160	chrFvb6	+	6.11893e-06	0.00219689	-0.151	AT3G09600.7 | Homeodomain-like superfamily protein | Chr3:2946459-2948270 FORWARD LENGTH=298 | 201606; PREDICTED: protein REVEILLE 8 [Fragaria vesca subsp. vesca]; sp|Q8RWU3|RVE8_ARATH Protein REVEILLE 8 OS=Arabidopsis thaliana OX=3702 GN=RVE8 PE=2 SV=1; tr|A0A2P6RAJ3|A0A2P6RAJ3_ROSCH Putative transcription factor MYB-HB-like family OS=Rosa chinensis OX=74649 GN=RchiOBHm_Chr3g0468461 PE=4 SV=1
704	FvH4_6g14380	chrFvb6	-	0.000261432	0.030748	-0.204	AT5G59830.3 | DNA-binding protein | Chr5:24105423-24107071 FORWARD LENGTH=425 | 201606; PREDICTED: uncharacterized protein LOC101295827 isoform X1 [Fragaria vesca subsp. vesca]; tr|A0A2P6RA97|A0A2P6RA97_ROSCH Uncharacterized protein OS=Rosa chinensis OX=74649 GN=RchiOBHm_Chr3g0467441 PE=4 SV=1
707	FvH4_7g24550	chrFvb7	-	9.43146e-05	0.0154658	-0.044	AT5G05600.1 | 2-oxoglutarate (2OG) and Fe(II)-dependent oxygenase superfamily protein | Chr5:1672266-1674602 FORWARD LENGTH=371 | 201606; PREDICTED: flavonol synthase/flavanone 3-hydroxylase-like [Fragaria vesca subsp. vesca]; sp|Q9FFF6|DIOX5_ARATH Probable 2-oxoglutarate-dependent dioxygenase At5g05600 OS=Arabidopsis thaliana OX=3702 GN=At5g05600 PE=2 SV=1; tr|A0A2P6SL92|A0A2P6SL92_ROSCH Putativ…
709	FvH4_6g14130	chrFvb6	+	0.000268614	0.0309523	0.382	AT5G02520.3 | dentin sialophosphoprotein-like protein | Chr5:561325-563629 FORWARD LENGTH=581 | 201606; PREDICTED: uncharacterized protein LOC101312069 isoform X1 [Fragaria vesca subsp. vesca]; sp|F4KCE9|KNL2_ARATH Kinetochore-associated protein KNL-2 homolog OS=Arabidopsis thaliana OX=3702 GN=KNL2 PE=1 SV=1; tr|A0A2P6RA46|A0A2P6RA46_ROSCH Putative transcription regulator Others family OS=Rosa ch…
765	FvH4_6g06650	chrFvb6	+	3.59675e-05	0.00812436	0.16	AT1G09140.3 | SERINE-ARGININE PROTEIN 30 | Chr1:2944156-2945818 REVERSE LENGTH=248 | 201606; PREDICTED: serine/arginine-rich splicing factor SR30-like isoform X2 [Fragaria vesca subsp. vesca]; sp|Q9XFR5|SR30_ARATH Serine/arginine-rich splicing factor SR30 OS=Arabidopsis thaliana OX=3702 GN=SR30 PE=1 SV=1; tr|A0A2P6R759|A0A2P6R759_ROSCH Putative nucleotide-binding alpha-beta plait domain-containin…
847	FvH4_5g38730	chrFvb5	-	0.000198513	0.0245426	0.169
848	FvH4_5g38730	chrFvb5	-	0.000147934	0.0204281	0.183
858	FvH4_5g37470	chrFvb5	+	0	0	0.271	AT5G64200.2 | serine/arginine-rich splicing factor-like protein%2C putative | Chr5:25681849-25683553 REVERSE LENGTH=303 | 201606; PREDICTED: serine/arginine-rich splicing factor SC35-like isoform X2 [Fragaria vesca subsp. vesca]; sp|Q9FMG4|SC35_ARATH Serine/arginine-rich splicing factor SC35 OS=Arabidopsis thaliana OX=3702 GN=SC35 PE=1 SV=1; tr|A0A2P6PHL3|A0A2P6PHL3_ROSCH Putative RNA recognition…
987	FvH4_5g27060	chrFvb5	-	2.90659e-07	0.000230553	0.26	AT2G04039.1 | DUF2996 family protein | Chr2:1333464-1334438 FORWARD LENGTH=199 | 201606; PREDICTED: uncharacterized protein LOC101300149 isoform X2 [Fragaria vesca subsp. vesca]; tr|A0A2P6PC69|A0A2P6PC69_ROSCH Putative glyceraldehyde-3-phosphate dehydrogenase (NADP(+)) (Phosphorylating) OS=Rosa chinensis OX=74649 GN=RchiOBHm_Chr7g0218061 PE=4 SV=1
989	FvH4_7g11260	chrFvb7	-	9.92613e-05	0.015747	0.097	AT2G45190.1 | Plant-specific transcription factor YABBY family protein | Chr2:18628450-18630552 REVERSE LENGTH=229 | 201606; PREDICTED: axial regulator YABBY 1 isoform X2 [Fragaria vesca subsp. vesca]; sp|O22152|YAB1_ARATH Axial regulator YABBY 1 OS=Arabidopsis thaliana OX=3702 GN=YAB1 PE=1 SV=1; tr|A0A2P6SFV6|A0A2P6SFV6_ROSCH Putative transcription factor C2C2-YABBY family OS=Rosa chinensis OX=7…
1029	FvH4_5g23640	chrFvb5	-	5.33178e-10	1.35642e-06	-0.256	AT5G10200.3 | ARM-repeat/Tetratricopeptide repeat (TPR)-like protein | Chr5:3202378-3204367 FORWARD LENGTH=631 | 201606; PREDICTED: uncharacterized protein LOC101308873 isoform X2 [Fragaria vesca subsp. vesca]; sp|Q3ZBR5|TTC1_BOVIN Tetratricopeptide repeat protein 1 OS=Bos taurus OX=9913 GN=TTC1 PE=2 SV=1; tr|A0A2P6RQQ8|A0A2P6RQQ8_ROSCH Putative clathrin, heavy chain OS=Rosa chinensis OX=74649 GN…
1078	FvH4_5g20020	chrFvb5	+	6.84897e-07	0.00046721	-0.087	AT4G17520.1 | Hyaluronan / mRNA binding family | Chr4:9771496-9773313 FORWARD LENGTH=360 | 201606; PREDICTED: intracellular hyaluronan-binding protein 4-like isoform X1 [Fragaria vesca subsp. vesca]; sp|O23593|RGGB_ARATH RGG repeats nuclear RNA binding protein B OS=Arabidopsis thaliana OX=3702 GN=RGGB PE=1 SV=1; tr|A0A2P6P8S6|A0A2P6P8S6_ROSCH Putative hyaluronan/mRNA-binding protein OS=Rosa chine…
1088	FvH4_6g35560	chrFvb6	-	1.20121e-08	1.86434e-05	-0.479	AT5G09360.1 | laccase 14 | Chr5:2906426-2908658 REVERSE LENGTH=569 | 201606; PREDICTED: laccase-14-like isoform X1 [Fragaria vesca subsp. vesca] &gt;gi|764610025|ref|XP_011467466.1| PREDICTED: laccase-14-like isoform X1 [Fragaria vesca subsp. vesca] &gt;gi|764610029|ref|XP_011467467.1| PREDICTED: laccase-14-like isoform X1 [Fragaria vesca subsp. vesca] &gt;gi|764610033|ref|XP_011467468.1| PREDICT…
1107	FvH4_5g17800	chrFvb5	-	0.000135059	0.0192744	0.227	AT1G18335.1 | Acyl-CoA N-acyltransferases (NAT) superfamily protein | Chr1:6309428-6311326 REVERSE LENGTH=269 | 201606; PREDICTED: N-alpha-acetyltransferase 40 isoform X2 [Fragaria vesca subsp. vesca] &gt;gi|764584953|ref|XP_011464466.1| PREDICTED: N-alpha-acetyltransferase 40 isoform X2 [Fragaria vesca subsp. vesca]; sp|Q568K5|NAA40_DANRE N-alpha-acetyltransferase 40 OS=Danio rerio OX=7955 GN=na…
1113	FvH4_5g17430	chrFvb5	+	0.000438889	0.0416916	0.308	AT1G48550.1 | Vacuolar protein sorting-associated protein 26 | Chr1:17950792-17952645 REVERSE LENGTH=327 | 201606; PREDICTED: Down syndrome critical region protein 3 homolog isoform X1 [Fragaria vesca subsp. vesca]; sp|Q5RF33|DSCR3_PONAB Down syndrome critical region protein 3 homolog OS=Pongo abelii OX=9601 GN=DSCR3 PE=2 SV=1; tr|A0A2P6P1V0|A0A2P6P1V0_ROSCH Putative vacuolar protein sorting prot…
1158	FvH4_2g25540	chrFvb2	-	5.30902e-08	6.24415e-05	0.237	AT4G02450.2 | HSP20-like chaperones superfamily protein | Chr4:1073987-1075765 REVERSE LENGTH=240 | 201606; PREDICTED: uncharacterized protein Os08g0359500 isoform X3 [Fragaria vesca subsp. vesca]; sp|Q6YYB0|Y8359_ORYSJ Uncharacterized protein Os08g0359500 OS=Oryza sativa subsp. japonica OX=39947 GN=Os08g0359500 PE=2 SV=1; tr|A0A2P6PWQ8|A0A2P6PWQ8_ROSCH Putative HSP20-like chaperone OS=Rosa chine…
1185	FvH4_3g04890	chrFvb3	-	6.72784e-12	2.57836e-08	0.333	AT4G36690.4 | U2 snRNP auxilliary factor%2C large subunit%2C splicing factor | Chr4:17294139-17297609 REVERSE LENGTH=551 | 201606; PREDICTED: splicing factor U2af large subunit B-like isoform X1 [Fragaria vesca subsp. vesca]; sp|Q9ZR40|U2A2B_NICPL Splicing factor U2af large subunit B OS=Nicotiana plumbaginifolia OX=4092 GN=U2AF65B PE=2 SV=1; tr|A0A2P6Q400|A0A2P6Q400_ROSCH U2 snRNP auxiliary facto…
1192	FvH4_7g20711	chrFvb7	-	3.57459e-12	1.74174e-08	-0.146	AT3G53500.2 | RNA-binding (RRM/RBD/RNP motifs) family protein with retrovirus zinc finger-like domain-containing protein | Chr3:19834557-19836507 REVERSE LENGTH=284 | 201606; PREDICTED: serine/arginine-rich splicing factor RS2Z32-like isoform X1 [Fragaria vesca subsp. vesca]; sp|Q9FYB7|RSZ32_ARATH Serine/arginine-rich splicing factor RS2Z32 OS=Arabidopsis thaliana OX=3702 GN=RS2Z32 PE=1 SV=1; tr|…
1241	FvH4_1g17710	chrFvb1	+	9.14952e-05	0.0151491	-0.134	AT1G60170.1 | pre-mRNA processing ribonucleoprotein binding region-containing protein | Chr1:22193008-22195177 FORWARD LENGTH=485 | 201606; PREDICTED: U4/U6 small nuclear ribonucleoprotein Prp31 isoform X1 [Fragaria vesca subsp. vesca]; sp|Q8RXN6|PRP31_ARATH U4/U6 small nuclear ribonucleoprotein Prp31 homolog OS=Arabidopsis thaliana OX=3702 GN=PRP31 PE=1 SV=1; tr|A0A2P6RP40|A0A2P6RP40_ROSCH Putat…
[truncated: 357 more rows]

## Sheet: Sheet4
Sheet name	Sheet4
Description	Genes with A3SS in Asexual reproduction of NOR2
Table showing geneID, chromosome, strand, P valuem, FDR, inclusive level difference, and annotation of Genes with A3SS event.
ID	GeneID	chr	strand	PValue	FDR	IncLevelDifference	Annotation
[truncated: 499 more rows]
